# Supplementary material for: Global warming may increase the burden of obstructive sleep apnea
Source: Nat Commun. 2025 Jun 16;16:5100. doi: 10.1038/s41467-025-60218-1 (PMC12170837; doi:10.1038/s41467-025-60218-1)
Supplement: Supplementary file 4 — Source Data [file 41467_2025_60218_MOESM4_ESM.zip]

Archive with 31 entries (28 files):
- metadata/figure_table_health_economics/
- metadata/figure_table_health_economics/all_ssp_scenarios.csv
- metadata/figure_table_health_economics/historical_predictions.csv
- metadata/figure_table_health_economics/ssp126.csv
- metadata/figure_table_health_economics/ssp126_sens.csv
- metadata/figure_table_health_economics/ssp245.csv
- metadata/figure_table_health_economics/ssp245_sens.csv
- metadata/figure_table_health_economics/ssp370.csv
- metadata/figure_table_health_economics/ssp370_sens.csv
- metadata/figure_table_health_economics/ssp585.csv
- metadata/figure_table_health_economics/ssp585_sens.csv
- metadata/figure_table_productivity/
- metadata/figure_table_productivity/historical_predictions_prod.csv
- metadata/figure_table_productivity/ssp126_prod.csv
- metadata/figure_table_productivity/ssp245_prod.csv
- metadata/figure_table_productivity/ssp370_prod.csv
- metadata/figure_table_productivity/ssp585_prod.csv
- metadata/figure1a.csv
- metadata/figure1b.csv
- metadata/figure2a.json
- metadata/figure2b.csv
- metadata/figure3/
- metadata/figure3/cities_data.csv
- metadata/figure3/GDP1_curve.csv
- metadata/figure3/GDP2_curve.csv
- metadata/figure3/GDP3_curve.csv
- metadata/figure3/plot_data.json
- metadata/figure3/temp_histogram.csv
- metadata/figure3/temp_quantiles.csv
- metadata/figure3/wsa_curve.csv
- metadata/figure3/wsa_severe_curve.csv
