# Supplementary material for: Global warming may increase the burden of obstructive sleep apnea
Source: Nat Commun. 2025 Jun 16;16:5100. doi: 10.1038/s41467-025-60218-1 (PMC12170837; doi:10.1038/s41467-025-60218-1)
Supplement: Supplementary file 4 — Source Data [file 41467_2025_60218_MOESM4_ESM.zip › metadata/figure_table_health_economics/all_ssp_scenarios.csv]

city	exp	year	country	adult_population	t2m_mean_corrected	osa_person_days_corrected	yld_diff_mean_corrected	yld_diff_max_corrected	yld_diff_min_corrected	yll_diff_corrected	yll_diff_min_corrected	yll_diff_max_corrected	money_cost_corrected	money_cost_min_corrected	money_cost_max_corrected	population_adult
Amsterdam	ssp126	2024	Netherlands	14327401.5	11.555757904552655	101655026.66982311	22280.553790649537	25938.473507111645	18622.63407418743	330.931946219023	258.4907491550607	403.37314328298544	2828096848.6534324	1414048424.3267162	4242145272.9801483	14327401.5
Amsterdam	ssp126	2025	Netherlands	14327401.5	11.813230709657581	112968018.07786053	24760.113551315273	29347.868178027027	20172.358924603515	367.76072278686684	276.9051374389826	458.6163081347511	3142830279.9261127	1571415139.9630563	4714245419.889169	14327401.5
Amsterdam	ssp126	2026	Netherlands	14327401.5	11.617984217026075	104321933.03203681	22865.081212504596	26742.19871216235	18987.963712846842	339.61390265289333	262.83172737199584	416.3960779337908	2902291600.508908	1451145800.254454	4353437400.763362	14327401.5
Amsterdam	ssp126	2027	Netherlands	14327401.5	11.567097327762925	101494857.18869805	22245.4481509509	25890.20325252601	18600.693049375783	330.4105239160634	258.2300380035809	402.59100982854596	2823640848.594612	1411820424.297306	4235461272.891918	14327401.5
Amsterdam	ssp126	2028	Netherlands	14327401.5	11.572623386749568	103274505.80530912	22635.508121714964	26426.535712326604	18844.480531103323	336.204065067688	261.12680857939324	411.2813215559829	2873151618.590224	1436575809.295112	4309727427.885336	14327401.5
Amsterdam	ssp126	2029	Netherlands	14327401.5	11.611944383695622	103706525.48587632	22730.19736677079	26556.733424278365	18903.661309263214	337.6104796679163	261.83001587950736	413.3909434563253	2885170635.6245375	1442585317.8122687	4327755953.436806	14327401.5
Amsterdam	ssp126	2030	Netherlands	14327401.5	11.585092569678554	102447108.90533307	22454.160855966787	26177.183221922867	18731.138490010715	333.51052323926456	259.78003766518145	407.2410088133477	2850132997.258219	1425066498.6291094	4275199495.887328	14327401.5
Amsterdam	ssp126	2031	Netherlands	14327401.5	11.496721723221313	98788679.3108003	21652.31327360344	25074.642796173262	18229.983751033622	321.60072137814836	253.82513673462338	389.3763060216734	2748353542.3088603	1374176771.1544302	4122530313.46329	14327401.5
Amsterdam	ssp126	2032	Netherlands	14327401.5	11.417845846365505	96609942.0467172	21174.78181846194	24418.037045353696	17931.526591570182	314.5079706630772	250.2787613770878	378.73717994906656	2687739914.1150527	1343869957.0575264	4031609871.172579	14327401.5
Amsterdam	ssp126	2033	Netherlands	14327401.5	11.693499437473303	108775429.1428538	23841.189949122017	28084.348225011305	19598.031673232734	354.11199668437234	270.08077438773535	438.1432189810092	3026190228.3396635	1513095114.1698318	4539285342.509495	14327401.5
Amsterdam	ssp126	2034	Netherlands	14327401.5	11.526342307589104	100936972.31429991	22123.172014096504	25722.073564351223	18524.270463841785	328.5943625977411	257.3219573444198	399.86676785106255	2808120194.9989843	1404060097.4994922	4212180292.4984765	14327401.5
Amsterdam	ssp126	2035	Netherlands	14327401.5	11.67975672068121	106090701.1150251	23252.756408776	27275.25210703553	19230.26071051647	345.37202286877437	265.7107874799364	425.0332582576125	2951499668.278587	1475749834.1392934	4427249502.41788	14327401.5
Amsterdam	ssp126	2036	Netherlands	14327401.5	11.624565878122471	105094335.50290322	23034.37490474929	26974.9775389988	19093.772270499776	342.12841335956455	264.08898272533145	420.16784399379765	2923780247.6059585	1461890123.8029792	4385670371.408937	14327401.5
Amsterdam	ssp126	2037	Netherlands	14327401.5	11.796746114154459	113646781.89431915	24908.883702867846	29552.427136411818	20265.340269323875	369.9703983746102	278.00997523285434	461.9308215163662	3161713849.909732	1580856924.954866	4742570774.864597	14327401.5
Amsterdam	ssp126	2038	Netherlands	14327401.5	11.827903586074394	114010408.20131043	24988.582619468674	29662.013146737954	20315.15209219939	371.15416237931527	278.60185723520686	463.7064675234238	3171830126.9555244	1585915063.4777622	4757745190.433287	14327401.5
Amsterdam	ssp126	2039	Netherlands	14327401.5	11.674570520664975	107102096.12246509	23474.43202684504	27580.05608188046	19368.80797180962	348.66455968837954	267.35705588973894	429.97206348702014	2979637214.713696	1489818607.356848	4469455822.070544	14327401.5
Amsterdam	ssp126	2040	Netherlands	14327401.5	11.639609290147439	105868831.2632156	23204.127400160218	27208.38722018883	19199.867580131606	344.64973864661647	265.3496453688574	423.9498319243756	2945327131.1275063	1472663565.5637531	4417990696.691259	14327401.5
Amsterdam	ssp126	2041	Netherlands	14327401.5	11.509455988867282	99479577.67091277	21803.74305116234	25282.858740316744	18324.62736200793	323.849900257361	254.94972617422974	392.75007434049246	2767574701.7437015	1383787350.8718507	4151362052.615552	14327401.5
Amsterdam	ssp126	2042	Netherlands	14327401.5	11.589247921577611	102836438.28800727	22539.493323402232	26294.515364646595	18784.471282157865	334.7779620915223	260.41375709131034	409.1421670917342	2860964347.524893	1430482173.7624464	4291446521.287339	14327401.5
Amsterdam	ssp126	2043	Netherlands	14327401.5	11.736855309356308	109580795.1943259	24017.708535746035	28327.061281619328	19708.35578987274	356.7338183843268	271.39168523771264	442.0759515309411	3048595939.7618656	1524297969.8809328	4572893909.642798	14327401.5
Amsterdam	ssp126	2044	Netherlands	14327401.5	11.57228787744921	103400315.00872122	22663.0827416409	26464.45081472477	18861.714668557033	336.6136295122743	261.3315908016864	411.89566822286235	2876651697.468339	1438325848.7341695	4314977546.202509	14327401.5
Amsterdam	ssp126	2045	Netherlands	14327401.5	11.695523196754099	107624735.40649547	23588.983102796905	27737.56381131427	19440.402394279536	350.3659810651745	268.20776657813644	432.5241955522125	2994177317.2602177	1497088658.6301088	4491265975.8903265	14327401.5
Amsterdam	ssp126	2046	Netherlands	14327401.5	11.849425586256105	115172702.30254176	25243.33201151938	30012.293560807673	20474.370462231083	374.9379423024539	280.49374719677616	469.3821374081317	3204165766.348713	1602082883.1743565	4806248649.523069	14327401.5
Amsterdam	ssp126	2047	Netherlands	14327401.5	11.712704686005837	109940694.67204171	24096.590613053613	28435.52413791725	19757.65708818998	357.905449916042	271.97750100357024	443.8333988285139	3058608534.4372463	1529304267.2186232	4587912801.6558695	14327401.5
Amsterdam	ssp126	2048	Netherlands	14327401.5	11.766291593496911	112106910.31848589	24571.37760405508	29088.35625054426	20054.398957565892	364.9574372431057	275.503494667102	454.4113798191094	3118873804.5759273	1559436902.2879636	4678310706.863891	14327401.5
Amsterdam	ssp126	2049	Netherlands	14327401.5	11.82911333254759	114928589.73583487	25189.82788730965	29938.725390019295	20440.9303846	374.1432482332739	280.09640016218617	468.1900963043617	3197374425.052205	1598687212.5261025	4796061637.578308	14327401.5
Amsterdam	ssp126	2050	Netherlands	14327401.5	11.816447702301183	113394174.48456706	24853.51769525095	29476.298875938584	20230.736514563316	369.14804984471283	277.5988009679056	460.6972987215201	3154686177.5666156	1577343088.7833078	4732029266.349923	14327401.5
Amsterdam	ssp126	2051	Netherlands	14327401.5	11.809359287414821	113437055.72100061	24862.916322414465	29489.221988288424	20236.610656540513	369.2876471818453	277.6685996364718	460.90669472721873	3155879156.3458934	1577939578.1729467	4733818734.51884	14327401.5
Amsterdam	ssp126	2052	Netherlands	14327401.5	11.775330339428539	112704056.03494409	24702.258856977423	29268.317973312485	20136.19974064236	366.9014099181189	276.47548100460864	457.32733883162916	3135486715.6559396	1567743357.8279698	4703230073.48391	14327401.5
Amsterdam	ssp126	2053	Netherlands	14327401.5	11.932271918419849	118327871.65106368	25934.875978318705	30963.16651515675	20906.58544148066	385.20941010255024	285.6294810968243	484.78933910827624	3291944253.884837	1645972126.9424186	4937916380.827255	14327401.5
Amsterdam	ssp126	2054	Netherlands	14327401.5	11.55907188121831	101201642.31255457	22181.181876727664	25801.83712546907	18560.526627986263	329.4559801733549	257.75276613222667	401.15919421448325	2815483454.9627852	1407741727.4813926	4223225182.4441776	14327401.5
Amsterdam	ssp126	2055	Netherlands	14327401.5	11.700424545287547	107917877.82631074	23653.23349618107	27825.908102217505	19480.55889014464	351.32028893057816	268.68492051083825	433.955657350318	3002332695.118499	1501166347.5592494	4503499042.677748	14327401.5
Amsterdam	ssp126	2056	Netherlands	14327401.5	11.62785455858372	105418757.06394738	23105.481000320608	27072.748420409363	19138.21358023185	343.184548625167	264.6170503581327	421.7520468922014	2932805827.7910295	1466402913.8955147	4399208741.686544	14327401.5
Amsterdam	ssp126	2057	Netherlands	14327401.5	11.79096431440738	111895363.79405242	24525.011242535416	29024.602503454727	20025.419981616105	364.26876000460544	275.1591560478519	453.378363961359	3112988467.876966	1556494233.938483	4669482701.815449	14327401.5
Amsterdam	ssp126	2058	Netherlands	14327401.5	11.756510398473594	111816426.29936045	24507.709873835804	29000.813121492756	20014.606626178847	364.0117836444209	275.0306678677597	452.99289942108226	3110792384.837177	1555396192.4185884	4666188577.255765	14327401.5
Amsterdam	ssp126	2059	Netherlands	14327401.5	11.90831825759109	117378725.1724706	25726.84387342159	30677.122370923214	20776.565375919963	382.1195196987243	284.0845358949113	480.15450350253724	3265538494.593289	1632769247.2966444	4898307741.889934	14327401.5
Amsterdam	ssp126	2060	Netherlands	14327401.5	11.725662836079673	109836509.50589767	24073.755508145332	28404.12586866836	19743.385147622303	357.56628124992983	271.80791667051415	443.3246458293457	3055710047.764223	1527855023.8821115	4583565071.646335	14327401.5
Amsterdam	ssp126	2061	Netherlands	14327401.5	12.101481434064679	127202265.46131998	27879.94859426529	33637.641362083305	22122.255826447275	414.09947595911785	300.07451402510816	528.1244378931276	3538834604.423125	1769417302.2115624	5308251906.634687	14327401.5
Amsterdam	ssp126	2062	Netherlands	14327401.5	11.675023704365504	107475542.96532345	23556.28338966331	27692.60170575558	19419.96507357104	349.88029386862695	267.9649229798627	431.79566475739136	2990026704.284709	1495013352.1423545	4485040056.427063	14327401.5
Amsterdam	ssp126	2063	Netherlands	14327401.5	11.934130440377915	119251484.3249341	26137.311632865647	31241.51554015879	21033.1077255725	388.2161767104551	287.1328644007768	489.2994890201336	3317639649.163547	1658819824.5817735	4976459473.74532	14327401.5
Amsterdam	ssp126	2064	Netherlands	14327401.5	11.600672761048441	104725649.14785886	22953.566936520387	26863.86658268406	19043.267290356715	340.92817666673943	263.48886437891895	418.36748895456003	2913523197.335056	1456761598.667528	4370284796.0025835	14327401.5
Amsterdam	ssp126	2065	Netherlands	14327401.5	11.886849281414083	115760377.38245219	25372.13750848605	30189.40111913684	20554.87389783525	376.8510838785302	281.4503179848143	472.25184977224615	3220515199.288461	1610257599.6442306	4830772798.932692	14327401.5
Amsterdam	ssp126	2066	Netherlands	14327401.5	11.865393960679187	115072387.60708383	25221.345228953258	29982.061734779258	20460.628723127258	374.61137372547546	280.33046290828696	468.8922845426641	3201374958.226458	1600687479.113229	4802062437.339687	14327401.5
Amsterdam	ssp126	2067	Netherlands	14327401.5	11.860328776243152	115650578.99904945	25348.072109384077	30156.311195371636	20539.833023396517	376.49364171456136	281.27159690282986	471.7156865262929	3217460549.9291425	1608730274.9645712	4826190824.893714	14327401.5
Amsterdam	ssp126	2068	Netherlands	14327401.5	11.734986727200384	110651142.06998116	24252.30511123212	28649.631572912695	19854.978649551547	360.2182695353806	273.1339108132395	447.30262825752175	3078373558.4903336	1539186779.2451668	4617560337.7355	14327401.5
Amsterdam	ssp126	2069	Netherlands	14327401.5	11.927574331834936	118512969.79262298	25975.445434002933	31018.94951672256	20931.941351283305	385.81198618987645	285.9307691404874	485.69320323926553	3297093782.520894	1648546891.260447	4945640673.781342	14327401.5
Amsterdam	ssp126	2070	Netherlands	14327401.5	11.934897841904647	118857609.4910967	26050.98290216156	31122.81353544067	20979.15226888244	386.93394040991416	286.49174625050625	487.37613456932206	3306681842.030632	1653340921.015316	4960022763.045948	14327401.5
Amsterdam	ssp126	2071	Netherlands	14327401.5	11.933943246214406	118420938.0314885	25955.274089096743	30991.213917476554	20919.334260716936	385.51238221726504	285.7809671541817	485.24379728034836	3294533410.032027	1647266705.0160134	4941800115.04804	14327401.5
Amsterdam	ssp126	2072	Netherlands	14327401.5	11.820652208615613	115322168.40725394	25276.091705702867	30057.33814030997	20494.845271095764	375.42452039452246	280.7370362428104	470.11200454623446	3208323992.7892985	1604161996.3946493	4812485989.183948	14327401.5
Amsterdam	ssp126	2073	Netherlands	14327401.5	11.797715958426606	112431053.88528588	24642.422769381104	29186.04335286755	20098.80218589466	366.0126675148356	276.03110980296697	455.99422522670426	3127891650.8134346	1563945825.4067173	4691837476.220152	14327401.5
Amsterdam	ssp126	2074	Netherlands	14327401.5	11.774696263885108	111432758.16108264	24423.61822708998	28885.187107217254	19962.04934696271	362.76277463953517	274.4061633653168	451.1193859137536	3100118533.397283	1550059266.6986415	4650177800.095924	14327401.5
Amsterdam	ssp126	2075	Netherlands	14327401.5	11.90831128820426	117701219.74203181	25797.527614695282	30774.31251517454	20820.742714216023	383.1693817571604	284.60946692412944	481.7292965901915	3274510464.8515444	1637255232.4257722	4911765697.277317	14327401.5
Amsterdam	ssp126	2076	Netherlands	14327401.5	11.98376340871273	121640215.33245352	26660.869113965793	31961.407076671494	21360.331151260092	395.9925496770352	291.02105088406677	500.9640484700036	3384095414.8640227	1692047707.4320114	5076143122.296034	14327401.5
Amsterdam	ssp126	2077	Netherlands	14327401.5	11.972689161883157	120415712.45757669	26392.484922211966	31592.378813009986	21192.591031413947	392.0062527588317	289.0279024249651	494.9846030926984	3350029094.338097	1675014547.1690485	5025043641.507146	14327401.5
Amsterdam	ssp126	2078	Netherlands	14327401.5	11.75931007464827	111053932.29998697	24340.58790137038	28771.02040935281	19910.155393387962	361.5295293825379	273.78954073681814	449.2695180282577	3089579396.6811748	1544789698.3405874	4634369095.021762	14327401.5
Amsterdam	ssp126	2079	Netherlands	14327401.5	11.911824722464365	118479381.93257323	25968.083711252304	31008.82714794045	20927.340274564158	385.70264289166755	285.87609749138295	485.52918829195215	3296159350.4099445	1648079675.2049723	4944239025.614917	14327401.5
Amsterdam	ssp126	2080	Netherlands	14327401.5	11.9661206309376	121103142.03191884	26543.15441795819	31799.549369661043	21286.75946625534	394.2441392104724	290.1468456507854	498.3414327701595	3369153750.309931	1684576875.1549654	5053730625.464896	14327401.5
Amsterdam	ssp126	2081	Netherlands	14327401.5	11.71861164281343	108475971.8814618	23775.555480871717	27994.10083116714	19557.010130576295	353.1371312245092	269.59334165780376	436.68092079121453	3017859168.233805	1508929584.1169026	4526788752.350708	14327401.5
Amsterdam	ssp126	2082	Netherlands	14327401.5	11.906155770991425	117657897.08165812	25788.032237079125	30761.25637095233	20814.808103205927	383.02834739041515	284.5389497407568	481.5177450400736	3273305205.4237337	1636652602.7118669	4909957808.135601	14327401.5
Amsterdam	ssp126	2083	Netherlands	14327401.5	11.720025360558871	109527239.92853048	24005.97039529773	28310.921338502907	19701.01945209255	356.55947237389773	271.3045122324981	441.8144325152974	3047106003.8149037	1523553001.9074519	4570659005.722356	14327401.5
Amsterdam	ssp126	2084	Netherlands	14327401.5	11.778624595127758	112034291.09771374	24555.461062515977	29066.471005927997	20044.451119103956	364.7210296511713	275.3852908711348	454.0567684312078	3116853499.2733235	1558426749.6366618	4675280248.909986	14327401.5
Amsterdam	ssp126	2085	Netherlands	14327401.5	11.958741610525275	119473968.3064458	26186.075245251774	31308.56550718972	21063.584983313827	388.94046019565235	287.49500614337535	490.3859142479294	3323829271.729214	1661914635.864607	4985743907.593822	14327401.5
Amsterdam	ssp126	2086	Netherlands	14327401.5	11.90671035129104	118294591.15937874	25927.5816239768	30953.136777936626	20902.026470016972	385.1010674239319	285.57530975751513	484.62682509034875	3291018372.9250937	1645509186.4625468	4936527559.38764	14327401.5
Amsterdam	ssp126	2087	Netherlands	14327401.5	11.774036084947442	111266357.43999971	24387.146836167696	28835.03894469911	19939.254727636282	362.2210669022574	274.1353094966779	450.3068243078369	3095489176.9323373	1547744588.4661686	4643233765.398506	14327401.5
Amsterdam	ssp126	2088	Netherlands	14327401.5	11.708198934340018	108965661.33219936	23882.884675553923	28141.678473855172	19624.090877252675	354.7312863615873	270.39041922634283	439.07215349683185	3031482588.912722	1515741294.456361	4547223883.369083	14327401.5
Amsterdam	ssp126	2089	Netherlands	14327401.5	11.813436672844684	114022675.74528342	24991.27139622988	29665.710214784616	20316.832577675144	371.1940986454824	278.6218253682904	463.76637192267447	3172171416.5462837	1586085708.2731419	4758257124.819426	14327401.5
Amsterdam	ssp126	2090	Netherlands	14327401.5	11.767029637044104	111465994.51637568	24430.902907702155	28895.20354305899	19966.602272345317	362.87097363473174	274.4602628629151	451.2816844065485	3101043186.4591556	1550521593.2295778	4651564779.688733	14327401.5
Amsterdam	ssp126	2091	Netherlands	14327401.5	11.743585670918321	109448054.63637432	23988.614714825148	28287.057277853106	19690.172151797186	356.30168932367746	271.17562070738796	441.4277579399671	3044903026.9180126	1522451513.4590063	4567354540.377019	14327401.5
Amsterdam	ssp126	2092	Netherlands	14327401.5	11.760277663432896	111622371.95851046	24465.177415567312	28942.33099137358	19988.02383976104	363.38005117831943	274.7148016347089	452.04530072193	3105393689.9786544	1552696844.9893272	4658090534.967981	14327401.5
Amsterdam	ssp126	2093	Netherlands	14327401.5	11.89294910381073	117065891.22783026	25658.277529390827	30582.843647880916	20733.711410900738	381.1011072351727	283.57532966313556	478.62688480721	3256835288.0527735	1628417644.0263867	4885252932.079161	14327401.5
Amsterdam	ssp126	2094	Netherlands	14327401.5	11.859387504890552	116204860.90358382	25469.55855421353	30323.35505701213	20615.762051414928	378.29807377690634	282.1738129340024	474.4223346198104	3232880966.9889946	1616440483.4944973	4849321450.483492	14327401.5
Amsterdam	ssp126	2095	Netherlands	14327401.5	11.753526287465139	111028948.99339569	24335.112108144895	28763.49119366776	19906.73302262203	361.44819770082876	273.7488748959636	449.147520505694	3088884347.8188176	1544442173.9094088	4633326521.728227	14327401.5
Amsterdam	ssp126	2096	Netherlands	14327401.5	11.916738780656702	120236007.37699392	26353.09750728972	31538.221117491892	21167.973897087544	391.42123346356493	288.73539277733164	494.1070741497983	3345029603.5236025	1672514801.7618012	5017544405.285404	14327401.5
Amsterdam	ssp126	2097	Netherlands	14327401.5	11.729855735405211	108766252.08224855	23839.178538578402	28081.58253551383	19596.77454164297	354.08212130460845	270.06583669785346	438.0984059113635	3025934917.6380897	1512967458.8190448	4538902376.457134	14327401.5
Amsterdam	ssp126	2098	Netherlands	14327401.5	11.685250274940712	107817517.18907568	23631.236644184348	27795.662430722008	19466.810857646688	350.9935707928528	268.5215614419756	433.4655801437301	2999540608.871597	1499770304.4357984	4499310913.307395	14327401.5
Athens	ssp126	2024	Greece	8325766.5	17.887375429405033	38458566.952756286	8429.274948549735	10652.042000337507	6206.507896761964	396.84798639532795	257.31829032823947	536.3776824624165	405825372.0897504	202912686.0448752	608738058.1346257	8325766.5
Athens	ssp126	2025	Greece	8325766.5	18.10273509056354	44508470.360015586	9755.281174798349	12475.30056142935	7035.261788167348	459.27600114705155	288.5322977041012	630.0197045900018	469665616.17305124	234832808.08652562	704498424.2595768	8325766.5
Athens	ssp126	2026	Greece	8325766.5	18.00641302112218	40585590.156012714	8895.471815016897	11293.062691729854	6497.88093830394	418.79640886944884	268.2925015653	569.3003161735977	428270305.72353375	214135152.86176687	642405458.5853007	8325766.5
Athens	ssp126	2027	Greece	8325766.5	17.875852537952056	38310923.50267788	8396.914740313372	10607.546714012507	6186.282766614237	395.3244765375622	256.55653539935656	534.092417675768	404267397.81217825	202133698.90608913	606401096.7182674	8325766.5
Athens	ssp126	2028	Greece	8325766.5	18.031792319070128	43046407.150357746	9434.828964462384	12034.678772217398	6834.97915670737	444.18919769313976	280.9888959771455	607.3894994091343	454237523.2124639	227118761.60623196	681356284.8186959	8325766.5
Athens	ssp126	2029	Greece	8325766.5	17.87269247931781	37521398.58631148	8223.868183301558	10369.607698121265	6078.128668481853	387.1774914027858	252.48304283196836	521.8719399736033	395936113.82668537	197968056.91334268	593904170.740028	8325766.5
Athens	ssp126	2030	Greece	8325766.5	18.124923921823612	43701250.089181684	9578.356183930646	12232.028698986258	6924.683668875032	450.9464203945651	284.3675073278581	617.5253334612721	461147605.9421458	230573802.9710729	691721408.9132187	8325766.5
Athens	ssp126	2031	Greece	8325766.5	17.997667281433472	39872662.49048793	8739.213696545712	11078.207778831973	6400.219614259449	411.43981888374935	264.61420657245014	558.2654311950484	420747296.988183	210373648.4940915	631120945.4822745	8325766.5
Athens	ssp126	2032	Greece	8325766.5	18.056518240147916	44065926.72732506	9658.285310099054	12341.931247467823	6974.639372730289	454.7094620521073	286.2490281566292	623.1698959475856	464995774.0901885	232497887.04509425	697493661.1352828	8325766.5
Athens	ssp126	2033	Greece	8325766.5	17.957408642236594	40910817.4503059	8966.7545096565	11391.07639685931	6542.432622453693	422.1523788674882	269.9704865643197	574.3342711706568	431702193.5492659	215851096.77463296	647553290.3238989	8325766.5
Athens	ssp126	2034	Greece	8325766.5	18.017729098209234	41862293.38208601	9175.297179635701	11677.822568080712	6672.771791190693	431.9705114072252	274.87955283418813	589.0614699802622	441742429.1753989	220871214.58769944	662613643.7630984	8325766.5
Athens	ssp126	2035	Greece	8325766.5	18.203183803318606	48778642.88738719	10691.209399975687	13762.20187104819	7620.2169289031835	503.33924903482637	310.56392164798865	696.114576421664	514725650.70155376	257362825.35077688	772088476.0523306	8325766.5
Athens	ssp126	2036	Greece	8325766.5	18.06502650057521	45353407.64978264	9940.472909541813	12729.939196701613	7151.006622382013	467.9947779669537	292.8916861140523	643.0978698198551	478581626.7574661	239290813.37873304	717872440.1361991	8325766.5
Athens	ssp126	2037	Greece	8325766.5	17.974249674649222	42067392.13347364	9220.250330624773	11739.633150690683	6700.867510558862	434.0868936062905	275.93774393372075	592.2360432788603	443906687.5888565	221953343.79442826	665860031.3832848	8325766.5
Athens	ssp126	2038	Greece	8325766.5	17.970209503526984	40841276.07302144	8951.512563950317	11370.118721513307	6532.9064063873275	421.43479218308585	269.61169322211845	573.2578911440535	430968373.81680506	215484186.90840253	646452560.7252076	8325766.5
Athens	ssp126	2039	Greece	8325766.5	18.070474431463413	45987738.82832	10079.504400728081	12921.107497082732	7237.90130437343	474.5403429959246	296.16446862853775	652.9162173633113	485275263.7532041	242637631.87660205	727912895.6298062	8325766.5
Athens	ssp126	2040	Greece	8325766.5	18.15999473583151	45175329.06971574	9901.441987883314	12676.271679421177	7126.612296345451	466.1572127241693	291.9729034926602	640.3415219556784	476702492.62057436	238351246.31028718	715053738.9308615	8325766.5
Athens	ssp126	2041	Greece	8325766.5	18.182624441979698	46621178.49372353	10218.34049177543	13112.007122272837	7324.673861278024	481.07670863916564	299.43265145015835	662.720765828173	491959493.25724596	245979746.62862298	737939239.8858689	8325766.5
Athens	ssp126	2042	Greece	8325766.5	18.158979845081994	46244995.84966323	10135.88950129646	12998.637010364255	7273.141992228668	477.19493829146734	297.4917662763092	656.8981103066255	487989910.57136464	243994955.28568232	731984865.857047	8325766.5
Athens	ssp126	2043	Greece	8325766.5	18.07587143085292	46733326.76358022	10242.920934483747	13145.805230996772	7340.036637970721	482.23394923851043	300.0112717498307	664.4566267271902	493142912.63425297	246571456.31712648	739714368.9513794	8325766.5
Athens	ssp126	2044	Greece	8325766.5	18.065825961551226	46056025.42588647	10094.471326222105	12941.687019637015	7247.255632807194	475.24498180306796	296.5167880321095	653.9731755740264	485995842.705098	242997921.352549	728993764.057647	8325766.5
Athens	ssp126	2045	Greece	8325766.5	18.12778519099933	45487231.574071005	9969.804180618714	12770.26969443235	7169.338666805075	469.3756862818834	293.58214027151723	645.1692322922498	479993773.599431	239996886.7997155	719990660.3991464	8325766.5
Athens	ssp126	2046	Greece	8325766.5	18.28164119474378	51716692.15645662	11335.165404155287	14647.641376795138	8022.689431515433	533.6565236694385	325.72255896529475	741.5904883735822	545728754.361208	272864377.180604	818593131.541812	8325766.5
Athens	ssp126	2047	Greece	8325766.5	18.29264237998453	50547427.75535034	11078.888275145691	14295.260324406943	7862.516225884436	521.5910656997556	319.68982998045334	723.492301419058	533390354.92908293	266695177.46454147	800085532.3936244	8325766.5
Athens	ssp126	2048	Greece	8325766.5	18.269536778300598	49461044.51401444	10840.7768797844	13967.857155785168	7713.696603783628	510.38084556057714	314.0847199108641	706.6769712102903	521926540.28178275	260963270.14089137	782889810.4226742	8325766.5
Athens	ssp126	2049	Greece	8325766.5	18.270943049828016	49237542.32174826	10791.790097917841	13900.500330718649	7683.079865117029	508.0745611099703	312.9315776855607	703.2175445343801	519568083.70042557	259784041.85021278	779352125.5506383	8325766.5
Athens	ssp126	2050	Greece	8325766.5	18.157234735538587	46814987.79556799	10260.81924286463	13170.415405020489	7351.2230807087735	483.07659675970183	300.4325955104264	665.7205980089772	494004622.2952599	247002311.14762995	741006933.4428898	8325766.5
Athens	ssp126	2051	Greece	8325766.5	18.225632800424755	48629243.487965375	10658.464326129812	13717.177394510112	7599.751257749511	501.7976198081824	309.7931070346667	693.8021325816981	513149147.16373813	256574573.58186907	769723720.7456071	8325766.5
Athens	ssp126	2052	Greece	8325766.5	18.364289236580728	52413192.98342928	11487.823119656146	14857.545735608823	8118.100503703471	540.8436076563769	329.31610095876397	752.3711143539898	553078422.5798448	276539211.2899224	829617633.8697672	8325766.5
Athens	ssp126	2053	Greece	8325766.5	18.25242085423584	48445422.11919209	10618.174711056214	13661.779173783914	7574.570248328513	499.9007956196025	308.8446949403768	690.9568962988283	511209413.5415232	255604706.7707616	766814120.3122848	8325766.5
Athens	ssp126	2054	Greece	8325766.5	18.286801759296043	52605660.780817315	11530.007842371331	14915.549729342198	8144.46595540046	542.8296530005314	330.3091236308412	755.3501823702214	555109395.6940079	277554697.84700394	832664093.5410118	8325766.5
Athens	ssp126	2055	Greece	8325766.5	18.210866699607106	48002116.22109781	10521.011774487604	13528.180136002076	7513.843412973131	495.32639082620545	306.5574925436782	684.0952891087328	506531527.82454675	253265763.91227338	759797291.7368201	8325766.5
Athens	ssp126	2056	Greece	8325766.5	18.168488280201117	44407477.970967636	9733.145856650852	12444.864498976542	7021.427214325162	458.23387635118587	288.0112353061684	628.4565173962033	468599916.7174796	234299958.3587398	702899875.0762193	8325766.5
Athens	ssp126	2057	Greece	8325766.5	18.29835970144075	50505521.8927501	11069.703428548379	14282.63116033564	7856.775696761117	521.1586456043451	319.4736199327481	722.8436712759423	532948152.7455389	266474076.37276945	799422229.1183083	8325766.5
Athens	ssp126	2058	Greece	8325766.5	18.27128945110944	50570067.83075544	11083.850483453658	14302.083360830402	7865.617606076917	521.8246851257574	319.8066396934542	723.8427305580606	533629259.22930557	266814629.61465278	800443888.8439584	8325766.5
Athens	ssp126	2059	Greece	8325766.5	18.294980722340533	52626106.83344099	11534.489168973781	14921.71155342057	8147.266784526992	543.0406326458053	330.4146134534782	755.6666518381326	555325148.0626274	277662574.0313137	832987722.0939412	8325766.5
Athens	ssp126	2060	Greece	8325766.5	18.344624509977322	51836779.64490938	11361.485949569593	14683.83212673981	8039.139772399374	534.8956878338831	326.34214104751703	743.4492346202491	546995950.5556095	273497975.27780473	820493925.8334142	8325766.5
Athens	ssp126	2061	Greece	8325766.5	18.435748965197444	56329319.08364089	12346.152127921701	16037.74812197396	8654.556133869442	581.2535053847064	349.5210498229286	812.9859609464838	594402461.8692175	297201230.93460876	891603692.8038263	8325766.5
Athens	ssp126	2062	Greece	8325766.5	18.43946980470033	56632467.253313914	12412.595562370585	16129.107844341179	8696.083280399995	584.3816443208748	351.0851192910129	817.6781693507368	597601364.7016346	298800682.3508173	896402047.052452	8325766.5
Athens	ssp126	2063	Greece	8325766.5	18.469430430775898	55690686.27829009	12206.17781442016	15845.283440909338	8567.072187930979	574.6635525359491	346.22607339855006	803.1010316733481	587663432.9246765	293831716.46233827	881495149.3870149	8325766.5
Athens	ssp126	2064	Greece	8325766.5	18.34572651299677	52439147.63768324	11493.51181099948	14865.367686205904	8121.655935793054	541.1114297073369	329.45001198424393	752.7728474304297	553352303.2273742	276676151.6136871	830028454.8410614	8325766.5
Athens	ssp126	2065	Greece	8325766.5	18.090757058744984	44531553.865010194	9760.340573153331	12482.257234167453	7038.423912139212	459.5141962541993	288.6513952576751	630.3769972507234	469909199.6642167	234954599.83210835	704863799.496325	8325766.5
Athens	ssp126	2066	Greece	8325766.5	18.212515359374983	48372753.796714604	10602.247407499504	13639.879131393438	7564.615683605569	499.1509424728293	308.46976836699014	689.8321165786684	510442597.4236791	255221298.71183956	765663896.1355187	8325766.5
Athens	ssp126	2067	Greece	8325766.5	18.358220089859188	52350096.43863721	11473.993739975693	14838.530338548197	8109.457141403187	540.1925241986912	328.99055922992113	751.3944891674614	552412610.4917533	276206305.24587667	828618915.73763	8325766.5
Athens	ssp126	2068	Greece	8325766.5	18.29446303193171	52127394.17628968	11425.182285214589	14771.414588251679	8078.949982177497	537.8944941008235	327.8415441809873	747.9474440206599	550062594.9908264	275031297.4954132	825093892.4862396	8325766.5
Athens	ssp126	2069	Greece	8325766.5	18.390765927822013	53040678.28808142	11625.354145333327	15046.650895914947	8204.057394751708	547.3185311747111	332.5535627179311	762.0834996314911	559699820.032176	279849910.016088	839549730.048264	8325766.5
Athens	ssp126	2070	Greece	8325766.5	18.31590599677555	49606819.55931912	10872.727574645702	14011.78936121946	7733.665788071942	511.8850756393243	314.83683495023763	708.933316328411	523464798.63849276	261732399.31924638	785197197.9577391	8325766.5
Athens	ssp126	2071	Greece	8325766.5	18.39908846281027	52636669.62022546	11536.804300323798	14924.894859026845	8148.713741620754	543.1496284040531	330.4691113326021	755.8301454755042	555436609.4928563	277718304.74642813	833154914.2392844	8325766.5
Athens	ssp126	2072	Greece	8325766.5	18.23889235419917	48619324.81324887	10656.29037002756	13714.188204869519	7598.392535185605	501.6952705424442	309.7419324017976	693.6486086830906	513044482.5811391	256522241.29056954	769566723.8717086	8325766.5
Athens	ssp126	2073	Greece	8325766.5	18.291745291828583	50167085.79523288	10995.525653750083	14180.636719987986	7810.414587512182	517.6663760148888	317.7274851380198	717.6052668917574	529376881.99662507	264688440.99831253	794065322.9949377	8325766.5
Athens	ssp126	2074	Greece	8325766.5	18.3811862265494	54134956.92558479	11865.196038484752	15376.433498998154	8353.958577971349	558.610222682147	338.199408471649	779.021036892645	571246949.0705559	285623474.53527796	856870423.6058339	8325766.5
Athens	ssp126	2075	Greece	8325766.5	18.317828287982667	51293777.19805251	11242.471714642059	14520.187553714451	7964.755875569666	529.2925298195044	323.5405620403277	735.0444975986809	541266039.4460243	270633019.72301215	811899059.1690364	8325766.5
Athens	ssp126	2076	Greece	8325766.5	18.300835230495895	51933931.22352435	11382.779446252327	14713.11068467857	8052.448207826083	535.8981799027069	326.843387081929	744.952972723485	548021120.7235192	274010560.3617596	822031681.0852787	8325766.5
Athens	ssp126	2077	Greece	8325766.5	18.457513674006044	55507125.628566355	12165.945343247833	15789.963793047391	8541.926893448275	572.7694186667969	345.27900646397393	800.2598308696198	585726450.4815533	292863225.24077666	878589675.72233	8325766.5
Athens	ssp126	2078	Greece	8325766.5	18.424913419138356	52971971.26092984	11610.295070889144	15025.944668554195	8194.645473224096	546.6095540198992	332.1990741405251	761.0200338992732	558974804.5917093	279487402.2958546	838462206.887564	8325766.5
Athens	ssp126	2079	Greece	8325766.5	18.311262290511404	52084571.30435504	11415.796450270009	14758.509065202885	8073.0838353371355	537.452611528345	327.620602894748	747.2846201619419	549610716.2726678	274805358.1363339	824416074.4090016	8325766.5
Athens	ssp126	2080	Greece	8325766.5	18.44529822150973	57026675.79545173	12498.99743461997	16247.910418684078	8750.08445055586	588.4494211145184	353.1190076878347	823.7798345412021	601761161.6199794	300880580.8099897	902641742.4299691	8325766.5
Athens	ssp126	2081	Greece	8325766.5	18.443139303626335	55555408.69117157	12176.52793231199	15804.514853010609	8548.541011613373	573.2676440997783	345.5281191804646	801.0071690190919	586235946.6328651	293117973.31643254	879353919.9492977	8325766.5
Athens	ssp126	2082	Greece	8325766.5	18.28126514747095	49496116.312095895	10848.463849226908	13978.42673876862	7718.500959685198	510.74274600437127	314.26567013276116	707.2198218759814	522296627.5376012	261148313.7688006	783444941.3064017	8325766.5
Athens	ssp126	2083	Greece	8325766.5	18.304119878347382	51852018.40755719	11364.825952341715	14688.424630551479	8041.227274131952	535.0529342616911	326.42076426142114	743.6851042619612	547156754.1687376	273578377.0843688	820735131.2531065	8325766.5
Athens	ssp126	2084	Greece	8325766.5	18.347975563272204	56069901.255610764	12289.293425887703	15959.567406677212	8619.019445098194	578.5766130601625	348.1826036606567	808.9706224596681	591665013.6248157	295832506.81240785	887497520.4372236	8325766.5
Athens	ssp126	2085	Greece	8325766.5	18.42273405055525	55446202.99185416	12152.592436571187	15771.603546367001	8533.581326775371	572.1407674293541	344.9646808452526	799.3168540134557	585083578.0692041	292541789.03460205	877625367.1038061	8325766.5
Athens	ssp126	2086	Greece	8325766.5	18.440924675103943	55061903.546758115	12068.362421207672	15655.787275242168	8480.937567173174	568.1752410709089	342.98191766602986	793.3685644757877	581028344.6672013	290514172.33360064	871542517.0008019	8325766.5
Athens	ssp126	2087	Greece	8325766.5	18.41268793978989	54557267.853734195	11957.757337805167	15503.705285563727	8411.809390046608	562.9679836375847	340.37828894936786	785.5576783258015	575703290.092423	287851645.0462115	863554935.1386344	8325766.5
Athens	ssp126	2088	Greece	8325766.5	18.342172655377478	51370385.89890239	11259.262662773537	14543.275107395235	7975.250218151839	530.0830431194402	323.9358186902956	736.2302675485847	542074435.5198016	271037217.7599008	813111653.2797024	8325766.5
Athens	ssp126	2089	Greece	8325766.5	18.118028551436385	44371239.59871451	9725.20319971866	12433.94334569478	7016.463053742542	457.85993820948215	287.82426623531666	627.8956101836478	468217519.4502695	234108759.72513476	702326279.1754043	8325766.5
Athens	ssp126	2090	Greece	8325766.5	18.43368701331969	54666759.351374686	11981.755474274316	15536.702723208804	8426.808225339828	564.0978094165694	340.9432018388602	787.2524169942785	576858674.478565	288429337.2392825	865288011.7178475	8325766.5
Athens	ssp126	2091	Greece	8325766.5	18.35704216052668	53054041.40920441	11628.283048593159	15050.678137897215	8205.887959289104	547.4564231485887	332.62250870486986	762.2903375923074	559840831.3602549	279920415.68012744	839761247.0403824	8325766.5
Athens	ssp126	2092	Greece	8325766.5	18.227658802593783	50439606.622525215	11055.25624603334	14262.76628437746	7847.746207689215	520.4784761561809	319.133535208666	721.8234171036959	532252596.69171447	266126298.34585723	798378895.0375717	8325766.5
Athens	ssp126	2093	Greece	8325766.5	18.462454187050728	54350703.21269317	11912.48289593316	15441.452927989718	8383.512863876605	560.8364751505864	339.31253470586864	782.360415595304	573523563.2083185	286761781.60415924	860285344.8124777	8325766.5
Athens	ssp126	2094	Greece	8325766.5	18.498543792514898	56693296.8696973	12425.928081029957	16147.440057497814	8704.416104562104	585.0093356959746	351.3989649785628	818.6197064133864	598243255.5378999	299121627.7689499	897364883.3068497	8325766.5
Athens	ssp126	2095	Greece	8325766.5	18.53499447440386	59562962.76660864	13054.89594884614	17012.270875745067	9097.521021947217	614.620972921445	366.20478359129794	863.0371622515918	628524759.0535628	314262379.5267814	942787138.5803442	8325766.5
Athens	ssp126	2096	Greece	8325766.5	18.39518605050375	54834735.35715483	12018.572133075442	15587.325629060357	8449.818637090531	565.8311277624782	341.8098610118146	789.8523945131417	578631203.474032	289315601.737016	867946805.2110481	8325766.5
Athens	ssp126	2097	Greece	8325766.5	18.250010132601265	50426493.1856917	11052.38206809722	14258.814289715301	7845.949846479143	520.3431606357533	319.06587744845217	721.6204438230545	532114220.1009048	266057110.0504524	798171330.1513572	8325766.5
Athens	ssp126	2098	Greece	8325766.5	18.219792033407938	46425927.68396476	10175.545793746114	13053.164412482525	7297.9271750097	479.0619458220801	298.4252700416156	659.6986216025447	489899153.03139967	244949576.51569983	734848729.5470995	8325766.5
Auckland	ssp126	2024	New Zealand	3898491.5	16.164252675803844	21106018.78106155	4625.976719136013	5932.370934705035	3319.5825035669914	197.40844491265466	123.07653875280391	271.74035107250535	468136820.1124398	234068410.0562199	702205230.1686597	3898491.5
Auckland	ssp126	2025	New Zealand	3898491.5	16.200761578270907	22109160.489973623	4845.843395061947	6234.687614103194	3456.9991760207004	206.79101236119067	127.76782247707192	285.8142022453094	490386756.2374713	245193378.11873564	735580134.3562069	3898491.5
Auckland	ssp126	2026	New Zealand	3898491.5	16.232425606615934	22353387.490590256	4899.372600676552	6308.290271823276	3490.4549295298284	209.07531206250044	128.9099723277268	289.24065179727404	495803772.71226364	247901886.35613182	743705659.0683955	3898491.5
Auckland	ssp126	2027	New Zealand	3898491.5	16.203460787373785	21480568.88526403	4708.069892659845	6045.249048300304	3370.8907370193865	200.91168038209528	124.82815648752421	276.9952042766663	476444435.8960235	238222217.94801176	714666653.8440353	3898491.5
Auckland	ssp126	2028	New Zealand	3898491.5	16.262425556895174	23592506.0811201	5170.960236957066	6681.723271708983	3660.1972022051496	220.6650143439357	134.70482346844443	306.6252052194269	523287735.591774	261643867.795887	784931603.387661	3898491.5
Auckland	ssp126	2029	New Zealand	3898491.5	16.217132057981573	22193495.83769869	4864.3278548373055	6260.103746294311	3468.551963380299	207.5798162572866	128.16222442511992	286.9974080894533	492257335.521828	246128667.760914	738386003.282742	3898491.5
Auckland	ssp126	2030	New Zealand	3898491.5	16.335140538654283	24861996.4937779	5449.204710964255	7064.309423468868	3834.0999984596424	232.53878981973506	140.6417112063441	324.43586843312596	551445353.1467347	275722676.57336736	827168029.7201021	3898491.5
Auckland	ssp126	2031	New Zealand	3898491.5	16.211291999235442	21959836.28919561	4813.114803110602	6189.685800170095	3436.5438060511096	205.394355863857	127.06949422840508	283.71921749930885	487074707.80033123	243537353.90016562	730612061.7004969	3898491.5
Auckland	ssp126	2032	New Zealand	3898491.5	16.345019382789346	25032150.555804636	5486.4987519564165	7115.588729833089	3857.408774079743	234.1302718101904	141.43745220157177	326.823091418809	555219413.1602651	277609706.58013254	832829119.7403977	3898491.5
Auckland	ssp126	2033	New Zealand	3898491.5	16.35552668020805	25564750.494774092	5603.232985155201	7276.098300481419	3930.367669828984	239.11177622384562	143.92820440839938	334.29534803929175	567032614.1437212	283516307.0718606	850548921.2155819	3898491.5
Auckland	ssp126	2034	New Zealand	3898491.5	16.27720350068749	23731275.037981633	5201.375350789731	6723.544053228897	3679.206648350565	221.96294571888407	135.3537891559186	308.57210228184954	526365666.0565086	263182833.0282543	789548499.0847629	3898491.5
Auckland	ssp126	2035	New Zealand	3898491.5	16.305628024344934	24280153.75528115	5321.677535403324	6888.959557072587	3754.3955137340604	227.09670851667846	137.9206705548158	316.2727464785411	538539934.4493045	269269967.22465223	807809901.6739566	3898491.5
Auckland	ssp126	2036	New Zealand	3898491.5	16.158670601323216	20888183.30684015	4578.231957662831	5866.7218876794095	3289.7420276462526	195.37098997342912	122.05781128319114	268.68416866366704	463305174.3498003	231652587.17490014	694957761.5247004	3898491.5
Auckland	ssp126	2037	New Zealand	3898491.5	16.224902699770453	22769617.638739295	4990.601126298259	6433.729494553124	3547.4727580433955	212.96838858840607	130.85651059067962	295.0802665861325	505035862.383495	252517931.1917475	757553793.5752425	3898491.5
Auckland	ssp126	2038	New Zealand	3898491.5	16.372082772907433	26167363.59106335	5735.312567903532	7457.707726760373	4012.9174090466904	244.74812647334025	146.74637953314672	342.7498734135338	580398724.6158745	290199362.30793726	870598086.9238118	3898491.5
Auckland	ssp126	2039	New Zealand	3898491.5	16.345455519217133	24726361.617867157	5419.476518983818	7023.433159495767	3815.5198784718696	231.27017207580076	140.007402334377	322.53294181722447	548436937.3879945	274218468.69399726	822655406.0819918	3898491.5
Auckland	ssp126	2040	New Zealand	3898491.5	16.442068734570988	27480687.278590333	6023.164335032733	7853.503906563024	4192.824763502442	257.0318825673279	152.8882575801406	361.1755075545152	609528575.2634537	304764287.63172686	914292862.8951806	3898491.5
Auckland	ssp126	2041	New Zealand	3898491.5	16.265087457172648	23269277.474201117	5100.115610783042	6584.3119107197	3615.9193108463846	217.6417982033141	133.19321539813365	302.0903810084945	516118443.56270474	258059221.78135237	774177665.3440571	3898491.5
Auckland	ssp126	2042	New Zealand	3898491.5	16.299827668213247	24301538.522164278	5326.364607596885	6895.404281338734	3757.3249338550368	227.29672414345333	138.02067836820325	316.57276991870333	539014253.9726291	269507126.98631454	808521380.9589436	3898491.5
Auckland	ssp126	2043	New Zealand	3898491.5	16.446628992124946	27176198.49835784	5956.427068132461	7761.740164575151	4151.113971689771	254.1839434451952	151.46428801907422	356.90359887131615	602774937.3170172	301387468.6585086	904162405.9755259	3898491.5
Auckland	ssp126	2044	New Zealand	3898491.5	16.354638317503564	25806676.53660746	5656.257871036487	7349.007518568186	3963.5082235047876	241.37455463779537	145.05959361537427	337.68951566021633	572398594.7723323	286199297.38616616	858597892.1584985	3898491.5
Auckland	ssp126	2045	New Zealand	3898491.5	16.33971534887809	25289736.23045164	5542.955886125623	7193.217289315748	3892.6944829354975	236.5395176272877	142.6420751101204	330.43696014445493	560932728.3944951	280466364.19724756	841399092.5917428	3898491.5
Auckland	ssp126	2046	New Zealand	3898491.5	16.29030867618046	23616091.837206118	5176.129717743042	6688.8313077897	3663.4281276963848	220.88561622434378	134.81512440864847	306.956108040039	523810873.61077195	261905436.80538598	785716310.416158	3898491.5
Auckland	ssp126	2047	New Zealand	3898491.5	16.423507045566176	27079808.15487205	5935.3004175054375	7732.691019962994	4137.909815047882	253.28238697405234	151.01350978350274	355.5512641646019	600636975.186069	300318487.5930345	900955462.7791035	3898491.5
Auckland	ssp126	2048	New Zealand	3898491.5	16.38628899366032	26337421.727179967	5772.58558403868	7508.958123946202	4036.2130441311583	246.33871125125455	147.54167192210386	345.1357505804052	584170656.968523	292085328.4842615	876255985.4527845	3898491.5
Auckland	ssp126	2049	New Zealand	3898491.5	16.487974587497835	28551518.517209932	6257.8670722644265	8176.220170256603	4339.5139742722495	267.0475625386493	157.89609756580126	376.1990275114973	633279882.2306558	316639941.1153279	949919823.3459837	3898491.5
Auckland	ssp126	2050	New Zealand	3898491.5	16.44157254063929	27174599.864933826	5956.076682724458	7761.258384639147	4150.89498080977	254.1689911350749	151.45681186401404	356.88117040613565	602739479.2244511	301369739.61222553	904109218.8366766	3898491.5
Auckland	ssp126	2051	New Zealand	3898491.5	16.51283963227688	28840146.886289448	6321.128084665415	8263.204062307963	4379.052107022868	269.74715634119036	159.2458944670718	380.2484182153089	639681732.2572646	319840866.1286323	959522598.3858969	3898491.5
Auckland	ssp126	2052	New Zealand	3898491.5	16.50712801032121	28370482.16357978	6218.187871468777	8121.661269162585	4314.714473774969	265.35429648911577	157.04946454103447	373.65912843719696	629264450.2445331	314632225.12226653	943896675.3667996	3898491.5
Auckland	ssp126	2053	New Zealand	3898491.5	16.423294288399482	26834953.98371058	5881.6337498536095	7658.899351941729	4104.368147765489	250.9922212321958	149.86842691257448	352.1160155518171	595206047.9104016	297603023.9552008	892809071.8656024	3898491.5
Auckland	ssp126	2054	New Zealand	3898491.5	16.58234372406206	30137862.361703157	6605.5588737971875	8654.296397364149	4556.821350230226	281.88492597922396	165.3147792860886	398.4550726723593	668465388.8233289	334232694.4116644	1002698083.2349932	3898491.5
Auckland	ssp126	2055	New Zealand	3898491.5	16.488229860005145	28281775.860150024	6198.745394004721	8094.927862649507	4302.562925359934	264.52461024673767	156.63462141984542	372.4145990736297	627296922.0601649	313648461.03008246	940945383.0902474	3898491.5
Auckland	ssp126	2056	New Zealand	3898491.5	16.42482144436795	27152701.325747725	5951.277002902846	7754.658824884431	4147.895180921262	253.9641701022012	151.35440134757718	356.5739388568252	602253764.1018581	301126882.05092907	903380646.1527872	3898491.5
Auckland	ssp126	2057	New Zealand	3898491.5	16.62503303214553	31370051.704801064	6875.627770914538	9025.641130900505	4725.614410928569	293.409817745036	171.0772251689946	415.7424103210773	695795659.2470423	347897829.62352115	1043693488.8705635	3898491.5
Auckland	ssp126	2058	New Zealand	3898491.5	16.640059393286332	31727926.075888928	6954.065989235165	9133.493681091368	4774.638297378961	296.7570820398044	172.75085731637878	420.76330676322993	703733403.0640414	351866701.5320207	1055600104.5960621	3898491.5
Auckland	ssp126	2059	New Zealand	3898491.5	16.553191532454697	30042780.79789528	6584.719078989982	8625.641679504242	4543.796478475722	280.9956107632241	164.87012167808865	397.12109984835945	666356455.755749	333178227.8778745	999534683.6336235	3898491.5
Auckland	ssp126	2060	New Zealand	3898491.5	16.47518847968312	27640970.127094727	6058.294822376162	7901.80832666024	4214.781318092084	258.53103729649075	153.63783494472196	363.42423964825946	613083689.2712529	306541844.63562644	919625533.9068793	3898491.5
Auckland	ssp126	2061	New Zealand	3898491.5	16.45971971486727	27679590.698853552	6066.759605227411	7913.447403080707	4220.071807374115	258.89226255131655	153.81844757213486	363.9660775304982	613940303.2940892	306970151.6470446	920910454.9411337	3898491.5
Auckland	ssp126	2062	New Zealand	3898491.5	16.529126633411632	29665918.445209205	6502.119111277966	8512.066723900221	4492.171498655712	277.4707484117963	163.10769050237474	391.8338063212178	657997553.7175832	328998776.8587916	986996330.5763748	3898491.5
Auckland	ssp126	2063	New Zealand	3898491.5	16.535287623965292	29447498.776834335	6454.246307250597	8446.241618362586	4462.250996138606	275.4278293980544	162.0862309955038	388.76942780060494	653152950.3812689	326576475.1906344	979729425.5719032	3898491.5
Auckland	ssp126	2064	New Zealand	3898491.5	16.529432476487674	29053302.264235776	6367.847071612557	8327.442669360284	4408.2514738648315	271.7408374859697	160.24273503946142	383.2389399324778	644409572.3040676	322204786.1520338	966614358.4561014	3898491.5
Auckland	ssp126	2065	New Zealand	3898491.5	16.491045560382656	28575477.81799233	6263.118425860568	8183.440781451298	4342.796070269838	267.271658250764	158.0081454218586	376.53517107966934	633811305.5652382	316905652.7826191	950716958.3478574	3898491.5
Auckland	ssp126	2066	New Zealand	3898491.5	16.48640543371544	28521543.767709237	6251.297264154685	8167.186684105708	4335.407844203661	266.7672032370226	157.7559179149879	375.77848855905734	632615034.7262315	316307517.3631157	948922552.0893471	3898491.5
Auckland	ssp126	2067	New Zealand	3898491.5	16.517104785916832	29248597.406733684	6410.651486406619	8386.298739702117	4435.00423311112	273.56746858961037	161.15605059128177	385.978886587939	648741267.8237565	324370633.9118782	973111901.7356347	3898491.5
Auckland	ssp126	2068	New Zealand	3898491.5	16.668077763497593	32233560.262104794	7064.8899204605605	9285.876586526287	4843.903254394833	301.48637084746554	175.11550172020938	427.85723997472155	714948496.84988	357474248.42494	1072422745.27482	3898491.5
Auckland	ssp126	2069	New Zealand	3898491.5	16.586078234229145	30725562.081283454	6734.369771239445	8831.411381347254	4637.328161131636	287.38178869508897	168.06321064402107	406.70036674615665	681500716.8384924	340750358.4192462	1022251075.2577386	3898491.5
Auckland	ssp126	2070	New Zealand	3898491.5	16.491592255539416	28521404.276183203	6251.266690669527	8167.144645563616	4335.388735775437	266.76589854732634	157.75526557013976	375.77653152451285	632611940.7690002	316305970.3845001	948917911.1535003	3898491.5
Auckland	ssp126	2071	New Zealand	3898491.5	16.486436813008982	28354799.224681925	6214.750514998014	8116.934904015286	4312.566125980742	265.2076110999099	156.97612184643157	373.4391003533882	628916598.7040877	314458299.35204387	943374898.0561316	3898491.5
Auckland	ssp126	2072	New Zealand	3898491.5	16.453032875294948	27293010.381666876	5982.029672693346	7796.943745846366	4167.115599540324	255.27650630466022	152.01056944880668	358.5424431605137	605365854.3521482	302682927.1760741	908048781.5282223	3898491.5
Auckland	ssp126	2073	New Zealand	3898491.5	16.4875721828038	28744095.306835454	6300.075683689198	8234.257010965663	4365.894356412731	268.84876839185176	158.7967004924025	378.90083629130095	637551283.9979879	318775641.99899393	956326925.9969819	3898491.5
Auckland	ssp126	2074	New Zealand	3898491.5	16.578289998875558	30229041.91019364	6625.543432370445	8681.775165402378	4569.311699338511	282.73774493395257	165.7411887634529	399.73430110445224	670487774.206968	335243887.103484	1005731661.310452	3898491.5
Auckland	ssp126	2075	New Zealand	3898491.5	16.54806771890117	29886239.1490491	6550.408580612737	8578.46474423553	4522.352416989944	279.531448157128	164.13804037504062	394.9248559392154	662884322.5000077	331442161.2500039	994326483.7500117	3898491.5
Auckland	ssp126	2076	New Zealand	3898491.5	16.559904080083584	30362046.90220612	6654.695211441673	8721.858861625318	4587.531561258029	283.98176489390664	166.3631987434299	401.60033104438344	673437858.4775118	336718929.2387559	1010156787.7162676	3898491.5
Auckland	ssp126	2077	New Zealand	3898491.5	16.537261438389635	29637029.526531752	6495.787293485647	8503.36047443578	4488.214112535512	277.2005450839929	162.97258883847303	391.42850132951264	657356790.214696	328678395.107348	986035185.3220441	3898491.5
Auckland	ssp126	2078	New Zealand	3898491.5	16.566857661016215	29994709.285596363	6574.182857116247	8611.154374427857	4537.211339804637	280.5459891369965	164.64531086497487	396.4466674090181	665290217.4879328	332645108.7439664	997935326.2318993	3898491.5
Auckland	ssp126	2079	New Zealand	3898491.5	16.53907304171149	29440270.844043136	6452.6621028032105	8444.063337247431	4461.26086835899	275.3602252237643	162.05242890835876	388.6680215391698	652992633.0088663	326496316.50443316	979488949.5132995	3898491.5
Auckland	ssp126	2080	New Zealand	3898491.5	16.449933176803583	27543225.871668868	6036.871423926659	7872.351153792173	4201.391694061145	257.61681743992165	153.1807250164374	362.05290986340583	610915697.0319782	305457848.5159891	916373545.5479674	3898491.5
Auckland	ssp126	2081	New Zealand	3898491.5	16.434325601738927	26944359.497384854	5905.613040521944	7691.870876610688	4119.355204433197	252.0155109650132	150.3800717789832	353.65095015104305	597632689.7989329	298816344.89946645	896449034.6983993	3898491.5
Auckland	ssp126	2082	New Zealand	3898491.5	16.437349156799794	27693021.28233372	6069.703294757312	7917.494976184321	4221.911613330303	259.01788124930954	153.88125692113132	364.1545055774876	614238197.0232611	307119098.51163054	921357295.5348916	3898491.5
Auckland	ssp126	2083	New Zealand	3898491.5	16.401383851129783	26419601.837515403	5790.5976630163095	7533.724732540443	4047.4705934921767	247.10735681877514	147.92599470586418	346.28871893168616	585993432.5439644	292996716.2719822	878990148.8159466	3898491.5
Auckland	ssp126	2084	New Zealand	3898491.5	16.458537603109747	27474400.968637213	6021.786513673146	7851.609402193592	4191.963625152699	256.9730855632621	152.85885907810763	361.0873120484165	609389143.3231044	304694571.6615522	914083714.9846566	3898491.5
Auckland	ssp126	2085	New Zealand	3898491.5	16.459173881761938	27873461.4442255	6109.251823391127	7971.874203055816	4246.629443726437	260.7055710087259	154.72510180083952	366.6860402166121	618240405.3262501	309120202.66312504	927360607.9893751	3898491.5
Auckland	ssp126	2086	New Zealand	3898491.5	16.390816595952472	26341224.35308495	5773.419036291828	7510.104120794281	4036.7339517893756	246.3742779052159	147.55945524908455	345.18910056134723	584255000.170228	292127500.085114	876382500.255342	3898491.5
Auckland	ssp126	2087	New Zealand	3898491.5	16.50733180107435	28996916.72803715	6355.488597925186	8310.449768040147	4400.527427810224	271.2134532771331	159.97904293504314	382.44786361922297	643158926.8891184	321579463.4445592	964738390.3336776	3898491.5
Auckland	ssp126	2088	New Zealand	3898491.5	16.50303925683071	28599953.152218167	6268.48288267719	8190.816909574152	4346.148855780227	267.5005805178368	158.12260655539498	376.87855448027847	634354174.6517547	317177087.32587737	951531261.977632	3898491.5
Auckland	ssp126	2089	New Zealand	3898491.5	16.365552255465268	25530248.885465056	5595.670988594316	7265.700555210202	3925.641421978431	238.78907637640714	143.76685448468015	333.8112982681341	566267359.7469428	283133679.8734714	849401039.6204141	3898491.5
Auckland	ssp126	2090	New Zealand	3898491.5	16.437313846316886	27205923.663079657	5962.942172729024	7770.698433395424	4155.185912062623	254.46196833484288	151.60330046389805	357.32063620578776	603434248.9680938	301717124.4840469	905151373.4521406	3898491.5
Auckland	ssp126	2091	New Zealand	3898491.5	16.479531846336243	28320690.02613732	6207.274526275908	8106.655419522391	4307.8936330294255	264.8885815419551	156.81660706745413	372.96055601645594	628160048.0770416	314080024.0385208	942240072.1155624	3898491.5
Auckland	ssp126	2092	New Zealand	3898491.5	16.49936162278302	28618799.7822946	6272.613650913121	8196.496715898558	4348.730585927684	267.6768564879203	158.21074454043676	377.1429684354039	634772197.6605154	317386098.8302577	952158296.4907732	3898491.5
Auckland	ssp126	2093	New Zealand	3898491.5	16.366757302754316	25779160.02880753	5650.2268556282825	7340.7148723819055	3959.73883887466	241.11718771935566	144.9309101561544	337.3034652825569	571788271.6888704	285894135.8444352	857682407.5333056	3898491.5
Auckland	ssp126	2094	New Zealand	3898491.5	16.483996384101616	28201072.69415322	6181.057028854736	8070.606360568278	4291.507697141193	263.76977880911693	156.25720570103508	371.28235191719875	625506905.4826825	312753452.74134123	938260358.2240237	3898491.5
Auckland	ssp126	2095	New Zealand	3898491.5	16.43301534486346	27596345.568097275	6048.514097116447	7888.359829428131	4208.668364804762	258.1136556534636	153.4291441232084	362.79816718371876	612093905.2970846	306046952.6485423	918140857.9456269	3898491.5
Auckland	ssp126	2096	New Zealand	3898491.5	16.494368681214063	27941581.46346139	6124.182238566116	7992.403523921427	4255.960953210806	261.34270997862234	155.04367128578772	367.64174867145675	619751324.5347418	309875662.2673709	929626986.8021126	3898491.5
Auckland	ssp126	2097	New Zealand	3898491.5	16.45401796238321	27246195.106611006	5971.768790489319	7782.835032815831	4160.702548162808	254.83863449459474	151.79163354377397	357.88563544541546	604327479.7432423	302163739.87162113	906491219.6148634	3898491.5
Auckland	ssp126	2098	New Zealand	3898491.5	16.46554716758996	27873202.760849692	6109.195125664922	7971.7962436822845	4246.59400764756	260.7031514959095	154.72389204443135	366.68241094738755	618234667.6637272	309117333.8318636	927352001.4955907	3898491.5
Bangkok	ssp126	2024	Thailand	56531439.0	27.45249686182658	39089596.6842742	8567.582834913528	8420.957923283746	8714.20774654331	1233.297687149127	1261.4397614270074	1205.155612871253	140580068.49331	70290034.246655	210870102.73996502	56531439.0
Bangkok	ssp126	2025	Thailand	56531439.0	27.4414422696271	39175187.11734788	8586.342381888582	8446.752300374446	8725.93246340272	1235.998111100912	1262.7899734029002	1209.2062487989317	140887882.0796473	70443941.03982365	211331823.11947095	56531439.0
Bangkok	ssp126	2026	Thailand	56531439.0	27.435785327275557	38004850.76324476	8329.83030427694	8094.0481936584365	8565.612414895444	1199.0733730341651	1244.3276043695266	1153.8191416988104	136678937.0207145	68339468.51035725	205018405.53107172	56531439.0
Bangkok	ssp126	2027	Thailand	56531439.0	27.443782419538046	38056027.56552754	8341.047137653988	8109.4713395518775	8572.622935756099	1200.6880285242394	1245.1349321145638	1156.2411249339232	136862986.97211942	68431493.48605971	205294480.45817912	56531439.0
Bangkok	ssp126	2028	Thailand	56531439.0	27.45454528072584	39705286.17081946	8702.528475800162	8606.508179502867	8798.548772097456	1252.7230198250122	1271.15242776495	1234.2936118850816	142794306.48834994	71397153.24417497	214191459.73252493	56531439.0
Bangkok	ssp126	2029	Thailand	56531439.0	27.48782185221192	37850711.697569124	8296.046399471321	8047.59532455071	8544.49747439193	1194.2102030523297	1241.8960193786086	1146.5243867260565	136124598.2132516	68062299.1066258	204186897.3198774	56531439.0
Bangkok	ssp126	2030	Thailand	56531439.0	27.528812927600892	40559318.89997839	8889.713731506228	8863.88790609871	8915.539556913749	1279.6682093118309	1284.62502250836	1274.7113961153104	145865711.407934	72932855.703967	218798567.11190102	56531439.0
Bangkok	ssp126	2031	Thailand	56531439.0	27.500153845616172	38747460.9406178	8492.594178769661	8317.848521085927	8667.339836453393	1222.503121404423	1256.0424785546554	1188.9637642541961	139349626.88334188	69674813.44167094	209024440.3250128	56531439.0
Bangkok	ssp126	2032	Thailand	56531439.0	27.493246695887247	38807888.48809036	8505.838572736247	8336.059562789986	8675.617582682511	1224.4096428541043	1256.9957392794963	1191.82354642872	139566945.7989394	69783472.8994697	209350418.6984091	56531439.0
Bangkok	ssp126	2033	Thailand	56531439.0	27.46545200229749	38528833.72241091	8444.675884368151	8251.960866283851	8637.39090245245	1215.6053157110011	1252.593575707945	1178.6170557140665	138563365.78276682	69281682.89138341	207845048.67415023	56531439.0
Bangkok	ssp126	2034	Thailand	56531439.0	27.490512172938026	39683313.44576334	8697.712536061834	8599.886262362666	8795.538809761001	1252.029768594742	1270.8058021498157	1233.2537350396778	142715284.767601	71357642.3838005	214072927.15140152	56531439.0
Bangkok	ssp126	2035	Thailand	56531439.0	27.512278360405872	39654461.74634467	8691.388875915276	8591.19122966115	8791.586522169404	1251.119482043292	1270.3506588740902	1231.8883052125009	142611523.8126548	71305761.9063274	213917285.7189822	56531439.0
Bangkok	ssp126	2036	Thailand	56531439.0	27.573189914869438	41538696.58307528	9104.371853828834	9159.04282429229	9049.700883365376	1310.5680991511806	1300.0749674280344	1321.0612308743325	149387901.2857822	74693950.6428911	224081851.92867327	56531439.0
Bangkok	ssp126	2037	Thailand	56531439.0	27.60136145542003	43305971.70593499	9491.71982596247	9691.64628597604	9291.793365948899	1366.3265747165078	1327.9542052106979	1404.6989442223223	155743650.101118	77871825.050559	233615475.151677	56531439.0
Bangkok	ssp126	2038	Thailand	56531439.0	27.5579886642632	41020888.25624178	8990.879617810533	9002.990999767128	8978.768235853939	1294.2309694276837	1291.9064025662856	1296.5555362890857	147525678.69391006	73762839.34695503	221288518.0408651	56531439.0
Bangkok	ssp126	2039	Thailand	56531439.0	27.55718787195565	41039037.895917915	8994.857621027219	9008.460754190071	8981.254487864368	1294.8036002689755	1292.1927179869324	1297.4144825510284	147590951.2422406	73795475.6211203	221386426.8633609	56531439.0
Bangkok	ssp126	2040	Thailand	56531439.0	27.55674520166915	41158040.325013414	9020.940345212535	9044.32449994488	8997.55619048019	1298.5581905696645	1294.0700131372764	1303.046368002059	148018926.22924885	74009463.11462443	222028389.34387326	56531439.0
Bangkok	ssp126	2041	Thailand	56531439.0	27.578746452989368	41541134.23444095	9104.906133580214	9159.777458950439	9050.03480820999	1310.6450083558366	1300.1134220303625	1321.176594681317	149396667.94558474	74698333.97279237	224095001.9183771	56531439.0
Bangkok	ssp126	2042	Thailand	56531439.0	27.587467907208204	41620631.99095909	9122.33029939241	9183.735686942207	9060.924911842612	1313.1532051028958	1301.3675204038923	1324.9388898019067	149682570.10381487	74841285.05190744	224523855.15572232	56531439.0
Bangkok	ssp126	2043	Thailand	56531439.0	27.666731208995852	44282004.62809114	9705.644849996695	9985.7931940231	9425.49650597029	1397.1209355588298	1343.351385631859	1450.890485485806	159253811.03106123	79626905.51553062	238880716.54659185	56531439.0
Bangkok	ssp126	2044	Thailand	56531439.0	27.59761167119128	42187220.672843605	9246.514120079426	9354.488440386855	9138.539799771997	1331.029381124278	1310.3056084145835	1351.7531538339802	151720224.17198455	75860112.08599228	227580336.25797683	56531439.0
Bangkok	ssp126	2045	Thailand	56531439.0	27.602587065717206	41840099.62585507	9170.432794712076	9249.876618006749	9090.988971417402	1320.077526392457	1304.8296810486727	1335.3253717362468	150471853.64119503	75235926.82059751	225707780.46179253	56531439.0
Bangkok	ssp126	2046	Thailand	56531439.0	27.62778221463292	42935974.591108054	9410.62456791821	9580.140306165182	9241.108829671237	1354.6529678063764	1322.1174017556323	1387.1885338571262	154413009.10820135	77206504.55410068	231619513.66230202	56531439.0
Bangkok	ssp126	2047	Thailand	56531439.0	27.583799384610188	42457519.92119525	9305.757790951018	9435.948487835296	9175.567094066742	1339.5574670117505	1314.56965135832	1364.5452826651904	152692316.23918754	76346158.11959377	229038474.3587813	56531439.0
Bangkok	ssp126	2048	Thailand	56531439.0	27.578956554463637	41785706.97504643	9158.511117822512	9233.484312283597	9083.537923361426	1318.3614091610093	1303.971622432949	1332.7511958890773	150276238.35669956	75138119.17834978	225414357.53504932	56531439.0
Bangkok	ssp126	2049	Thailand	56531439.0	27.638955691550652	43605215.2668675	9557.307455755896	9781.829276942	9332.785634569791	1375.767869150245	1332.6748524275665	1418.860885872928	156819836.1930809	78409918.09654045	235229754.28962135	56531439.0
Bangkok	ssp126	2050	Thailand	56531439.0	27.65155197548095	43492231.17452099	9532.54381907721	9747.779276508809	9317.308361645612	1372.2031605936181	1330.8924981492532	1413.5138230379885	156413505.2818411	78206752.64092055	234620257.92276165	56531439.0
Bangkok	ssp126	2051	Thailand	56531439.0	27.63824404595743	44501313.8550229	9753.71262576256	10051.886385701164	9455.538865823955	1404.0402589923738	1346.8110473486315	1461.2694706361237	160042524.87715906	80021262.43857953	240063787.3157386	56531439.0
Bangkok	ssp126	2052	Thailand	56531439.0	27.610081688316946	42524984.20957063	9320.544484293569	9456.2801911813	9184.808777405835	1341.686001401361	1315.633918553125	1367.738084249605	152934941.77347645	76467470.88673823	229402412.66021466	56531439.0
Bangkok	ssp126	2053	Thailand	56531439.0	27.60053320541819	42151579.562138155	9238.702369787821	9343.747283735898	9133.657455839744	1329.904885014597	1309.7433603597428	1350.066409669458	151592046.083461	75796023.0417305	227388069.12519148	56531439.0
Bangkok	ssp126	2054	Thailand	56531439.0	27.54434551207578	40146724.11065672	8799.281996860384	8739.54427096067	8859.019722760095	1266.650622982915	1278.1162293439018	1255.1850166219356	144381874.05316973	72190937.02658486	216572811.0797546	56531439.0
Bangkok	ssp126	2055	Thailand	56531439.0	27.59039148691639	42030439.27900723	9212.151074855017	9307.239253203292	9117.06289650674	1326.0828442754039	1307.8323399901465	1344.3333485606693	151156382.61429334	75578191.30714667	226734573.92144	56531439.0
Bangkok	ssp126	2056	Thailand	56531439.0	27.65294386727171	43950609.69454497	9633.010344013972	9885.920748296856	9380.099939731088	1386.665248119113	1338.1235419120003	1435.2069543262292	158061997.18778923	79030998.59389462	237092995.78168386	56531439.0
Bangkok	ssp126	2057	Thailand	56531439.0	27.638151902156295	43105621.824845485	9447.80752325792	9631.266869757284	9264.348176758556	1360.0054287869657	1324.7936322459275	1395.2172253280123	155023120.79421145	77511560.39710572	232534681.19131717	56531439.0
Bangkok	ssp126	2058	Thailand	56531439.0	27.652714263163976	43948879.106321454	9632.631037006078	9885.399201161003	9379.862872851154	1386.6106471348478	1338.0962414198684	1435.125052849835	158055773.3780897	79027886.68904485	237083660.06713456	56531439.0
Bangkok	ssp126	2059	Thailand	56531439.0	27.65101916602625	42854295.02592282	9392.722197466652	9555.52454679429	9229.919848139012	1352.0759338286675	1320.8288847667782	1383.3229828905633	154119260.3913501	77059630.19567505	231178890.58702514	56531439.0
Bangkok	ssp126	2060	Thailand	56531439.0	27.641458778965433	42979905.92175989	9420.253352718611	9593.379885265735	9247.126820171488	1356.0390247903838	1322.8104302476365	1389.2676193331395	154571001.77110642	77285500.88555321	231856502.65665963	56531439.0
Bangkok	ssp126	2061	Thailand	56531439.0	27.733587115209026	47063469.605521165	10315.28100943341	10824.042913248584	9806.519105618238	1484.877643596957	1387.2297396509227	1582.525547542997	169256946.65297434	84628473.32648717	253885419.9794615	56531439.0
Bangkok	ssp126	2062	Thailand	56531439.0	27.63467588329752	43306527.805856906	9491.841710876863	9691.81387773333	9291.869544020396	1366.344119966541	1327.9629778357148	1404.7252620973732	155745650.0338813	77872825.01694065	233618475.05082196	56531439.0
Bangkok	ssp126	2063	Thailand	56531439.0	27.607709260631516	41009772.63415056	8988.44331707821	8999.641086260182	8977.245547896237	1293.8802656041807	1291.7310506545348	1296.0294805538338	147485702.97025263	73742851.48512632	221228554.45537895	56531439.0
Bangkok	ssp126	2064	Thailand	56531439.0	27.63882078084079	42957186.69968373	9415.27379719507	9586.532996420865	9244.014597969275	1355.3222211797784	1322.452028442334	1388.1924139172315	154489295.3820286	77244647.6910143	231733943.07304293	56531439.0
Bangkok	ssp126	2065	Thailand	56531439.0	27.6196900153031	42116998.87467168	9231.123041028046	9333.325706691207	9128.920375364884	1328.8138458254011	1309.197840765145	1348.429850885665	151467681.65340954	75733840.82670477	227201522.4801143	56531439.0
Bangkok	ssp126	2066	Thailand	56531439.0	27.616643953834487	41847935.88995314	9172.150332048639	9252.238231844523	9092.062432252755	1320.3247647169164	1304.9533002109024	1335.696229222937	150500035.62916833	75250017.81458417	225750053.4437525	56531439.0
Bangkok	ssp126	2067	Thailand	56531439.0	27.688969080894715	45542953.92576322	9982.017298801533	10365.805311129754	9598.229286473314	1436.9045604703792	1363.2431980876338	1510.5659228531308	163788632.4073218	81894316.2036609	245682948.61098272	56531439.0
Bangkok	ssp126	2068	Thailand	56531439.0	27.696513911957975	45364229.33916278	9942.844786669932	10311.943106948798	9573.746466391063	1431.2657041508512	1360.42376992787	1502.1076383738384	163145875.3374894	81572937.6687447	244718813.0062341	56531439.0
Bangkok	ssp126	2069	Thailand	56531439.0	27.675505390430313	44078191.23030665	9660.973420345297	9924.369978252429	9397.576862438167	1390.6905138246834	1340.1361747647861	1441.2448528845875	158520825.68839297	79260412.84419648	237781238.53258944	56531439.0
Bangkok	ssp126	2070	Thailand	56531439.0	27.639173770220985	44795853.81262487	9818.269328798608	10140.65185237573	9495.886805221486	1413.3331522247458	1351.4574939648173	1475.2088104846807	161101795.1415243	80550897.57076216	241652692.71228647	56531439.0
Bangkok	ssp126	2071	Thailand	56531439.0	27.653188287750638	44904390.456169754	9842.058182178309	10173.361525772818	9510.754838583798	1416.757541392431	1353.1696885486604	1480.3453942362107	161492131.44780058	80746065.72390029	242238197.17170087	56531439.0
Bangkok	ssp126	2072	Thailand	56531439.0	27.652333006305184	44172390.509331316	9681.619837665774	9952.758802068081	9410.480873263465	1393.6625514716948	1341.6221935882916	1445.7029093551037	158859599.74135295	79429799.87067647	238289399.61202943	56531439.0
Bangkok	ssp126	2073	Thailand	56531439.0	27.634429836329957	43270030.58779063	9483.84232061576	9680.814716124314	9286.869925107207	1365.1926132116346	1327.387224458262	1402.9980019650156	155614393.07932606	77807196.53966303	233421589.6189891	56531439.0
Bangkok	ssp126	2074	Thailand	56531439.0	27.659939595532347	44690218.46960508	9795.116376903858	10108.81654352045	9481.416210287267	1410.000300640737	1349.7910681728126	1470.209533108667	160721892.94204718	80360946.47102359	241082839.41307077	56531439.0
Bangkok	ssp126	2075	Thailand	56531439.0	27.577177833960327	41926629.86863108	9189.398327375311	9275.954225418696	9102.842429331926	1322.8076018431195	1306.1947187740043	1339.4204849122425	150783047.11690265	75391523.55845132	226174570.67535397	56531439.0
Bangkok	ssp126	2076	Thailand	56531439.0	27.684511779693523	45276091.97746345	9923.527008763227	10285.381162327081	9561.672855199373	1428.4849232383956	1359.0333794716423	1497.9364670051546	162828902.0915236	81414451.0457618	244243353.13728538	56531439.0
Bangkok	ssp126	2077	Thailand	56531439.0	27.65928248584872	45764733.56216484	10030.626534177232	10432.643009771338	9628.610058583126	1443.901826644294	1366.7418311745914	1521.0618221140032	164586230.7229957	82293115.36149785	246879346.08449355	56531439.0
Bangkok	ssp126	2078	Thailand	56531439.0	27.644333029724812	43784003.00933181	9596.493810268621	9835.710514396997	9357.277106140244	1381.4087180710653	1335.4952768879773	1427.3221592541618	157462820.39382344	78731410.19691172	236194230.59073517	56531439.0
Bangkok	ssp126	2079	Thailand	56531439.0	27.66224634327244	44448759.838074476	9742.19393711633	10036.048188812598	9448.339685420062	1402.382151642831	1345.9819936738602	1458.7823096118093	159853521.97283447	79926760.98641723	239780282.9592517	56531439.0
Bangkok	ssp126	2080	Thailand	56531439.0	27.565190154063345	41565830.231202796	9110.318954788288	9167.220088111542	9053.417821465036	1311.4241802652896	1300.503007985089	1322.3453525454966	149485483.51828885	74742741.75914443	224228225.27743328	56531439.0
Bangkok	ssp126	2081	Thailand	56531439.0	27.62404194601574	43654335.75204963	9568.073589494445	9796.632710832506	9339.514468156383	1377.3176467357248	1333.4497412203068	1421.18555225115	156996490.89809358	78498245.44904679	235494736.34714037	56531439.0
Bangkok	ssp126	2082	Thailand	56531439.0	27.680446698273308	44208859.57133293	9689.61305673462	9963.749478287747	9415.476635181494	1394.8131698877007	1342.1975027962942	1447.4288369791113	158990755.43670282	79495377.71835141	238486133.1550542	56531439.0
Bangkok	ssp126	2083	Thailand	56531439.0	27.62519111532705	42700376.90018974	9358.986717853923	9509.138262326787	9208.835173381058	1347.2197346202163	1318.400785162552	1376.038684077885	153565716.16236567	76782858.08118284	230348574.2435485	56531439.0
Bangkok	ssp126	2084	Thailand	56531439.0	27.66089062011318	44551363.11539249	9764.682326665483	10066.969724442682	9462.394928888283	1405.6193399318863	1347.6005878183876	1463.6380920453926	160222519.78750882	80111259.89375441	240333779.6812632	56531439.0
Bangkok	ssp126	2085	Thailand	56531439.0	27.659302342560768	43938968.69732596	9630.45889256871	9882.412502559619	9378.505282577798	1386.2979684292682	1337.939902067079	1434.6560347914656	158020132.02863714	79010066.01431857	237030198.0429557	56531439.0
Bangkok	ssp126	2086	Thailand	56531439.0	27.689111469655284	44479842.81691021	9749.006644806354	10045.41566188638	9452.597627726327	1403.3628362535594	1346.4723359792235	1460.2533365278996	159965307.4007834	79982653.7003917	239947961.10117507	56531439.0
Bangkok	ssp126	2087	Thailand	56531439.0	27.632666674408114	44189365.54912418	9685.340394332703	9957.87456748511	9412.806221180295	1394.1981230582967	1341.8899793815926	1446.5062667350082	158920648.01145998	79460324.00572999	238380972.01718998	56531439.0
Bangkok	ssp126	2088	Thailand	56531439.0	27.646861699112215	43169465.64672495	9461.800689697255	9650.507473611367	9273.09390578314	1362.0197355217902	1325.8007856133393	1398.238685430246	155252725.8455293	77626362.92276464	232879088.76829392	56531439.0
Bangkok	ssp126	2089	Thailand	56531439.0	27.6685858490977	44255598.80784559	9699.857272956575	9977.835275592934	9421.879270320214	1396.2878178037608	1342.9348267543248	1449.640808853204	159158846.3260344	79579423.1630172	238738269.48905158	56531439.0
Bangkok	ssp126	2090	Thailand	56531439.0	27.675470349750597	44966258.371660024	9855.618273244669	10192.006650989064	9519.229895500273	1418.7095072236261	1354.1456714642572	1483.2733429829996	161714630.43819448	80857315.21909724	242571945.6572917	56531439.0
Bangkok	ssp126	2091	Thailand	56531439.0	27.643438746940948	44658328.5225802	9788.126799473746	10099.205874554047	9477.047724393447	1408.994155751937	1349.287995728413	1468.7003157754689	160607205.3699749	80303602.68498746	240910808.05496237	56531439.0
Bangkok	ssp126	2092	Thailand	56531439.0	27.60693205386119	42115820.65624359	9230.864801372574	9332.970627164932	9128.758975580215	1328.7766724036828	1309.179254054286	1348.3740907530873	151463444.36161402	75731722.18080701	227195166.54242104	56531439.0
Bangkok	ssp126	2093	Thailand	56531439.0	27.60073597019352	43650072.67067309	9567.139215494108	9795.347946582042	9338.930484406173	1377.183144237674	1333.3824899712813	1420.9837985040738	156981159.3438505	78490579.67192525	235471739.01577574	56531439.0
Bangkok	ssp126	2094	Thailand	56531439.0	27.630156057473695	43902343.498467304	9622.431451722976	9871.374771396737	9373.488132049217	1385.142423811897	1337.3621297583927	1432.9227178654073	157888414.80971274	78944207.40485637	236832622.2145691	56531439.0
Bangkok	ssp126	2095	Thailand	56531439.0	27.63936031891614	44242130.53386505	9696.905322495084	9973.776343708385	9420.034301281783	1395.8628865545522	1342.7223611297204	1449.0034119793906	159110409.63087058	79555204.81543529	238665614.44630587	56531439.0
Bangkok	ssp126	2096	Thailand	56531439.0	27.628784366598676	42184510.915629946	9245.92020069013	9353.671801226574	9138.168600153687	1330.9438868345487	1310.2628612697185	1351.6249123993857	151710478.9229411	75855239.46147054	227565718.38441163	56531439.0
Bangkok	ssp126	2097	Thailand	56531439.0	27.642162574821434	43327699.07933149	9496.48198999458	9698.19426152019	9294.769718468968	1367.0120849706595	1328.296960337774	1405.7272096035504	155821789.4501865	77910894.72509325	233732684.17527974	56531439.0
Bangkok	ssp126	2098	Thailand	56531439.0	27.675839733384286	44619809.81058158	9779.684342049393	10087.597495595559	9471.771188503226	1407.7788697820283	1348.6803527434581	1466.877386820603	160468678.40550473	80234339.20275237	240703017.6082571	56531439.0
Berlin	ssp126	2024	Germany	68937239.5	10.479930277167519	358830476.9631518	78647.77577274569	89170.56829456371	68124.98325092767	1617.7858733290568	1329.1805496140105	1906.391197044104	8467335413.0196085	4233667706.5098042	12701003119.529413	68937239.5
Berlin	ssp126	2025	Germany	68937239.5	10.891109152706676	414526614.0311886	90855.14828080854	105955.70549315013	75754.59106846697	1868.891700543753	1454.7334632213583	2283.049937866148	9781599122.601362	4890799561.300681	14672398683.902042	68937239.5
Berlin	ssp126	2026	Germany	68937239.5	10.505254942776707	361379690.6491246	79206.50753953426	89938.82447389798	68474.19060517053	1629.278993769013	1334.9271098339884	1923.6308777040385	8527489298.222644	4263744649.111322	12791233947.333965	68937239.5
Berlin	ssp126	2027	Germany	68937239.5	10.523450594821142	365006301.7459742	80001.38120459716	91031.77576335947	68970.98664583484	1645.6295564363654	1343.1023911676648	1948.1567217050672	8613066568.10643	4306533284.053215	12919599852.159645	68937239.5
Berlin	ssp126	2028	Germany	68937239.5	10.659055066784607	386738495.82015985	84764.60182359676	97581.20411448393	71947.9995327096	1743.6090727450544	1392.0921493220092	2095.1259961681	9125881917.695211	4562940958.847606	13688822876.542816	68937239.5
Berlin	ssp126	2029	Germany	68937239.5	10.490028272147814	360377867.3172834	78986.92982296631	89636.90511361706	68336.95453231556	1624.7622769963991	1332.6687514476816	1916.8558025451173	8503849237.748739	4251924618.8743696	12755773856.623108	68937239.5
Berlin	ssp126	2030	Germany	68937239.5	10.568822234781747	365267560.5274242	80058.64340327114	91110.5112865362	69006.77552000608	1646.8074406826813	1343.6913332908225	1949.9235480745401	8619231500.781202	4309615750.390601	12928847251.171803	68937239.5
Berlin	ssp126	2031	Germany	68937239.5	10.398967959464219	350246808.1199833	76766.42369753067	86583.70919114305	66949.1382039183	1579.0864342141354	1309.8308300565495	1848.3420383717212	8264786276.768682	4132393138.384341	12397179415.153023	68937239.5
Berlin	ssp126	2032	Germany	68937239.5	10.317900278604762	338855787.24701524	74269.76158838699	83150.7987910705	65388.724385703485	1527.7300588943817	1284.152642396673	1771.307475392091	7995991955.7165365	3997995977.8582683	11993987933.574804	68937239.5
Berlin	ssp126	2033	Germany	68937239.5	10.687374208525629	401116978.9799626	87916.05018738915	101914.44561469846	73917.65476007984	1808.4344106948724	1424.504818296918	2192.364003092827	9465171491.632395	4732585745.816197	14197757237.448593	68937239.5
Berlin	ssp126	2034	Germany	68937239.5	10.466148343077442	366761080.30283487	80385.99020336116	91560.61313665997	69211.36727006234	1653.5409690458407	1347.0580974724023	1960.0238406192793	8654474139.565418	4327237069.782709	12981711209.348127	68937239.5
Berlin	ssp126	2035	Germany	68937239.5	10.712000680619754	398219170.984362	87280.9141883534	101041.13361602431	73520.6947606825	1795.3696541040201	1417.972440001492	2172.7668682065487	9396791814.217758	4698395907.108879	14095187721.326637	68937239.5
Berlin	ssp126	2036	Germany	68937239.5	10.689898022350041	393731788.7036389	86297.37834600314	99688.7718327927	72905.98485921358	1775.138307749549	1407.8567668242565	2142.419848674843	9290902896.367493	4645451448.183746	13936354344.551239	68937239.5
Berlin	ssp126	2037	Germany	68937239.5	10.774495486205065	414160751.610542	90774.95925710519	105845.44558555802	75704.47292865237	1867.2422111784313	1453.9087185386975	2280.575703818166	9772965854.16538	4886482927.08269	14659448781.24807	68937239.5
Berlin	ssp126	2038	Germany	68937239.5	10.844710930304794	409735419.1305187	89805.02337107268	104511.7837422633	75098.26299988205	1847.2906161200722	1443.932921009518	2250.648311230627	9668541127.649368	4834270563.824684	14502811691.474052	68937239.5
Berlin	ssp126	2039	Germany	68937239.5	10.718756184639906	391355551.9763555	85776.55933728348	98972.64569580316	72580.47297876379	1764.4250532857154	1402.5001395923396	2126.3499669790917	9234830754.55577	4617415377.277885	13852246131.833656	68937239.5
Berlin	ssp126	2040	Germany	68937239.5	10.697783464881583	393301143.1506914	86202.99027960368	99558.98824149344	72846.99231771391	1773.1967438727384	1406.885984885851	2139.5075028596266	9280740938.075119	4640370469.0375595	13921111407.112679	68937239.5
Berlin	ssp126	2041	Germany	68937239.5	10.522502132153829	368077350.0830158	80674.4876894282	91957.29718000216	69391.67819885425	1659.4753664634973	1350.0252961812307	1968.9254367457645	8685534203.964457	4342767101.982228	13028301305.946686	68937239.5
Berlin	ssp126	2042	Germany	68937239.5	10.660842011572525	385532372.52539563	84500.2460329635	97217.71490236321	71782.77716356382	1738.1712703480105	1389.3732481234872	2086.969292572535	9097420983.795013	4548710491.897507	13646131475.69252	68937239.5
Berlin	ssp126	2043	Germany	68937239.5	10.797978203374784	405352868.1455376	88844.46425107683	103191.01495226902	74497.91354988463	1827.5319012732975	1434.0535635861306	2221.0102389604644	9565125917.57984	4782562958.78992	14347688876.369759	68937239.5
Berlin	ssp126	2044	Germany	68937239.5	10.443321755641767	365307743.49642015	80067.45062935245	91122.621222398	69012.2800363069	1646.9886054492317	1343.781915674098	1950.1952952243662	8620179699.716978	4310089849.858489	12930269549.575466	68937239.5
Berlin	ssp126	2045	Germany	68937239.5	10.735108839384766	399062793.5913698	87465.817773451	101295.37604553351	73636.25950136849	1799.1731234959989	1419.8741746974813	2178.4720722945162	9416698806.61148	4708349403.30574	14125048209.917221	68937239.5
Berlin	ssp126	2046	Germany	68937239.5	11.001417293741445	447828807.226135	98154.25911805707	115991.98289436685	80316.5353417473	2019.0345149379618	1529.804870418463	2508.2641594574616	10567432149.264109	5283716074.632054	15851148223.896164	68937239.5
Berlin	ssp126	2047	Germany	68937239.5	10.6816448498995	396138825.4719793	86824.9480486531	100414.18017393637	73235.7159233698	1785.9904240841518	1413.2828249915578	2158.698023176746	9347701827.83368	4673850913.91684	14021552741.750519	68937239.5
Berlin	ssp126	2048	Germany	68937239.5	10.808026230107219	413717255.0555531	90677.75453272405	105711.78908953395	75643.71997591415	1865.2427086066225	1452.9089672527932	2277.576449960452	9762500650.324862	4881250325.162431	14643750975.487293	68937239.5
Berlin	ssp126	2049	Germany	68937239.5	10.986985557040393	452196152.3700195	99111.48545096327	117308.16910211286	80914.80179981366	2038.7246743066007	1539.6499501027824	2537.7993985104195	10670488546.565306	5335244273.282653	16005732819.847958	68937239.5
Berlin	ssp126	2050	Germany	68937239.5	10.818752047554826	421458750.5820233	92374.52067551205	108044.84253586744	76704.19881515665	1900.1452124495465	1470.3602191742552	2329.9302057248387	9945176993.136583	4972588496.568292	14917765489.704876	68937239.5
Berlin	ssp126	2051	Germany	68937239.5	10.80166315540577	417305195.1753123	91464.15236719183	106793.08611192714	76135.21862245651	1881.4189233173188	1460.9970746081412	2301.840772026497	9847165399.79917	4923582699.899585	14770748099.698753	68937239.5
Berlin	ssp126	2052	Germany	68937239.5	10.784313878178908	408716341.3770738	89581.66386346832	104204.66441930733	74958.66330762932	1842.696107851711	1441.6356668753376	2243.756548828085	9644493913.980698	4822246956.990349	14466740870.971046	68937239.5
Berlin	ssp126	2053	Germany	68937239.5	10.974903438957229	435263149.6791145	95400.14239542244	112205.07240074425	78595.21239010064	1962.3822945337577	1501.4787602163608	2423.285828851155	10270919885.210546	5135459942.605273	15406379827.815819	68937239.5
Berlin	ssp126	2054	Germany	68937239.5	10.654755147471805	382419210.92265	83817.90924332062	96279.50181660424	71356.31667003702	1724.1355928187854	1382.3554093588748	2065.9157762786963	9023959599.721752	4511979799.860876	13535939399.582628	68937239.5
Berlin	ssp126	2055	Germany	68937239.5	10.769059746696456	402540311.0572039	88228.01338240094	102343.39500783967	74112.6317569622	1814.851498081387	1427.7133619901756	2201.989634172599	9498757908.828918	4749378954.414459	14248136863.243378	68937239.5
Berlin	ssp126	2056	Germany	68937239.5	10.73256036584096	403350319.9887715	88405.54958658015	102587.50728858609	74223.59188457421	1818.5034203424248	1429.5393231206945	2207.467517564156	9517871718.138458	4758935859.069229	14276807577.207687	68937239.5
Berlin	ssp126	2057	Germany	68937239.5	10.959739879148819	431451333.30077016	94564.67579194972	111056.30582096924	78073.04576293018	1945.1967345423095	1492.8859802206366	2397.507488863983	10180972319.771177	5090486159.885589	15271458479.656765	68937239.5
Berlin	ssp126	2058	Germany	68937239.5	10.873343980291027	433638290.19479346	95044.00880981784	111715.3887205379	78372.62889909776	1955.0566215805393	1497.8159237397517	2412.2973194213273	10232578018.68569	5116289009.342845	15348867028.028534	68937239.5
Berlin	ssp126	2059	Germany	68937239.5	11.059103581471966	453542617.85866153	99406.60117450124	117713.95322197759	81099.2491270249	2044.7952089637615	1542.6852174313626	2546.9052004961604	10702261140.161243	5351130570.080622	16053391710.241865	68937239.5
Berlin	ssp126	2060	Germany	68937239.5	10.879836973243552	420198925.2862337	92098.39458328419	107665.16915905414	76531.62000751424	1894.4652947802333	1467.5202603395985	2321.4103292208683	9915448851.225292	4957724425.612646	14873173276.837938	68937239.5
Berlin	ssp126	2061	Germany	68937239.5	11.219123712129203	478638750.8485198	104907.12347364826	125277.17138330474	84537.07556399179	2157.941031386066	1599.2581286425147	2716.6239341296173	11294455474.915865	5647227737.457932	16941683212.373798	68937239.5
Berlin	ssp126	2062	Germany	68937239.5	10.789625614719714	404845797.63068354	88733.32550809512	103038.19918066917	74428.45183552106	1825.2457757394372	1432.9105008192005	2217.5810506596745	9553160556.767517	4776580278.383759	14329740835.151276	68937239.5
Berlin	ssp126	2063	Germany	68937239.5	11.046848455631446	454905027.4771396	99705.2115018389	118124.54242206686	81285.88058161092	2050.9376276711	1545.756426785032	2556.118828557169	10734409967.950926	5367204983.975463	16101614951.926388	68937239.5
Berlin	ssp126	2064	Germany	68937239.5	10.709559042209868	403232804.2026956	88379.79270196076	102552.09157223444	74207.4938316871	1817.9736008571463	1429.2744133780552	2206.672788336238	9515098693.992207	4757549346.996103	14272648040.98831	68937239.5
Berlin	ssp126	2065	Germany	68937239.5	10.848186254822602	408134796.77138597	89454.2020320847	104029.40440115482	74878.99966301455	1840.0742161557916	1440.3247210273778	2239.823711284206	9630771185.421894	4815385592.710947	14446156778.132841	68937239.5
Berlin	ssp126	2066	Germany	68937239.5	11.040441686894614	438943301.8134654	96206.75108240347	113314.15934534314	79099.34281946378	1978.9742467699289	1509.7747363344465	2448.173757205412	10357760564.843477	5178880282.421739	15536640847.265217	68937239.5
Berlin	ssp126	2067	Germany	68937239.5	10.93161956327244	430343460.66193724	94321.85439165757	110722.42639556754	77921.2823877476	1940.2018948628029	1490.3885603808833	2390.0152293447227	10154829810.062147	5077414905.031074	15232244715.09322	68937239.5
Berlin	ssp126	2068	Germany	68937239.5	10.922600131759049	434108660.87608236	95147.10375366197	111857.1442683236	78437.06323900036	1957.1772860510082	1498.8762559749862	2415.478316127031	10243677372.231771	5121838686.115886	15365516058.347656	68937239.5
Berlin	ssp126	2069	Germany	68937239.5	11.190177549889109	464589301.693861	101827.79215207922	121043.09081614729	82612.49348801113	2094.599142026991	1567.5871839629776	2621.611100091005	10962930127.995913	5481465063.997956	16444395191.99387	68937239.5
Berlin	ssp126	2070	Germany	68937239.5	11.092868519140042	455627064.23037255	99863.46613268448	118342.14253947954	81384.78972588942	2054.1929276926885	1547.3840767958263	2561.0017785895516	10751447894.667444	5375723947.333722	16127171842.001167	68937239.5
Berlin	ssp126	2071	Germany	68937239.5	10.973632750308626	426750445.13112843	93534.3441383296	109639.5997972416	77429.08847941762	1924.0027976802303	1482.2890117895972	2365.7165835708643	10070045295.934402	5035022647.967201	15105067943.901604	68937239.5
Berlin	ssp126	2072	Germany	68937239.5	10.85342261598487	420031993.5700208	92061.80680986766	107614.86097060642	76508.7526491289	1893.712683757375	1467.1439548281696	2320.2814126865815	9911509757.633778	4955754878.816889	14867264636.450666	68937239.5
Berlin	ssp126	2073	Germany	68937239.5	10.850387799581238	412522296.7789949	90415.84586936883	105351.66467742053	75480.02706131715	1859.8552436527127	1450.2152347758383	2269.4952525295876	9734303177.752817	4867151588.876409	14601454766.629227	68937239.5
Berlin	ssp126	2074	Germany	68937239.5	10.885845400257995	426927721.5588663	93573.199245779	109693.02556998451	77453.3729215735	1924.802047796597	1482.6886368477803	2366.9154587454136	10074228494.048405	5037114247.024202	15111342741.072607	68937239.5
Berlin	ssp126	2075	Germany	68937239.5	11.146264740802211	462031234.411077	101267.11987092109	120272.16642955487	82262.07331228729	2083.066105178679	1561.8206655388215	2604.3115448185363	10902567324.15685	5451283662.078425	16353850986.235275	68937239.5
Berlin	ssp126	2076	Germany	68937239.5	11.037964097626755	445350316.61287093	97611.02829871152	115245.04051776673	79977.01607965633	2007.8602492087732	1524.2177375538686	2491.5027608636783	10508947118.90064	5254473559.45032	15763420678.35096	68937239.5
Berlin	ssp126	2077	Germany	68937239.5	11.1486005972878	460010529.08037865	100824.2255518639	119663.18674085123	81985.26436287655	2073.955762696536	1557.2654942977501	2590.6460310953235	10854884669.242182	5427442334.621091	16282327003.863274	68937239.5
Berlin	ssp126	2078	Germany	68937239.5	10.890287231078029	421895256.2468524	92470.19314999513	108176.3921882817	76763.99411170858	1902.1131966190214	1471.3442112589928	2332.882181979051	9955477232.695583	4977738616.347792	14933215849.043375	68937239.5
Berlin	ssp126	2079	Germany	68937239.5	11.000017051782024	437559145.2279354	95903.37429653388	112897.01626477245	78909.73232829529	1972.733781942366	1506.6545039206649	2438.813059964068	10325098573.10573	5162549286.552865	15487647859.658596	68937239.5
Berlin	ssp126	2080	Germany	68937239.5	11.053952637703597	454099467.6270516	99528.65043880591	117881.7709603965	81175.52991721532	2047.3057640773966	1543.9404949881803	2550.6710331666136	10715401143.773884	5357700571.886942	16073101715.660826	68937239.5
Berlin	ssp126	2081	Germany	68937239.5	10.81295127882358	420657322.6434967	92198.86523693087	107803.31630781833	76594.41416604341	1896.5319775637793	1468.5536017313716	2324.5103533961874	9926265669.822298	4963132834.911149	14889398504.733448	68937239.5
Berlin	ssp126	2082	Germany	68937239.5	10.991717579077692	445548078.1951899	97654.37330305541	115304.63989873957	80004.10670737125	2008.7518565685236	1524.6635412337437	2492.8401719033045	10513613705.929358	5256806852.964679	15770420558.894035	68937239.5
Berlin	ssp126	2083	Germany	68937239.5	10.769679981724547	402405202.83127695	88198.40062055395	102302.67746030005	74094.12378080783	1814.2423631463475	1427.4087945226556	2201.0759317700404	9495569755.259401	4747784877.629701	14243354632.889103	68937239.5
Berlin	ssp126	2084	Germany	68937239.5	10.938222588251504	433682736.99284875	95053.75057377516	111728.78364597922	78378.7175015711	1955.2570098045744	1497.9161178517693	2412.597901757381	10233626831.346067	5116813415.673034	15350440247.0191	68937239.5
Berlin	ssp126	2085	Germany	68937239.5	11.0280852471716	437319451.7309139	95850.83873554286	112824.77986840981	78876.8976026759	1971.6531247008404	1506.1141752999022	2437.1920741017793	10319442517.207754	5159721258.603877	15479163775.81163	68937239.5
Berlin	ssp126	2086	Germany	68937239.5	10.91745459798452	434056468.37082744	95135.66430045542	111841.41502016458	78429.91358074626	1956.941976334817	1498.7586011168903	2415.125351552744	10242445783.84558	5121222891.92279	15363668675.768368	68937239.5
Berlin	ssp126	2087	Germany	68937239.5	10.868998811290588	419323278.5628034	91906.47201376522	107401.27562596556	76411.66840156488	1890.5174447782447	1465.5463353386042	2315.4885542178854	9894786184.627558	4947393092.313779	14842179276.941338	68937239.5
Berlin	ssp126	2088	Germany	68937239.5	10.806907827850777	409572701.5233695	89769.35923799888	104462.74555928684	75075.97291671092	1846.5570043922842	1443.566115145624	2249.5478936389445	9664701474.53797	4832350737.268985	14497052211.806953	68937239.5
Berlin	ssp126	2089	Germany	68937239.5	10.868460278607097	426353822.79822785	93447.41321605003	109520.06977910717	77374.75665299289	1922.2146273646993	1481.3949266318316	2363.0343280975676	10060686184.764734	5030343092.382367	15091029277.147102	68937239.5
Berlin	ssp126	2090	Germany	68937239.5	10.990164210559048	443354902.9839453	97173.67736634427	114643.68298576176	79703.67174692679	1998.8639342701852	1519.7195800845745	2478.0082884557964	10461861273.16419	5230930636.582095	15692791909.746284	68937239.5
Berlin	ssp126	2091	Germany	68937239.5	10.824590332729738	413397977.1457575	90607.77581276886	105615.56834959556	75599.98327594216	1863.8032453355406	1452.1892356172523	2275.4172550538296	9754966638.233452	4877483319.116726	14632449957.350178	68937239.5
Berlin	ssp126	2092	Germany	68937239.5	10.914577569714488	427183694.21348786	93629.3028413125	109770.16801384307	77488.43766878193	1925.9560995597303	1483.265662729347	2368.6465363901143	10080268689.802078	5040134344.901039	15120403034.703117	68937239.5
Berlin	ssp126	2093	Germany	68937239.5	10.963926019161347	441234065.16257226	96708.83620001592	114004.52638206027	79413.14601797157	1989.30214482555	1514.9386853622568	2463.6656042888435	10411815788.337584	5205907894.168792	15617723682.506374	68937239.5
Berlin	ssp126	2094	Germany	68937239.5	11.143918637336256	477090715.7171731	104567.8281023942	124810.6402478304	84325.01595695798	2150.961720743042	1595.768473321003	2706.1549681650813	11257926435.356062	5628963217.678031	16886889653.034092	68937239.5
Berlin	ssp126	2095	Germany	68937239.5	10.912143390705433	422907459.6634229	92692.04595362702	108481.43979327554	76902.6521139785	1906.6767119651036	1473.6259689320336	2339.727454998174	9979362232.394724	4989681116.197362	14969043348.592087	68937239.5
Berlin	ssp126	2096	Germany	68937239.5	11.034510724868701	456820075.74416447	100124.94810831011	118701.68025596478	81548.21596065545	2059.571615673893	1550.0734207864284	2569.0698105613583	10779599429.409874	5389799714.704937	16169399144.11481	68937239.5
Berlin	ssp126	2097	Germany	68937239.5	10.8202080398845	411446414.44580543	90180.03604291634	105027.42616604836	75332.64591978434	1855.0046321474447	1447.7899290232042	2262.2193352716854	9708915544.413656	4854457772.206828	14563373316.620483	68937239.5
Berlin	ssp126	2098	Germany	68937239.5	10.785694325829724	407878513.2537393	89398.03030218952	103952.16827254898	74843.89233183008	1838.9187628678637	1439.746994383414	2238.090531352314	9624723654.22246	4812361827.11123	14437085481.33369	68937239.5
Bratislava	ssp126	2024	Slovakia	4365332.5	10.751599831715044	9275590.193280445	2033.0060697601073	1953.4444151103387	2112.567724409876	72.90592044003122	76.71014955687284	69.10169132318961	103064337.48888706	51532168.74444353	154596506.23333058	4365332.5
Bratislava	ssp126	2025	Slovakia	4365332.5	11.181857644120903	11020246.464445295	2415.3964853578827	2479.2312365572798	2351.5617341584853	86.61887763739432	83.56662815555438	89.67112711923428	122449825.52647823	61224912.763239115	183674738.28971735	4365332.5
Bratislava	ssp126	2026	Slovakia	4365332.5	10.902299229628822	9921837.809325779	2174.649382865934	2148.20397063085	2201.0947951010176	77.9854114802983	79.24989507700637	76.72092788359024	110245021.5223123	55122510.76115615	165367532.28346846	4365332.5
Bratislava	ssp126	2027	Slovakia	4365332.5	10.779878296821307	9665343.274735244	2118.431402681707	2070.904247877538	2165.9585574858756	75.96937047994167	78.24187457682807	73.69686638305535	107395020.74325193	53697510.37162597	161092531.1148779	4365332.5
Bratislava	ssp126	2028	Slovakia	4365332.5	11.018379711474772	10708281.311142256	2347.0205613462576	2385.2143410412955	2308.82678165122	84.16683888052381	82.34060877711913	85.99306898392851	118983471.23798357	59491735.618991785	178475206.85697535	4365332.5
Bratislava	ssp126	2029	Slovakia	4365332.5	10.78066271234292	9487155.323507681	2079.3765092619674	2017.2037694253963	2141.5492490985384	74.56881738036871	77.54159802704159	71.59603673369585	105415111.89011236	52707555.94505618	158122667.83516854	4365332.5
Bratislava	ssp126	2030	Slovakia	4365332.5	10.922769308340982	10005483.986880954	2192.9827916451504	2173.412407702273	2212.553175588028	78.64286846566269	79.57862356968857	77.70711336163684	111174443.5529931	55587221.77649655	166761665.32948965	4365332.5
Bratislava	ssp126	2031	Slovakia	4365332.5	10.688466977298646	9274061.053310627	2032.6709157941195	1952.9835784071056	2112.3582531811335	72.89390143588612	76.70414005480029	69.08366281697198	103047346.67809948	51523673.33904974	154571020.0171492	4365332.5
Bratislava	ssp126	2032	Slovakia	4365332.5	10.731882896275355	9281005.769354597	2034.1930453380032	1955.0765065299456	2113.309584146061	72.94848674041445	76.73143270706446	69.16554077376449	103124511.85499987	51562255.927499935	154686767.7824998	4365332.5
Bratislava	ssp126	2033	Slovakia	4365332.5	10.96873648973833	11264243.137308436	2468.875208177201	2552.7644804338424	2384.9859359205593	88.53668573895078	84.52553220633261	92.54783927156898	125160958.1783228	62580479.0891614	187741437.26748422	4365332.5
Bratislava	ssp126	2034	Slovakia	4365332.5	10.822548629115083	10902532.546906715	2389.5961746644953	2443.755809353872	2335.436539975118	85.69364901819891	83.10401384595669	88.28328419044117	121141864.88230012	60570932.44115006	181712797.32345018	4365332.5
Bratislava	ssp126	2035	Slovakia	4365332.5	11.073585905699764	11393826.735891659	2497.2770927981815	2591.8170717876906	2402.7371138086723	89.55520977157619	85.03479422264532	94.07562532050709	126600807.01371884	63300403.50685942	189901210.52057827	4365332.5
Bratislava	ssp126	2036	Slovakia	4365332.5	11.1564677708937	11425174.751143333	2504.147890661562	2601.264418849839	2407.0313624732853	89.80160443307678	85.15799155339562	94.44521731275793	126949125.81135672	63474562.90567836	190423688.71703508	4365332.5
Bratislava	ssp126	2037	Slovakia	4365332.5	10.9690888482483	11072361.753793709	2426.8190145301373	2494.93721416913	2358.7008148911445	87.02850258413861	83.77144062892653	90.2855645393507	123028896.79394612	61514448.39697306	184543345.19091916	4365332.5
Bratislava	ssp126	2038	Slovakia	4365332.5	11.170903803808216	11356460.65410792	2489.0872666538007	2580.556060839167	2397.6184724684344	89.26151324888438	84.88794596129941	93.63508053646936	126185619.36707333	63092809.68353666	189278429.05061	4365332.5
Bratislava	ssp126	2039	Slovakia	4365332.5	11.06116810728692	10881812.386265079	2385.054769592356	2437.51137737968	2332.5981618050314	85.53078904360257	83.0225838586585	88.03899422854664	120911635.90660211	60455817.95330106	181367453.85990316	4365332.5
Bratislava	ssp126	2040	Slovakia	4365332.5	11.027937578421726	11119431.752153728	2437.1357264994567	2509.1226931269443	2365.1487598719696	87.39847166255196	83.9564251681332	90.8405181569707	123551908.06282395	61775954.031411976	185327862.09423593	4365332.5
Bratislava	ssp126	2041	Slovakia	4365332.5	10.902577056437568	10187735.510942152	2232.9283311654126	2228.3375245426337	2237.519137788192	80.07536115199382	80.29486991285414	79.85585239113354	113199504.1898154	56599752.0949077	169799256.2847231	4365332.5
Bratislava	ssp126	2042	Slovakia	4365332.5	11.172875394771975	11778040.354037942	2581.4882967754493	2707.607477256434	2455.3691162944647	92.57511976035941	86.54474921703692	98.60549030368195	130869939.34743723	65434969.67371862	196304909.02115583	4365332.5
Bratislava	ssp126	2043	Slovakia	4365332.5	11.1325911615289	11516441.982322711	2524.1516673584124	2628.769611808008	2419.5337229088163	90.51896272041954	85.516670697067	95.52125474377209	127963228.04312222	63981614.02156111	191944842.06468332	4365332.5
Bratislava	ssp126	2044	Slovakia	4365332.5	10.81943397748053	10364451.530129084	2271.6606093433707	2281.5944070373257	2261.7268116494156	81.46434490039765	80.98936178705605	81.93932801373924	115163057.88954318	57581528.94477159	172744586.83431476	4365332.5
Bratislava	ssp126	2045	Slovakia	4365332.5	11.189303627841618	11939442.924781268	2616.8642026917946	2756.2493478914084	2477.4790574921803	93.8437401646926	87.17905941920353	100.50842091018173	132663339.94794185	66331669.97397093	198995009.9219128	4365332.5
Bratislava	ssp126	2046	Slovakia	4365332.5	11.404426022005547	13154033.277996004	2883.075786958038	3122.290276257493	2643.8612976585828	103.39039173224947	91.95238520298196	114.82839826151695	146159079.56838718	73079539.78419359	219238619.3525808	4365332.5
Bratislava	ssp126	2047	Slovakia	4365332.5	11.107800693735669	11633871.437240815	2549.8896300801885	2664.15931055045	2435.6199496099266	91.4419554701183	85.97816707191637	96.90574386832024	129268027.92330486	64634013.96165243	193902041.88495728	4365332.5
Bratislava	ssp126	2048	Slovakia	4365332.5	11.159914707464859	11507269.340227693	2522.141225255394	2626.005253916358	2418.2771965944303	90.44686596960697	85.48062232166072	95.41310961755323	127861307.59807812	63930653.79903906	191791961.39711717	4365332.5
Bratislava	ssp126	2049	Slovakia	4365332.5	11.323669590104162	12572284.211990448	2755.5691423540807	2946.968639927052	2564.169644781109	98.81785777608293	89.6661182248987	107.96959732726717	139695061.5573202	69847530.7786601	209542592.3359803	4365332.5
Bratislava	ssp126	2050	Slovakia	4365332.5	11.093411464126048	11157680.484563371	2445.519010315269	2520.6497083736863	2370.3883122568523	87.69910579837322	84.10674223604383	91.29146936070262	123976903.15030049	61988451.575150244	185965354.72545072	4365332.5
Bratislava	ssp126	2051	Slovakia	4365332.5	11.24483004506875	12406449.204559619	2719.2217434651316	2896.990966454747	2541.4525204755164	97.51439852378849	89.01438859875147	106.01440844882549	137852410.59741637	68926205.29870819	206778615.89612454	4365332.5
Bratislava	ssp126	2052	Slovakia	4365332.5	11.261438526432453	11803680.792133035	2587.1081188236885	2715.3347325727627	2458.8815050746143	92.77665299984668	86.64551583678056	98.90779016291279	131154839.25247075	65577419.62623537	196732258.87870613	4365332.5
Bratislava	ssp126	2053	Slovakia	4365332.5	11.423017965819582	12872755.452024866	2821.4258524986108	3037.5216163757805	2605.33008862144	101.17955464539209	90.84696665955326	111.51214263123089	143033702.94221514	71516851.47110757	214550554.41332272	4365332.5
Bratislava	ssp126	2054	Slovakia	4365332.5	11.069177879563863	10993247.234608073	2409.478845941505	2471.0944823597606	2347.8632095232497	86.40666432681914	83.4605215002668	89.35280715337151	122149827.60959102	61074913.80479551	183224741.41438654	4365332.5
Bratislava	ssp126	2055	Slovakia	4365332.5	11.108611148930457	11231596.513623904	2461.7197838079887	2542.9257719261755	2380.5137956898016	88.28008404575567	84.39723135973506	92.16293673177631	124798210.0866992	62399105.0433496	187197315.1300488	4365332.5
Bratislava	ssp126	2056	Slovakia	4365332.5	11.060462732806897	10958392.709911358	2401.8394980627727	2460.590379026504	2343.0886170990416	86.1327085836736	83.32354362869403	88.94187353865321	121762546.75505742	60881273.37752871	182643820.13258612	4365332.5
Bratislava	ssp126	2057	Slovakia	4365332.5	11.406633262187873	12958880.024759665	2840.30247118021	3063.4769670629803	2617.12797529744	101.8564917584917	91.18543521610307	112.52754830088027	143990663.2914181	71995331.64570905	215985994.93712717	4365332.5
Bratislava	ssp126	2058	Slovakia	4365332.5	11.241404937619164	12370742.544175494	2711.3956261206663	2886.230055106107	2536.561197135225	97.23374501421127	88.87406184396286	105.59342818445968	137455661.36424127	68727830.68212064	206183492.04636192	4365332.5
Bratislava	ssp126	2059	Slovakia	4365332.5	11.443541019377442	13231301.783272685	2900.0113497584066	3145.576675108	2654.446024408813	103.99772036372592	92.25604951872018	115.73939120873163	147017637.04442433	73508818.52221216	220526455.5666365	4365332.5
Bratislava	ssp126	2060	Slovakia	4365332.5	11.338611275972545	12691980.784119092	2781.8040074781666	2983.0415794726705	2580.566435483663	99.75867001365637	90.13652434368541	109.38081568362735	141025052.17237198	70512526.08618599	211537578.25855798	4365332.5
Bratislava	ssp126	2061	Slovakia	4365332.5	11.609945175428734	13918746.37170219	3050.684136263503	3352.7517565525086	2748.6165159744987	109.40101863657061	94.95769865514254	123.84433861799866	154656075.0942353	77328037.54711765	231984112.64135295	4365332.5
Bratislava	ssp126	2062	Slovakia	4365332.5	11.30784899376679	12374999.32310844	2712.3286187635035	2887.5129199900084	2537.1443175369986	97.26720319635919	88.89079093503682	105.64361545768156	137502959.92869043	68751479.96434522	206254439.89303565	4365332.5
Bratislava	ssp126	2063	Slovakia	4365332.5	11.542390779978305	14040891.0028904	3077.455562277358	3389.562467321558	2765.3486572331576	110.36107256069018	95.43772561720232	125.284419504178	156013266.9525342	78006633.4762671	234019900.4288013	4365332.5
Bratislava	ssp126	2064	Slovakia	4365332.5	11.132011886707758	11829404.884569932	2592.746276070132	2723.087198786622	2462.405353353641	92.97884376049014	86.7466112171023	99.211076303878	131440668.6702508	65720334.3351254	197161003.00537622	4365332.5
Bratislava	ssp126	2065	Slovakia	4365332.5	11.112086786433252	11143444.253700662	2442.398740537141	2516.3593374287598	2368.438143645522	87.58720935911545	84.05079401641495	91.12362470181591	123818719.39361976	61909359.69680988	185728079.09042963	4365332.5
Bratislava	ssp126	2066	Slovakia	4365332.5	11.36868668690959	12200287.01245675	2674.035509579571	2834.8598948621016	2513.211124297041	95.89396854984659	88.20417361178052	103.5837634879127	135561670.13760912	67780835.06880456	203342505.2064137	4365332.5
Bratislava	ssp126	2067	Slovakia	4365332.5	11.37878964239399	12868312.92956949	2820.4521489467475	3036.182773991969	2604.721523901526	101.1446365235329	90.82950759862368	111.45976544844211	142984340.51630992	71492170.25815496	214476510.77446488	4365332.5
Bratislava	ssp126	2068	Slovakia	4365332.5	11.253284408436803	12432086.614965215	2724.8409019101937	2904.7173093167075	2544.96449450368	97.71590796570763	89.11514331971104	106.31667261170423	138137276.86072946	69068638.43036473	207205915.29109418	4365332.5
Bratislava	ssp126	2069	Slovakia	4365332.5	11.638204233917577	13855177.243371313	3036.7511766293387	3333.5939370555316	2739.9084162031454	108.90136678521023	94.70787272946234	123.09486084095809	153949736.20262343	76974868.10131171	230924604.30393514	4365332.5
Bratislava	ssp126	2070	Slovakia	4365332.5	11.459517663613248	13373564.20399887	2931.1921543011317	3188.4502813542476	2673.9340272480163	105.1158996397554	92.81513915673492	117.4166601227759	148598364.72171336	74299182.36085668	222897547.08257005	4365332.5
Bratislava	ssp126	2071	Slovakia	4365332.5	11.438423135044356	12718070.509658933	2787.522303486899	2990.9042364846773	2584.140370489121	99.96373464187677	90.23905665779562	109.68841262595795	141314944.26786134	70657472.13393067	211972416.401792	4365332.5
Bratislava	ssp126	2072	Slovakia	4365332.5	11.083581266393026	10716685.802820345	2348.862641714058	2387.747201547021	2309.978081881095	84.2328979871525	82.37363833043347	86.09215764387152	119076856.49419732	59538428.24709866	178615284.741296	4365332.5
Bratislava	ssp126	2073	Slovakia	4365332.5	11.27154501172876	11912192.559404213	2610.891519869426	2748.036909010652	2473.7461307282	93.62955293468966	87.07196580420205	100.18714006517726	132360551.57594682	66180275.78797341	198540827.36392024	4365332.5
Bratislava	ssp126	2074	Slovakia	4365332.5	11.220959003081163	12248756.238714593	2684.658901636085	2849.4670589398074	2519.850744332362	96.27493552657909	88.39465710014677	104.15521395301147	136100228.7186558	68050114.3593279	204150343.07798368	4365332.5
Bratislava	ssp126	2075	Slovakia	4365332.5	11.480655383623528	13359460.950866716	2928.1010303269613	3184.1999858897625	2672.0020747641597	105.0050484023276	92.75971353802103	117.25038326663416	148441658.52725944	74220829.26362972	222662487.79088914	4365332.5
Bratislava	ssp126	2076	Slovakia	4365332.5	11.500929479980428	13312002.125188643	2917.6990959317673	3169.897326096371	2665.5008657671633	104.63202315035286	92.57320091203366	116.69084538867209	147914326.86160925	73957163.43080463	221871490.2924139	4365332.5
Bratislava	ssp126	2077	Slovakia	4365332.5	11.574118738771626	13826945.221542826	3030.5633362285744	3325.0856565044805	2736.0410159526677	108.67946375862117	94.5969212161678	122.76200630107449	153636040.30132836	76818020.15066418	230454060.45199254	4365332.5
Bratislava	ssp126	2078	Slovakia	4365332.5	11.321491866467849	12519654.82680073	2744.0339346412657	2931.107729321931	2556.9601399606	98.4041920481351	89.45928536092478	107.34909873534544	139110277.99056074	69555138.99528037	208665416.9858411	4365332.5
Bratislava	ssp126	2079	Slovakia	4365332.5	11.378731955296642	12419816.88160393	2722.151645283063	2901.0195814544027	2543.283709111723	97.61946815049174	89.0669234121031	106.17201288888039	138000943.54784095	69000471.77392048	207001415.32176143	4365332.5
Bratislava	ssp126	2080	Slovakia	4365332.5	11.53800162843589	13441976.8924954	2946.186716163385	3209.067803914845	2683.3056284119243	105.65362175993157	93.084000216823	118.22324330304014	149358522.10995552	74679261.05497776	224037783.16493326	4365332.5
Bratislava	ssp126	2081	Slovakia	4365332.5	11.31505149071554	12769895.389780726	2798.881181321813	3006.522693507684	2591.2396691359418	100.37107697894018	90.44272782632731	110.29942613155305	141890788.69650623	70945394.34825312	212836183.04475933	4365332.5
Bratislava	ssp126	2082	Slovakia	4365332.5	11.325288533656273	12639432.22671556	2770.2865154445158	2967.2050279264004	2573.368002962631	99.34563959020414	89.9300091319593	108.76127004844898	140441166.7115077	70220583.35575385	210661750.06726158	4365332.5
Bratislava	ssp126	2083	Slovakia	4365332.5	11.2058056220301	11786714.372423153	2583.389451490016	2710.221564988963	2456.557337991069	92.64329734055755	86.578838007136	98.7077566739791	130966319.4094721	65483159.70473605	196449479.11420813	4365332.5
Bratislava	ssp126	2084	Slovakia	4365332.5	11.424404249749669	12902005.735713128	2827.836873580969	3046.3367703640233	2609.3369767979148	101.40946118621459	90.96191992996452	111.85700244246469	143358713.10834736	71679356.55417368	215038069.66252103	4365332.5
Bratislava	ssp126	2085	Slovakia	4365332.5	11.555876628968658	13404841.414790824	2938.04743337882	3197.8762900860693	2678.2185766715716	105.36173777987028	92.93805822679238	117.78541733294821	148945896.7861537	74472948.39307685	223418845.17923057	4365332.5
Bratislava	ssp126	2086	Slovakia	4365332.5	11.373870793181112	12956487.356261354	2839.7780506874296	3062.7558888854073	2616.8002124894524	101.83768544045239	91.17603205708342	112.49933882382132	143964077.51213393	71982038.75606696	215946116.26820087	4365332.5
Bratislava	ssp126	2087	Slovakia	4365332.5	11.237457494112352	11819743.199856028	2590.628646543797	2720.1754581879118	2461.081834899682	92.90290314621215	86.70864090996331	99.09716538246097	131333314.30106078	65666657.15053039	196999971.45159116	4365332.5
Bratislava	ssp126	2088	Slovakia	4365332.5	11.292418698756618	12361385.259037081	2709.3447143095073	2883.410051365763	2535.2793772532505	97.16019697342676	88.8372878235706	105.48310612328295	137351689.28554985	68675844.64277492	206027533.92832476	4365332.5
Bratislava	ssp126	2089	Slovakia	4365332.5	11.237041067334411	12394088.071669009	2716.51245406445	2893.2656935288096	2539.7592146000898	97.41724031042492	88.9658094920697	105.86867112878016	137715061.71228495	68857530.85614248	206572592.56842744	4365332.5
Bratislava	ssp126	2090	Slovakia	4365332.5	11.4667025752752	12982519.433695067	2845.4837114948186	3070.601172495567	2620.3662504940703	102.04229695591644	91.27833781481544	112.80625609701742	144253329.05928707	72126664.52964354	216379993.5889306	4365332.5
Bratislava	ssp126	2091	Slovakia	4365332.5	11.270234075566249	12207495.904975895	2675.615540816644	2837.0324378130767	2514.198643820211	95.95063027524733	88.23250447448089	103.66875607601375	135641770.67202607	67820885.33601303	203462656.00803912	4365332.5
Bratislava	ssp126	2092	Slovakia	4365332.5	11.310277735781318	12463784.645541297	2731.788415461116	2914.2701404492254	2549.3066904730063	97.96505373941372	89.23971620656408	106.69039127226337	138489484.801459	69244742.4007295	207734227.20218852	4365332.5
Bratislava	ssp126	2093	Slovakia	4365332.5	11.47702872569942	13199304.866402771	2892.998326882809	3135.9337686540534	2650.0628851115644	103.74622535079031	92.13030201225239	115.36214868932827	146662108.07320333	73331054.03660166	219993162.109805	4365332.5
Bratislava	ssp126	2094	Slovakia	4365332.5	11.517395462288752	13691196.029954921	3000.8100887572527	3284.174941231414	2717.4452362830916	107.61247831020461	94.06342849195954	121.16152812844969	152127683.39851964	76063841.69925982	228191525.09777945	4365332.5
Bratislava	ssp126	2095	Slovakia	4365332.5	11.469431486121314	12900368.949687272	2827.4781259588635	3045.843492383629	2609.1127595340986	101.39659608660457	90.95548738015952	111.83770479304965	143340526.20445758	71670263.10222879	215010789.30668637	4365332.5
Bratislava	ssp126	2096	Slovakia	4365332.5	11.493044762039071	13640414.802626252	2989.6799567400103	3268.8710097077055	2710.488903772315	107.21333905951273	93.86385886661358	120.56281925241188	151563435.36228222	75781717.68114111	227345153.04342332	4365332.5
Bratislava	ssp126	2097	Slovakia	4365332.5	11.20401211625759	11957169.265582161	2620.749428072812	2761.5915327903076	2479.9073233553163	93.98306878585774	87.2487237297861	100.7174138419294	132860303.54084288	66430151.77042144	199290455.3112643	4365332.5
Bratislava	ssp126	2098	Slovakia	4365332.5	11.050998020721028	11097009.805188756	2432.2213271646688	2502.3653940416107	2362.077260287727	87.2222356875384	83.86830718062643	90.57616419445043	123302769.94212198	61651384.97106099	184954154.91318297	4365332.5
Brussels	ssp126	2024	Belgium	9136595.000000002	11.796359114325142	50679115.7553585	11107.751398433804	12378.265632728557	9837.237164139051	334.26819220414086	283.2896780676365	385.2467063406451	1223730711.684228	611865355.842114	1835596067.526342	9136595.000000002
Brussels	ssp126	2025	Belgium	9136595.000000002	12.00527268782543	53945808.68773368	11823.73889046124	13362.748434266281	10284.729346656199	355.81457328668444	294.0628686089083	417.5662779644604	1302610392.3457239	651305196.1728619	1953915588.5185857	9136595.000000002
Brussels	ssp126	2026	Belgium	9136595.000000002	11.861653111991625	51757250.065874875	11344.05480895794	12703.182822199244	9984.926795716638	341.37932667359985	286.845245302366	395.9134080448336	1249764040.1556308	624882020.0778154	1874646060.2334461	9136595.000000002
Brussels	ssp126	2027	Belgium	9136595.000000002	11.792506570314057	51075976.0384759	11194.734474185563	12497.867361887225	9891.601586483901	336.8857944929352	284.5984792120337	389.1731097738367	1233313556.796263	616656778.3981315	1849970335.1943946	9136595.000000002
Brussels	ssp126	2028	Belgium	9136595.000000002	11.79178856668364	51018941.92251483	11182.233846029712	12480.67899817293	9883.788693886494	336.50961013075533	284.41038703094375	388.6088332305668	1231936374.1387708	615968187.0693854	1847904561.208156	9136595.000000002
Brussels	ssp126	2029	Belgium	9136595.000000002	11.802922519158626	51294686.34120821	11242.670978894013	12563.780055861345	9921.561901926681	338.3283590764152	285.31976150377363	391.3369566490567	1238594677.2425487	619297338.6212744	1857892015.863823	9136595.000000002
Brussels	ssp126	2030	Belgium	9136595.000000002	11.860048919306674	51186297.18920274	11218.914452427061	12531.114831969286	9906.714072884837	337.6134483019196	284.9623061165259	390.2645904873132	1235977442.6648421	617988721.3324211	1853966163.9972632	9136595.000000002
Brussels	ssp126	2031	Belgium	9136595.000000002	11.788060377922593	50924132.84871423	11161.453775059717	12452.106400589188	9870.801149530247	335.8842705361014	284.0977172336168	387.67082383858593	1229647052.9139056	614823526.4569528	1844470579.3708584	9136595.000000002
Brussels	ssp126	2032	Belgium	9136595.000000002	11.642557607750698	48296906.03259047	10585.623240018893	11660.339414908054	9510.907065129732	318.5556659374065	275.4334149342693	361.67791694054364	1166208334.745044	583104167.372522	1749312502.117566	9136595.000000002
Brussels	ssp126	2033	Belgium	9136595.000000002	11.899827145472878	53733926.16534068	11777.298885553184	13298.893427517705	10255.704343588664	354.4170432259417	293.3641035785369	415.4699828733464	1297494139.9001777	648747069.9500889	1946241209.8502665	9136595.000000002
Brussels	ssp126	2034	Belgium	9136595.000000002	11.776589252359608	51453612.37049006	11277.504081202365	12611.675571535327	9943.332590869402	339.3765998696974	285.8438819004148	392.9093178389799	1242432207.949617	621216103.9748085	1863648311.9244254	9136595.000000002
Brussels	ssp126	2035	Belgium	9136595.000000002	11.90831253451924	52829821.637528084	11579.138989046316	13026.42356982076	10131.85440827187	348.4537705529453	290.38246724203873	406.5250738638518	1275663047.136091	637831523.5680455	1913494570.7041364	9136595.000000002
Brussels	ssp126	2036	Belgium	9136595.000000002	11.833906669228675	51841359.29333018	11362.489708126226	12728.530808555637	9996.448607696815	341.9340924580877	287.1226281946099	396.7455567215655	1251794995.9692633	625897497.9846317	1877692493.953895	9136595.000000002
Brussels	ssp126	2037	Belgium	9136595.000000002	12.034038245080804	56331516.791955404	12346.633817413947	14081.728958826254	10611.53867600164	371.55017410053216	301.9306690158321	441.16967918523216	1360217243.4664767	680108621.7332383	2040325865.1997151	9136595.000000002
Brussels	ssp126	2038	Belgium	9136595.000000002	12.110108853101547	57054571.60312626	12505.111584245915	14299.63588822021	10710.58728027162	376.3192830518674	304.31522349149975	448.3233426122349	1377676592.6574168	688838296.3287084	2066514888.9861252	9136595.000000002
Brussels	ssp126	2039	Belgium	9136595.000000002	11.911887102718566	53681701.98777186	11765.85249046961	13283.15463427779	10248.55034666143	354.0725841491585	293.1918740401453	414.9532942581716	1296233101.126496	648116550.563248	1944349651.689744	9136595.000000002
Brussels	ssp126	2040	Belgium	9136595.000000002	11.869549870870406	52804773.22604446	11573.648926255384	13018.87473348323	10128.423119027539	348.28855679379774	290.2998603624649	406.2772532251305	1275058211.9894125	637529105.9947063	1912587317.984119	9136595.000000002
Brussels	ssp126	2041	Belgium	9136595.000000002	11.776687368510993	50756833.71190115	11124.785471100686	12401.687482645519	9847.883459555851	334.78080258512546	283.5459832581288	386.01562191212196	1225607339.7361	612803669.86805	1838411009.6041498	9136595.000000002
Brussels	ssp126	2042	Belgium	9136595.000000002	11.878554159667921	52305833.68703962	11464.292314966651	12868.509392961221	10060.075236972081	344.9976624039383	288.6544131675352	401.34091164034135	1263010495.1330013	631505247.5665007	1894515742.699502	9136595.000000002
Brussels	ssp126	2043	Belgium	9136595.000000002	12.0127238986086	54878689.49846308	12028.205917470423	13643.890596403908	10412.521238536938	361.96764793087914	297.1394059310056	426.7958899307526	1325136335.8515522	662568167.9257761	1987704503.7773285	9136595.000000002
Brussels	ssp126	2044	Belgium	9136595.000000002	11.861677138119903	53319036.12242257	11686.364081625929	13173.858072117726	10198.87009113413	351.68052064572885	291.9958422884305	411.36519900302704	1287475936.5451353	643737968.2725676	1931213904.8177028	9136595.000000002
Brussels	ssp126	2045	Belgium	9136595.000000002	12.024947864117564	55562775.22171651	12178.142514347888	13850.053417110421	10506.231611585354	366.47972543295054	299.39544468204133	433.5640061838597	1341654712.2378154	670827356.1189077	2012482068.356723	9136595.000000002
Brussels	ssp126	2046	Belgium	9136595.000000002	12.135121729305814	58038756.42752986	12720.82332658095	14596.239533930882	10845.407119231018	382.8107475761554	307.5609557536438	458.06053939866706	1401441356.0643039	700720678.0321519	2102162034.0964558	9136595.000000002
Brussels	ssp126	2047	Belgium	9136595.000000002	11.994124756275738	55696014.29243046	12207.345598339987	13890.207657599558	10524.483539080415	367.3585407523321	299.83485234173213	434.88222916293205	1344871989.0272532	672435994.5136266	2017307983.5408797	9136595.000000002
Brussels	ssp126	2048	Belgium	9136595.000000002	12.007941802290373	55713731.307939164	12211.228779821347	13895.547032136428	10526.910527506265	367.4753982518578	299.89328109149494	435.0575154122206	1345299795.5442817	672649897.7721409	2017949693.3164225	9136595.000000002
Brussels	ssp126	2049	Belgium	9136595.000000002	12.076263077731097	57365490.19033288	12573.25812390764	14393.337380255081	10753.1788675602	378.37003300121415	305.34059846617316	451.3994675362551	1385184233.9871302	692592116.9935651	2077776350.9806952	9136595.000000002
Brussels	ssp126	2050	Belgium	9136595.000000002	12.090907956132153	57277747.99407027	12554.026957603506	14366.894526586897	10741.159388620115	377.7913049613188	305.05123444622546	450.53137547641205	1383065554.158628	691532777.079314	2074598331.237942	9136595.000000002
Brussels	ssp126	2051	Belgium	9136595.000000002	12.088606738919173	57646627.41983516	12634.87724270266	14478.063668598234	10791.690816807086	380.22435172928095	306.26775783020656	454.18094562835523	1391972755.389132	695986377.694566	2087959133.083698	9136595.000000002
Brussels	ssp126	2052	Belgium	9136595.000000002	12.035141979508369	56676987.97240666	12422.353528197786	14185.84356115403	10658.86349524154	373.82882528113976	303.06999460613594	444.5876559561435	1368559214.0636125	684279607.0318062	2052838821.0954187	9136595.000000002
Brussels	ssp126	2053	Belgium	9136595.000000002	12.21069027281574	59548710.96317636	13051.772265900732	15051.294325495583	11052.250206305882	392.77007234767586	312.540618139404	472.9995265559476	1437901695.0220199	718950847.5110099	2156852542.5330296	9136595.000000002
Brussels	ssp126	2054	Belgium	9136595.000000002	11.805179154069087	50866289.99785182	11148.775889939188	12434.67430854846	9862.877471329915	335.5027519381239	283.906957934628	387.09854594161976	1228250342.0203414	614125171.0101707	1842375513.030512	9136595.000000002
Brussels	ssp126	2055	Belgium	9136595.000000002	11.945221784093853	54308141.78248411	11903.154363283253	13471.944709396548	10334.364017169955	358.20444190914895	295.25780292014053	421.15108089815726	1311359521.632946	655679760.816473	1967039282.449419	9136595.000000002
Brussels	ssp126	2056	Belgium	9136595.000000002	11.90181422234962	53121251.64460566	11643.014059090714	13114.25179113181	10171.776327049622	350.3759781559771	291.3435710435546	409.4083852683995	1282700104.6034853	641350052.3017427	1924050156.9052281	9136595.000000002
Brussels	ssp126	2057	Belgium	9136595.000000002	12.095508977788151	56787853.2415879	12446.652765278604	14219.255012140156	10674.05051841705	374.5600679746061	303.4356159528691	445.68451999634306	1371236238.568364	685618119.284182	2056854357.8525457	9136595.000000002
Brussels	ssp126	2058	Belgium	9136595.000000002	12.033505045113333	56645453.8257922	12415.441934419272	14176.340119708575	10654.543749129969	373.62083305348517	302.96599849230864	444.27566761466164	1367797770.1610558	683898885.0805279	2051696655.2415838	9136595.000000002
Brussels	ssp126	2059	Belgium	9136595.000000002	12.155720846600348	58271885.00398894	12771.920000873351	14666.497461082934	10877.342540663769	384.3484118909847	308.3297879110584	460.3670358709109	1407070629.474704	703535314.737352	2110605944.2120562	9136595.000000002
Brussels	ssp126	2060	Belgium	9136595.000000002	12.016103011752419	55504106.88693953	12165.283701246084	13832.372549095442	10498.194853396726	366.09276212640435	299.20196302876826	432.9835612240404	1340238068.6756716	670119034.3378358	2010357103.0135074	9136595.000000002
Brussels	ssp126	2061	Belgium	9136595.000000002	12.397800041474046	63306878.08142458	13875.480127434586	16183.892635104634	11567.06761976454	417.5581080088008	324.93463596996645	510.1815800476349	1528648829.2941146	764324414.6470573	2292973243.9411716	9136595.000000002
Brussels	ssp126	2062	Belgium	9136595.000000002	11.935782347713545	53765302.794848844	11784.175955034427	13308.349398054412	10260.00251201444	354.623996505746	293.4675802184391	415.78041279305285	1298251780.292793	649125890.1463965	1947377670.4391894	9136595.000000002
Brussels	ssp126	2063	Belgium	9136595.000000002	12.170524132254036	59111659.994475104	12955.98027276073	14919.58033492808	10992.38021059338	389.8873812227145	311.09927257692334	468.67548986850557	1427348379.6178422	713674189.8089211	2141022569.4267633	9136595.000000002
Brussels	ssp126	2064	Belgium	9136595.000000002	11.844819141646704	52923191.339756764	11599.603581315614	13054.562384191046	10144.644778440183	349.06961637238084	290.69039015175645	407.44884259300505	1277917612.363898	638958806.181949	1916876418.545847	9136595.000000002
Brussels	ssp126	2065	Belgium	9136595.000000002	12.141465439040536	57198335.58680562	12536.621498477009	14342.962020287961	10730.280976666054	377.26751835969225	304.7893411454122	449.7456955739722	1381148010.803538	690574005.401769	2071722016.205307	9136595.000000002
Brussels	ssp126	2066	Belgium	9136595.000000002	12.138970965555265	57564905.06161252	12616.96549295523	14453.435012695518	10780.495973214944	379.6853292041521	305.9982465676421	453.37241184066204	1389999434.4639785	694999717.2319893	2084999151.6959677	9136595.000000002
Brussels	ssp126	2067	Belgium	9136595.000000002	12.153952316969495	57787071.690087095	12665.659548511305	14520.389339085119	10810.929757937489	381.15069094461325	306.73092743787265	455.57045445135367	1395364013.587421	697682006.7937105	2093046020.3811314	9136595.000000002
Brussels	ssp126	2068	Belgium	9136595.000000002	11.986996849947397	55332024.94074418	12127.567110299156	13780.512236543416	10474.621984054897	364.95774782695656	298.63445587904437	431.2810397748687	1336082866.6886795	668041433.3443397	2004124300.033019	9136595.000000002
Brussels	ssp126	2069	Belgium	9136595.000000002	12.226985636923043	59328250.16178388	13003.452090253066	14984.85408398004	11022.05009652609	391.3159618638014	311.8135628974668	470.818360830136	1432578305.9027455	716289152.9513727	2148867458.8541183	9136595.000000002
Brussels	ssp126	2070	Belgium	9136595.000000002	12.186260123606065	59184317.85537777	12971.905283369535	14941.477224515185	11002.333342223883	390.3666163366537	311.3388901338929	469.3943425394144	1429102823.327182	714551411.663591	2143654234.9907732	9136595.000000002
Brussels	ssp126	2071	Belgium	9136595.000000002	12.141714820561202	57045467.0203347	12503.116059250504	14296.892041351519	10709.340077149489	376.2592312458098	304.28519758847096	448.2332649031485	1377456747.511876	688728373.755938	2066185121.2678142	9136595.000000002
Brussels	ssp126	2072	Belgium	9136595.000000002	12.0584154524119	56836854.688855365	12457.392808515307	14234.022571590624	10680.763045439991	374.8832706380574	303.59721728459476	446.16932399151983	1372419459.211511	686209729.6057554	2058629188.8172665	9136595.000000002
Brussels	ssp126	2073	Belgium	9136595.000000002	12.067577051751586	56252852.70657333	12329.392374042533	14058.021974190558	10600.762773894507	371.03132326384844	301.6712435974903	440.3914029302065	1358317769.5756278	679158884.7878139	2037476654.3634417	9136595.000000002
Brussels	ssp126	2074	Belgium	9136595.000000002	12.014314840749268	55491871.6459459	12162.602004589946	13828.685216193251	10496.51879298664	366.0120611941334	299.16161256263274	432.862509825634	1339942628.6320639	669971314.3160319	2009913942.9480958	9136595.000000002
Brussels	ssp126	2075	Belgium	9136595.000000002	12.140923626391732	57375968.90408419	12575.55482829149	14396.495348782873	10754.614307800104	378.4391482699017	305.3751561005169	451.50314043928637	1385437259.787705	692718629.8938525	2078155889.6815574	9136595.000000002
Brussels	ssp126	2076	Belgium	9136595.000000002	12.231635194790288	59500198.996016815	13041.13950597535	15036.674280598185	11045.60473135252	392.4500981863079	312.38063105872004	472.51956531389567	1436730293.6821868	718365146.8410934	2155095440.52328	9136595.000000002
Brussels	ssp126	2077	Belgium	9136595.000000002	12.242083188227726	60138802.60251337	13181.107419728021	15229.130162008107	11133.084677447938	396.6621857473683	314.4866748392502	478.8376966554863	1452150429.4563515	726075214.7281758	2178225644.1845274	9136595.000000002
Brussels	ssp126	2078	Belgium	9136595.000000002	12.032189784333744	55661838.051676095	12199.854915434918	13879.90796860509	10519.801862264749	367.13312185851316	299.72214289482264	434.5441008222035	1344046747.4105103	672023373.7052552	2016070121.1157656	9136595.000000002
Brussels	ssp126	2079	Belgium	9136595.000000002	12.17550491709335	58591077.06344499	12841.879904315774	14762.692328316265	10921.067480315283	386.4537318258344	309.3824478784833	463.52501577318543	1414778047.4171894	707389023.7085947	2122167071.125784	9136595.000000002
Brussels	ssp126	2080	Belgium	9136595.000000002	12.252328430540684	60249224.77167331	13205.309538995953	15262.408076001511	11148.211001990394	397.3905058515022	314.85083489131716	479.93017681168715	1454816754.5813618	727408377.2906809	2182225131.8720427	9136595.000000002
Brussels	ssp126	2081	Belgium	9136595.000000002	11.984819789568457	55389112.06384401	12140.079356458024	13797.71657501186	10482.442137904189	365.3342818124514	298.82272287179177	431.8458407531109	1337461329.290833	668730664.6454165	2006191993.9362495	9136595.000000002
Brussels	ssp126	2082	Belgium	9136595.000000002	12.235164113199124	60436483.73923945	13246.35260038031	15318.842285405004	11173.86291535562	398.62562441324906	315.4683941721906	481.78285465430736	1459338430.743889	729669215.3719445	2189007646.1158338	9136595.000000002
Brussels	ssp126	2083	Belgium	9136595.000000002	11.962389361311036	54638914.23648665	11975.652435393398	13571.629558548	10379.675312238798	360.38614355453905	296.3486537428356	424.42363336624237	1319346567.2731278	659673283.6365639	1979019850.9096918	9136595.000000002
Brussels	ssp126	2084	Belgium	9136595.000000002	12.060780395411753	56661113.52683141	12418.874197660743	14181.059481665598	10656.688913655888	373.7241209636789	303.01764244740554	444.4305994799522	1368175899.432095	684087949.7160475	2052263849.1481426	9136595.000000002
Brussels	ssp126	2085	Belgium	9136595.000000002	12.229296285635844	59142552.24134278	12962.751176183783	14928.890327134779	10996.61202523279	390.0911396221986	311.20115177666537	468.9811274677317	1428094323.793889	714047161.8969445	2142141485.6908336	9136595.000000002
Brussels	ssp126	2086	Belgium	9136595.000000002	12.230713568364155	60110128.808137976	13174.82275246766	15220.48874452511	11129.156760410213	396.4730597678274	314.39211184947976	478.554007686175	1451458053.4692273	725729026.7346137	2177187080.203841	9136595.000000002
Brussels	ssp126	2087	Belgium	9136595.000000002	12.042161606313737	55790208.11492065	12227.9908197077	13918.594836980164	10537.386802435236	367.9798222859838	300.14549310855796	435.81415146340953	1347146453.9959915	673573226.9979957	2020719680.993987	9136595.000000002
Brussels	ssp126	2088	Belgium	9136595.000000002	12.032227643032426	55427008.90113259	12148.385512576071	13809.137539674173	10487.633485477967	365.5842409347033	298.9477024329177	432.2207794364888	1338376410.8382225	669188205.4191113	2007564616.2573338	9136595.000000002
Brussels	ssp126	2089	Belgium	9136595.000000002	12.028763094230897	56035656.004306816	12281.78761738138	13992.565433781474	10571.009800981286	369.59874205288554	300.9549529920088	438.2425311137621	1353073197.5052876	676536598.7526438	2029609796.2579315	9136595.000000002
Brussels	ssp126	2090	Belgium	9136595.000000002	12.062441095997483	56997461.23138942	12492.594242495376	14282.424543313216	10702.763941677533	375.94259572352615	304.12687982732916	447.758311619723	1376297568.6786354	688148784.3393177	2064446353.017953	9136595.000000002
Brussels	ssp126	2091	Belgium	9136595.000000002	11.971437758028488	54374318.33663043	11917.658813507102	13491.88832845434	10343.429298559862	358.6409277631558	295.47604584714395	421.80580967916757	1312957463.516802	656478731.758401	1969436195.2752032	9136595.000000002
Brussels	ssp126	2092	Belgium	9136595.000000002	12.04429248523332	56152360.83246192	12307.366757798938	14027.736751855617	10586.99676374226	370.36850118043674	301.3398325557844	439.3971698050888	1355891227.7784412	677945613.8892206	2033836841.6676617	9136595.000000002
Brussels	ssp126	2093	Belgium	9136595.000000002	12.231426650432242	59861051.00989175	13120.230358331502	15145.424202587892	11095.036514075113	394.8301979282507	313.57068092969143	476.08971492680996	1445443659.8325272	722721829.9162636	2168165489.7487907	9136595.000000002
Brussels	ssp126	2094	Belgium	9136595.000000002	12.182531849438046	59146641.0628611	12963.647356242593	14930.122574715642	10997.172137769545	390.11810858084755	311.21463625598983	469.0215809057052	1428193055.1231947	714096527.5615973	2142289582.684792	9136595.000000002
Brussels	ssp126	2095	Belgium	9136595.000000002	11.96162403630004	53989204.28917823	11833.250255161416	13375.826560729023	10290.673949593809	356.10080103608925	294.2059824836107	417.99561958856776	1303658250.6093931	651829125.3046966	1955487375.9140897	9136595.000000002
Brussels	ssp126	2096	Belgium	9136595.000000002	12.159576352558313	59433751.90999814	13026.575761094546	15016.649131387077	11036.502390802016	392.0118279641533	312.1614959476427	471.86215998066376	1435125819.3607426	717562909.6803713	2152688729.041114	9136595.000000002
Brussels	ssp126	2097	Belgium	9136595.000000002	12.019343725420653	55469844.857813075	12157.774215410149	13822.04700607103	10493.501424749267	365.8667773915358	299.088970661334	432.6445841217376	1339410755.5574028	669705377.7787014	2009116133.3361044	9136595.000000002
Brussels	ssp126	2098	Belgium	9136595.000000002	11.943869362233968	54378862.25755624	11918.654741381253	13493.2577292813	10344.051753481208	358.67089845642374	295.4910311937779	421.85076571906944	1313067183.9707901	656533591.9853951	1969600775.9561853	9136595.000000002
Bucharest	ssp126	2024	Romania	14998803.500000002	12.564170864559202	48532468.21903734	10637.253308282521	13742.58622108952	7531.920395475523	489.6268277248469	299.0445086414919	680.2091468082026	409901328.322203	204950664.1611015	614851992.4833045	14998803.500000002
Bucharest	ssp126	2025	Romania	14998803.500000002	13.084043368589123	57351666.18020292	12570.228203880457	16400.42670253668	8740.029705224233	578.600582393866	343.5313859760015	813.6697788117311	484387565.9209758	242193782.9604879	726581348.8814638	14998803.500000002
Bucharest	ssp126	2026	Romania	14998803.500000002	12.746755357422813	51450825.682134524	11276.893300194233	14622.091209968125	7931.695390420344	519.0690992444888	313.7656444013129	724.3725540876655	434549541.0453562	217274770.5226781	651824311.5680343	14998803.500000002
Bucharest	ssp126	2027	Romania	14998803.500000002	12.58882253039509	46675114.34635586	10230.162048516719	13182.835738911539	7277.488358121896	470.8886444422851	289.67541700021104	652.10187188436	394214266.70109516	197107133.35054758	591321400.0516428	14998803.500000002
Bucharest	ssp126	2028	Romania	14998803.500000002	12.933553905783636	57353808.82660978	12570.697825010728	16401.0724315908	8740.323218430653	578.6221987921583	343.54219417514764	813.7022034091696	484405662.54042506	242202831.27021253	726608493.8106376	14998803.500000002
Bucharest	ssp126	2029	Romania	14998803.500000002	12.628463176501956	48280682.171581335	10582.067325278465	13666.705494458944	7497.429156097988	487.0866477545051	297.774418656321	676.3988768526898	407774763.5895087	203887381.79475436	611662145.384263	14998803.500000002
Bucharest	ssp126	2030	Romania	14998803.500000002	12.846410984318783	56482449.19058209	12379.71489108685	16138.470897445472	8620.958884728228	569.8313610282482	339.1467752931926	800.5159467633043	477046229.0444384	238523114.5222192	715569343.5666577	14998803.500000002
Bucharest	ssp126	2031	Romania	14998803.500000002	12.605515467699773	47719247.4549642	10459.013140814435	13497.5059908209	7420.520290807969	481.42253238268484	294.9423609704109	667.9027037949592	403032931.068877	201516465.5344385	604549396.6033155	14998803.500000002
Bucharest	ssp126	2032	Romania	14998803.500000002	12.739343776691173	52202627.76990711	11441.671839980005	14848.66170217356	8034.681977786451	526.6537633842078	317.55797647117237	735.7495502972439	440899201.0919576	220449600.5459788	661348801.6379365	14998803.500000002
Bucharest	ssp126	2033	Romania	14998803.500000002	12.601689007025271	50073831.77507282	10975.086416454682	14207.10674482624	7743.066088083124	505.17709697771477	306.81964326792587	703.5345506875044	422919561.11009413	211459780.55504707	634379341.6651412	14998803.500000002
Bucharest	ssp126	2034	Romania	14998803.500000002	12.663038192267258	49933455.72826438	10944.319063729543	14164.801634829175	7723.836492629912	503.7608929186678	306.1115412384024	701.4102445989338	421733956.2941241	210866978.14706206	632600934.4411862	14998803.500000002
Bucharest	ssp126	2035	Romania	14998803.500000002	12.999590176953303	56534291.42148462	12391.07757183261	16154.094583470891	8628.060560194328	570.3543788756904	339.40828421691367	801.3004735344678	477484084.36253655	238742042.18126827	716226126.5438049	14998803.500000002
Bucharest	ssp126	2036	Romania	14998803.500000002	12.98587492780777	58709806.38197104	12867.902768651551	16809.729229096934	8926.076308206168	592.3023763268689	350.3822829425029	834.2224697112354	495858308.9757076	247929154.4878538	743787463.4635614	14998803.500000002
Bucharest	ssp126	2037	Romania	14998803.500000002	12.690613080628944	52792805.62213875	11571.025889784201	15026.52352065433	8115.528258914073	532.6078580384803	320.53502379830866	744.6806922786527	445883795.8272651	222941897.91363254	668825693.7408977	14998803.500000002
Bucharest	ssp126	2038	Romania	14998803.500000002	12.917188301874278	56357799.44560397	12352.39439903685	16100.905220876723	8603.883577196979	568.5738140406337	338.51800179938533	798.6296262818827	475993447.3105494	237996723.6552747	713990170.9658241	14998803.500000002
Bucharest	ssp126	2039	Romania	14998803.500000002	12.917959228862134	57363012.12003806	12572.714985214187	16403.84602687056	8741.583943557813	578.7150475495216	343.5886185538293	813.8414765452144	484483392.8174876	242241696.4087438	726725089.2262313	14998803.500000002
Bucharest	ssp126	2040	Romania	14998803.500000002	12.910273093876187	57348352.02815199	12569.501814389841	16399.427916987086	8739.575711792599	578.5671470913801	343.51466832475853	813.6196258580025	484359574.858955	242179787.4294775	726539362.2884326	14998803.500000002
Bucharest	ssp126	2041	Romania	14998803.500000002	12.815281154619157	56359813.37922131	12352.83580914476	16101.512159775099	8604.159458514423	568.5941319013255	338.5281607297312	798.6601030729204	476010456.832117	238005228.4160585	714015685.2481755	14998803.500000002
Bucharest	ssp126	2042	Romania	14998803.500000002	13.008355797268708	57445386.146475606	12590.769566351182	16428.67107593393	8752.868056768437	579.5460898338229	344.0041396959799	815.0880399716667	485179117.22828007	242589558.61414003	727768675.8424201	14998803.500000002
Bucharest	ssp126	2043	Romania	14998803.500000002	12.844824516608004	55493621.416226424	12162.985515885608	15840.468006543762	8485.503025227452	559.8554289545104	334.1588092563237	785.5520486526981	468694669.08748436	234347334.54374218	703042003.6312265	14998803.500000002
Bucharest	ssp126	2044	Romania	14998803.500000002	12.622564378607215	52391078.668240875	11482.976146464118	14905.455123589214	8060.497169339021	528.5549775387528	318.5085835484449	738.6013715290616	442490842.2424117	221245421.12120584	663736263.3636175	14998803.500000002
Bucharest	ssp126	2045	Romania	14998803.500000002	12.916447692631909	54836120.07208489	12018.875632238149	15642.316916528507	8395.43434794779	553.2221315111601	330.84216053464854	775.6021024876727	463141465.5471064	231570732.7735532	694712198.3206596	14998803.500000002
Bucharest	ssp126	2046	Romania	14998803.500000002	13.064168297267381	56532857.656661056	12390.763322008268	16153.66248996242	8627.864154054114	570.3399141318187	339.4010518449778	801.2787764186598	477471974.9000006	238735987.4500003	716207962.3500009	14998803.500000002
Bucharest	ssp126	2047	Romania	14998803.500000002	12.98647991280348	57894903.03320744	12689.293815497886	16564.141918510642	8814.445712485125	584.0811059856062	346.2716477718716	821.8905641993414	488975700.74723566	244487850.37361783	733463551.1208534	14998803.500000002
Bucharest	ssp126	2048	Romania	14998803.500000002	13.046828830384367	57439207.03065318	12589.415239595583	16426.80887664498	8752.021602546185	579.4837509298004	343.9729702439687	814.9945316156328	485126928.9123668	242563464.4561834	727690393.3685502	14998803.500000002
Bucharest	ssp126	2049	Romania	14998803.500000002	13.054876315982444	55883564.57021178	12248.452508539933	15957.98512144346	8538.919895636405	563.7894268838384	336.12580822098766	791.4530455466895	471988097.6447825	235994048.82239124	707982146.4671737	14998803.500000002
Bucharest	ssp126	2050	Romania	14998803.500000002	12.744830160825192	53776131.31944851	11786.549330290449	15322.868251350419	8250.230409230477	542.5282816118521	325.49523558499453	759.5613276387103	454188885.6834308	227094442.8417154	681283328.5251462	14998803.500000002
Bucharest	ssp126	2051	Romania	14998803.500000002	12.9332406755038	58880196.478116885	12905.24854314927	16861.0796690313	8949.417417267243	594.0213814653482	351.2417855117426	836.8009774189546	497297410.04157364	248648705.02078682	745946115.0623605	14998803.500000002
Bucharest	ssp126	2052	Romania	14998803.500000002	13.157865399482583	59776609.117460184	13101.722546293007	17131.231423353936	9072.213669232078	603.064970078093	355.763579818115	850.3663603380716	504868439.19124055	252434219.59562027	757302658.7868608	14998803.500000002
Bucharest	ssp126	2053	Romania	14998803.500000002	13.130450790161817	58442701.17968252	12809.359162670506	16729.231770872997	8889.486554468014	589.6076468464913	349.03491820231415	830.1803754906693	493602359.8917728	246801179.9458864	740403539.8376592	14998803.500000002
Bucharest	ssp126	2054	Romania	14998803.500000002	13.026845276889873	58927696.26685367	12915.659455749113	16875.394673856084	8955.924237642143	594.5005899566993	351.4813897574181	837.5197901559811	497698589.44193625	248849294.72096813	746547884.1629044	14998803.500000002
Bucharest	ssp126	2055	Romania	14998803.500000002	12.955605299490255	56149305.730406694	12306.697146390874	16038.071498488503	8575.322794293243	566.470395028193	337.466292293165	795.4744977632218	474232526.1387582	237116263.0693791	711348789.2081373	14998803.500000002
Bucharest	ssp126	2056	Romania	14998803.500000002	12.83142248511225	51661781.64764527	11323.130224141794	14685.66698039602	7960.593467887568	521.1973590254768	314.82977429180687	727.5649437591475	436331258.18552065	218165629.09276032	654496887.278281	14998803.500000002
Bucharest	ssp126	2057	Romania	14998803.500000002	13.137375508402728	60220880.77574755	13199.097156328595	17265.121512152873	9133.07280050432	607.5470689837891	358.00462927096305	857.0895086966162	508620721.93206483	254310360.96603242	762931082.8980973	14998803.500000002
Bucharest	ssp126	2058	Romania	14998803.500000002	13.195033313894607	60892787.51881278	13346.364387685357	17467.613955268418	9225.114820102295	614.3256973784787	361.39394346830784	867.2574512886504	514295592.31467265	257147796.15733632	771443388.472009	14998803.500000002
Bucharest	ssp126	2059	Romania	14998803.500000002	13.215130454220217	63154627.73806526	13842.110189165352	18149.26443230341	9534.955946027294	637.1445996930033	372.80339462557015	901.4858047604372	533398913.12950945	266699456.56475472	800098369.6942642	14998803.500000002
Bucharest	ssp126	2060	Romania	14998803.500000002	13.186964131294962	61857586.034271866	13557.827076005156	17758.375151708144	9357.279000302171	624.0592067970775	366.26069817760725	881.857715416548	522444203.08107966	261222101.54053983	783666304.6216195	14998803.500000002
Bucharest	ssp126	2061	Romania	14998803.500000002	13.357174440401177	66240821.3464775	14518.53618552968	19079.350177304364	9957.722193754998	668.2801104486406	388.3711500033888	948.1890708938929	559464656.454952	279732328.227476	839196984.682428	14998803.500000002
Bucharest	ssp126	2062	Romania	14998803.500000002	13.247399711484	64206105.25070664	14072.571013853874	18466.14806625013	9678.99396145762	647.7525827161422	378.1073861371396	917.3977792951453	542279607.7438326	271139803.8719163	813419411.6157489	14998803.500000002
Bucharest	ssp126	2063	Romania	14998803.500000002	13.383726268213325	65639699.32090002	14386.783412800369	18898.19011480156	9875.376710799177	662.2156039180709	385.3388967381039	939.0923110980386	554387628.1106305	277193814.05531526	831581442.1659458	14998803.500000002
Bucharest	ssp126	2064	Romania	14998803.500000002	13.125829521011203	61825592.089870125	13550.814704629433	17748.73314106652	9352.896268192344	623.73643125982	366.0993104089785	881.3735521106621	522173984.79650056	261086992.39825028	783260977.1947508	14998803.500000002
Bucharest	ssp126	2065	Romania	14998803.500000002	12.746583037365784	52597467.496100314	11528.212053940159	14967.654496368772	8088.769611511547	530.6371610907329	319.54967532443493	741.7246468570314	444233985.7048177	222116992.85240886	666350978.5572265	14998803.500000002
Bucharest	ssp126	2066	Romania	14998803.500000002	13.084952736018586	58700416.1678023	12865.844639518675	16806.899301539233	8924.78997749812	592.2076417925701	350.33491567535356	834.0803679097872	495778999.9810851	247889499.99054256	743668499.9716277	14998803.500000002
Bucharest	ssp126	2067	Romania	14998803.500000002	13.132975439868376	60053302.41933939	13162.367653554204	17214.61844583808	9110.116861270324	605.8564304884802	357.1593100233086	854.5535509536525	507205368.5941769	253602684.29708844	760808052.8912654	14998803.500000002
Bucharest	ssp126	2068	Romania	14998803.500000002	13.15876168215198	60292093.48913836	13214.705422277264	17286.58287783229	9142.827966722238	608.2655087465034	358.3638491523202	858.1671683406873	509222178.7893706	254611089.3946853	763833268.1840559	14998803.500000002
Bucharest	ssp126	2069	Romania	14998803.500000002	13.440509303946781	66198890.68876862	14509.345904388007	19066.713540734563	9951.978268041452	667.8570869414547	388.1596382497958	947.554535633114	559110513.4879237	279555256.7439619	838665770.2318857	14998803.500000002
Bucharest	ssp126	2070	Romania	14998803.500000002	13.088817181967373	58482643.38392506	12818.113618394897	16741.269147494037	8894.958089295758	590.0106095531756	349.2363995556563	830.7848195506956	493939708.54054207	246969854.27027103	740909562.8108131	14998803.500000002
Bucharest	ssp126	2071	Romania	14998803.500000002	13.3424295618136	65025908.343110755	14252.253883421901	18713.212011906166	9791.295754937635	656.0232848300593	382.24273719409814	929.8038324660214	549203598.813532	274601799.406766	823805398.220298	14998803.500000002
Bucharest	ssp126	2072	Romania	14998803.500000002	13.002025555874827	58417628.81915585	12803.863850774249	16721.675717015645	8886.051984532853	589.3547007096321	348.9084451338845	829.8009562853804	493390600.7486426	246695300.3743213	740085901.1229639	14998803.500000002
Bucharest	ssp126	2073	Romania	14998803.500000002	13.187938981811566	63541284.328384034	13926.856839098235	18265.791075961126	9587.922602235343	641.0454406492522	374.7538151036946	907.3370661948104	536664583.63406503	268332291.81703252	804996875.4510975	14998803.500000002
Bucharest	ssp126	2074	Romania	14998803.500000002	13.159427314743048	62599061.320396796	13720.34220721062	17981.83345711566	9458.850957305585	631.539687504203	370.00093853117	893.0784364772367	528706643.790441	264353321.8952205	793059965.6856614	14998803.500000002
Bucharest	ssp126	2075	Romania	14998803.500000002	13.232929636192054	63792584.90202513	13981.936416882585	18341.525495414608	9622.347338350562	643.5807228467698	376.0214562024534	911.139989491087	538787048.0939132	269393524.0469566	808180572.1408699	14998803.500000002
Bucharest	ssp126	2076	Romania	14998803.500000002	13.150284919602843	63037299.3625356	13816.394380830085	18113.90519584242	9518.883565817752	635.9609154003887	372.2115524792628	899.7102783215151	532407967.0939104	266203983.5469552	798611950.6408656	14998803.500000002
Bucharest	ssp126	2077	Romania	14998803.500000002	13.482252354399547	66490258.849433646	14573.207419054314	19154.523123400733	9991.891714707894	670.7965967879879	389.62939317306245	951.9638004029141	561571385.5694417	280785692.78472084	842357078.3541625	14998803.500000002
Bucharest	ssp126	2078	Romania	14998803.500000002	13.226903601644285	61175764.74084024	13408.386792513294	17552.894761906835	9263.878823119758	617.1805540264936	362.8213717923153	871.5397362606725	516685595.20244014	258342797.60122007	775028392.8036602	14998803.500000002
Bucharest	ssp126	2079	Romania	14998803.500000002	13.13562387404369	61000626.49128039	13370.000326856341	17500.11337162852	9239.88728208416	615.413646455293	361.937918006715	868.8893749038716	515206391.6142236	257603195.8071118	772809587.4213355	14998803.500000002
Bucharest	ssp126	2080	Romania	14998803.500000002	13.277155702214591	61820144.34632964	13549.620678647956	17747.09135534199	9352.15000195392	623.6814709108853	366.07183023451114	881.2911115872599	522127973.5921348	261063986.7960674	783191960.3882022	14998803.500000002
Bucharest	ssp126	2081	Romania	14998803.500000002	13.213069529380538	64532156.130870685	14144.034220465172	18564.409975340663	9723.65846558968	651.0419941965371	379.752091877337	922.3318965157376	545033407.2884318	272516703.6442159	817550110.9326477	14998803.500000002
Bucharest	ssp126	2082	Romania	14998803.500000002	13.005178335502556	58843219.077476114	12897.143907392388	16849.93579486559	8944.352019919192	593.6483296087738	351.0552595834554	836.241399634093	496985101.885884	248492550.942942	745477652.828826	14998803.500000002
Bucharest	ssp126	2083	Romania	14998803.500000002	13.12663526677326	59862199.42607535	13120.482065989481	17157.025762936588	9083.938369042375	603.9284602905027	356.19532492431983	851.6615956566864	505591328.06296504	252795664.03148252	758386992.0944476	14998803.500000002
Bucharest	ssp126	2084	Romania	14998803.500000002	13.327783782511851	64708655.3010905	14182.718970102393	18617.601506091843	9747.836434112942	652.8226316127253	380.64241058543115	925.00285264002	546524105.1032296	273262052.5516148	819786157.6548445	14998803.500000002
Bucharest	ssp126	2085	Romania	14998803.500000002	13.26288845400777	60901614.97211678	13348.299171971166	17470.274283661405	9226.324060280927	614.4147544183686	361.4384719882528	867.3910368484849	514370148.276234	257185074.138117	771555222.414351	14998803.500000002
Bucharest	ssp126	2086	Romania	14998803.500000002	13.289556898263847	64448869.72263665	14125.779665235794	18539.309961900268	9712.24936857132	650.2017472164703	379.3319683873036	921.0715260456376	544329976.9742709	272164988.48713547	816494965.4614065	14998803.500000002
Bucharest	ssp126	2087	Romania	14998803.500000002	13.141103646893864	61795083.19733716	13544.127824074261	17739.538680303165	9348.716967845361	623.4286378832109	365.9454137206739	880.9118620457485	521916309.1407218	260958154.5703609	782874463.7110827	14998803.500000002
Bucharest	ssp126	2088	Romania	14998803.500000002	13.125505617069512	63309743.56373678	13876.108178353632	18196.0116674373	9556.204689269967	638.7095081437891	373.58584885096303	903.8331674366157	534709008.93381906	267354504.46690953	802063513.4007286	14998803.500000002
Bucharest	ssp126	2089	Romania	14998803.500000002	12.9164213814571	58533937.762641236	12829.356221949129	16756.727727381105	8901.984716517152	590.5281003145678	349.4951449363524	831.5610556927842	494372936.74307925	247186468.37153962	741559405.1146189	14998803.500000002
Bucharest	ssp126	2090	Romania	14998803.500000002	13.315289792052473	60814522.98876553	13329.21051808596	17444.02738456925	9214.393651602673	613.5361143431085	360.9991519506227	866.0730767355946	513634576.380307	256817288.1901535	770451864.5704606	14998803.500000002
Bucharest	ssp126	2091	Romania	14998803.500000002	12.969278279058459	57525861.25434513	12608.4079461582	16452.923848168575	8763.892044147822	580.3579746033988	344.4100820807679	816.3058671260305	485858803.5253732	242929401.7626866	728788205.2880598	14998803.500000002
Bucharest	ssp126	2092	Romania	14998803.500000002	13.070905936700532	57508125.414502725	12604.520638795482	16447.57880054484	8761.462477046123	580.1790440169743	344.32061678755565	816.0374712463935	485709008.04665375	242854504.02332687	728563512.0699806	14998803.500000002
Bucharest	ssp126	2093	Romania	14998803.500000002	13.286460761697553	64447696.109640636	14125.522434990093	18538.956270312432	9712.088599667757	650.1899070519516	379.3260483050443	921.0537657988597	544320064.7331743	272160032.36658716	816480097.0997615	14998803.500000002
Bucharest	ssp126	2094	Romania	14998803.500000002	13.226624299305582	60526995.33683392	13266.190758758483	17357.375215493965	9175.006302023	610.63535002461	359.5487697913735	861.7219302578471	511206140.92707163	255603070.46353582	766809211.3906075	14998803.500000002
Bucharest	ssp126	2095	Romania	14998803.500000002	13.371061639822994	62383759.551973976	13673.152778515208	17916.947992659465	9429.357564370954	629.3675844617484	368.9148870099427	889.8202819135546	526888222.34794754	263444111.17397377	790332333.5219213	14998803.500000002
Bucharest	ssp126	2096	Romania	14998803.500000002	13.306695548194085	64703308.41996165	14181.547050950863	18615.99011725849	9747.103984643238	652.7686888288239	380.6154391934804	924.9219384641681	546478945.774691	273239472.8873455	819718418.6620364	14998803.500000002
Bucharest	ssp126	2097	Romania	14998803.500000002	12.978072665378667	57183318.04392396	12533.329982230272	16349.691647767679	8716.968316692868	576.9021778629522	342.68218371054456	811.1221720153604	482965711.08412975	241482855.54206488	724448566.6261946	14998803.500000002
Bucharest	ssp126	2098	Romania	14998803.500000002	12.895353873316202	52737988.941284224	11559.011274802386	15010.003425054334	8108.019124550439	532.054832022328	320.2585107902325	743.8511532544243	445420818.543788	222710409.271894	668131227.815682	14998803.500000002
Budapest	ssp126	2024	Hungary	7786130.999999999	11.574805980475887	32998581.794926114	7232.565872862506	9013.020770381929	5452.110975343083	209.37453194418492	140.65168081612916	278.09738307224086	329636429.88682973	164818214.94341487	494454644.8302446	7786130.999999999
Budapest	ssp126	2025	Hungary	7786130.999999999	12.01656644463098	39188102.45872374	8589.173141640069	10878.355764951077	6299.990518329059	248.6467649145325	160.28779730130293	337.0057325277621	391466102.0528675	195733051.02643374	587199153.0793012	7786130.999999999
Budapest	ssp126	2026	Hungary	7786130.999999999	11.703657081359129	34358427.44757627	7530.614235087196	9422.837268440879	5638.391201733514	218.00269205146938	144.96576086977137	291.0396232331674	343220488.4055363	171610244.20276815	514830732.60830444	7786130.999999999
Budapest	ssp126	2027	Hungary	7786130.999999999	11.597368743975487	33227667.754061464	7282.776494042856	9082.06037450491	5483.492613580802	210.8280721528833	141.37845092047834	280.2776933852881	331924863.9224454	165962431.9612227	497887295.8836681	7786130.999999999
Budapest	ssp126	2028	Hungary	7786130.999999999	11.876484526736682	37618169.39701792	8245.078224005916	10405.225253204117	6084.931194807714	238.6856095527322	155.30721962040275	322.0639994850616	375783393.8432244	187891696.9216122	563675090.7648365	7786130.999999999
Budapest	ssp126	2029	Hungary	7786130.999999999	11.594226364360022	32634094.755074047	7152.678302483971	8903.175361111444	5402.1812438564975	207.0618779082325	139.49535379815293	274.62840201831204	325995418.66690826	162997709.33345413	488993128.0003624	7786130.999999999
Budapest	ssp126	2030	Hungary	7786130.999999999	11.768235478868725	35091550.43349388	7691.298725151332	9643.778442279065	5738.8190080236	222.65432474853324	147.2915772183033	298.01707227876324	350543955.97901094	175271977.98950547	525815933.9685164	7786130.999999999
Budapest	ssp126	2031	Hungary	7786130.999999999	11.471538472024093	30810087.411382202	6752.895870989868	8353.474517807052	5152.317224172684	195.48863254206555	133.70873111506944	257.26853396906154	307774657.7688073	153887328.88440365	461661986.65321094	7786130.999999999
Budapest	ssp126	2032	Hungary	7786130.999999999	11.594425810998775	33015262.048761755	7236.221818908673	9018.047696195408	5454.395941621938	209.4803674119409	140.70459855000712	278.25613627387463	329803055.81512433	164901527.90756217	494704583.7226865	7786130.999999999
Budapest	ssp126	2033	Hungary	7786130.999999999	11.777644710385578	36308781.83194303	7958.089168647035	10010.615302085656	5905.563035208414	230.37760376403403	151.1532167260537	309.6019908020143	362703381.9514482	181351690.9757241	544055072.9271723	7786130.999999999
Budapest	ssp126	2034	Hungary	7786130.999999999	11.67160286899401	34521810.48253158	7566.424215351375	9472.075991304124	5660.772439398626	219.0393501322311	145.48408991015222	292.5946103543099	344852588.86007804	172426294.43003902	517278883.290117	7786130.999999999
Budapest	ssp126	2035	Hungary	7786130.999999999	11.9272457490874	38687572.37477202	8479.467917760237	10727.51108211631	6231.424753404166	245.47092382225009	158.6998767551617	332.24197088933846	386466100.81190115	193233050.40595058	579699151.2178518	7786130.999999999
Budapest	ssp126	2036	Hungary	7786130.999999999	11.953649765906503	39203348.31738955	8592.514699703806	10882.950407288718	6302.078992118895	248.74349920881457	160.33616444844395	337.15083396918516	391618399.21679974	195809199.60839987	587427598.8251996	7786130.999999999
Budapest	ssp126	2037	Hungary	7786130.999999999	11.766212397186605	36310555.19825539	7958.477851674403	10011.149741248286	5905.805962100518	230.38885569431164	151.1588426911925	309.6188686974308	362721096.8382189	181360548.41910946	544081645.2573284	7786130.999999999
Budapest	ssp126	2038	Hungary	7786130.999999999	11.92503274894423	37819180.884426385	8289.135536314621	10465.804057628586	6112.467015000654	239.96101848857984	155.94492408832662	323.97711288883306	377791380.4132939	188895690.20664695	566687070.6199409	7786130.999999999
Budapest	ssp126	2039	Hungary	7786130.999999999	11.856557401082574	36705456.45658541	8045.031552130296	10130.16107937514	5959.902024885452	232.894486592053	152.41165814006314	313.3773150440428	366665928.2180239	183332964.10901195	549998892.3270359	7786130.999999999
Budapest	ssp126	2040	Hungary	7786130.999999999	11.833272550336181	37617347.64475615	8244.898113921145	10404.977601837556	6084.818626004731	238.68039557122677	155.30461262965005	322.0561785128035	375775185.0212967	187887592.51064834	563662777.531945	7786130.999999999
Budapest	ssp126	2041	Hungary	7786130.999999999	11.723020832022419	34841952.11795357	7636.592245032908	9568.55703211623	5704.627457949584	221.0706345519339	146.4997321200036	295.6415369838641	348050615.56360245	174025307.78180122	522075923.3454037	7786130.999999999
Budapest	ssp126	2042	Hungary	7786130.999999999	11.992833901402326	39304860.74065857	8614.76399795455	10913.54319238349	6315.98480352561	249.38759101374595	160.65821035090963	338.11697167658224	392632448.6387872	196316224.3193936	588948672.9581808	7786130.999999999
Budapest	ssp126	2043	Hungary	7786130.999999999	11.899584863285908	38006613.575169206	8330.216674011675	10522.290621962038	6138.1427260613145	241.15027056429625	156.5395501261848	325.76099100240765	379663722.7886266	189831861.3943133	569495584.1829399	7786130.999999999
Budapest	ssp126	2044	Hungary	7786130.999999999	11.622514125532353	34269284.255410925	7511.076001187944	9395.972196829405	5626.179805546481	217.43708246704483	144.68295607755908	290.19120885653047	342330000.3295121	171165000.16475606	513495000.4942682	7786130.999999999
Budapest	ssp126	2045	Hungary	7786130.999999999	12.011360271588652	39950271.185152344	8756.223821405241	11108.05044962819	6404.3971931822925	253.4826915416281	162.70576061485073	344.25962246840544	399079719.49596256	199539859.74798128	598619579.2439438	7786130.999999999
Budapest	ssp126	2046	Hungary	7786130.999999999	12.222117614390207	43716916.4472328	9581.789906244794	12243.203816282574	6920.375996207013	277.3818879873702	174.65535883772174	380.10841713701865	436706290.9819203	218353145.49096015	655059436.4728805	7786130.999999999
Budapest	ssp126	2047	Hungary	7786130.999999999	11.926408277786528	38727805.32536466	8488.28609871205	10739.636080925051	6236.936116499048	245.7262001020435	158.8275148950584	332.62488530902857	386868004.33247024	193434002.16623512	580302006.4987054	7786130.999999999
Budapest	ssp126	2048	Hungary	7786130.999999999	11.984888610422214	39833645.94366713	8730.66212464136	11072.903116577852	6388.421132704866	252.74270957814275	162.33576963310804	343.14964952317735	397914701.9059104	198957350.9529552	596872052.8588655	7786130.999999999
Budapest	ssp126	2049	Hungary	7786130.999999999	12.138579558432552	41594216.49428998	9116.540601490204	11603.486022245012	6629.595180735393	263.91345131735386	167.92114050271357	359.9057621319941	415501766.5403149	207750883.27015746	623252649.8104724	7786130.999999999
Budapest	ssp126	2050	Hungary	7786130.999999999	11.867473896536808	37446028.34863578	8207.348679155035	10353.347129034159	6061.350229275914	237.59338226680285	154.7611059774381	320.4256585561676	374063805.98401594	187031902.99200797	561095708.9760239	7786130.999999999
Budapest	ssp126	2051	Hungary	7786130.999999999	12.060129478105862	41199869.99307275	9030.10849163437	11484.641871193242	6575.575112075498	261.4113403287877	166.6700850084305	356.1525956491449	411562476.8578848	205781238.4289424	617343715.2868272	7786130.999999999
Budapest	ssp126	2052	Hungary	7786130.999999999	12.141472902061375	42521572.467206046	9319.796705143039	11882.963164767662	6756.630245518416	269.7974836670346	170.86315667755395	368.7318106565152	424765507.4503318	212382753.7251659	637148261.1754978	7786130.999999999
Budapest	ssp126	2053	Hungary	7786130.999999999	12.26646560706874	44384868.167838834	9728.190283363923	12444.504334821379	7011.876231906469	281.6200119083411	176.7744207982072	386.465603018475	443378735.9338161	221689367.96690804	665068103.9007242	7786130.999999999
Budapest	ssp126	2054	Hungary	7786130.999999999	11.96350082726831	38631364.61589028	8467.14840896424	10710.571757521815	6223.725060406667	245.11428809527763	158.52155889167548	331.7070172988797	385904618.34926516	192952309.17463258	578856927.5238978	7786130.999999999
Budapest	ssp126	2055	Hungary	7786130.999999999	11.901124646592088	38243307.919165894	8382.094886394512	10593.623163988439	6170.566608800587	242.65208563611128	157.2904576620923	328.01371361013025	382028160.1154893	191014080.05774465	573042240.173234	7786130.999999999
Budapest	ssp126	2056	Hungary	7786130.999999999	11.886958338098058	38140104.60549015	8359.474982027226	10562.520795483419	6156.429168571032	241.99726520685059	156.96304744746195	327.0314829662392	380997219.692535	190498609.8462675	571495829.5388025	7786130.999999999
Budapest	ssp126	2057	Hungary	7786130.999999999	12.259891862336316	44065974.4506257	9658.29577000214	12348.399378948927	6968.1921610553545	279.5966454740992	175.7627375810863	383.43055336711217	440193175.1994571	220096587.59972855	660289762.7991856	7786130.999999999
Budapest	ssp126	2058	Hungary	7786130.999999999	12.096331587450267	41476392.93919049	9090.716260646479	11567.977553584893	6613.454967708066	263.165866107351	167.5473478977122	358.7843843169898	414324778.501831	207162389.2509155	621487167.7527465	7786130.999999999
Budapest	ssp126	2059	Hungary	7786130.999999999	12.270323530454649	44446506.1851783	9741.699985794492	12463.08017566341	7020.319795925574	282.01110238339913	176.9699660357362	387.05223873106206	443994463.4856046	221997231.7428023	665991695.2284069	7786130.999999999
Budapest	ssp126	2060	Hungary	7786130.999999999	12.227219847893457	44002649.445607245	9644.416316847412	12329.315130861174	6959.517502833649	279.1948511373457	175.56184041270956	382.8278618619819	439560595.6326573	219780297.81632864	659340893.4489859	7786130.999999999
Budapest	ssp126	2061	Hungary	7786130.999999999	12.45538590700303	47220435.474233344	10349.684487505187	13299.058865515613	7400.310109494758	299.6115601894807	185.77019493877702	413.4529254401844	471704386.0903077	235852193.04515386	707556579.1354616	7786130.999999999
Budapest	ssp126	2062	Hungary	7786130.999999999	12.150455730658443	42325341.531502284	9276.787184988789	11823.825074555569	6729.74929542201	268.5524071188582	170.24061840346576	366.86419583425067	422805275.78096133	211402637.89048067	634207913.671442	7786130.999999999
Budapest	ssp126	2063	Hungary	7786130.999999999	12.40200650946745	46739778.01341746	10244.33490705239	13154.203192393019	7334.46662171176	296.5618100059963	184.2453198470348	408.8783001649578	466902900.66992104	233451450.33496052	700354351.0048816	7786130.999999999
Budapest	ssp126	2064	Hungary	7786130.999999999	12.033029137786965	41138214.76141708	9016.595016202991	11466.060842475097	6567.129189930887	261.0201406296601	166.4744851588667	355.56579610045344	410946577.3451991	205473288.67259955	616419866.0177987	7786130.999999999
Budapest	ssp126	2065	Hungary	7786130.999999999	11.881213759104309	37575413.68476381	8235.707108991315	10392.339970059042	6079.074247923589	238.41432646254432	155.17157807530884	321.65707484977975	375356289.4169705	187678144.70848525	563034434.1254557	7786130.999999999
Budapest	ssp126	2066	Hungary	7786130.999999999	12.168463686763397	42070360.049028344	9220.900832665735	11746.981340111368	6694.8203252201	266.93456096779664	169.431695327935	364.4374266076584	420258160.6930378	210129080.3465189	630387241.0395567	7786130.999999999
Budapest	ssp126	2067	Hungary	7786130.999999999	12.198449531493818	42929384.046461895	9409.180064979937	12005.865284543395	6812.494845416477	272.38502997610766	172.1569298320905	372.6131301201247	428839305.3452777	214419652.67263886	643258958.0179166	7786130.999999999
Budapest	ssp126	2068	Hungary	7786130.999999999	12.093365597482395	41993310.71135664	9204.013306600702	11723.76099177195	6684.265621429456	266.44568635155167	169.18725801981253	363.7041146832908	419488483.1125563	209744241.55627814	629232724.6688344	7786130.999999999
Budapest	ssp126	2069	Hungary	7786130.999999999	12.451728690305053	47294285.728844844	10365.87084468031	13321.315106631408	7410.42658272921	300.0801367661752	186.00448322712427	414.15579030522616	472442106.7119893	236221053.35599464	708663160.0679839	7786130.999999999
Budapest	ssp126	2070	Hungary	7786130.999999999	12.165823620020719	42777092.95569381	9375.801195770495	11959.969339380414	6791.633052160576	271.41874978725	171.67378973766168	371.1637098368384	427318006.8914131	213659003.44570655	640977010.3371196	7786130.999999999
Budapest	ssp126	2071	Hungary	7786130.999999999	12.30007199761527	44221906.180808604	9692.472587576474	12395.392503113637	6989.552672039314	280.5860253579133	176.25742752299328	384.9146231928332	441750841.50048155	220875420.75024077	662626262.2507223	7786130.999999999
Budapest	ssp126	2072	Hungary	7786130.999999999	11.911497451528238	38371797.99169872	8410.25709407294	10632.346199546275	6188.167988599604	243.46734942421045	157.6980895561419	329.236609292279	383311700.3915178	191655850.1957589	574967550.5872767	7786130.999999999
Budapest	ssp126	2073	Hungary	7786130.999999999	12.091635010129345	41094240.218793854	9006.956760285571	11452.808240588645	6561.105279982499	260.74112411505905	166.33497690156622	355.14727132855194	410507297.5201961	205253648.76009804	615760946.2802942	7786130.999999999
Budapest	ssp126	2074	Hungary	7786130.999999999	12.044875294575268	40500713.49376396	8876.86871096395	11273.937172771417	6479.800249156487	256.975223476608	164.45202658234066	349.49842037087524	404578314.51428676	202289157.25714338	606867471.7714301	7786130.999999999
Budapest	ssp126	2075	Hungary	7786130.999999999	12.272220209433536	44535535.88624552	9761.213344932512	12489.911044478189	7032.515645386837	282.5759918718603	177.25241077996682	387.8995729637537	444883817.852288	222441908.926144	667325726.778432	7786130.999999999
Budapest	ssp126	2076	Hungary	7786130.999999999	12.324701756222298	45591508.24826183	9992.659342086772	12808.149290565296	7177.169393608249	289.2760894826352	180.60245958535427	397.94971937991613	455432360.8665714	227716180.4332857	683148541.2998571	7786130.999999999
Budapest	ssp126	2077	Hungary	7786130.999999999	12.46252598689211	46987699.24357133	10298.673806812143	13228.919179562681	7368.428434061606	298.13485917050537	185.03184442928938	411.23787391172135	469379487.9883984	234689743.9941992	704069231.9825976	7786130.999999999
Budapest	ssp126	2078	Hungary	7786130.999999999	12.158824584725636	42236677.54314034	9257.353982060144	11797.104420528682	6717.603543591607	267.98983806122556	169.95933387464945	366.02034224780164	421919574.6691747	210959787.33458734	632879362.003762	7786130.999999999
Budapest	ssp126	2079	Hungary	7786130.999999999	12.190329958746021	42430754.796803266	9299.89146231503	11855.59345587915	6744.189468750911	269.221249592764	170.57503964041868	367.8674595451092	423858292.32126194	211929146.16063097	635787438.481893	7786130.999999999
Budapest	ssp126	2080	Hungary	7786130.999999999	12.356309033714778	45782497.41578403	10034.519981543694	12865.707669818561	7203.332293268825	290.48790724513424	181.20836846660376	399.7674460236647	457340230.3538214	228670115.1769107	686010345.5307322	7786130.999999999
Budapest	ssp126	2081	Hungary	7786130.999999999	12.198674326334798	43548904.41804014	9544.965351901195	12192.570054060128	6897.360649742264	276.3158591443181	174.12234441619572	378.5093738724405	435027949.59666675	217513974.79833338	652541924.3950001	7786130.999999999
Budapest	ssp126	2082	Hungary	7786130.999999999	12.162262939125553	42627725.45861101	9343.063114218101	11914.954477245872	6771.171751190329	270.4710196701275	171.1999246791004	369.7421146611545	425825913.41947293	212912956.70973647	638738870.1292094	7786130.999999999
Budapest	ssp126	2083	Hungary	7786130.999999999	12.013578233812542	39684833.10431002	8698.045611905553	11028.05541156612	6368.035812244987	251.79849873958872	161.86366421383104	341.7333332653464	396428149.1385265	198214074.56926325	594642223.7077898	7786130.999999999
Budapest	ssp126	2084	Hungary	7786130.999999999	12.275700511937544	44695459.55634476	9796.265108241936	12538.107219028645	7054.422997455226	283.59070043666804	177.7597650623707	389.4216358109655	446481361.28592753	223240680.64296377	669722041.9288913	7786130.999999999
Budapest	ssp126	2085	Hungary	7786130.999999999	12.356493212703546	45356204.73884968	9941.08597016082	12737.235904167112	7144.93603615453	287.78309919432024	179.85596444119682	395.7102339474437	453081817.15943646	226540908.57971823	679622725.7391547	7786130.999999999
Budapest	ssp126	2086	Hungary	7786130.999999999	12.216161082207462	43045846.44647574	9434.706070462424	12040.963542081816	6828.4485988430315	273.1239787177092	172.52640420289126	373.72155323252696	430002696.2447772	215001348.1223886	645004044.3671658	7786130.999999999
Budapest	ssp126	2087	Hungary	7786130.999999999	12.058110643935642	40179416.74590222	8806.447505953158	11177.108015881577	6435.786996024741	254.9366099199163	163.43271980399481	346.4405000358377	401368748.91666317	200684374.45833158	602053123.3749948	7786130.999999999
Budapest	ssp126	2088	Hungary	7786130.999999999	12.04771783034495	41224591.658328965	9035.526938813817	11492.092236064982	6578.9616415626515	261.5681981938945	166.7485139409839	356.3878824468051	411809431.7581457	205904715.87907284	617714147.6372185	7786130.999999999
Budapest	ssp126	2089	Hungary	7786130.999999999	12.01817083656497	40448785.155101486	8865.487157284504	11258.287536462178	6472.686778106832	256.64574048034893	164.28728508421113	349.0041958764866	404059580.9434617	202029790.47173086	606089371.4151926	7786130.999999999
Budapest	ssp126	2090	Hungary	7786130.999999999	12.35109831447571	45084374.805136524	9881.506806607253	12655.314554280956	7107.69905893355	286.0583503704675	178.99359002927042	393.12311071166465	450366395.95005184	225183197.97502592	675549593.9250778	7786130.999999999
Budapest	ssp126	2091	Hungary	7786130.999999999	12.037181732059475	40220929.41194321	8815.546172482693	11189.618682359684	6441.473662605698	255.2000059372392	163.56441781265627	346.8355940618221	401783436.0421244	200891718.0210622	602675154.0631866	7786130.999999999
Budapest	ssp126	2092	Hungary	7786130.999999999	12.136848997125163	42339692.92302097	9279.932695458638	11828.15015145161	6731.715239465665	268.6434660589255	170.28614787349943	367.0007842443516	422948637.74401563	211474318.87200782	634422956.6160234	7786130.999999999
Budapest	ssp126	2093	Hungary	7786130.999999999	12.32413322152711	45533761.83255816	9980.002593439393	12790.74626117515	7169.258925703638	288.9096910466494	180.41926036736135	397.40012172593754	454855508.12697154	227427754.06348577	682283262.1904573	7786130.999999999
Budapest	ssp126	2094	Hungary	7786130.999999999	12.34886644519421	45599602.936068974	9994.433520236284	12810.588785520873	7178.278254951694	289.3274499162862	180.62813980217976	398.02676003039267	455513222.0383144	227756611.0191572	683269833.0574716	7786130.999999999
Budapest	ssp126	2095	Hungary	7786130.999999999	12.336539680878065	45277866.06878272	9923.915850694091	12713.626989900358	7134.204711487823	287.286043821446	179.60743675475968	394.96465088813244	452299259.9064179	226149629.95320895	678448889.8596269	7786130.999999999
Budapest	ssp126	2096	Hungary	7786130.999999999	12.329119416399427	45950633.06887218	10071.371631535618	12916.378688557457	7226.364574513777	291.55472047629775	181.74177508218554	401.36766587041	459019806.6691033	229509903.33455166	688529710.003655	7786130.999999999
Budapest	ssp126	2097	Hungary	7786130.999999999	12.009615870379536	40069124.07908871	8782.273770761156	11143.869129992574	6420.67841152974	254.23680786071074	163.08281877439202	345.3907969470294	400266990.02420425	200133495.01210213	600400485.0363064	7786130.999999999
Budapest	ssp126	2098	Hungary	7786130.999999999	11.80485821603524	36642454.862950824	8031.222983662442	10111.174297731843	5951.271669593043	232.4947442861274	152.21178698710037	312.7777015851543	366036579.34079206	183018289.67039603	549054869.011188	7786130.999999999
Copenhagen	ssp126	2024	Denmark	4655625.5	9.73815199647991	25166600.676983923	5515.96727166736	6320.136991578016	4711.797551756705	102.03564900064879	82.20135696893016	121.86994103236748	763681899.7116357	381840949.85581785	1145522849.5674536	4655625.5
Copenhagen	ssp126	2025	Denmark	4655625.5	10.160343146718533	30002626.377820343	6575.91811020685	7777.569394569813	5374.266825843885	121.64286680896757	92.00496587308956	151.28076774484566	910431369.0448886	455215684.5224443	1365647053.567333	4655625.5
Copenhagen	ssp126	2026	Denmark	4655625.5	9.771722927284099	26266728.094204426	5757.091089140347	6651.682240603373	4862.499937677322	106.49601361008726	84.4315392736494	128.5604879465252	797065327.4812914	398532663.7406457	1195597991.2219372	4655625.5
Copenhagen	ssp126	2027	Denmark	4655625.5	9.748240365812572	25777155.990881868	5649.787614439513	6504.139962889725	4795.4352659893	104.51108891023262	83.43907692372207	125.58310089674319	782209234.729236	391104617.364618	1173313852.093854	4655625.5
Copenhagen	ssp126	2028	Denmark	4655625.5	9.898536364865693	27539144.283782937	6035.976829321939	7035.150133353061	5036.803525290817	111.65490707245698	87.01098600483425	136.29882814007976	835676867.6472981	417838433.82364905	1253515301.4709473	4655625.5
Copenhagen	ssp126	2029	Denmark	4655625.5	9.821872700948688	26294699.899553824	5763.2218957922705	6660.112099749767	4866.331691834774	106.60942270133395	84.48824381927274	128.7306015833952	797914133.4730808	398957066.7365404	1196871200.2096212	4655625.5
Copenhagen	ssp126	2030	Denmark	4655625.5	9.799817452683902	25034040.753145784	5486.913041785028	6280.18742548981	4693.638658080248	101.49819708038726	81.93263100879939	121.06376315197517	759659361.4371309	379829680.71856546	1139489042.1556964	4655625.5
Copenhagen	ssp126	2031	Denmark	4655625.5	9.655184841809941	25179583.781135313	5518.812883536159	6324.049707897613	4713.576059174704	102.08828779263874	82.22767636492512	121.94889922035233	764075872.7304693	382037936.3652347	1146113809.095704	4655625.5
Copenhagen	ssp126	2032	Denmark	4655625.5	9.640319883828905	25279449.23211382	5540.701201558844	6354.146145178807	4727.256257938883	102.49318300411848	82.430123970665	122.55624203757196	767106295.404461	383553147.7022305	1150659443.1066916	4655625.5
Copenhagen	ssp126	2033	Denmark	4655625.5	9.983771424783203	29654973.13273394	6499.720138681063	7672.797183721857	5326.643093640269	120.23333896113196	91.30020194917175	149.16647597309222	899881811.9530832	449940905.9765416	1349822717.9296248	4655625.5
Copenhagen	ssp126	2034	Denmark	4655625.5	9.651133987145442	25146083.508792747	5511.470358091212	6313.953735410812	4708.986980771612	101.95246404456707	82.15976449088929	121.74516359824483	763059305.0997511	381529652.54987556	1144588957.6496267	4655625.5
Copenhagen	ssp126	2035	Denmark	4655625.5	9.956657792842979	27995789.663363636	6136.063487860174	7172.769288843135	5099.357686877213	113.50633342386215	87.93669918053683	139.07596766718748	849533797.1328795	424766898.56643975	1274300695.6993194	4655625.5
Copenhagen	ssp126	2036	Denmark	4655625.5	9.966176317323095	28342836.35122204	6212.128515335989	7277.358701622379	5146.898329049598	114.91340204165681	88.64023348943417	141.18657059387948	860064948.2118068	430032474.1059034	1290097422.3177102	4655625.5
Copenhagen	ssp126	2037	Denmark	4655625.5	10.025131368324448	29883182.136543535	6549.738550474947	7741.572499938447	5357.904601011447	121.15859120756653	91.76282807238903	150.55435434274406	906806826.8884537	453403413.44422686	1360210240.3326807	4655625.5
Copenhagen	ssp126	2038	Denmark	4655625.5	10.039124243683343	28689929.37840251	6288.203699375544	7381.962079676769	5194.44531907432	116.3206585379362	89.34386173757386	143.29745533829853	870597505.4600441	435298752.7300221	1305896258.1900663	4655625.5
Copenhagen	ssp126	2039	Denmark	4655625.5	10.053786415536655	29358269.054466978	6434.68910782803	7583.379516298935	5285.998699357124	119.03037978616504	90.69872236168828	147.36203721064186	890878310.1670694	445439155.0835347	1336317465.2506042	4655625.5
Copenhagen	ssp126	2040	Denmark	4655625.5	9.982035859963103	28246347.879318304	6190.980357110513	7248.279984062351	5133.680730158676	114.52219847872266	88.44463170796709	140.59976524947822	857137000.1559889	428568500.07799447	1285705500.2339835	4655625.5
Copenhagen	ssp126	2041	Denmark	4655625.5	9.892791281314086	27249309.866717167	5972.45147763629	6947.802774785295	4997.100180487287	110.47980030187614	86.42343261954383	134.5361679842085	826881826.1131809	413440913.05659044	1240322739.1697712	4655625.5
Copenhagen	ssp126	2042	Denmark	4655625.5	9.85615150995654	26440320.4778282	5795.1387348661065	6703.997753476292	4886.279716255922	107.19982783402486	84.78344638561819	129.61620928243158	802332998.0341336	401166499.0170668	1203499497.0512004	4655625.5
Copenhagen	ssp126	2043	Denmark	4655625.5	10.04325489889382	29066349.61788933	6370.706765564436	7495.403795686494	5246.009735442377	117.84681949729611	90.10694221725382	145.58669677733843	882019998.5996965	441009999.29984826	1323029997.8995447	4655625.5
Copenhagen	ssp126	2044	Denmark	4655625.5	9.621944895587978	24814516.682449296	5438.79817697484	6214.0294863758	4663.56686757388	100.60815708999388	81.4876110136027	119.72870316638506	752997891.2809627	376498945.64048135	1129496836.921444	4655625.5
Copenhagen	ssp126	2045	Denmark	4655625.5	9.937115641293943	27874795.201636024	6109.54415378289	7136.305204486869	5082.783103078911	113.01577259737954	87.69141876729552	138.34012642746353	845862213.4504937	422931106.72524685	1268793320.1757405	4655625.5
Copenhagen	ssp126	2046	Denmark	4655625.5	10.203036965029476	31866565.7844066	6984.4527746641115	8339.304558198548	5629.600991129675	129.2000363087336	95.78355062297254	162.6165219944946	966992714.1879805	483496357.09399027	1450489071.2819707	4655625.5
Copenhagen	ssp126	2047	Denmark	4655625.5	9.868232176664243	28460581.762226164	6237.935728706756	7312.843620007186	5163.027837406327	115.39078989323268	88.87892741522211	141.90265237124333	863637939.2689662	431818969.6344831	1295456908.9034493	4655625.5
Copenhagen	ssp126	2048	Denmark	4655625.5	10.041988842329292	29374481.614129715	6438.242545562329	7588.265493183597	5288.21959794106	119.09611210609103	90.73158852165128	147.46063569053084	891370281.1933254	445685140.5966627	1337055421.789988	4655625.5
Copenhagen	ssp126	2049	Denmark	4655625.5	10.112425410876408	30863549.51648394	6764.613592653666	8037.025682934187	5492.201502373146	125.1333998499891	93.7502323936003	156.51656730637794	936556129.6543599	468278064.82717997	1404834194.48154	4655625.5
Copenhagen	ssp126	2050	Denmark	4655625.5	10.033681399705532	30105129.115230978	6598.38446361192	7808.460630501786	5388.308296722054	122.05845465375751	92.21275979548452	151.90414951203053	913541820.322601	456770910.1613005	1370312730.4839015	4655625.5
Copenhagen	ssp126	2051	Denmark	4655625.5	9.8806920263885	27420402.058682986	6009.951136149347	6999.364805240747	5020.537467057946	111.1734777305541	86.77027133388282	135.57668412722543	832073628.210863	416036814.1054315	1248110442.3162944	4655625.5
Copenhagen	ssp126	2052	Denmark	4655625.5	10.016946716857396	29011245.786417484	6358.629213461018	7478.797161544295	5238.461265377741	117.62340612181414	89.99523552951283	145.25157671411546	880347869.7635483	440173934.8817741	1320521804.6453223	4655625.5
Copenhagen	ssp126	2053	Denmark	4655625.5	10.144403578284654	30338196.518771097	6649.467730141263	7878.700121979631	5420.235338302893	123.0034048314293	92.68523488432041	153.3215747785382	920614263.6684825	460307131.8342413	1380921395.5027237	4655625.5
Copenhagen	ssp126	2054	Denmark	4655625.5	9.996177615147701	27615576.605979234	6052.729119118389	7058.184531823179	5047.273706413597	111.96479483600612	87.16592988660882	136.7636597854035	837996210.7228065	418998105.3614032	1256994316.0842097	4655625.5
Copenhagen	ssp126	2055	Denmark	4655625.5	10.052825445251665	29493431.918024078	6464.313845046025	7624.11352997368	5304.51416011837	119.57838508417285	90.97272501069219	148.18404515765354	894979834.7923701	447489917.39618504	1342469752.1885552	4655625.5
Copenhagen	ssp126	2056	Denmark	4655625.5	9.977742180681586	28710591.77411061	6292.732443640334	7388.189103040854	5197.275784239813	116.40443230551989	89.3857486213657	143.4231159896741	871224507.0090213	435612253.50451064	1306836760.513532	4655625.5
Copenhagen	ssp126	2057	Denmark	4655625.5	10.063429639935729	29467691.45850113	6458.67210049305	7616.356131213339	5300.98806977276	119.47402277768938	90.92054385745045	148.02750169792833	894198739.1140047	447099369.55700237	1341298108.6710072	4655625.5
Copenhagen	ssp126	2058	Denmark	4655625.5	10.118394581695993	32146002.877731226	7045.699260872249	8423.518476734738	5667.880045009761	130.3329880942445	96.35002651572802	164.31594967276106	975472248.3538812	487736124.1769406	1463208372.5308218	4655625.5
Copenhagen	ssp126	2059	Denmark	4655625.5	10.356822526982073	34094645.513861254	7472.799016736364	9010.780641047897	5934.817392424833	138.2335789845224	100.30032196086697	176.16683600817788	1034603917.7167575	517301958.85837877	1551905876.5751362	4655625.5
Copenhagen	ssp126	2060	Denmark	4655625.5	10.084698060077594	29671803.2417147	6503.408929690546	7677.869271359896	5328.948588021196	120.30157507750874	91.33432000736013	149.26883014765744	900392522.5478016	450196261.2739008	1350588783.8217025	4655625.5
Copenhagen	ssp126	2061	Denmark	4655625.5	10.373456637551136	34647671.35066965	7594.010159050535	9177.44596172988	6010.5743563711885	140.47577096337284	101.42141795029221	179.53012397645352	1051385517.5467947	525692758.7733973	1577078276.3201919	4655625.5
Copenhagen	ssp126	2062	Denmark	4655625.5	10.021189511555473	28311205.64181063	6205.195757108831	7267.826159060038	5142.565355157624	114.78515826314383	88.57611160017768	140.99420492611	859105112.5723982	429552556.2861991	1288657668.8585973	4655625.5
Copenhagen	ssp126	2063	Denmark	4655625.5	10.345178973047824	33986015.300817944	7448.989654973448	8978.042768623885	5919.93654132301	137.79314785791863	100.08010639756506	175.5061893182722	1031307527.8495767	515653763.92478836	1546961291.774365	4655625.5
Copenhagen	ssp126	2064	Denmark	4655625.5	10.012634997041582	29692150.715581663	6507.868649990153	7684.001386771857	5331.735913208451	120.38407202368703	91.37556848044927	149.39257556692482	901009967.7759632	450504983.8879816	1351514951.6639447	4655625.5
Copenhagen	ssp126	2065	Denmark	4655625.5	10.225840005098364	30752096.964882717	6740.185636138329	8003.4372427255985	5476.934029551061	124.68152581338913	93.52429537530034	155.83875625147797	933174095.766391	466587047.8831955	1399761143.6495867	4655625.5
Copenhagen	ssp126	2066	Denmark	4655625.5	10.240029726728098	31324738.990300156	6865.69621705174	8176.014291481539	5555.378142621943	127.0032498101443	94.68515737367791	159.32134224661073	950550949.9326942	475275474.9663471	1425826424.8990412	4655625.5
Copenhagen	ssp126	2067	Denmark	4655625.5	10.211421404947592	31288803.89313932	6857.820031372654	8165.184536172794	5550.455526572513	126.85755429060359	94.61230961390756	159.10279896729966	949460497.4072084	474730248.7036042	1424190746.1108127	4655625.5
Copenhagen	ssp126	2068	Denmark	4655625.5	10.127745563549961	30703082.830800407	6729.442812229878	7988.665859851477	5470.219764608279	124.48280255133703	93.42493374427428	155.5406713583998	931686759.1368186	465843379.5684093	1397530138.7052279	4655625.5
Copenhagen	ssp126	2069	Denmark	4655625.5	10.310722749018618	31890679.68622736	6989.738013419347	8346.571761486997	5632.904265351697	129.29780388782774	95.83243441251965	162.76317336313593	967724451.8822485	483862225.94112426	1451586677.8233728	4655625.5
Copenhagen	ssp126	2070	Denmark	4655625.5	10.38244637715562	33466136.755191147	7335.043672370313	8821.367042544576	5848.72030219605	135.68534849775114	99.02620671748133	172.34449027802094	1015531784.4172618	507765892.2086309	1523297676.6258926	4655625.5
Copenhagen	ssp126	2071	Denmark	4655625.5	10.329958540833712	32095547.357732162	7034.640516762865	8408.312703584335	5660.9683299413955	130.12842086663807	96.2477429019248	164.00909883135137	973941172.7883574	486970586.3941787	1460911759.1825361	4655625.5
Copenhagen	ssp126	2072	Denmark	4655625.5	10.181730696186541	31429309.211358123	6888.615717557595	8207.528604677089	5569.702830438102	127.42722007568545	94.8971425064485	159.95729764492248	953724139.1168756	476862069.5584378	1430586208.6753135	4655625.5
Copenhagen	ssp126	2073	Denmark	4655625.5	10.134984154883638	29713287.746850085	6512.501423966793	7690.371450989736	5334.631396943851	120.46977015714182	91.41841754717667	149.52112276710702	901651372.1674627	450825686.08373135	1352477058.251194	4655625.5
Copenhagen	ssp126	2074	Denmark	4655625.5	10.232720500703083	32180801.362420782	7053.326326009686	8434.005691298715	5672.646960720658	130.474075323907	96.42057013055927	164.52758051725476	976528210.3105991	488264105.15529954	1464792315.4658985	4655625.5
Copenhagen	ssp126	2075	Denmark	4655625.5	10.347067480914431	32043049.9179499	7023.134228591411	8392.491557348585	5653.776899834236	129.91557486459718	96.14131990090436	163.68982982829004	972348135.0532458	486174067.5266229	1458522202.5798688	4655625.5
Copenhagen	ssp126	2076	Denmark	4655625.5	10.197221152562363	30997574.65871175	6793.988966292638	8077.4168216877715	5510.561110897503	125.67679236235665	94.02192864978409	157.33165607492924	940623130.0625345	470311565.0312672	1410934695.0938017	4655625.5
Copenhagen	ssp126	2077	Denmark	4655625.5	10.318545820613801	32234246.37865951	7065.040302171598	8450.112408521343	5679.968195821853	130.69076318683142	96.52891406202147	164.8526123116414	978150002.3060766	489075001.1530383	1467225003.459115	4655625.5
Copenhagen	ssp126	2078	Denmark	4655625.5	10.139853117154205	30681962.152536448	6724.8136224733935	7982.3007239363105	5467.3265210104755	124.39717071962255	93.38211782841705	155.41222361082814	931045850.9781506	465522925.4890753	1396568776.467226	4655625.5
Copenhagen	ssp126	2079	Denmark	4655625.5	10.246788883000477	31517142.872504152	6907.866930959466	8233.999023104661	5581.734838814271	127.78333351087556	95.07519922404356	160.4914677977076	956389456.4580443	478194728.22902215	1434584184.6870666	4655625.5
Copenhagen	ssp126	2080	Denmark	4655625.5	10.291680432158012	33450909.030247048	7331.706088820922	8816.777865164164	5846.634312477681	135.6236090988781	98.99533701804481	172.25188117971143	1015069698.2554134	507534849.1277067	1522604547.38312	4655625.5
Copenhagen	ssp126	2081	Denmark	4655625.5	10.071208746901403	30022041.315580353	6580.173439030962	7783.420471702968	5376.926406358956	121.72158287396488	92.0443239055882	151.39884184234162	911020516.4129283	455510258.2064642	1366530774.6193924	4655625.5
Copenhagen	ssp126	2082	Denmark	4655625.5	10.17935183870385	31465383.41162064	6896.522391587738	8218.400281468534	5574.64450170694	127.57347957585432	94.97027225653295	160.1766868951758	954818812.7337323	477409406.3668662	1432228219.1005986	4655625.5
Copenhagen	ssp126	2083	Denmark	4655625.5	10.092954537873966	30431970.943767387	6670.021028770586	7906.96090759495	5433.081149946221	123.38360454282329	92.87533474001742	153.89187434562922	923459853.8196796	461729926.9098398	1385189780.7295194	4655625.5
Copenhagen	ssp126	2084	Denmark	4655625.5	10.206137838323325	31054770.48338092	6806.525037453004	8094.653919533277	5518.396155372733	125.9086875302878	94.13787623374967	157.67949882682598	942358740.5488118	471179370.2744059	1413538110.8232176	4655625.5
Copenhagen	ssp126	2085	Denmark	4655625.5	10.216972209046205	30724422.45180331	6734.119989435994	7995.096978509888	5473.143000362101	124.56932206608622	93.46819350164887	155.67045063052356	932334311.1250985	466167155.56254923	1398501466.6876478	4655625.5
Copenhagen	ssp126	2086	Denmark	4655625.5	10.051215673869555	30554765.239359334	6696.93484698252	7943.967407636359	5449.902286328679	123.88146262882853	93.12426378302001	154.63866147463708	927186053.5609573	463593026.78047866	1390779080.341436	4655625.5
Copenhagen	ssp126	2087	Denmark	4655625.5	10.057523090269846	30283681.81505609	6637.519301929753	7862.2710331888065	5412.7675706707005	122.78238001981353	92.57472247851253	152.99003756111458	918960011.946939	459480005.9734695	1378440017.9204085	4655625.5
Copenhagen	ssp126	2088	Denmark	4655625.5	9.889951293125495	27022949.604145877	5922.838269401488	6879.584613462442	4966.0919253405345	109.56204360537724	85.96455427129438	133.15953293946015	820012911.3336902	410006455.6668451	1230019367.0005352	4655625.5
Copenhagen	ssp126	2089	Denmark	4655625.5	10.17611867921137	31897702.249769635	6991.277205428612	8348.688150499738	5633.8662603574885	129.3262762205787	95.8466705788951	162.8058818622623	967937551.9642042	483968775.9821021	1451906327.9463062	4655625.5
Copenhagen	ssp126	2090	Denmark	4655625.5	10.172981157643978	31779285.810807325	6965.3229174368735	8313.001004511096	5617.644830362651	128.84616774836397	95.60661634278776	162.08571915394026	964344198.5262672	482172099.2631336	1446516297.7894008	4655625.5
Copenhagen	ssp126	2091	Denmark	4655625.5	10.032308580705452	28823484.56860596	6317.476069831095	7422.2115890531495	5212.740550609038	116.8621456733949	89.6146053053032	144.1096860414866	874650245.1478559	437325122.57392794	1311975367.7217839	4655625.5
Copenhagen	ssp126	2092	Denmark	4655625.5	10.122535214358638	30582431.679234467	6702.998724215426	7952.305238831605	5453.692209599245	123.99363364407324	93.1803492906424	154.80691799750417	928025593.2204165	464012796.6102083	1392038389.8306248	4655625.5
Copenhagen	ssp126	2093	Denmark	4655625.5	10.076407503560052	29727167.3521071	6515.543529228606	7694.554345724728	5336.532712732484	120.52604372974108	91.4465543334763	149.6055331260059	902072549.5622956	451036274.7811478	1353108824.3434434	4655625.5
Copenhagen	ssp126	2094	Denmark	4655625.5	10.211131885945338	32700030.970056266	7167.130075628422	8590.485847024476	5743.774304232369	132.57924362515817	97.47315428118485	167.6853329691315	992284261.6834116	496142130.8417058	1488426392.5251174	4655625.5
Copenhagen	ssp126	2095	Denmark	4655625.5	10.127663119779724	30099896.431623448	6597.2375740541065	7806.883657359791	5387.591490748421	122.03723922324457	92.20215208022806	151.87232636626118	913383034.2469894	456691517.1234947	1370074551.370484	4655625.5
Copenhagen	ssp126	2096	Denmark	4655625.5	10.299884021137093	33118601.64596314	7258.871593635407	8716.630434284081	5801.112752986734	134.27629962079976	98.32168227900564	170.23091696259394	1004985812.1646612	502492906.0823306	1507478718.2469916	4655625.5
Copenhagen	ssp126	2097	Denmark	4655625.5	10.139411377360755	31139393.025709994	6825.072443990883	8120.156603522859	5529.9882844589065	126.25178178196907	94.30942335959031	158.1941402043479	944926616.310571	472463308.1552855	1417389924.4658566	4655625.5
Copenhagen	ssp126	2098	Denmark	4655625.5	10.008485007377075	29419377.74721981	6448.082793910842	7601.795834662804	5294.3697531588805	119.27813931494074	90.82260212607613	147.73367650380538	892732656.8533527	446366328.42667633	1339098985.280029	4655625.5
Dubai	ssp126	2024	United Arab Emirates	8397339.5	28.273674087339714	2375252.711554722	520.6033340394024	784.2094201246075	256.9972479541973	150.4615755128537	48.88049465572308	252.04265636998264	71101754.24778381	35550877.123891905	106652631.37167571	8397339.5
Dubai	ssp126	2025	United Arab Emirates	8397339.5	28.246788924419565	2400673.33239524	526.1749769633516	791.8704291450375	260.47952478166553	152.07185750245998	49.68563565052622	254.4580793543921	71862705.16767377	35931352.58383688	107794057.75151065	8397339.5
Dubai	ssp126	2026	United Arab Emirates	8397339.5	28.249600377925606	2452150.8885711413	537.4577290019052	807.3842131980488	267.53124480576156	155.3327291428118	51.3160714707023	259.3493868149204	73403654.69725017	36701827.348625086	110105482.04587525	8397339.5
Dubai	ssp126	2027	United Arab Emirates	8397339.5	28.340116216986395	1910316.8934077984	418.6995930756932	644.0917762995073	193.30740985187902	121.00998269056373	34.15469824457813	207.86526713654808	57184181.55244017	28592090.776220083	85776272.32866025	8397339.5
Dubai	ssp126	2028	United Arab Emirates	8397339.5	28.352076041230386	2424689.171184886	531.4387224514932	799.1080791912322	263.769365711754	153.5931528677804	50.4462833331866	256.74002240237303	72581604.78596242	36290802.39298121	108872407.17894363	8397339.5
Dubai	ssp126	2029	United Arab Emirates	8397339.5	28.19761887336045	1987726.8243729104	435.66615328722446	667.4207965903628	203.91150998408608	125.91355363132868	36.60648371496069	215.22062354769548	59501401.047041506	29750700.523520753	89252101.57056226	8397339.5
Dubai	ssp126	2030	United Arab Emirates	8397339.5	28.345482137889732	2277844.077152137	499.25349636212354	754.8533933183489	243.65359940589798	144.2911766624606	45.795295230526705	242.78705809439305	68185885.65358631	34092942.82679316	102278828.48037946	8397339.5
Dubai	ssp126	2031	United Arab Emirates	8397339.5	28.483429546785093	2149802.1716555413	471.1895170751984	716.2654217988269	226.11361235156977	136.1802978751349	41.73985583686384	230.6207399134048	64353028.604839735	32176514.302419867	96529542.9072596	8397339.5
Dubai	ssp126	2032	United Arab Emirates	8397339.5	28.283765083557363	2618099.127422267	573.8299457363986	857.3960112079772	290.26388026481993	165.84480364741592	56.572108723004305	275.1174985718262	78371214.92326173	39185607.461630866	117556822.3848926	8397339.5
Dubai	ssp126	2033	United Arab Emirates	8397339.5	28.462829002492054	2388229.0387098016	523.4474605391459	788.1200940617548	258.774827016537	151.28356747127816	49.29149063493546	253.2756443076197	71490192.7578973	35745096.37894865	107235289.13684595	8397339.5
Dubai	ssp126	2034	United Arab Emirates	8397339.5	28.450443327571758	2528809.589743324	554.2596361081371	830.4868354691176	278.0324367471565	160.18871305518775	53.74406342689028	266.63336268348405	75698386.58206558	37849193.29103279	113547579.87309837	8397339.5
Dubai	ssp126	2035	United Arab Emirates	8397339.5	28.523896193998855	2587578.377191212	567.1404662337015	848.1979768917688	286.0829555756343	163.91145140103816	55.60543259981546	272.2174702022597	77457594.71273431	38728797.356367156	116186392.06910147	8397339.5
Dubai	ssp126	2036	United Arab Emirates	8397339.5	28.413240195656893	2805341.2024096088	614.8693046377338	913.8251296973131	315.9134795781544	177.70574689267275	62.50258034563285	292.9089134397118	83976193.26338995	41988096.63169497	125964289.89508492	8397339.5
Dubai	ssp126	2037	United Arab Emirates	8397339.5	28.55119730785291	2317513.0934901875	507.9480752855318	766.8084393380354	249.0877112330282	146.80403041828765	47.051722108440245	246.55633872813405	69373353.6805455	34686676.84027275	104060030.52081823	8397339.5
Dubai	ssp126	2038	United Arab Emirates	8397339.5	28.58609511760078	2229728.597087203	488.70763771775444	740.3528376823415	237.06243775316733	141.24327742129373	44.27134560994317	238.21520923264325	66745577.840254	33372788.920127	100118366.760381	8397339.5
Dubai	ssp126	2039	United Arab Emirates	8397339.5	28.55974139822192	2581376.5366406944	565.78115871578	846.3289290546265	285.23338837693325	163.51859269772154	55.40900324815712	271.6281821472848	77271946.36442941	38635973.18221471	115907919.54664412	8397339.5
Dubai	ssp126	2040	United Arab Emirates	8397339.5	28.48109526622741	2271590.162595513	497.8827753634114	752.9686519451197	242.79689878170285	143.89501930508374	45.59721655183809	242.19282205832786	67998678.5013837	33999339.25069185	101998017.75207555	8397339.5
Dubai	ssp126	2041	United Arab Emirates	8397339.5	28.624555991498138	2097157.711771557	459.65100531980465	700.3999681351605	218.90204250444873	132.84550813354855	40.072460966070736	225.61855530102565	62777148.51807277	31388574.259036385	94165722.77710915	8397339.5
Dubai	ssp126	2042	United Arab Emirates	8397339.5	28.68419395375095	2786624.2369586974	610.7669560457532	908.1844003833398	313.3495117081666	176.5201113193027	61.90976255894776	291.13046007965664	83415912.21570145	41707956.10785072	125123868.32355216	8397339.5
Dubai	ssp126	2043	United Arab Emirates	8397339.5	28.552567928920435	2729986.4214628986	598.353188265852	891.1154696859758	305.59090684572834	172.93236046161513	60.11588713010386	285.7488337931251	81720493.44239636	40860246.72119818	122580740.16359454	8397339.5
Dubai	ssp126	2044	United Arab Emirates	8397339.5	28.701735889060664	2186983.296353687	479.33880468027144	727.4706922558024	231.20691710474046	138.53555488598232	42.917484342287594	234.15362542967625	65466023.0993133	32733011.54965665	98199034.64896995	8397339.5
Dubai	ssp126	2045	United Arab Emirates	8397339.5	28.67622858597245	2408874.7028580043	527.9725376127246	794.3420750379254	261.60300018752366	152.59137743193466	49.94539561526386	255.23735924860443	72108208.23532704	36054104.11766352	108162312.35299055	8397339.5
Dubai	ssp126	2046	United Arab Emirates	8397339.5	28.822973503589854	2478106.110181725	543.1465446973757	815.2063347793207	271.0867546154306	156.97687568659515	52.138144742593994	261.8156066305954	74180608.56806362	37090304.28403181	111270912.85209543	8397339.5
Dubai	ssp126	2047	United Arab Emirates	8397339.5	28.730651919154255	2322000.236317508	508.9315586449445	768.1607289572278	249.7023883326611	147.0882707334619	47.193842266027374	246.98269920089547	69507673.58892027	34753836.79446013	104261510.3833804	8397339.5
Dubai	ssp126	2048	United Arab Emirates	8397339.5	28.680458669876526	2541238.638239594	556.9838111210182	834.2325761118292	279.7350461302072	160.97603737220737	54.13772558540015	267.81434915901366	76070442.63631889	38035221.318159446	114105663.95447834	8397339.5
Dubai	ssp126	2049	United Arab Emirates	8397339.5	28.754053445347253	2821784.643144994	618.4733464427497	918.78068717921	318.1660057062894	178.74736490151213	63.0233893500524	294.4713404529708	84468417.7229045	42234208.86145225	126702626.58435676	8397339.5
Dubai	ssp126	2050	United Arab Emirates	8397339.5	28.822580089862956	2533370.5169806713	555.2592913930351	831.8613614858524	278.65722130021777	160.47762728085831	53.88852053972563	267.06673402199044	75834915.182157	37917457.5910785	113752372.7732355	8397339.5
Dubai	ssp126	2051	United Arab Emirates	8397339.5	28.720008768202742	2923990.1079765614	640.8745442140522	949.5823341147509	332.1667543133534	185.2216213836851	66.26051759113894	304.1827251762302	87527876.53664817	43763938.268324085	131291814.80497226	8397339.5
Dubai	ssp126	2052	United Arab Emirates	8397339.5	28.6849424996217	2627404.8899733946	575.8695649256869	860.2004875932485	291.53864225812504	166.43428184819015	56.86684782339131	276.00171587298735	78649777.30055313	39324888.650276564	117974665.95082968	8397339.5
Dubai	ssp126	2053	United Arab Emirates	8397339.5	28.601308382288043	2254218.559135687	494.07530063249067	747.7333741901039	240.41722707487747	142.79460636247973	45.0470100805361	240.54220264442193	67478670.05172195	33739335.02586097	101218005.07758293	8397339.5
Dubai	ssp126	2054	United Arab Emirates	8397339.5	28.71199947968565	2270132.211670024	497.563224475633	752.5292694744245	242.5971794768414	143.80266467174187	45.55103923516731	242.05429010831529	67955035.62165761	33977517.810828805	101932553.43248641	8397339.5
Dubai	ssp126	2055	United Arab Emirates	8397339.5	28.74124947098779	2701406.4528989578	592.0890855669061	882.502328474925	301.6758426588871	171.12194800431323	59.21068090145303	283.03321510717234	80864969.35800847	40432484.67900424	121297454.03701271	8397339.5
Dubai	ssp126	2056	United Arab Emirates	8397339.5	28.75639023773509	2408676.7077654297	527.9291414280507	794.2824052839989	261.57587757210246	152.57883533339202	49.93912456599236	255.21854610079038	72102281.3719049	36051140.68595245	108153422.05785733	8397339.5
Dubai	ssp126	2057	United Arab Emirates	8397339.5	28.773110748565305	2612770.3899932546	572.6620032862041	855.7900903389598	289.5339162334484	165.5072520996739	56.40333294913344	274.61117125021366	78211702.38916989	39105851.19458494	117317553.58375484	8397339.5
Dubai	ssp126	2058	United Arab Emirates	8397339.5	28.733371399811027	2887928.6585211367	632.9706648813564	938.7145000322942	327.2268297304185	182.93729076322234	65.11835228090771	300.75622924553636	86448398.84380077	43224199.421900384	129672598.26570114	8397339.5
Dubai	ssp126	2059	United Arab Emirates	8397339.5	28.78619988349142	2352695.4446085077	515.6592755306431	777.4113396750635	253.90721138622274	149.03267411323344	48.16604395591321	249.8993042705526	70426516.09602451	35213258.04801226	105639774.14403677	8397339.5
Dubai	ssp126	2060	United Arab Emirates	8397339.5	28.660424440445862	2686744.982847634	588.8756126789447	878.0838032539782	299.66742210391124	170.1932098230978	58.74631181084517	281.640107835349	80426087.11384587	40213043.556922935	120639130.6707688	8397339.5
Dubai	ssp126	2061	United Arab Emirates	8397339.5	28.6858628476323	2399495.66702006	525.916858524956	791.5155162922437	260.3182007576683	151.99725769802052	49.64833574830651	254.34617964773298	71827452.46648334	35913726.23324167	107741178.699725	8397339.5
Dubai	ssp126	2062	United Arab Emirates	8397339.5	28.909259524886423	2271566.436080268	497.87757503130297	752.9615014884707	242.79364857413515	143.89351633706355	45.59646506782822	242.19056760629775	67997968.26249085	33998984.13124543	101996952.39373627	8397339.5
Dubai	ssp126	2063	United Arab Emirates	8397339.5	28.842777156023917	2445180.6987607908	535.93001616676	805.2836080497241	266.57642428379575	154.8911989698803	51.09530638423652	258.6870915555229	73195006.2782651	36597503.13913255	109792509.41739765	8397339.5
Dubai	ssp126	2064	United Arab Emirates	8397339.5	28.626676230558488	2925775.880804981	641.2659464778154	950.1205122274253	332.41138072820536	185.33474206005164	66.3170779293221	304.35240619077973	87581332.5668933	43790666.28344665	131371998.85033995	8397339.5
Dubai	ssp126	2065	United Arab Emirates	8397339.5	28.831073185274178	2565855.048050283	562.379188613772	841.6512201643656	283.1071570631783	162.53537621037384	54.91739500448321	270.1533574162629	76807319.98511973	38403659.992559865	115210979.9776796	8397339.5
Dubai	ssp126	2066	United Arab Emirates	8397339.5	28.7957255022212	2529789.3197632106	554.4743714549616	830.7820965710013	278.16664633892174	160.25077454517242	53.775094171882614	266.7264549184613	75727714.20803323	37863857.10401662	113591571.31204985	8397339.5
Dubai	ssp126	2067	United Arab Emirates	8397339.5	28.70849493536555	2445312.0213837884	535.958799207417	805.3231847306274	266.5944136842064	154.89951766736496	51.09946573297873	258.69956960174983	73198937.3416093	36599468.67080465	109798406.01241395	8397339.5
Dubai	ssp126	2068	United Arab Emirates	8397339.5	28.61412242433954	2862073.9338399954	627.3038759101473	930.9226651968816	323.6850866234128	181.29951024788983	64.29946202324132	298.29955847253746	85674453.28782697	42837226.643913485	128511679.93174046	8397339.5
Dubai	ssp126	2069	United Arab Emirates	8397339.5	28.62506039948618	2658736.137246155	582.7366876156069	869.6427812918887	295.8305939393251	168.41897543658592	57.85919461758937	278.9787562555813	79587659.25013573	39793829.62506787	119381488.87520361	8397339.5
Dubai	ssp126	2070	United Arab Emirates	8397339.5	28.74096948328225	2331635.9644531626	511.0434990582387	771.0646470255074	251.02235109097	147.69865076984797	47.499032284220334	247.8982692554746	69796113.2865436	34898056.6432718	104694169.92981538	8397339.5
Dubai	ssp126	2071	United Arab Emirates	8397339.5	28.757894943510976	2300054.946146437	504.1216320321071	761.5470798645764	246.69618419963774	145.69813530990746	46.498774554250076	244.8974960655637	68850754.59202817	34425377.296014085	103276131.88804226	8397339.5
Dubai	ssp126	2072	United Arab Emirates	8397339.5	28.726717752071014	2834145.266705894	621.1825242095223	922.5058066085223	319.85924181052224	179.530354806648	63.41488430262038	295.6458253106746	84838425.51807556	42419212.75903778	127257638.27711333	8397339.5
Dubai	ssp126	2073	United Arab Emirates	8397339.5	28.737724146938337	2108518.050652316	462.1409426087381	703.823631907444	220.4582533100321	133.56513450342672	40.432274151009565	226.69799485584235	63117213.395945325	31558606.697972663	94675820.093918	8397339.5
Dubai	ssp126	2074	United Arab Emirates	8397339.5	28.877915624689003	2418948.98653252	530.1805997879609	797.3781605288754	262.9830390470463	153.22953798910734	50.26447589385003	256.19460008436346	72409775.82793029	36204887.91396514	108614663.74189544	8397339.5
Dubai	ssp126	2075	United Arab Emirates	8397339.5	28.732435605021543	2574872.9398426744	564.3557128422412	844.3689409785109	284.34248470597163	163.10661909341002	55.203016446001314	271.010221740817	77077265.1252459	38538632.56262295	115615897.68786885	8397339.5
Dubai	ssp126	2076	United Arab Emirates	8397339.5	28.755285886163946	2484838.6707572225	544.6221744125531	817.2353256376897	272.0090231874165	157.4033531163425	52.351383457467634	262.4553227752165	74382143.69953343	37191071.84976672	111573215.54930015	8397339.5
Dubai	ssp126	2077	United Arab Emirates	8397339.5	28.640007511932335	2683799.0095516834	588.2299199017501	877.1959756853355	299.26386411816463	170.00659566563496	58.65300473211377	281.36018659915476	80337901.1838645	40168950.59193225	120506851.77579676	8397339.5
Dubai	ssp126	2078	United Arab Emirates	8397339.5	28.82473520976849	2330196.074691846	510.7279067817857	770.6307076453845	250.82510591818686	147.6074402300183	47.45342701430542	247.7614534457295	69753011.0568503	34876505.52842515	104629516.58527544	8397339.5
Dubai	ssp126	2079	United Arab Emirates	8397339.5	28.759010094098667	2576189.7950424794	564.6443386394589	844.7658014496851	284.52287582923253	163.19003594717077	55.2447248728819	271.1353470214591	77116684.38970603	38558342.194853015	115675026.58455905	8397339.5
Dubai	ssp126	2080	United Arab Emirates	8397339.5	28.778921507833395	2349270.9674092093	514.9087051855914	776.3793054506173	253.43810492056542	148.81574888577993	48.057581342186396	249.57391642937222	70324006.44091831	35162003.220459156	105486009.66137746	8397339.5
Dubai	ssp126	2081	United Arab Emirates	8397339.5	28.80829450984386	2622911.180436154	574.8846422873875	858.846218965587	290.923065609188	166.1496255614796	56.72451968003617	275.5747314429219	78515260.82168606	39257630.41084303	117772891.23252909	8397339.5
Dubai	ssp126	2082	United Arab Emirates	8397339.5	28.882898631058975	2223086.491661697	487.2518337888765	738.3511072801342	236.1525602976186	140.82252991843558	44.060971858514165	237.58408797835602	66546750.42902541	33273375.214512706	99820125.64353812	8397339.5
Dubai	ssp126	2083	United Arab Emirates	8397339.5	28.804996133159836	2296584.8686097707	503.36106709256387	760.5013030727044	246.22083111242318	145.47832150618908	46.38886765239101	244.5677753599864	68746879.91838498	34373439.95919249	103120319.87757748	8397339.5
Dubai	ssp126	2084	United Arab Emirates	8397339.5	28.717437128401826	2794843.392952323	612.5684148936712	910.6614062992269	314.47542348811527	177.0407578821593	62.170085840376075	291.91142992394174	83661947.68247098	41830973.84123549	125492921.52370647	8397339.5
Dubai	ssp126	2085	United Arab Emirates	8397339.5	28.654136034190444	2368589.1525468784	519.1428279554915	782.20122425923	256.084431651753	150.03946902205152	48.66944141032212	251.4094966337799	70902284.63653511	35451142.318267554	106353426.95480266	8397339.5
Dubai	ssp126	2086	United Arab Emirates	8397339.5	28.745518216544358	2713059.813896833	594.643246881509	886.0143002825039	303.27219348051386	171.86013600731212	59.57977490295238	284.1404971116704	81213805.6758457	40606902.83792285	121820708.51376855	8397339.5
Dubai	ssp126	2087	United Arab Emirates	8397339.5	28.712842499876107	2415440.488339788	529.4116138827045	796.3208049091478	262.5024228562611	153.00729040964154	50.15335210411716	255.86122871516488	72304751.05517036	36152375.52758518	108457126.58275554	8397339.5
Dubai	ssp126	2088	United Arab Emirates	8397339.5	28.78016954538456	2506539.2438097247	549.3784643966633	823.7752243658412	274.98170442748534	158.77798681116093	53.03870030487681	264.5172733174438	75031737.23739544	37515868.61869772	112547605.85609315	8397339.5
Dubai	ssp126	2089	United Arab Emirates	8397339.5	28.662354940144237	2705703.1044963473	593.0308174238683	883.7972097782479	302.2644250694884	171.39412155689047	59.34676767774175	283.44147543603844	80993587.0265537	40496793.51327685	121490380.53983057	8397339.5
Dubai	ssp126	2090	United Arab Emirates	8397339.5	28.759953946967837	2659966.8275086703	583.0064279471171	870.013674247715	295.999181646519	168.49693412913481	57.898173963863925	279.09569429440523	79624499.21927872	39812249.60963936	119436748.82891808	8397339.5
Dubai	ssp126	2091	United Arab Emirates	8397339.5	28.853864887755158	2522619.2023382215	552.9028388686626	828.6212392648403	277.1844384724849	159.79657985711748	53.54799682785516	266.04516288637893	75513081.07674608	37756540.53837304	113269621.61511911	8397339.5
Dubai	ssp126	2092	United Arab Emirates	8397339.5	28.712765273985823	2775224.121157885	608.268300527767	904.7487490461087	311.78785200942514	175.79796526045362	61.54868952952329	290.0472409913832	83074656.63976942	41537328.31988471	124611984.95965412	8397339.5
Dubai	ssp126	2093	United Arab Emirates	8397339.5	28.650143779422105	2958542.9497651113	648.4477698115426	959.9955193113001	336.90002031178494	187.41038849409057	67.35490114634163	307.46587584183834	88562194.97083448	44281097.48541724	132843292.45625171	8397339.5
Dubai	ssp126	2094	United Arab Emirates	8397339.5	28.804402495884325	2284090.9447322614	500.6226728180412	756.7360109452358	244.50933469084652	144.68688762557383	45.993150712083306	243.38062453906372	68372881.85880685	34186440.929403424	102559322.78821027	8397339.5
Dubai	ssp126	2095	United Arab Emirates	8397339.5	28.727352823778965	2301503.615677691	504.439148641697	761.9836652027626	246.89463208063142	145.7899020086714	46.544657903632014	245.03514611370974	68894119.63882777	34447059.819413885	103341179.45824166	8397339.5
Dubai	ssp126	2096	United Arab Emirates	8397339.5	28.652274500278033	2590016.0308301686	567.6747464833359	848.932612235016	286.41688073165574	164.0658657946256	55.68263979660924	272.44909179264107	77530564.40102687	38765282.20051344	116295846.60154031	8397339.5
Dubai	ssp126	2097	United Arab Emirates	8397339.5	28.630728994741965	2373228.3319544187	520.1596344009798	783.5993331217763	256.7199356801832	150.3333401707298	48.81637698466116	251.85030335679687	71041155.66804335	35520577.83402167	106561733.50206502	8397339.5
Dubai	ssp126	2098	United Arab Emirates	8397339.5	28.67464097519809	2027762.3882251796	444.44107139183154	679.4863089841974	209.3958337994655	128.44962652346968	37.8745201610313	219.02473288590716	60699841.45228676	30349920.72614338	91049762.17843014	8397339.5
Dublin	ssp126	2024	Ireland	3862133.0	10.729276166924079	12155991.05132136	2664.3268057692076	2517.995608073468	2810.6580034649473	46.02429692639427	49.39464948112314	42.65394437166541	562044862.0182841	281022431.00914204	843067293.0274261	3862133.0
Dublin	ssp126	2025	Ireland	3862133.0	10.831745004194003	12624521.23677023	2767.0183532648502	2659.1964858799765	2874.840220649724	47.79821830253158	50.281610169191794	45.31482643587136	583707841.3936573	291853920.69682866	875561762.090486	3862133.0
Dublin	ssp126	2026	Ireland	3862133.0	10.76272899749087	12778380.438907532	2800.740918116862	2705.565012551492	2895.916823682231	48.380750946240155	50.57287649104608	46.18862540143423	590821681.2830096	295410840.6415048	886232521.9245145	3862133.0
Dublin	ssp126	2027	Ireland	3862133.0	10.718860324837596	12044550.236223232	2639.901421638111	2484.41070489321	2795.392138383012	45.60236627983976	49.18368415784588	42.021048401833646	556892280.2764424	278446140.1382212	835338420.4146636	3862133.0
Dublin	ssp126	2028	Ireland	3862133.0	10.69449135742541	11732498.820333581	2571.506590758188	2390.367812433316	2752.64536908306	44.420895599204215	48.59294881752812	40.24884238088033	542464259.2088197	271232129.6044099	813696388.8132296	3862133.0
Dublin	ssp126	2029	Ireland	3862133.0	10.775955969363121	12946617.649049688	2837.614827189115	2756.266637525841	2918.9630168523895	49.01772075651387	50.89136139618294	47.14408011684482	598600303.2942857	299300151.6471428	897900454.9414284	3862133.0
Dublin	ssp126	2030	Ireland	3862133.0	10.74276510446768	11634975.215727072	2550.1315541321037	2360.9771370724498	2739.285971191757	44.0516574748266	48.40832975533931	39.694985194313865	537955154.1376516	268977577.0688258	806932731.2064774	3862133.0
Dublin	ssp126	2031	Ireland	3862133.0	10.766713459817094	13599361.586602928	2980.681991584346	2952.983988569283	3008.3799945994087	51.48910138455263	52.12705171020232	50.85115105890296	628780596.679372	314390298.339686	943170895.019058	3862133.0
Dublin	ssp126	2032	Ireland	3862133.0	10.662521881808642	11960294.503858624	2621.4344118047725	2459.0185663723696	2783.8502572371754	45.283362191425496	49.02418211363876	41.542542269212234	552996629.0480742	276498314.5240371	829494943.5721114	3862133.0
Dublin	ssp126	2033	Ireland	3862133.0	10.816624146986948	13399358.495092964	2936.8456975547647	2892.709084278609	2980.9823108309206	50.73186146631092	51.74843175108146	49.715291181540366	619533246.1757103	309766623.08785516	929299869.2635655	3862133.0
Dublin	ssp126	2034	Ireland	3862133.0	10.639809232371556	12103519.868033413	2652.8262724458223	2502.182374753813	2803.4701701378312	45.8256336245271	49.29531783018955	42.35594941886464	559618802.403194	279809401.201597	839428203.6047909	3862133.0
Dublin	ssp126	2035	Ireland	3862133.0	10.788911965714686	12624765.943200197	2767.0719875508707	2659.2702330232546	2874.8737420784864	47.79914479559539	50.2820734157237	45.31621617546706	583719155.6494088	291859577.8247044	875578733.4741132	3862133.0
Dublin	ssp126	2036	Ireland	3862133.0	10.704427388085728	12036658.637842365	2638.1717562395647	2482.032414970209	2794.3110975089207	45.5724875751277	49.16874480548986	41.97623034476555	556527404.035225	278263702.0176125	834791106.0528376	3862133.0
Dublin	ssp126	2037	Ireland	3862133.0	10.874175830965438	13314509.388074772	2918.2486330028323	2867.1381205197017	2969.3591454859625	50.41061077775276	51.587806406802386	49.23341514870313	615610159.6544162	307805079.8272081	923415239.4816244	3862133.0
Dublin	ssp126	2038	Ireland	3862133.0	10.891938837294578	13191622.963633297	2891.3146221663446	2830.1038556195313	2952.525388713158	49.94534543962951	51.35517373774076	48.535517141518255	609928378.2860745	304964189.14303726	914892567.4291117	3862133.0
Dublin	ssp126	2039	Ireland	3862133.0	10.870231255491936	14370465.536957242	3149.691076593511	3185.3714804568845	3114.010672730137	54.40860971771792	53.586805876784965	55.23041355865088	664433388.0929942	332216694.0464971	996650082.1394913	3862133.0
Dublin	ssp126	2040	Ireland	3862133.0	10.736755456260704	12062665.886545526	2643.8719751334083	2489.870215949244	2797.8737343175726	45.67095468747579	49.2179783616639	42.12393101328769	557729876.1699222	278864938.0849611	836594814.2548833	3862133.0
Dublin	ssp126	2041	Ireland	3862133.0	10.62799055930065	11955842.504756546	2620.4586311796593	2457.676868012839	2783.2403943464797	45.266506294796	49.01575416532401	41.517258424268036	552790786.249205	276395393.1246025	829186179.3738074	3862133.0
Dublin	ssp126	2042	Ireland	3862133.0	10.650389043419061	11123631.245128307	2438.056163315936	2206.8734747002195	2669.238851931653	42.115637068510466	47.440319552181236	36.790954584839696	514312634.9727654	257156317.4863827	771468952.459148	3862133.0
Dublin	ssp126	2043	Ireland	3862133.0	10.725357373000483	12115543.007661572	2655.461481131446	2505.8057866965455	2805.1171755663463	45.87115492722447	49.31807848153824	42.4242313729107	560174704.741786	280087352.370893	840262057.112679	3862133.0
Dublin	ssp126	2044	Ireland	3862133.0	10.731389882337208	13151652.73836823	2882.554024847974	2818.0580343067713	2947.050015389176	49.79401252830641	51.27950728207921	48.308517774533634	608080313.4389471	304040156.71947354	912120470.1584206	3862133.0
Dublin	ssp126	2045	Ireland	3862133.0	10.81781986447112	13639972.375717161	2989.582986458698	2965.2228565215173	3013.943116395879	51.64285956097091	52.20393079841146	51.08178832353036	630658278.6608571	315329139.33042854	945987417.9912856	3862133.0
Dublin	ssp126	2046	Ireland	3862133.0	10.801081551013278	12991753.931099068	2847.507710925966	2769.8693526640104	2925.146069187921	49.18861308758119	50.9768075617166	47.400418613445794	600687226.1382856	300343613.0691428	901030839.2074285	3862133.0
Dublin	ssp126	2047	Ireland	3862133.0	10.86617138353822	15126204.6956499	3315.3325360329973	3413.1284871861785	3217.5365848798156	57.26994478219106	55.017473409021534	59.52241615536059	699375772.4182142	349687886.2091071	1049063658.6273212	3862133.0
Dublin	ssp126	2048	Ireland	3862133.0	10.815521954962364	13345542.869471256	2925.050491939048	2876.4906765569986	2973.6103073210975	50.52810791611204	51.64655497598203	49.409660856242056	617045024.8740262	308522512.4370131	925567537.3110392	3862133.0
Dublin	ssp126	2049	Ireland	3862133.0	10.81378368860725	14703028.66705605	3222.5816256562634	3285.5959854181697	3159.567265894357	55.667740641870076	54.216371338861045	57.11910994487914	679809789.5545951	339904894.77729756	1019714684.3318927	3862133.0
Dublin	ssp126	2050	Ireland	3862133.0	10.967102084187687	14795528.592050713	3242.855581819477	3313.4726751425883	3172.238488496366	56.01795840656316	54.39148022120759	57.64443659191871	684086619.5852219	342043309.79261094	1026129929.3778329	3862133.0
Dublin	ssp126	2051	Ireland	3862133.0	10.79784923988615	13478983.888616271	2954.297838600969	2916.70577821714	2991.8898989847985	51.03333443868519	51.8991682372686	50.16750064010177	623214808.8822815	311607404.4411408	934822213.3234223	3862133.0
Dublin	ssp126	2052	Ireland	3862133.0	10.84699906497738	14259377.24734994	3125.342958323417	3151.892817835506	3098.793098811328	53.988013782401325	53.37650790912667	54.599519655675984	659297105.7330798	329648552.8665399	988945658.5996196	3862133.0
Dublin	ssp126	2053	Ireland	3862133.0	10.911513574334377	14858351.343443962	3256.62495198786	3332.405559124115	3180.844344851605	56.255814205539	54.5104081206955	58.001220290382506	686991294.6947505	343495647.3473753	1030486942.0421258	3862133.0
Dublin	ssp126	2054	Ireland	3862133.0	10.731416602171196	12764341.88382079	2797.663974536206	2701.334215128091	2893.9937339443213	48.32759899630848	50.546300516080244	46.10889747653673	590172594.1190463	295086297.05952317	885258891.1785696	3862133.0
Dublin	ssp126	2055	Ireland	3862133.0	10.77606033140859	13057944.983553108	2862.015338861098	2789.817341074817	2934.2133366473786	49.43922174952847	51.10211189269024	47.7763316063667	603747638.1430583	301873819.07152915	905621457.2145875	3862133.0
Dublin	ssp126	2056	Ireland	3862133.0	10.68597320860609	12084214.34043311	2648.5949239306874	2496.364270545502	2800.825577315872	45.752540173664414	49.25877110475821	42.246309242570625	558726191.2988839	279363095.64944196	838089286.9483259	3862133.0
Dublin	ssp126	2057	Ireland	3862133.0	10.773945450876191	13055506.51358413	2861.4808796898146	2789.082459714303	2933.879299665327	49.429989358238885	51.097495697045446	47.76248301943233	603634892.9533436	301817446.4766718	905452339.4300154	3862133.0
Dublin	ssp126	2058	Ireland	3862133.0	10.759762022350662	13343882.294198826	2924.686530235502	2875.9902292146226	2973.382831256381	50.52182074387867	51.64341138986534	49.400230097892	616968246.4529233	308484123.22646165	925452369.679385	3862133.0
Dublin	ssp126	2059	Ireland	3862133.0	10.961133986095373	14796367.684924856	3243.0394925864125	3313.7255524471248	3172.3534327257003	56.021135330552745	54.39306868320238	57.64920197790312	684125415.9150873	342062707.9575437	1026188123.8726311	3862133.0
Dublin	ssp126	2060	Ireland	3862133.0	10.78575242245503	13394388.67181536	2935.7564212199477	2891.211329318235	2980.30151312166	50.713045014305116	51.739023525078565	49.68706650353169	619303461.2386762	309651730.6193381	928955191.8580143	3862133.0
Dublin	ssp126	2061	Ireland	3862133.0	11.041925490007461	15879130.303369768	3480.357326766119	3640.0375744442213	3320.677079088017	60.12062734578273	56.44281469081737	63.79844000074808	734188069.2942408	367094034.6471204	1101282103.9413612	3862133.0
Dublin	ssp126	2062	Ireland	3862133.0	10.736636871535211	12500477.897432677	2739.8307720401813	2621.8135616960567	2857.847982384306	47.32857272140956	50.04678737863078	44.61035806418835	577972568.8644233	288986284.43221164	866958853.2966349	3862133.0
Dublin	ssp126	2063	Ireland	3862133.0	10.87188578847464	13588497.020109646	2978.300716736503	2949.7097356534996	3006.891697819507	51.447966603180035	52.10648431951603	50.789448886844056	628278262.1720641	314139131.08603203	942417393.2580961	3862133.0
Dublin	ssp126	2064	Ireland	3862133.0	10.652587216013155	12475127.140019976	2734.2744416483565	2614.1736074072974	2854.375275889415	47.23259117769625	49.99879660677413	44.46638574861839	576800450.2858618	288400225.1429309	865200675.4287927	3862133.0
Dublin	ssp126	2065	Ireland	3862133.0	10.862635415192194	13336463.611433433	2923.0605175745936	2873.7544618058737	2972.3665733433136	50.49373256439945	51.62936730012573	49.35809782867317	616625235.9559898	308312617.9779949	924937853.9339848	3862133.0
Dublin	ssp126	2066	Ireland	3862133.0	10.870707030041116	13438605.640405942	2945.4478115959655	2904.53699108526	2986.358632106671	50.880456694932874	51.82272936539244	49.93818402447332	621347878.6708244	310673939.3354122	932021818.0062366	3862133.0
Dublin	ssp126	2067	Ireland	3862133.0	10.88672655137927	14310294.692390142	3136.5029462774337	3167.2378012722793	3105.7680912825886	54.180794412081724	53.472898223966865	54.88869060019659	661651326.647781	330825663.3238905	992476989.9716716	3862133.0
Dublin	ssp126	2068	Ireland	3862133.0	10.787507930832794	14234896.203603195	3119.9772501049524	3144.5149690351172	3095.4395311747876	53.895325097314995	53.33016356658351	54.46048662804652	658165199.2684723	329082599.63423616	987247798.9027085	3862133.0
Dublin	ssp126	2069	Ireland	3862133.0	10.938668109231093	13865001.438292798	3038.904424831441	3033.0398342840385	3044.769015378843	52.49485133599954	52.629926685925774	52.3597759860733	641062730.9092547	320531365.45462734	961594096.3638821	3862133.0
Dublin	ssp126	2070	Ireland	3862133.0	10.919488555600996	14204479.73536028	3113.3106269284226	3135.3483621673886	3091.2728916894566	53.780164057795176	53.27258304682359	54.28774506876676	656758862.2923673	328379431.14618367	985138293.438551	3862133.0
Dublin	ssp126	2071	Ireland	3862133.0	10.866938040351592	13240147.96008791	2901.9502378276297	2844.7278271537984	2959.172648501461	50.129067921469954	51.44703497866098	48.81110086427889	612171981.8574843	306085990.9287422	918257972.7862265	3862133.0
Dublin	ssp126	2072	Ireland	3862133.0	10.86439870770681	14223531.077156534	3117.4862634865062	3141.0898624347537	3093.8826645382587	53.85229512534657	53.3086485805993	54.39594167009384	657639720.8522276	328819860.4261138	986459581.2783413	3862133.0
Dublin	ssp126	2073	Ireland	3862133.0	10.878037455817834	13593116.497718861	2979.313204979619	2951.1019069877834	3007.5245029714542	51.46545659706319	52.1152293164576	50.8156838776688	628491848.5135237	314245924.25676185	942737772.7702856	3862133.0
Dublin	ssp126	2074	Ireland	3862133.0	10.866800381175603	13921509.264692962	3051.289701850655	3050.069590185458	3052.509813515852	52.70879793812566	52.73689998698884	52.68069588926249	643675428.9079572	321837714.4539786	965513143.3619359	3862133.0
Dublin	ssp126	2075	Ireland	3862133.0	10.82688522195133	12299350.869907865	2695.7481358703594	2561.199936962552	2830.2963347781674	46.56707742286568	49.66603972935884	43.46811511637248	568673252.0126692	284336626.0063346	853009878.0190039	3862133.0
Dublin	ssp126	2076	Ireland	3862133.0	10.842045512707129	12892054.723154925	2825.6558297327288	2739.8230160233093	2911.488643442148	48.81113782206197	50.78806992895699	46.83420571516696	596077529.7889118	298038764.8944559	894116294.6833677	3862133.0
Dublin	ssp126	2077	Ireland	3862133.0	10.951383216111266	15307745.846693538	3355.1223773576303	3467.839519007549	3242.405235707711	57.9572851894614	55.361143612656704	60.5534267662661	707769515.9441988	353884757.9720994	1061654273.9162983	3862133.0
Dublin	ssp126	2078	Ireland	3862133.0	10.836161285632077	13718047.244871214	3006.695286547258	2988.752269143287	3024.638303951229	51.93846202935577	52.35173203260389	51.525192026107675	634268151.2640468	317134075.6320234	951402226.8960702	3862133.0
Dublin	ssp126	2079	Ireland	3862133.0	11.01889671127596	15170151.519996632	3324.9647167117328	3426.3727356194404	3223.5566978040256	57.4363336586032	55.10066784722761	59.771999469978816	701407699.4508862	350703849.7254431	1052111549.1763294	3862133.0
Dublin	ssp126	2080	Ireland	3862133.0	10.963190828238703	14676757.637676891	3216.823591819735	3277.678688892943	3155.9684947465266	55.568274818671995	54.166638427262	56.969911210081975	678595121.2465855	339297560.62329274	1017892681.8698783	3862133.0
Dublin	ssp126	2081	Ireland	3862133.0	10.839394476543005	12641919.260921111	2770.831618832167	2664.439726035037	2877.223511629297	47.86408967624945	50.31454585605073	45.41363349644817	584512257.0963334	292256128.5481667	876768385.6445	3862133.0
Dublin	ssp126	2082	Ireland	3862133.0	10.913287109308285	14173646.5503078	3106.552668560756	3126.056169411847	3087.049167709665	53.66342526964945	53.214213652750736	54.11263688654819	655333257.9820944	327666628.9910472	982999886.9731417	3862133.0
Dublin	ssp126	2083	Ireland	3862133.0	10.838480710417233	13255970.926707203	2905.4182853058305	2849.4963924363246	2961.3401781753364	50.18897590518497	51.47698897051849	48.90096283985143	612903573.1405572	306451786.5702786	919355359.7108357	3862133.0
Dublin	ssp126	2084	Ireland	3862133.0	10.80840046784232	12870151.431362547	2820.8551082439885	2733.2220239762914	2908.488192511685	48.72820886950996	50.74660545268099	46.709812286338945	595064808.3611634	297532404.1805817	892597212.5417451	3862133.0
Dublin	ssp126	2085	Ireland	3862133.0	10.940233841038408	13964714.217200942	3060.759280482541	3063.090260804301	3058.4283001607805	52.87237798310286	52.818690009477436	52.92606595672827	645673054.7262331	322836527.36311656	968509582.0893497	3862133.0
Dublin	ssp126	2086	Ireland	3862133.0	10.891291629372576	14390269.73699528	3154.03172317719	3191.339869509444	3116.7235768449364	54.483591212775956	53.624296624313985	55.34288580123794	665349055.8349963	332674527.9174982	998023583.7524946	3862133.0
Dublin	ssp126	2087	Ireland	3862133.0	10.87798841180175	14300568.639487173	3134.3712086548653	3164.3066620412474	3104.4357552684833	54.143970203768475	53.45448611981024	54.833454287726695	661201632.4978962	330600816.2489481	991802448.7468443	3862133.0
Dublin	ssp126	2088	Ireland	3862133.0	10.869915355128011	13730862.152713241	3009.5040334715377	2992.614296164172	3026.3937707789037	51.98698107820303	52.37599155702752	51.59797059937854	634860661.8277218	317430330.9138609	952290992.7415828	3862133.0
Dublin	ssp126	2089	Ireland	3862133.0	10.88121855991456	13743174.297792215	3012.202585817614	2996.324805640027	3028.080365995201	52.03359659630624	52.39929931607912	51.66789387653336	635429926.6332687	317714963.31663436	953144889.949903	3862133.0
Dublin	ssp126	2090	Ireland	3862133.0	10.880102477214987	14893606.035279876	3264.352007732718	3343.0302607732947	3185.6737546921413	56.38929344209437	54.57714773897319	58.20143914521556	688621331.9598945	344310665.97994727	1032931997.9398417	3862133.0
Dublin	ssp126	2091	Ireland	3862133.0	10.799410843271954	12826788.100734565	2811.3508165994995	2720.153622965119	2902.5480102338797	48.56402918262858	50.6645156092403	46.46354275601684	593059859.7661406	296529929.8830703	889589789.6492109	3862133.0
Dublin	ssp126	2092	Ireland	3862133.0	10.789330427346648	12236366.267368438	2681.9432914781564	2542.2182759232724	2821.66830703304	46.328608832618556	49.54680543423528	43.11041223100182	565761093.5474243	282880546.77371216	848641640.3211365	3862133.0
Dublin	ssp126	2093	Ireland	3862133.0	10.879381294843428	14553917.01860852	3189.8996205170783	3240.65822835179	3139.1410126823666	55.10318290615293	53.93409247100247	56.27227334130342	672915457.7372072	336457728.8686036	1009373186.6058108	3862133.0
Dublin	ssp126	2094	Ireland	3862133.0	10.844313043663648	13597644.245497651	2980.3055880544225	2952.4664337156382	3008.1447423932063	51.48259928886833	52.12380066236017	50.84139791537649	628701193.6310743	314350596.81553715	943051790.4466114	3862133.0
Dublin	ssp126	2095	Ireland	3862133.0	10.703242504270216	12846705.194854902	2815.716207091628	2726.1560348917956	2905.2763792914598	48.63943811060777	50.70222007322989	46.57665614798566	593980747.2832018	296990373.6416009	890971120.9248028	3862133.0
Dublin	ssp126	2096	Ireland	3862133.0	10.810285367821606	13577106.009842664	2975.804056951959	2946.276828449751	3005.331285454167	51.40483863141651	52.08492033363426	50.72475692919876	627751586.9905239	313875793.49526197	941627380.485786	3862133.0
Dublin	ssp126	2097	Ireland	3862133.0	10.838049958676969	13544101.702408832	2968.5702361445437	2936.3303248395555	3000.8101474495325	51.27987966766184	52.022440851756926	50.53731848356674	626225598.5837095	313112799.29185474	939338397.8755642	3862133.0
Dublin	ssp126	2098	Ireland	3862133.0	10.835430334787514	14273768.917153565	3128.497296910513	3156.230033392763	3100.7645604282634	54.04250267446385	53.40375235515793	54.681252993769775	659962519.5224484	329981259.7612242	989943779.2836726	3862133.0
Helsinki	ssp126	2024	Finland	4453441.0	6.647286971146658	14641322.528858976	3209.0569926259877	3145.9871846736296	3272.126800578346	60.8085764093228	62.40206020422149	59.21509261442412	351549209.8614541	175774604.93072706	527323814.7921812	4453441.0
Helsinki	ssp126	2025	Finland	4453441.0	6.949650143026824	17293944.928371992	3790.4536829302106	3945.407633841936	3635.4997320184852	71.82549045844304	67.91051722878161	75.74046368810447	415240676.7198413	207620338.35992065	622861015.079762	4453441.0
Helsinki	ssp126	2026	Finland	4453441.0	6.442985651369845	15390028.446260834	3373.156919727765	3371.624584438573	3374.689255016957	63.9181138774518	63.956828938285994	63.879398816617595	369526204.3004792	184763102.1502396	554289306.4507188	4453441.0
Helsinki	ssp126	2027	Finland	4453441.0	6.626499996723002	17077830.884360258	3743.0862212290085	3880.2773740027833	3605.895068455234	70.92792213204945	67.46173306558482	74.39411119851407	410051615.3312575	205025807.66562876	615077422.9968863	4453441.0
Helsinki	ssp126	2028	Finland	4453441.0	6.689905565758785	17053249.368326806	3737.6984916874294	3872.8692458831115	3602.527737491747	70.82582978396877	67.41068689154449	74.24097267639307	409461394.5693198	204730697.2846599	614192091.8539797	4453441.0
Helsinki	ssp126	2029	Finland	4453441.0	6.763243507481327	16111441.578399215	3531.2748664978208	3589.0367612474	3473.512971748242	66.9142985104905	65.45492125480534	68.37367576617565	386847878.3560222	193423939.1780111	580271817.5340333	4453441.0
Helsinki	ssp126	2030	Finland	4453441.0	6.6410145303687855	15469106.861106457	3390.4891750363945	3395.456435487939	3385.5219145848505	64.24654362291984	64.12104381102002	64.37204343481966	371424936.7545512	185712468.3772756	557137405.1318268	4453441.0
Helsinki	ssp126	2031	Finland	4453441.0	6.3801904577916995	16050994.859728232	3518.0262706247286	3570.819941921898	3465.232599327559	66.6632502254908	65.3293971123055	67.9971033386761	385396506.99625456	192698253.49812728	578094760.4943819	4453441.0
Helsinki	ssp126	2032	Finland	4453441.0	6.557064416075379	18593552.255851258	4075.2991245695016	4337.070116095961	3813.528133043042	77.22304053080708	70.60929226496364	83.83678879665052	446445230.01105183	223222615.00552592	669667845.0165777	4453441.0
Helsinki	ssp126	2033	Finland	4453441.0	6.888460319507442	18526542.51559438	4060.61205821183	4316.875399854163	3804.348716569498	76.94473459891138	70.47013929901578	83.41932989880698	444836275.54714334	222418137.77357167	667254413.320715	4453441.0
Helsinki	ssp126	2034	Finland	4453441.0	6.5050428816119785	16413486.308766115	3597.4764512357715	3680.0639402620823	3514.8889622094607	68.16875554668714	66.08214977290366	70.2553613204706	394100200.4119038	197050100.2059519	591150300.6178557	4453441.0
Helsinki	ssp126	2035	Finland	4453441.0	6.79907674652605	16121409.513574095	3533.459619412863	3592.040796505583	3474.878442320143	66.95569749931343	65.4756207492168	68.43577424941004	387087216.0065502	193543608.0032751	580630824.0098252	4453441.0
Helsinki	ssp126	2036	Finland	4453441.0	6.664306208583587	16892650.63075632	3702.4987683843096	3824.469626341322	3580.5279104272972	70.15882852192107	67.07718626052063	73.24047078332151	405605297.6090637	202802648.80453184	608407946.4135956	4453441.0
Helsinki	ssp126	2037	Finland	4453441.0	6.833373542461906	18408575.397726756	4034.7562515559116	4281.323665702275	3788.1888374095483	76.45479166605797	70.22516783258908	82.68441549952684	442003795.9679071	221001897.98395354	663005693.9518607	4453441.0
Helsinki	ssp126	2038	Finland	4453441.0	6.703712108233975	17644251.448875256	3867.2331942733913	4050.9794619388094	3683.486926607973	73.28038913830768	68.63796656871394	77.92281170790142	423651800.8003009	211825900.40015045	635477701.2004514	4453441.0
Helsinki	ssp126	2039	Finland	4453441.0	6.895146152996657	17754269.368922286	3891.3467109960284	4084.1355474324355	3698.5578745596213	73.73731733481374	68.86643066696696	78.60820400266053	426293414.13727283	213146707.06863642	639440121.2059093	4453441.0
Helsinki	ssp126	2040	Finland	4453441.0	7.009621964937093	18699522.418031126	4098.525461485637	4369.006329355647	3828.0445936156266	77.66315751418222	70.8293507566512	84.49696427171321	448989653.6250935	224494826.81254676	673484480.4376403	4453441.0
Helsinki	ssp126	2041	Finland	4453441.0	7.120808138778276	18713693.165569015	4101.631378754216	4373.276965599943	3829.9857919084884	77.72201169096417	70.85877784504217	84.58524553688613	449329903.9740817	224664951.98704085	673994855.9611225	4453441.0
Helsinki	ssp126	2042	Finland	4453441.0	6.832105501409379	17606081.993264552	3858.8672861943332	4039.4763383301047	3678.258234058562	73.1218631408487	68.55870356998444	77.68502271171296	422735323.3485995	211367661.67429975	634102985.0228993	4453441.0
Helsinki	ssp126	2043	Finland	4453441.0	7.126212602743036	18399973.768440515	4032.8709629452287	4278.731393862586	3787.0105320278717	76.41906724084527	70.20730561998273	82.63082886170781	441797264.35348904	220898632.17674452	662695896.5302336	4453441.0
Helsinki	ssp126	2044	Finland	4453441.0	6.62948524880029	16811655.485464692	3684.7464077724458	3800.0601305000096	3569.4326850448824	69.82243818071092	66.90899108991556	72.73588527150629	403660543.0096231	201830271.50481156	605490814.5144347	4453441.0
Helsinki	ssp126	2045	Finland	4453441.0	6.7162596764306794	16636709.979844414	3646.402187362522	3747.336827436364	3545.4675472886797	69.09585169065778	66.54569784488898	71.64600553642657	399459969.3149716	199729984.6574858	599189953.9724574	4453441.0
Helsinki	ssp126	2046	Finland	4453441.0	6.970143661070815	19738006.354448568	4326.138379056583	4681.974091015698	3970.302667097468	81.97620571546534	72.98587485729277	90.96653657363792	473924437.1176261	236962218.55881304	710886655.676439	4453441.0
Helsinki	ssp126	2047	Finland	4453441.0	6.672009796512291	17548267.39112532	3846.195592574776	4022.0527596032134	3670.338425546339	72.88174660459802	68.43864530185911	77.32484790733696	421347151.094321	210673575.5471605	632020726.6414815	4453441.0
Helsinki	ssp126	2048	Finland	4453441.0	6.963035252335363	18055074.189404197	3957.2765346632964	4174.789054974929	3739.7640143516637	74.98662475731712	69.49108437821864	80.48216513641557	433515965.0205361	216757982.51026806	650273947.5308042	4453441.0
Helsinki	ssp126	2049	Finland	4453441.0	7.084441497284129	19746227.004632108	4327.94016539818	4684.451547235394	3971.4287835609666	82.01034785213605	73.00294592562813	91.01774977864397	474121821.13610345	237060910.56805173	711182731.7041552	4453441.0
Helsinki	ssp126	2050	Finland	4453441.0	6.677937050575421	17717942.775341175	3883.38471788236	4073.1878069011414	3693.5816288635788	73.58644514160076	68.79099457036048	78.38189571284104	425421185.1944824	212710592.5972412	638131777.7917236	4453441.0
Helsinki	ssp126	2051	Finland	4453441.0	6.710607105731365	15548745.892644312	3407.9443052364722	3419.457239513046	3396.4313709598987	64.57730173065835	64.28642286488926	64.86818059642742	373337130.0387361	186668565.01936805	560005695.0581042	4453441.0
Helsinki	ssp126	2052	Finland	4453441.0	7.172179103090345	19564956.62691519	4288.209671652007	4629.822118334406	3946.5972249696083	81.2574928014792	72.6265184002997	89.8884672026587	469769382.4863794	234884691.2431897	704654073.7295691	4453441.0
Helsinki	ssp126	2053	Finland	4453441.0	6.983423044587626	17409611.690829583	3815.805302098998	3980.2661101990184	3651.344493998977	72.3058795181785	68.15071175864935	76.46104727770765	418017923.02864015	209008961.51432008	627026884.5429602	4453441.0
Helsinki	ssp126	2054	Finland	4453441.0	7.156603720076661	19062015.39927591	4177.97597792285	4478.250789456814	3877.7011663888848	79.16866919896489	71.58210659904253	86.75523179888722	457693383.8301875	228846691.91509375	686540075.7452812	4453441.0
Helsinki	ssp126	2055	Finland	4453441.0	7.058006347949433	18918268.865477987	4146.469888323305	4434.929916257441	3858.0098603891693	78.57165878089656	71.28360139000839	85.85971617178474	454241921.007933	227120960.5039665	681362881.5118995	4453441.0
Helsinki	ssp126	2056	Finland	4453441.0	6.990887571866063	18731821.614163615	4105.604737350292	4378.740333669549	3832.4691410310365	77.79730305548226	70.89642352730124	84.69818258366331	449765181.7139775	224882590.85698876	674647772.5709662	4453441.0
Helsinki	ssp126	2057	Finland	4453441.0	6.992716335971956	18220535.936346434	3993.5421230341976	4224.654238984918	3762.430007083477	75.67382314816784	69.83468357364401	81.51296272269165	437488826.50795966	218744413.25397983	656233239.7619395	4453441.0
Helsinki	ssp126	2058	Finland	4453441.0	7.064601415334058	20394021.99199304	4469.922628381399	4879.67743383732	4060.1678229254776	84.70078042124825	74.34816221018423	95.05339863231228	489675867.94506603	244837933.97253302	734513801.9175991	4453441.0
Helsinki	ssp126	2059	Finland	4453441.0	7.193695342213827	20428522.660852928	4477.4844188164425	4890.074895685506	4064.8939419473804	84.84406915451703	74.41980657681862	95.26833173221544	490504255.0565092	245252127.5282546	735756382.5847638	4453441.0
Helsinki	ssp126	2060	Finland	4453441.0	6.966085980054861	18258680.277781636	4001.902526636434	4236.149793937993	3767.6552593348747	75.83224484102887	69.91389442007453	81.7505952619832	438404700.94934314	219202350.47467157	657607051.4240147	4453441.0
Helsinki	ssp126	2061	Finland	4453441.0	7.293697652035838	21307522.169658426	4670.141845403949	5154.978857243326	4185.304833564572	88.4947440638094	76.24514403146479	100.74434409615398	511609697.012327	255804848.5061635	767414545.5184906	4453441.0
Helsinki	ssp126	2062	Finland	4453441.0	6.848654493771559	18249696.5513191	3999.9334906994395	4233.442369524625	3766.424611874253	75.7949334836729	69.89523874139655	81.69462822594927	438188994.89319336	219094497.44659668	657283492.3397901	4453441.0
Helsinki	ssp126	2063	Finland	4453441.0	7.305000090464479	21280317.101697087	4664.179090782286	5146.780069638539	4181.578111926032	88.38175553763031	76.18864976837526	100.57486130688538	510956482.7875062	255478241.3937531	766434724.1812594	4453441.0
Helsinki	ssp126	2064	Finland	4453441.0	7.112118075363392	19671587.795847047	4311.580886760359	4661.95753910839	3961.2042344123283	81.70035508873696	72.84794954392858	90.55276063354533	472329677.3716752	236164838.6858376	708494516.0575128	4453441.0
Helsinki	ssp126	2065	Finland	4453441.0	7.206536189041894	19276633.024730034	4225.015457474439	4542.930073840251	3907.100841108628	80.06002257571706	72.02778328741863	88.09226186401551	462846515.0792287	231423257.53961435	694269772.6188431	4453441.0
Helsinki	ssp126	2066	Finland	4453441.0	7.117814515654766	19808639.006138798	4341.619508194168	4703.260643579877	3979.9783728084585	82.26955838144434	73.13255119028227	91.40656557260641	475620380.4207792	237810190.2103896	713430570.6311688	4453441.0
Helsinki	ssp126	2067	Finland	4453441.0	7.1139338721283965	19772242.494296268	4333.642190530051	4692.291831791717	3974.992549268386	82.11839580258254	73.05696990085137	91.1798217043137	474746472.68773544	237373236.34386772	712119709.0316031	4453441.0
Helsinki	ssp126	2068	Finland	4453441.0	7.186868430808777	20954832.968619477	4592.840102710481	5048.6889610398075	4136.9912443811545	87.02994959678978	75.51274679795497	98.54715239562455	503141362.9729977	251570681.48649886	754712044.4594966	4453441.0
Helsinki	ssp126	2069	Finland	4453441.0	7.357087703937718	19999647.124373145	4383.484301231832	4760.824734006666	4006.1438684569994	83.06285637276731	73.52920018594376	92.59651255959088	480206629.57348144	240103314.78674072	720309944.3602221	4453441.0
Helsinki	ssp126	2070	Finland	4453441.0	7.407489925513679	19978607.061003435	4378.872780493266	4754.4838929911375	4003.2616679953953	82.97547244289674	73.48550822100847	92.46543666478502	479701441.76421916	239850720.88210958	719552162.6463287	4453441.0
Helsinki	ssp126	2071	Finland	4453441.0	7.272595924136284	19751526.395877056	4329.101675808032	4686.048624048941	3972.1547275671237	82.03235736915929	73.01395068413973	91.05076405417883	474249063.52156675	237124531.76078337	711373595.2823501	4453441.0
Helsinki	ssp126	2072	Finland	4453441.0	7.3271468574808525	19614478.34997025	4299.063747938048	4644.746473227713	3953.381022648384	81.46316721882644	72.72935560897331	90.19697882867953	470958436.45173484	235479218.22586742	706437654.6776023	4453441.0
Helsinki	ssp126	2073	Finland	4453441.0	7.244192239267186	18783069.525141813	4116.837156194828	4394.184909580785	3839.489402808871	78.01014670429839	71.0028453517093	85.01744805688747	450995682.754845	225497841.3774225	676493524.1322675	4453441.0
Helsinki	ssp126	2074	Finland	4453441.0	7.223697108487806	21599423.791061845	4734.120282971822	5242.949208899152	4225.2913570444925	89.70707457658446	76.85130928785233	102.5628398653166	518618475.36273915	259309237.68136957	777927713.0441087	4453441.0
Helsinki	ssp126	2075	Finland	4453441.0	7.475520886198139	20274899.795794144	4443.813653872052	4843.777593886968	4043.8497138571365	84.20604019847605	74.10079209879811	94.31128829815397	486815654.06287426	243407827.03143713	730223481.0943114	4453441.0
Helsinki	ssp126	2076	Finland	4453441.0	7.17945276343492	19743741.021311	4327.3952923415	4683.702346782459	3971.088237900541	82.00002302618981	72.99778351265499	91.0022625397246	474062130.79934996	237031065.39967498	711093196.1990249	4453441.0
Helsinki	ssp126	2077	Finland	4453441.0	7.312970319458094	20497295.55908779	4492.55793075833	4910.8009746056005	4074.31488691106	85.12969786250856	74.56262093081438	95.69677479420272	492155544.2748635	246077772.13743174	738233316.4122952	4453441.0
Helsinki	ssp126	2078	Finland	4453441.0	7.088400216715035	18923747.884524774	4147.670769210272	4436.58112747702	3858.7604109435238	78.59441433099786	71.29497916505903	85.8938494969367	454373476.3925588	227186738.1962794	681560214.5888382	4453441.0
Helsinki	ssp126	2079	Finland	4453441.0	7.083039369300028	18429558.523542453	4039.3552928305853	4287.647347454951	3791.0632382062195	76.54193912196267	70.26874156054143	82.81513668338391	442507616.663503	221253808.3317515	663761424.9952545	4453441.0
Helsinki	ssp126	2080	Finland	4453441.0	7.076527272838131	20546681.306606263	4503.382204187037	4925.684350570072	4081.0800578040016	85.33480754406838	74.66517577159429	96.00443931654249	493341333.3649077	246670666.68245384	740012000.0473615	4453441.0
Helsinki	ssp126	2081	Finland	4453441.0	7.102988966525679	20086863.057824206	4402.600122262203	4787.108987923425	4018.09125660098	83.42508299149773	73.71031349530895	93.1398524876865	482300749.99406666	241150374.99703333	723451124.9911	4453441.0
Helsinki	ssp126	2082	Finland	4453441.0	7.008651711891185	19966696.10666099	4376.262160363415	4750.894290312592	4001.6300304142383	82.92600367559018	73.46077383735519	92.39123351382517	479415450.7562669	239707725.37813345	719123176.1344004	4453441.0
Helsinki	ssp126	2083	Finland	4453441.0	7.162799081625872	20193493.031969365	4425.971075499498	4819.244048624706	4032.6981023742896	83.86794031654816	73.93174215783417	93.8041384752621	484861016.1916316	242430508.0958158	727291524.2874475	4453441.0
Helsinki	ssp126	2084	Finland	4453441.0	7.243198299190279	19864441.621254764	4353.8502183565715	4720.077870053182	3987.6225666599607	82.5013187008029	73.24843134996154	91.75420605164422	476960243.3473391	238480121.67366955	715440365.0210086	4453441.0
Helsinki	ssp126	2085	Finland	4453441.0	7.173891130881384	19738667.95665198	4326.2833877587	4682.173477981109	3970.3932975362914	81.97895349238641	72.9872487457533	90.97065823901954	473940322.68611836	236970161.34305918	710910484.0291775	4453441.0
Helsinki	ssp126	2086	Finland	4453441.0	6.966789085038914	20944021.33303473	4590.47042915766	5045.430659904679	4135.510198410641	86.98504653784349	75.49029526848184	98.47979780720512	502881767.4385344	251440883.7192672	754322651.1578016	4453441.0
Helsinki	ssp126	2087	Finland	4453441.0	7.038616151030799	18624926.61873604	4082.1756972565768	4346.525403540689	3817.8259909724643	77.35334503977566	70.67444451944792	84.03224556010335	447198552.15529895	223599276.07764947	670797828.2329484	4453441.0
Helsinki	ssp126	2088	Finland	4453441.0	7.029637338800196	19412784.20453311	4254.856811951826	4583.9619362466565	3925.7516876569944	80.62548784731102	72.3105159232156	88.94045977140641	466115607.71666926	233057803.85833463	699173411.5750039	4453441.0
Helsinki	ssp126	2089	Finland	4453441.0	7.278248070496526	22079088.68876691	4839.252315345535	5387.505753413007	4290.998877278063	91.69922655093521	77.8473852750277	105.55106782684271	530135591.76080716	265067795.88040358	795203387.6412108	4453441.0
Helsinki	ssp126	2090	Finland	4453441.0	7.001990888777785	19662385.518765394	4309.563949317805	4659.184250124878	3959.9436485107317	81.66213604343173	72.82884002127597	90.49543206558747	472108723.75012875	236054361.87506437	708163085.6251931	4453441.0
Helsinki	ssp126	2091	Finland	4453441.0	6.908434784616897	19288089.62333432	4227.526492784968	4546.3827473922265	3908.670238177708	80.10760430545812	72.05157415228916	88.16363445862709	463121596.66281503	231560798.33140752	694682394.9942225	4453441.0
Helsinki	ssp126	2092	Finland	4453441.0	6.999615903883325	19976988.76957713	4378.518086482021	4753.996188725676	4003.0399842383677	82.96875132889528	73.48214766400773	92.4553549937828	479662585.3650707	239831292.68253535	719493878.047606	4453441.0
Helsinki	ssp126	2093	Finland	4453441.0	6.967002528099678	18274141.246427476	4005.2912320930564	4240.809263940849	3769.773200245264	75.89645758488514	69.94600079200266	81.84691437776759	438775930.4814039	219387965.24070194	658163895.7221059	4453441.0
Helsinki	ssp126	2094	Finland	4453441.0	7.288529985525733	22053217.85231799	4833.581995027964	5379.709062976346	4287.4549270795815	91.59177937655073	77.79366168783545	105.38989706526598	529514413.44210356	264757206.72105178	794271620.1631553	4453441.0
Helsinki	ssp126	2095	Finland	4453441.0	7.176814377168466	18850782.727114882	4131.678405942351	4414.591627983628	3848.7651839010728	78.29137426471746	71.14345913191883	85.43928939751609	452621527.8657568	226310763.9328784	678932291.7986352	4453441.0
Helsinki	ssp126	2096	Finland	4453441.0	7.209941481089267	20705811.250878908	4538.260000192	4973.641320076897	4102.878680307104	85.99570859014823	74.99562629463422	96.99579088566227	497162163.4889686	248581081.7444843	745743245.2334529	4453441.0
Helsinki	ssp126	2097	Finland	4453441.0	7.155366114054854	20285383.02273608	4446.111347448366	4846.936922554401	4045.285772342333	84.24957930536058	74.12256165224038	94.37659695848077	487067364.2578359	243533682.12891796	730601046.3867539	4453441.0
Helsinki	ssp126	2098	Finland	4453441.0	7.0360984918883895	19389407.199935112	4249.733084916647	4576.916811573287	3922.5493582600084	80.52839809551321	72.26197104731669	88.79482514370969	465554308.1838464	232777154.0919232	698331462.2757696	4453441.0
Istanbul	ssp126	2024	Turkey		14.731734889725397	0.0	0.0	0.0	0.0	0.0	0.0	0.0	0.0	0.0	0.0
Istanbul	ssp126	2025	Turkey		15.143306939839677	0.0	0.0	0.0	0.0	0.0	0.0	0.0	0.0	0.0	0.0
Istanbul	ssp126	2026	Turkey		14.917220616419817	0.0	0.0	0.0	0.0	0.0	0.0	0.0	0.0	0.0	0.0
Istanbul	ssp126	2027	Turkey		14.820065659781218	0.0	0.0	0.0	0.0	0.0	0.0	0.0	0.0	0.0	0.0
Istanbul	ssp126	2028	Turkey		15.009667878406276	0.0	0.0	0.0	0.0	0.0	0.0	0.0	0.0	0.0	0.0
Istanbul	ssp126	2029	Turkey		14.807773445352915	0.0	0.0	0.0	0.0	0.0	0.0	0.0	0.0	0.0	0.0
Istanbul	ssp126	2030	Turkey		15.026920349513118	0.0	0.0	0.0	0.0	0.0	0.0	0.0	0.0	0.0	0.0
Istanbul	ssp126	2031	Turkey		15.001910897940547	0.0	0.0	0.0	0.0	0.0	0.0	0.0	0.0	0.0	0.0
Istanbul	ssp126	2032	Turkey		15.041037816673127	0.0	0.0	0.0	0.0	0.0	0.0	0.0	0.0	0.0	0.0
Istanbul	ssp126	2033	Turkey		14.866518418746113	0.0	0.0	0.0	0.0	0.0	0.0	0.0	0.0	0.0	0.0
Istanbul	ssp126	2034	Turkey		14.901552122866882	0.0	0.0	0.0	0.0	0.0	0.0	0.0	0.0	0.0	0.0
Istanbul	ssp126	2035	Turkey		15.187835640328789	0.0	0.0	0.0	0.0	0.0	0.0	0.0	0.0	0.0	0.0
Istanbul	ssp126	2036	Turkey		15.101548229873437	0.0	0.0	0.0	0.0	0.0	0.0	0.0	0.0	0.0	0.0
Istanbul	ssp126	2037	Turkey		14.87679710553871	0.0	0.0	0.0	0.0	0.0	0.0	0.0	0.0	0.0	0.0
Istanbul	ssp126	2038	Turkey		14.958368152067074	0.0	0.0	0.0	0.0	0.0	0.0	0.0	0.0	0.0	0.0
Istanbul	ssp126	2039	Turkey		15.048566260594862	0.0	0.0	0.0	0.0	0.0	0.0	0.0	0.0	0.0	0.0
Istanbul	ssp126	2040	Turkey		14.99898075867654	0.0	0.0	0.0	0.0	0.0	0.0	0.0	0.0	0.0	0.0
Istanbul	ssp126	2041	Turkey		15.098049567278773	0.0	0.0	0.0	0.0	0.0	0.0	0.0	0.0	0.0	0.0
Istanbul	ssp126	2042	Turkey		15.102347898205082	0.0	0.0	0.0	0.0	0.0	0.0	0.0	0.0	0.0	0.0
Istanbul	ssp126	2043	Turkey		15.025175116744526	0.0	0.0	0.0	0.0	0.0	0.0	0.0	0.0	0.0	0.0
Istanbul	ssp126	2044	Turkey		14.922349423599965	0.0	0.0	0.0	0.0	0.0	0.0	0.0	0.0	0.0	0.0
Istanbul	ssp126	2045	Turkey		15.099207584153095	0.0	0.0	0.0	0.0	0.0	0.0	0.0	0.0	0.0	0.0
Istanbul	ssp126	2046	Turkey		15.334729080021502	0.0	0.0	0.0	0.0	0.0	0.0	0.0	0.0	0.0	0.0
Istanbul	ssp126	2047	Turkey		15.206460715866083	0.0	0.0	0.0	0.0	0.0	0.0	0.0	0.0	0.0	0.0
Istanbul	ssp126	2048	Turkey		15.200194915049643	0.0	0.0	0.0	0.0	0.0	0.0	0.0	0.0	0.0	0.0
Istanbul	ssp126	2049	Turkey		15.198043064886601	0.0	0.0	0.0	0.0	0.0	0.0	0.0	0.0	0.0	0.0
Istanbul	ssp126	2050	Turkey		15.072049691593119	0.0	0.0	0.0	0.0	0.0	0.0	0.0	0.0	0.0	0.0
Istanbul	ssp126	2051	Turkey		15.091213244319297	0.0	0.0	0.0	0.0	0.0	0.0	0.0	0.0	0.0	0.0
Istanbul	ssp126	2052	Turkey		15.366350531365773	0.0	0.0	0.0	0.0	0.0	0.0	0.0	0.0	0.0	0.0
Istanbul	ssp126	2053	Turkey		15.203340006647876	0.0	0.0	0.0	0.0	0.0	0.0	0.0	0.0	0.0	0.0
Istanbul	ssp126	2054	Turkey		15.335191385609546	0.0	0.0	0.0	0.0	0.0	0.0	0.0	0.0	0.0	0.0
Istanbul	ssp126	2055	Turkey		15.184441656382477	0.0	0.0	0.0	0.0	0.0	0.0	0.0	0.0	0.0	0.0
Istanbul	ssp126	2056	Turkey		15.092972810918162	0.0	0.0	0.0	0.0	0.0	0.0	0.0	0.0	0.0	0.0
Istanbul	ssp126	2057	Turkey		15.280954079670247	0.0	0.0	0.0	0.0	0.0	0.0	0.0	0.0	0.0	0.0
Istanbul	ssp126	2058	Turkey		15.437045897469668	0.0	0.0	0.0	0.0	0.0	0.0	0.0	0.0	0.0	0.0
Istanbul	ssp126	2059	Turkey		15.337640302299665	0.0	0.0	0.0	0.0	0.0	0.0	0.0	0.0	0.0	0.0
Istanbul	ssp126	2060	Turkey		15.290342247515902	0.0	0.0	0.0	0.0	0.0	0.0	0.0	0.0	0.0	0.0
Istanbul	ssp126	2061	Turkey		15.393247505190786	0.0	0.0	0.0	0.0	0.0	0.0	0.0	0.0	0.0	0.0
Istanbul	ssp126	2062	Turkey		15.357949876486279	0.0	0.0	0.0	0.0	0.0	0.0	0.0	0.0	0.0	0.0
Istanbul	ssp126	2063	Turkey		15.51730794412822	0.0	0.0	0.0	0.0	0.0	0.0	0.0	0.0	0.0	0.0
Istanbul	ssp126	2064	Turkey		15.348014460946965	0.0	0.0	0.0	0.0	0.0	0.0	0.0	0.0	0.0	0.0
Istanbul	ssp126	2065	Turkey		14.975511606157594	0.0	0.0	0.0	0.0	0.0	0.0	0.0	0.0	0.0	0.0
Istanbul	ssp126	2066	Turkey		15.222074744971584	0.0	0.0	0.0	0.0	0.0	0.0	0.0	0.0	0.0	0.0
Istanbul	ssp126	2067	Turkey		15.221078822542015	0.0	0.0	0.0	0.0	0.0	0.0	0.0	0.0	0.0	0.0
Istanbul	ssp126	2068	Turkey		15.299094081023663	0.0	0.0	0.0	0.0	0.0	0.0	0.0	0.0	0.0	0.0
Istanbul	ssp126	2069	Turkey		15.51263295442039	0.0	0.0	0.0	0.0	0.0	0.0	0.0	0.0	0.0	0.0
Istanbul	ssp126	2070	Turkey		15.308639135411141	0.0	0.0	0.0	0.0	0.0	0.0	0.0	0.0	0.0	0.0
Istanbul	ssp126	2071	Turkey		15.378464493065254	0.0	0.0	0.0	0.0	0.0	0.0	0.0	0.0	0.0	0.0
Istanbul	ssp126	2072	Turkey		15.140079948687465	0.0	0.0	0.0	0.0	0.0	0.0	0.0	0.0	0.0	0.0
Istanbul	ssp126	2073	Turkey		15.43333160720824	0.0	0.0	0.0	0.0	0.0	0.0	0.0	0.0	0.0	0.0
Istanbul	ssp126	2074	Turkey		15.39923837769621	0.0	0.0	0.0	0.0	0.0	0.0	0.0	0.0	0.0	0.0
Istanbul	ssp126	2075	Turkey		15.315747932700354	0.0	0.0	0.0	0.0	0.0	0.0	0.0	0.0	0.0	0.0
Istanbul	ssp126	2076	Turkey		15.21514653520327	0.0	0.0	0.0	0.0	0.0	0.0	0.0	0.0	0.0	0.0
Istanbul	ssp126	2077	Turkey		15.579995676392114	0.0	0.0	0.0	0.0	0.0	0.0	0.0	0.0	0.0	0.0
Istanbul	ssp126	2078	Turkey		15.53440427789145	0.0	0.0	0.0	0.0	0.0	0.0	0.0	0.0	0.0	0.0
Istanbul	ssp126	2079	Turkey		15.2462353407633	0.0	0.0	0.0	0.0	0.0	0.0	0.0	0.0	0.0	0.0
Istanbul	ssp126	2080	Turkey		15.469054363813672	0.0	0.0	0.0	0.0	0.0	0.0	0.0	0.0	0.0	0.0
Istanbul	ssp126	2081	Turkey		15.423343413782192	0.0	0.0	0.0	0.0	0.0	0.0	0.0	0.0	0.0	0.0
Istanbul	ssp126	2082	Turkey		15.208409642592214	0.0	0.0	0.0	0.0	0.0	0.0	0.0	0.0	0.0	0.0
Istanbul	ssp126	2083	Turkey		15.287494767239998	0.0	0.0	0.0	0.0	0.0	0.0	0.0	0.0	0.0	0.0
Istanbul	ssp126	2084	Turkey		15.355264854083634	0.0	0.0	0.0	0.0	0.0	0.0	0.0	0.0	0.0	0.0
Istanbul	ssp126	2085	Turkey		15.447584887391304	0.0	0.0	0.0	0.0	0.0	0.0	0.0	0.0	0.0	0.0
Istanbul	ssp126	2086	Turkey		15.42477977923615	0.0	0.0	0.0	0.0	0.0	0.0	0.0	0.0	0.0	0.0
Istanbul	ssp126	2087	Turkey		15.335598383067115	0.0	0.0	0.0	0.0	0.0	0.0	0.0	0.0	0.0	0.0
Istanbul	ssp126	2088	Turkey		15.288831182615668	0.0	0.0	0.0	0.0	0.0	0.0	0.0	0.0	0.0	0.0
Istanbul	ssp126	2089	Turkey		15.075807372039515	0.0	0.0	0.0	0.0	0.0	0.0	0.0	0.0	0.0	0.0
Istanbul	ssp126	2090	Turkey		15.430448190913465	0.0	0.0	0.0	0.0	0.0	0.0	0.0	0.0	0.0	0.0
Istanbul	ssp126	2091	Turkey		15.22823537572212	0.0	0.0	0.0	0.0	0.0	0.0	0.0	0.0	0.0	0.0
Istanbul	ssp126	2092	Turkey		15.201980551729722	0.0	0.0	0.0	0.0	0.0	0.0	0.0	0.0	0.0	0.0
Istanbul	ssp126	2093	Turkey		15.452530797829398	0.0	0.0	0.0	0.0	0.0	0.0	0.0	0.0	0.0	0.0
Istanbul	ssp126	2094	Turkey		15.39186103888996	0.0	0.0	0.0	0.0	0.0	0.0	0.0	0.0	0.0	0.0
Istanbul	ssp126	2095	Turkey		15.60761226895197	0.0	0.0	0.0	0.0	0.0	0.0	0.0	0.0	0.0	0.0
Istanbul	ssp126	2096	Turkey		15.407736759102145	0.0	0.0	0.0	0.0	0.0	0.0	0.0	0.0	0.0	0.0
Istanbul	ssp126	2097	Turkey		15.116907959514194	0.0	0.0	0.0	0.0	0.0	0.0	0.0	0.0	0.0	0.0
Istanbul	ssp126	2098	Turkey		15.224630925066728	0.0	0.0	0.0	0.0	0.0	0.0	0.0	0.0	0.0	0.0
Jerusalem	ssp126	2024	Israel	5967213.5	20.464478203113146	-2715781.1607728517	-595.2397064707468	227.0736706653613	-1417.5530836068551	-16.819418550026626	-47.80040031581992	14.161563215766577	-63974471.55297604	-31987235.77648802	-95961707.32946406	5967213.5
Jerusalem	ssp126	2025	Israel	5967213.5	20.562566398013697	-2485487.070767763	-544.76428948333	296.4773690230593	-1386.0059479897197	-15.393157573869807	-47.08726982774147	16.300954680001894	-58549534.18222829	-29274767.091114145	-87824301.27334243	5967213.5
Jerusalem	ssp126	2026	Israel	5967213.5	20.583030264155248	-3244568.9348807083	-711.1383966861674	67.71297161915822	-1489.989764991493	-20.09431529992679	-49.43784869076998	9.249218090916386	-76430894.36820696	-38215447.18410348	-114646341.55231044	5967213.5
Jerusalem	ssp126	2027	Israel	5967213.5	20.49503423435237	-2740683.3655979214	-600.6977239666523	219.5688966084915	-1420.9643445417962	-16.973643276164772	-47.87751267888895	13.930226126559432	-64561081.92394365	-32280540.961971827	-96841622.88591549	5967213.5
Jerusalem	ssp126	2028	Israel	5967213.5	20.53238638395011	-2239743.7195297303	-490.9027330475967	370.5370091221928	-1352.3424752173864	-13.87121599033604	-46.32629903597459	18.58386705530259	-52760665.30715409	-26380332.653577045	-79140997.96073113	5967213.5
Jerusalem	ssp126	2029	Israel	5967213.5	20.41761000376473	-4277472.839529441	-937.5282935954788	-243.57313663114496	-1631.4834505598126	-26.491311989194685	-52.636347035403915	-0.34627694298545464	-100762560.85863386	-50381280.42931693	-151143841.28795078	5967213.5
Jerusalem	ssp126	2030	Israel	5967213.5	20.63627829987001	-2960033.6730855526	-648.7745036899689	153.46332448893077	-1451.012331868869	-18.332127046506848	-48.55675456406	11.89250047104629	-69728221.38613465	-34864110.69306733	-104592332.07920198	5967213.5
Jerusalem	ssp126	2031	Israel	5967213.5	20.627956781660735	-1439060.7417075234	-315.4105735249216	611.8387284658718	-1242.6598755157142	-8.912413593298268	-43.84689783745571	26.02207065085925	-33899325.84154605	-16949662.920773026	-50848988.76231907	5967213.5
Jerusalem	ssp126	2032	Israel	5967213.5	20.70364345064992	-2729759.76464172	-598.3035100584441	222.8609407322781	-1419.4679608491658	-16.905991059112218	-47.84368657036269	14.031704452138257	-64303759.42361759	-32151879.711808793	-96455639.13542637	5967213.5
Jerusalem	ssp126	2033	Israel	5967213.5	20.62042206814783	-2438059.766797661	-534.3692639556364	310.77052912363865	-1379.5090570349112	-15.099430049835668	-46.94040606572442	16.74154596605308	-57432309.881354846	-28716154.940677423	-86148464.82203227	5967213.5
Jerusalem	ssp126	2034	Israel	5967213.5	20.697690530865795	-2687093.218774979	-588.9519383616241	235.71935181540562	-1413.6232285386534	-16.641747936955724	-47.71156500928445	14.428069135373036	-63298682.22364215	-31649341.111821074	-94948023.33546323	5967213.5
Jerusalem	ssp126	2035	Israel	5967213.5	20.815498529944794	-4430341.129630107	-971.0336722476798	-289.64303227792084	-1652.4243122174382	-27.43805828501837	-53.109720183315765	-1.7663963867209418	-104363612.45205986	-52181806.22602993	-156545418.6780898	5967213.5
Jerusalem	ssp126	2036	Israel	5967213.5	20.654069527437937	-2408496.1971641285	-527.8895774606156	319.6800980542919	-1375.4592529755232	-14.916336485935425	-46.84885928377429	17.016186311903468	-56735893.77395883	-28367946.886979416	-85103840.66093825	5967213.5
Jerusalem	ssp126	2037	Israel	5967213.5	20.597800894966856	-3515911.610720088	-770.6107639934287	-14.061533428325902	-1527.1599945585313	-21.774799022748915	-50.27809055218101	6.728492506683253	-82822795.36057378	-41411397.68028689	-124234193.04086068	5967213.5
Jerusalem	ssp126	2038	Israel	5967213.5	20.614718721862236	-4613541.717031734	-1011.1872256507759	-344.8541682071784	-1677.5202830943733	-28.572659041009018	-53.67702056131109	-3.468297520706926	-108679188.7350468	-54339594.3675234	-163018783.1025702	5967213.5
Jerusalem	ssp126	2039	Israel	5967213.5	20.66631544241472	-3484684.0878879717	-763.7663754274854	-4.650499150154019	-1522.8822517048168	-21.581400237758345	-50.181391159685745	7.018590684169126	-82087182.23387964	-41043591.11693982	-123130773.35081947	5967213.5
Jerusalem	ssp126	2040	Israel	5967213.5	20.663701095009436	-3430907.719094933	-751.9797740481893	11.55607774637815	-1515.5156258427567	-21.24835158571851	-50.01486683366582	7.518163662228872	-80820395.7839016	-40410197.8919508	-121230593.6758524	5967213.5
Jerusalem	ssp126	2041	Israel	5967213.5	20.81311218045422	-2638595.395633937	-578.3222784950942	250.3351341318837	-1406.9796911220724	-16.341390456774178	-47.56138626919367	14.878605355645334	-62156240.16986672	-31078120.08493336	-93234360.25480008	5967213.5
Jerusalem	ssp126	2042	Israel	5967213.5	20.744173770833363	-4020324.618941863	-881.1670397680646	-166.07641261845015	-1596.2576669176788	-24.89873758963396	-51.84005983562356	2.0425846563556576	-94705032.45373209	-47352516.226866044	-142057548.68059814	5967213.5
Jerusalem	ssp126	2043	Israel	5967213.5	20.615783023463866	-4838431.238205831	-1060.478079606742	-412.6290923966319	-1708.3270668168523	-29.96544835657555	-54.37341521909437	-5.557481494056759	-113976813.03656474	-56988406.51828237	-170965219.55484712	5967213.5
Jerusalem	ssp126	2044	Israel	5967213.5	20.65326518689921	-2433488.5735166715	-533.3673585789813	312.14814901653904	-1378.8828661745017	-15.071119663794065	-46.926250872703605	16.784011545115547	-57324628.2762455	-28662314.13812275	-85986942.41436824	5967213.5
Jerusalem	ssp126	2045	Israel	5967213.5	20.835556868208663	-2806027.768204202	-615.0197848118644	199.87606294632474	-1429.9156325700537	-17.378335256951402	-48.07985866928226	13.323188155379526	-66100371.497810535	-33050185.748905268	-99150557.2467158	5967213.5
Jerusalem	ssp126	2046	Israel	5967213.5	20.913334291654014	-1914069.4741768064	-419.5220765318875	468.6854118312933	-1307.729564895068	-11.854245137649642	-45.31781360963139	21.60932333433216	-45088899.24374315	-22544449.621871576	-67633348.86561473	5967213.5
Jerusalem	ssp126	2047	Israel	5967213.5	20.897546898344494	-1937662.5774706444	-424.69316766478346	461.5751615235615	-1310.961496853128	-12.000362315618418	-45.390872198615796	21.390147567378932	-45644671.68127216	-22822335.84063608	-68467007.52190824	5967213.5
Jerusalem	ssp126	2048	Israel	5967213.5	20.84707034112066	-3113844.441781101	-682.4864529931026	107.10939419712236	-1472.0823001833276	-19.284710315570777	-49.03304619859196	10.463625567450421	-73351474.5364933	-36675737.26824665	-110027211.80473995	5967213.5
Jerusalem	ssp126	2049	Israel	5967213.5	20.886621929969117	-2101336.8194836797	-460.5669741333943	412.24867762922145	-1333.3826258960098	-13.014032202588112	-45.89770714210063	19.869642736924433	-49500274.36784442	-24750137.18392221	-74250411.55176663	5967213.5
Jerusalem	ssp126	2050	Israel	5967213.5	20.90126389972762	-2956873.1191270417	-648.0817795346791	154.41582020245482	-1450.5793792718127	-18.31255305407845	-48.5469675678458	11.921861459688927	-69653769.59589808	-34826884.79794904	-104480654.39384711	5967213.5
Jerusalem	ssp126	2051	Israel	5967213.5	20.82008151268445	-4227086.940363548	-926.4848088467897	-228.3883451016975	-1624.581272591882	-26.179261246914287	-52.48032166426371	0.12179917043515331	-99575642.22195612	-49787821.11097806	-149363463.33293417	5967213.5
Jerusalem	ssp126	2052	Israel	5967213.5	20.95062213748427	-3002338.4989928296	-658.0467942997832	140.71392490043695	-1456.8075135000029	-18.594129958927752	-48.68775602027045	11.49949610241498	-70724777.70689085	-35362388.853445426	-106087166.56033628	5967213.5
Jerusalem	ssp126	2053	Israel	5967213.5	20.839279458353275	-3091722.8845715476	-677.6378925088172	113.77616486301463	-1469.0519498806493	-19.147706739929234	-48.9645444107712	10.66913093091273	-72830366.66784334	-36415183.33392167	-109245550.00176501	5967213.5
Jerusalem	ssp126	2054	Israel	5967213.5	20.90846434757407	-4405937.993939769	-965.6850397676055	-282.288662617819	-1649.0814169173918	-27.286924401685866	-53.03415324164951	-1.539695561722226	-103788758.43488982	-51894379.21744491	-155683137.65233475	5967213.5
Jerusalem	ssp126	2055	Israel	5967213.5	20.79119615597839	-2458384.6240190445	-538.8240271822413	304.6452296870573	-1382.293284051539	-15.225306274884204	-47.003344178248675	16.552731628480316	-57911093.672519304	-28955546.836259652	-86866640.50877896	5967213.5
Jerusalem	ssp126	2056	Israel	5967213.5	20.818950505857945	-2292275.684197179	-502.4165883171747	354.7054581265231	-1359.5386347608726	-14.196557779195615	-46.48896993040437	18.095854372013164	-53998137.87224229	-26999068.936121143	-80997206.80836344	5967213.5
Jerusalem	ssp126	2057	Israel	5967213.5	20.880804040522168	-4474017.801970569	-980.6066415277808	-302.8058650380601	-1658.4074180175014	-27.708557338321064	-53.244969709967116	-2.1721449666750203	-105392484.76052612	-52696242.38026306	-158088727.14078918	5967213.5
Jerusalem	ssp126	2058	Israel	5967213.5	21.00125646048409	-3350937.92734358	-734.4521484588515	35.656562931717644	-1504.5608598494207	-20.753081415112618	-49.767231748362875	8.261068918137696	-78936582.30091885	-39468291.15045942	-118404873.45137827	5967213.5
Jerusalem	ssp126	2059	Israel	5967213.5	20.80451806580024	-4423010.060016583	-969.4268624693727	-287.43366883274916	-1651.4200561059963	-27.39265538951625	-53.08701873556469	-1.6982920434677453	-104190917.6446808	-52095458.8223404	-156286376.4670212	5967213.5
Jerusalem	ssp126	2060	Israel	5967213.5	20.820337593244258	-4067789.0184551952	-891.570195825781	-180.38075219781035	-1602.7596394537516	-25.192694854369222	-51.98703846799118	1.6016487592528108	-95823130.59812772	-47911565.29906386	-143734695.89719158	5967213.5
Jerusalem	ssp126	2061	Israel	5967213.5	20.89854846832216	-3034654.1680881204	-665.129680676833	130.97495613199294	-1461.2343174856592	-18.79426786845029	-48.78782497503171	11.199289238131215	-71486023.82020572	-35743011.91010286	-107229035.73030858	5967213.5
Jerusalem	ssp126	2062	Israel	5967213.5	21.06947800259725	-4530545.001351551	-992.9961646797769	-319.8414593720547	-1666.150869987499	-28.058642477573912	-53.420012279593536	-2.6972726755543306	-106724071.32611634	-53362035.66305817	-160086106.98917452	5967213.5
Jerusalem	ssp126	2063	Israel	5967213.5	21.028044559347503	-3767652.8241968164	-825.7869203718899	-89.92874844871017	-1561.6450922950696	-23.333886660926225	-51.05763437126967	4.389861049417277	-88752953.25875136	-44376476.62937568	-133129429.88812704	5967213.5
Jerusalem	ssp126	2064	Israel	5967213.5	20.928561700038433	-2938081.7045290405	-643.9631133214186	160.07898624568838	-1448.005212888525	-18.196173769975545	-48.488777925794366	12.09643038584322	-69211108.44337064	-34605554.22168532	-103816662.66505596	5967213.5
Jerusalem	ssp126	2065	Israel	5967213.5	20.721599846859977	-4933511.121946216	-1081.3175061799773	-441.2833039348304	-1721.3517084251241	-30.55429858626858	-54.667840333940866	-6.4407568385963	-116216568.36201912	-58108284.18100956	-174324852.54302868	5967213.5
Jerusalem	ssp126	2066	Israel	5967213.5	20.811007193822615	-4260894.752260196	-933.8947402213978	-238.57700074178342	-1629.212479701012	-26.38864031867579	-52.58501120014446	-0.19226943720703105	-100372038.09202507	-50186019.046012536	-150558057.13803762	5967213.5
Jerusalem	ssp126	2067	Israel	5967213.5	20.887445469972306	-3014152.4767490076	-660.6361592874384	137.1535480424102	-1458.4258666172875	-18.667296471565813	-48.724339276589475	11.389746333457893	-71003074.42490587	-35501537.21245293	-106504611.6373588	5967213.5
Jerusalem	ssp126	2068	Israel	5967213.5	21.003803175750864	-3423255.7181562735	-750.3026231575243	13.862160221042586	-1514.4674065360912	-21.20096109329171	-49.99117158745243	7.589249400869036	-80640140.93736076	-40320070.46868038	-120960211.40604115	5967213.5
Jerusalem	ssp126	2069	Israel	5967213.5	20.917055682037315	-4266872.887760782	-935.2050164954985	-240.37863061867188	-1630.031402372325	-26.425664201374985	-52.60352314149408	-0.24780526125591962	-100512862.42096812	-50256431.21048406	-150769293.63145217	5967213.5
Jerusalem	ssp126	2070	Israel	5967213.5	20.93556097669693	-3030257.37615854	-664.1660002539113	132.30001671351033	-1460.6320172213332	-18.76703758759804	-48.7742098346056	11.240134659409492	-71382450.5116173	-35691225.25580865	-107073675.76742595	5967213.5
Jerusalem	ssp126	2071	Israel	5967213.5	21.01289743794478	-3127864.157120862	-685.5592673141462	102.88427450568747	-1474.0028091339798	-19.37153743686377	-49.07645975923846	10.333384885510938	-73681730.85211232	-36840865.42605616	-110522596.27816848	5967213.5
Jerusalem	ssp126	2072	Israel	5967213.5	20.831899688724864	-2822201.025544242	-618.5646083384488	195.00193059727167	-1432.1311472741688	-17.47849972839282	-48.12994090500299	13.172941448217358	-66481357.862457454	-33240678.931228727	-99722036.79368618	5967213.5
Jerusalem	ssp126	2073	Israel	5967213.5	20.97344571093375	-3822461.540860175	-837.7997897775574	-106.44644388150277	-1569.1531356736118	-23.67332886601477	-51.22735547381398	3.880697741784374	-90044058.27696179	-45022029.138480894	-135066087.41544268	5967213.5
Jerusalem	ssp126	2074	Israel	5967213.5	20.96765902793343	-3450338.8317426583	-756.23864805317	5.700125989529852	-1518.1774220958696	-21.368692657832618	-50.07503736972289	7.3376520540576	-81278126.02420226	-40639063.01210113	-121917189.03630339	5967213.5
Jerusalem	ssp126	2075	Israel	5967213.5	20.930820449292593	-4755780.2122742385	-1042.3627862518726	-387.72056403368674	-1697.0050084700588	-29.4535727243223	-54.11747740296772	-4.789668045676834	-112029838.8901721	-56014919.44508605	-168044758.33525813	5967213.5
Jerusalem	ssp126	2076	Israel	5967213.5	20.853125445414193	-4541349.463227777	-995.3642659129221	-323.09759856762935	-1667.6309332582148	-28.12555684060466	-53.453469461108895	-2.7976442201003806	-106978587.31913143	-53489293.65956572	-160467880.97869715	5967213.5
Jerusalem	ssp126	2077	Israel	5967213.5	21.01333442808967	-3084346.655420373	-676.0211847496555	115.99913803186223	-1468.0415075311732	-19.102024161669064	-48.94170312164111	10.737654798302984	-72656608.05694488	-36328304.02847244	-108984912.08541732	5967213.5
Jerusalem	ssp126	2078	Israel	5967213.5	20.959158691536725	-3386702.804955247	-742.2910257436004	24.878106665187943	-1509.4601581523887	-20.97458101700611	-49.87798154930963	7.928819515297434	-79779079.91391213	-39889539.956956066	-119668619.8708682	5967213.5
Jerusalem	ssp126	2079	Israel	5967213.5	20.880853158463406	-2945763.0171485012	-645.6466886900673	157.76407011379592	-1449.0574474939306	-18.2437457959644	-48.51256393878877	12.025072346860057	-69392053.77238356	-34696026.88619178	-104088080.65857533	5967213.5
Jerusalem	ssp126	2080	Israel	5967213.5	20.96386046763265	-2262937.324667259	-495.98626294075416	363.5471555191018	-1355.5196814006097	-14.014858990047102	-46.39812053583011	18.368402555735983	-53307026.940968394	-26653513.470484197	-79960540.41145259	5967213.5
Jerusalem	ssp126	2081	Israel	5967213.5	21.116225857738648	-2500246.2889314936	-547.9991866151065	292.0293854668673	-1388.02775869708	-15.484564595669838	-47.13297333864146	16.163844147301887	-58897210.64312952	-29448605.32156476	-88345815.96469428	5967213.5
Jerusalem	ssp126	2082	Israel	5967213.5	21.009631714015356	-1898879.0311784623	-416.1926643678669	473.2633535568218	-1305.6486822925551	-11.760167447429282	-45.27077476452121	21.75043986966267	-44731064.60761285	-22365532.303806424	-67096596.91141927	5967213.5
Jerusalem	ssp126	2083	Israel	5967213.5	20.939419309219637	-2980594.6453931937	-653.281018168356	147.2668670811488	-1453.828903417861	-18.45946558321694	-48.620423832415035	11.701492665981192	-70212567.23733808	-35106283.61866904	-105318850.85600713	5967213.5
Jerusalem	ssp126	2084	Israel	5967213.5	20.910793177832694	-3804845.343217601	-833.9387053627468	-101.13745281113847	-1566.7399579143553	-23.564227954023053	-51.17280501781809	4.0443491097720425	-89629081.19735214	-44814540.59867607	-134443621.7960282	5967213.5
Jerusalem	ssp126	2085	Israel	5967213.5	20.953326123275527	-2108216.904612954	-462.0749379973447	410.17522731628947	-1334.3251033109789	-13.056642053897406	-45.919012067755276	19.805727959960493	-49662345.53055163	-24831172.765275814	-74493518.29582745	5967213.5
Jerusalem	ssp126	2086	Israel	5967213.5	20.901901896813726	-3790091.06145564	-830.7048901820428	-96.69095693767008	-1564.7188234264152	-23.47285150442398	-51.12711679301856	4.181413784170687	-89281521.02111296	-44640760.51055648	-133922281.53166944	5967213.5
Jerusalem	ssp126	2087	Israel	5967213.5	20.998411920799935	-3227552.7403477123	-707.408819802223	72.84113983458224	-1487.6587794390277	-19.988930336619326	-49.38515620911622	9.407295535877637	-76030051.29998958	-38015025.64999479	-114045076.94998437	5967213.5
Jerusalem	ssp126	2088	Israel	5967213.5	20.940762516754504	-3658226.2626755433	-801.8030164768163	-56.95088059298382	-1546.6551523606486	-22.65618436101324	-50.718783221313195	5.406414499286768	-86175239.50614892	-43087619.75307446	-129262859.25922337	5967213.5
Jerusalem	ssp126	2089	Israel	5967213.5	20.733452472169635	-4575812.743138789	-1002.9178615098563	-333.4837925134141	-1672.3519305062987	-28.338995367170185	-53.56018872439168	-3.1178020099487185	-107790423.7631481	-53895211.88157405	-161685635.64472216	5967213.5
Jerusalem	ssp126	2090	Israel	5967213.5	20.971410944857066	-2708869.104617928	-593.7247352587085	229.15675608191418	-1416.6062265993314	-16.776610695259038	-47.7789963884361	14.225774997918037	-63811647.26277073	-31905823.631385364	-95717470.8941561	5967213.5
Jerusalem	ssp126	2091	Israel	5967213.5	20.93497288022125	-3371717.645926303	-739.0066073262976	29.39418198897897	-1507.4073966415747	-20.88177469469006	-49.83157838815162	8.06802899877151	-79426081.06265669	-39713040.53132834	-119139121.59398502	5967213.5
Jerusalem	ssp126	2092	Israel	5967213.5	20.916290496325566	-3327477.553504939	-729.3101487133961	42.72681258171883	-1501.347110008511	-20.60778625929099	-49.694584170452075	8.479011651870067	-78383936.51323865	-39191968.25661933	-117575904.76985797	5967213.5
Jerusalem	ssp126	2093	Israel	5967213.5	21.017179701609013	-1787366.170909793	-391.75148951445976	506.8699689802563	-1290.3729480091758	-11.069544249338065	-44.9254631654756	22.786374666799503	-42104204.825943634	-21052102.412971817	-63156307.23891545	5967213.5
Jerusalem	ssp126	2094	Israel	5967213.5	21.01563283252491	-1999503.0669431454	-438.247247549167	442.9383016825334	-1319.4327967808679	-12.383353806538267	-45.582367944075706	20.815660330999222	-47101421.10266324	-23550710.55133162	-70652131.65399486	5967213.5
Jerusalem	ssp126	2095	Israel	5967213.5	20.981389767443222	-2452293.4034511736	-537.4889651399683	306.48093999518255	-1381.4588702751184	-15.187582031969711	-46.98448205679145	16.609317992852027	-57767605.448000036	-28883802.724000018	-86651408.17200005	5967213.5
Jerusalem	ssp126	2096	Israel	5967213.5	20.857095528486877	-1661642.7475598669	-364.19567069803793	544.7592198528366	-1273.150561248912	-10.290911968722938	-44.536147025168034	23.9543230877222	-39142593.01170092	-19571296.50585046	-58713889.51755138	5967213.5
Jerusalem	ssp126	2097	Israel	5967213.5	20.84352600041914	-3011133.465970748	-659.9744582949431	138.0633869070914	-1458.012303496978	-18.648599086585023	-48.714990584099084	11.417792410929096	-70931956.90559258	-35465978.45279629	-106397935.35838887	5967213.5
Jerusalem	ssp126	2098	Israel	5967213.5	20.85922323324143	-2195894.1012253826	-481.2918578028082	383.7519625837774	-1346.3356781893935	-13.599645845372791	-46.19051396349297	18.991222272747407	-51727718.986095555	-25863859.493047778	-77591578.47914334	5967213.5
Kolkata	ssp126	2024	India	949483091.4999999	26.34291435068857	-1993520649.2524235	-436936.03271291894	-410771.77986793255	-463100.2855579053	-42327.146595507875	-45706.613558838486	-38947.679632177336	-2381789840.7851033	-1190894920.3925517	-3572684761.177655	949483091.4999999
Kolkata	ssp126	2025	India	949483091.4999999	26.391922386298756	-2280400520.7138715	-499813.8127592637	-497228.7274316566	-502398.8980868708	-48418.28308772307	-48752.18180494607	-48084.38437050008	-2724544034.7929497	-1362272017.3964748	-4086816052.1894245	949483091.4999999
Kolkata	ssp126	2026	India	949483091.4999999	26.326490378576395	-2107746525.9163916	-461971.8412968024	-445196.0166707723	-478747.66592283244	-44752.431444384674	-46919.255983276875	-42585.6069054925	-2518262985.768576	-1259131492.884288	-3777394478.6528645	949483091.4999999
Kolkata	ssp126	2027	India	949483091.4999999	26.26789462025722	-1774076106.875531	-388838.5987672986	-344637.8081927047	-433039.3893418926	-37667.821236499665	-43376.95087933438	-31958.691593664982	-2119605056.3711846	-1059802528.1855923	-3179407584.556777	949483091.4999999
Kolkata	ssp126	2028	India	949483091.4999999	26.428825773409066	-2160941277.499915	-473630.9649315472	-461227.3116685464	-486034.61819454795	-45881.881520174524	-47483.981021171814	-44279.7820191773	-2581818243.624679	-1290909121.8123395	-3872727365.4370184	949483091.4999999
Kolkata	ssp126	2029	India	949483091.4999999	26.343484288611734	-1745482154.8035398	-382571.43118987593	-336020.45277374843	-429122.40960600344	-37060.70417375459	-43073.39234796184	-31048.015999547373	-2085441986.8396533	-1042720993.4198266	-3128162980.25948	949483091.4999999
Kolkata	ssp126	2030	India	949483091.4999999	26.333924454748338	-2269759086.2590756	-497481.44356369204	-494021.7197877456	-500941.1673396385	-48192.34032845271	-48639.2104253109	-47745.470231594576	-2711830015.2590594	-1355915007.6295297	-4067745022.888589	949483091.4999999
Kolkata	ssp126	2031	India	949483091.4999999	26.50828618404335	-2300762655.092048	-504276.74632160383	-503365.2610798743	-505188.23156333336	-48850.61923991968	-48968.34988104439	-48732.88859879502	-2748872011.940727	-1374436005.9703636	-4123308017.911091	949483091.4999999
Kolkata	ssp126	2032	India	949483091.4999999	26.45790533700798	-2005493806.9332514	-439560.28645118256	-414380.12875804503	-464740.4441443201	-42581.364980733786	-45833.72275145144	-39329.00721001615	-2396094957.3822174	-1198047478.6911087	-3594142436.073326	949483091.4999999
Kolkata	ssp126	2033	India	949483091.4999999	26.235788071985564	-1669791391.766894	-365981.6749078714	-313209.5378859922	-418753.8119297506	-35453.61070111938	-42269.84561164423	-28637.375790594553	-1995009268.9696207	-997504634.4848104	-2992513903.454431	949483091.4999999
Kolkata	ssp126	2034	India	949483091.4999999	26.44655908630869	-2390889280.361189	-524030.5272025114	-530526.7097911222	-517534.3446139006	-50764.22012554623	-49925.15032385766	-51603.28992723486	-2856552201.022668	-1428276100.511334	-4284828301.534002	949483091.4999999
Kolkata	ssp126	2035	India	949483091.4999999	26.540191663868825	-2335132076.4494452	-511809.77018075937	-513723.16888621316	-509896.3714753056	-49580.36314136484	-49333.22183176697	-49827.504450962755	-2789935413.342362	-1394967706.671181	-4184903120.013543	949483091.4999999
Kolkata	ssp126	2036	India	949483091.4999999	26.493345935367685	-2239504846.2716565	-490850.37726507965	-484904.0036271535	-496796.7509030057	-47549.97143623028	-48318.025979199694	-46781.91689326095	-2675683290.884912	-1337841645.442456	-4013524936.327368	949483091.4999999
Kolkata	ssp126	2037	India	949483091.4999999	26.567637500415753	-2385567677.215718	-522864.1484309013	-528922.9389801583	-516805.3578816443	-50651.22993578028	-49868.65522897468	-51433.80464258592	-2850194132.791308	-1425097066.395654	-4275291199.186962	949483091.4999999
Kolkata	ssp126	2038	India	949483091.4999999	26.508298027777837	-2337300998.7791424	-512285.1504174053	-514376.8167116013	-510193.48412320926	-49626.414479452396	-49356.24750081076	-49896.58145809413	-2792526767.0723877	-1396263383.5361938	-4188790150.6085815	949483091.4999999
Kolkata	ssp126	2039	India	949483091.4999999	26.50822402493539	-2423359216.4227877	-531147.2255173824	-540312.1699740698	-521982.28106069495	-51453.63347280256	-50269.856997485826	-52637.40994811934	-2895346162.7864695	-1447673081.3932347	-4343019244.179705	949483091.4999999
Kolkata	ssp126	2040	India	949483091.4999999	26.581458421239518	-2336419397.6099777	-512091.9227638898	-514111.12868801743	-510072.71683976206	-49607.696006714265	-49346.88826444168	-49868.50374898691	-2791473460.346356	-1395736730.173178	-4187210190.519534	949483091.4999999
Kolkata	ssp126	2041	India	949483091.4999999	26.607776614274098	-2364794663.7191787	-518311.1591713858	-522662.57874832454	-513959.7395944471	-50210.16985053462	-49648.12518635186	-50772.21451471744	-2825375251.418248	-1412687625.709124	-4238062877.1273723	949483091.4999999
Kolkata	ssp126	2042	India	949483091.4999999	26.743830904397864	-2445840189.68281	-536074.5621223187	-547087.2578058572	-525061.8664387802	-51930.95757332953	-50508.51904774932	-53353.39609890982	-2922205655.685002	-1461102827.842501	-4383308483.527503	949483091.4999999
Kolkata	ssp126	2043	India	949483091.4999999	26.69928200240341	-2486619926.114139	-545012.5865456237	-559377.0413879016	-530648.1317033458	-52796.80758732459	-50941.44405474684	-54652.17111990237	-2970927880.8490324	-1485463940.4245162	-4456391821.273548	949483091.4999999
Kolkata	ssp126	2044	India	949483091.4999999	26.80639814021338	-2683309244.789675	-588122.5742005357	-618653.2744134057	-557591.8739876659	-56972.985861911184	-53029.533192040144	-60916.43853178229	-3205925507.378732	-1602962753.689366	-4808888261.068098	949483091.4999999
Kolkata	ssp126	2045	India	949483091.4999999	26.621882737660695	-2451088478.059046	-537224.8719034115	-548668.9337548598	-525780.8100519632	-52042.391117576866	-50564.235819872985	-53520.5464152808	-2928476129.9540873	-1464238064.9770436	-4392714194.931131	949483091.4999999
Kolkata	ssp126	2046	India	949483091.4999999	26.737092601469204	-2649973922.0716634	-580816.2020979578	-608607.012772361	-553025.3914235546	-56265.19831427647	-52675.6394182228	-59854.75721033025	-3166097611.4305186	-1583048805.7152593	-4749146417.145778	949483091.4999999
Kolkata	ssp126	2047	India	949483091.4999999	26.73142386531589	-2582597094.8010373	-566048.678312615	-588301.6675675148	-543795.6890577155	-54834.62931259965	-51960.35491738438	-57708.90370781498	-3085598097.789831	-1542799048.8949156	-4628397146.684747	949483091.4999999
Kolkata	ssp126	2048	India	949483091.4999999	26.734726397167858	-2662443348.3068223	-583549.2270262118	-612364.9220487103	-554733.5320037133	-56529.95365173198	-52808.01708695054	-60251.89021651348	-3180995652.611307	-1590497826.3056536	-4771493478.916961	949483091.4999999
Kolkata	ssp126	2049	India	949483091.4999999	26.71820656366917	-2724841495.203665	-597225.5331953827	-631169.8430313203	-563281.2233594451	-57854.81352312604	-53470.44702264757	-62239.180023604575	-3255546810.342443	-1627773405.1712215	-4883320215.513664	949483091.4999999
Kolkata	ssp126	2050	India	949483091.4999999	26.77620435702315	-2736224039.830535	-599720.3374971625	-634600.1989462675	-564840.4760480575	-58096.49179981306	-53591.28616099109	-62601.697438635114	-3269146282.7957263	-1634573141.3978631	-4903719424.193589	949483091.4999999
Kolkata	ssp126	2051	India	949483091.4999999	26.846268278761936	-3093786768.7498846	-678090.2506849653	-742358.8295794963	-613821.6717904343	-65688.39211432982	-57387.236318249474	-73989.54791041024	-3696349921.4953046	-1848174960.7476523	-5544524882.242957	949483091.4999999
Kolkata	ssp126	2052	India	949483091.4999999	26.77499083285994	-2630381961.538627	-576522.0737619499	-602702.5863103501	-550341.5612135497	-55849.214769844206	-52467.64764600665	-59230.781893681815	-3142689811.4781375	-1571344905.7390687	-4714034717.217206	949483091.4999999
Kolkata	ssp126	2053	India	949483091.4999999	26.69245690514876	-2329636822.1507564	-510605.3308824166	-512067.06485099177	-509143.5969138413	-49463.6859279297	-49274.88322504941	-49652.48863081006	-2783369872.6914263	-1391684936.3457131	-4175054809.0371394	949483091.4999999
Kolkata	ssp126	2054	India	949483091.4999999	26.677636290359544	-2511028356.728909	-550362.3795570801	-566733.0067786542	-533991.752335506	-53315.05615484495	-51200.56833850703	-55429.54397118293	-3000090233.4384365	-1500045116.7192183	-4500135350.157655	949483091.4999999
Kolkata	ssp126	2055	India	949483091.4999999	26.72945650464096	-2618959748.6022563	-574018.57503617	-599260.2755624028	-548776.8745099372	-55606.694241359044	-52346.387381764085	-58867.00110095409	-3129042944.694324	-1564521472.347162	-4693564417.041486	949483091.4999999
Kolkata	ssp126	2056	India	949483091.4999999	26.78081210111451	-2790226064.3357277	-611556.3976626843	-650874.7816738599	-572238.0136515086	-59243.08218428791	-54164.58135322851	-64321.58301534738	-3333666042.5466533	-1666833021.2733266	-5000499063.81998	949483091.4999999
Kolkata	ssp126	2057	India	949483091.4999999	26.813983045471396	-2675280219.866706	-586362.7879160494	-616233.5682722369	-556492.0075598618	-56802.51072032642	-52944.29562124777	-60660.72581940517	-3196332704.8160367	-1598166352.4080184	-4794499057.224055	949483091.4999999
Kolkata	ssp126	2058	India	949483091.4999999	26.90377958440594	-2826492080.5859714	-619505.1135531486	-661804.2660232483	-577205.9610830488	-60013.09526984806	-54549.58789600858	-65476.602643687605	-3376995430.232181	-1688497715.1160905	-5065493145.348271	949483091.4999999
Kolkata	ssp126	2059	India	949483091.4999999	26.897667443660435	-2624774051.7861447	-575292.9428572962	-601012.5313164513	-549573.3543981411	-55730.145615342764	-52408.113068755934	-59052.17816192968	-3135989673.969399	-1567994836.9846995	-4703984510.954099	949483091.4999999
Kolkata	ssp126	2060	India	949483091.4999999	26.87921582591957	-2720537019.4048	-596282.0864449467	-629872.6037494707	-562691.5691404226	-57763.41934658532	-53424.74993437722	-62102.0887587935	-3250403970.8481627	-1625201985.4240813	-4875605956.2722435	949483091.4999999
Kolkata	ssp126	2061	India	949483091.4999999	26.772610039454698	-2684142869.4154377	-588305.2864472782	-618904.5037526765	-557706.0691418799	-56990.68567944429	-53038.38310080669	-60942.988258081925	-3206921493.3823957	-1603460746.6911979	-4810382240.073593	949483091.4999999
Kolkata	ssp126	2062	India	949483091.4999999	26.832028583461696	-2898206681.3539467	-635223.3822146226	-683416.8854327751	-587029.8789964701	-61535.76543676201	-55310.922979465555	-67760.60789405854	-3462677566.310958	-1731338783.155479	-5194016349.466436	949483091.4999999
Kolkata	ssp126	2063	India	949483091.4999999	26.9169377698851	-2722241111.1600313	-596655.5860077371	-630386.1656483075	-562925.0063671666	-57799.60123492591	-53442.840878547504	-62156.361591304376	-3252439961.0105405	-1626219980.5052702	-4878659941.515811	949483091.4999999
Kolkata	ssp126	2064	India	949483091.4999999	27.02191735240856	-3040157467.486092	-666335.883284682	-726196.5744041067	-606475.1921652572	-64549.71552361688	-56817.89802289299	-72281.5330243408	-3632275478.6414585	-1816137739.3207293	-5448413217.962188	949483091.4999999
Kolkata	ssp126	2065	India	949483091.4999999	26.744483869658634	-2524192418.9628406	-553247.6534713665	-570700.258410798	-535795.0485319351	-53594.560253373755	-51340.32038777143	-55848.800118976156	-3015818201.7963243	-1507909100.8981621	-4523727302.694487	949483091.4999999
Kolkata	ssp126	2066	India	949483091.4999999	26.817655152035744	-2806110738.969157	-615037.9701850798	-655661.9438921537	-574413.9964780058	-59580.35130266052	-54333.21591241481	-64827.486692906285	-3352644504.9369283	-1676322252.4684641	-5028966757.405393	949483091.4999999
Kolkata	ssp126	2067	India	949483091.4999999	26.88516712511673	-2915590530.811414	-639033.5409998209	-688655.8537624228	-589411.228237219	-61904.865573575866	-55495.473047872474	-68314.25809927928	-3483447191.168897	-1741723595.5844486	-5225170786.7533455	949483091.4999999
Kolkata	ssp126	2068	India	949483091.4999999	26.918564784703054	-2989061957.032899	-655136.867294941	-710797.9274182129	-599475.8071716691	-63464.837289656745	-56275.458905912936	-70654.21567340063	-3571228321.8172917	-1785614160.9086459	-5356842482.725938	949483091.4999999
Kolkata	ssp126	2069	India	949483091.4999999	26.918375647071947	-2676093841.0548306	-586541.1158476932	-616478.7691782471	-556603.4625171392	-56819.78581768539	-52952.93316992726	-60686.63846544361	-3197304791.401069	-1598652395.7005346	-4795957187.1016035	949483091.4999999
Kolkata	ssp126	2070	India	949483091.4999999	26.910686496916124	-2709379882.212816	-593836.6865124571	-626510.1788422975	-561163.1941826167	-57526.52700153325	-53306.30376185118	-61746.750241215384	-3237073807.43798	-1618536903.71899	-4855610711.15697	949483091.4999999
Kolkata	ssp126	2071	India	949483091.4999999	26.947382358334327	-2791126240.465523	-611753.6965404477	-651146.0676307845	-572361.3254501107	-59262.195047263216	-54174.13778471617	-64350.252309810356	-3334741541.9961658	-1667370770.9980829	-5002112312.994248	949483091.4999999
Kolkata	ssp126	2072	India	949483091.4999999	27.030621624180515	-2908529470.791724	-637485.9114064644	-686527.8630715575	-588443.9597413712	-61754.94261055811	-55420.511566363595	-68089.37365475266	-3475010879.7485094	-1737505439.8742547	-5212516319.622765	949483091.4999999
Kolkata	ssp126	2073	India	949483091.4999999	26.953119737239295	-2680840290.509855	-587581.4335364655	-617909.2060003092	-557253.6610726219	-56920.56413767234	-53003.322329920724	-60837.80594542403	-3202975685.8039	-1601487842.90195	-4804463528.70585	949483091.4999999
Kolkata	ssp126	2074	India	949483091.4999999	26.966628716356844	-2888331358.7334695	-633058.9279416413	-680440.760807426	-585677.0950758569	-61326.08903918292	-55206.08478067602	-67446.0932976899	-3450878870.821777	-1725439435.4108884	-5176318306.232665	949483091.4999999
Kolkata	ssp126	2075	India	949483091.4999999	26.951351090343454	-2876624621.828883	-630493.0677981704	-676912.7031101533	-584073.4324861874	-61077.52739558964	-55081.80395887938	-67073.25083229998	-3436892064.596048	-1718446032.298024	-5155338096.894072	949483091.4999999
Kolkata	ssp126	2076	India	949483091.4999999	26.94086063838851	-2903197328.971041	-636317.2227882324	-684920.9162214885	-587713.5293549763	-61641.728659854016	-55363.90459101155	-67919.55272869651	-3468640220.270821	-1734320110.1354105	-5202960330.406232	949483091.4999999
Kolkata	ssp126	2077	India	949483091.4999999	26.918689193025568	-2701051242.5160055	-592011.2312364436	-624000.177837779	-560022.2846351083	-57349.69033143396	-53217.88542680153	-61481.49523606645	-3227123035.458336	-1613561517.729168	-4840684553.187504	949483091.4999999
Kolkata	ssp126	2078	India	949483091.4999999	26.85545898659597	-2701851303.4849467	-592186.5870652528	-624241.2921023916	-560131.882028114	-57366.677513347735	-53226.37901775841	-61506.97600893711	-3228078920.7603264	-1614039460.3801632	-4842118381.14049	949483091.4999999
Kolkata	ssp126	2079	India	949483091.4999999	26.94821274256346	-2926087530.469242	-641334.2532535915	-691819.3331113573	-590849.1733958257	-62127.7416413489	-55606.911081759004	-68648.57220093886	-3495988644.979828	-1747994322.489914	-5243982967.469742	949483091.4999999
Kolkata	ssp126	2080	India	949483091.4999999	27.021892746878684	-3049158686.348265	-668308.7531722815	-728909.2704995561	-607708.2358450069	-64740.832636178646	-56913.45657917387	-72568.2086931835	-3643029825.052991	-1821514912.5264955	-5464544737.579487	949483091.4999999
Kolkata	ssp126	2081	India	949483091.4999999	26.98337601052271	-2956164525.186929	-647926.4712739065	-700883.6328892905	-594969.3096585225	-62766.34719832919	-55926.21386024914	-69606.48053640928	-3531923602.807723	-1765961801.4038615	-5297885404.211584	949483091.4999999
Kolkata	ssp126	2082	India	949483091.4999999	26.963146102432827	-3100630975.3609505	-679590.3507641029	-744421.4671883106	-614759.2343398953	-65833.71076787126	-57459.89564502018	-74207.5258907224	-3704527143.9286814	-1852263571.9643407	-5556790715.893023	949483091.4999999
Kolkata	ssp126	2083	India	949483091.4999999	26.95171522633504	-2976012315.100068	-652276.6718028137	-706865.1586165377	-597688.1849890895	-63187.76260406629	-56136.92156311769	-70238.60364501495	-3555637058.896012	-1777818529.448006	-5333455588.344018	949483091.4999999
Kolkata	ssp126	2084	India	949483091.4999999	26.91191324436877	-2779676090.64772	-609244.0746625729	-647695.3375487068	-570792.811776439	-59019.08135287521	-54052.58093752216	-63985.58176822831	-3321061297.1882005	-1660530648.5941002	-4981591945.782301	949483091.4999999
Kolkata	ssp126	2085	India	949483091.4999999	27.052963605227355	-2929116661.997409	-641998.1724926417	-692732.2220650514	-591264.1229202321	-62192.05725016781	-55639.06888616846	-68745.0456141672	-3499607747.04576	-1749803873.52288	-5249411620.56864	949483091.4999999
Kolkata	ssp126	2086	India	949483091.4999999	26.914431473594878	-2711371831.4395394	-594273.2781237937	-627110.4923078853	-561436.063939702	-57568.820783121075	-53327.45065264509	-61810.190913597144	-3239453719.797226	-1619726859.898613	-4859180579.695839	949483091.4999999
Kolkata	ssp126	2087	India	949483091.4999999	26.910175674659563	-2853802389.9892006	-625490.9347922126	-670034.7702269612	-580947.0993574639	-60592.957570302475	-54839.519046235786	-66346.39609436921	-3409624847.6950464	-1704812423.8475232	-5114437271.54257	949483091.4999999
Kolkata	ssp126	2088	India	949483091.4999999	26.862210094929477	-2924286857.972391	-640939.5853090761	-691276.6646876488	-590602.5059305036	-62089.509116005735	-55587.79481908743	-68591.22341292413	-3493837263.472348	-1746918631.736174	-5240755895.208523	949483091.4999999
Kolkata	ssp126	2089	India	949483091.4999999	26.86711659825698	-2966435407.7079716	-650177.6236072857	-703978.9673476869	-596376.2798668845	-62984.42226582162	-56035.25139399536	-69933.59313764791	-3544194899.6481576	-1772097449.8240788	-5316292349.472237	949483091.4999999
Kolkata	ssp126	2090	India	949483091.4999999	26.980150262320766	-2872337439.0533566	-629553.4112994248	-675620.6754243781	-583486.1471744715	-60986.50039073298	-55036.29045645104	-66936.71032501495	-3431769886.210705	-1715884943.1053524	-5147654829.316057	949483091.4999999
Kolkata	ssp126	2091	India	949483091.4999999	26.946258137960854	-2778067459.131383	-608891.4978918689	-647210.5444889888	-570572.451294749	-58984.92631062086	-54035.50341639499	-63934.34920484683	-3319139359.6328435	-1659569679.8164217	-4978709039.4492655	949483091.4999999
Kolkata	ssp126	2092	India	949483091.4999999	26.91944103939968	-2782912016.3941674	-609953.3186617943	-648670.5480476362	-571236.0892759524	-59087.78769082733	-54086.934106498215	-64088.64127515651	-3324927469.86683	-1662463734.933415	-4987391204.800245	949483091.4999999
Kolkata	ssp126	2093	India	949483091.4999999	26.87354165958628	-3093215608.8672266	-677965.0649572593	-742186.6992039006	-613743.4307106182	-65676.26504251255	-57381.17278234082	-73971.35730268432	-3695667519.3308277	-1847833759.6654139	-5543501278.996242	949483091.4999999
Kolkata	ssp126	2094	India	949483091.4999999	26.84349608676357	-2784253789.6331353	-610247.4059470475	-649074.9180648595	-571419.8938292357	-59116.27670226796	-54101.17861221853	-64131.37479231744	-3326530574.339516	-1663265287.169758	-4989795861.5092745	949483091.4999999
Kolkata	ssp126	2095	India	949483091.4999999	26.752888516662928	-2458687112.2421036	-538890.325970931	-550958.9330976991	-526821.7188441628	-52203.72804835431	-50644.9042852617	-53762.55181144698	-2937554716.4778	-1468777358.2389	-4406332074.7167	949483091.4999999
Kolkata	ssp126	2096	India	949483091.4999999	26.702859595829217	-2390467982.1011415	-523938.18785784347	-530399.7431922038	-517476.63252348313	-50755.27496953788	-49920.67774585349	-51589.87219322231	-2856048848.3655996	-1428024424.1827998	-4284073272.5483994	949483091.4999999
Kolkata	ssp126	2097	India	949483091.4999999	26.903092489280432	-3178580191.9849696	-696675.1105721071	-767913.0119243163	-625437.2092198979	-67488.7565384211	-58287.41853029511	-76690.09454654716	-3797658184.3931193	-1898829092.1965597	-5696487276.589679	949483091.4999999
Kolkata	ssp126	2098	India	949483091.4999999	26.923538670568817	-3053357355.9530783	-669229.0095240213	-730174.6229831984	-608283.3960648443	-64829.980297596434	-56958.03040988277	-72701.93018531015	-3648046250.9492087	-1824023125.4746044	-5472069376.423813	949483091.4999999
Lisbon	ssp126	2024	Portugal	8564778.999999998	17.328375310555792	33158381.962458752	7267.590567114723	8695.386133525164	5839.795000704282	194.88070574570207	143.83218559346872	245.9292258979353	407079472.8118772	203539736.4059386	610619209.2178158	8564778.999999998
Lisbon	ssp126	2025	Portugal	8564778.999999998	17.368123842459365	34665847.87958069	7597.994055798983	9149.69093046602	6046.297181131945	203.74048732819622	148.26207638471578	259.21889827167655	425586359.8945643	212793179.94728214	638379539.8418465	8564778.999999998
Lisbon	ssp126	2026	Portugal	8564778.999999998	17.29749042903176	32189548.3368894	7055.243471099522	8403.408876504263	5707.078065694782	189.18661063228927	140.9851380367623	237.3880832278162	395185277.1908216	197592638.5954108	592777915.7862324	8564778.999999998
Lisbon	ssp126	2027	Portugal	8564778.999999998	17.35759172064091	34312577.32238199	7520.564892577351	9043.225831036278	5997.903954118425	201.66422149640744	147.2239434688214	256.1044995239934	421249321.0020389	210624660.50101945	631873981.5030583	8564778.999999998
Lisbon	ssp126	2028	Portugal	8564778.999999998	17.308400254561107	32690910.150604747	7165.130991913846	8554.504217623957	5775.757766203734	192.13324850507234	142.45845697315386	241.8080400369907	401340405.72050405	200670202.86025202	602010608.5807561	8564778.999999998
Lisbon	ssp126	2029	Portugal	8564778.999999998	17.53600438472206	39663262.23700366	8693.317750576622	10655.761010785274	6730.874490367969	233.1116320957806	162.947648768508	303.2756154230532	486938714.31117487	243469357.15558743	730408071.4667623	8564778.999999998
Lisbon	ssp126	2030	Portugal	8564778.999999998	17.366960972770237	33852298.91550945	7419.681954084739	8904.511790608936	5934.852117560543	198.95904182653152	145.87135363388344	252.04673001917953	415598566.04576606	207799283.02288303	623397849.068649	8564778.999999998
Lisbon	ssp126	2031	Portugal	8564778.999999998	17.25322483401671	32008664.147848643	7015.597621446755	8348.895833231707	5682.299409661802	188.12350572993284	140.4535855855841	235.79342587428147	392964594.63767177	196482297.31883588	589446891.9565077	8564778.999999998
Lisbon	ssp126	2032	Portugal	8564778.999999998	17.2646197490688	32310070.844905786	7081.659363267498	8439.730728235229	5723.587998299767	189.89495374285082	141.33930959204307	238.45059789365845	396664910.2766827	198332455.13834134	594997365.415024	8564778.999999998
Lisbon	ssp126	2033	Portugal	8564778.999999998	17.35993463157741	34582555.81839039	7579.738261565493	9124.589213394973	6034.887309736014	203.250957540942	148.01731149108866	258.48460359079525	424563798.28715086	212281899.14357543	636845697.4307263	8564778.999999998
Lisbon	ssp126	2034	Portugal	8564778.999999998	17.44224616787978	37158963.87625835	8144.430438632444	9901.040956862029	6387.819920402858	218.3931988353046	155.58843213826998	281.1979655323392	456193895.16981924	228096947.58490962	684290842.7547288	8564778.999999998
Lisbon	ssp126	2035	Portugal	8564778.999999998	17.389743041945614	35566890.20313902	7795.482784250125	9421.237932086342	6169.727636413909	209.03615477423122	150.9099101077333	267.1623994407291	436648293.93195397	218324146.96597698	654972440.897931	8564778.999999998
Lisbon	ssp126	2036	Portugal	8564778.999999998	17.368491959288743	35992418.43351346	7888.749245702056	9549.479316582747	6228.019174821366	211.53709833486613	152.16038188805075	270.91381478168137	441872427.24109745	220936213.62054873	662808640.8616462	8564778.999999998
Lisbon	ssp126	2037	Portugal	8564778.999999998	17.454885917810017	36762888.22194816	8057.619336317881	9781.675691179506	6333.562981456256	216.06535596504492	154.42451070314013	277.7062012269497	451331345.8230885	225665672.91154426	676997018.7346327	8564778.999999998
Lisbon	ssp126	2038	Portugal	8564778.999999998	17.629173973672504	42025702.216758914	9211.112814632568	11367.7292238622	7054.496405402935	246.99632559674183	169.8899955189886	324.102655674495	515941963.70365804	257970981.85182902	773912945.555487	8564778.999999998
Lisbon	ssp126	2039	Portugal	8564778.999999998	17.553448013207213	39764712.659472816	8715.553459610957	10686.335110707485	6744.771808514428	233.7078834433697	163.24577444230255	304.16999244443673	488184202.84381926	244092101.42190963	732276304.265729	8564778.999999998
Lisbon	ssp126	2040	Portugal	8564778.999999998	17.39688473819135	36113647.262777194	7915.319948006438	9586.01403225127	6244.625863761604	212.24959268487362	152.51662906305447	271.98255630669263	443360731.70547557	221680365.85273778	665041097.5582134	8564778.999999998
Lisbon	ssp126	2041	Portugal	8564778.999999998	17.465770123852533	37420113.823315695	8201.668783192958	9979.743680632735	6423.593885753178	219.92804712933793	156.35585628528665	283.5002379733892	459399985.9523341	229699992.97616705	689099978.9285011	8564778.999999998
Lisbon	ssp126	2042	Portugal	8564778.999999998	17.42213378180186	36232890.88872664	7941.45553725563	9621.95046746891	6260.96060704235	212.95041946245914	152.86704245184725	273.03379647307094	444824664.18694067	222412332.09347034	667236996.280411	8564778.999999998
Lisbon	ssp126	2043	Portugal	8564778.999999998	17.602381935566086	41411185.44115415	9076.424206280839	11182.532387378573	6970.316025183105	243.38464565837785	168.0841555498066	318.6851357669491	508397652.1226392	254198826.0613196	762596478.1839588	8564778.999999998
Lisbon	ssp126	2044	Portugal	8564778.999999998	17.402072436713798	35450982.88394993	7770.078440318268	9386.30695918004	6153.849921456498	208.3549363664622	150.56930090384878	266.1405718290755	435225320.6866384	217612660.3433192	652837981.0299577	8564778.999999998
Lisbon	ssp126	2045	Portugal	8564778.999999998	17.587000633670584	40723532.115163535	8925.705669077417	10975.294398723867	6876.116939430965	239.34312259403936	166.0633940176374	312.6228511704413	499955456.3080633	249977728.15403166	749933184.462095	8564778.999999998
Lisbon	ssp126	2046	Portugal	8564778.999999998	17.448231535112154	37057278.58870752	8122.143252319931	9870.396075682325	6373.8904289575385	217.7955671226265	155.28961628193093	280.30151796332194	454945523.2409421	227472761.62047106	682418284.8614132	8564778.999999998
Lisbon	ssp126	2047	Portugal	8564778.999999998	17.53725962620999	39619562.53363989	8683.739733401002	10642.591237168797	6724.888229633207	232.85479721638123	162.81923132880829	302.8903631039541	486402220.9374181	243201110.46870905	729603331.4061272	8564778.999999998
Lisbon	ssp126	2048	Portugal	8564778.999999998	17.55083700373378	40241602.85591568	8820.077338283365	10830.055443882045	6810.099232684684	236.5106950567713	164.64718024900333	308.37420986453924	494038897.7434947	247019448.87174734	741058346.615242	8564778.999999998
Lisbon	ssp126	2049	Portugal	8564778.999999998	17.442163357699815	36460820.046158426	7991.412612857117	9690.641446420956	6292.183779293278	214.29002026416953	153.53684285270242	275.0431976756365	447622909.3290237	223811454.66451186	671434363.9935355	8564778.999999998
Lisbon	ssp126	2050	Portugal	8564778.999999998	17.650813128373205	43152383.27898356	9458.056609092766	11707.27694124497	7208.8362769405585	253.6181324389826	173.200898940109	334.0353659378562	529774023.8251917	264887011.91259584	794661035.7377875	8564778.999999998
Lisbon	ssp126	2051	Portugal	8564778.999999998	17.750517289639077	45283295.23417604	9925.10580475139	12349.46958527558	7500.742024227199	266.142073630685	179.46286953596018	352.8212777254098	555934845.4331439	277967422.7165719	833902268.1497158	8564778.999999998
Lisbon	ssp126	2052	Portugal	8564778.999999998	17.537165461136002	39842035.411332935	8732.500912073448	10709.63785784341	6755.3639663034855	234.16232999838422	163.4729977198098	304.85166227695856	489133480.3175878	244566740.1587939	733700220.4763817	8564778.999999998
Lisbon	ssp126	2053	Portugal	8564778.999999998	17.62978137197687	42351097.92602216	9282.432422142318	11465.793684188107	7099.07116009653	248.90876346960408	170.84621445541973	326.9713124837883	519936788.11734885	259968394.05867442	779905182.1760232	8564778.999999998
Lisbon	ssp126	2054	Portugal	8564778.999999998	17.44094964382554	37461849.1869147	8210.816260146163	9992.321461443393	6429.311058848933	220.17333705699286	156.47850124911412	283.8681728648715	459912363.4812113	229956181.74060565	689868545.221817	8564778.999999998
Lisbon	ssp126	2055	Portugal	8564778.999999998	17.448257730739712	37629487.42968334	8247.558888698195	10042.842575702438	6452.275201693952	221.1585919797966	156.97112871051598	285.34605524907715	461970427.94185436	230985213.97092718	692955641.9127815	8564778.999999998
Lisbon	ssp126	2056	Portugal	8564778.999999998	17.655928561129436	43286693.741364636	9487.494518655738	11747.75406689406	7227.234970417418	254.4075110560541	173.59558824864473	335.21943386346345	531422929.13912106	265711464.56956053	797134393.7086816	8564778.999999998
Lisbon	ssp126	2057	Portugal	8564778.999999998	17.633376624670955	42591556.424052745	9335.13565458738	11538.260628800068	7132.010680374693	250.32200256709095	171.55283400416317	329.09117113001867	522888853.71337974	261444426.85668987	784333280.5700696	8564778.999999998
Lisbon	ssp126	2058	Portugal	8564778.999999998	17.617156902344902	41303210.2333681	9052.758407314032	11149.991913799213	6955.52490082885	242.75004639716516	167.76685591920028	317.73323687512993	507072059.9778818	253536029.9889409	760608089.9668226	8564778.999999998
Lisbon	ssp126	2059	Portugal	8564778.999999998	17.567703190076053	40360602.72675582	8846.159501755177	10865.918418655787	6826.400584854566	237.21008922019067	164.996877330713	309.4233011096683	495499837.6874621	247749918.84373105	743249756.5311931	8564778.999999998
Lisbon	ssp126	2060	Portugal	8564778.999999998	17.525631521141545	39702022.319391206	8701.813111099918	10667.442131504808	6736.184090695029	233.33943549761727	163.06155046942632	303.61732052580817	487414564.8494287	243707282.42471436	731121847.2741431	8564778.999999998
Lisbon	ssp126	2061	Portugal	8564778.999999998	17.68749398040573	43365797.72706851	9504.832378536039	11771.593624229474	7238.071132842606	254.87242640019605	173.8280459207157	335.91680687967636	532394074.4994136	266197037.2497068	798591111.7491205	8564778.999999998
Lisbon	ssp126	2062	Portugal	8564778.999999998	17.526307688130718	39800427.27591883	8723.381320749808	10697.098419773405	6749.664221726211	233.91778782490172	163.35072663306858	304.4848490167349	488622664.74618155	244311332.37309077	732933997.1192724	8564778.999999998
Lisbon	ssp126	2063	Portugal	8564778.999999998	17.622586615559808	41589998.63006145	9115.616138096135	11236.421293624604	6994.810982567665	244.43557873739064	168.609622089313	320.2615353854683	510592909.3808068	255296454.6904034	765889364.0712101	8564778.999999998
Lisbon	ssp126	2064	Portugal	8564778.999999998	17.61452281576374	41930648.100142814	9190.279035648216	11339.082777758716	7041.4752935377155	246.43766705450193	169.61066624786866	323.2646678611352	514775001.4639297	257387500.73196486	772162502.1958946	8564778.999999998
Lisbon	ssp126	2065	Portugal	8564778.999999998	17.576734192037538	40435943.96261001	8862.672649339656	10888.623996584447	6836.721302094866	237.65288987408383	165.2182776576596	310.087502090508	496424788.44673735	248212394.22336867	744637182.670106	8564778.999999998
Lisbon	ssp126	2066	Portugal	8564778.999999998	17.61303153006095	41648096.2740801	9128.349868292004	11253.930172643924	7002.769563940083	244.77703417636036	168.7803498087979	320.77371854392277	511306163.6742612	255653081.8371306	766959245.5113919	8564778.999999998
Lisbon	ssp126	2067	Portugal	8564778.999999998	17.668106618993356	42580469.67857432	9332.705682975671	11534.919417833968	7130.491948117375	250.2568427898225	171.52025411552893	328.99343146411604	522752743.7394472	261376371.8697236	784129115.6091708	8564778.999999998
Lisbon	ssp126	2068	Portugal	8564778.999999998	17.51751675603894	39500083.481302604	8657.552543847622	10606.5838515329	6708.5212361623435	232.1525867747595	162.46812610799742	301.83704744152146	484935398.1686655	242467699.08433276	727403097.2529984	8564778.999999998
Lisbon	ssp126	2069	Portugal	8564778.999999998	17.679378730979085	44003690.881995425	9644.644576876186	11963.835396947175	7325.4537568051965	258.6214955907026	175.702580515969	341.5404106654362	540225373.6717296	270112686.8358648	810338060.5075943	8564778.999999998
Lisbon	ssp126	2070	Portugal	8564778.999999998	17.647610574581275	42572534.81997213	9330.966535884778	11532.528090583988	7129.404981185566	250.21020749723968	171.49693646923754	328.92347852524176	522655328.9120205	261327664.45601025	783982993.3680308	8564778.999999998
Lisbon	ssp126	2071	Portugal	8564778.999999998	17.51800757991392	38078591.460606456	8345.992648900521	10178.188995980636	6513.796301820406	223.79809684461847	158.29088114292693	289.3053125463099	467483997.1007128	233741998.5503564	701225995.6510692	8564778.999999998
Lisbon	ssp126	2072	Portugal	8564778.999999998	17.670031067390074	44741504.66871625	9806.357187664313	12186.190236780849	7426.524138547776	262.9578251386235	177.87074528992943	348.0449049873175	549283380.4125795	274641690.20628977	823925070.6188693	8564778.999999998
Lisbon	ssp126	2073	Portugal	8564778.999999998	17.578628892894674	41398398.59961225	9073.621610874396	11178.678818694712	6968.564403054077	243.30949396048243	168.0465797008589	318.57240822010584	508240670.37607205	254120335.18803602	762361005.5641081	8564778.999999998
Lisbon	ssp126	2074	Portugal	8564778.999999998	17.53250284112474	39239995.180216685	8600.546888815094	10528.201075863171	6672.892701767014	230.62397805889378	161.70382175006458	299.5441343677229	481742341.0221964	240871170.5110982	722613511.5332947	8564778.999999998
Lisbon	ssp126	2075	Portugal	8564778.999999998	17.56316604036627	39824878.49322389	8728.740491665985	10704.46727978315	6753.013703548822	234.0614941882022	163.42257981471877	304.70040856168555	488922847.9294689	244461423.96473446	733384271.8942034	8564778.999999998
Lisbon	ssp126	2076	Portugal	8564778.999999998	17.727872885520547	45185448.14765764	9903.659867980234	12319.98142221524	7487.338313745226	265.56700005509697	179.17533274816617	351.95866736202777	554733594.4058416	277366797.2029208	832100391.6087624	8564778.999999998
Lisbon	ssp126	2077	Portugal	8564778.999999998	17.556488691578494	40733574.72765936	8927.906789624447	10978.320939476032	6877.49263977286	239.40214572167366	166.0929055814545	312.7113858618927	500078747.64975435	250039373.82487717	750118121.4746315	8564778.999999998
Lisbon	ssp126	2078	Portugal	8564778.999999998	17.4848780936868	37283298.600389525	8171.681885017359	9938.511695641288	6404.85207439343	219.12394736262456	155.95380640192997	282.294088323319	457720330.1451093	228860165.07255465	686580495.217664	8564778.999999998
Lisbon	ssp126	2079	Portugal	8564778.999999998	17.70142455710257	43814672.73786913	9603.215942547135	11906.871024744729	7299.560860349539	257.5105852523219	175.14712534677864	339.8740451578651	537904832.0195487	268952416.0097743	806857248.029323	8564778.999999998
Lisbon	ssp126	2080	Portugal	8564778.999999998	17.642562545565923	43161046.05697	9459.955300158284	11709.88764146006	7210.022958856508	253.6690459090556	173.2263556751455	334.1117361429657	529880375.187565	264940187.5937825	794820562.7813475	8564778.999999998
Lisbon	ssp126	2081	Portugal	8564778.999999998	17.537308281815037	38923599.74860568	8531.19994490035	10432.849027980403	6629.5508618203	228.76443723217693	160.77405133670612	296.7548231276477	477858011.3933831	238929005.69669154	716787017.0900747	8564778.999999998
Lisbon	ssp126	2082	Portugal	8564778.999999998	17.59929477164242	41469590.44704072	9089.225303461455	11200.13389600192	6978.31671092099	243.72790754549706	168.2557864933662	319.20002859762786	509114679.84229064	254557339.92114532	763672019.763436	8564778.999999998
Lisbon	ssp126	2083	Portugal	8564778.999999998	17.65695751751473	42981092.9585074	9420.513525152783	11655.655200827494	7185.37184947807	252.61141327579801	172.6975393585167	332.5252871930793	527671123.46545285	263835561.73272642	791506685.1981792	8564778.999999998
Lisbon	ssp126	2084	Portugal	8564778.999999998	17.59188649642693	41073186.53703262	9002.342254692556	11080.669703944684	6924.014805440429	241.39813542844405	167.0909004348397	315.70537042204836	504248100.55958164	252124050.27979082	756372150.8393724	8564778.999999998
Lisbon	ssp126	2085	Portugal	8564778.999999998	17.659395182277375	43248273.93586923	9479.073739369076	11736.175495374899	7221.9719833632535	254.1817075527941	173.48268649701475	334.8807286085734	530951256.11887825	265475628.05943912	796426884.1783173	8564778.999999998
Lisbon	ssp126	2086	Portugal	8564778.999999998	17.707152772566623	44235897.696624935	9695.539221178546	12033.815532862918	7357.262909494171	259.98623733127346	176.38495138625444	343.5875232762925	543076134.8394405	271538067.41972023	814614202.2591608	8564778.999999998
Lisbon	ssp126	2087	Portugal	8564778.999999998	17.50694556527826	38132140.22073674	8357.729363449625	10194.326978485655	6521.131748413596	224.11281727270853	158.44824135697195	289.777393188445	468141405.5673939	234070702.78369695	702212108.3510909	8564778.999999998
Lisbon	ssp126	2088	Portugal	8564778.999999998	17.636823715039334	42103842.28769982	9228.239405523724	11391.27828633754	7065.200524709908	247.45557575524532	170.11962059824037	324.7915309122502	516901275.25631815	258450637.62815908	775351912.8844773	8564778.999999998
Lisbon	ssp126	2089	Portugal	8564778.999999998	17.65107705924038	42004105.66658081	9206.379324182572	11361.220674493456	7051.537973871687	246.8693968779296	169.8265311595825	323.9122625962766	515676826.75364006	257838413.37682003	773515240.13046	8564778.999999998
Lisbon	ssp126	2090	Portugal	8564778.999999998	17.654818858067905	43063759.22541067	9438.632158994595	11680.568322359988	7196.695995629203	253.09726510215398	172.9404652716947	333.25406493261335	528686002.3093122	264343001.1546561	793029003.4639683	8564778.999999998
Lisbon	ssp126	2091	Portugal	8564778.999999998	17.58104477935111	39818381.92981624	8727.31658735746	10702.509411358928	6752.123763355993	234.02331214230992	163.40348879177265	304.64313549284714	488843090.792644	244421545.396322	733264636.188966	8564778.999999998
Lisbon	ssp126	2092	Portugal	8564778.999999998	17.566431924696445	40297003.4714573	8832.219938950022	10846.7515197987	6817.688358101344	236.83629933588603	164.8099823885607	308.8626162832113	494719041.1049431	247359520.55247155	742078561.6574147	8564778.999999998
Lisbon	ssp126	2093	Portugal	8564778.999999998	17.652460787583028	42586606.21447696	9334.05067714611	11536.768784818321	7131.3325694739	250.292908857488	171.53828714936168	329.0475305656143	522828080.8835503	261414040.44177514	784242121.3253255	8564778.999999998
Lisbon	ssp126	2094	Portugal	8564778.999999998	17.608287859275507	41316028.18508376	9055.567821388699	11153.854858151879	6957.280784625516	242.82538093789734	167.80452318956634	317.84623868622816	507229423.6584392	253614711.8292196	760844135.4876589	8564778.999999998
Lisbon	ssp126	2095	Portugal	8564778.999999998	17.47536083918331	37799429.68324581	8284.806505917366	10094.058049378798	6475.554962455934	222.15738819210168	157.4705268166685	286.84424956753475	464056778.3273162	232028389.1636581	696085167.4909743	8564778.999999998
Lisbon	ssp126	2096	Portugal	8564778.999999998	17.53367824962436	40259725.359901235	8824.04939395143	10835.517020425637	6812.581767477224	236.61720587417437	164.70043565770484	308.5339760906438	494261384.4552052	247130692.2276026	741392076.6828078	8564778.999999998
Lisbon	ssp126	2097	Portugal	8564778.999999998	17.57812754166899	40758437.130235106	8933.356083339679	10985.813718334477	6880.898448344879	239.54826873111307	166.16596708617422	312.93057037605183	500383978.88042265	250191989.44021133	750575968.320634	8564778.999999998
Lisbon	ssp126	2098	Portugal	8564778.999999998	17.474060965250757	37837508.95834553	8293.152648404977	10105.533995299264	6480.771301510691	222.38119030687673	157.58242787405607	287.17995273969734	464524270.71733105	232262135.35866553	696786406.0759966	8564778.999999998
London	ssp126	2024	United Kingdom	52737407.49999999	11.696881050649068	266182310.480186	58341.32832441562	66286.33103870584	50396.325610125394	1023.9648992714215	838.0382925770891	1209.8915059657538	5801960545.862372	2900980272.931186	8702940818.793558	52737407.49999999
London	ssp126	2025	United Kingdom	52737407.49999999	11.789787034442279	267247238.95418698	58574.73730501858	66607.26838703491	50542.20622300224	1028.0615252855418	840.0866055841493	1216.0364449869344	5825172730.696046	2912586365.348023	8737759096.04407	52737407.49999999
London	ssp126	2026	United Kingdom	52737407.49999999	11.662208351118807	254102456.168971	55693.6890233274	62645.82699970955	48741.55104694526	977.4954446307886	814.8035652567728	1140.1873240048049	5538656654.679632	2769328327.339816	8307984982.019448	52737407.49999999
London	ssp126	2027	United Kingdom	52737407.49999999	11.590772130786204	250219924.42082584	54842.72316072024	61475.74893862471	48209.69738281578	962.5599058144182	807.3357958485876	1117.7840157802493	5454029332.976088	2727014666.488044	8181043999.464131	52737407.49999999
London	ssp126	2028	United Kingdom	52737407.49999999	11.678689451718322	259084646.8133134	56785.6760138682	64147.30911170316	49424.04291603326	996.6612123787745	824.3864491307656	1168.9359756267834	5647253178.236352	2823626589.118176	8470879767.354528	52737407.49999999
London	ssp126	2029	United Kingdom	52737407.49999999	11.742474262126864	274090347.6884473	60074.596753623584	68669.5751288668	51479.618378380364	1054.3859761220392	853.248831002398	1255.5231212416804	5974331579.064318	2987165789.532159	8961497368.596478	52737407.49999999
London	ssp126	2030	United Kingdom	52737407.49999999	11.684764884806883	256046146.22940478	56119.70328314851	63231.59660696357	49007.80995933345	984.9725395337398	818.5421127082483	1151.4029663592314	5581023155.382401	2790511577.6912007	8371534733.073603	52737407.49999999
London	ssp126	2031	United Kingdom	52737407.49999999	11.731380008040729	274098678.0122867	60076.42257802674	68672.08563742114	51480.75951863234	1054.4180216745615	853.2648537786591	1255.5711895704642	5974513154.654984	2987256577.327492	8961769731.982477	52737407.49999999
London	ssp126	2032	United Kingdom	52737407.49999999	11.5208395846095	244505284.43888426	53590.19932906181	59753.52867009437	47426.86998802926	940.5765112645489	796.3440985736529	1084.8089239554452	5329467653.2415285	2664733826.6207643	7994201479.862293	52737407.49999999
London	ssp126	2033	United Kingdom	52737407.49999999	11.746281083505513	272303020.8880539	59682.85389326338	68130.92869587152	51234.77909065524	1047.5103880943125	849.8110369885347	1245.2097392000908	5935373319.367273	2967686659.6836367	8903059979.05091	52737407.49999999
London	ssp126	2034	United Kingdom	52737407.49999999	11.588375388194883	252273816.52649182	55292.89129346895	62094.73012115418	48491.05246578372	970.4609320670603	811.2863089749086	1129.6355551592123	5498797901.334505	2749398950.6672525	8248196852.001758	52737407.49999999
London	ssp126	2035	United Kingdom	52737407.49999999	11.727305347682826	268687446.51058584	58890.39923518819	67041.30354101813	50739.49492935825	1033.6017957218369	842.8567408022968	1224.346850641377	5856564852.152224	2928282426.076112	8784847278.228336	52737407.49999999
London	ssp126	2036	United Kingdom	52737407.49999999	11.647449644005873	260239236.47642875	57038.73676194828	64495.267640313265	49582.2058835833	1001.1027520361587	826.6072189594578	1175.59828511286	5672419702.863673	2836209851.4318366	8508629554.295509	52737407.49999999
London	ssp126	2037	United Kingdom	52737407.49999999	11.823751531740484	281265254.84467024	61647.17914402861	70831.8759156737	52462.48237238351	1081.9868075606528	867.0492467217048	1296.9243683996008	6130722618.594858	3065361309.297429	9196083927.892288	52737407.49999999
London	ssp126	2038	United Kingdom	52737407.49999999	11.912907827804021	289716513.5162387	63499.50981176963	73378.83058381762	53620.18903972165	1114.4975789140865	883.3046323984217	1345.6905254297515	6314934218.8581085	3157467109.4290543	9472401328.287163	52737407.49999999
London	ssp126	2039	United Kingdom	52737407.49999999	11.825592374207504	284315736.1580298	62315.77778805263	71751.19905120673	52880.35652489852	1093.721568541309	872.9166272120328	1314.5265098705854	6197213784.721102	3098606892.360551	9295820677.081654	52737407.49999999
London	ssp126	2040	United Kingdom	52737407.49999999	11.715484098227776	263429658.2307004	57738.00728343248	65456.76460735403	50019.249959510926	1013.3758436790745	832.7437647809156	1194.0079225772338	5741961142.749574	2870980571.374787	8612941714.124361	52737407.49999999
London	ssp126	2041	United Kingdom	52737407.49999999	11.582459829358367	254791758.66662675	55844.76902281359	62853.56199900307	48835.97604662413	980.1470917718266	816.1293888272917	1144.1647947163617	5553681341.663335	2776840670.8316674	8330522012.495003	52737407.49999999
London	ssp126	2042	United Kingdom	52737407.49999999	11.679189021014352	256072833.68011016	56125.55258741269	63239.63940032683	49011.46577449856	985.0752023016901	818.5934440922234	1151.5569605111564	5581604860.213885	2790802430.1069427	8372407290.3208275	52737407.49999999
London	ssp126	2043	United Kingdom	52737407.49999999	11.742254686653455	265225925.40826398	58131.709678514904	65998.10540059237	50265.31395643744	1020.285824046367	836.1987549645619	1204.372893128172	5781114275.334725	2890557137.6673627	8671671413.002089	52737407.49999999
London	ssp126	2044	United Kingdom	52737407.49999999	11.681337630178076	269759314.84978724	59125.329282136445	67364.33235557198	50886.326208700906	1037.7251183949425	844.9184021388496	1230.5318346510358	5879928304.829405	2939964152.4147024	8819892457.244106	52737407.49999999
London	ssp126	2045	United Kingdom	52737407.49999999	11.825125746895841	286351751.5915952	62762.027746094354	72364.79274351412	53159.2627486746	1101.5538258186057	876.8327558506812	1326.2748957865301	6241592696.283649	3120796348.1418247	9362389044.425474	52737407.49999999
London	ssp126	2046	United Kingdom	52737407.49999999	11.872615051305807	290182754.8437077	63601.69969176284	73519.34166880828	53684.057714717404	1116.2911419538573	884.201413918307	1348.3808699894073	6325096854.316288	3162548427.158144	9487645281.474432	52737407.49999999
London	ssp126	2047	United Kingdom	52737407.49999999	11.877062282449774	302869722.3258195	66382.4048933216	77342.81132095156	55421.99846569162	1165.0960732674603	908.6038795751085	1421.588266959812	6601633956.444049	3300816978.2220244	9902450934.666073	52737407.49999999
London	ssp126	2048	United Kingdom	52737407.49999999	11.823123266366162	283989578.9810905	62244.291283517974	71652.9051074716	52835.677459564366	1092.4668889939385	872.2892874383477	1312.6444905495296	6190104555.452866	3095052277.726433	9285156833.179298	52737407.49999999
London	ssp126	2049	United Kingdom	52737407.49999999	11.841235195928972	287707534.09215546	63059.185554436335	72773.38472998433	53344.98637888834	1106.7693252600068	879.4405055713819	1334.0981449486321	6271144609.642701	3135572304.8213506	9406716914.464052	52737407.49999999
London	ssp126	2050	United Kingdom	52737407.49999999	11.978903164055392	303045636.1878744	66420.96135623773	77395.82645746125	55446.096255014214	1165.7727884846156	908.9422371836862	1422.603339785545	6605468340.799912	3302734170.399956	9908202511.19987	52737407.49999999
London	ssp126	2051	United Kingdom	52737407.49999999	11.9035320802554	304704633.4393375	66784.57719217485	77895.7982318748	55673.35615247491	1172.1547112743817	912.1331985785694	1432.1762239701945	6641629408.683502	3320814704.341751	9962444113.025253	52737407.49999999
London	ssp126	2052	United Kingdom	52737407.49999999	11.858042572420679	291357601.5319681	63859.20033576513	73873.40505431141	53844.99561721883	1120.8106074609145	886.4611466718356	1355.1600682499936	6350704920.158186	3175352460.079093	9526057380.237278	52737407.49999999
London	ssp126	2053	United Kingdom	52737407.49999999	11.926429543067178	301868559.6435754	66162.97197666534	77041.09106054922	55284.85289278147	1161.2447450434724	906.6782154631146	1415.8112746238307	6579811670.913908	3289905835.456954	9869717506.370861	52737407.49999999
London	ssp126	2054	United Kingdom	52737407.49999999	11.646893427425296	257108021.60436136	56352.443091358175	63551.61384325186	49153.272339464485	989.0574207168462	820.5845532998015	1157.530288133891	5604168791.991415	2802084395.9957075	8406253187.987123	52737407.49999999
London	ssp126	2055	United Kingdom	52737407.49999999	11.75838066649447	274459026.1639387	60155.40299482717	68780.68371052173	51530.12227913261	1055.8042289628797	853.9579574228184	1257.6505005029417	5982367642.636879	2991183821.3184395	8973551463.955318	52737407.49999999
London	ssp126	2056	United Kingdom	52737407.49999999	11.708366091665084	265571942.9980681	58207.5491502528	66102.38467423197	50312.71362627363	1021.6169037332586	836.8642948080077	1206.3695126585092	5788656400.882425	2894328200.4412127	8682984601.323639	52737407.49999999
London	ssp126	2057	United Kingdom	52737407.49999999	11.855563021619293	286245532.20046103	62738.74678365399	72332.7814201586	53144.71214714937	1101.1452151639487	876.6284505233527	1325.661979804545	6239277438.310818	3119638719.155409	9358916157.466227	52737407.49999999
London	ssp126	2058	United Kingdom	52737407.49999999	11.745664513330517	282396062.1515561	61895.0273208803	71172.66715884478	52617.387482915816	1086.3368599289033	869.22427290583	1303.4494469519773	6155370760.568266	3077685380.284133	9233056140.852398	52737407.49999999
London	ssp126	2059	United Kingdom	52737407.49999999	11.949289954261546	299397035.8640885	65621.26813458603	76296.24827769017	54946.2879914819	1151.7371500671425	901.9244179749496	1401.5498821593355	6525940008.9282675	3262970004.4641337	9788910013.3924	52737407.49999999
London	ssp126	2060	United Kingdom	52737407.49999999	11.77677854848464	278389008.290555	61016.768940386915	69965.0618856664	52068.47599510745	1070.92230253118	861.5169942069684	1280.3276108553916	6068029237.516877	3034014618.7584386	9102043856.275316	52737407.49999999
London	ssp126	2061	United Kingdom	52737407.49999999	12.118475279029505	325177623.9822509	71271.80799610108	84065.74058727335	58477.8754049288	1250.911348637861	951.5115172603089	1550.3111800154134	7087878008.643177	3543939004.3215885	10631817012.964766	52737407.49999999
London	ssp126	2062	United Kingdom	52737407.49999999	11.6954723281284	264840764.0048703	58047.29074078478	65882.02936121346	50212.55212035612	1018.80416376279	835.4579248227734	1202.1504027028068	5772718934.328601	2886359467.1643004	8659078401.4929	52737407.49999999
London	ssp126	2063	United Kingdom	52737407.49999999	11.855910766986863	285882454.0130847	62659.16800285918	72223.36059656575	53094.97540915261	1099.7485058225434	875.9300958526502	1323.566915792437	6231363443.896912	3115681721.948456	9347045165.845367	52737407.49999999
London	ssp126	2064	United Kingdom	52737407.49999999	11.657977160269947	269214263.35203886	59005.86594016421	67200.07026036015	50811.661619968254	1035.6283840139733	843.8700349483651	1227.3867330795817	5868047848.612406	2934023924.306203	8802071772.91861	52737407.49999999
London	ssp126	2065	United Kingdom	52737407.49999999	11.919268021170268	292669089.18827367	64146.64968509237	74268.64790963638	54024.65146054836	1125.8557110347106	888.9836984587337	1362.7277236106875	6379291341.33901	3189645670.669505	9568937012.008514	52737407.49999999
London	ssp126	2066	United Kingdom	52737407.49999999	11.869029898988137	287089548.12680143	62923.736575728595	72587.14238426118	53260.330767196	1104.3920225172985	878.2518542000277	1330.5321908345693	6257674405.0208645	3128837202.5104322	9386511607.531296	52737407.49999999
London	ssp126	2067	United Kingdom	52737407.49999999	11.88349185721257	289377383.44705975	63425.179933593434	73276.62700132534	53573.73286586153	1113.1929945241611	882.652340203459	1343.7336488448632	6307542220.202216	3153771110.101108	9461313330.303324	52737407.49999999
London	ssp126	2068	United Kingdom	52737407.49999999	11.776280901933653	280980323.1875457	61584.72836986433	70746.00610119783	52423.450638530834	1080.890716633121	866.5012012579389	1295.2802320083033	6124511979.616176	3062255989.808088	9186767969.424263	52737407.49999999
London	ssp126	2069	United Kingdom	52737407.49999999	11.92998274875337	294300002.66848433	64504.11017390567	74760.15608175466	54248.06426605667	1132.1295996130755	892.1206427479161	1372.138556478235	6414840268.872281	3207420134.4361405	9622260403.308422	52737407.49999999
London	ssp126	2070	United Kingdom	52737407.49999999	11.981918328315798	303290588.1415292	66474.64945566893	77469.64759417914	55479.651317158714	1166.715083267834	909.4133845752954	1424.0167819603728	6610807544.476421	3305403772.2382107	9916211316.714632	52737407.49999999
London	ssp126	2071	United Kingdom	52737407.49999999	11.87097352943372	285668801.3896863	62612.34003060746	72158.97213471963	53065.70792649529	1098.9266150417377	875.5191504622472	1322.3340796212285	6226706469.925795	3113353234.9628973	9340059704.88869	52737407.49999999
London	ssp126	2072	United Kingdom	52737407.49999999	11.843087769404077	295295179.0973506	64722.231035027035	75060.07226579654	54384.389804257524	1135.957899585012	894.0347927338845	1377.88100643614	6436532072.381083	3218266036.1905413	9654798108.571625	52737407.49999999
London	ssp126	2073	United Kingdom	52737407.49999999	11.896598772508105	289979974.503129	63557.25468560861	73458.22978534621	53656.27958587101	1115.511075274594	883.8113805786754	1347.210769970513	6320676862.869856	3160338431.434928	9481015294.304783	52737407.49999999
London	ssp126	2074	United Kingdom	52737407.49999999	11.79074036222462	280115985.3905342	61395.28446914948	70485.5207377149	52305.04820058405	1077.5657339787256	864.8387099307413	1290.2927580267103	6105672058.257343	3052836029.1286716	9158508087.386015	52737407.49999999
London	ssp126	2075	United Kingdom	52737407.49999999	11.856902205166413	279065867.8599028	61165.12172270971	70169.04696136023	52161.1964840592	1073.5260835243566	862.8188847035567	1284.2332823451568	6082782706.706326	3041391353.353163	9124174060.059488	52737407.49999999
London	ssp126	2076	United Kingdom	52737407.49999999	11.935957785212578	290489374.75203925	63668.90405523278	73611.74766857944	53726.06044188611	1117.470664450987	884.791175166872	1350.1501537351025	6331780230.861885	3165890115.4309425	9497670346.292828	52737407.49999999
London	ssp126	2077	United Kingdom	52737407.49999999	11.93528849673703	305131830.14134943	66878.20934604049	78024.54244344003	55731.87624864093	1173.7980752798849	912.9548805813208	1434.641269978449	6650940990.681288	3325470495.340644	9976411486.02193	52737407.49999999
London	ssp126	2078	United Kingdom	52737407.49999999	11.754584894120082	271301748.9597642	59463.397032268374	67829.17551200339	51097.618552533364	1043.6586396165678	847.8851627496623	1239.432116483474	5913548652.607347	2956774326.3036733	8870322978.91102	52737407.49999999
London	ssp126	2079	United Kingdom	52737407.49999999	11.951239995146432	300993527.4193272	65971.18409189863	76777.38271899498	55164.98546480227	1157.8786224722726	904.9951541775147	1410.7620907670303	6560738643.738331	3280369321.8691654	9841107965.607496	52737407.49999999
London	ssp126	2080	United Kingdom	52737407.49999999	11.918859064084328	293077150.67489773	64236.08781914695	74391.62534396144	54080.550294332475	1127.4254646306342	889.7685752566955	1365.082354004573	6388185834.145117	3194092917.0725584	9582278751.217674	52737407.49999999
London	ssp126	2081	United Kingdom	52737407.49999999	11.770939294125935	274113328.05664384	60079.63354665297	68676.5007192822	51482.76637402373	1054.474378279054	853.2930320809054	1255.6557244772025	5974832480.831101	2987416240.4155507	8962248721.246653	52737407.49999999
London	ssp126	2082	United Kingdom	52737407.49999999	11.861357705263254	287286180.45562613	62966.83407245729	72646.40144226316	53287.26670265144	1105.148438683404	878.6300622830804	1331.666815083728	6261960388.607918	3130980194.303959	9392940582.911877	52737407.49999999
London	ssp126	2083	United Kingdom	52737407.49999999	11.72950277160032	267965922.34950823	58732.25695330817	66823.8579034331	50640.656003183234	1030.8261964959265	841.4689411893416	1220.1834518025116	5840837831.420052	2920418915.710026	8761256747.130077	52737407.49999999
London	ssp126	2084	United Kingdom	52737407.49999999	11.748550350307974	274019905.3076347	60059.15732769205	68648.34591821095	51469.96873717316	1054.1149944582198	853.1133401704883	1255.1166487459516	5972796150.532294	2986398075.266147	8959194225.79844	52737407.49999999
London	ssp126	2085	United Kingdom	52737407.49999999	11.879327563579356	286497462.1927482	62793.96431621007	72408.70552742321	53179.22310499693	1102.1143534538314	877.1130196682941	1327.1156872393692	6244768741.894938	3122384370.947469	9367153112.842407	52737407.49999999
London	ssp126	2086	United Kingdom	52737407.49999999	11.911058134768057	298849197.8825003	65501.19405642972	76131.14642022524	54871.2416926342	1149.6296964853393	900.8706911840482	1398.388701786631	6513998815.882923	3256999407.9414616	9770998223.824385	52737407.49999999
London	ssp126	2087	United Kingdom	52737407.49999999	11.778827066331539	279174506.4343318	61188.93291710511	70201.7873536539	52176.07848055632	1073.944000427706	863.0278431552315	1284.860157700181	6085150695.478603	3042575347.7393017	9127726043.217905	52737407.49999999
London	ssp126	2088	United Kingdom	52737407.49999999	11.778960023788699	275425749.29122806	60367.287515876895	69072.0249269651	51662.55010478869	1059.5230731936354	855.8173795381961	1263.2287668490742	6003439251.164088	3001719625.582044	9005158876.746132	52737407.49999999
London	ssp126	2089	United Kingdom	52737407.49999999	11.788744003651068	279723285.01504755	61309.21315397431	70367.17267934905	52251.253628599574	1076.055072358486	864.0833791206214	1288.026765596351	6097112390.709153	3048556195.3545766	9145668586.06373	52737407.49999999
London	ssp126	2090	United Kingdom	52737407.49999999	11.737817049500515	278005689.61058104	60932.753887241925	69849.54118759203	52015.96658689183	1069.447730938423	860.7797084105899	1278.1157534662561	6059674062.24738	3029837031.12369	9089511093.37107	52737407.49999999
London	ssp126	2091	United Kingdom	52737407.49999999	11.677096763394445	261328741.51185533	57277.53238615137	64823.6116235925	49731.453148710236	1005.2939205320812	828.702803207419	1181.8850378567433	5696167581.596339	2848083790.7981696	8544251372.394508	52737407.49999999
London	ssp126	2092	United Kingdom	52737407.49999999	11.726634696227435	267643767.8454979	58661.64774694974	66726.77024469027	50596.52524920921	1029.5869146531409	840.8493002679489	1218.3245290383334	5833815848.183946	2916907924.091973	8750723772.275919	52737407.49999999
London	ssp126	2093	United Kingdom	52737407.49999999	11.844730458979726	289669131.6565683	63489.12474663639	73364.55111925941	53613.69837401337	1114.3153077440857	883.2134968134212	1345.4171186747506	6313901439.182024	3156950719.591012	9470852158.773037	52737407.49999999
London	ssp126	2094	United Kingdom	52737407.49999999	11.752934739381226	273622500.73012495	59972.05495453923	68528.5801551258	51415.529753952644	1052.5862364523036	852.3489611675302	1252.8235117370775	5964133945.762572	2982066972.881286	8946200918.643858	52737407.49999999
London	ssp126	2095	United Kingdom	52737407.49999999	11.635134966873304	260398735.45409173	57073.695441984004	64543.335825362374	49604.05505860563	1001.7163215641333	826.914003723445	1176.518639404822	5675896292.926464	2837948146.463232	8513844439.389696	52737407.49999999
London	ssp126	2096	United Kingdom	52737407.49999999	11.798757290383838	282990259.77665454	62025.26241679229	71351.74041572376	52698.78441786081	1088.6226523627947	870.3671691227757	1306.8781356028142	6168322452.102717	3084161226.0513587	9252483678.154076	52737407.49999999
London	ssp126	2097	United Kingdom	52737407.49999999	11.748647713852497	271517268.9850855	59510.63429809222	67894.12675251118	51127.141843673264	1044.4877140228314	848.2996999527941	1240.6757280928687	5918246330.2310095	2959123165.1155047	8877369495.346514	52737407.49999999
London	ssp126	2098	United Kingdom	52737407.49999999	11.67216039347053	267445596.183697	58618.21286217145	66667.04727812012	50569.378446222785	1028.8245768954273	840.4681313890922	1217.181022401763	5829496311.844348	2914748155.922174	8744244467.766521	52737407.49999999
Luxembourg	ssp126	2024	Luxembourg	525391.0	11.570833452672112	3525346.9318841705	772.6787795910691	829.5494714036905	715.8080877784477	20.13489064527745	18.15893342421945	22.110847866335448	203371615.43525442	101685807.71762721	305057423.1528816	525391.0
Luxembourg	ssp126	2025	Luxembourg	525391.0	11.815564850585789	3759258.4316207943	823.9470535059456	900.0433480366457	747.8507589752455	21.470867659418474	18.82692193128996	24.114813387546974	216865595.03200698	108432797.51600349	325298392.54801047	525391.0
Luxembourg	ssp126	2026	Luxembourg	525391.0	11.580625063863454	3476814.484082504	762.0415307578271	814.9232542579829	709.1598072576714	19.857699336701216	18.02033776993133	21.69506090347109	200571856.29064828	100285928.14532414	300857784.43597245	525391.0
Luxembourg	ssp126	2027	Luxembourg	525391.0	11.515032282803038	3479622.5898480415	762.6570059941093	815.7695327078709	709.5444792803478	19.87373773053931	18.028356966850378	21.71911849422824	200733851.41251427	100366925.70625713	301100777.11877143	525391.0
Luxembourg	ssp126	2028	Luxembourg	525391.0	11.572499777170615	3572155.8149169823	782.9382608037403	843.6562580711134	722.2202635363672	20.40223787643054	18.292607039795993	22.511868713065084	206071944.8902096	103035972.4451048	309107917.3353144	525391.0
Luxembourg	ssp126	2029	Luxembourg	525391.0	11.536443309999056	3474064.04987577	761.4386958632006	814.0943562778713	708.7830354485299	19.841990331871436	18.012483267516444	21.671497396226428	200413188.14859602	100206594.07429801	300619782.222894	525391.0
Luxembourg	ssp126	2030	Luxembourg	525391.0	11.645711044331621	3563386.878156011	781.0163020616095	841.0135648006836	721.0190393225355	20.352154413393006	18.267565308277227	22.436743518508774	205566078.97993585	102783039.48996793	308349118.46990377	525391.0
Luxembourg	ssp126	2031	Luxembourg	525391.0	11.549162512101388	3560617.3356637782	780.4092790496132	840.1789081591887	720.6396499400378	20.336336272286317	18.25965623772388	22.413016306848753	205406308.5115125	102703154.25575624	308109462.7672687	525391.0
Luxembourg	ssp126	2032	Luxembourg	525391.0	11.332464654167156	3107968.9284044476	681.198669239349	703.7643196700753	658.6330188086226	17.751051374934505	16.967013789047975	18.53508896082103	179293747.22684982	89646873.61342491	268940620.84027475	525391.0
Luxembourg	ssp126	2033	Luxembourg	525391.0	11.71406015509405	3892409.6447902154	853.1308810499283	940.1711109096219	766.0906511902347	22.231355965464264	19.207166084312856	25.25554584661567	224546875.15638772	112273437.57819386	336820312.7345816	525391.0
Luxembourg	ssp126	2034	Luxembourg	525391.0	11.559423312986912	3643261.2149337195	798.523006012888	865.0852827336915	731.9607292920845	20.808353779712867	18.495664991437156	23.121042567988567	210173901.4768893	105086950.73844466	315260852.21533394	525391.0
Luxembourg	ssp126	2035	Luxembourg	525391.0	11.659544019475588	3699216.9808406155	810.7872834719337	881.9486642398795	739.625902703988	21.12794309936769	18.65545965126457	23.600426547470814	213401899.94775754	106700949.97387877	320102849.92163634	525391.0
Luxembourg	ssp126	2036	Luxembourg	525391.0	11.616153353058253	3627068.367724114	794.9738888162623	860.2052465883311	729.7425310441934	20.715868922448955	18.4494225628052	22.9823152820927	209239762.06901166	104619881.03450583	313859643.1035175	525391.0
Luxembourg	ssp126	2037	Luxembourg	525391.0	11.792469597522393	3938606.69931431	863.2562628634284	954.0935109031847	772.4190148236723	22.495208760366193	19.33909248176382	25.651325038968565	227211909.2050775	113605954.60253875	340817863.80761623	525391.0
Luxembourg	ssp126	2038	Luxembourg	525391.0	11.931668035273805	4124357.360911835	903.9687366382285	1010.0731623435347	797.8643109329223	23.5561169009886	19.869546552075022	27.24268724990216	237927567.22318497	118963783.61159249	356891350.8347775	525391.0
Luxembourg	ssp126	2039	Luxembourg	525391.0	11.668459585479988	3693053.9894238324	809.4364908326388	880.091324360849	738.7816573044288	21.09274339828228	18.637859800721863	23.54762699584269	213046366.84858683	106523183.42429341	319569550.27288026	525391.0
Luxembourg	ssp126	2040	Luxembourg	525391.0	11.621580894088982	3686928.4311895613	808.0939027264972	878.2452657149041	737.9425397380902	21.057757495455853	18.620366849308652	23.49514814160306	212692993.20973176	106346496.60486588	319039489.8145976	525391.0
Luxembourg	ssp126	2041	Luxembourg	525391.0	11.562997637031271	3502310.9179029865	767.6297902253301	822.6071110257994	712.6524694248608	20.00332129015406	18.093148746657754	21.913493833650364	202042704.70191038	101021352.35095519	303064057.05286556	525391.0
Luxembourg	ssp126	2042	Luxembourg	525391.0	11.648073266074544	3639539.265125354	797.7072361918764	863.9635992298006	731.4508731539522	20.78709599889678	18.485036101029113	23.08915589676444	209959188.15654904	104979594.07827452	314938782.2348236	525391.0
Luxembourg	ssp126	2043	Luxembourg	525391.0	11.762446397300605	3860965.2107833764	846.2389503087032	930.6947061404375	761.783194476969	22.051762225510856	19.117369214336154	24.986155236685555	222732896.14553326	111366448.07276663	334099344.21829987	525391.0
Luxembourg	ssp126	2044	Luxembourg	525391.0	11.615370271664185	3674758.0244738758	805.4264163230592	874.577471910177	736.2753607359415	20.988246660617847	18.585611431889646	23.390881889346044	211990901.9483335	105995450.97416675	317986352.92250025	525391.0
Luxembourg	ssp126	2045	Luxembourg	525391.0	11.81840017939372	3906439.3177807042	856.2058778697614	944.3992315368924	768.0125242026304	22.311485931935827	19.247231067548636	25.375740796323015	225356224.5098651	112678112.25493255	338034336.7647977	525391.0
Luxembourg	ssp126	2046	Luxembourg	525391.0	11.921424065986692	4088344.635797899	896.0755366132563	999.220012309198	792.9310609173147	23.350431532706285	19.766703867933863	26.934159197478696	235850050.81865558	117925025.40932779	353775076.22798336	525391.0
Luxembourg	ssp126	2047	Luxembourg	525391.0	11.80340329677477	3973731.0605147067	870.9547529895428	964.6789348265918	777.2305711524937	22.695820270501237	19.43939823683134	25.952242304171122	229238177.3189616	114619088.6594808	343857265.9784424	525391.0
Luxembourg	ssp126	2048	Luxembourg	525391.0	11.789900228855947	3908333.3940003896	856.6210178631171	944.9700490277565	768.2719866984777	22.32230387930216	19.252640041231803	25.39196771737251	225465490.73188457	112732745.36594228	338198236.09782684	525391.0
Luxembourg	ssp126	2049	Luxembourg	525391.0	11.869460998879367	4096923.994319747	897.9559439605106	1001.8055724116726	794.1063155093486	23.399432226533513	19.79120421484748	27.00766023821954	236344980.26409706	118172490.13204853	354517470.3961456	525391.0
Luxembourg	ssp126	2050	Luxembourg	525391.0	11.90320426739872	4045433.138256304	886.6702768781121	986.2877801733747	787.0527735828496	23.10534407688435	19.644160140022898	26.566528013745796	233374555.28746375	116687277.64373188	350061832.9311956	525391.0
Luxembourg	ssp126	2051	Luxembourg	525391.0	11.942305905989391	4088569.3327436657	896.1247852589037	999.287729196963	792.9618413208443	23.351714881130913	19.76734554214618	26.936084220115642	235863013.2253993	117931506.61269964	353794519.83809894	525391.0
Luxembourg	ssp126	2052	Luxembourg	525391.0	11.85289632516204	3953586.292245135	866.5394613140202	958.6079087727484	774.4710138552921	22.580764159990856	19.38187018157615	25.779658138405555	228076057.9177479	114038028.95887396	342114086.87662184	525391.0
Luxembourg	ssp126	2053	Luxembourg	525391.0	12.028024890940912	4211813.24265298	923.1371490746437	1036.4297294436055	809.8445687056818	24.055617985326737	20.11929709424409	27.991938876409375	242972756.90030554	121486378.45015277	364459135.3504583	525391.0
Luxembourg	ssp126	2054	Luxembourg	525391.0	11.573135717305226	3509303.282774772	769.1623633479132	824.7143990693512	713.6103276264753	20.04325792753064	18.113117065346042	21.97339878971523	202446083.02670056	101223041.51335028	303669124.54005086	525391.0
Luxembourg	ssp126	2055	Luxembourg	525391.0	11.695794467236636	3736233.5431616977	818.9005026108011	893.1043405558221	744.6966646657802	21.339361847309405	18.761169025235425	23.917554669383378	215537326.11220446	107768663.05610223	323305989.1683067	525391.0
Luxembourg	ssp126	2056	Luxembourg	525391.0	11.664292560014061	3683803.4220892815	807.408969225066	877.3034821504364	737.5144562996958	21.039909119759677	18.61144266146056	23.46837557805879	212512716.44229487	106256358.22114743	318769074.6634423	525391.0
Luxembourg	ssp126	2057	Luxembourg	525391.0	11.947138778153628	4090549.587462373	896.5588136904013	999.8845182902722	793.2331090905302	23.363025033856694	19.77300061850907	26.953049449204315	235977250.94693375	117988625.47346687	353965876.4204006	525391.0
Luxembourg	ssp126	2058	Luxembourg	525391.0	11.855910160858732	4053841.7174234944	888.5132531339345	988.8218725251306	788.2046337427386	23.153369370645457	19.66817278690345	26.638565954387452	233859632.7455943	116929816.37279715	350789449.11839145	525391.0
Luxembourg	ssp126	2059	Luxembourg	525391.0	11.97914480066276	4182086.4731633966	916.6216927481597	1027.47097699469	805.7724085016293	23.8858346237243	20.03440541344287	27.737263834005713	241257867.203042	120628933.601521	361886800.804563	525391.0
Luxembourg	ssp126	2060	Luxembourg	525391.0	11.823128389872299	3963578.7062196466	868.72957944542	961.619321203423	775.839837687417	22.637835468587312	19.41040583587438	25.86526510130024	228652504.2679538	114326252.1339769	342978756.4019307	525391.0
Luxembourg	ssp126	2061	Luxembourg	525391.0	12.232156976710204	4583552.976600276	1004.614351035695	1148.4608821400511	860.7678199313389	26.178795940902578	21.18088607203201	31.17670580977314	264417826.4707848	132208913.2353924	396626739.70617723	525391.0
Luxembourg	ssp126	2062	Luxembourg	525391.0	11.753589476243583	3803171.5231913715	833.5718406994968	913.2774304277784	753.8662509712149	21.721675683069368	18.952325943115408	24.491025423023324	219398870.9177625	109699435.45888124	329098306.3766437	525391.0
Luxembourg	ssp126	2063	Luxembourg	525391.0	11.985618377044442	4291542.792225603	940.612118843986	1060.457812876451	820.7664248115207	24.510990404796388	20.346983303978917	28.674997505613852	247572226.85540673	123786113.42770337	371358340.2831101	525391.0
Luxembourg	ssp126	2064	Luxembourg	525391.0	11.676984815975358	3741211.17736099	819.9914909284541	894.604449492595	745.3785323643133	21.3677914238054	18.775383813483423	23.960199034127374	215824477.85293108	107912238.92646554	323736716.77939665	525391.0
Luxembourg	ssp126	2065	Luxembourg	525391.0	11.952459360967472	4088326.8274293886	896.0716334091992	999.2146454036193	792.928621414779	23.350329820857926	19.766653012009684	26.934006629706154	235849023.4824126	117924511.7412063	353773535.2236189	525391.0
Luxembourg	ssp126	2066	Luxembourg	525391.0	11.953246881174536	4059354.2487555034	889.7214791793065	990.483183337517	788.959775021096	23.18485399263962	19.68391509790053	26.685792887378696	234177641.84478074	117088820.92239037	351266462.76717114	525391.0
Luxembourg	ssp126	2067	Luxembourg	525391.0	12.051909357102657	4357503.156394855	955.0691849632739	1080.336278790472	829.8020911360757	24.88772062316407	20.535348413162758	29.240092833165377	251377374.56852227	125688687.28426114	377066061.85278344	525391.0
Luxembourg	ssp126	2068	Luxembourg	525391.0	11.793230314019995	3957596.3203314785	867.4183715795202	959.8164103878108	775.0203327712296	22.603667289402825	19.393321746282133	25.814012832523503	228307390.0123241	114153695.00616205	342461085.01848614	525391.0
Luxembourg	ssp126	2069	Luxembourg	525391.0	12.074826094159054	4260295.396160035	933.7633745008477	1051.0407894046361	816.4859595970593	24.332522039870497	20.257749121515968	28.40729495822501	245769614.64764783	122884807.32382391	368654421.9714717	525391.0
Luxembourg	ssp126	2070	Luxembourg	525391.0	12.044520034724691	4319314.203676185	946.6990035454833	1068.8272793410101	824.5707277499565	24.66960581015271	20.426291006657078	28.91292061364834	249174315.08069327	124587157.54034664	373761472.6210399	525391.0
Luxembourg	ssp126	2071	Luxembourg	525391.0	11.883112780009334	3923706.386764674	859.9904409347411	949.6030057512395	770.3778761182426	22.410106167752126	19.296541185456785	25.523671150047456	226352334.05055788	113176167.02527894	339528501.07583684	525391.0
Luxembourg	ssp126	2072	Luxembourg	525391.0	11.819528754800311	3920995.7674077693	859.3963325825428	948.7861067669668	770.0065583981187	22.39462456398751	19.28880038357448	25.500448744400533	226195962.76339233	113097981.38169616	339293944.1450885	525391.0
Luxembourg	ssp126	2073	Luxembourg	525391.0	11.908050877061736	4080731.2657351806	894.4068527638932	996.9255720163237	791.8881335114627	23.306948046792186	19.744962124976816	26.86893396860755	235410847.6995078	117705423.8497539	353116271.5492617	525391.0
Luxembourg	ssp126	2074	Luxembourg	525391.0	11.776805986668437	3942874.47466001	864.1916656789243	955.3796897744915	773.0036415833572	22.519584003865518	19.35128010351348	25.687887904217543	227458110.3260281	113729055.16301405	341187165.48904216	525391.0
Luxembourg	ssp126	2075	Luxembourg	525391.0	11.975169787528097	4103631.3263545753	899.4260441325277	1003.8269601481961	795.0251281168593	23.437740909239714	19.81035855620058	27.06512326227884	236731915.5012638	118365957.7506319	355097873.25189567	525391.0
Luxembourg	ssp126	2076	Luxembourg	525391.0	12.020360067683136	4201590.178134424	920.8964773993437	1033.348805890068	808.4441489086192	23.99722932454584	20.090102763853643	27.904355885238033	242383004.68981135	121191502.34490567	363574507.034717	525391.0
Luxembourg	ssp126	2077	Luxembourg	525391.0	12.093051209202498	4344887.235190409	952.3040515486009	1076.5342203452967	828.073882751905	24.815665248544484	20.499320725852964	29.132009771235992	250649582.2901661	125324791.14508305	375974373.43524915	525391.0
Luxembourg	ssp126	2078	Luxembourg	525391.0	11.901430371786581	4059075.2239910113	889.6603230665411	990.3990936824645	788.9215524506176	23.18326035285638	19.683118278008912	26.68340242770384	234161545.35323036	117080772.67661518	351242318.02984554	525391.0
Luxembourg	ssp126	2079	Luxembourg	525391.0	12.029504350718716	4189654.8639196726	918.2805181193983	1029.7518618801432	806.8091743586534	23.92906121196732	20.056018707564384	27.80210371637025	241694475.53807652	120847237.76903826	362541713.3071148	525391.0
Luxembourg	ssp126	2080	Luxembourg	525391.0	12.103405719070128	4359643.941242271	955.5383980805158	1080.9814468266795	830.0953493343518	24.899947637875144	20.541461920518294	29.258433355231986	251500873.01594618	125750436.50797309	377251309.5239193	525391.0
Luxembourg	ssp126	2081	Luxembourg	525391.0	11.788660226593278	3902449.1191923833	855.3313137956088	943.1967059349327	767.465921656285	22.28869605797983	19.23583613057064	25.341555985389018	225126036.34725478	112563018.17362739	337689054.5208822	525391.0
Luxembourg	ssp126	2082	Luxembourg	525391.0	12.041651750502758	4301589.428354668	942.8141212832329	1063.4855662304158	822.14267633605	24.568371401254375	20.37567380220791	28.761069000300836	248151801.1948224	124075900.5974112	372227701.7922336	525391.0
Luxembourg	ssp126	2083	Luxembourg	525391.0	11.78490394161016	3809409.8673259937	834.9391490029756	915.1574793450619	754.7208186608891	21.757305758459164	18.970140980810307	24.544470536108015	219758750.9944791	109879375.49723954	329638126.49171865	525391.0
Luxembourg	ssp126	2084	Luxembourg	525391.0	11.90236802806647	4078807.272564872	893.985155630675	996.3457384581486	791.6245728032013	23.295959229851633	19.73946771650654	26.852450743196716	235299855.61654624	117649927.80827312	352949783.42481935	525391.0
Luxembourg	ssp126	2085	Luxembourg	525391.0	12.101287625656823	4371202.955618512	958.0718806835274	1084.4649854058207	831.6787759612341	24.965966527626918	20.57447136539418	29.35746168985964	252167694.03298548	126083847.01649274	378251541.04947823	525391.0
Luxembourg	ssp126	2086	Luxembourg	525391.0	12.100014343757445	4402505.782950665	964.9327743453692	1093.8987141908533	835.9668344998853	25.144751486213693	20.66386384468757	29.625639127739802	253973503.9816898	126986751.9908449	380960255.9725347	525391.0
Luxembourg	ssp126	2087	Luxembourg	525391.0	11.839988348669426	3902734.712935254	855.3939096844573	943.2827752820992	767.5050440868152	22.29032721624391	19.236651709702677	25.344002722785135	225142511.7926416	112571255.8963208	337713767.6889624	525391.0
Luxembourg	ssp126	2088	Luxembourg	525391.0	11.871397646482572	3993757.1495433063	875.3440327766332	970.714194533841	779.9738710194251	22.81019854884785	19.496587376004648	26.123809721691046	230393450.30493683	115196725.15246841	345590175.4574052	525391.0
Luxembourg	ssp126	2089	Luxembourg	525391.0	11.830688963776055	4010645.037416922	879.045487653042	975.8036949889032	782.2872803171807	22.906653105558167	19.544814654359808	26.268491556756523	231367685.4949783	115683842.74748915	347051528.24246746	525391.0
Luxembourg	ssp126	2090	Luxembourg	525391.0	11.923480315162497	4115636.98687301	902.0574217804038	1007.4451044140259	796.6697391467819	23.506310802170454	19.844643502665953	27.167978101674954	237424502.81853426	118712251.40926713	356136754.2278014	525391.0
Luxembourg	ssp126	2091	Luxembourg	525391.0	11.789627771786375	3891391.708725307	852.9077717754278	939.8643356571839	765.9512078936718	22.225542060692103	19.204259131926776	25.246824989457423	224488152.0559581	112244076.02797905	336732228.08393717	525391.0
Luxembourg	ssp126	2092	Luxembourg	525391.0	11.801197631889307	3903237.8175911224	855.5041791980723	943.4343958633199	767.5739625328247	22.293200680168106	19.238088441664775	25.348312918671432	225171535.09405673	112585767.54702836	337757302.6410851	525391.0
Luxembourg	ssp126	2093	Luxembourg	525391.0	12.09860115493022	4408779.660343831	966.3078707603099	1095.7894717613967	836.8262697592231	25.180584508515913	20.68178035583868	29.679388661193144	254335433.91515285	127167716.95757642	381503150.8727293	525391.0
Luxembourg	ssp126	2094	Luxembourg	525391.0	12.067288104621204	4409029.874065031	966.3627121238604	1095.8648786362787	836.8605456114423	25.182013595074384	20.682494899117913	29.681532291030845	254349868.34378287	127174934.17189144	381524802.5156743	525391.0
Luxembourg	ssp126	2095	Luxembourg	525391.0	11.80323768766538	3871455.40307511	848.5381705370285	933.8561339543847	763.2202071196723	22.111676576842264	19.14732639000185	25.076026763682663	223338058.52921277	111669029.26460639	335007087.7938192	525391.0
Luxembourg	ssp126	2096	Luxembourg	525391.0	11.96613777865688	4280087.460593077	938.1013612258979	1057.00552115158	819.1972013002157	24.445563695260304	20.314269949210875	28.57685744130973	246911387.1297096	123455693.5648548	370367080.6945644	525391.0
Luxembourg	ssp126	2097	Luxembourg	525391.0	11.873894956549007	4010593.0598069145	879.0340953001637	975.7880305036956	782.2801600966318	22.906356237331092	19.54466622024627	26.268046254415907	231364686.98994666	115682343.49497333	347047030.48492	525391.0
Luxembourg	ssp126	2098	Luxembourg	525391.0	11.718511980161418	3786959.2245650636	830.018460178662	908.3915322116309	751.6453881456932	21.629079729747172	18.90602796645431	24.352131493040027	218463609.38882446	109231804.69441223	327695414.0832367	525391.0
Madrid	ssp126	2024	Spain	39035901.0	14.5708594654668	110448001.84007084	24207.781225211445	30327.14223211525	18088.42021830764	454.26168031150235	301.1543694807747	607.3689911422301	1611762348.558189	805881174.2790945	2417643522.837283	39035901.0
Madrid	ssp126	2025	Spain	39035901.0	14.59615839174639	112108737.11250632	24571.777997252095	30827.637793671143	18315.918200833046	461.09211982005587	304.56958923505147	617.6146504050603	1635997378.060225	817998689.0301125	2453996067.0903378	39035901.0
Madrid	ssp126	2026	Spain	39035901.0	14.554850179423559	106159855.10964341	23267.913448679406	29034.824039383697	17501.002857975116	436.6249579920973	292.3360083210722	580.9139076631227	1549185630.7357483	774592815.3678741	2323778446.1036224	39035901.0
Madrid	ssp126	2027	Spain	39035901.0	14.63225770556621	116135465.04096207	25454.348502119108	32041.172237863284	18867.524766374932	477.65365252742356	312.8503555887353	642.4569494661123	1694759223.9501393	847379611.9750696	2542138835.925209	39035901.0
Madrid	ssp126	2028	Spain	39035901.0	14.519115468644832	105411368.86849655	23103.8616697979	28809.252843421622	17398.470496174177	433.5465082969568	290.79678347350193	576.2962331204119	1538263007.2224529	769131503.6112264	2307394510.833679	39035901.0
Madrid	ssp126	2029	Spain	39035901.0	14.826302404021993	125490883.4149446	27504.85115943035	34860.613391666244	20149.08892719446	516.1315606813132	332.0893096656803	700.1738116969468	1831282391.7665608	915641195.8832804	2746923587.6498413	39035901.0
Madrid	ssp126	2030	Spain	39035901.0	14.895548797305503	126096998.46679845	27637.698294083253	35043.27820181398	20232.118386352522	518.6244517914301	333.3357552207387	703.9131483621218	1840127399.4008992	920063699.7004496	2760191099.101349	39035901.0
Madrid	ssp126	2031	Spain	39035901.0	14.412137494955987	103918439.65673552	22776.644308316034	28359.328971384057	17193.95964524801	427.4062384774738	287.7266485637605	567.0858283911873	1516476763.447176	758238381.723588	2274715145.170764	39035901.0
Madrid	ssp126	2032	Spain	39035901.0	14.55127578344819	112967548.44598147	24760.01061828775	31086.45764759516	18433.56358898033	464.6243256808727	306.33569216545993	622.9129591962856	1648529970.309519	824264985.1547595	2472794955.4642787	39035901.0
Madrid	ssp126	2033	Spain	39035901.0	14.659281063301234	117693787.91733994	25795.898721599187	32510.803789648395	19080.993653549984	484.0628800054938	316.05496932777044	652.0707906832176	1717499754.3101234	858749877.1550617	2576249631.465185	39035901.0
Madrid	ssp126	2034	Spain	39035901.0	14.785519688194693	126034944.26105037	27624.09737227545	35024.57693432826	20223.617810222648	518.3692289960521	333.20814382304957	703.5303141690549	1839221845.377936	919610922.688968	2758832768.066904	39035901.0
Madrid	ssp126	2035	Spain	39035901.0	14.67735071985957	116764481.57470286	25592.215139651336	32230.7388644701	18953.691414832574	480.2407351617894	314.1438969059183	646.3375734176611	1703938431.8019245	851969215.9009622	2555907647.7028866	39035901.0
Madrid	ssp126	2036	Spain	39035901.0	14.66990112162051	121832595.77069928	26703.03468945877	33758.115745455325	19647.953633462224	501.0853863309236	324.5662224904853	677.604550171362	1777897177.1229277	888948588.5614638	2666845765.6843915	39035901.0
Madrid	ssp126	2037	Spain	39035901.0	14.699710950011534	120029341.5095706	26307.800878800437	33214.66925580011	19400.93250180076	493.6687803530679	320.8579195015575	666.4796412045786	1751582374.9124367	875791187.4562184	2627373562.368655	39035901.0
Madrid	ssp126	2038	Spain	39035901.0	15.040090326828492	140268911.96791288	30743.87111624532	39314.26583228682	22173.476400203814	576.9121268330132	362.4795927415302	791.3446609244966	2046937447.6370232	1023468723.8185116	3070406171.455535	39035901.0
Madrid	ssp126	2039	Spain	39035901.0	14.972511451447735	135678257.3508073	29737.700241263272	37930.78087918651	21544.619603340034	558.0312195702818	353.03913911016446	763.0233000303995	1979946246.8563852	989973123.4281926	2969919370.284578	39035901.0
Madrid	ssp126	2040	Spain	39035901.0	14.727530032069806	120866984.391982	26491.393839328957	33467.10957652683	19515.67810213109	497.1139224735762	322.58049056181176	671.6473543853413	1763806056.97926	881903028.48963	2645709085.46889	39035901.0
Madrid	ssp126	2041	Spain	39035901.0	14.795057287119416	124623677.04635672	27314.778530698764	34599.26352716031	20030.293534237215	512.5648268734711	330.3059427617591	694.8237109851837	1818627291.1759293	909313645.5879647	2727940936.763894	39035901.0
Madrid	ssp126	2042	Spain	39035901.0	14.868686969289584	130924300.47533865	28695.737090475624	36498.08154685349	20893.392634097756	538.4786663108205	343.2628624804338	733.6944701412075	1910571984.118272	955285992.059136	2865857976.177408	39035901.0
Madrid	ssp126	2043	Spain	39035901.0	14.951829699902428	134557644.1820603	29492.086396058447	37593.06184202987	21391.11095008702	553.422248719443	350.734653684745	756.1098437541413	1963593193.0881424	981796596.5440712	2945389789.6322136	39035901.0
Madrid	ssp126	2044	Spain	39035901.0	14.892198787540279	133989702.95510718	29367.606127137216	37421.901472263184	21313.31078201125	551.0863627660918	349.56671070806954	752.6060148241146	1955305254.2341394	977652627.1170697	2932957881.351209	39035901.0
Madrid	ssp126	2045	Spain	39035901.0	15.021912433223372	135084317.77715456	29607.521704572253	37751.785391236364	21463.25801790815	555.5884049947704	351.81773182240875	759.359078167132	1971278915.3865159	985639457.6932579	2956918373.079774	39035901.0
Madrid	ssp126	2046	Spain	39035901.0	14.88612957105843	129731858.20546831	28434.379880641027	36138.71538333092	20730.044377951133	533.5742694891362	340.81066406959167	726.337874908681	1893170731.7516606	946585365.8758303	2839756097.627491	39035901.0
Madrid	ssp126	2047	Spain	39035901.0	15.00330786288063	141579455.84799138	31031.1136105091	39709.224261899515	22353.002959118676	582.3022638673483	365.1746612586977	799.4298664759991	2066062151.0889094	1033031075.5444547	3099093226.633364	39035901.0
Madrid	ssp126	2048	Spain	39035901.0	15.089890685966152	148919474.70983714	32639.88486789995	41921.28474081194	23358.484994987957	612.4910336608355	380.2690461554414	844.7130211662303	2173174691.308197	1086587345.6540985	3259762036.9622955	39035901.0
Madrid	ssp126	2049	Spain	39035901.0	14.912409090324177	133883056.02023971	29344.231456481335	37389.76130011134	21298.701612851324	550.6477344973512	349.34739657369914	751.9480724210033	1953748960.672057	976874480.3360285	2930623441.0080853	39035901.0
Madrid	ssp126	2050	Spain	39035901.0	15.188841269213915	151106034.47465792	33119.13084375108	42580.247957607244	23658.013729894912	621.4841371694656	384.76559790975654	858.2026764291754	2205083052.1938453	1102541526.0969226	3307624578.2907677	39035901.0
Madrid	ssp126	2051	Spain	39035901.0	15.164472369940405	150747056.16803545	33040.450666957106	42472.06271451554	23608.83861939868	620.0076949881227	384.027376819085	855.9880131571608	2199844499.128835	1099922249.5644176	3299766748.6932526	39035901.0
Madrid	ssp126	2052	Spain	39035901.0	15.033556575997933	143692485.34113503	31494.243362431	40346.02767079213	22642.459054069863	590.9929446593214	369.5200016546844	812.465887663959	2096897488.276582	1048448744.138291	3145346232.414873	39035901.0
Madrid	ssp126	2053	Spain	39035901.0	15.182347123543224	149583054.88754982	32785.3270986315	42121.267808067816	23449.386389195173	615.2202731357668	381.63366589290706	848.8068803786269	2182858284.7446446	1091429142.3723223	3274287427.116967	39035901.0
Madrid	ssp126	2054	Spain	39035901.0	14.86152465505474	128823753.14271303	28235.343154557675	35865.03988496632	20605.64642414904	529.8393234074141	338.94319102873055	720.7354557860979	1879918798.4952853	939959399.2476426	2819878197.742928	39035901.0
Madrid	ssp126	2055	Spain	39035901.0	14.96886676180043	135421324.04430032	29681.38609189188	37853.34892380084	21509.423259982912	556.9744783563405	352.51076850319384	761.4381882094873	1976196831.5422149	988098415.7711074	2964295247.313322	39035901.0
Madrid	ssp126	2056	Spain	39035901.0	15.066176125529722	139272031.74079996	30525.376819891804	39013.83617480074	22036.917464982867	572.8120573026167	360.429557976332	785.1945566289016	2032390022.7011707	1016195011.3505853	3048585034.051756	39035901.0
Madrid	ssp126	2057	Spain	39035901.0	15.26228181513048	158087267.30052996	34649.264065860014	44684.181138007036	24614.346993713	650.1972555717241	399.1221571108857	901.2723540325628	2306959845.1443996	1153479922.5721998	3460439767.7165995	39035901.0
Madrid	ssp126	2058	Spain	39035901.0	15.086195399114626	139015942.8474564	30469.24774737814	38936.65870009446	22001.836794661827	571.7587890762902	359.9029238631688	783.614654289412	2028652929.86745	1014326464.933725	3042979394.801175	39035901.0
Madrid	ssp126	2059	Spain	39035901.0	15.146951949977117	151585612.8154702	33224.24390475103	42724.77841648218	23723.709393019883	623.4565953335696	385.75182699180834	861.1613636753311	2212081515.7244463	1106040757.8622231	3318122273.5866694	39035901.0
Madrid	ssp126	2060	Spain	39035901.0	14.964286990719623	136724140.1176542	29966.934820298207	38245.97842535955	21687.891215236872	562.332831687853	355.1899451689501	769.4757182067561	1995208763.4843569	997604381.7421784	2992813145.2265353	39035901.0
Madrid	ssp126	2061	Spain	39035901.0	15.381422236649467	157638777.19422567	34550.96486447825	44549.01973610711	24552.909992849396	648.3526602336581	398.1998594418528	898.505461025464	2300415050.716257	1150207525.3581285	3450622576.0743856	39035901.0
Madrid	ssp126	2062	Spain	39035901.0	15.101737416449229	143753033.6640281	31507.514227722626	40364.27511056812	22650.753344877132	591.2419739078294	369.6445162789385	812.839431536721	2097781067.0238798	1048890533.5119399	3146671600.5358195	39035901.0
Madrid	ssp126	2063	Spain	39035901.0	15.168668366263105	145241260.63030928	31833.700960058224	40812.78186752957	22854.620052586877	597.3629038578956	372.70498125397137	822.0208264618201	2119498691.1583133	1059749345.5791566	3179248036.7374697	39035901.0
Madrid	ssp126	2064	Spain	39035901.0	15.023442861447345	143135271.07070023	31372.1142072672	40178.10008244192	22566.128332092492	588.7011776145196	368.37411813228346	809.0282370967562	2088766087.3801947	1044383043.6900973	3133149131.070292	39035901.0
Madrid	ssp126	2065	Spain	39035901.0	15.157679671736165	147966377.15654618	32430.98677402796	41634.04986173795	23227.92368631796	608.5710379266825	378.30904828836486	838.8330275650005	2159266184.81369	1079633092.406845	3238899277.2205353	39035901.0
Madrid	ssp126	2066	Spain	39035901.0	15.134159410068236	142368300.41335207	31204.011049492263	39946.95824050137	22461.063858483154	585.5467033483294	366.79688099918826	804.2965256974707	2077573721.6753526	1038786860.8376763	3116360582.513029	39035901.0
Madrid	ssp126	2067	Spain	39035901.0	15.185603548662888	144627677.35894752	31699.216955376192	40627.86636109178	22770.567549660613	594.8392967014397	371.4431776757434	818.2354157271366	2110544700.157929	1055272350.0789645	3165817050.2368937	39035901.0
Madrid	ssp126	2068	Spain	39035901.0	14.973745123176373	142262140.85003933	31180.74319999906	39914.964947448214	22446.521452549903	585.110079590469	366.5785691202581	803.6415900606801	2076024540.302794	1038012270.151397	3114036810.454191	39035901.0
Madrid	ssp126	2069	Spain	39035901.0	15.26520919935994	151597786.04726452	33226.91201034979	42728.44706168047	23725.376959019108	623.5066626289265	385.7768606394869	861.2364646183664	2212259159.1072106	1106129579.5536053	3318388738.660816	39035901.0
Madrid	ssp126	2070	Spain	39035901.0	15.206771703864407	150669219.77126014	33023.39063478718	42448.60517028188	23598.176099292476	619.6875616059023	383.86731012797475	855.5078130838301	2198708636.355586	1099354318.177793	3298062954.533379	39035901.0
Madrid	ssp126	2071	Spain	39035901.0	15.018200571768677	134159437.95523158	29404.808318945303	37473.0544859993	21336.562151891303	551.7844659918601	349.91576232095366	753.6531696627666	1957782188.8809903	978891094.4404951	2936673283.3214855	39035901.0
Madrid	ssp126	2072	Spain	39035901.0	15.101766721677729	145843359.76915723	31965.667894600243	40994.236402524846	22937.099386675643	599.839277916009	373.94316828302817	825.7353875489903	2128285094.7684035	1064142547.3842018	3192427642.152605	39035901.0
Madrid	ssp126	2073	Spain	39035901.0	15.191119908592352	158657701.98331165	34774.29084564779	44856.092960215225	24692.48873108036	652.5433968616644	400.29522775585593	904.7915659674737	2315284170.878703	1157642085.4393516	3472926256.3180547	39035901.0
Madrid	ssp126	2074	Spain	39035901.0	15.005009548328784	137970869.22050095	30240.190514072834	38621.70500429966	21858.676023846012	567.4605048708639	357.7537817604556	777.1672279812724	2013402220.9787765	1006701110.4893882	3020103331.4681644	39035901.0
Madrid	ssp126	2075	Spain	39035901.0	15.139800851810977	141301903.72836137	30970.280269220326	39625.578417627454	22314.98212081319	581.1607195194504	364.6038890847488	797.7175499541522	2062011846.432152	1031005923.216076	3093017769.648228	39035901.0
Madrid	ssp126	2076	Spain	39035901.0	15.3132639603313	157031538.22511435	34417.871391796325	44366.01621116946	24469.72657242319	645.8551465633013	396.9511026066744	894.7591905199288	2291553641.811744	1145776820.905872	3437330462.717616	39035901.0
Madrid	ssp126	2077	Spain	39035901.0	15.1602088139476	147917673.78138256	32420.312061663324	41619.37213223659	23221.251991090066	608.370725773723	378.2088922118852	838.5325593355615	2158555458.8156757	1079277729.4078379	3237833188.2235136	39035901.0
Madrid	ssp126	2078	Spain	39035901.0	15.055218031669737	138976052.81138065	30460.504725772502	38924.6370453867	21996.3724061583	571.5947253131295	359.8208919815883	783.3685586446711	2028070816.5004504	1014035408.2502252	3042106224.7506757	39035901.0
Madrid	ssp126	2079	Spain	39035901.0	15.240707553194694	145742485.0939059	31943.55837673694	40963.8358154628	22923.280938011074	599.4243903787323	373.73572451438986	825.1130562430752	2126813035.511699	1063406517.7558495	3190219553.2675486	39035901.0
Madrid	ssp126	2080	Spain	39035901.0	15.086744278703499	139387074.66977346	30550.591708433938	39048.50664654617	22052.676770321697	573.2852174626267	360.66613805633705	785.904296868917	2034068838.599134	1017034419.299567	3051103257.8987007	39035901.0
Madrid	ssp126	2081	Spain	39035901.0	14.935588702497475	132426723.83020513	29025.0353600354	36950.86666749818	21099.20405257261	544.6579845995228	346.352521624785	742.9634475742611	1932496775.4646616	966248387.7323308	2898745163.1969924	39035901.0
Madrid	ssp126	2082	Spain	39035901.0	15.106913882434947	140188575.5918963	30726.26314341977	39290.054869651685	22162.471417187844	576.581711284054	362.3143849670506	790.8490376010577	2045765102.7876282	1022882551.3938141	3068647654.1814423	39035901.0
Madrid	ssp126	2083	Spain	39035901.0	15.140454160944243	141624636.45367503	31041.016209015106	39722.840334845285	22359.19208318493	582.4880872187302	365.26757293438885	799.7086015030719	2066721469.4822962	1033360734.7411481	3100082204.2234445	39035901.0
Madrid	ssp126	2084	Spain	39035901.0	15.165652708889155	146496023.08384448	32108.717388230318	41190.9294562662	23026.50532019444	602.5236174157569	375.28533803290213	829.7618967986123	2137809378.9507618	1068904689.4753809	3206714068.4261427	39035901.0
Madrid	ssp126	2085	Spain	39035901.0	15.242216105961013	140542390.27692848	30803.811567536402	39396.68395281207	22210.939182260743	578.0369160017849	363.0419873259161	793.0318446776545	2050928303.372531	1025464151.6862655	3076392455.0587964	39035901.0
Madrid	ssp126	2086	Spain	39035901.0	15.224264383823842	139846489.7910537	30651.285433646044	39186.96051871282	22115.610348579266	575.1747463040401	361.61090247704374	788.738590131037	2040773061.2423851	1020386530.6211926	3061159591.863578	39035901.0
Madrid	ssp126	2087	Spain	39035901.0	15.046244230105438	136538712.17190793	29926.29307876478	38190.09603075108	21662.490126778477	561.5701849327456	354.80862179139643	768.3317480740951	1992502822.4411027	996251411.2205514	2988754233.661654	39035901.0
Madrid	ssp126	2088	Spain	39035901.0	15.074752225121966	145351467.1104444	31857.855805019346	40845.99477935112	22869.716830687583	597.8161721833824	372.93161541671486	822.7007289500502	2121106928.992314	1060553464.496157	3181660393.488471	39035901.0
Madrid	ssp126	2089	Spain	39035901.0	15.260106411643442	156725007.1118612	34350.68649026139	44273.63697155892	24427.736008963853	644.5944144879873	396.3207365690172	892.8680924069574	2287080448.102739	1143540224.0513694	3430620672.154108	39035901.0
Madrid	ssp126	2090	Spain	39035901.0	15.217733955262128	147760592.61840403	32385.883313613245	41572.03260366772	23199.73402355877	607.7246665254694	377.8858625877584	837.5634704631809	2156263181.002238	1078131590.501119	3234394771.503357	39035901.0
Madrid	ssp126	2091	Spain	39035901.0	15.206134420523256	148623436.5022719	32574.999781310304	41832.067746751185	23317.93181586943	611.273457866212	379.6602582581296	842.8866574742946	2168854620.06436	1084427310.03218	3253281930.0965405	39035901.0
Madrid	ssp126	2092	Spain	39035901.0	15.11856056363752	146989993.16414255	32216.984803090178	41339.797151698505	23094.17245448185	604.5552673773811	376.30116301371424	832.8093717410484	2145017860.4395611	1072508930.2197806	3217526790.659342	39035901.0
Madrid	ssp126	2093	Spain	39035901.0	15.263252042809384	157342258.50864628	34485.97446763894	44459.65794045305	24512.290994824827	647.1331082806032	397.5900834653253	896.6761330958814	2296087967.880001	1148043983.9400005	3444131951.8200016	39035901.0
Madrid	ssp126	2094	Spain	39035901.0	15.164595054531693	146750947.4490065	32164.59122169049	41267.75597727394	23061.42646610705	603.572096053139	375.80957735159313	831.3346147546854	2141529477.8810563	1070764738.9405282	3212294216.8215847	39035901.0
Madrid	ssp126	2095	Spain	39035901.0	15.088599534308253	141651441.20839044	31046.891223747247	39730.91848010198	22362.86396739252	582.5983325171014	365.3226955835744	799.8739694506288	2067112629.9713304	1033556314.9856652	3100668944.9569955	39035901.0
Madrid	ssp126	2096	Spain	39035901.0	15.129052194347539	152121151.28548247	33341.62219954824	42886.173571828345	23797.07082726814	625.6592119604554	386.8531353052514	864.4652886156598	2219896602.713711	1109948301.3568554	3329844904.070566	39035901.0
Madrid	ssp126	2097	Spain	39035901.0	14.941881247658936	130305517.84174295	28560.113499550534	36311.599109331495	20808.627889769574	535.9336746930292	341.99036667153814	729.8769827145205	1901542119.0762968	950771059.5381484	2852313178.614445	39035901.0
Madrid	ssp126	2098	Spain	39035901.0	14.897572506634692	130084605.77887814	28511.6944172788	36245.02287120786	20778.365963349737	535.0250852825716	341.53607196630946	728.5140985988344	1898318360.0282743	949159180.0141371	2847477540.0424113	39035901.0
Mexico_City	ssp126	2024	Mexico	86251050.0	20.318706762889985	402863457.18757296	88298.83993169937	93918.9122411437	82678.76762225505	8545.47154733164	7820.265069701546	9270.678024961724	2697329770.2153125	1348664885.1076562	4045994655.3229685	86251050.0
Mexico_City	ssp126	2025	Mexico	86251050.0	20.345028031439064	426097208.51779205	93391.16899037753	100920.86469682616	85861.4732839289	9038.301952739157	8066.680272405304	10009.923633073002	2852888900.780663	1426444450.3903315	4279333351.1709948	86251050.0
Mexico_City	ssp126	2026	Mexico	86251050.0	20.38911290792589	422674842.4845701	92641.06136665765	99889.46671421133	85392.65601910398	8965.707303014555	8030.382947543005	9901.031658486096	2829974810.1098228	1414987405.0549114	4244962215.164734	86251050.0
Mexico_City	ssp126	2027	Mexico	86251050.0	20.431938552817176	434213290.0355005	95170.03617234105	103366.80707202599	86973.26527265609	9210.458901819104	8152.758746945278	10268.159056692919	2907229268.229209	1453614634.1146045	4360843902.343813	86251050.0
Mexico_City	ssp126	2028	Mexico	86251050.0	20.47222842266008	446058724.6680466	97766.29581783059	106936.6640845741	88595.92755108706	9461.722258700822	8278.390425386138	10645.054092015496	2986539125.962381	1493269562.9811904	4479808688.943571	86251050.0
Mexico_City	ssp126	2029	Mexico	86251050.0	20.38320341557011	423148861.95777035	92744.95604571524	100032.3218979155	85457.59019351497	8975.762123944161	8035.410358007807	9916.113889880507	2833148557.4773507	1416574278.7386754	4249722836.2160263	86251050.0
Mexico_City	ssp126	2030	Mexico	86251050.0	20.433379166905464	440474306.27185225	96542.3137035962	105253.68867750184	87830.93872969058	9343.266519761151	8219.162555916302	10467.370483605991	2949149241.820199	1474574620.9100995	4423723862.730299	86251050.0
Mexico_City	ssp126	2031	Mexico	86251050.0	20.469300172006978	441910044.30825573	96856.99601294492	105686.37685285631	88027.61517303351	9373.721152268965	8234.389872170208	10513.05243236771	2958762074.3537054	1479381037.1768527	4438143111.530558	86251050.0
Mexico_City	ssp126	2032	Mexico	86251050.0	20.464799405260194	438348170.9601788	96076.3114435034	104612.93556987423	87539.68731713257	9298.167296966234	8196.612944518844	10399.721649413614	2934913927.176109	1467456963.5880544	4402370890.764163	86251050.0
Mexico_City	ssp126	2033	Mexico	86251050.0	20.474681106449733	446439150.27160996	97849.67677203625	107051.31289660689	88648.0406474656	9469.791782290311	8282.425187180883	10657.15837739973	2989086225.451138	1494543112.725569	4483629338.176707	86251050.0
Mexico_City	ssp126	2034	Mexico	86251050.0	20.507765052483542	453453977.6149485	99387.17317605566	109165.37045213359	89608.97589997773	9618.589113997343	8356.823853034397	10880.354374960283	3036053261.771979	1518026630.8859894	4554079892.6579685	86251050.0
Mexico_City	ssp126	2035	Mexico	86251050.0	20.539355067913302	452045910.3197825	99078.5556867042	108741.02140427535	89416.08996913307	9588.721428574747	8341.8900103231	10835.552846826384	3026625695.766801	1513312847.8834004	4539938543.650202	86251050.0
Mexico_City	ssp126	2036	Mexico	86251050.0	20.500842204676985	458504370.5136345	100494.10860590464	110687.40666817593	90300.81054363334	9725.717194364177	8410.387893217812	11041.046495510529	3069867634.5423017	1534933817.2711508	4604801451.813453	86251050.0
Mexico_City	ssp126	2037	Mexico	86251050.0	20.59614659482154	481307869.0868223	105492.13569043894	117559.6939094106	93424.57747146729	10209.421151026432	8652.23987154894	11766.602430503914	3222546053.17027	1611273026.585135	4833819079.755405	86251050.0
Mexico_City	ssp126	2038	Mexico	86251050.0	20.53837841432165	465061585.7331956	101931.30646224681	112663.5537206464	91199.0592038472	9864.807735063794	8479.933163567623	11249.682306559953	3113770777.172485	1556885388.5862424	4670656165.758727	86251050.0
Mexico_City	ssp126	2039	Mexico	86251050.0	20.606209970189344	478606334.0902564	104900.01843091767	116745.53267756884	93054.50418426648	10152.116647390445	8623.587619730948	11680.645675049927	3204458210.648213	1602229105.3241065	4806687315.97232	86251050.0
Mexico_City	ssp126	2040	Mexico	86251050.0	20.48569894996013	445767590.53610533	97702.48559713112	106848.92503111235	88556.0461631499	9455.54677071211	8275.30268139178	10635.790860032428	2984589868.100445	1492294934.0502224	4476884802.150667	86251050.0
Mexico_City	ssp126	2041	Mexico	86251050.0	20.600375486025396	478487830.44568014	104874.04502936671	116709.81925043627	93038.27080829714	10149.602968115465	8622.330780093458	11676.875156137463	3203664781.9996443	1601832390.9998221	4805497172.999466	86251050.0
Mexico_City	ssp126	2042	Mexico	86251050.0	20.52693310534708	472444698.76675296	103549.52301754705	114888.60148418424	92210.44455090984	10021.417080570776	8558.237836321114	11484.596324820428	3163203631.473206	1581601815.736603	4744805447.209809	86251050.0
Mexico_City	ssp126	2043	Mexico	86251050.0	20.57307212191825	473828400.1339544	103852.8000295364	115305.60737566961	92399.9926834032	10050.767920048595	8572.913256060023	11528.622584037157	3172468057.9786224	1586234028.9893112	4758702086.967934	86251050.0
Mexico_City	ssp126	2044	Mexico	86251050.0	20.663026146585707	490614100.90551484	107531.85773289212	120364.31171778371	94699.40374800052	10406.8233670886	8750.940979580024	12062.705754597162	3284854946.3825564	1642427473.1912782	4927282419.573834	86251050.0
Mexico_City	ssp126	2045	Mexico	86251050.0	20.562980908533188	471373944.0089699	103314.83704323843	114565.90826950988	92063.76581696696	9998.704411666382	8546.881501868917	11450.527321463836	3156034505.9711685	1578017252.9855843	4734051758.956753	86251050.0
Mexico_City	ssp126	2046	Mexico	86251050.0	20.587203712441376	485173000.0282545	106339.28767760217	118724.52789176005	93954.04746344431	10291.407655131847	8693.233123601649	11889.582186662032	3248424629.5665154	1624212314.7832577	4872636944.349773	86251050.0
Mexico_City	ssp126	2047	Mexico	86251050.0	20.604047085228316	482289136.4681815	105707.20799320261	117855.41832571065	93558.99766069459	10230.235628830516	8662.647110450982	11797.824147210036	3229116025.3855553	1614558012.6927776	4843674038.078333	86251050.0
Mexico_City	ssp126	2048	Mexico	86251050.0	20.624025011395375	497579587.4749707	109058.53972071805	122463.49945104436	95653.57999039172	10554.574090641396	8824.816341356422	12284.331839926359	3331491626.757966	1665745813.378983	4997237440.13695	86251050.0
Mexico_City	ssp126	2049	Mexico	86251050.0	20.663964476232604	496984789.10015655	108928.17295363551	122284.24514630588	95572.10076096514	10541.957328069175	8818.507960070312	12265.406696068025	3327509216.998444	1663754608.499222	4991263825.497666	86251050.0
Mexico_City	ssp126	2050	Mexico	86251050.0	20.688789030244344	502335028.00184345	110100.8280553751	123896.64591119782	96305.01019955239	10655.445691160841	8875.252141616145	12435.639240705528	3363331177.044165	1681665588.5220826	5044996765.566248	86251050.0
Mexico_City	ssp126	2051	Mexico	86251050.0	20.64263016914559	498059294.1307488	109163.68090554613	122608.068580183	95719.29323090929	10564.74954712639	8829.904069598919	12299.595024653852	3334703452.056371	1667351726.0281856	5002055178.084557	86251050.0
Mexico_City	ssp126	2052	Mexico	86251050.0	20.635651226519496	485121517.6730566	106328.00387372318	118709.01266142643	93946.99508601993	10290.315620116797	8692.687106094123	11887.944134139461	3248079934.889353	1624039967.4446764	4872119902.334029	86251050.0
Mexico_City	ssp126	2053	Mexico	86251050.0	20.622120763494937	483841106.87452567	106047.36589048355	118323.13543447191	93771.59634649516	10263.15576271971	8679.10717739558	11847.204348043828	3239507079.487958	1619753539.743979	4859260619.231937	86251050.0
Mexico_City	ssp126	2054	Mexico	86251050.0	20.56197862488002	461494081.97235733	101149.3878297343	111588.41560094172	90710.36005852689	9789.134448397426	8442.096520234438	11136.172376560402	3089884932.1603274	1544942466.0801637	4634827398.240491	86251050.0
Mexico_City	ssp126	2055	Mexico	86251050.0	20.729908733306743	530580468.48719907	116291.60953161743	132408.970441031	100174.24862220384	11254.583199670127	9174.820895870787	13334.345503469454	3552445543.5486574	1776222771.7743287	5328668315.322987	86251050.0
Mexico_City	ssp126	2056	Mexico	86251050.0	20.72981957885771	516394449.0357515	113182.34499431384	128133.7317022386	98230.95828638911	10953.671753300181	9024.365172685815	12882.978333914536	3457464547.1229916	1728732273.5614958	5186196820.684487	86251050.0
Mexico_City	ssp126	2057	Mexico	86251050.0	20.690928187590423	497549505.7657577	109051.94646938369	122454.43373045963	95649.45920830776	10553.936002511064	8824.497297291258	12283.37470773086	3331290217.8479457	1665645108.9239728	4996935326.771918	86251050.0
Mexico_City	ssp126	2058	Mexico	86251050.0	20.725354860974214	523321019.6342256	114700.49745425337	130221.19133465544	99179.8035738513	11100.596997855497	9097.827794963472	13103.366200747512	3503840669.7208395	1751920334.8604198	5255761004.581259	86251050.0
Mexico_City	ssp126	2059	Mexico	86251050.0	20.70348588991637	507612300.42199826	111257.49050362821	125487.05677754583	97027.92422971058	10767.386301581684	8931.222446826567	12603.55015633679	3398664597.7117114	1699332298.8558557	5097996896.567567	86251050.0
Mexico_City	ssp126	2060	Mexico	86251050.0	20.71762559295357	513717794.0451916	112595.68088679387	127327.06855439862	97864.29321918912	10896.895000145474	8995.976796108462	12797.813204182476	3439543286.0559793	1719771643.0279896	5159314929.083969	86251050.0
Mexico_City	ssp126	2061	Mexico	86251050.0	20.754629692826303	522208246.0544446	114456.6018751233	129885.83491335159	99027.36883689501	11076.993032802426	9086.025812436937	13067.960253167903	3496390211.6296544	1748195105.8148272	5244585317.444482	86251050.0
Mexico_City	ssp126	2062	Mexico	86251050.0	20.657184962622544	496289321.3410735	108775.74166397347	122074.65212302058	95476.83120492636	10527.205183536622	8811.131887804037	12243.278479269196	3322852785.9984927	1661426392.9992464	4984279178.997739	86251050.0
Mexico_City	ssp126	2063	Mexico	86251050.0	20.686505378754784	510632929.194555	111919.5461250105	126397.38325694649	97441.70899307451	10831.45936844922	8963.258980260334	12699.659756638093	3418888898.9423285	1709444449.4711642	5128333348.413492	86251050.0
Mexico_City	ssp126	2064	Mexico	86251050.0	20.653116281118738	498545189.0775295	109270.1784281282	122754.50267373334	95785.85418252308	10575.05626859396	8835.057430332705	12315.055106855203	3337956710.404238	1668978355.202119	5006935065.606358	86251050.0
Mexico_City	ssp126	2065	Mexico	86251050.0	20.74498072267354	514777273.0811847	112827.89547002522	127646.36360634174	98009.42733370872	10919.368490345489	9007.213541208468	12831.523439482495	3446636916.1525073	1723318458.0762537	5169955374.228761	86251050.0
Mexico_City	ssp126	2066	Mexico	86251050.0	20.639546181788667	494942739.41401935	108480.60041968763	121668.83291212755	95292.36792724772	10498.641715347936	8796.850153709693	12200.433276986168	3313836888.7879934	1656918444.3939967	4970755333.18199	86251050.0
Mexico_City	ssp126	2067	Mexico	86251050.0	20.729271609118083	516059132.67400664	113108.8509972191	128032.6774562333	98185.02453820487	10946.559079322155	9020.8088356968	12872.309322947494	3455219471.8032126	1727609735.9016063	5182829207.704819	86251050.0
Mexico_City	ssp126	2068	Mexico	86251050.0	20.690966212342584	509228438.23368466	111611.71248975125	125974.11200846502	97249.31297103748	10801.667543625103	8948.363067848277	12654.972019401921	3409485277.9060774	1704742638.9530387	5114227916.859116	86251050.0
Mexico_City	ssp126	2069	Mexico	86251050.0	20.719177111577867	511843538.97077405	112184.88525404481	126762.22455936868	97607.54594872096	10857.138618361321	8976.098605216384	12738.178631506245	3426994408.9637604	1713497204.4818802	5140491613.445641	86251050.0
Mexico_City	ssp126	2070	Mexico	86251050.0	20.74807238849065	518240987.78175074	113587.06581535478	128690.22283116987	98483.90879953968	10992.840221011542	9043.949406541497	12941.731035481578	3469827852.462723	1734913926.2313614	5204741778.694084	86251050.0
Mexico_City	ssp126	2071	Mexico	86251050.0	20.72449230268898	511259039.73485273	112056.77583247301	126586.07410470746	97527.47756023859	10844.740319382161	8969.899455726805	12719.581183037506	3423080956.002001	1711540478.0010004	5134621434.003001	86251050.0
Mexico_City	ssp126	2072	Mexico	86251050.0	20.790335018311417	529486366.5468292	116051.80636660487	132079.24108913873	100024.37164407098	11231.375294275691	9163.216943173571	13299.533645377802	3545120099.449046	1772560049.724523	5317680149.173569	86251050.0
Mexico_City	ssp126	2073	Mexico	86251050.0	20.72504175735308	525242167.2653121	115121.57090764219	130800.16733306508	99442.97448221932	11141.348056624238	9118.203324347844	13164.492788900623	3516703510.978454	1758351755.489227	5275055266.467681	86251050.0
Mexico_City	ssp126	2074	Mexico	86251050.0	20.752488174878085	537428298.4691843	117792.50377424432	134472.700024643	101112.30752384565	11399.838211580067	9247.448401825757	13552.228021334367	3598294466.656974	1799147233.328487	5397441699.98546	86251050.0
Mexico_City	ssp126	2075	Mexico	86251050.0	20.691345061483112	509347730.8810743	111637.8588234257	126010.0632172674	97265.65442958401	10804.197959094372	8949.628275582912	12658.76764260582	3410283989.2397323	1705141994.6198661	5115425983.859598	86251050.0
Mexico_City	ssp126	2076	Mexico	86251050.0	20.78792466716135	537373460.2249738	117780.4844330475	134456.17343049735	101104.79543559764	11398.674992014612	9246.866792043033	13550.483191986183	3597927302.9790177	1798963651.4895089	5396890954.468527	86251050.0
Mexico_City	ssp126	2077	Mexico	86251050.0	20.722516706447227	509736861.38268375	111723.14770049078	126127.33542323188	97318.95997774968	10812.452129509602	8953.755360790525	12671.148898228665	3412889371.454876	1706444685.727438	5119334057.182314	86251050.0
Mexico_City	ssp126	2078	Mexico	86251050.0	20.737333878951468	520058007.93975765	113985.31680889054	129237.81794728155	98732.81567049953	11031.38254542471	9063.22056874808	12999.544522101332	3481993519.2111497	1740996759.6055748	5222990278.816725	86251050.0
Mexico_City	ssp126	2079	Mexico	86251050.0	20.683757495452138	511158192.2057035	112034.6722644403	126555.68169866249	97513.66283021815	10842.601158642743	8968.829875357098	12716.372441928379	3422405742.011322	1711202871.005661	5133608613.016983	86251050.0
Mexico_City	ssp126	2080	Mexico	86251050.0	20.70737062815713	511148222.2082873	112032.48705952716	126552.67704190692	97512.29707714744	10842.389676743041	8968.724134407246	12716.05521907883	3422338988.945587	1711169494.4727936	5133508483.418381	86251050.0
Mexico_City	ssp126	2081	Mexico	86251050.0	20.796320666320675	542904081.3874872	118992.67537277644	136122.93597262466	101862.41477292823	11515.989593128199	9305.524092599824	13726.455093656563	3634956993.419403	1817478496.7097015	5452435490.129105	86251050.0
Mexico_City	ssp126	2082	Mexico	86251050.0	20.75683398998727	524198838.62011784	114892.89613609278	130485.73952218462	99300.05275000093	11119.217145783525	9107.137868927486	13131.29642263955	3509718014.119441	1754859007.0597205	5264577021.179161	86251050.0
Mexico_City	ssp126	2083	Mexico	86251050.0	20.683425941165954	494668452.96644175	108420.48284213638	121586.17124299456	95254.79444127818	10492.823597591734	8793.941094831593	12191.706100351865	3312000432.8190627	1656000216.4095314	4968000649.228594	86251050.0
Mexico_City	ssp126	2084	Mexico	86251050.0	20.679454441134624	502982428.57909226	110242.72407230633	124091.75293447827	96393.6952101344	10669.178242758378	8882.118417414913	12456.238068101833	3367665779.2998643	1683832889.6499321	5051498668.949797	86251050.0
Mexico_City	ssp126	2085	Mexico	86251050.0	20.66766790485371	501183195.9936639	109848.3717248152	123549.51845667794	96147.22499295244	10631.013225327648	8863.035908699549	12398.990541955736	3355619207.3668146	1677809603.6834073	5033428811.050222	86251050.0
Mexico_City	ssp126	2086	Mexico	86251050.0	20.76212242074115	528419537.85485995	115817.98089987187	131757.73107238088	99878.23072736287	11208.745904415613	9151.902248243532	13265.589560587687	3537977260.506414	1768988630.253207	5306965890.759621	86251050.0
Mexico_City	ssp126	2087	Mexico	86251050.0	20.712962307692287	512085245.7243589	112237.86207674834	126835.06769058603	97640.65646291067	10862.265661156343	8978.662126613895	12745.869195698779	3428612731.0291486	1714306365.5145743	5142919096.543723	86251050.0
Mexico_City	ssp126	2088	Mexico	86251050.0	20.671845017985568	503977137.7006466	110460.74250990729	124391.52828617959	96529.956733635	10690.277844483071	8892.66821827726	12487.887470688871	3374325749.268346	1687162874.634173	5061488623.902519	86251050.0
Mexico_City	ssp126	2089	Mexico	86251050.0	20.783265935924703	536959347.695382	117689.72004299998	134331.37239418202	101048.06769181794	11389.890907045197	9242.474749558321	13537.30706453206	3595154656.2314506	1797577328.1157253	5392731984.347176	86251050.0
Mexico_City	ssp126	2090	Mexico	86251050.0	20.800820446725584	543867239.6645777	119203.77855679631	136413.202850652	101994.35426294064	11536.419943673995	9315.739267872721	13757.100619475255	3641405718.0378065	1820702859.0189033	5462108577.056709	86251050.0
Mexico_City	ssp126	2091	Mexico	86251050.0	20.677678899832486	499221695.14204633	109418.45372994011	122958.38121372472	95878.52624615552	10589.406200866966	8842.232396469208	12336.580005264714	3342486185.3789296	1671243092.6894648	5013729278.068395	86251050.0
Mexico_City	ssp126	2092	Mexico	86251050.0	20.626498486990872	496488588.7616229	108819.41671505278	122134.70531825462	95504.12811185094	10531.43201037393	8813.245301222689	12249.618719525162	3324186959.987449	1662093479.9937246	4986280439.9811735	86251050.0
Mexico_City	ssp126	2093	Mexico	86251050.0	20.723178846308812	514485817.127511	112764.01471305566	127558.52756550859	97969.50186060274	10913.186175928593	9004.12238400002	12822.249967857157	3444685503.5671196	1722342751.7835598	5167028255.350679	86251050.0
Mexico_City	ssp126	2094	Mexico	86251050.0	20.665395275272882	510133085.90003127	111809.99143032037	126246.74555174756	97373.23730889318	10820.856776987373	8957.957684529412	12683.755869445326	3415542250.903882	1707771125.451941	5123313376.3558235	86251050.0
Mexico_City	ssp126	2095	Mexico	86251050.0	20.640926481145282	494008548.0054467	108275.84613835663	121387.29577529742	95164.39650141583	10478.825805120116	8786.942198595783	12170.709411644439	3307582108.781367	1653791054.3906834	4961373163.17205	86251050.0
Mexico_City	ssp126	2096	Mexico	86251050.0	20.653742305890493	493393822.27314454	108141.1117312767	121202.03596556252	95080.18749699088	10465.786346809702	8780.422469440577	12151.150224178818	3303466277.502382	1651733138.751191	4955199416.253572	86251050.0
Mexico_City	ssp126	2097	Mexico	86251050.0	20.739611033714493	524491732.78923696	114957.09211836546	130574.00899780955	99340.17523892135	11125.42996738331	9110.24427972738	13140.61565503923	3511679056.1245937	1755839528.0622969	5267518584.186891	86251050.0
Mexico_City	ssp126	2098	Mexico	86251050.0	20.75713662085446	526744074.99520534	115450.75616350921	131252.79705988223	99648.7152671362	11173.206269483962	9134.132430777703	13212.280108190207	3526759375.712949	1763379687.8564744	5290139063.569424	86251050.0
Moscow	ssp126	2024	Russia	112244500.5	6.322684252699473	49240957.508617386	10792.538632022912	3924.1601504252067	17660.917113620613	920.1714730980456	1700.9684243611882	139.37452183490598	323670106.27170014	161835053.13585007	485505159.4075502	112244500.5
Moscow	ssp126	2025	Russia	112244500.5	6.9316477807648305	88220495.37037882	19335.998985285696	15671.418136161536	23000.57983440985	1648.5866093930742	2065.1759925087026	1231.9972262774495	579889964.7083107	289944982.35415536	869834947.0624661	112244500.5
Moscow	ssp126	2026	Russia	112244500.5	6.267603771839571	61243367.668176204	13423.203872474158	7541.324856045674	19305.082888902645	1144.4619011490272	1813.113638386679	475.8101639113787	402564213.30002105	201282106.65001053	603846319.9500315	112244500.5
Moscow	ssp126	2027	Russia	112244500.5	6.269968861216022	54494220.577367276	11943.938756680422	5507.335321829287	18380.542191531556	1018.3398081816403	1750.0525919029856	286.6270244602989	358200795.79857045	179100397.89928523	537301193.6978557	112244500.5
Moscow	ssp126	2028	Russia	112244500.5	6.525552534853329	75729798.62374711	16598.31202711984	11907.098568683487	21289.525485556194	1415.1715133653952	1948.468444494863	881.8745822359305	497786257.795558	248893128.897779	746679386.693337	112244500.5
Moscow	ssp126	2029	Russia	112244500.5	6.564998808730512	55879181.982996166	12247.491941475793	5924.7209509229215	18570.262932028665	1044.2207422917954	1762.993058958063	325.44842562553106	367304408.48245794	183652204.24122897	550956612.7236869	112244500.5
[truncated: 10,719 more rows]
