# Supplementary material for: Global warming may increase the burden of obstructive sleep apnea
Source: Nat Commun. 2025 Jun 16;16:5100. doi: 10.1038/s41467-025-60218-1 (PMC12170837; doi:10.1038/s41467-025-60218-1)
Supplement: Supplementary file 4 — Source Data [file 41467_2025_60218_MOESM4_ESM.zip › metadata/figure_table_health_economics/historical_predictions.csv]

city	exp	year	yll_diff	yld_diff_mean	yld_diff_min	yld_diff_max	osa_person_days	t2m_mean	country	adult_population	yll_diff_min	yll_diff_max	t2m_mean_corrected	osa_person_days_corrected	yld_prediction_mean	yld_prediction_min	yld_prediction_max	yll_prediction_mean	yll_prediction_min	yll_prediction_max	money_cost_corrected	money_cost_min_corrected	money_cost_max_corrected	population_adult
Amsterdam	historical	1950	27.53564799223087	1853.8841392034137	1158.6775870021336	2549.090691404694	8458346.385115575	9.711469927226027	Netherlands	6339703.5	13.767823996115435	41.30347198834634	9.500032285657932	2157332.488294959	472.83999743428035	295.5249983964261	650.154996472215	7.023068729414997	3.5115343647074986	10.534603094121119	60018135.95954635	30009067.979773175	90027203.93931952	6339703.5
Amsterdam	historical	1951	11.256828018387383	757.8850124361373	473.6781327725858	1042.0918920996887	3457850.3692398765	9.709244652316995	Netherlands	6434737.5	5.628414009193691	16.885242027581075	9.50399927336063	2165981.92614386	474.73576463430913	296.7098528964186	652.7616763723936	7.051226464406277	3.5256132322031384	10.576839696612021	60258767.915760726	30129383.957880363	90388151.87364109	6434737.5
Amsterdam	historical	1952	-11.513015331959378	-775.1332572361246	-484.4582857725778	-1065.8082286996712	-3536545.486139818	9.18382029715783	Netherlands	6507925.0	-5.756507665979689	-17.269522997939053	9.513643592270897	2289056.859340565	501.7110924582071	313.569432786407	689.852752130095	7.451889653505967	3.7259448267529836	11.177834480257962	63682777.943831764	31841388.971915882	95524166.91574764	6507925.0
Amsterdam	historical	1953	39.01656505112061	2626.8563258391146	1641.7852036494467	3611.9274480287827	11985031.98664096	9.996948158577696	Netherlands	6573485.000000001	19.508282525560304	58.52484757668091	9.52819193715869	2516389.159822126	551.5373500980035	344.7108438112506	758.363856384767	8.191956555274448	4.095978277637224	12.28793483291162	70007283.31902748	35003641.65951374	105010924.97854123	6573485.000000001
Amsterdam	historical	1954	-6.243716389142864	-420.3687811081214	-262.730488192576	-578.0070740236671	-1917932.5638058044	9.174614726027396	Netherlands	6642627.0	-3.121858194571432	-9.365574583714288	9.54682080956451	2839670.4105942356	622.3935146508535	388.99594665674516	855.7910826448867	9.244379608013622	4.622189804006811	13.866569412020581	79001139.4665205	39500569.73326025	118501709.19978076	6642627.0
Amsterdam	historical	1955	-19.284842515263733	-1298.3846857778851	-811.4904286111782	-1785.278942944592	-5923880.1288616005	8.928929159086044	Netherlands	6718978.499999999	-9.642421257631867	-28.927263772895532	9.56698121094377	3218468.1394715053	705.4176744047496	440.8860465029285	969.9493023064833	10.47753328223272	5.23876664111636	15.716299923347982	89539493.52936402	44769746.76468201	134309240.29404604	6718978.499999999
Amsterdam	historical	1956	-37.02721347441561	-2492.919861500477	-1558.0749134377982	-3427.7648095631557	-11373946.868095925	8.3939042221653	Netherlands	6795710.5	-18.513606737207805	-55.5408202116234	9.585082751397268	3591030.345968459	787.0751443217619	491.92196520109655	1082.2283234425524	11.69038758095846	5.84519379047923	17.535581371435708	99904372.04680167	49952186.023400836	149856558.0702025	6795710.5
Amsterdam	historical	1957	31.303459195568347	2107.5584101467066	1317.2240063416918	2897.892813951722	9615735.24629435	9.98275255177119	Netherlands	6870553.000000001	15.651729597784174	46.95518879335257	9.606789715702549	4069917.9102059463	892.0368022368526	557.523001397979	1226.550603075768	13.249377813363871	6.624688906681936	19.874066720042666	113227278.50452544	56613639.25226272	169840917.75678816	6870553.000000001
Amsterdam	historical	1958	8.87770555366351	597.7065628925264	373.5666018078291	821.846523977224	2727036.193197152	9.4971462302012	Netherlands	6958018.0	4.438852776831755	13.316558330495234	9.631125656648598	4205010.175037209	921.6460657615371	576.028791100887	1267.2633404221745	13.68916271711475	6.844581358557375	20.53374407567487	116985617.08317655	58492808.54158828	175478425.62476483	6958018.0
Amsterdam	historical	1959	74.85873478830287	5039.991110578764	3149.9944441117277	6929.987777045801	22994959.44201561	10.420302717653039	Netherlands	7047291.999999999	37.429367394151434	112.28810218245428	9.633138086494176	4087009.632897362	895.7829332377725	559.8643332736017	1231.7015332018987	13.305018908938417	6.652509454469208	19.957528363409047	113702779.31020065	56851389.65510032	170554168.96530098	7047291.999999999
Amsterdam	historical	1960	27.57682610710762	1856.6565255323608	1160.4103284577257	2552.902722606996	8470995.397741396	9.841582918427681	Netherlands	7127953.0	13.78841305355381	41.365239160661474	9.623330254692434	4019597.322371267	881.0076323004994	550.6297701878257	1211.3854944131708	13.08556210633458	6.54278105316729	19.628343159501405	111827333.01693374	55913666.50846687	167740999.5254006	7127953.0
Amsterdam	historical	1961	60.81376301074439	4094.38959717615	2558.9934982350937	5629.7856961172065	18680652.537116185	10.252792065764126	Netherlands	7215175.0	30.406881505372194	91.22064451611666	9.607289503118512	3999483.7308229106	876.5991738790683	547.8744836744122	1205.3238640837046	13.020083494852065	6.510041747426032	19.530125242278267	111267762.21424092	55633881.10712046	166901643.3213614	7215175.0
Amsterdam	historical	1962	-51.2176636473839	-3448.3159542761	-2155.1974714225626	-4741.434437129637	-15732941.541384706	8.640646822158605	Netherlands	7310220.499999999	-25.60883182369195	-76.8264954710759	9.585838325299017	3895856.0340339346	853.8862540348422	533.6789087717722	1174.093599297988	12.682729637359495	6.3413648186797476	19.024094456040856	108384784.63483584	54192392.31741792	162577176.95225376	7310220.499999999
Amsterdam	historical	1963	-25.288370362846138	-1702.582366509398	-1064.1139790683737	-2341.0507539504224	-7768032.047199128	8.366441366117295	Netherlands	7410131.000000001	-12.644185181423069	-37.93255554426919	9.55580175883742	3508374.7147363434	768.9588415861756	480.5992759913067	1057.3184071809237	11.421307046473967	5.710653523236983	17.131960569709207	97604848.47314316	48802424.23657158	146407272.70971474	7410131.000000001
Amsterdam	historical	1964	16.451900132147905	1107.65204157727	692.2825259857938	1523.0215571687465	5053662.439696294	9.46746242502348	Netherlands	7522819.500000001	8.225950066073953	24.67785019822189	9.51310188622222	3029209.745402872	663.936382554058	414.960239096288	912.9125260118211	9.861413738130949	4.9307068690654745	14.792120607196384	84274224.4582583	42137112.22912915	126411336.68738745	7522819.500000001
Amsterdam	historical	1965	-26.86277776302756	-1808.5820113575696	-1130.363757098481	-2486.800265616658	-8251655.426818911	9.098364926690925	Netherlands	7640546.5	-13.43138888151378	-40.29416664454133	9.464664123821555	2742250.050703165	601.0411070033076	375.650691877069	826.4315221295986	8.927233369835214	4.463616684917607	13.390850054752754	76290853.29739812	38145426.64869906	114436279.94609718	7640546.5
Amsterdam	historical	1966	20.898480854706637	1407.0256200587053	879.3910125366908	1934.6602275807197	6419554.391517843	9.605580452696918	Netherlands	7788982.000000001	10.449240427353319	31.347721282059997	9.442955076394156	3040721.8268994694	666.4595784983828	416.5372365614508	916.3819204352699	9.898890640743684	4.949445320371842	14.848335961112472	84594496.68154916	42297248.34077458	126891745.02232374	7788982.000000001
Amsterdam	historical	1967	47.93965556067134	3227.618507756897	2017.261567348061	4437.975448165734	14726009.441640843	10.105240411627783	Netherlands	7954876.0	23.96982778033567	71.90948334100709	9.462890592453558	3863473.9506753953	846.7888111068762	529.2430069418394	1164.3346152719514	12.577311674082953	6.2886558370414765	18.86596751112163	107483897.87202583	53741948.936012916	161225846.80803874	7954876.0
Amsterdam	historical	1968	14.74351567702407	992.6321645832948	620.3951028645591	1364.8692263020303	4528884.250911282	9.43312397941214	Netherlands	8098329.0	7.371757838512035	22.11527351553606	9.508571782868325	4936386.882383066	1081.947809837314	676.2173811483918	1487.6782385264999	16.070116469332685	8.035058234666343	24.105174703998948	137332905.64315012	68666452.82157506	205999358.4647252	8098329.0
Amsterdam	historical	1969	27.246313800453688	1834.4042246861932	1146.5026404288708	2522.305808943516	8369469.275130756	9.424687884605094	Netherlands	8238637.000000001	13.623156900226844	40.8694707006805	9.555072483217284	5821228.963635656	1275.8858002489592	797.4286251555834	1754.3429753422963	18.950667698703423	9.475333849351712	28.42600154805437	161949682.4374293	80974841.21871465	242924523.65614396	8238637.000000001
Amsterdam	historical	1970	9.077798842302645	611.1781824554223	381.986364034639	840.3700008762057	2788500.4574528644	9.347235943519905	Netherlands	8379135.999999998	4.5388994211513225	13.616698263453978	9.601755204363366	6670515.216425933	1462.0307323672955	913.7692077295831	2010.2922570050757	21.71546902471842	10.85773451235921	32.57320353707868	185577277.19396558	92788638.59698279	278365915.7909484	8379135.999999998
Amsterdam	historical	1971	34.46346360109379	2320.3110589628677	1450.1944118517924	3190.427706073943	10586419.206518084	9.800123491679152	Netherlands	8516676.5	17.231731800546896	51.69519540164064	9.64769099639619	7614444.363982309	1668.919312653624	1043.074570408517	2294.764054898734	24.78837471494474	12.39418735747237	37.182562072416424	211837887.5642384	105918943.7821192	317756831.3463576	8516676.5
Amsterdam	historical	1972	-8.170089765915574	-550.0651314678555	-343.79070716740966	-756.3395557683012	-2509672.162322091	9.342215616194927	Netherlands	8644777.000000002	-4.085044882957787	-12.255134648873383	9.686913767750065	8345783.024817217	1829.2127177680554	1143.2579486050358	2515.1674869312164	27.169204608987695	13.584602304493847	40.75380691348047	232184117.6500588	116092058.8250294	348276176.47508824	8644777.000000002
Amsterdam	historical	1973	30.88474290661112	2079.367626797684	1299.6047667485525	2859.130486846815	9487114.797264433	9.796965800246147	Netherlands	8767577.000000002	15.44237145330556	46.32711435991663	9.71294905018808	8596833.317327533	1884.2374394142978	1177.6483996339953	2590.826479194727	27.98648403550559	13.993242017752795	41.97972605325845	239168470.16427118	119584235.08213559	358752705.2464068	8767577.000000002
Amsterdam	historical	1974	23.999173197178575	1615.7849837707925	1009.8656148567453	2221.7043526848397	7372018.98845424	9.939026882223887	Netherlands	8895956.0	11.999586598589287	35.99875979576788	9.71786539548256	8270923.390256763	1812.8051266316022	1133.0032041447364	2492.6070491184773	26.925503482050367	13.462751741025183	40.3882552230756	230101482.84560108	115050741.42280054	345152224.2684016	8895956.0
Amsterdam	historical	1975	62.292814157466665	4193.969220751834	2621.230762969896	5766.707678533771	19134984.56968024	10.13094917192851	Netherlands	9039730.0	31.146407078733333	93.4392212362	9.694771588606253	7457197.7324937405	1634.4542975328704	1021.5339359580463	2247.3746591076606	24.276467576659574	12.138233788329787	36.41470136498874	207463202.7351431	103731601.36757155	311194804.10271466	9039730.0
Amsterdam	historical	1976	66.84074146282126	4500.166129574389	2812.6038309839932	6187.728428164784	20532007.96618315	9.903326315957992	Netherlands	9179813.5	33.42037073141063	100.26111219423186	9.656450930981688	6625038.066559024	1452.06313787601	907.5394611723881	1996.5868145792545	21.567420844446616	10.783710422223308	32.35113126667283	184312078.72384074	92156039.36192037	276468118.08576113	9179813.5
Amsterdam	historical	1977	29.57886485360831	1991.4471750662103	1244.6544844163814	2738.2398657160393	9085977.736239584	9.867238334760273	Netherlands	9309698.0	14.789432426804154	44.36829728041243	9.623157800483558	6214729.5776766045	1362.1325101756188	851.3328188596308	1872.9322014914821	20.231685748757823	10.115842874378911	30.34752862313367	172897078.57677832	86448539.28838916	259345617.8651675	9309698.0
Amsterdam	historical	1978	-11.390930499438921	-766.91368910717	-479.3210556919812	-1054.5063225223587	-3499043.706551463	9.243669818198844	Netherlands	9444949.0	-5.695465249719461	-17.086395749158342	9.599873012534397	6185003.6124036275	1355.6172301158606	847.2607688223131	1863.9736914092405	20.134914621316447	10.067457310658224	30.202371931974838	172070086.43025324	86035043.21512662	258105129.64537984	9444949.0
Amsterdam	historical	1979	-27.69800651339583	-1864.8152016333656	-1165.5095010208536	-2564.1209022458775	-8508219.35745223	8.802981107528895	Netherlands	9589558.5	-13.849003256697914	-41.54700977009375	9.568031360195238	5862936.368713322	1285.0271493069504	803.1419683168408	1766.9123302971677	19.086443697059885	9.543221848529942	28.629665545589475	163110004.60474452	81555002.30237226	244665006.90711677	9589558.5
Amsterdam	historical	1980	-9.060827899635164	-610.035584996037	-381.2722406225231	-838.7989293695509	-2783287.3565444183	9.281975584603398	Netherlands	9743224.0	-4.530413949817582	-13.5912418494528	9.517033804250312	4907825.291015887	1075.687735017175	672.3048343857297	1479.0706356486182	15.977135892494456	7.988567946247228	23.96570383874181	136538306.9972851	68269153.49864255	204807460.49592763	9743224.0
Amsterdam	historical	1981	6.1889298002406425	416.68018121624476	260.42511326015307	572.9352491723366	1901103.326799117	9.362881260702055	Netherlands	9891792.5	3.0944649001203213	9.283394700361033	9.454953861445487	3567936.9640938262	782.013581171256	488.75848823203216	1075.268674110487	11.615208437744126	5.807604218872063	17.42281265661651	99261901.89414258	49630950.94707129	148892852.84121388	9891792.5
Amsterdam	historical	1982	73.66826356742735	4959.840619289004	3099.900387055628	6819.7808515223805	22629272.825506084	10.027477609294735	Netherlands	10029099.999999998	36.83413178371367	110.5023953511411	9.404718265879678	2603547.4542577974	570.6405379195204	356.6503361996929	784.6307396393415	8.47569524436447	4.237847622182235	12.713542866546852	72432073.37518573	36216036.687592864	108648110.06277859	10029099.999999998
Amsterdam	historical	1983	67.38232074670427	4536.628872154303	2835.3930450964394	6237.864699212167	20698369.229204006	10.035553563784246	Netherlands	10165272.0	33.69116037335213	101.07348112005637	9.405433879301503	2897096.518271906	634.9800587993251	396.86253674956697	873.0975808490587	9.431326915983663	4.715663457991831	14.146990373975463	80598764.29111846	40299382.14555923	120898146.4366777	10165272.0
Amsterdam	historical	1984	-3.6967015309889897	-248.88669181139852	-155.55418238212414	-342.2192012406732	-1135545.5313895063	9.403003546709572	Netherlands	10309835.000000002	-1.8483507654944948	-5.545052296483581	9.468597034378506	4607493.6502911635	1009.8616219816828	631.1635137385103	1388.5597302247024	14.999423942263205	7.499711971131602	22.49913591339511	128182921.19386266	64091460.59693133	192274381.790794	10309835.000000002
Amsterdam	historical	1985	-22.84021379209529	-1537.756078851954	-961.0975492824713	-2114.4146084214367	-7016012.10976204	8.677516905902182	Netherlands	10458610.5	-11.420106896047646	-34.26032068814299	9.566253514330938	7147718.410198989	1566.6232131945253	979.1395082465737	2154.1069181423727	23.268975888381238	11.634487944190619	34.90346383257566	198853323.57053563	99426661.78526781	298279985.35580343	10458610.5
Amsterdam	historical	1986	-21.576129214098323	-1452.649443612376	-907.905902257735	-1997.392984967017	-6627713.086481465	8.916741358090754	Netherlands	10603787.0	-10.788064607049161	-32.36419382114741	9.651950876032874	9623618.256319761	2109.2861931659704	1318.3038707287299	2900.268515603402	31.329121869961316	15.664560934980658	46.99368280494545	267734172.6714322	133867086.3357161	401601259.00714827	10603787.0
Amsterdam	historical	1987	-22.06226751480012	-1485.3795280972106	-928.3622050607567	-2042.3968511336645	-6777044.096943523	8.80390951078232	Netherlands	10749422.0	-11.03113375740006	-33.09340127220018	9.71254551205017	11823856.53586404	2591.530199641237	1619.7063747761295	3563.3540245069726	38.49186787327281	19.245933936636405	57.737801809905484	328945970.53828293	164472985.26914147	493418955.8074244	10749422.0
Amsterdam	historical	1988	65.24601339929842	4392.798361648907	2745.498976030567	6040.0977472672475	20042142.52502314	10.189974508650316	Netherlands	10894864.5	32.62300669964921	97.86902009894762	9.763984473861054	14083092.388896585	3086.7051811282327	1929.190738205152	4244.219624051638	45.84667699884658	22.92333849942329	68.77001549826527	391799112.2435435	195899556.12177175	587698668.3653152	10894864.5
Amsterdam	historical	1989	137.77809950339238	9276.143908833981	5797.5899430212385	12754.697874646725	42322406.58405504	10.748369776059503	Netherlands	11037313.000000002	68.88904975169619	206.66714925508873	9.850378095989079	17298016.904450998	3791.3461708383384	2369.59135677383	5213.100984903347	56.3126742223254	28.1563371111627	84.46901133349331	481240020.272836	240620010.136418	721860030.4092541	11037313.000000002
Amsterdam	historical	1990	140.03885805606447	9428.353307521445	5892.720817200903	12963.985797841988	43016861.96556659	10.789046279698201	Netherlands	11187996.000000002	70.01942902803223	210.0582870840967	9.98353690803037	21608838.822212834	4736.183851443697	2960.1149071521977	6512.252795734799	70.34630082971914	35.17315041485957	105.51945124456948	601169376.2536755	300584688.12683773	901754064.3805132	11187996.000000002
Amsterdam	historical	1991	37.90676265156197	2552.136999576216	1595.0856247351348	3509.1883744172965	11644125.060566485	9.628988940095248	Netherlands	11339932.5	18.953381325780985	56.860143977342865	10.122362677842636	26145953.206579383	5730.61988089445	3581.63742555894	7879.602336229615	85.11660922099907	42.55830461049953	127.67491383150202	727394308.8788851	363697154.4394426	1091091463.3183277	11339932.5
Amsterdam	historical	1992	109.28254985397673	7357.6327647403195	4598.5204779627	10116.745051517939	33569199.48912771	10.372751121312543	Netherlands	11478568.5	54.641274926988366	163.9238247809651	10.209631569666692	29602002.19740513	6488.110070664266	4055.068794164849	8921.151347162791	96.36757295815553	48.18378647907777	144.55135943722655	823543427.9134823	411771713.95674115	1235315141.8702235	11478568.5
Amsterdam	historical	1993	20.939027446254958	1409.7554880099249	881.0971800062032	1938.4137960136468	6432009.414045283	9.618103110953554	Netherlands	11593380.0	10.469513723127479	31.408541169382392	10.245088685647177	31638802.29826946	6934.532010579506	4334.082506612207	9534.981514546804	102.99825560632087	51.499127803160434	154.49738340947596	880208288.8189552	440104144.4094776	1320312433.2284327	11593380.0
Amsterdam	historical	1994	143.62905202025001	9670.069197002073	6043.793248126296	13296.34514587785	44119690.71132196	10.58291910249893	Netherlands	11679554.5	71.81452601012501	215.44357803037516	10.266886404703408	33038054.016917802	7241.21731877678	4525.760824235503	9956.673813317677	107.5534370830527	53.77671854152635	161.33015562457584	919136215.0182139	459568107.50910693	1378704322.5273209	11679554.5
Amsterdam	historical	1995	132.81043901371075	8941.68775245928	5588.554845287051	12294.82065963151	40796450.37059547	10.411984796393407	Netherlands	11745782.0	66.40521950685537	199.2156585205661	10.306960102790738	34614866.33813067	7586.820019316401	4741.762512072826	10431.877526560047	112.68665663328579	56.343328316642896	169.02998494992326	963003971.5141232	481501985.7570616	1444505957.271185	11745782.0
Amsterdam	historical	1996	-47.802731191193004	-3218.3998426679964	-2011.4999016674979	-4425.299783668495	-14683949.282172734	8.590970482331157	Netherlands	11804088.0	-23.901365595596502	-71.70409678678956	10.364450757526836	36626341.70542739	8027.69133269648	5017.3070829353555	11038.075582457654	119.23489610434773	59.61744805217386	178.85234415652047	1018964284.8773917	509482142.43869585	1528446427.3160875	11804088.0
Amsterdam	historical	1997	119.42187504082499	8040.280006287976	5025.175003929986	11055.385008645968	36683777.52868889	10.20980199526434	Netherlands	11866124.0	59.71093752041249	179.13281256123753	10.42889904797048	38947830.67677591	8536.510833265967	5335.319270791239	11737.702395740655	126.7923665864454	63.3961832932227	190.1885498796685	1083549341.4076238	541774670.7038119	1625324012.1114357	11866124.0
Amsterdam	historical	1998	98.43118119109302	6627.045990154697	4141.903743846686	9112.188236462709	30235897.330080807	10.307312847816782	Netherlands	11939311.0	49.21559059554651	147.64677178663948	10.48223294440601	40991667.17289332	8984.474996798557	5615.2968729991035	12353.653120597985	133.44595580452292	66.72297790226146	200.16893370678403	1140409958.5673225	570204979.2836612	1710614937.8509836	11939311.0
Amsterdam	historical	1999	177.6711159413676	11962.008808770608	7476.25550548163	16447.762112059587	54576665.1900159	10.874529193198844	Netherlands	12016270.999999998	88.8355579706838	266.5066739120515	10.522591813286033	42533798.678225175	9322.476422624693	5826.547764140409	12818.405081108951	138.4662740032754	69.2331370016377	207.699411004914	1183312876.3404176	591656438.1702088	1774969314.5106263	12016270.999999998
Amsterdam	historical	2000	147.56883863674307	9935.322003917065	6209.576252448165	13661.067755385962	45329906.6428716	10.75874303598873	Netherlands	12098493.0	73.78441931837153	221.3532579551146	10.553611522776015	43748947.703844234	9588.810455637089	5993.006534773197	13184.614376500998	142.42212001667903	71.21106000833952	213.63318002501816	1217118967.8105328	608559483.9052664	1825678451.7157993	12098493.0
Amsterdam	historical	2001	116.51569901288954	7844.616782911402	4902.885489319627	10786.348076503178	35791064.07203327	10.304390016320633	Netherlands	12188079.0	58.25784950644477	174.77354851933435	10.593725506903226	45429649.261859596	9957.183399859709	6223.239624912299	13691.127174806896	147.893544852501	73.9467724262505	221.8403172787526	1263876978.0679972	631938489.0339986	1895815467.101996	12188079.0
Amsterdam	historical	2002	174.73901274084227	11764.599994585624	7352.874996616016	16176.324992555234	53675987.47529691	10.856479007250643	Netherlands	12263847.5	87.36950637042113	262.1085191112635	10.642884721869892	47566605.37399521	10425.557342245313	6515.973338903457	14335.141345587312	154.85027949062467	77.42513974531234	232.2754192359419	1323328232.4173398	661664116.2086699	1984992348.6260097	12263847.5
Amsterdam	historical	2003	173.69020471527762	11693.987217860262	7308.742011162663	16079.232424557858	53353816.68148744	10.637165477177868	Netherlands	12320982.5	86.84510235763881	260.5353070729164	10.685302359923424	49459509.73448153	10840.440489749362	6775.275306093294	14905.605673405225	161.01251803940627	80.50625901970314	241.5187770591174	1375989837.3774474	687994918.6887237	2063984756.0661712	12320982.5
Amsterdam	historical	2004	134.9226391107669	9083.895201503557	5677.434500939724	12490.355902067393	41445271.85685998	10.478874831903177	Netherlands	12372154.5	67.46131955538345	202.38395866615045	10.70817676330064	50742014.28758466	11121.53737810084	6950.960861312973	15292.113894888658	165.18763600157126	82.59381800078563	247.7814540023574	1411669795.406441	705834897.7032205	2117504693.1096616	12372154.5
Amsterdam	historical	2005	156.5996114413861	10543.334078737342	6589.583799210839	14497.084358263844	48103961.73423912	10.630698175299658	Netherlands	12419655.499999998	78.29980572069304	234.89941716207906	10.71660844829084	51431958.37929014	11272.758000940405	7045.473750587846	15500.042251292738	167.43370831624597	83.71685415812298	251.15056247436655	1430864406.5872216	715432203.2936108	2146296609.8808324	12419655.499999998
Amsterdam	historical	2006	233.03716107903443	15689.62157314431	9806.013483215194	21573.229663073424	71583898.42747091	11.006676326385916	Netherlands	12464274.000000002	116.51858053951722	349.55574161855174	10.71810331248828	51668693.43866452	11324.645137241736	7077.903210776185	15571.387063707245	168.20438534524976	84.10219267262488	252.30657801787228	1437450501.7102716	718725250.8551358	2156175752.5654073	12464274.000000002
Amsterdam	historical	2007	204.19498067933506	13747.772926686719	8592.3580791792	18903.187774194237	62724213.97800815	11.179371036895335	Netherlands	12520578.5	102.09749033966753	306.2924710190026	10.702505902925617	51223770.038408875	11227.127679651157	7016.954799781966	15437.300559520358	166.75596344631117	83.37798172315559	250.13394516946983	1425072496.338773	712536248.1693865	2137608744.5081596	12520578.5
Amsterdam	historical	2008	148.36182831123008	9988.711376867292	6242.9446105420575	13734.478143192526	45573495.656957015	10.61791742043417	Netherlands	12599631.000000002	74.18091415561504	222.542742466845	10.669654077087642	50180339.80644674	10998.430642508763	6874.0191515681	15122.842133449676	163.3591378419254	81.6795689209627	245.03870676288957	1396043712.9379673	698021856.4689837	2094065569.406951	12599631.000000002
Amsterdam	historical	2009	162.1168708856856	10914.792915607393	6821.745572254621	15007.840258960165	49798742.677458726	10.56157385421126	Netherlands	12694062.500000002	81.0584354428428	243.17530632852834	10.645403916495718	49319828.51248638	10809.825427394218	6756.140892121454	14863.509962667214	160.55779405615618	80.27889702807809	240.83669108423237	1372103831.5725005	686051915.7862502	2058155747.3587508	12694062.500000002
Amsterdam	historical	2010	21.74792230455611	1464.2157043996347	915.1348152497716	2013.2965935494972	6680484.151323332	9.207281828579838	Netherlands	12792615.000000002	10.873961152278055	32.621883456834155	10.64042378306899	49103022.03779292	10762.306200064228	6726.4413750401345	14798.171025088272	159.85199335968653	79.92599667984327	239.7779900395277	1366072160.2628405	683036080.1314203	2049108240.394261	12792615.000000002
Amsterdam	historical	2011	167.13431220800706	11252.60065085517	7032.875406784482	15472.32589492586	51339990.469526716	10.778350077589897	Netherlands	12890938.0	83.56715610400353	250.70146831201063	10.645524702146513	49411807.22961201	10829.985146216222	6768.740716385247	14891.229576047454	160.85722534712187	80.42861267356093	241.28583802068587	1374662728.3488529	687331364.1744264	2061994092.5232792	12890938.0
Amsterdam	historical	2012	116.4884639213644	7842.783134245405	4901.739458903377	10783.82680958743	35782698.049994655	10.175043074811091	Netherlands	12978262.0	58.2442319606822	174.73269588204653	10.655016555681476	50192690.535368994	11001.137651587596	6875.711032242292	15126.56427093305	163.3993449117897	81.69967245589486	245.0990173676842	1396387316.7782063	698193658.3891032	2094580975.1673095	12978262.0
Amsterdam	historical	2013	73.49373543724347	4948.090217319742	3092.556385824839	6803.624048814644	22575661.61652132	9.751763163527396	Netherlands	13056079.999999998	36.746867718621736	110.24060315586529	10.679072918391673	51891679.23803867	11373.518737104168	7108.449210690143	15638.588263518428	168.93030246890913	84.46515123445457	253.39545370336342	1443654085.1154249	721827042.5577124	2165481127.673137	13056079.999999998
Amsterdam	historical	2014	275.7365816999009	18564.432388002715	11602.770242501698	25526.094533503736	84700222.77026239	11.582677804607235	Netherlands	13141920.500000002	137.86829084995045	413.6048725498512	10.730231888397142	54662992.3108313	11980.92982155201	7488.081138470072	16473.778504634036	177.95214879374004	88.97607439687002	266.92822319060724	1520753487.1278212	760376743.5639106	2281130230.691732	13141920.500000002
Amsterdam	historical	2015	178.44575713154427	12014.162838937154	7508.851774335722	16519.47390353859	54814617.95265077	10.842023457566352	Netherlands	13234287.5	89.22287856577213	267.6686356973165	10.811505393563559	58653309.702544674	12855.519934804417	8034.699959252774	17676.339910356106	190.94239181202678	95.47119590601339	286.41358771804227	1631766236.9182057	815883118.4591029	2447649355.377309	13234287.5
Amsterdam	historical	2016	197.7127639856799	13311.346708620678	8319.591692887925	18303.101724353433	60733019.35808185	10.837171544142759	Netherlands	13336380.0	98.85638199283996	296.56914597851977	10.90951360821258	63726110.19306592	13967.366617657985	8729.604136036662	19205.12909928048	207.45659474034434	103.72829737017217	311.1848921105238	1772894241.612756	886447120.806378	2659341362.419134	13336380.0
Amsterdam	historical	2017	207.03660386058857	13939.090020324935	8711.931262703085	19166.248777946785	63597098.21773251	10.971838964174871	Netherlands	13449387.499999998	103.51830193029429	310.5549057908829	11.003091818399943	69322540.83151443	15193.981552112244	9496.238470070088	20891.724634154903	225.67544474444645	112.83772237222323	338.5131671166808	1928589915.213883	964294957.6069415	2892884872.8208246	13449387.499999998
Amsterdam	historical	2018	276.4865115582114	18614.922685896894	11634.326678685558	25595.518693108228	84930584.75440457	11.163446630190496	Netherlands	13568205.5	138.2432557791057	414.729767337317	11.096757745567869	74728560.69643766	16378.862618397194	10236.789136497711	22520.936100295497	243.27442370107454	121.63721185053727	364.911635551613	2078988259.9352725	1039494129.9676362	3118482389.902909	13568205.5
Amsterdam	historical	2019	250.6683010603625	16876.66793488897	10547.917459305607	23205.41841047233	76999797.45293093	11.227072352579196	Netherlands	13703108.500000002	125.33415053018125	376.0024515905438	11.190543637535562	80119714.2732121	17560.48532015647	10975.303325098077	24145.667315214898	260.8250063331008	130.4125031665504	391.23750949965415	2228973016.6223	1114486508.31115	3343459524.93345	13703108.500000002
Amsterdam	historical	2020	293.2150375823551	19741.1990341841	12338.249396365063	27144.14867200314	90069220.59346496	11.527446976124915	Netherlands	13832343.0	146.60751879117754	439.8225563735328	11.283663279463308	85514300.84215066	18742.860458555064	11714.287786595563	25771.43313051537	278.3867648686937	139.19338243434686	417.580147303025	2379053280.975266	1189526640.487633	3568579921.462899	13832343.0
Amsterdam	historical	2021	154.1336718212473	10377.310517160058	6485.819073225037	14268.80196109508	47346479.234542765	10.494359431854667	Netherlands	13954525.0	77.06683591062365	231.20050773187106	11.37562919012283	90909834.46015908	19925.44316934936	12453.401980842265	27397.48435785288	295.95160646674805	147.97580323337402	443.92740970004184	2529159892.736108	1264579946.368054	3793739839.1041617	13954525.0
Amsterdam	historical	2022	329.5576509765246	22188.02703575	13867.51689734375	30508.537174156252	101232873.35060938	11.625906497485017	Netherlands	14132255.999999998	164.7788254882623	494.336476464787	11.466082835068784	96292929.88107847	21105.29969996337	13190.81231247566	29019.787087448683	313.4759562473722	156.7379781236861	470.21393437103086	2678920467.2462773	1339460233.6231387	4018380700.869416	14132255.999999998
Amsterdam	historical	2023	315.4014752751462	21234.93852982608	13271.836581141299	29198.040478510855	96884407.04233147	11.570351127729024	Netherlands	14327401.5	157.7007376375731	473.10221291271927	11.555757904552655	101655026.66982311	22280.553790649537	13925.346119154128	30635.76146214187	330.931946219023	165.4659731095115	496.3979193285976	2828096848.6534324	1414048424.3267162	4242145272.9801483	14327401.5
Athens	historical	1950	145.58884557434686	3092.389153678826	1932.7432210492664	4252.035086308386	14109025.513659645	17.15323043196169	Greece	4633434.999999999	72.79442278717337	218.38326836152018	17.177719804788254	11911844.472185938	2610.815226781318	1631.7595167379982	3589.8709368226155	122.91647525108924	61.45823762556263	184.3747128766823	125697057.85292847	62848528.92646424	188545586.77939272	4633434.999999999
Athens	historical	1951	88.81976647354506	1886.581910801783	1179.1136942511143	2594.0501273524515	8607529.968033135	17.344381421232878	Greece	4718652.0	44.40988323677251	133.22964971031743	17.111779800851004	11012979.191115733	2413.8036583271723	1508.6272864543475	3318.980030200361	113.64122385465579	56.82061192734183	170.46183578202186	116211984.27757455	58105992.13878728	174317976.41636184	4718652.0
Athens	historical	1952	188.97422909776196	4013.9191576205935	2508.699473512871	5519.138841728316	18313506.156643957	17.515524858985444	Greece	4805941.500000001	94.487114548881	283.46134364664294	17.050890197962037	10172645.048007352	2229.6208324405343	1393.5130202754162	3065.7286446057155	104.9699461910883	52.48497309553729	157.45491928662065	107344547.36227573	53672273.68113787	161016821.0434136	4805941.500000001
Athens	historical	1953	56.11857218312054	1191.9901092312991	744.993818269562	1638.9864001930364	5438454.873367802	16.341297640865797	Greece	4894885.5	28.059286091560217	84.17785827468077	16.995249376710433	9402244.817693863	2060.765987439479	1287.9787421497392	2833.5532327289934	97.02030572488576	48.51015286243986	145.5304585872922	99215072.32201749	49607536.161008745	148822608.48302624	4894885.5
Athens	historical	1954	72.93695959028658	1549.222138890671	968.2638368066694	2130.1804409746724	7068326.008688686	16.525693877755778	Greece	4984144.5	36.468479795143274	109.4054393854298	16.94341286174941	8698543.434806751	1906.5300679027112	1191.5812924392455	2621.478843366479	89.75892031846328	44.87946015923333	134.63838047769445	91789421.85769273	45894710.92884637	137684132.7865391	4984144.5
Athens	historical	1955	88.14804732923874	1872.3142175044256	1170.196385940266	2574.432049068585	8542433.61736394	17.204544360017124	Greece	5073317.5	44.074023664619375	132.22207099385813	16.893318274632946	8057349.490249145	1765.9944088215184	1103.746505513471	2428.2423121296306	83.14253947153793	41.57126973576777	124.7138092073091	85023367.0680915	42511683.53404575	127535050.60213724	5073317.5
Athens	historical	1956	19.438003144652566	412.874144695395	258.04634043462187	567.7019489561682	1883738.2851727398	16.25240530212069	Greece	5161239.5	9.719001572326281	29.157004716978673	16.841056938189517	7470241.12674017	1637.3131236688007	1023.3207022930326	2251.3055450445822	77.08425934527463	38.542129672634445	115.62638901791115	78828038.19973215	39414019.09986608	118242057.29959823	5161239.5
Athens	historical	1957	75.42497191048278	1602.0689231538588	1001.2930769711617	2202.8447693365556	7309439.46188948	16.583835800379923	Greece	5246782.5	37.71248595524138	113.13745786572419	16.78730296582842	6993401.617626648	1532.8003545479223	958.0002215924947	2107.6004875033345	72.16382642176112	36.08191321087662	108.24573963264238	73796296.5997139	36898148.29985695	110694444.89957085	5246782.5
Athens	historical	1958	51.83904629718546	1101.0905668910486	688.1816043069055	1513.9995294751918	5023725.7114404095	16.973375461526114	Greece	5331158.000000001	25.919523148592717	77.7585694457781	16.80311553275705	7301902.141254766	1600.4169076717349	1000.2605672949055	2200.5732480486927	75.34719546808759	37.673597734040605	113.02079320213691	77051678.94260679	38525839.471303396	115577518.41391018	5331158.000000001
Athens	historical	1959	-92.38948932263594	-1962.4048364979064	-1226.5030228111916	-2698.3066501846215	-8953472.066521699	16.11229490515304	Greece	5411473.499999999	-46.19474466131798	-138.58423398395377	16.82830673282983	7639379.691230016	1674.3845898582422	1046.4903686614098	2302.278811054949	78.82957395416355	39.414786977077604	118.24436093124112	80612834.83432682	40306417.41716341	120919252.25149024	5411473.499999999
Athens	historical	1960	133.09027985171437	2826.9125718381315	1766.8203573988324	3887.004786277431	12897788.609011475	17.18725844419719	Greece	5486125.0	66.54513992585717	199.63541977757166	16.83942931960327	7840235.08955531	1718.4076908609193	1074.0048067881123	2362.8105749337715	80.90216965123243	40.45108482561246	121.35325447684957	82732316.21961835	41366158.109809175	124098474.32942753	5486125.0
Athens	historical	1961	95.65316663818031	2031.7271825326072	1269.8294890828795	2793.6248759823347	9269755.27030502	16.87043674416738	Greece	5552952.0	47.826583319090176	143.47974995727043	16.84850691397093	8121576.086111435	1780.0714709280396	1112.5446693300967	2447.598272526078	83.80528375091092	41.902641875450286	125.70792562636517	85701103.76575325	42850551.88287663	128551655.64862987	5552952.0
Athens	historical	1962	120.96321122632162	2569.32679776911	1605.829248605694	3532.824346932526	11722553.514821565	17.119873966582833	Greece	5577688.5	60.48160561316078	181.44481683948226	16.86142435348448	8599860.551308094	1884.900942751972	1178.0630892200297	2591.7387962839584	88.74062695208951	44.37031347604046	133.1109404281347	90748092.93962495	45374046.469812475	136122139.40943742	5577688.5
Athens	historical	1963	134.8190081153404	2863.631734703977	1789.7698341899859	3937.493635217969	13065319.789586896	17.079118451680223	Greece	5566758.5	67.40950405767018	202.22851217301033	16.869234672263023	9162266.360008255	2008.1679693164997	1255.1049808228559	2761.2309578101795	94.54400524733165	47.27200262366251	141.81600787099822	96682753.65804796	48341376.82902398	145024130.48707193	5566758.5
Athens	historical	1964	38.31212493014554	813.7711314419963	508.6069571512478	1118.935305732745	3712830.7872041087	16.425244023891093	Greece	5559524.0	19.156062465072775	57.46818739521814	16.86760882439566	9553009.701333683	2093.8103454975544	1308.631465935994	2878.989225059144	98.5760251713436	49.28801258566973	147.86403775701646	100805984.82472202	50402992.41236101	151208977.23708302	5559524.0
Athens	historical	1965	-2.416117434860441	-51.319696368917896	-32.07481023057375	-70.56458250726212	-234146.11468318797	16.4613661674604	Greece	5646937.0	-1.2080587174302266	-3.6241761522906444	16.85625931741626	9417459.521197168	2064.1007169746044	1290.062948109148	2838.1384858401107	97.17730389010941	48.588651945053684	145.76595583516425	99375622.05644502	49687811.02822251	149063433.08466753	5646937.0
Athens	historical	1966	148.95172729862284	3163.8186572800855	1977.3866608000535	4350.2506537601175	14434922.62384039	17.29345025885595	Greece	5675280.500000001	74.47586364931146	223.42759094793428	16.82947294139298	8701928.323560067	1907.2719613281515	1192.0449758301108	2622.498946826259	89.79384846042505	44.89692423021097	134.69077269063445	91825140.13444483	45912570.06722242	137737710.20166725	5675280.500000001
Athens	historical	1967	117.612900737724	2498.1643143005135	1561.352696437821	3434.975932163206	11397874.683996093	16.680713141454408	Greece	5759772.499999999	58.80645036886193	176.41935110658565	16.79459503352129	7741626.384954091	1696.7948240994615	1060.496765062154	2333.092883136675	79.88464172540786	39.94232086270292	119.82696258811717	81691770.05770819	40845885.028854094	122537655.08656228	5759772.499999999
Athens	historical	1968	152.78455101865515	3245.22999379445	2028.2687461215314	4462.191241467369	14806361.846687177	16.942030276105704	Greece	5825646.499999999	76.39227550932756	229.17682652798283	16.758096282145978	6803492.596295893	1491.1764594621363	931.9852871638498	2050.36763176047	70.20418469081477	35.10209234540657	105.30627703621747	71792324.39402337	35896162.19701169	107688486.59103507	5825646.499999999
Athens	historical	1969	79.05971295391188	1679.2728719508248	1049.5455449692656	2309.000198932384	7661682.478275638	16.7856282273384	Greece	5853397.000000001	39.52985647695599	118.58956943086775	16.724828302198418	5969845.327105985	1308.4592497764359	817.7870311103762	1799.1314684427377	61.60190784185108	30.800953920926673	92.40286176278111	62995449.21074864	31497724.60537432	94493173.81612296	5853397.000000001
Athens	historical	1970	29.52330674251979	627.0916785632369	391.93229910202314	862.2510580244507	2861105.7834447683	16.953932921527183	Greece	5921238.499999999	14.761653371259895	44.28496011377966	16.685972207011215	5082554.305050685	1113.9845052167757	696.2403157603945	1531.7286946728839	52.446089428717	26.223044714360043	78.66913414306335	53632510.39872609	26816255.199363045	80448765.59808913	5921238.499999999
Athens	historical	1971	-40.840590543073574	-867.4771664477892	-542.1732290298683	-1192.78110386571	-3957864.571918038	16.497696800754493	Greece	5909066.500000001	-20.420295271536794	-61.26088581461036	16.63043328684096	3869099.083170979	848.0217168592559	530.0135730369971	1166.029860681621	39.92463323467579	19.96231661733571	59.88694985200215	40827797.27618292	20413898.63809146	61241695.91427438	5909066.500000001
Athens	historical	1972	2.823011644088899	59.96235875386261	37.476474221164175	82.4482432865612	273578.26181449834	16.398568658880848	Greece	5968187.5	1.4115058220444006	4.234517466133383	16.572795232617672	2502729.9145542504	548.5435429158019	342.83971432231203	754.2473715091687	25.825281745471166	12.912640872735068	38.737922618206426	26409494.14629524	13204747.07314762	39614241.21944286	5968187.5
Athens	historical	1973	36.15211605605491	767.8913252814555	479.9320783009097	1055.8505722620014	3503504.1715966407	16.509919550647474	Greece	6023763.499999999	18.076058028027433	54.228174084082426	16.528042203105905	1326554.2904978835	290.75162531448	181.71976582155773	399.78348480735815	13.688507938287804	6.844253969143067	20.532761907436722	13998165.589467479	6999082.794733739	20997248.384201217	6023763.499999999
Athens	historical	1974	-7.507728869771217	-159.4683935713065	-99.66774598206658	-219.26904116054652	-727574.545669086	16.44142280474101	Greece	6072646.999999999	-3.7538644348855934	-11.261593304657023	16.49863090791533	679798.4680622538	148.99692450665728	93.12307781667505	204.87077119662808	7.01473493633853	3.50736746816748	10.522102404506127	7173420.335345385	3586710.1676726923	10760130.503018077	6072646.999999999
Athens	historical	1975	27.285946632532216	579.5688885465669	362.2305553416044	796.9072217515295	2644283.0539937112	16.425265795564	Greece	6151911.5	13.642973316266076	40.92891994879819	16.483372665713436	649678.6945080003	142.3953303029336	88.9970814393354	195.79357916648863	6.703933665441595	3.3519668327194156	10.055900498163558	6855588.203819914	3427794.101909957	10283382.30572987	6151911.5
Athens	historical	1976	-54.04761563132916	-1148.0018245983958	-717.5011403739975	-1578.5025088227942	-5237758.324730181	16.022903609145533	Greece	6271092.500000001	-27.023807815664597	-81.07142344699345	16.48256019189441	1150996.1680265416	252.27313271796066	157.67070794874755	346.8755574871287	11.876950906438147	5.938475453218161	17.815426359655874	12145628.014083127	6072814.007041563	18218442.02112469	6271092.500000001
Athens	historical	1977	48.34755943512523	1026.9294176639014	641.8308860399384	1412.0279492878644	4685365.46809155	16.90500563530073	Greece	6373462.500000001	24.173779717562585	72.5213391526878	16.490235503503673	1861444.8791318028	407.9879187136095	254.99244919603856	560.9833882312321	19.207960946039297	9.603980473019911	28.81194141906177	19642478.140846822	9821239.070423411	29463717.211270235	6373462.500000001
Athens	historical	1978	-91.59575653456216	-1945.5455046234415	-1215.965940389651	-2675.1250688572322	-8876551.364844453	16.36686367923266	Greece	6466854.0	-45.79787826728114	-137.3936348018435	16.49738653193222	2444701.7769129933	535.8250469945468	334.8906543715234	736.7594396175319	25.22649839492311	12.613249197460105	37.83974759238188	25797165.283946767	12898582.641973384	38695747.92592015	6466854.0
Athens	historical	1979	60.77681961802502	1290.9339107706485	806.8336942316553	1775.0341273096417	5889885.967891084	16.773025638110017	Greece	6590370.500000001	30.388409809012565	91.16522942703764	16.505823102858788	2916597.503637377	639.2542473724915	399.53390460776683	878.9745901370324	30.09591719487889	15.047958597438967	45.14387579232149	30776738.732971154	15388369.366485577	46165108.09945673	6590370.500000001
Athens	historical	1980	33.809010693330876	718.1224464842512	448.826529052657	987.4183639158454	3276433.6620843965	16.368849790812842	Greece	6674668.000000001	16.90450534666548	50.71351603999616	16.5226923703912	3496807.8577899844	766.4236400634691	479.01477503967806	1053.8325050871895	36.083017832667636	18.041508916332447	54.1245267490017	36899277.91009506	18449638.95504753	55348916.865142584	6674668.000000001
Athens	historical	1981	124.87270151757077	2652.3665754758285	1657.729109672393	3647.004041279264	12101422.500608468	16.694047901728382	Greece	6731072.5	62.436350758785366	187.3090522763562	16.543493666059753	4181729.104933216	916.5433654647101	572.8396034154347	1260.247127513797	43.15061393165334	21.575306965826186	64.72592089748414	44126755.21873939	22063377.609369695	66190132.828109086	6731072.5
Athens	historical	1982	70.70207365750909	1501.751901792725	938.5949386204531	2064.908864964997	6851743.051929308	16.500475656169733	Greece	6810851.499999999	35.351036828754566	106.0531104862637	16.5580048331966	4858376.18229091	1064.8495742007185	665.5309838754268	1464.1681645258877	50.13283015618803	25.066415078093655	75.199245234281	51266921.212953016	25633460.606476508	76900381.81942952	6810851.499999999
Athens	historical	1983	2.518232168197308	53.48867087074926	33.43041929421822	73.54692244728025	244042.06084779315	16.234461954195204	Greece	6889393.0	1.259116084098605	3.7773482522959974	16.56542228206193	5340846.425216694	1170.596476759806	731.6227979748953	1609.5701555447351	55.111365748426465	27.555682874213026	82.66704862263998	56358079.864239365	28179039.932119682	84537119.79635905	6889393.0
Athens	historical	1984	32.26373021830134	685.2998180643225	428.3123862902015	942.2872498384434	3126680.419918471	16.594432476439763	Greece	6968988.499999999	16.13186510915066	48.39559532745203	16.572166330048294	5517232.155842402	1209.2563629243812	755.7852268277367	1662.7274990210208	56.93146274043593	28.46573137021762	85.39719411065359	58219350.58840588	29109675.29420294	87329025.88260882	6968988.499999999
Athens	historical	1985	95.14219778989877	2020.8739161435496	1263.0461975897185	2778.701634697381	9220237.242404945	16.783430460054582	Greece	7052742.0	47.57109889494937	142.71329668484813	16.581415551398905	5466593.82349182	1198.157550354354	748.848468971466	1647.4666317372148	56.408933644318104	28.204466822158928	84.61340046647702	57685000.983193316	28842500.491596658	86527501.47478998	7052742.0
Athens	historical	1986	71.19796324702419	1512.284876224858	945.1780476405362	2079.3917048091794	6899799.747775914	16.772181095489085	Greece	7140023.000000001	35.59898162351211	106.79694487053608	16.587949701348588	5381179.574200321	1179.4366190027488	737.147886876715	1621.7253511287618	55.52755725599641	27.763778627998047	83.29133588399505	56783686.341304846	28391843.170652423	85175529.51195727	7140023.000000001
Athens	historical	1987	33.86787698065342	719.3727996120324	449.6079997575202	989.1375994665444	3282138.398229898	16.357860324807362	Greece	7230418.5	16.93393849032667	50.80181547098018	16.58352289831412	5471041.23800976	1199.1323261390517	749.4577038369027	1648.8069484411592	56.454825824809426	28.227412912404688	84.68223873721531	57731931.32393363	28865965.661966816	86597896.98590045	7230418.5
Athens	historical	1988	85.96848264647878	1826.0190349434338	1141.2618968396462	2510.7761730472216	8331211.846929416	16.765491423059682	Greece	7322852.999999999	42.98424132323937	128.95272396971808	16.572416512263477	5943987.40692533	1302.7917604219685	814.2448502637021	1791.338670580167	61.33508397478479	30.66754198739254	92.00262596217779	62722589.32776527	31361294.663882636	94083883.9916479	7322852.999999999
Athens	historical	1989	-18.703885166995736	-397.2810650012034	-248.30066562575215	-546.2614643766545	-1812594.8590679904	16.46385280661387	Greece	7412257.500000001	-9.351942583497923	-28.055827750493684	16.561175922762036	6695761.694875597	1467.5642070961446	917.2276294350743	2017.9007847572268	69.09252623111188	34.54626311555549	103.63878934666275	70655518.303251	35327759.1516255	105983277.4548765	7412257.500000001
Athens	historical	1990	112.28193298654904	2384.9315540068997	1490.5822212543123	3279.2808867594867	10881250.215156479	16.925113291283175	Greece	7498285.499999999	56.14096649327456	168.42289947982374	16.554216785719362	7364944.334554161	1614.2343746967265	1008.8964841854732	2219.5722652082236	75.99771808116171	37.99885904058254	113.99657712174235	77716917.4988263	38858458.74941315	116575376.24823944	7498285.499999999
Athens	historical	1991	19.32918058487052	410.5626921784265	256.6016826115166	564.5237017453364	1873192.283064071	16.17843076104987	Greece	7581836.5	9.664590292435241	28.993770877305632	16.549225264756664	7834241.586068522	1717.0940462616022	1073.183778913527	2361.0043136098952	80.84032361852586	40.42016180926587	121.26048542779253	82669071.12302709	41334535.56151354	124003606.68454063	7581836.5
Athens	historical	1992	83.82548722546687	1780.500604117382	1112.812877573364	2448.1883306614	8123534.006285555	16.25087375328189	Greece	7661549.000000001	41.912743612733365	125.73823083820031	16.543093714949755	8279091.678226583	1814.5954363238961	1134.1221477024185	2495.068724945374	85.43066271092408	42.715331355465835	128.14599406638482	87363251.60032935	43681625.80016468	131044877.40049404	7661549.000000001
Athens	historical	1993	168.08050984180343	3570.1247820814165	2231.3279888008856	4908.921575361948	16288694.318246463	16.53764732047303	Greece	7740373.5	84.04025492090169	252.12076476270508	16.54732362371781	9081109.003558906	1990.380055574707	1243.9875347341213	2736.772576415014	93.70655507588864	46.853277537950085	140.5598326138205	95826358.91982499	47913179.459912494	143739538.3797375	7740373.5
Athens	historical	1994	260.04115932008887	5523.420818532843	3452.138011583027	7594.70362548266	25200607.484556098	17.389477204623287	Greece	7822832.0	130.02057966004432	390.0617389801331	16.573090195702388	10563834.84484984	2315.3610618851276	1447.1006636781735	3183.6214600919384	109.00657302029035	54.50328651014923	163.5098595304273	111472489.65028873	55736244.825144365	167208734.4754331	7822832.0
Athens	historical	1995	29.960467022286323	636.377209348485	397.7357558428032	875.0186628541671	2903471.017652463	16.69474177948416	Greece	7907849.0	14.980233511143142	44.94070053342956	16.626823414171408	12554055.588346556	2751.573827583205	1719.733642239396	3783.414012926494	129.5433521339999	64.77167606700631	194.3150282010053	132473846.11691734	66236923.05845867	198710769.175376	7907849.0
Athens	historical	1996	40.76190517043041	865.805844775065	541.1286529844156	1190.4830365657142	3950239.166786234	16.369284040940915	Greece	7992844.0	20.380952585215283	61.14285775564564	16.703643019038505	14529216.55416752	3184.485820092373	1990.3036375576835	4378.668002626588	149.9247317380693	74.96236586904274	224.88709760713706	153316287.6690661	76658143.83453305	229974431.50359917	7992844.0
Athens	historical	1997	-75.69001555225307	-1607.6985995197126	-1004.8116246998205	-2210.585574339605	-7335124.860308689	16.283416748046875	Greece	8078111.500000001	-37.8450077761265	-113.53502332837954	16.78855908664754	16190077.02569807	3548.5100330301275	2217.8187706437293	4879.201295416594	167.06289329828178	83.53144664914979	250.59433994742096	170842143.99322948	85421071.99661474	256263215.9898442	8078111.500000001
Athens	historical	1998	179.60136502310772	3814.834240853633	2384.271400533521	5245.397081173745	17405181.2238947	16.943838375561857	Greece	8163496.499999999	89.80068251155386	269.4020475346614	16.85865201071522	17573243.051441606	3851.6697099056037	2407.2935686909536	5296.045851120318	181.33556895052413	90.66778447527086	272.00335342579535	185437692.17756802	92718846.08878401	278156538.26635206	8163496.499999999
Athens	historical	1999	346.09184843055834	7351.185965114186	4594.491228196366	10107.880702032006	33539785.965833474	17.572957997779323	Greece	8250228.000000001	173.0459242152791	519.1377726458372	16.912076902959708	18998305.336361747	4164.012128518111	2602.5075803237514	5725.516676712371	196.04056560193357	98.02028280097123	294.06084840290197	200475341.2074698	100237670.6037349	300713011.8112047	8250228.000000001
Athens	historical	2000	228.35751474601017	4850.442346566995	3031.526466604372	6669.358226529619	22130143.206211917	16.93029051400273	Greece	8337323.0	114.17875737300515	342.53627211901545	16.957011488545692	20668678.372068845	4530.121287028986	2831.3258043930837	6228.916769664846	213.27688583621136	106.63844291810862	319.91532875431864	218101576.7241682	109050788.3620841	327152365.08625233	8337323.0
Athens	historical	2001	298.86184751798953	6347.994120477405	3967.496325298378	8728.491915656432	28962723.174678158	17.321545159326842	Greece	8424348.0	149.4309237589948	448.2927712769842	16.9955159888155	21908011.73268348	4801.755996204845	3001.097497627925	6602.414494781508	226.06537452941382	113.03268726471119	339.098061794134	231179363.08143324	115589681.54071662	346769044.6221498	8424348.0
Athens	historical	2002	207.825097292449	4414.322224989589	2758.9513906184934	6069.693059360685	20140345.151515	17.216002916309932	Greece	8504852.5	103.91254864622447	311.73764593867344	17.026336290324128	22049641.289131153	4832.798090768583	3020.4988067303975	6645.097374807032	227.5268279517367	113.76341397587042	341.29024192760573	232673877.0999786	116336938.5499893	349010815.6499679	8504852.5
Athens	historical	2003	308.0897111532921	6543.999146170562	4089.9994663566017	8997.998825984523	29856996.10440319	16.965985692690495	Greece	8574962.0	154.044855576646	462.1345667299384	17.04903564010863	21627268.795906786	4740.223297733002	2962.6395610831546	6517.807034382962	223.16843171583514	111.5842158579217	334.7526475737583	228216886.42650908	114108443.21325454	342325329.6397636	8574962.0
Athens	historical	2004	213.6047784248749	4537.085910456886	2835.678694035554	6238.493126878218	20700454.466459543	16.944276069682804	Greece	8638356.5	106.80238921243748	320.4071676373121	17.073240660397243	21394619.329182565	4689.231633793407	2930.76977112087	6447.693496465914	220.76775795909222	110.38387897954645	331.1516369386455	225761905.2901634	112880952.6450817	338642857.9352451	8638356.5
Athens	historical	2005	112.86853537245135	2397.3913193723715	1498.3695746077324	3296.413064137011	10938097.894636445	16.72974778266802	Greece	8698296.0	56.43426768622578	169.30280305867734	17.109111368312362	21383264.41647821	4686.742885803442	2929.2143036271414	6444.271467979721	220.65058837635954	110.32529418817926	330.9758825645393	225642085.12944615	112821042.56472307	338463127.6941692	8698296.0
Athens	historical	2006	125.35008311325178	2662.506429685303	1664.0665185533144	3660.9463408172915	12147685.585439194	16.601144869033604	Greece	8754077.0	62.67504155662591	188.0251246698774	17.15348941002872	21642272.95883359	4743.511881388367	2964.6949258676404	6522.328836909047	223.3232573455207	111.6616286727588	334.9848860182885	228375214.47888982	114187607.23944491	342562821.71833473	8754077.0
Athens	historical	2007	201.5579429305079	4281.204333321153	2675.752708325721	5886.655958316586	19532994.770777762	17.39810632156999	Greece	8800125.500000002	100.77897146525395	302.3369143957617	17.20823054711196	22480462.33550315	4927.224621480623	3079.5153884251754	6774.93385453573	231.97240349695488	115.98620174848327	347.95860524545157	237220019.22907627	118610009.61453813	355830028.8436144	8800125.500000002
Athens	historical	2008	247.85591710163004	5264.59940455255	3290.374627845344	7238.824181259757	24019734.78327101	17.341800460398524	Greece	8845012.499999998	123.92795855081496	371.7838756524452	17.280225491199246	24132017.44359109	5289.209302705798	3305.755814191155	7272.6627912199265	249.01454445535498	124.50727222767374	373.52181668304286	254647682.799865	127323841.3999325	381971524.1997975	8845012.499999998
Athens	historical	2009	274.0626231125446	5821.244613889115	3638.277883680697	8004.211344097533	26559428.550869085	17.43322653574486	Greece	8888563.999999998	137.03131155627224	411.0939346688166	17.364562508929872	25543724.86321934	5598.624627554201	3499.1403922217296	7698.108862886877	263.5817343234924	131.79086716173052	395.372601485213	269544407.61941695	134772203.80970848	404316611.4291254	8888563.999999998
Athens	historical	2010	430.62160995817936	9146.64575243413	5716.653595271331	12576.637909596928	41731571.245480716	17.944467204890838	Greece	8917610.0	215.3108049790896	645.9324149372688	17.44664158281548	26675942.079459395	5846.781825635293	3654.2386410222	8039.325010248195	275.2649081396037	137.632454069795	412.8973622093891	281491874.9713181	140745937.48565906	422237812.4569772	8917610.0
Athens	historical	2011	58.972371055708436	1252.606406074348	782.8790037964675	1722.3338083522285	5715016.727714212	16.848402383882707	Greece	8917118.0	29.486185527854225	88.45855658356254	17.512229053875306	28010968.614204526	6139.3903811955215	3837.11898824747	8441.661774143964	289.0408398519926	144.5204199259963	433.56125977800224	295579442.01138806	147789721.00569403	443369163.0170821	8917118.0
Athens	historical	2012	556.5638467208989	11821.729859452484	7388.581162157802	16254.878556747164	53936642.48375195	17.69900120802916	Greece	8875579.5	278.28192336044947	834.845770081348	17.550815023069894	29292406.494725425	6420.2534782961175	4012.6584239351328	8827.848532657274	302.2637985545401	151.1318992772678	453.39569783181537	309101526.8387121	154550763.41935605	463652290.25806814	8875579.5
Athens	historical	2013	379.53469433285716	8061.530865016624	5038.4567906353905	11084.60493939786	36780734.571638346	17.736919413527396	Greece	8814572.999999998	189.76734716642852	569.3020414992855	17.57617384822377	30527448.97215587	6690.947719924399	4181.842324952827	9200.05311489611	315.00801028979106	157.50400514489442	472.51201543470233	322134034.616887	161067017.3084435	483201051.92533046	8814572.999999998
Athens	historical	2014	212.8306674355985	4520.643356650388	2825.402097906493	6215.884615394284	20625435.314717397	17.698987485284675	Greece	8763320.0	106.41533371779923	319.2460011533976	17.601936389464203	31507490.766693868	6905.7514009191145	4316.094625574766	9495.408176264255	325.12090953599386	162.5604547679934	487.68136430399073	332475705.0806004	166237852.5403002	498713557.6209006	8763320.0
Athens	historical	2015	311.3262225865161	6612.744473550384	4132.96529596899	9092.523651131778	30170646.660573624	17.399436720756636	Greece	8717366.0	155.66311129325808	466.98933387977354	17.627954200006435	31970188.0913231	7007.164513167635	4379.4778207293075	9634.851205604155	329.89541145167067	164.94770572583715	494.84311717749006	337358214.461802	168679107.230901	506037321.692703	8717366.0
Athens	historical	2016	366.9416540674193	7794.04759062804	4871.279744142525	10716.815437113555	35560342.13224043	17.662088946566556	Greece	8683402.5	183.4708270337096	550.4124811011288	17.652168488268572	32281253.426095434	7075.343216678446	4422.0895104238825	9728.596922932757	333.10524638630835	166.5526231931425	499.6578695794491	340640661.39700866	170320330.69850433	510960992.095513	8683402.5
Athens	historical	2017	237.58925356533848	5046.529683353442	3154.081052095901	6938.978314610983	23024791.68030008	17.28747533510809	Greece	8663062.0	118.79462678266924	356.3838803480075	17.675442884610725	32841238.123169128	7198.079588639532	4498.799742899821	9897.359434379476	338.883641606243	169.44182080312362	508.32546240937654	346549773.8798828	173274886.9399414	519824660.8198242	8663062.0
Athens	historical	2018	427.92261900386643	9089.317663046044	5680.823539403777	12497.81178668831	41470011.83764757	17.983000120398117	Greece	8645110.5	213.96130950193321	641.8839285057994	17.70555625503401	33654854.86391777	7376.406545515981	4610.25409094757	10142.559000084468	347.2792265395104	173.63961326975235	520.9188398092709	355135281.41994333	177567640.70997167	532702922.129915	8645110.5
Athens	historical	2019	420.2153857820249	8925.611684568972	5578.507302855607	12272.716066282335	40723103.310845934	17.8254123635488	Greece	8638354.000000002	210.10769289101242	630.3230786730373	17.73960830810587	34597103.50222934	7582.92679500876	4739.329246880522	10426.524343137478	357.0021440693711	178.50107203467462	535.5032161040328	365078148.10848385	182539074.05424193	547617222.1627258	8638354.000000002
Athens	historical	2020	312.5386033537028	6638.496124508168	4149.060077817605	9127.93217119873	30288138.56806851	17.737639296901683	Greece	8635466.5	156.2693016768513	468.8079050305539	17.775668719948627	35577568.706255004	7797.823278084517	4873.639548802086	10722.007007365379	367.11941241241436	183.55970620617396	550.6791186185253	375424286.50559354	187712143.25279677	563136429.7583903	8635466.5
Athens	historical	2021	277.8636036107446	5901.979582420589	3688.7372390128685	8115.22192582831	26927781.844793938	17.7735731987104	Greece	8559164.999999998	138.93180180537217	416.79540541611664	17.812560314097507	36547300.22975363	8010.367173644285	5006.4794835270795	11014.254863759557	377.125921571067	188.56296078551702	565.688882356582	385657160.15456444	192828580.07728222	578485740.2318467	8559164.999999998
Athens	historical	2022	399.146801394291	8478.103075053108	5298.814421908192	11657.391728198023	38681345.2799298	17.571421584037886	Greece	8443634.0	199.57340069714533	598.7202020914364	17.849776200420507	37500537.01602307	8219.295784334097	5137.059865210043	11301.531703459346	386.96222409514587	193.4811120475827	580.4433361427376	395715976.80141896	197857988.40070948	593573965.2021284	8443634.0
Athens	historical	2023	436.50364904666395	9271.583578590986	5794.739736619367	12748.427420562606	42301600.07732137	18.1496012648491	Greece	8325766.5	218.2518245233321	654.755473569996	17.887375429405033	38458566.952756286	8429.274948549735	5268.296842844075	11590.253054255816	396.84798639532795	198.42399319765707	595.2719795928913	405825372.0897504	202912686.0448752	608738058.1346257	8325766.5
Auckland	historical	1950	-12.063835169247664	-282.69824353831115	-176.68640221144443	-388.7100848651778	-1289810.7361435443	15.072723555891482	New Zealand	1223281.0	-6.031917584623829	-18.095752753871526	14.85321485042061	-3185851.3033141815	-698.2687788085348	-436.41798675529645	-960.1195708618825	-29.797848567947398	-14.898924283971466	-44.696772851910474	-70662985.47137463	-35331492.735687315	-105994478.20706195	1223281.0
Auckland	historical	1951	-59.43841161206973	-1392.8518025737555	-870.5323766085972	-1915.171228538914	-6354886.34924276	14.436318593482449	New Zealand	1241039.4999999998	-29.71920580603486	-89.15761741810465	14.904581688259531	-2767853.220890568	-606.6527607431406	-379.15797546451756	-834.1475460219384	-25.888236230175007	-12.944118115090555	-38.83235434526266	-61391682.57201459	-30695841.286007296	-92087523.85802189	1241039.4999999998
Auckland	historical	1952	-35.54008770857064	-832.8297120655212	-520.5185700409507	-1145.1408540900916	-3799785.5612989403	14.815034876755679	New Zealand	1262536.5	-17.770043854285316	-53.31013156285593	14.951711418894206	-2389098.310132222	-523.6379857824426	-327.2737411140469	-720.0022304508537	-22.34567243775491	-11.172836218880644	-33.518508656637174	-52990803.11845099	-26495401.559225496	-79486204.67767648	1262536.5
Auckland	historical	1953	-27.585627097662396	-646.4286205842055	-404.0178878651285	-888.8393533032827	-2949330.581415438	14.8805474268247	New Zealand	1285296.5	-13.792813548831184	-41.37844064649357	14.99394205194092	-2055606.8975196634	-450.5439775385573	-281.5899859615961	-619.497969115513	-19.226466402808654	-9.613233201404968	-28.839699604207713	-45593879.47051811	-22796939.735259056	-68390819.20577717	1285296.5
Auckland	historical	1954	-14.28696442853176	-334.7940097636572	-209.24625610228577	-460.3417634250286	-1527497.6695466859	15.110215529350386	New Zealand	1304885.5	-7.14348221426587	-21.430446642797644	15.031851600936088	-1762206.952070062	-386.2371401797816	-241.39821261236128	-531.076067747169	-16.482243175803568	-8.241121587900462	-24.723364763704126	-39086194.67649546	-19543097.33824773	-58629292.014743194	1304885.5
Auckland	historical	1955	35.43039984952086	830.259338328163	518.9120864551019	1141.606590201224	3788058.2311222437	15.769980234642551	New Zealand	1321539.0	17.715199924760412	53.145599774281216	15.067928614185345	-1486947.7094340874	-325.90634727322436	-203.69146704577224	-448.1212275006824	-13.907693252374697	-6.953846626187012	-20.861539878563068	-32980875.246480435	-16490437.623240218	-49471312.86972065	1321539.0
Auckland	historical	1956	21.133843306054803	495.24055145128364	309.5253446570523	680.9557582455151	2259535.0159964818	15.548575145950734	New Zealand	1338382.5000000002	10.566921653027409	31.70076495908224	15.108222573818233	-1176439.3521725228	-257.8497210241138	-161.1560756400691	-354.54336640814483	-11.003451927885664	-5.501725963942418	-16.505177891828037	-26093721.5632276	-13046860.7816138	-39140582.344841406	1338382.5000000002
Auckland	historical	1957	-18.194138278758007	-426.3528854579675	-266.4705534112297	-586.2352175047054	-1945235.0399019765	15.060357415186216	New Zealand	1357539.5	-9.097069139379023	-27.29120741813703	15.160351446029416	-776934.0166054111	-170.2869077491349	-106.42931734320425	-234.14449815505458	-7.266805625865217	-3.6334028129324047	-10.90020843879787	-17232592.453545444	-8616296.226772722	-25848888.680318166	1357539.5
Auckland	historical	1958	-1.1187155261787	-26.21545386130081	-16.384658663312997	-36.04624905928861	-119608.00824218485	15.26379068453018	New Zealand	1378037.5	-0.5593577630893413	-1.6780732892680499	15.166965170540154	-788484.0841236715	-172.81842939693604	-108.01151837311288	-237.6253404207885	-7.374835514924542	-3.6874177574618394	-11.06225327238784	-17488775.86435802	-8744387.93217901	-26233163.796537027	1378037.5
Auckland	historical	1959	-20.62346193802748	-483.28051434435935	-302.0503214652246	-664.5107072234941	-2204967.3466961393	14.963189362826412	New Zealand	1396792.0	-10.311730969013738	-30.93519290704121	15.138227109884019	-1104683.4620024192	-242.12240263068952	-151.3265016441799	-332.9183036171337	-10.33230599369631	-5.166152996847561	-15.498458990547505	-24502157.82034529	-12251078.910172645	-36753236.73051794	1396792.0
Auckland	historical	1960	-28.26693872818809	-662.3941571279083	-413.9963482049427	-910.791966050874	-3022173.341896082	14.988908861504227	New Zealand	1415050.5000000002	-14.133469364094037	-42.4004080922821	15.07381849020978	-1741772.4497366326	-381.75834514778467	-238.59896571734635	-524.917724578247	-16.291115546754913	-8.145557773376101	-24.436673320134258	-38632952.26056576	-19316476.13028288	-57949428.39084864	1415050.5000000002
Auckland	historical	1961	-15.37668552267859	-360.330021731663	-225.2062635822894	-495.4537798810367	-1644005.7241507126	15.065737956843964	New Zealand	1437377.0	-7.688342761339298	-23.06502828401793	14.996919762739417	-2515953.6659793	-551.4418993928255	-344.65118712043164	-758.2326116649941	-23.532173728520302	-11.766086864258696	-35.29826059278035	-55804486.90773648	-27902243.45386824	-83706730.36160472	1437377.0
Auckland	historical	1962	15.61822808457819	365.99021660591336	228.74388537869586	503.2365478331308	1669830.3632644797	15.510617107234589	New Zealand	1462548.0000000002	7.809114042289122	23.42734212686733	14.938531928736962	-3128364.9250064865	-685.6690246589559	-428.54314041189076	-942.7949089061552	-29.260167981991227	-14.630083990993533	-43.89025197298884	-69387923.10078721	-34693961.550393604	-104081884.6511808	1462548.0000000002
Auckland	historical	1963	-47.5325452269073	-1113.855325278787	-696.1595782992418	-1531.551072258332	-5081964.921584466	14.764756210536174	New Zealand	1486672.5000000002	-23.76627261345365	-71.29881784036094	14.903545864423243	-3515012.1818577065	-770.413628900319	-481.50851806268423	-1059.3187397379768	-32.8765503275421	-16.438275163771692	-49.314825491316604	-77963856.78137156	-38981928.39068578	-116945785.17205735	1486672.5000000002
Auckland	historical	1964	-36.63441596210501	-858.4736860413196	-536.5460537758248	-1180.4013183068146	-3916786.192563521	14.777310480836961	New Zealand	1510171.9999999998	-18.3172079810525	-54.95162394315748	14.882425927797087	-3745337.047786823	-820.895791295742	-513.0598695598408	-1128.731713031645	-35.03082082637226	-17.515410413186572	-52.54623123955946	-83072520.40227433	-41536260.20113716	-124608780.6034115	1510171.9999999998
Auckland	historical	1965	-91.12650393278943	-2135.415665099238	-1334.634790687024	-2936.196539511452	-9742833.972015273	14.329247628825984	New Zealand	1535596.0	-45.56325196639471	-136.6897558991842	14.880568410259174	-3755359.788567329	-823.0925563983158	-514.4328477489508	-1131.7522650476806	-35.124565349760545	-17.56228267488043	-52.68684802464088	-83294827.32081091	-41647413.66040546	-124942240.98121637	1535596.0
Auckland	historical	1966	-62.82194967492609	-1472.1400433276413	-920.0875270797759	-2024.1925595755067	-6716638.947682364	14.661858043931934	New Zealand	1564161.5	-31.410974837463026	-94.23292451238909	14.89951887939995	-3549014.4827909125	-777.8661880089302	-486.1663675056057	-1069.5660085122788	-33.19458005263294	-16.59729002631612	-49.791870078949316	-78718036.39243066	-39359018.19621533	-118077054.588646	1564161.5
Auckland	historical	1967	-16.22339549652506	-380.1714253180567	-237.60714082378547	-522.735709812328	-1734532.128013634	15.029897611435146	New Zealand	1591644.4999999998	-8.111697748262545	-24.33509324478768	14.93943734404104	-3156828.0099426513	-691.9075090285273	-432.4421931428298	-951.3728249141708	-29.52638840910839	-14.763194204554242	-44.28958261366248	-70019241.50388482	-35009620.75194241	-105028862.25582723	1591644.4999999998
Auckland	historical	1968	-31.68916376685336	-742.5889702906151	-464.11810643163443	-1021.0598341495956	-3388062.176950931	14.940614293833248	New Zealand	1613200.5000000002	-15.84458188342667	-47.53374565027998	15.007221112187166	-2477814.1828229865	-543.0825606187921	-339.42660038667645	-746.7385208508387	-23.175448183182045	-11.587724091591053	-34.763172274769516	-54958543.55144411	-27479271.775722057	-82437815.32716617	1613200.5000000002
Auckland	historical	1969	-39.34290127124874	-921.9430578291638	-576.2144111432274	-1267.6717045151001	-4206365.20134556	14.800421978676155	New Zealand	1634161.0	-19.67145063562434	-59.01435190687307	15.097415435635053	-1542820.0611891355	-338.15234217832506	-211.34521386152423	-464.95947049527615	-14.43027755346811	-7.215138776732812	-21.645416330190834	-34220138.10101975	-17110069.050509874	-51330207.151529625	1634161.0
Auckland	historical	1970	29.66202867822663	695.0860393461942	434.4287745913714	955.743304101017	3171330.054517011	15.577630280795162	New Zealand	1661500.9999999998	14.831014339113311	44.493043017340035	15.190666862438123	-574513.3660187704	-125.92073775743627	-78.7004610984595	-173.1410144165447	-5.373528344861786	-2.6867641724308786	-8.060292517302656	-12742851.36717855	-6371425.683589275	-19114277.050767824	1661500.9999999998
Auckland	historical	1971	35.21561941275009	825.2262745163944	515.7664215727465	1134.6861274600424	3765094.8774810494	15.660973535825129	New Zealand	1694751.4999999998	17.60780970637503	52.82342911912513	15.260551732024268	117405.87857552021	25.73279530415523	16.082997065100518	35.38259354317107	1.0981186055797856	0.5490593027884967	1.647177908363369	2604091.999957738	1302045.999978869	3906137.9999366067	1694751.4999999998
Auckland	historical	1972	-20.70326476465242	-485.1505762773811	-303.21911017336316	-667.082042381399	-2213499.504265551	15.045206288822362	New Zealand	1732873.0000000002	-10.35163238232618	-31.05489714697857	15.288584415529389	327161.8353606994	71.70670364069801	44.81668977542503	98.59671750594481	3.0600043439394327	1.5300021719699668	4.5900065159096055	7256532.0279801665	3628266.0139900832	10884798.04197025	1732873.0000000002
Auckland	historical	1973	45.93732759838656	1076.4737450998962	672.7960906874351	1480.1513995123573	4911411.462018277	15.61989369849636	New Zealand	1776482.0000000002	22.96866379919329	68.90599139757985	15.283511325814995	199784.38309835954	43.78835793937929	27.367723712111182	60.20899216665074	1.8686197901388004	0.9343098950689362	2.802929685206111	4431268.008524608	2215634.004262304	6646902.012786912	1776482.0000000002
Auckland	historical	1974	24.277593748014972	568.9097217935987	355.56857612099924	782.2508674661983	2595650.605683294	15.540512795644263	New Zealand	1824219.5000000002	12.138796874007475	36.41639062202243	15.262356507582773	-58600.42241637086	-12.843928200723926	-8.027455125475557	-17.66040127603548	-0.5481004437851837	-0.27405022189070183	-0.822150665671598	-1299772.1499049552	-649886.0749524776	-1949658.2248574328	1824219.5000000002
Auckland	historical	1975	26.40151019832811	618.6805816820219	386.6753635512637	850.68579981278	2822730.153924225	15.540099094338613	New Zealand	1867668.5000000002	13.200755099164061	39.60226529749221	15.228173769607796	-440565.0351839054	-96.56219949236663	-60.3513746826865	-132.77302430200027	-4.120685164770222	-2.0603425823837	-6.181027747160131	-9771843.60362726	-4885921.80181363	-14657765.405440891	1867668.5000000002
Auckland	historical	1976	-65.43705215081405	-1533.4211256894725	-958.3882035559203	-2108.4540478230247	-6996233.885958218	14.645061805600026	New Zealand	1898171.5000000002	-32.71852607540701	-98.15557822622111	15.187116995409944	-891038.2784290132	-195.29606102540933	-122.060038140906	-268.53208391002477	-8.334043607512092	-4.167021803754834	-12.501065411263927	-19763453.76117622	-9881726.88058811	-29645180.64176433	1898171.5000000002
Auckland	historical	1977	-71.62750311271081	-1678.4852441133805	-1049.053277570863	-2307.917210655898	-7658088.926267299	14.591613602311643	New Zealand	1918785.5000000002	-35.81375155635537	-107.44125466906618	15.141552676233012	-1422799.023139795	-311.8463612360953	-194.90397577259884	-428.7887466996661	-13.307698884137757	-6.6538494420684815	-19.961548326203093	-31558041.204316128	-15779020.602158064	-47337061.806474194	1918785.5000000002
Auckland	historical	1978	-5.904621036121966	-138.36611427899177	-86.47882142436984	-190.25340713361368	-631295.3963979	15.134222161279967	New Zealand	1935755.0	-2.952310518060999	-8.85693155418295	15.090050786864605	-2042581.8013373844	-447.68916193700744	-279.8057262106212	-615.5725976633237	-19.104640301505583	-9.552320150751589	-28.65696045225274	-45304979.55189375	-22652489.775946874	-67957469.32784063	1935755.0
Auckland	historical	1979	-3.215114481728225	-75.34148171023473	-47.088426068896716	-103.59453735157274	-343745.5103029459	15.161075372565282	New Zealand	1953431.5	-1.6075572408641126	-4.822671722592355	15.045401753478433	-2531221.1309292787	-554.7881930804	-346.74262067526524	-762.8337654855719	-23.67497311407776	-11.837486557038886	-35.51245967111653	-56143123.13121428	-28071561.56560714	-84214684.69682142	1953431.5
Auckland	historical	1980	-45.29910885878187	-1061.5180271090367	-663.4487669431479	-1459.5872872749255	-4843175.99868498	14.904847358745304	New Zealand	1977300.5000000002	-22.649554429390946	-67.94866328817285	15.03112496943492	-2621751.7702313843	-574.6305249822076	-359.14407811388895	-790.1169718505663	-24.521722702759824	-12.260861351379921	-36.7825840541391	-58151115.545379125	-29075557.772689562	-87226673.31806868	1977300.5000000002
Auckland	historical	1981	19.35683915227796	453.59907127642424	283.49941954776517	623.6987230050833	2069545.7626986855	15.436940399587971	New Zealand	2009349.0	9.678419576139017	29.035258728416977	15.050303631903265	-2354119.794256527	-515.9714617548706	-322.4821635967982	-709.4607599129486	-22.01851199617648	-11.009255998088697	-33.02776799426644	-52214970.81373221	-26107485.406866103	-78322456.22059831	2009349.0
Auckland	historical	1982	-54.47965162118484	-1276.650551488638	-797.9065946803988	-1755.3945082968773	-5824718.1411669105	14.802245257651968	New Zealand	2049559.5000000002	-27.239825810592443	-81.71947743177725	15.085052575945134	-1935859.7849513157	-424.29803505783786	-265.1862719111329	-583.4097982045498	-18.106449808485387	-9.05322490424248	-27.15967471272596	-42937858.310067326	-21468929.155033663	-64406787.46510099	2049559.5000000002
Auckland	historical	1983	-69.52090964427131	-1629.1203228406484	-1018.2002017754054	-2240.0404439058916	-7432861.472960459	14.70721084385702	New Zealand	2093908.9999999995	-34.76045482213564	-104.2813644664069	15.11780342925622	-1538285.9422947231	-337.15856269469447	-210.72410168421018	-463.5930237053128	-14.387869112099743	-7.193934556049115	-21.58180366814821	-34119570.20031311	-17059785.100156557	-51179355.30046967	2093908.9999999995
Auckland	historical	1984	16.419720953358084	384.7720238035234	240.4825148772021	529.0615327298445	1755522.3586035753	15.312377762924777	New Zealand	2132580.5	8.209860476679069	24.629581430037177	15.150992783473834	-1113344.6689470208	-244.02074935827937	-152.51296834890644	-335.52853036751327	-10.413315842677507	-5.206657921337482	-15.619973764012219	-24694265.574984323	-12347132.787492162	-37041398.36247648	2132580.5
Auckland	historical	1985	11.254903737390134	263.74212454954977	164.83882784346858	362.6454212556309	1203323.4432573207	15.27527641400899	New Zealand	2160384.9999999995	5.627451868695044	16.882355606085163	15.192295016400028	-564434.5934633287	-123.71169171802563	-77.31980732378757	-170.10357611218214	-5.279259746061743	-2.639629873030813	-7.9188896190947675	-12519301.649754511	-6259650.824877256	-18778952.474631768	2160384.9999999995
Auckland	historical	1986	-6.2976159236563305	-147.5753717718911	-92.2346073574319	-202.9161361863503	-673312.633709253	15.27441213947453	New Zealand	2184298.0	-3.148807961828166	-9.446423885484519	15.22610362915404	-115227.73300782967	-25.255393536053738	-15.784620960011178	-34.72616611198768	-1.0777460126350946	-0.5388730063174214	-1.616619018952382	-2555780.1818905156	-1277890.0909452578	-3833670.2728357734	2184298.0
Auckland	historical	1987	-18.26731098731445	-428.0675803202248	-267.5422377001405	-588.5929229403091	-1953058.3352110256	15.052584546232877	New Zealand	2210591.5000000005	-9.133655493657228	-27.400966480971704	15.231749283573217	-48651.43838477446	-10.663328961064247	-6.664580600660882	-14.662077321450315	-0.455045780729576	-0.22752289036449153	-0.6825686710920437	-1079101.1746764395	-539550.5873382197	-1618651.7620146591	2210591.5000000005
Auckland	historical	1988	44.59417907223338	1044.9990337972667	653.1243961232918	1436.8736714712418	4767808.09170003	15.552788155977844	New Zealand	2235024.4999999995	22.297089536116687	66.89126860835006	15.198144599900212	-567993.5343725493	-124.49173356117154	-77.80733347575848	-171.17613364664584	-5.312547169795069	-2.6562735848993553	-7.968820754690566	-12598239.856792001	-6299119.9283960005	-18897359.785188	2235024.4999999995
Auckland	historical	1989	33.5275112724643	785.6679417419184	491.042463588699	1080.2934198951377	3584609.9841975025	15.52106716208262	New Zealand	2259712.0	16.763755636232133	50.29126690869644	15.139362836137115	-1493788.395323625	-327.4056756875581	-204.6285473046669	-450.1828040702267	-13.971675435731507	-6.985837717868376	-20.95751315360439	-33132603.384947535	-16566301.692473767	-49698905.0774213	2259712.0
Auckland	historical	1990	39.8324054364085	933.4138683760556	583.3836677350348	1283.4440690170766	4258700.774465754	15.606351502300942	New Zealand	2313619.5000000005	19.91620271820425	59.74860815461277	15.091496622148977	-2231481.500228895	-489.09183566650177	-305.68239729158074	-672.5012740416017	-20.871453654097177	-10.435726827048835	-31.307180481153516	-49494822.51926098	-24747411.25963049	-74242233.77889147	2313619.5000000005
Auckland	historical	1991	-65.72699876234466	-1540.215598313612	-962.6347489460074	-2117.7964476812163	-7027233.667305854	14.744840188222389	New Zealand	2385872.9999999995	-32.8634993811723	-98.590498143517	15.063531188571732	-2662064.1934337798	-583.466124588142	-364.66632786763745	-802.2659213087542	-24.898772152850814	-12.449386076425675	-37.348158229269195	-59045255.259960726	-29522627.629980363	-88567882.8899411	2385872.9999999995
Auckland	historical	1992	-137.69568558918309	-3226.695981232739	-2016.684988270462	-4436.706974195016	-14721800.414374372	14.334858211663251	New Zealand	2436705.9999999995	-68.84784279459156	-206.5435283837747	15.036705835577974	-3077902.792124502	-674.6088311506384	-421.6305194692101	-927.5871428321627	-28.788186445231617	-14.394093222616156	-43.1822796678426	-68268660.26546122	-34134330.13273061	-102402990.39819184	2436705.9999999995
Auckland	historical	1993	-116.92913989125418	-2740.062509306025	-1712.5390683162657	-3767.585950295784	-12501535.198708737	14.453102676182578	New Zealand	2475042.5	-58.46456994562706	-175.3937098368813	15.010890238297714	-3444279.717449843	-754.9106230027725	-471.8191393767311	-1038.0021066287916	-32.21497668125762	-16.10748834062889	-48.3224650218867	-76394992.88003804	-38197496.44001902	-114592489.32005706	2475042.5
Auckland	historical	1994	-64.50407481473319	-1511.558173280818	-944.7238583005113	-2078.392488261125	-6896484.165593732	14.805406795135916	New Zealand	2515528.5	-32.252037407366615	-96.75611222209987	15.011045138430093	-3401657.808487936	-745.5688347372267	-465.9805217107252	-1025.1571477636126	-31.816326189440595	-15.908163094720948	-47.72448928416052	-75449628.18879196	-37724814.09439598	-113174442.28318794	2515528.5
Auckland	historical	1995	7.181144597395373	168.27956746734245	105.17472966708903	231.38440526759584	767775.5265697499	15.267961225117723	New Zealand	2557833.0	3.5905722986977056	10.77171689609313	15.056938974602826	-2687363.412456037	-589.0111588946744	-368.13197430912106	-809.8903434800404	-25.13540036476627	-12.567700182383922	-37.70310054715235	-59606398.319097556	-29803199.159548778	-89409597.47864634	2557833.0
Auckland	historical	1996	-11.553505241888969	-270.7394118678398	-169.21213241739989	-372.26669131827964	-1235248.5666470188	15.225337711188311	New Zealand	2600113.4999999995	-5.776752620944481	-17.330257862833427	15.142826385921275	-1317252.5271194202	-288.7128826564461	-180.4455516602769	-396.98021365230204	-12.320503247589619	-6.160251623791159	-18.480754871387717	-29216993.30071877	-14608496.650359385	-43825489.951078154	2600113.4999999995
Auckland	historical	1997	-60.87756157693611	-1426.5761664719844	-891.6101040449902	-1961.5422288989785	-6508753.759528428	14.889509645226884	New Zealand	2637229.0	-30.438780788468087	-91.31634236540424	15.242926434365405	367211.4357431089	80.48469824494838	50.30293640321958	110.66646008682608	3.4345955642357806	1.7172977821191324	5.151893346368724	8144842.2661186075	4072421.1330593037	12217263.39917791	2637229.0
Auckland	historical	1998	126.2460987632072	2958.391744683342	1848.994840427089	4067.788648939595	13497662.335117748	16.260395875695632	New Zealand	2665207.5	63.12304938160359	189.36914814481096	15.326837288299483	1878185.647153726	411.6571281433398	257.2857050896894	566.0285511968214	17.567013073756854	8.783506536877761	26.350519610636777	41658631.38663437	20829315.693317186	62487947.079951555	2665207.5
Auckland	historical	1999	89.12602432968463	2088.5373662748693	1305.3358539217934	2871.7388786279453	9528951.73362909	15.842283902102954	New Zealand	2686121.5	44.56301216484235	133.6890364945271	15.381834595220981	3008318.027805429	659.3573759574381	412.0983599734996	906.6163919415637	28.13734744729229	14.068673723650496	42.2060211709415	66725252.64157496	33362626.32078748	100087878.96236244	2686121.5
Auckland	historical	2000	34.14598396242363	800.1609400857307	500.10058755358165	1100.2212926178795	3650734.2891411455	15.397534896767205	New Zealand	2705442.5	17.072991981211832	51.21897594363551	15.417031405357285	3824838.5703513166	838.3207825427181	523.9504890891905	1152.691075996261	35.77441307370368	17.88720653685107	53.661619610551156	84835884.2253353	42417942.11266765	127253826.33800295	2705442.5
Auckland	historical	2001	78.20794119613926	1832.6881374552877	1145.430085909555	2519.9461890010202	8361639.62713975	15.676793597495719	New Zealand	2733591.4999999995	39.1039705980696	117.31191179420885	15.43580557682318	4309180.360041833	944.4778871324388	590.2986794577772	1298.6570948071285	40.30455021140306	20.152275105700745	60.456825317102314	95578707.28568515	47789353.642842576	143368060.9285277	2733591.4999999995
Auckland	historical	2002	24.869932392245165	582.7903071923943	364.2439419952464	801.3366723895422	2658980.776565299	15.32671115822988	New Zealand	2780837.5	12.434966196122572	37.30489858836769	15.441653056453477	4532857.278472849	993.5029651446865	620.939353215435	1366.066577074011	42.39664124421942	21.198320622109016	63.59496186632649	100539917.75427234	50269958.87713617	150809876.6314085	2780837.5
Auckland	historical	2003	41.75742064524777	978.5237700523184	611.5773562826989	1345.4701838219378	4464514.700863702	15.410915928670805	New Zealand	2838913.9999999995	20.878710322623903	62.63613096787166	15.429664772606687	4429571.344054216	970.8649521214594	606.790595075864	1334.9393091670509	41.43058905282967	20.715294526415537	62.14588357924628	98249009.67716943	49124504.83858471	147373514.51575413	2838913.9999999995
Auckland	historical	2004	-77.6357138638304	-1819.2788310880478	-1137.0492694300299	-2501.5083927460655	-8300459.666839218	14.876911767844945	New Zealand	2891700.0	-38.81785693191518	-116.45357079574566	15.404985890859459	4053042.4953617994	888.3380811751764	555.2113007344623	1221.464861615902	37.90884602511088	18.95442301255454	56.86326903766764	89897504.84170246	44948752.42085123	134846257.2625537	2891700.0
Auckland	historical	2005	93.36617193524566	2187.8989924591247	1367.4368702869529	3008.361114631296	9982289.153094755	15.732856645976028	New Zealand	2937966.5000000005	46.68308596762279	140.04925790286842	15.389831392257747	3785817.767131499	829.7682777274565	518.605173579636	1140.9313818752698	35.40944438099472	17.704722190496568	53.11416657149093	83970392.96774845	41985196.483874224	125955589.45162266	2937966.5000000005
Auckland	historical	2006	-18.270222244989597	-428.13580136433956	-267.58487585271223	-588.6867268759669	-1953369.593724799	15.145619097147902	New Zealand	2980000.999999999	-9.135111122494825	-27.405333367484467	15.390355526789737	3727041.565859624	816.8858226541511	510.553639158826	1123.218006149475	34.8596998454987	17.429849922748645	52.289549768247646	82666721.99847803	41333360.99923901	124000082.99771704	2980000.999999999
Auckland	historical	2007	52.74211028878067	1235.9338245229042	772.458640326815	1699.4090087189932	5638948.07438575	15.489175540453767	New Zealand	3015844.0000000005	26.371055144390322	79.11316543317099	15.399897168124149	3788743.4934447585	830.4095328098033	519.0059580061135	1141.8131076134716	35.43680923306522	17.718404616531945	53.15521384959669	84035286.31532826	42017643.15766413	126052929.47299239	3015844.0000000005
Auckland	historical	2008	56.685209287058406	1328.3345532523813	830.2090957827382	1826.4600107220242	6060526.399213989	15.546549979454833	New Zealand	3049084.9999999995	28.3426046435292	85.02781393058754	15.42154050042393	4089236.4411853086	896.2710008077414	560.1693755048237	1232.3726261106588	38.24737460477558	19.123687302386205	57.37106190715923	90700295.68922992	45350147.84461496	136050443.5338449	3049084.9999999995
Auckland	historical	2009	-31.129110555435204	-729.4649465506774	-455.9155915941734	-1003.0143015071815	-3328183.8186374656	15.137060630484804	New Zealand	3085731.0	-15.564555277717599	-46.69366583315283	15.446694511705262	4511197.753776794	988.7556720606449	617.9722950378703	1359.5390490833709	42.19405575748601	21.097027878742267	63.29108363622664	100059504.03335764	50029752.01667882	150089256.05003646	3085731.0
Auckland	historical	2010	69.21572105689617	1621.9686769180653	1013.7304230737908	2230.2069307623397	7400232.088438672	15.608954191861088	New Zealand	3124255.9999999995	34.60786052844811	103.82358158534427	15.470241697729046	4938971.297727268	1082.5142570362036	676.5714106475772	1488.4571034246906	46.1950997706699	23.097549885333745	69.29264965600336	109547629.1350544	54773814.5675272	164321443.70258158	3124255.9999999995
Auckland	historical	2011	62.067444128346125	1454.4593149551422	909.0370718469638	1999.8815580633204	6635970.624482836	15.629849953847389	New Zealand	3158085.5	31.033722064173023	93.10116619251913	15.501018392847898	5500829.319734516	1205.661220763697	753.5382629772645	1657.7841785500427	51.450260373746175	25.72513018687492	77.17539056062333	122009781.7800113	61004890.89000565	183014672.67001694	3158085.5
Auckland	historical	2012	11.516535449230332	269.87307912191477	168.6706744511967	371.0754837926328	1231295.923493736	15.22149816627711	New Zealand	3188712.4999999995	5.7582677246151555	17.274803173845587	15.546294467594048	6327610.756727462	1386.8735905155668	866.7959940721967	1906.9511869588491	59.18329801824585	29.591649009121806	88.7749470273687	140348002.59071273	70174001.29535636	210522003.8860691	3188712.4999999995
Auckland	historical	2013	114.48547033443117	2682.7987053987163	1676.7491908741977	3688.848219923235	12240269.093381643	15.771441984829837	New Zealand	3231273.4999999995	57.24273516721556	171.72820550164684	15.600294792561952	7297370.710601619	1599.4237173922388	999.6398233700471	2199.20761141419	68.25363982068481	34.1268199103411	102.38045973102709	161857522.96917298	80928761.48458649	242786284.4537595	3231273.4999999995
Auckland	historical	2014	53.93376257733435	1263.858444194538	789.9115276215863	1737.8053607674897	5766354.151637579	15.463670370023545	New Zealand	3297105.5	26.966881288667167	80.90064386600145	15.659180730413963	8399096.36484061	1840.8978333897815	1150.5611458686064	2531.234520910947	78.55828089864715	39.27914044932808	117.83742134797768	186294075.86727366	93147037.93363683	279441113.8009105	3297105.5
Auckland	historical	2015	31.645776402365904	741.572251182615	463.4826569891344	1019.6618453760956	3383423.3960206807	15.46840301931721	New Zealand	3381133.5000000005	15.822888201182954	47.468664603548824	15.716153366646628	9538711.11960529	2090.676409776396	1306.672756110275	2874.6800634425404	89.21730564753076	44.60865282376758	133.82595847129588	211571018.571751	105785509.2858755	317356527.8576265	3381133.5000000005
Auckland	historical	2016	139.52541676666786	3269.573041700278	2043.4831510626736	4495.662932337882	14917427.002757518	16.170485866525784	New Zealand	3471942.5	69.76270838333396	209.28812515000197	15.771806893732155	10741774.059109583	2354.3614376129976	1471.4758985082278	3237.2469767180373	100.46977284578128	50.2348864228918	150.7046592686711	238255258.0172403	119127629.00862014	357382887.0258604	3471942.5
Auckland	historical	2017	127.16448899051986	2979.912869640839	1862.4455435255243	4097.380195756154	13595852.467736326	15.8202365822988	New Zealand	3558946.5	63.58224449525997	190.74673348577988	15.835540953958963	12317599.007972823	2699.7477277749754	1687.3423298592015	3712.153125690285	115.20875113614427	57.60437556807231	172.81312670419976	273207452.8516888	136603726.4258444	409811179.2775332	3558946.5
Auckland	historical	2018	118.08468153356523	2767.1409290650627	1729.4630806656644	3804.818777464461	12625080.48885935	16.02402427359803	New Zealand	3636706.9999999995	59.042340766782644	177.1270223003479	15.894422302549321	13816782.444309289	3028.3358782046007	1892.70992387785	4163.961832531597	129.23088737489425	64.61544368745182	193.84633106236245	306459719.607039	153229859.8035195	459689579.41055846	3636706.9999999995
Auckland	historical	2019	137.27407976861957	3216.816268581935	2010.5101678637095	4423.12236930016	14676724.225405078	15.933500190630351	New Zealand	3715167.0000000005	68.63703988430977	205.9111196529295	15.951041675711416	15273641.941826101	3347.6475488929905	2092.2797180581742	4603.015379728252	142.8571600909533	71.42858004547448	214.28574013643328	338773230.7240544	169386615.3620272	508159846.0860816	3715167.0000000005
Auckland	historical	2020	122.199701546687	2863.570374056152	1789.7314837850952	3937.4092643272093	13065039.831631195	15.854508530246756	New Zealand	3788574.5000000005	61.09985077334349	183.29955232003064	16.006012348417368	16718323.731911728	3664.2901330211835	2290.181333138199	5038.398932904127	156.36953248730237	78.18476624366525	234.55429873095872	370816637.21868044	185408318.60934022	556224955.8280207	3788574.5000000005
Auckland	historical	2021	197.88626084731695	4637.173633182961	2898.2335207393508	6376.1137456265715	21157104.70139726	16.063685252568494	New Zealand	3829158.0	98.94313042365845	296.82939127097535	16.05963703793777	18166548.916532245	3981.7093515690367	2488.5683447302617	5474.850358407422	169.91504689936252	84.95752344968874	254.87257034903405	402938637.09794474	201469318.54897237	604407955.6469171	3829158.0
Auckland	historical	2022	243.38794367820265	5703.438683547615	3564.6491772172594	7842.22818987797	26021938.993685994	16.48084014474529	New Zealand	3857727.0	121.69397183910137	365.0819155173041	16.1123561934207	19630261.820552412	4302.52313875164	2689.076961719717	5915.9693157835	183.60542077702075	91.80271038850519	275.40813116554136	435404158.4998658	217702079.2499329	653106237.7497987	3857727.0
Auckland	historical	2023	151.89028790850492	3559.325620737947	2224.578512961217	4894.072728514677	16239423.144616883	15.870507645280394	New Zealand	3898491.5	75.94514395425244	227.83543186275725	16.164252675803844	21106018.78106155	4625.976719136013	2891.2354494604842	6360.717988812014	197.40844491265466	98.70422245633937	296.1126673689952	468136820.1124398	234068410.0562199	702205230.1686597	3898491.5
Bangkok	historical	1950	78.31867619511226	544.071194500728	340.04449656295503	748.097892438501	2482324.8249095716	26.01633760635167	Thailand	9598453.999999998	39.15933809755617	117.47801429266889	25.99085742045471	2691497.3575628465	589.9172290549394	368.69826815933675	811.1361899505416	84.91818150132481	42.45909075066246	127.3772722520472	9679580.117740788	4839790.058870394	14519370.176611181	9598453.999999998
Bangkok	historical	1951	84.08011397248845	584.0952664828613	365.0595415517883	803.1309914139342	2664934.6533280546	26.27347763270548	Thailand	9846324.999999998	42.040056986244366	126.12017095873222	26.01349953026594	2879694.172968102	631.1658461300466	394.47865383131153	867.8530384288139	90.85589170703118	45.4279458535194	136.28383756055808	10356402.685483757	5178201.342741879	15534604.028225636	9846324.999999998
Bangkok	historical	1952	110.78478433545956	769.6096623969827	481.00603899811415	1058.213285795851	3511344.084686233	26.10116627177254	Thailand	10099806.0	55.39239216772975	166.17717650318997	26.039374332028544	3059102.432988659	670.4882044907007	419.0551278066653	921.9212811746638	96.51631828869183	48.2581591443512	144.77447743306118	11001618.4876737	5500809.24383685	16502427.73151055	10099806.0
Bangkok	historical	1953	85.18414425574181	591.7648429383952	369.853026836497	813.6766590402934	2699927.0959064285	25.44155382130244	Thailand	10354878.499999998	42.59207212787094	127.77621638361278	26.067780984570884	3228820.9869381245	707.6867916576498	442.3042447860311	973.0693385291811	101.87102946013003	50.9355147300651	152.80654419019058	11611986.666487878	5805993.333243939	17417979.999731816	10354878.499999998
Bangkok	historical	1954	59.73666723451455	414.984030332771	259.3650189579819	570.6030417075601	1893364.6383932675	26.23458519504495	Thailand	10617711.500000002	29.86833361725761	89.6050008517727	26.097242666281183	3387479.8284147396	742.4613322552934	464.03833265954813	1020.8843318509824	106.8768007864352	53.43840039322014	160.31520117965118	12182580.19248436	6091290.09624218	18273870.28872654	10617711.500000002
Bangkok	historical	1955	187.6715966156827	1303.7338564071053	814.8336602544409	1792.6340525597698	5948285.719857418	25.837387293985444	Thailand	10891999.5	93.8357983078415	281.507394923524	26.126118412764185	3536809.574313086	775.1911395754747	484.49446223467106	1065.887816916276	111.58823415645857	55.79411707822984	167.38235123468928	12719622.978472302	6359811.489236151	19079434.467708454	10891999.5
Bangkok	historical	1956	157.7663262561721	1095.9852457713496	684.9907786070935	1506.9797129356057	5000432.683831782	25.760914119866378	Thailand	11178189.0	78.88316312808618	236.649489384258	26.151396385888418	3687988.2126093297	808.3261835855897	505.2038647409972	1111.4485024301937	116.3580010707317	58.179000535365965	174.53700160609768	13263315.037974624	6631657.518987312	19894972.556961935	11178189.0
Bangkok	historical	1957	65.11301365479369	452.3329151842379	282.7080719901487	621.9577583783271	2063768.9255280853	26.28949083302119	Thailand	11477470.500000002	32.55650682739687	97.66952048219002	26.176484293094042	3847084.3987086383	843.1965805388834	526.9978628368044	1159.3952982409699	121.37757085385049	60.68878542692483	182.06635628077424	13835481.41051403	6917740.705257015	20753222.115771048	11477470.500000002
Bangkok	historical	1958	203.5486372900157	1414.0299046102286	883.768690381393	1944.2911188390644	6451511.439784168	26.426906554339684	Thailand	11776352.0	101.77431864500778	305.3229559350233	26.202047546452246	4053863.153530988	888.5179514588584	555.3237196617757	1221.7121832559224	127.9015511889179	63.95077559445949	191.8523267833757	14579131.229944713	7289565.614972357	21868696.84491707	11776352.0
Bangkok	historical	1959	50.60211140329798	351.52727973674934	219.70454983546836	483.3500096380304	1603843.2137989188	26.4588893942637	Thailand	12075367.5	25.301055701649105	75.90316710494797	26.220389588107714	4260194.934548445	933.7413555174751	583.588347198427	1283.8943638365386	134.4114292613249	67.20571463066258	201.61714389199082	15321173.57287417	7660586.786437085	22981760.359311253	12075367.5
Bangkok	historical	1960	141.49239859116886	982.9320674737677	614.3325421711048	1351.5315927764304	4484627.5578490645	26.573258363484033	Thailand	12382149.5	70.74619929558467	212.23859788675315	26.229937770505583	4325423.724753842	948.0380766583951	592.5237979114972	1303.5523554052934	136.46943248774824	68.23471624387469	204.70414873161985	15555759.462027164	7777879.731013582	23333639.193040747	12382149.5
Bangkok	historical	1961	78.07285685270526	542.3635146757808	338.977196672363	745.7498326791986	2474533.53570825	26.210346211472604	Thailand	12694111.0	39.03642842635243	117.10928527905665	26.23021274595069	4232095.994750682	927.5826837809666	579.7391773631044	1275.4261901988395	133.52489267861395	66.76244633930742	200.28733901792174	15220119.80879287	7610059.904396435	22830179.713189304	12694111.0
Bangkok	historical	1962	187.7954374317723	1304.5941648802627	815.3713530501642	1793.8169767103614	5952210.877266198	26.05101677881528	Thailand	13011257.500000002	93.89771871588593	281.6931561476579	26.21324295718201	4108447.8489827462	900.4817203249831	562.8010752031162	1238.1623654468515	129.6237275315918	64.81186376579615	194.4355912973901	14775437.175162347	7387718.5875811735	22163155.76274352	13011257.500000002
Bangkok	historical	1963	260.0374312186624	1806.4513177620313	1129.0320736012695	2483.870561922793	8241934.137289267	26.00458006140304	Thailand	13332623.0	130.0187156093316	390.05614682799455	26.187699351373677	4000958.329002421	876.9223734799897	548.0764834249936	1205.7682635349856	126.23237567254992	63.116187836274996	189.34856350882512	14388866.697007136	7194433.348503568	21583300.045510706	13332623.0
Bangkok	historical	1964	131.29824877489943	912.1144344785419	570.0715215490886	1254.157347407995	4161522.107308347	26.132002116552467	Thailand	13661151.5	65.64912438744955	196.94737316234935	26.173398269537245	3966100.441079272	869.2822884557146	543.3014302848164	1195.263146626607	125.1325906606506	62.56629533032473	187.69888599097433	14263505.35569273	7131752.677846365	21395258.033539094	13661151.5
Bangkok	historical	1965	67.45098442173774	468.5745399112743	292.85908744454645	644.2899923780022	2137871.338345189	26.141879983144264	Thailand	14003915.500000004	33.72549221086888	101.17647663260662	26.17920874985684	3979913.4391783318	872.3097948883845	545.1936218052452	1199.4259679715396	125.56839814021372	62.78419907010688	188.35259721031713	14313181.801181434	7156590.900590717	21469772.70177215	14003915.500000004
Bangkok	historical	1966	13.23654202315403	91.9527956736053	57.470497296003316	126.43509405120729	419534.63026082417	26.076982221211473	Thailand	14360855.0	6.618271011576738	19.8548130347326	26.196336934282463	3989597.2598535796	874.432276132296	546.5201725826875	1202.3443796819	125.87392786307147	62.936963931536425	188.81089179460938	14348008.25858417	7174004.129292085	21522012.387876254	14360855.0
Bangkok	historical	1967	175.90999366611152	1222.0272995945975	763.7670622466234	1680.2875369425715	5575499.554400351	26.055611889982877	Thailand	14735082.5	87.95499683305597	263.86499049916836	26.218467488840997	4020036.1778960703	881.1038198128514	550.6898873830198	1211.5177522426566	126.83429201121875	63.417146005609425	190.25143801683043	14457477.41524601	7228738.707623005	21686216.122869015	14735082.5
Bangkok	historical	1968	21.314381242843652	148.06865266654702	92.5429079165919	203.59439741650212	675563.2277911208	26.4187281040546	Thailand	15126917.000000002	10.657190621422302	31.971571864266622	26.241422956160182	4191057.136903358	918.5878656226541	574.1174160141832	1263.0583152312302	132.2300947589779	66.11504737948775	198.34514213847163	15072529.505069483	7536264.752534742	22608794.257604226	15126917.000000002
Bangkok	historical	1969	239.7461920339257	1665.4903199837154	1040.931449989822	2290.049189977609	7598799.584925702	26.628394474395336	Thailand	15551504.5	119.87309601696245	359.6192880508877	26.256846225433197	4558618.600734127	999.1492823526851	624.4683014704491	1373.8302632349883	143.8268555771824	71.91342778858478	215.7402833657611	16394411.032222616	8197205.516111308	24591616.548333924	15551504.5
Bangkok	historical	1970	69.04315754626062	479.6351907776538	299.77199423603366	659.498387319274	2188335.5579230455	26.448299627434718	Thailand	16035809.500000004	34.521578773130635	103.56473631939205	26.260293428658414	5191215.946644979	1137.8007554290757	711.1254721431009	1564.4760387149838	163.78564026124275	81.89282013061637	245.6784603918746	18669455.692701053	9334727.846350526	28004183.539051577	16035809.500000004
Bangkok	historical	1971	228.8108186472249	1589.523488700824	993.452180438015	2185.5947969636327	7252200.917197509	25.76460178322988	Thailand	16564413.000000004	114.40540932361273	343.21622797083796	26.2529426111052	5938119.35010111	1301.5056109808552	813.441006863116	1789.5702150989127	187.3508422111684	93.67542110557906	281.0262633167372	21355585.52063566	10677792.76031783	32033378.28095349	16564413.000000004
Bangkok	historical	1972	143.61207744920648	997.6572424164225	623.5357765102641	1371.7787083225808	4551811.168524927	26.324368586305713	Thailand	17130547.0	71.80603872460307	215.41811617380904	26.24470731698571	6555869.611815728	1436.9029286172938	898.0643303857653	1975.741526848684	206.84119344610883	103.4205967230581	310.2617901691662	23577234.794870984	11788617.397435492	35365852.192306474	17130547.0
Bangkok	historical	1973	388.17589479967893	2696.615073445664	1685.38442090354	3707.845725987788	12303306.272595841	26.478543383454625	Thailand	17738854.5	194.08794739983938	582.2638421995183	26.245964308303463	6937299.829739081	1520.5040722715535	950.3150451697242	2090.693099373323	218.87552087528522	109.43776043764178	328.3132813129308	24948993.28585909	12474496.642929545	37423489.92878863	17738854.5
Bangkok	historical	1974	103.68157874255093	720.2644775768181	450.1652984855113	990.3636566681248	3286206.6789442324	25.955702941058433	Thailand	18373534.999999996	51.84078937127588	155.5223681138273	26.266409234076807	7176089.067042125	1572.8414393516985	983.0258995948146	2162.6569791086245	226.40944905727076	113.20472452863714	339.614173585904	25807764.16565777	12903882.082828885	38711646.24848665	18373534.999999996
Bangkok	historical	1975	419.70387235329395	2915.636451757188	1822.2727823482426	4009.000121166134	13302591.31114217	25.999796075690284	Thailand	19027721.0	209.85193617664703	629.5558085299415	26.311348481107903	7336982.185451885	1608.105684482605	1005.0660528016303	2211.1453161635886	231.48571301608234	115.74285650804197	347.228569524126	26386392.94478853	13193196.472394265	39579589.417182796	19027721.0
Bangkok	historical	1976	316.90356625425795	2201.4940779126027	1375.9337986953767	3027.054357129829	10044316.73047625	25.940870107848788	Thailand	19694245.000000004	158.45178312712898	475.3553493813872	26.364825698348454	7557382.191427796	1656.4125351074454	1035.2578344421556	2277.5672357727585	238.43945111200435	119.21972555600284	357.6591766680098	27179029.619611546	13589514.809805773	40768544.42941732	19694245.000000004
Bangkok	historical	1977	161.36761779993097	1121.00302042164	700.626887763525	1541.379153079755	5114576.280673732	26.536425112371575	Thailand	20393610.999999996	80.68380889996587	242.0514266998976	26.411220427604928	7826202.776072255	1715.33211530351	1072.082572064694	2358.581658542328	246.92088436847555	123.46044218423864	370.38132655271494	28145803.887122143	14072901.943561072	42218705.83068322	20393610.999999996
Bangkok	historical	1978	121.22701396347044	842.1506784479807	526.3441740299879	1157.9571828659734	3842312.470418912	26.669653236702697	Thailand	21132386.5	60.61350698173515	181.84052094520547	26.45106334783445	8120111.128495492	1779.7503843277761	1112.3439902048483	2447.1567784507006	256.1938501195681	128.09692505978404	384.2907751793535	29202802.6750123	14601401.33750615	43804204.01251845	21132386.5
Bangkok	historical	1979	242.28364390094896	1683.1177178835514	1051.9485736772199	2314.2868620898835	7679224.587843704	26.971056376418023	Thailand	21892764.000000004	121.14182195047424	363.42546585142406	26.494257967295212	8325241.011583253	1824.7103587031445	1140.4439741895249	2508.976743216916	262.66580766929957	131.33290383465746	393.9987115039758	29940522.566250414	14970261.283125207	44910783.84937562	21892764.000000004
Bangkok	historical	1980	234.91940209482073	1631.9591433173618	1019.9744645733512	2243.9438220613724	7445813.591385463	26.843460499914617	Thailand	22679372.000000004	117.4597010474101	352.3791031422301	26.536812145139894	8380026.442337709	1836.7181243480156	1147.9488277174773	2525.4874209784493	264.39431731817376	132.19715865909163	396.5914759772728	30137550.426889136	15068775.213444568	45206325.640333705	22679372.000000004
Bangkok	historical	1981	328.24991693833323	2280.315923094585	1425.1974519341154	3135.4343942550536	10403941.399119042	26.330011487986944	Thailand	23490614.499999996	164.12495846916687	492.37487540749953	26.561595815652147	8464209.303250445	1855.1691623562513	1159.4807264726917	2550.8575982399693	267.050331615272	133.52516580763358	400.5754974229377	30440301.883974668	15220150.941987334	45660452.825962	23490614.499999996
Bangkok	historical	1982	374.34247122822444	2600.515807571885	1625.322379732428	3575.7092354113415	11864853.372046724	26.445068024935786	Thailand	24338688.0	187.17123561411188	561.5137068423347	26.567769185549647	8910818.092686787	1953.0560203150155	1220.660012696874	2685.45202793312	281.1410778442862	140.57053892214336	421.7116167664197	32046465.659871988	16023232.829935994	48069698.48980798	24338688.0
Bangkok	historical	1983	705.7600936753968	4902.837431014728	3064.2733943842054	6741.401467645252	22369195.779004697	26.663973288340113	Thailand	25248221.0	352.88004683769896	1058.6401405130969	26.565841327591684	9614829.43119711	2107.359875330899	1317.0999220818255	2897.6198285799655	303.3530121992094	151.67650609960043	455.029518298814	34578340.39337566	17289170.19668783	51867510.59006348	25248221.0
Bangkok	historical	1984	170.42981363167368	1183.9570940923004	739.9731838076877	1627.941004376913	5401804.24179612	26.38367766500171	Thailand	26209678.5	85.2149068158371	255.64472044751173	26.572604073995347	10256024.414660754	2247.8957621174177	1404.934851323355	3090.856672911475	323.5830569475213	161.7915284737654	485.37458542131134	36884305.21109602	18442152.60554801	55326457.81664403	26209678.5
Bangkok	historical	1985	114.0703023585572	792.4337932712951	495.2711207945595	1089.5964657480308	3615479.1818002844	26.46637347495719	Thailand	27205406.000000004	57.03515117927958	171.10545353783704	26.601229242819603	10691653.75890594	2343.3761663355194	1464.610103959733	3222.1422287114083	337.32739580707715	168.66369790354148	505.99109371063156	38450983.0038164	19225491.5019082	57676474.50572461	27205406.000000004
Bangkok	historical	1986	353.48688934143536	2455.634383364918	1534.7714896030739	3376.497277126762	11203831.874102438	26.392783888725386	Thailand	28220673.5	176.74344467071785	530.2303340121533	26.650014312699586	10994643.182568684	2409.7848071383482	1506.1155044614768	3313.454109815239	346.88687421387766	173.44343710694235	520.3303113208286	39540640.548131615	19770320.274065807	59310960.82219742	28220673.5
Bangkok	historical	1987	629.0222794215075	4369.748309839117	2731.0926936494484	6008.4039260287855	19936976.66364097	26.902697837516055	Thailand	29250475.0	314.51113971075375	943.5334191322597	26.70387440828813	11432774.384028208	2505.8135636226452	1566.1334772641737	3445.4936499812025	360.7101480069577	180.3550740034822	541.0652220104505	41116315.90768317	20558157.953841586	61674473.86152476	29250475.0
Bangkok	historical	1988	397.030455743879	2758.1267304824664	1723.8292065515416	3792.4242544133913	12583953.207826253	26.794078806058955	Thailand	30299179.500000004	198.5152278719391	595.54568361582	26.75182800244856	12275683.205923518	2690.5607026682055	1681.600439167613	3699.5209661687527	387.30437226865575	193.65218613433214	580.9565584029989	44147715.307188466	22073857.653594233	66221572.9607827	30299179.500000004
Bangkok	historical	1989	311.88981514446095	2166.6641026402976	1354.1650641501863	2979.1631411304097	9885404.968296358	26.807404149721748	Thailand	31335534.0	155.9449075722311	467.8347227166919	26.795981549469822	13376208.09115662	2931.7716364178923	1832.3572727612216	4031.186000074476	422.02652114551654	211.01326057276304	633.0397817182675	48105593.53740349	24052796.768701743	72158390.30610523	31335534.0
Bangkok	historical	1990	416.9264494764777	2896.3420017532217	1810.2137510957637	3982.47025241068	13214560.382999074	27.107448797356593	Thailand	32418851.0	208.4632247382387	625.3896742147155	26.835285597021656	14411406.827304494	3158.6645100940277	1974.1653188088408	4343.163701379467	454.6875950712107	227.3437975356018	682.0313926068072	51828535.741365284	25914267.870682642	77742803.61204793	32418851.0
Bangkok	historical	1991	404.8387963177146	2812.3704101444087	1757.7315063402555	3867.0093139485616	12831439.996283863	27.016174818065068	Thailand	33545666.5	202.41939815885758	607.25819447657	26.86194338871741	15141151.17749395	3318.608477259004	2074.130298286847	4563.086656231085	477.71141971099576	238.85570985550166	716.5671295665284	54452955.52141274	27226477.76070637	81679433.28211911	33545666.5
Bangkok	historical	1992	766.389859214097	5324.025716638468	3327.5160728990422	7320.535360377893	24290867.33216301	26.76217943201951	Thailand	34656743.5	383.1949296070489	1149.584788821147	26.878600509918826	15648144.159361308	3429.730226709382	2143.581391693334	4715.879061725354	493.7073195149343	246.8536597574669	740.5609792724022	56276282.29278322	28138141.14639161	84414423.43917483	34656743.5
Bangkok	historical	1993	644.3690907678306	4476.360913455787	2797.725570909867	6154.9962560017075	20423396.66764203	26.754012768889126	Thailand	35737116.5	322.18454538391575	966.5536361517472	26.888431099770422	16191077.01359833	3548.729208459966	2217.95575528751	4879.502661632471	510.83714151888125	255.41857075943625	766.2557122783325	58228861.60569753	29114430.802848764	87343292.4085463	35737116.5
Bangkok	historical	1994	259.6487355363333	1803.7510917820027	1127.3444323637518	2480.1577512002536	8229614.356255387	26.958041841689855	Thailand	36762900.5	129.82436776816527	389.47310330449625	26.889224519446067	16768896.780143071	3675.3746367438875	2297.109147964895	5053.640125522723	529.0676642695927	264.5338321347953	793.6014964043765	60306906.64192004	30153453.32096002	90460359.96288006	36762900.5
Bangkok	historical	1995	698.4318675288542	4851.929053258341	3032.4556582864634	6671.402448230219	22136926.305491183	26.865109963613012	Thailand	37744949.5	349.2159337644267	1047.6478012932816	26.879173440393437	17090800.955886096	3745.928976632609	2341.205610395329	5150.652342869839	539.2239132233404	269.6119566116735	808.8358698349989	61464588.35042248	30732294.17521124	92196882.52563372	37744949.5
Bangkok	historical	1996	480.8275043035038	3340.2555728021352	2087.6597330013346	4592.851412602936	15239916.050909743	26.65821563220415	Thailand	38675202.99999999	240.41375215175066	721.2412564552565	26.871301954105338	17111029.654376045	3750.3626639728373	2343.976664982985	5156.748662962665	539.8621394824413	269.9310697412173	809.7932092236554	61537337.9324198	30768668.9662099	92306006.8986297	38675202.99999999
Bangkok	historical	1997	537.6025891157469	3734.6658171061167	2334.166135691323	5135.16549852091	17039412.790546656	27.187454265437715	Thailand	39559364.49999999	268.80129455787375	806.4038836736221	26.881157572419472	16960153.87461506	3717.2939999156347	2323.3087499472595	5111.279249883986	535.1019279169699	267.55096395848204	802.6528918754469	60994735.05974023	30497367.529870115	91492102.58961034	39559364.49999999
Bangkok	historical	1998	1213.636601214869	8430.999442173721	5269.374651358576	11592.624232988865	38466434.9549176	27.72682152316995	Thailand	40421850.99999999	606.8183006074352	1820.4549018223045	26.90754729586543	16887450.517746493	3701.3590175882687	2313.349385992656	5089.368649183848	532.8080981136522	266.4040490568242	799.2121471704705	60733267.975011006	30366633.987505503	91099901.96251652	40421850.99999999
Bangkok	historical	1999	600.5953572498119	4172.2696208045445	2607.66851300284	5736.870728606248	19035980.144920733	26.517871595408817	Thailand	41272689.5	300.29767862490564	900.8930358747182	26.940836827260057	17137974.735454332	3756.2684351680723	2347.667771980044	5164.869098356085	540.7122712052648	270.3561356026316	811.0684068078929	61634242.01086631	30817121.005433153	92451363.01629946	41272689.5
Bangkok	historical	2000	217.27565913848025	1509.3900094647217	943.3687559154511	2075.411263013992	6886591.918182792	26.734941576347975	Thailand	42108007.50000001	108.63782956924008	325.9134887077211	26.9748040767919	17674285.915385403	3873.8160910433735	2421.1350569021038	5326.497125184623	557.6331758424632	278.81658792122846	836.4497637636871	63563007.43194152	31781503.71597076	95344511.14791228	42108007.50000001
Bangkok	historical	2001	557.1311990242144	3870.328913522203	2418.955570951377	5321.702256093029	17658375.66794505	26.9469753317637	Thailand	42945509.5	278.56559951210727	835.6967985363249	27.00865471851894	18265623.306787256	4003.424286419121	2502.1401790119444	5504.708393826258	576.2901868889318	288.1450934444626	864.4352803333912	65689666.64659985	32844833.323299926	98534499.96989977	42945509.5
Bangkok	historical	2002	490.2747403354589	3405.884478222235	2128.677798888897	4683.091157555573	15539347.931888947	27.242068774079623	Thailand	43793730.50000001	245.13737016772956	735.4121105031884	27.039817397099572	18982706.122299243	4160.593122695722	2600.3707016848207	5720.815543706592	598.9145333361026	299.457266668046	898.3718000041466	68268551.052449	34134275.5262245	102402826.57867351	43793730.50000001
Bangkok	historical	2003	642.3433233874372	4462.288131177329	2788.9300819858304	6135.646180368827	20359189.598496564	27.10634715459118	Thailand	44631575.5	321.171661693718	963.5149850811628	27.065585307817834	19844036.227706835	4349.3778033330855	2718.3611270830525	5980.394479582911	626.0899589474376	313.04497947371675	939.1349384211563	71366199.9279681	35683099.96398405	107049299.89195216	44631575.5
Bangkok	historical	2004	705.4982161218544	4901.018196570395	3063.1363728564975	6738.9000202842935	22360895.52185243	27.18670545901106	Thailand	45437738.5	352.7491080609279	1058.2473241827843	27.085712997550704	20860278.62096262	4572.115862128698	2857.572413830559	6286.6593104269605	658.1529501138418	329.0764750569087	987.2294251706979	75020968.39241308	37510484.19620654	112531452.58861962	45437738.5
Bangkok	historical	2005	980.7980547486152	6813.495773111285	4258.434858194553	9368.556688028017	31086574.46482024	27.277863134096748	Thailand	46208468.00000001	490.3990273743074	1471.1970821229281	27.099227791192646	22143166.89374898	4853.296853424196	3033.310533390292	6673.283173458319	698.6287614269037	349.31438071343723	1047.9431421403672	79634690.11264624	39817345.05632312	119452035.16896936	46208468.00000001
Bangkok	historical	2006	663.9641233603969	4612.485440923015	2882.803400576884	6342.167481269145	21044464.824211255	27.238895196784032	Thailand	46945343.5	331.9820616801967	995.9461850405944	27.098507807760686	23636661.70535205	5180.638181994659	3237.8988637468888	7123.377500242763	745.7493217078608	372.8746608539344	1118.6239825617472	85005827.7226156	42502913.8613078	127508741.5839234	46945343.5
Bangkok	historical	2007	734.0574069254193	5099.415741183633	3187.1348382397705	7011.696644127494	23266084.319150325	27.093980428617293	Thailand	47653210.99999999	367.0287034627097	1101.0861103881277	27.091012421788662	25204746.27296015	5524.327950237825	3452.7049688985603	7595.95093157664	795.2232286940113	397.6116143469555	1192.8348430410051	90645216.57838206	45322608.28919103	135967824.86757308	47653210.99999999
Bangkok	historical	2008	354.8828666428049	2465.332083514481	1540.8325521965508	3389.8316148324116	11248077.63103482	26.661700055898866	Thailand	48339549.99999999	177.44143332140249	532.3242999642098	27.081050897936574	27032820.49284919	5925.001751856877	3703.12609491058	8146.877408803755	852.8999482961717	426.4499741481258	1279.349922444442	97219620.53343217	48609810.266716085	145829430.80014825	48339549.99999999
Bangkok	historical	2009	774.2491906190955	5378.623623973361	3361.6397649833502	7395.607482963371	24539970.284378458	26.886520009498074	Thailand	49012137.0	387.12459530954715	1161.3737859286427	27.071991831118847	28920570.814313136	6338.7552469723	3961.722029357825	8715.788464586072	912.4594808280942	456.2297404140766	1368.689221242341	104008640.93783931	52004320.46891966	156012961.40675896	49012137.0
Bangkok	historical	2010	1103.9479528285335	7669.004515164896	4793.127821978061	10544.881208351731	34989833.10043984	27.518671239565496	Thailand	49660943.0	551.9739764142689	1655.921929242809	27.073280478548845	30628226.59324758	6713.035965643537	4195.647478526947	9230.424452759258	966.3369341981596	483.1684670990752	1449.5054012972598	110149977.42449911	55074988.712249555	165224966.13674867	49660943.0
Bangkok	historical	2011	442.9248241355529	3076.949839411265	1923.0936496320408	4230.806029190489	14038583.642313898	26.58914736395013	Thailand	50296284.49999999	221.46241206777762	664.3872362033305	27.094252714628766	32413097.367652126	7104.240518937411	4440.150324336092	9768.330713539679	1022.6505619829177	511.3252809914528	1533.9758429743931	116569006.45014787	58284503.22507393	174853509.6752218	50296284.49999999
Bangkok	historical	2012	445.62033626622684	3095.675264507507	1934.797040317192	4256.553488697823	14124018.394315502	27.31744476485122	Thailand	50935870.5	222.81016813311436	668.4305043993481	27.131195075167355	34217503.50647921	7499.726795940706	4687.329247462994	10312.124344418677	1079.5805409659492	539.7902704829696	1619.3708114489216	123058291.58232285	61529145.791161425	184587437.37348428	50935870.5
Bangkok	historical	2013	1234.5460519915223	8576.255087609657	5360.159429756036	11792.350745463276	39129163.83721906	27.016939596933863	Thailand	51564922.99999999	617.2730259957619	1851.8190779872878	27.17723048829999	35842183.04473401	7855.820941311578	4909.888088319753	10801.75379430358	1130.8400495526434	565.420024776327	1696.2600743289597	128901216.04665485	64450608.023327425	193351824.0699823	51564922.99999999
Bangkok	historical	2014	1250.173637631917	8684.81819924027	5428.011374525169	11941.625023955372	39624483.03403373	27.083017427627354	Thailand	52173440.0	625.0868188159604	1875.2604564478816	27.22635664583588	37176779.00209533	8148.335123747063	5092.70945234185	11203.960795151947	1172.9472659761318	586.4736329880644	1759.4208989642366	133700896.95951039	66850448.47975519	200551345.43926558	52173440.0
Bangkok	historical	2015	1165.3976500754916	8095.888775817721	5059.930484886076	11131.847066749366	36937492.53966835	27.43690428015304	Thailand	52769611.99999999	582.6988250377442	1748.0964751132337	27.272290878577067	38257101.40336555	8385.118115806046	5240.69882237892	11529.537409233544	1207.0320156762182	603.5160078381206	1810.5480235143505	137586119.88447103	68793059.94223551	206379179.82670653	52769611.99999999
Bangkok	historical	2016	1648.7597023435058	11453.751573429628	7158.594733393517	15748.908413465739	52257741.55377267	27.6522667890038	Thailand	53402111.99999999	824.3798511717523	2473.139553515256	27.311898854466012	38742729.4047732	8491.557129813225	5307.223206133419	11675.891053493282	1222.3538389170237	611.1769194585296	1833.5307583755584	139332610.60044214	69666305.30022107	208998915.9006632	53402111.99999999
Bangkok	historical	2017	911.8895679342994	6334.796125036226	3959.2475781476414	8710.344671924811	28902507.32047778	27.230901765170163	Thailand	54042254.0	455.9447839671477	1367.8343519014425	27.328391700394384	38741888.70165285	8491.372866115777	5307.108041322438	11675.637690908974	1222.3273142838457	611.1636571419266	1833.4909714257647	139329587.13353115	69664793.56676558	208994380.70029673	54042254.0
Bangkok	historical	2018	566.1029618603062	3932.654759158935	2457.9092244743347	5407.400293843535	17942737.33866264	27.175059781009203	Thailand	54596015.0	283.0514809301536	849.154442790463	27.349404005578215	38711211.66791735	8484.649132694456	5302.9057079342465	11666.392557455343	1221.3594374581428	610.6797187291029	1832.039156187334	139219261.6282955	69609630.81414776	208828892.44244325	54596015.0
Bangkok	historical	2019	1481.82431625005	10294.069881542517	6433.7936759640725	14154.346087120959	46966693.83453773	27.666670038928725	Thailand	55055421.5	740.9121581250229	2222.7364743750686	27.372438278681805	38736391.026910685	8490.167896310071	5306.354935194109	11673.980857427583	1222.1538597045685	611.0769298523235	1833.2307895569752	139309815.54321152	69654907.77160576	208964723.31481728	55055421.5
Bangkok	historical	2020	1364.8476115070516	9481.445631871498	5925.903519919687	13036.98774382331	43259095.695413716	27.628109874621114	Thailand	55478129.5	682.4238057535244	2047.2714172605827	27.39532337204788	38826283.87485936	8509.870438325763	5318.669023953479	11701.071852698833	1224.9900271473948	612.4950135737631	1837.4850407212712	139633102.14101225	69816551.07050613	209449653.21151838	55478129.5
Bangkok	historical	2021	1006.6670197582728	6993.204616225995	4370.752885141247	9615.656347310744	31906496.0615311	27.077109057282748	Thailand	55886724.5	503.33350987913377	1510.000529637409	27.41668012227649	38940548.62642074	8534.914767436258	5334.3217296463245	11735.507805225985	1228.5951411873828	614.297570593722	1842.8927117811306	140044038.75750542	70022019.37875271	210066058.13625813	55886724.5
Bangkok	historical	2022	653.638541273934	4540.754762461296	2837.97172653831	6243.537798384283	20717193.603729665	27.04716604572453	Thailand	56232072.49999999	326.81927063696685	980.4578119108965	27.435589683127503	39029234.51732322	8554.352770921274	5346.470481826546	11762.235060015231	1231.3932284893665	615.6966142449419	1847.0898427345546	140362984.7092312	70181492.3546156	210544477.0638468	56232072.49999999
Bangkok	historical	2023	1724.6591059018324	11981.016348092046	7488.135217557529	16473.897478626564	54663387.08816996	27.72966743364726	Thailand	56531439.0	862.3295529509192	2586.9886588527575	27.45249686182658	39089596.6842742	8567.582834913528	5354.739271820921	11780.426398004109	1233.297687149127	616.6488435746942	1849.9465307237456	140580068.49331	70290034.246655	210870102.73996502	56531439.0
Berlin	historical	1950	340.397861059959	16548.255916633447	10342.659947895903	22753.85188537099	75501417.6196401	8.58925697640197	Germany	47636281.0	170.1989305299795	510.5967915899377	8.340149860946855	43801760.808486484	9600.385930625216	6000.241206640814	13200.530654614347	197.4800760030822	98.7400380015411	296.2201140045764	1033591693.729859	516795846.8649295	1550387540.5947886	47636281.0
Berlin	historical	1951	252.67116717419182	12283.470654407252	7677.169159004533	16889.77214980997	56043334.86073309	8.765449001364512	Germany	47837382.0	126.33558358709591	379.00675076128744	8.291568153318298	38905484.72245283	8527.229528207261	5329.518455131218	11724.940601288707	175.40523344533213	87.70261672266606	263.1078501679614	918054094.3429635	459027047.1714817	1377081141.5144453	47837382.0
Berlin	historical	1952	-94.27620774496012	-4583.186297808459	-2864.491436130287	-6301.881159486631	-20910787.483751092	7.706795364129738	Germany	48024872.5	-47.13810387248006	-141.41431161744103	8.252473175154522	34704478.44495497	7606.461029031982	4754.038143144416	10458.883914919103	156.465012238291	78.2325061191455	234.69751835743972	818922801.1352783	409461400.5676392	1228384201.7029176	48024872.5
Berlin	historical	1953	532.7588446967175	25899.77997052793	16187.362481579956	35612.1974594759	118167746.11553368	9.1367567088506	Germany	48216903.49999999	266.37942234835873	799.1382670450762	8.221968403484443	31170701.52803374	6831.93458148632	4269.959113428772	9393.910049544274	140.5329921265045	70.26649606325225	210.7994881897384	735536142.667357	367768071.3336785	1103304214.0010355	48216903.49999999
Berlin	historical	1954	20.457221614439305	994.516644625435	621.5729028908971	1367.460386359973	4537482.191103548	7.577466656410531	Germany	48518285.5	10.228610807219653	30.685832421658205	8.198869599530957	28331045.991213564	6209.544326841387	3880.9652042757707	8538.123449407009	127.73041568018941	63.865207840094705	191.59562352028684	668528690.8723924	334264345.4361962	1002793036.3085886	48518285.5
Berlin	historical	1955	-125.99370832548568	-6125.115248266985	-3828.197030166866	-8422.033466367106	-27945838.32021812	7.464173617428297	Germany	48958034.0	-62.99685416274284	-188.9905624882286	8.17861026610237	25981082.320071977	5694.483796180048	3559.0523726126007	7829.915219747664	117.1356131924445	58.56780659622225	175.70341978866503	613076515.2925119	306538257.64625597	919614772.9387679	48958034.0
Berlin	historical	1956	-284.44475740748334	-13828.126372670267	-8642.578982918918	-19013.67376242162	-63090826.57530809	6.730992760163187	Germany	49430967.50000001	-142.22237870374167	-426.66713611122555	8.153488299725646	23695188.700295143	5193.4660165030455	3245.9162603142813	7141.015772691351	106.82967029342035	53.414835146710175	160.2445054401377	559136202.9730661	279568101.48653305	838704304.4595991	49430967.50000001
Berlin	historical	1957	146.7492462487705	7134.134377154494	4458.83398572156	9809.43476858743	32549488.095767383	8.520770180062073	Germany	50005084.99999999	73.37462312438525	220.12386937315551	8.129520089858374	22023787.31816692	4827.131466996551	3016.9571668726876	6637.305767119573	99.29416336673046	49.64708168336523	148.941245050089	519696085.64524883	259848042.82262442	779544128.4678732	50005084.99999999
Berlin	historical	1958	26.743039499042332	1300.0982445680927	812.5614028550578	1787.635086281128	5931698.240841924	8.090552175861516	Germany	50662023.99999999	13.371519749521166	40.11455924856365	8.132705718602235	23710052.260012116	5196.723783016368	3247.9523643856537	7145.495201646629	106.89668259724274	53.44834129862137	160.34502389584438	559486938.9156239	279743469.45781195	839230408.3734359	50662023.99999999
Berlin	historical	1959	499.1163587572593	24264.268909252976	15165.168068283112	33363.369750222846	110705726.8984667	8.970696770654966	Germany	51308335.0	249.55817937862966	748.6745381358886	8.134732872094025	26397342.34368704	5785.718869850248	3616.0742936564047	7955.363446043192	119.01231996366867	59.50615998183434	178.51847994550292	622899017.7422849	311449508.87114245	934348526.6134274	51308335.0
Berlin	historical	1960	122.93169914838698	5976.25734615228	3735.160841345175	8217.353850959385	27266674.14181978	8.400339512225708	Germany	51995751.99999999	61.46584957419349	184.39754872258058	8.146973314045894	30264403.843565132	6633.2939931102355	4145.808745693785	9120.779240526064	136.44695238045648	68.22347619022824	204.67042857068927	714150204.2616729	357075102.1308364	1071225306.3925092	51995751.99999999
Berlin	historical	1961	472.0110747844603	22946.56034763575	14341.600217272344	31551.520477999155	104693681.5860881	8.983000120398117	Germany	52659131.5	236.00553739223014	708.0166121766908	8.1588707463112	34563547.19496414	7575.571987937428	4734.7324924608965	10416.411483413885	155.82962422086248	77.91481211043124	233.744436331292	815597241.4616027	407798620.73080134	1223395862.192404	52659131.5
Berlin	historical	1962	-313.05008305177887	-15218.758640060089	-9511.724150037557	-20925.79313008262	-69435586.29527415	7.3866805403199916	Germany	53168380.0	-156.52504152588943	-469.5751245776693	8.169330830486919	39066553.51337454	8562.532276904058	5351.582673065036	11773.481880743058	176.13141149124664	88.06570574562332	264.19711723686856	921854840.2798926	460927420.1399463	1382782260.419839	53168380.0
Berlin	historical	1963	258.07423514880384	12546.13785008363	7841.336156302269	17250.93954386499	57241753.941006556	7.361818078446062	Germany	53559020.5	129.03711757440192	387.111352723207	8.172547570345758	42826947.1612244	9386.728144926068	5866.705090578785	12906.751199273112	193.0851322931563	96.54256614657815	289.62769843974115	1010588981.7352394	505294490.8676197	1515883472.602859	53559020.5
Berlin	historical	1964	232.69084298321474	11312.138117299011	7070.086323311883	15554.18991128614	51611630.16017674	8.103185017903646	Germany	53860655.0	116.34542149160737	349.036264474822	8.156241637552679	45357830.741677366	9941.442354340148	6213.401471462583	13669.483237217308	204.49561152041963	102.24780576020981	306.74341728062564	1070310330.7921917	535155165.3960959	1605465496.1882877	53860655.0
Berlin	historical	1965	-272.02017455090726	-13224.11206973721	-8265.070043585756	-18183.15409588866	-60335011.318176016	7.588804145708476	Germany	54048121.50000001	-136.01008727545363	-408.030261826362	8.127406724255977	46605422.233798824	10214.887064942288	6384.304415589226	14045.469714295843	210.1203731313097	105.06018656565485	315.18055969696826	1099749791.2071257	549874895.6035628	1649624686.8106885	54048121.50000001
Berlin	historical	1966	334.7851887670799	16275.398921617285	10172.124326010802	22378.673517223764	74256507.57987885	8.551406902156463	Germany	54135741.5	167.39259438353994	502.17778315061935	8.123765914318652	48693924.49124025	10672.640984381496	6670.400615238115	14674.881353524084	219.53637780599018	109.76818890299509	329.3045667089971	1149032252.5918667	574516126.2959334	1723548378.8878002	54135741.5
Berlin	historical	1967	590.9889475671779	28730.604586616046	17956.62786663503	39504.581306597065	131083383.42643571	9.325339204971105	Germany	54096693.49999999	295.49447378358894	886.4834213507662	8.15946873133774	51530590.053322345	11294.375902098285	7058.984938811538	15529.766865385034	232.32547396229955	116.16273698114978	348.48821094344646	1215969149.8476248	607984574.9238124	1823953724.7714372	54096693.49999999
Berlin	historical	1968	339.89910736728996	16524.009278537862	10327.505799086164	22720.51275798956	75390792.33332899	8.468408386563993	Germany	54154723.0	169.94955368364498	509.84866105093556	8.228851285010597	54659069.26129414	11980.069975078157	7487.543734423909	16472.596215732527	246.43021085782726	123.21510542891363	369.64531628673876	1289791983.991298	644895991.995649	1934687975.986947	54154723.0
Berlin	historical	1969	233.63157163926923	11357.8711266077	7098.669454129813	15617.072799085587	51820287.015147634	7.646585710081336	Germany	54542635.50000001	116.81578581963461	350.4473574589043	8.305153470233655	56719428.41509795	12431.65554303525	7769.78471439699	17093.52637167326	255.7193324542358	127.8596662271179	383.57899868135246	1338410351.56752	669205175.78376	2007615527.3512797	54542635.50000001
Berlin	historical	1970	-4.868600830691165	-236.68436767296376	-147.9277297956023	-325.4410055503254	-1079872.427507896	7.657875959840539	Germany	54770712.999999985	-2.4343004153455823	-7.30290124603556	8.3704520921751	58731467.15611048	12872.650335586059	8045.406459741105	17699.894211430812	264.79060164895105	132.39530082447553	397.18590247343246	1385888500.6599023	692944250.3299512	2078832750.9898534	54770712.999999985
Berlin	historical	1971	509.2921384054086	24758.95887365082	15474.349296031764	34043.56845126988	112962749.86103186	8.785751551797945	Germany	54937009.00000001	254.6460692027043	763.9382076081135	8.414629563081725	59449131.47603578	13029.946624884462	8143.716640552965	17916.17660921634	268.0261885712052	134.0130942856026	402.03928285680854	1402823250.913508	701411625.456754	2104234876.370262	54937009.00000001
Berlin	historical	1972	78.62792222667942	3822.45345240592	2389.0334077536995	5255.873497058138	17439943.876602005	8.125542896041454	Germany	55322071.0	39.31396111333971	117.9418833400186	8.443095738455128	57662934.5408389	12638.451406211228	7899.03212888203	17377.870683540463	259.97312631963035	129.98656315981518	389.95968947944675	1360674298.8734872	680337149.4367436	2041011448.3102307	55322071.0
Berlin	historical	1973	231.43417705116198	11251.045990043684	7031.903743777303	15470.188236310065	51332897.32957431	8.51295007156999	Germany	55695208.0	115.71708852558099	347.1512655767434	8.466742540665411	54189593.04848869	11877.171079120766	7423.231924450504	16331.1102337911	244.31357909519195	122.15678954759598	366.47036864278846	1278713737.2495437	639356868.6247718	1918070605.8743155	55695208.0
Berlin	historical	1974	165.32348392706066	8037.110787169538	5023.194241980962	11051.027332358115	36669317.96646102	8.998326717010917	Germany	55939365.00000001	82.66174196353033	247.9852258905904	8.47974068598549	49816764.519024596	10918.742908279739	6824.214317674938	15013.271498885044	224.59869790302838	112.29934895151419	336.8980468545611	1175527948.3055904	587763974.1527952	1763291922.4583855	55939365.00000001
Berlin	historical	1975	655.6103730359316	31872.139856622423	19920.087410389016	43824.19230285583	145416638.0958398	9.29278614619007	Germany	55962860.0	327.8051865179658	983.4155595538979	8.461516932550655	44030390.669762306	9650.496585153667	6031.56036572125	13269.432804586737	198.51085288395396	99.25542644197698	297.76627932593203	1038986680.6254106	519493340.3127053	1558480020.9381158	55962860.0
Berlin	historical	1976	229.38950317178939	11151.64528724092	6969.778304525575	15333.512269956263	50879381.6230367	8.215818061203253	Germany	55987098.00000001	114.69475158589469	344.08425475768394	8.415735304997884	38670100.01088402	8475.6383585503	5297.273974093207	11654.002743006109	174.3440023469972	87.1720011734986	261.516003520509	912499713.0073959	456249856.50369793	1368749569.5110939	55987098.00000001
Berlin	historical	1977	169.07892624005507	8219.679562079224	5137.299726299515	11302.059397858933	37502288.00198646	8.724148350545805	Germany	56153033.49999999	84.53946312002753	253.61838936008303	8.373740422518843	36556369.17636144	8012.354887969626	5007.721804980844	11016.987970958226	164.81425472618113	82.40712736309057	247.22138208929022	862621931.9999664	431310965.9999832	1293932897.9999495	56153033.49999999
Berlin	historical	1978	-61.267593697535204	-2978.490572020812	-1861.5566075130073	-4095.4245365286165	-13589363.234844953	8.018889628371147	Germany	56409150.5	-30.633796848767602	-91.90139054630328	8.354356471127431	38623816.48570322	8465.494024263668	5290.933765164761	11640.054283362513	174.13533324552373	87.06766662276186	261.2029998682883	911407559.032248	455703779.516124	1367111338.548372	56409150.5
Berlin	historical	1979	21.396578035403536	1040.1829434754072	650.1143396721295	1430.251547278685	4745834.679606546	7.727037069242295	Germany	56759164.0	10.698289017701768	32.09486705310552	8.332020045698151	40420279.953374736	8859.239441835378	5537.024651147203	12181.454232523947	182.23468212064313	91.11734106032156	273.3520231809584	953798770.800941	476899385.4004705	1430698156.2014115	56759164.0
Berlin	historical	1980	-265.61098385565623	-12912.532768053981	-8070.332980033739	-17754.732556074225	-58913430.754246294	7.429204972063909	Germany	57225316.5	-132.80549192782811	-398.4164757834838	8.28877989324368	39595812.67076025	8678.534284002217	5424.083927501204	11932.984640503917	178.5175744375859	89.25878721879295	267.7763616563746	934343787.2721347	467171893.63606733	1401515680.908202	57225316.5
Berlin	historical	1981	254.18488976515476	12357.05945060016	7723.1621566251	16990.956744575222	56379083.74336323	8.32683322854238	Germany	57689597.49999999	127.09244488257738	381.27733464773195	8.234752877492598	37284841.217219956	8172.019992815296	5107.512495509729	11236.527490121174	168.0985682181377	84.04928410906885	252.14785232721945	879811712.4254124	439905856.2127062	1319717568.6381187	57689597.49999999
Berlin	historical	1982	711.249691388964	34577.01489980266	21610.634312376667	47543.39548722866	157757630.48034966	9.034823984642552	Germany	58076692.99999999	355.624845694482	1066.8745370834456	8.19132088418503	36361947.78601342	7969.741980495858	4981.08873781004	10958.39522318197	163.93770660952882	81.96885330476441	245.90655991430827	858034163.5988998	429017081.7994499	1287051245.3983498	58076692.99999999
Berlin	historical	1983	772.8945481551403	37573.84590965211	23483.653693532568	51664.03812577165	171430671.96278775	9.34081161708048	Germany	58448285.5	386.44727407757017	1159.3418222327105	8.197722414957592	39869532.515890956	8738.527674715666	5461.57979669734	12015.475552734348	179.7516393432483	89.87581967162416	269.627459014876	940802764.1057957	470401382.0528979	1411204146.1586936	58448285.5
Berlin	historical	1984	-61.18689377408079	-2974.5673893615453	-1859.104618350966	-4090.030160372124	-13571463.71396205	8.111763959373933	Germany	58828921.5	-30.593446887040393	-91.78034066112193	8.278004832252492	48517093.05977231	10633.883410360811	6646.177131475617	14621.589689246463	218.73913395364977	109.36956697682488	328.10870093048	1144859555.0704985	572429777.5352492	1717289332.6057477	58828921.5
Berlin	historical	1985	40.299409946775185	1959.1337824860589	1224.4586140537872	2693.808950918332	8938547.882592646	7.463624719071062	Germany	59259207.50000001	20.149704973387593	60.44911492016284	8.39617033843905	58662082.93674114	12857.44283544967	8035.90177215604	17678.983898743605	264.47778315347864	132.23889157673932	396.71667473022075	1384251238.7897077	692125619.3948538	2076376858.1845615	59259207.50000001
Berlin	historical	1986	161.39202563911914	7845.98509186748	4903.740682417176	10788.229501317786	35797306.98164538	7.941977890223673	Germany	59777199.49999999	80.69601281955957	242.08803845867754	8.492050295174318	66266666.58571768	14524.200895500227	9077.625559687549	19970.776231312717	298.7630203049889	149.38151015249446	448.1445304574854	1563696867.2024138	781848433.6012069	2345545300.803621	59777199.49999999
Berlin	historical	1987	-211.28464125789148	-10271.487323399553	-6419.679577124722	-14123.295069674386	-46863660.91301047	7.164086830452697	Germany	60328172.49999999	-105.64232062894574	-316.9269618868373	8.553117310668105	71700969.02220327	15715.28088157923	9822.050550986767	21608.51121216943	323.2635526665299	161.63177633326495	484.89532899979605	1691930293.345414	845965146.672707	2537895440.018121	60328172.49999999
Berlin	historical	1988	455.35718472166604	22136.94058707546	13835.587866922162	30438.293307228752	100999791.42853178	9.072820861482882	Germany	60947819.5	227.67859236083302	683.0357770824983	8.607642282461429	78276201.22395721	17156.427665525516	10722.767290953081	23590.08804009785	352.9079626394025	176.45398131970126	529.3619439591043	1847086279.3751721	923543139.6875861	2770629419.0627584	60947819.5
Berlin	historical	1989	868.0014014371876	42197.41358612414	26373.383491327586	58021.44368092069	192525699.4866914	9.760188606993793	Germany	61683406.0	434.0007007185938	1302.002102155782	8.701782072794437	89728285.76422398	19666.47359215535	12291.545995099228	27041.401189219396	404.53964327647384	202.26982163823692	606.8094649147355	2117321521.9365275	1058660760.9682637	3175982282.9047914	61683406.0
Berlin	historical	1990	694.3119508160971	33753.59590187902	21095.997438674392	46411.19436508366	154000781.30232304	9.679991756073417	Germany	62378954.0	347.15597540804856	1041.4679262241445	8.83134848198478	104365065.1403003	22874.5348252719	14296.584265795907	31452.485384749067	470.52950875852446	235.26475437926223	705.7942631378286	2462706120.7940054	1231353060.3970027	3694059181.191008	62378954.0
Berlin	historical	1991	224.006330916699	10889.945311091935	6806.215819432459	14973.67480275141	49685375.48185695	8.38317820927868	Germany	62949295.99999999	112.0031654583495	336.00949637504874	8.941277772669148	116790818.09225996	25597.987527069716	15998.742204418957	35197.23284972223	526.5509698152456	263.2754849076228	789.8264547228814	2755917051.1863694	1377958525.5931847	4133875576.7795544	62949295.99999999
Berlin	historical	1992	842.1718397672568	40941.723566811066	25588.57722925692	56294.869904365216	186796613.77357548	9.332544962565104	Germany	63526636.5	421.0859198836284	1263.257759650885	8.978558367075943	123812725.39645308	27137.035703332484	16960.647314582846	37313.42409208114	558.2092128293041	279.10460641465204	837.3138192439733	2921613245.352978	1460806622.676489	4382419868.029468	63526636.5
Berlin	historical	1993	184.35142256394533	8962.143621243997	5601.339763277499	12322.947479210496	40889780.27192573	8.358140668477098	Germany	63964204.50000001	92.17571128197267	276.52713384591823	8.9625908193312	126344821.79371971	27692.015735609893	17307.509834756183	38076.52163646372	569.6251600366911	284.81258001834556	854.4377400550294	2981363213.291041	1490681606.6455204	4472044819.936562	63964204.50000001
Berlin	historical	1994	953.9520611001022	46375.85791558144	28984.9111972384	63766.80463392448	211589851.73984033	9.538944275738443	Germany	64168579.50000001	476.9760305500511	1430.9280916501539	8.946708996523082	128211997.0370062	28101.259624549504	17563.287265343504	38639.23198375555	578.0433126896703	289.02165634483515	867.064969034502	3025423013.321406	1512711506.660703	4538134519.982109	64168579.50000001
Berlin	historical	1995	657.0111779205046	31940.23922025241	19962.649512657757	43917.82892784706	145727341.44240162	8.825535938837756	Germany	64344500.99999999	328.5055889602523	985.5167668807576	8.969772246190242	132890596.66419764	29126.706118179787	18204.191323862513	40049.22091249717	599.13676174084	299.56838087042	898.7051426112675	3135824093.6362724	1567912046.8181362	4703736140.454409	64344500.99999999
Berlin	historical	1996	-246.26436071648155	-11972.007261128625	-7482.504538205392	-16461.50998405186	-54622283.12889936	6.988648961801998	Germany	64516031.5	-123.13218035824077	-369.39654107472165	9.022645801187805	139969615.07381123	30678.271796999914	19173.919873124945	42182.62372087371	631.052489961671	315.5262449808355	946.5787349425251	3302867940.5704913	1651433970.2852457	4954301910.855737	64516031.5
Berlin	historical	1997	601.4779762559316	29240.52298186657	18275.326863666607	40205.71910006653	133409886.10476622	8.771439476535745	Germany	64568118.500000015	300.7389881279658	902.216964383897	9.082907036591	148018425.53632352	32442.394638098795	20276.49664881138	44608.292627385046	667.3405220529481	333.67026102647407	1001.0107830794057	3492796004.760323	1746398002.3801615	5239194007.140485	64568118.500000015
Berlin	historical	1998	530.3132876899194	25780.89055365205	16113.056596032533	35448.724511271575	117625313.15103748	9.043292319937928	Germany	64350613.5	265.1566438449597	795.4699315348787	9.130079767251857	155554175.88535202	34094.06594747551	21308.791217172187	46879.34067777844	701.3154245271545	350.65771226357725	1051.9731367907245	3670617371.3678746	1835308685.6839373	5505926057.051812	64350613.5
Berlin	historical	1999	966.4920544038993	46985.482834310125	29365.92677144383	64605.03889717642	214371265.43153995	9.654168450342466	Germany	64229390.49999999	483.24602720194963	1449.7380816058494	9.171471186022993	162378601.9988345	35589.83057508746	22243.644109429475	48936.01704074415	732.0833243259827	366.0416621629914	1098.124986488959	3831653594.9162297	1915826797.4581149	5747480392.374345	64229390.49999999
Berlin	historical	2000	1007.9770078389862	49002.25116533237	30626.406978332732	67378.095352332	223572770.94182894	9.990828133671661	Germany	64414386.99999999	503.9885039194931	1511.9655117584787	9.214268581441667	168831202.33305272	37004.09914149194	23127.56196343245	50880.63631955007	761.1748489793155	380.58742448965774	1141.7622734689523	3983915832.4452276	1991957916.2226138	5975873748.667841	64414386.99999999
Berlin	historical	2001	564.5147577869337	27443.57632414461	17152.235202590382	37734.91744569884	125211316.97890978	8.922230926931721	Germany	64667030.0	282.25737889346686	846.7721366804011	9.272307592846007	177884634.81705058	38988.41311058557	24367.758194116355	53609.068027056295	801.9922157250294	400.9961078625147	1202.9883235875418	4197549997.886924	2098774998.943462	6296324996.830385	64667030.0
Berlin	historical	2002	1022.6702026788475	49716.55279956079	31072.845499725496	68360.26009939608	226831772.1479961	9.50863471880351	Germany	64930948.5	511.3351013394238	1534.005304018272	9.333148950435888	187985428.6879265	41202.285739818784	25751.428587387196	56653.142892252305	847.531607395445	423.7658036977225	1271.2974110932014	4435898786.892564	2217949393.446282	6653848180.338846	64930948.5
Berlin	historical	2003	1010.7364470379083	49136.39979337596	30710.249870859978	67562.54971589195	224184824.05727783	9.193887203686858	Germany	65121662.0	505.36822351895415	1516.1046705568635	9.38457336252241	196427091.57667705	43052.51322228538	26907.820763928357	59197.20568064291	885.5908131920461	442.79540659602304	1328.3862197880696	4635097003.631715	2317548501.8158574	6952645505.447573	65121662.0
Berlin	historical	2004	536.8423153694055	26098.295664807843	16311.434790504904	35885.15653911079	119073473.97068578	9.006733545188695	Germany	65268372.99999999	268.42115768470273	805.2634730541088	9.410084143979917	201267265.7740426	44113.37332033753	27570.85832521131	60655.88831546411	907.4127205930569	453.70636029652843	1361.1190808895858	4749310764.774205	2374655382.3871026	7123966147.161308	65268372.99999999
Berlin	historical	2005	717.6726847606361	34889.26521105408	21805.790756908802	47972.73966519936	159182272.52543426	9.123035169627569	Germany	65396616.00000001	358.83634238031806	1076.5090271409547	9.408425532711519	201713541.70667318	44211.187223380824	27631.992014612893	60790.38243214861	909.4247539786542	454.7123769893271	1364.1371309679748	4759841553.687006	2379920776.843503	7139762330.530509	65396616.00000001
Berlin	historical	2006	1386.3411541554553	67396.2172831765	42122.635801985314	92669.79876436769	307495241.3544928	9.700757588425727	Germany	65362363.50000001	693.1705770777277	2079.5117312331836	9.401746681844134	200806227.28340077	44012.323788142734	27507.70236758911	60516.94520869621	905.33413026948	452.66706513474	1358.0011954042193	4738431623.259835	2369215811.6299176	7107647434.889753	65362363.50000001
Berlin	historical	2007	1104.0483402732616	53672.70646849992	33545.44154281245	73799.97139418739	244881723.26253086	10.050219893782106	Germany	65320553.49999999	552.0241701366308	1656.0725104098935	9.395959142425363	200173729.6662044	43873.69417341469	27421.058858384222	60326.32948844525	902.4825171103238	451.2412585551619	1353.72377566548	4723506554.692457	2361753277.3462286	7085259832.038686	65320553.49999999
Berlin	historical	2008	988.6573810210468	48063.03806980471	30039.398793627945	66086.67734598147	219287611.19348398	9.826630806010929	Germany	65409861.00000001	494.3286905105234	1482.9860715315692	9.392446785446793	200018574.01836646	43839.68745608034	27399.80466005011	60279.57025211065	901.7829984480196	450.8914992240098	1352.674497672023	4719845341.401471	2359922670.7007356	7079768012.102207	65409861.00000001
Berlin	historical	2009	833.1167821174938	40501.51688965529	25313.44805603456	55689.585723276025	184788170.80905226	9.241804734321489	Germany	65448297.49999999	416.5583910587469	1249.6751731762406	9.413903367131581	202751283.69133928	44438.637521389035	27774.14845086831	61103.12659191026	914.1034098641801	457.05170493209005	1371.1551147962746	4784329187.8776	2392164593.9388	7176493781.8164	65448297.49999999
Berlin	historical	2010	401.3357666235083	19510.718880264245	12194.199300165155	26827.23846036334	89017654.89120562	7.825663192958048	Germany	65544675.0	200.66788331175414	602.0036499352636	9.451872712239116	207343670.28783286	45445.18800829215	28403.24250518259	62487.13351140167	934.808167786506	467.404083893253	1402.2122516797583	4892695896.268357	2446347948.1341786	7339043844.402536	65544675.0
Berlin	historical	2011	1009.0252078975914	49053.20883812041	30658.255523825257	67448.16215241556	223805265.32392436	9.667337663206336	Germany	65777801.5	504.5126039487957	1513.5378118463877	9.481154864490902	211085946.2983928	46265.41288731856	28915.883054574355	63614.942720063555	951.6802052879477	475.84010264397386	1427.5203079319153	4981002515.197903	2490501257.5989513	7471503772.796854	65777801.5
Berlin	historical	2012	861.1654088189515	41865.08554229173	26165.678463932334	57564.49262065113	191009452.78670603	9.108103934532958	Germany	66013954.999999985	430.58270440947575	1291.7481132284279	9.504573644150131	215315064.47874498	47192.3428994505	29495.21431215685	64889.47148674501	970.7471689046306	485.3735844523153	1456.1207533569318	5080797165.968373	2540398582.9841866	7621195748.95256	66013954.999999985
Berlin	historical	2013	744.5128673301388	36194.086012883556	22621.30375805222	49766.86826771489	165135517.4337812	8.929255153708262	Germany	66258967.5	372.2564336650694	1116.769300995209	9.557198404544081	225094774.82828882	49335.84105825763	30834.900661409964	67836.78145510178	1014.8389567110878	507.4194783555439	1522.2584350666605	5311569335.803838	2655784667.901919	7967354003.705757	66258967.5
Berlin	historical	2014	1436.2168602679253	69820.89746830426	43638.06091769017	96003.73401891836	318557844.6991382	10.408987134123501	Germany	66577261.50000001	718.1084301339627	2154.325290401889	9.6642579481894	241743820.0524292	52984.94686080877	33115.59178800399	72854.30193360706	1089.9011152990943	544.9505576495471	1634.8516729487883	5704437442.806346	2852218721.403173	8556656164.209518	66577261.50000001
Berlin	historical	2015	1227.1712300333174	59658.25844171272	37286.41152607045	82030.10535735499	272190804.1403143	10.148971014153467	Germany	67084899.5	613.5856150166587	1840.7568450499773	9.812268911823162	261520647.61929506	57319.5939987497	35824.74624921765	78814.44174828047	1179.0648689682614	589.5324344841307	1768.5973034524395	6171111939.998553	3085555969.9992766	9256667909.99783	67084899.5
Berlin	historical	2016	1161.9815081378306	56489.09575161382	35305.68484475864	77672.506658469	257731499.36673808	9.694404143453296	Germany	67523220.5	580.9907540689153	1742.972262206746	9.949445117428889	278631530.77624106	61069.9245536956	38168.70284606108	83971.14626133269	1256.209222161995	628.1046110809975	1884.313833242965	6574878052.9803295	3287439026.4901648	9862317079.470493	67523220.5
Berlin	historical	2017	951.5056579632593	46256.927364555995	28910.5796028475	63603.275126264496	211047231.10078675	9.646207710161601	Germany	67762657.5	475.75282898162965	1427.2584869448895	10.025017796754573	288831714.1855819	63305.58119136148	39565.98824460025	87045.17413812046	1302.196711197694	651.098355598847	1953.295066796489	6815572140.428644	3407786070.214322	10223358210.642967	67762657.5
Berlin	historical	2018	2034.788577732773	98920.13426792205	61825.08391745128	136015.1846183928	451323112.59739435	10.548962235124144	Germany	67988446.5	1017.3942888663865	3052.1828665991598	10.102034422955791	300234432.94498575	65804.80722081667	41128.004513011045	90481.60992862421	1353.6058263948999	676.8029131974499	2030.4087395923846	7084642496.918996	3542321248.459498	10626963745.378494	67988446.5
Berlin	historical	2019	1749.2240038808573	85037.56863102019	53148.48039438762	116926.65686765275	387983906.8790296	10.657815844392124	Germany	68142267.5	874.6120019404286	2623.836005821286	10.182283737468133	312409844.13051337	68473.39049436321	42795.869058974466	94150.9119297384	1408.498622526965	704.2493112634825	2112.747933790562	7371946103.825593	3685973051.9127965	11057919155.73839	68142267.5
Berlin	historical	2020	1473.8569680421563	71650.75072953824	44781.719205961395	98519.78225311507	326906550.20351815	10.556561662851136	Germany	68194773.99999999	736.9284840210781	2210.7854520632354	10.26224019461892	324676565.307055	71161.986916615	44476.241822886164	97847.73201034537	1463.8030894147887	731.9015447073944	2195.704634122081	7661404355.807614	3830702177.903807	11492106533.711422	68194773.99999999
Berlin	historical	2021	976.0580907669813	47450.53046225693	29656.581538910585	65244.479385603285	216493045.23404726	9.356420814827697	Germany	68247218.5	488.02904538349065	1464.087136150472	10.33914683290719	336578425.56554997	73770.61382259073	46106.63363911375	101434.59400606793	1517.462582207893	758.7312911039465	2276.193873311826	7942252971.846647	3971126485.9233236	11913379457.76997	68247218.5
Berlin	historical	2022	1571.279553508777	76386.89646013016	47741.81028758135	105031.98263267898	348515215.09934384	10.388218626257492	Germany	68560294.0	785.6397767543885	2356.919330263166	10.411423679084157	347924859.53130454	76257.5034589162	47660.939661826116	104854.06725602529	1568.6179376218165	784.3089688109083	2352.9269064328814	8209995174.077196	4104997587.038598	12314992761.115795	68560294.0
Berlin	historical	2023	1675.0604375515495	81432.14739985846	50895.092124911534	111969.20267480538	371534172.51185423	10.580540738040455	Germany	68937239.5	837.5302187757748	2512.5906563273247	10.479930277167519	358830476.9631518	78647.77577274569	49154.859857966	108140.6916875153	1617.7858733290568	808.8929366645284	2426.678809993782	8467335413.0196085	4233667706.5098042	12701003119.529413	68937239.5
Bratislava	historical	1950	29.311351358688867	817.3568739744012	510.8480462340007	1123.8657017148016	3729190.737508205	9.51407119541952	Slovakia	2160622.5	14.655675679344434	43.96702703803331	9.026909815883592	2464100.1173542766	540.0767380502099	337.5479612813505	742.605514818966	19.36776888248701	9.683884441243505	29.051653323730264	27379481.06907155	13689740.534535775	41069221.60360733	2160622.5
Bratislava	historical	1951	10.854210953244147	302.67331675147847	189.17082296967408	416.1758105332829	1380947.0076786205	9.636236823095034	Slovakia	2197933.0	5.427105476622073	16.2813164298662	8.941481610031566	2241961.660998059	491.38885720502026	307.1180357532089	675.6596786570026	17.621765847815862	8.810882923907931	26.432648771727717	24911222.730993845	12455611.365496922	37366834.09649077	2197933.0
Bratislava	historical	1952	21.765259694616358	606.9315743082959	379.3322339426849	834.5309146739069	2769125.3077816	8.501062445301827	Slovakia	2236015.0000000005	10.882629847308179	32.64788954192454	8.86919055218947	2037158.1567543978	446.5004179186875	279.0627611991608	613.9380746381102	16.012015128445203	8.006007564222601	24.018022692666072	22635579.128758233	11317789.564379117	33953368.69313735	2236015.0000000005
Bratislava	historical	1953	19.867063137927705	553.9997260022267	346.2498287513917	761.7496232530617	2527623.749885159	8.895691837676583	Slovakia	2272453.5	9.933531568963852	29.80059470689154	8.807514693149837	1850555.5916528462	405.60122556772876	253.50076597985668	557.701685155624	14.545323362022797	7.272661681011399	21.817985043032948	20562172.5481376	10281086.2740688	30843258.8222064	2272453.5
Bratislava	historical	1954	4.045868837288163	112.82041093530152	70.51275683456345	155.12806503603957	514743.12489231315	7.841391451064855	Slovakia	2306985.5	2.0229344186440814	6.068803255932245	8.75289965898845	1680736.1597824008	368.3805281715156	230.23783010718805	506.5232262357737	13.210546627484977	6.605273313742488	19.815819941225897	18675249.250133052	9337624.625066526	28012873.87519958	2306985.5
Bratislava	historical	1955	1.2125929946934364	33.813562787239945	21.13347674202496	46.493648832454916	154274.3802167822	8.03678630672089	Slovakia	2341118.5	0.6062964973467182	1.818889492040138	8.69988160401753	1522094.0613375574	333.60965727947394	208.50603579965622	458.71327875924356	11.963623470396342	5.981811735198171	17.945435205594084	16912521.22599943	8456260.612999715	25368781.838999145	2341118.5
Bratislava	historical	1956	2.285921133203005	63.74367830137478	39.83979893835924	87.64755766439032	290830.5322500224	7.282786301576374	Slovakia	2374592.4999999995	1.1429605666015026	3.4288816998044993	8.642337258379644	1367700.3464522185	299.7699389484247	187.3562118427653	412.18366605408426	10.750092508019094	5.375046254009547	16.125138762028676	15196998.482374966	7598499.241187483	22795497.72356245	2374592.4999999995
Bratislava	historical	1957	8.481766088711183	236.5168951514758	147.8230594696724	325.21073083327923	1079108.3341286085	8.897735512093321	Slovakia	2405746.0	4.240883044355591	12.722649133066767	8.600232038204199	1237778.1465555797	271.2938403409398	169.55865021308935	373.02903046880186	9.728907077045585	4.864453538522793	14.593360615568772	13753387.328968542	6876693.664484271	20630080.993452813	2405746.0
Bratislava	historical	1958	16.931894722149828	472.15156924034386	295.0947307752149	649.2084077054727	2154191.5346590686	8.843328857421875	Slovakia	2437459.5	8.465947361074914	25.397842083224734	8.613308607953865	1333464.803370135	292.2662582729284	182.66641142056048	401.8661051252614	10.481001945785017	5.240500972892509	15.721502918678665	14816595.349766737	7408297.674883368	22224893.024650104	2437459.5
Bratislava	historical	1959	10.219189700989757	284.96553592287256	178.10345995179534	391.8276118939497	1300155.257648106	9.132799624090325	Slovakia	2470558.0	5.1095948504948785	15.328784551484668	8.62170088388766	1547294.04569679	339.1329415226163	211.9580884516154	466.30779459357456	12.161694753895096	6.080847376947548	18.242542130842686	17192527.09501754	8596263.54750877	25788790.642526314	2470558.0
Bratislava	historical	1960	2.761305712235517	76.99993689889817	48.12496056181137	105.87491323598498	351312.2121012229	8.935889489012338	Slovakia	2506043.5	1.3806528561177585	4.141958568353273	8.61675592332681	1775933.2224551192	389.2456377984286	243.27852362400748	535.2127519728361	13.958793297802387	6.979396648901194	20.938189946702845	19733017.218619533	9866508.609309766	29599525.8279293	2506043.5
Bratislava	historical	1961	24.016624852106137	669.7116476246787	418.5697797654242	920.8535154839332	3055559.3922875966	9.496710037858518	Slovakia	2544060.9999999995	12.008312426053068	36.02493727815921	8.598425252202995	1947539.925729923	426.858065913433	266.7862911959015	586.9298406309516	15.307617943481604	7.653808971740802	22.961426915223065	21639799.516361855	10819899.758180927	32459699.274542782	2544060.9999999995
Bratislava	historical	1962	11.764019331214143	328.04362884092234	205.02726802557646	451.05998965626816	1496699.056586708	7.973220448951198	Slovakia	2576609.9999999995	5.882009665607072	17.646028996821173	8.581829069394447	2085078.9725305398	457.0036104176632	285.62725651102807	628.3799643242966	16.388671611710745	8.194335805855372	24.583007417566176	23168044.12850747	11584022.064253734	34752066.192761205	2576609.9999999995
Bratislava	historical	1963	38.99044376140402	1087.2616153962745	679.5385096226715	1494.9847211698773	4960631.120245502	8.021788714683218	Slovakia	2604054.4999999995	19.49522188070201	58.485665642106	8.5637368004721	2215241.071796655	485.53228970887733	303.45768106804377	667.6068983497047	17.411742646078103	8.705871323039052	26.11761396911685	24614320.887990475	12307160.443995237	36921481.33198571	2604054.4999999995
Bratislava	historical	1964	23.111893521072695	644.4829106936876	402.80181918355476	886.1640022038205	2940453.28003995	8.123541993521602	Slovakia	2633292.0000000005	11.555946760536347	34.667840281609024	8.532292823652233	2352460.37094014	515.6077525348264	322.25484533426356	708.960659735397	18.490283105254218	9.245141552627109	27.735424657881612	26139012.67171639	13069506.335858194	39208519.00757458	2633292.0000000005
Bratislava	historical	1965	-1.2899384852882978	-35.97036776136101	-22.48147985085062	-49.45925567187138	-164114.80291120964	7.745364338077911	Slovakia	2660786.9999999995	-0.6449692426441489	-1.9349077279324183	8.49449641481969	2444734.996086233	535.8323279093123	334.89520494332	736.7694508753028	19.21555948544686	9.60777974272343	28.82333922817033	27164308.41134563	13582154.205672815	40746462.61701845	2660786.9999999995
Bratislava	historical	1966	18.44504557975173	514.346288947613	321.4664305922581	707.2261473029679	2346704.943323484	9.271720154644692	Slovakia	2686046.5000000005	9.222522789875866	27.667568369627556	8.478403128427487	2430231.501113819	532.6534796961748	332.90842481012186	732.398534582274	19.10156235658289	9.550781178291444	28.652343534874106	27003154.989357423	13501577.494678712	40504732.48403613	2686046.5000000005
Bratislava	historical	1967	26.596295066022922	741.6466176685233	463.5291360428271	1019.7640992942195	3383762.6931126374	9.189234150925728	Slovakia	2717404.0000000005	13.298147533011461	39.89444259903436	8.502251570818252	2303517.715142405	504.88059509967957	315.55037193730516	694.2108182620942	18.10559498348895	9.052797491744474	27.158392475232546	25595193.64892183	12797596.824460914	38392790.47338274	2717404.0000000005
Bratislava	historical	1968	19.241615930668413	536.5589206328107	335.34932539550675	737.7685158701148	2448050.075387199	8.707826207895748	Slovakia	2753350.4999999995	9.620807965334206	28.86242389600262	8.559156447843133	2109238.8782375664	462.29893221647535	288.9368326352904	635.661031797607	16.57856790150011	8.289283950750056	24.867851852250816	23436493.31865147	11718246.659325736	35154739.97797721	2753350.4999999995
Bratislava	historical	1969	26.165350944015515	729.6295961361053	456.0184975850658	1003.2406946871448	3328935.0323709804	8.252269671714469	Slovakia	2787942.4999999995	13.082675472007757	39.24802641602326	8.623058699943254	1861525.3006233845	408.00554534211085	255.00346583882887	561.0076248454224	14.631545016150511	7.315772508075256	21.947317524225827	20684060.83383638	10342030.41691819	31026091.250754572	2787942.4999999995
Bratislava	historical	1970	7.714980695397385	215.1348270093857	134.4592668808661	295.8103871379053	981552.6482303223	8.329400383936216	Slovakia	2824483.0	3.8574903476986924	11.572471043096092	8.674359644439011	1619606.836823194	354.98232039956986	221.86395024974246	488.10069054945495	12.730071588877761	6.365035794438881	19.095107383314932	17996019.892142594	8998009.946071297	26994029.83821389	2824483.0
Bratislava	historical	1971	12.208318365442953	340.43305658456893	212.77066036535558	468.0954528037823	1553225.8206670957	8.77757049978596	Slovakia	2868785.0	6.104159182721476	18.312477548164384	8.701489420589354	1392684.413142764	305.24589877099913	190.77868673188584	419.713110810101	10.94646668372581	5.473233341862905	16.419700025591542	15474605.214407949	7737302.607203974	23211907.821611922	2868785.0
Bratislava	historical	1972	6.895175009982356	192.2742702203975	120.17141888774846	264.3771215530466	877251.3578805636	8.579950634899035	Slovakia	2918959.5	3.447587504991178	10.34276251497355	8.712900394545857	1161670.8718888091	254.61279383864195	159.13299614915212	350.0925915280961	9.130705690810904	4.565352845405452	13.69605853621794	12907732.693720177	6453866.346860088	19361599.040580265	2918959.5
Bratislava	historical	1973	3.9359372030769686	109.7549304055855	68.59683150349093	150.9130293076801	500756.8699754838	8.537637454516267	Slovakia	2968670.499999999	1.9679686015384843	5.90390580461551	8.719984072525653	919403.9492103036	201.5131943474813	125.94574646715867	277.0806422277756	7.226493384962568	3.613246692481284	10.839740077443963	10215819.903156025	5107909.951578013	15323729.854734037	2968670.499999999
Bratislava	historical	1974	-13.62908128850087	-380.0515077176692	-237.53219232354328	-522.5708231117952	-1733985.0039618658	9.247464783550942	Slovakia	3016160.5000000005	-6.814540644250435	-20.443621932751274	8.721582884478007	689692.7893450732	151.1655428701637	94.47846429383642	207.8526214464509	5.420969079086457	2.7104845395432284	8.131453618629399	7663418.599089423	3831709.2995447116	11495127.898634136	3016160.5000000005
Bratislava	historical	1975	8.182544350528222	228.17299651802279	142.60812282376423	313.7378702122813	1041039.2966134788	9.330350442128639	Slovakia	3063387.5	4.091272175264111	12.273816525792341	8.704997946358018	494594.38781147293	108.40424938332725	67.75265586458781	149.0558429020889	3.8875002384204107	1.9437501192102054	5.8312503576306565	5495611.79863624	2747805.89931812	8243417.69795436	3063387.5
Bratislava	historical	1976	12.211554451745457	340.52329593763653	212.82705996102283	468.2195319142502	1553637.5377154665	8.489313094342341	Slovakia	3110841.0000000005	6.105777225872728	18.31733167761823	8.678157787354532	442173.75393939175	96.91479538397297	60.57174711498611	133.25784365297062	3.475475290912097	1.7377376454560485	5.213212936368144	4913147.741019209	2456573.8705096045	7369721.611528814	3110841.0000000005
Bratislava	historical	1977	9.57664847538463	267.0480581125358	166.90503632033486	367.1910799047367	1218406.7651384445	8.984699322426156	Slovakia	3156024.5000000005	4.788324237692315	14.364972713076963	8.660308126574902	583183.9836745713	127.82114710675779	79.88821694172294	175.7540772718032	4.583812375246696	2.291906187623348	6.875718562870637	6479961.88480737	3239980.942403685	9719942.827211054	3156024.5000000005
Bratislava	historical	1978	-16.328679006751305	-455.33069648572604	-284.58168530357875	-626.0797076678733	-2077446.302716125	7.95679822947881	Slovakia	3197295.0	-8.164339503375652	-24.49301851012697	8.657954825128106	874245.98869134	191.61555916522136	119.75972447825771	263.47139385217156	6.871552878944201	3.4357764394721007	10.307329318416093	9714053.957672877	4857026.978836439	14571080.936509315	3197295.0
Bratislava	historical	1979	3.0666400480941522	85.51428737085168	53.44642960678229	117.58214513492106	390158.93612951075	8.62248886317423	Slovakia	3234227.5	1.5333200240470761	4.599960072141226	8.646565697145219	1158496.9901220251	253.91714851989215	158.69821782493494	349.1360792148162	9.105759054882858	4.552879527441429	13.658638582324006	12872466.579678234	6436233.289839117	19308699.86951735	3234227.5
Bratislava	historical	1980	-13.913603827723868	-387.98551425284177	-242.49094640802608	-533.4800820976574	-1770183.9087785904	7.621693178604209	Slovakia	3267892.5	-6.956801913861934	-20.870405741585813	8.614914805413765	1355882.1172031749	297.1796421267356	185.73727632921157	408.62200792431673	10.657201504491981	5.328600752245991	15.985802256739415	15065681.990113636	7532840.995056818	22598522.985170454	3267892.5
Bratislava	historical	1981	31.945957880097396	890.8237613976135	556.7648508735084	1224.8826719217186	4064383.4113766113	8.825324656865368	Slovakia	3300419.0	15.972978940048698	47.918936820146065	8.580233887471278	1519174.4529275738	332.96974310742536	208.10608944214275	457.833396772742	11.940675417064456	5.970337708532228	17.911013125596366	16880080.432451002	8440040.216225501	25320120.648676503	3300419.0
Bratislava	historical	1982	24.125349786197035	672.7434789163897	420.4646743227436	925.0222835100358	3069392.122556028	9.038917436991653	Slovakia	3330221.0	12.062674893098517	36.18802467929556	8.560062367791065	1740949.974505851	381.57807660401903	238.48629787752276	524.6698553305545	13.683825792922313	6.841912896461157	20.525738689382408	19344306.074854705	9672153.037427353	29016459.11228206	3330221.0
Bratislava	historical	1983	40.13970396794449	1119.309122121775	699.5682013261095	1539.0500429174408	5106847.869680599	9.47629336004388	Slovakia	3357799.5	20.069851983972246	60.20955595191672	8.573061184858862	2026228.4019942018	444.1048552316044	277.5655345197594	610.644175943462	15.926107513474284	7.963053756737142	23.889161270210714	22514134.788315855	11257067.394157927	33771202.18247378	3357799.5
Bratislava	historical	1984	-1.4977133555059048	-41.764239778154305	-26.10264986134645	-57.425829694962175	-190549.343987829	8.392566118084016	Slovakia	3385792.4999999995	-0.7488566777529524	-2.2465700332588243	8.627717140057216	2298493.262049642	503.7793451067711	314.8620906917325	692.6965995218123	18.066102900527245	9.033051450263622	27.09915435079062	25539365.187503513	12769682.593751756	38309047.78125527	3385792.4999999995
Bratislava	historical	1985	12.325523655292344	343.7013654438999	214.81335340243743	472.5893774853623	1568137.4798377932	7.9211353040721315	Slovakia	3411910.0	6.162761827646172	18.488285482938544	8.69447528444166	2423482.204341048	531.1741817733877	331.9838636083749	730.3644999383803	19.048513042921957	9.524256521460979	28.572769564383492	26928161.184553433	13464080.592276717	40392241.77683015	3411910.0
Bratislava	historical	1986	27.712773231048246	772.7799861597454	482.98749134984087	1062.5724809696499	3525808.686853838	8.5321831690122	Slovakia	3434010.9999999995	13.856386615524123	41.56915984657234	8.743799829304612	2390870.720508697	524.0264592895943	327.5165370559952	720.5363815231901	18.7921875481386	9.3960937740693	28.18828132220695	26565803.54415868	13282901.77207934	39848705.316238016	3434010.9999999995
Bratislava	historical	1987	24.81504415884889	691.9758380638754	432.48489878992217	951.4667773378287	3157139.7611664315	8.16253390377515	Slovakia	3452981.0	12.407522079424446	37.2225662382733	8.778933650493938	2327105.3788045254	510.0504939845537	318.78155874034763	701.3194292287706	18.290993464284757	9.145496732142378	27.43649019642752	25857284.45690299	12928642.228451494	38785926.685354486	3452981.0
Bratislava	historical	1988	8.12941323232517	226.6914174480648	141.6821359050405	311.7006989910891	1034279.5921067956	9.108723374663807	Slovakia	3470019.9999999995	4.064706616162585	12.19411984848777	8.827723568292576	2380662.0923296516	521.7889517434879	326.1180948396783	717.4598086472852	18.711947971106348	9.355973985553174	28.067921956659678	26452371.89420148	13226185.94710074	39678557.841302216	3470019.9999999995
Bratislava	historical	1989	24.612244877999387	686.320712027174	428.95044501698374	943.6909790373643	3131338.248623981	9.483801353141054	Slovakia	3487138.9999999995	12.306122438999694	36.91836731699906	8.919890890648135	2572001.003547459	563.7262473528764	352.32890459554284	775.1235901101934	20.215867306442735	10.107933653221368	30.32380095966367	28578405.67853114	14289202.83926557	42867608.51779671	3487138.9999999995
Bratislava	historical	1990	11.172286918983819	311.54297185069044	194.71435740668156	428.3715862946994	1421414.8090687753	9.446560125481593	Slovakia	3505482.5000000005	5.586143459491909	16.758430378475765	9.033577593631954	2808119.58833059	615.478265935495	384.67391620967044	846.2826156612579	22.071753821252543	11.035876910626271	33.10763073187885	31202002.129258644	15601001.064629322	46803003.193887964	3505482.5000000005
Bratislava	historical	1991	12.148878754233465	338.77556306903983	211.73472691814987	465.81639921992974	1545663.5065024942	8.276587332111516	Slovakia	3527040.0	6.074439377116732	18.223318131350222	9.113996497052973	2973143.710092497	651.6479364586289	407.27996028665956	896.0159126306321	23.36883953128815	11.684419765644074	35.053259296933625	33035643.053950027	16517821.526975013	49553464.58092504	3527040.0
Bratislava	historical	1992	31.76178676214237	885.6880879376627	553.5550549610392	1217.8211209142862	4040951.901215586	9.642529680429261	Slovakia	3554095.0	15.880893381071186	47.64268014321352	9.134710091231497	3082673.909598438	675.6545555284242	422.2840972052659	929.0250138515835	24.229744319508455	12.114872159754228	36.344616479262044	34252671.53535959	17126335.767679796	51379007.30303939	3554095.0
Bratislava	historical	1993	31.777376501467625	886.1228130530299	553.8267581581437	1218.4188679479162	4042935.3345544487	8.862905423935146	Slovakia	3586364.4999999995	15.888688250733813	47.66606475220145	9.124705608034697	3232806.9481837037	708.5604269991553	442.85026687445895	974.2705871238549	25.409786466524142	12.704893233262071	38.11467969978566	35920852.40951979	17960426.204759896	53881278.61427969	3586364.4999999995
Bratislava	historical	1994	42.7028358756096	1190.7829159430287	744.2393224643929	1637.3265094216645	5432947.053990068	10.251979044038956	Slovakia	3623999.5	21.3514179378048	64.0542538134144	9.117726161598663	3457926.3294666377	757.9016612529696	473.688538283095	1042.1147842228213	27.179219500900157	13.589609750450078	40.768829251349715	38422232.850480966	19211116.425240483	57633349.275721446	3623999.5
Bratislava	historical	1995	26.712950860646295	744.8996036689821	465.56225229311383	1024.2369550448504	3398604.441739731	9.106289798266268	Slovakia	3663955.5	13.356475430323147	40.06942629096948	9.142645800035684	3749631.303967514	821.8369981298731	513.6481238311658	1130.0258724285784	29.472013729598075	14.736006864799037	44.20802059439653	41663469.1829059	20831734.59145295	62495203.774358846	3663955.5
Bratislava	historical	1996	22.55380406661554	628.9203988766424	393.0752492979015	864.7655484553833	2869449.3198746806	7.785137322431054	Slovakia	3705005.0	11.27690203330777	33.83070609992331	9.192824090594325	4055682.150489034	888.9166357235987	555.5728973272636	1222.2603741199518	31.877566174472275	15.938783087236137	47.816349261706556	45064107.53338943	22532053.766694713	67596161.30008414	3705005.0
Bratislava	historical	1997	13.800330765019538	384.82685686770213	240.51678554231384	529.1369281930904	1755772.534458891	8.779549543824915	Slovakia	3747177.5	6.900165382509769	20.700496147529186	9.249724415398209	4335917.480340859	950.3380778828969	593.9612986768201	1306.714857088987	34.08020926638604	17.04010463319302	51.120313899579614	48177900.61936234	24088950.30968117	72266850.9290435	3747177.5
Bratislava	historical	1998	39.816695026037316	1110.301909325879	693.9386933286745	1526.6651253230839	5065752.4612993235	9.26897273651541	Slovakia	3788536.0	19.908347513018658	59.725042539056005	9.29309303003654	4611979.642959479	1010.8448532513902	631.7780332821058	1389.9116732206621	36.250051362145854	18.125025681072927	54.37507704321419	51245324.17982355	25622662.089911774	76867986.26973532	3788536.0
Bratislava	historical	1999	35.80886783747617	998.5423025378788	624.0889390861743	1372.9956659895831	4555849.255329072	9.415608696088398	Slovakia	3830342.5	17.904433918738086	53.71330175621425	9.331403914727526	4897231.545756369	1073.3658182480237	670.8536364049802	1475.878000090957	38.49212459924873	19.246062299624366	57.73818689886736	54414858.16813288	27207429.08406644	81622287.25219932	3830342.5
Bratislava	historical	2000	56.90087083525471	1586.6998878077418	991.6874298798386	2181.712345735645	7239318.238122822	10.327637802707693	Slovakia	3870772.9999999995	28.450435417627354	85.35130625288201	9.368446469095291	5182834.054267941	1135.963628332702	709.977267707902	1561.9499889574206	40.73695358900377	20.368476794501884	61.105430383508484	57588287.859561905	28794143.929780953	86382431.78934285	3870772.9999999995
Bratislava	historical	2001	37.23075467726043	1038.1920944662509	648.8700590414068	1427.5141298910949	4736751.431002269	9.201768347335188	Slovakia	3909368.4999999995	18.615377338630214	55.84613201589065	9.41498859406329	5509843.704219432	1207.6369762672327	754.7731101670297	1660.5008423674958	43.30724173517197	21.653620867585985	64.96086260275924	61221806.82950521	30610903.414752606	91832710.24425782	3909368.4999999995
Bratislava	historical	2002	52.50054550448962	1463.9953385424483	914.9970865890302	2012.9935904958663	6679478.7320999205	10.059437289303297	Slovakia	3948259.0	26.25027275224481	78.75081825673436	9.469172374683584	5828097.222114066	1277.3911719702128	798.3694824813778	1756.4128614590306	45.80870688961702	22.90435344480851	68.71306033442563	64758033.34359828	32379016.67179914	97137050.01539741	3948259.0
Bratislava	historical	2003	78.18554862796105	2180.2302744250637	1362.643921515665	2997.8166273344627	9947300.627064353	9.532862916711258	Slovakia	3986049.0	39.09277431398053	117.27832294194154	9.526689893346607	6067807.66432722	1329.9304469758456	831.2065293598854	1828.6543645917616	47.692825319222166	23.846412659611083	71.53923797883336	67421540.18263136	33710770.09131568	101132310.27394703	3986049.0
Bratislava	historical	2004	32.87344462654292	916.6870407275396	572.9294004547123	1260.444681000367	4182384.6233193995	9.054352390310152	Slovakia	4022581.9999999995	16.43672231327146	49.31016693981435	9.57361829081065	6233217.107011072	1366.18457139969	853.8653571248033	1878.503785674558	48.99293964262924	24.49646982131462	73.48940946394414	69259462.54329807	34629731.27164903	103889193.8149471	4022581.9999999995
Bratislava	historical	2005	37.78490234284142	1053.644688177021	658.5279301106381	1448.7614462434037	4807253.889807658	8.790897651567851	Slovakia	4057970.9999999995	18.89245117142071	56.677353514262045	9.595059229854655	6344140.768725393	1390.4966068439278	869.0603792774452	1911.9328344103853	49.86479701098494	24.93239850549247	74.7971955164774	70491974.27227797	35245987.13613898	105737961.40841696	4057970.9999999995
Bratislava	historical	2006	69.05749997083788	1925.6915728629222	1203.5572330393263	2647.8259126865178	8785967.801187081	9.464568924577268	Slovakia	4090934.4999999995	34.52874998541894	103.58624995625684	9.604759177743105	6430471.159869017	1409.4183364096482	880.886460256022	1937.950212563247	50.54335185192995	25.271675925964974	75.81502777789535	71451221.54204386	35725610.77102193	107176832.3130658	4090934.4999999995
Bratislava	historical	2007	54.84881893195704	1529.4777315042804	955.9235821901752	2103.031880818385	6978242.149988279	10.363811921420163	Slovakia	4120647.999999999	27.42440946597852	82.27322839793561	9.626342290401238	6561060.166638602	1438.0405844687582	898.7753652929673	1977.305803644521	51.56977836921944	25.78488918460972	77.35466755382906	72902241.82060252	36451120.91030126	109353362.73090377	4120647.999999999
Bratislava	historical	2008	40.98951080769276	1143.0062711722844	714.3789194826777	1571.633622861891	5214966.112223547	10.196637179682163	Slovakia	4148531.0	20.49475540384638	61.48426621153907	9.67214287591545	6720670.423855863	1473.0236545437544	920.6397840898436	2025.407524997656	52.824311231453656	26.412155615726828	79.23646684718055	74675727.3965862	37337863.6982931	112013591.0948793	4148531.0
Bratislava	historical	2009	57.58766280158934	1605.8513123805833	1003.6570702378646	2208.045554523302	7326696.612736411	9.911835552894907	Slovakia	4175105.4999999995	28.79383140079467	86.381494202384	9.760503835366222	6892076.161556251	1510.592035409596	944.1200221309902	2077.0640486881725	54.17155629245261	27.085778146226303	81.25733443867964	76580276.69531259	38290138.347656295	114870415.04296888	4175105.4999999995
Bratislava	historical	2010	53.29877090706276	1486.2541218987728	928.9088261867331	2043.5994176108127	6781034.431163151	8.820080148357235	Slovakia	4200084.5	26.64938545353138	79.94815636059414	9.86844510787834	7047416.630917983	1544.639261571072	965.3995384819156	2123.878984660208	55.392528722715085	27.696264361357542	83.08879308407222	78306319.16014445	39153159.580072224	117459478.74021667	4200084.5
Bratislava	historical	2011	53.720173916699906	1498.0050863093006	936.253178943313	2059.7569936752884	6834648.206286184	9.814789403627996	Slovakia	4224741.5	26.860086958349953	80.58026087504979	9.951410220956097	7143269.68245592	1565.6481495793814	978.5300934871163	2152.7662056716395	56.14593145006083	28.072965725030414	84.21889717509045	79371376.05110107	39685688.02555054	119057064.0766516	4224741.5
Bratislava	historical	2012	74.75859610650937	2084.6685527590957	1302.9178454744347	2866.4192600437564	9511300.271963373	9.97905818751601	Slovakia	4248852.0	37.379298053254686	112.13789415976404	10.001556364801912	7250954.0690388195	1589.2502069125812	993.2813793203673	2185.219034504823	56.99232819218075	28.496164096090375	85.48849228827147	80567895.0574157	40283947.52870785	120851842.58612354	4248852.0
Bratislava	historical	2013	56.74424583495062	1582.3323470871449	988.9577169294656	2175.7069772448244	7219391.333585098	9.710547042219606	Slovakia	4270720.5	28.37212291747531	85.11636875242586	10.056946147687789	7454730.165654976	1633.9134609655532	1021.1959131034303	2246.6310088275736	58.59400351180398	29.29700175590199	87.89100526770471	82832122.77298301	41416061.38649151	124248184.15947452	4270720.5
Bratislava	historical	2014	46.45438267494616	1295.3960580309106	809.6225362693192	1781.1695797925022	5910244.51476603	10.819137615047088	Slovakia	4288231.5	23.22719133747308	69.68157401241929	10.148052063247938	7724057.214554495	1692.9440470257127	1058.090029391038	2327.7980646602127	60.710907772367484	30.355453886183742	91.06636165855062	85824710.12152389	42912355.06076194	128737065.18228583	4288231.5
Bratislava	historical	2015	66.49724592118348	1854.2980290785433	1158.9362681740897	2549.659789982997	8460234.757670853	10.655447095061001	Slovakia	4300184.5	33.24862296059174	99.7458688817752	10.25968751100926	7928030.856578579	1737.6505987022088	1086.0316241888356	2389.269573215302	62.31413579423886	31.15706789711943	93.4712036913555	88091132.83343168	44045566.41671584	132136699.25014752	4300184.5
Bratislava	historical	2016	50.78612135639134	1416.1880455518294	885.1175284698934	1947.2585626337655	6461357.957830221	10.020943063204406	Slovakia	4309252.0	25.39306067819567	76.17918203458699	10.351572485892378	8015266.426841811	1756.770723691374	1097.9817023071491	2415.5597450755877	62.99980532174332	31.49990266087166	94.4997079826139	89060437.86602594	44530218.93301297	133590656.79903892	4309252.0
Bratislava	historical	2017	71.29467058976824	1988.0758267057327	1242.547391691083	2733.6042617203825	9070595.959344905	9.998290848405393	Slovakia	4316856.5	35.64733529488412	106.9420058846523	10.39359894455654	8088518.683869825	1772.8260129029584	1108.0162580643416	2437.635767741457	63.57556633658176	31.78778316829088	95.36334950487871	89874369.39844851	44937184.699224256	134811554.09767276	4316856.5
Bratislava	historical	2018	103.66192058462171	2890.6474601728823	1806.6546626080515	3974.640257737713	13188579.037038775	10.90641195218857	Slovakia	4321973.0	51.830960292310856	155.49288087693245	10.45168353153225	8277674.750673756	1814.2848768599442	1133.9280480374666	2494.6417056824685	65.0623285662411	32.53116428312055	97.59349284935966	91976148.83252227	45988074.41626114	137964223.2487834	4321973.0
Bratislava	historical	2019	84.1162410248617	2345.6096231529605	1466.0060144706001	3225.21323183532	10701843.905635381	10.942422777985874	Slovakia	4325975.0	42.05812051243085	126.17436153729257	10.51436331013095	8488480.18387498	1860.488807424806	1162.8055046404618	2558.172110208867	66.71925430585276	33.35962715292638	100.0788814587734	94318481.97352052	47159240.98676026	141477722.96028078	4325975.0
Bratislava	historical	2020	43.183380730864	1204.183070575569	752.6144191097306	1655.7517220414074	5494085.259501033	10.425557537808444	Slovakia	4327482.0	21.591690365432	64.77507109629592	10.576926108687926	8698811.961393315	1906.588923045269	1191.618076903102	2621.559769187	68.37245712295078	34.18622856147539	102.55868568441748	96655552.16000792	48327776.08000396	144983328.24001187	4327482.0
Bratislava	historical	2021	42.08392208584954	1173.5242971141836	733.4526856963647	1613.5959085320023	5354204.605583462	9.67300481926905	Slovakia	4312709.0	21.04196104292477	63.12588312877432	10.637056470115041	8898236.25203323	1950.2983566101389	1218.9364728811472	2681.660240338468	69.93992735008666	34.96996367504333	104.90989102512931	98871425.43229394	49435712.71614697	148307138.1484409	4312709.0
Bratislava	historical	2022	73.99850050516089	2063.4730317120698	1289.6706448200434	2837.2754186040956	9414595.707186317	10.73443712208369	Slovakia	4331239.0	36.999250252580445	110.99775075774131	10.694616982525252	9087915.651723383	1991.871923665549	1244.91995229108	2738.8238950402947	71.43080296392634	35.71540148196317	107.14620444588117	100979019.80171134	50489509.90085567	151468529.702567	4331239.0
Bratislava	historical	2023	80.98213368074609	2258.2139875802864	1411.383742237679	3105.0442329228936	10303101.318335056	11.103345061001713	Slovakia	4365332.5	40.491066840373044	121.47320052111911	10.751599831715044	9275590.193280445	2033.0060697601073	1270.6287935998866	2795.383345919886	72.90592044003122	36.45296022001561	109.35888066001753	103064337.48888706	51532168.74444353	154596506.23333058	4365332.5
Brussels	historical	1950	51.52709017165259	1712.2481924986905	1070.1551203116817	2354.3412646856996	7812132.378275275	9.785018126605308	Belgium	6186267.500000001	25.763545085826294	77.29063525747893	9.568461999102027	2873191.9980010632	629.7407118908637	393.5879449317885	865.893478849945	18.95093631198957	9.475468155994784	28.426404467977513	69377952.55729266	34688976.27864633	104066928.83593899	6186267.500000001
Brussels	historical	1951	11.645801414773528	386.9906559096725	241.86915994354533	532.1121518757997	1765644.8675878807	9.768409875321062	Belgium	6219204.0	5.822900707386764	17.468702122160277	9.582147108141141	2931151.029735397	642.4440613121333	401.5275383200494	883.3605843039707	19.33322121319358	9.66661060659679	28.999831819792607	70777468.82934855	35388734.414674275	106166203.24402282	6219204.0
Brussels	historical	1952	15.583283791065691	517.83342345859	323.64588966161875	712.0209572555614	2362614.9945298173	9.412554881611808	Belgium	6251029.499999999	7.7916418955328455	23.3749256865986	9.602082096697796	3062239.7992435857	671.1758464095536	419.4849040059293	922.8667888130957	20.19785362337714	10.09892681168857	30.29678043506718	73942823.05488387	36971411.527441934	110914234.5823258	6251029.499999999
Brussels	historical	1953	47.170605054397214	1567.4819395855402	979.6762122409626	2155.2876669301177	7151636.349359027	9.989167764742081	Belgium	6279096.0	23.585302527198607	70.7559075815957	9.627631739531806	3261278.9123337623	714.8008574978554	446.75053593616934	982.8511790595547	21.51067140874984	10.75533570437492	32.26600711312548	78748950.2314289	39374475.11571445	118123425.34714335	6279096.0
Brussels	historical	1954	-7.330938014846305	-243.60749507539862	-152.2546844221241	-334.96030572867306	-1111459.196281506	9.253629668771405	Belgium	6302056.0	-3.6654690074231526	-10.996407022269372	9.657742231512154	3519202.024224311	771.3319505149263	482.0824690718279	1060.5814319580209	23.211874972669506	11.605937486334753	34.81781245900461	84976928.53312394	42488464.26656197	127465392.79968591	6302056.0
Brussels	historical	1955	-3.2360007975781286	-107.53249403603279	-67.20780877252051	-147.85717929954515	-490617.0040393995	9.157806981752996	Belgium	6320879.000000001	-1.6180003987890643	-4.854001196367127	9.689584537371424	3810072.491356379	835.0843816671131	521.9277385419476	1148.2410247922537	25.13039197448682	12.56519598724341	37.695587961729615	92000474.98704123	46000237.49352062	138000712.48056185	6320879.000000001
Brussels	historical	1956	-34.54283355903405	-1147.860360990809	-717.4127256192558	-1578.3079963623625	-5237112.897020567	8.545811137215036	Belgium	6335491.5	-17.271416779517025	-51.81425033855105	9.719273623260126	4104550.130267347	899.627425811987	562.2671411325408	1236.9877104915852	27.0727010802464	13.5363505401232	40.60905162036832	99111122.54409884	49555561.27204942	148666683.81614825	6335491.5
Brussels	historical	1957	52.94579617758019	1759.391875292424	1099.619922057765	2419.163828527083	8027225.431021684	10.169492956710188	Belgium	6350591.0	26.472898088790096	79.41869426637024	9.751906742640744	4485422.156100949	983.1062259946766	614.4413912466757	1351.7710607426054	29.584848374825572	14.792424187412786	44.37727256223889	108307904.85347891	54153952.426739454	162461857.28021836	6350591.0
Brussels	historical	1958	28.31758907442896	940.9951260024061	588.121953751504	1293.8682982533085	4293290.262385978	9.721706860686002	Belgium	6369143.999999999	14.15879453721448	42.47638361164341	9.776101417744533	4712814.908956216	1032.9457334698147	645.5910834186367	1420.3003835209406	31.084680471032364	15.542340235516182	46.62702070655297	113798677.35682659	56899338.678413294	170698016.03523988	6369143.999999999
Brussels	historical	1959	114.05012179185417	3789.892156568764	2368.6825978554775	5211.1017152820505	17291382.964344986	10.634936857876712	Belgium	6389577.999999999	57.02506089592708	171.07518268778136	9.779900629809163	4865097.37210233	1066.3227116937035	666.451694808554	1466.1937285788206	32.089101777553196	16.044550888776598	48.133652666326654	117475788.2184854	58737894.1092427	176213682.3277281	6389577.999999999
Brussels	historical	1960	41.27952552963035	1371.7210255780733	857.3256409862959	1886.116410169851	6258477.17919996	10.006222000538978	Belgium	6399008.5	20.639762764815174	61.91928829444543	9.777226570944563	5010467.588523895	1098.1846769367748	686.3654230854734	1510.0039307880584	33.04793143981613	16.523965719908066	49.571897159726014	120985991.49941753	60492995.749708764	181478987.2491263	6399008.5
Brussels	historical	1961	96.67268148117486	3212.4388079885716	2007.7742549928573	4417.103360984286	14656752.061447857	10.550765614966824	Belgium	6395878.499999999	48.33634074058743	145.00902222176234	9.772204232487207	5094037.616267551	1116.501395346313	697.8133720914467	1535.1894186011411	33.59914078275716	16.79957039137858	50.39871117413316	123003927.44801876	61501963.72400938	184505891.17202812	6395878.499999999
Brussels	historical	1962	-39.09115540342234	-1299.0013594638915	-811.8758496649323	-1786.126869262851	-5926693.702554005	8.803704750374571	Belgium	6393748.5	-19.54557770171117	-58.6367331051334	9.75690006752591	5022230.550430055	1100.762860368231	687.9767877301704	1513.5489330063792	33.12551732411366	16.56275866205683	49.68827598617081	121270027.58667396	60635013.79333698	181905041.38001093	6393748.5
Brussels	historical	1963	-7.6504371388312595	-254.22446948100932	-158.89029342563086	-349.55864553638787	-1159899.142007105	8.547028340378853	Belgium	6400676.5	-3.8252185694156298	-11.475655708246771	9.720328359520654	4667517.935768834	1023.0176297575518	639.3860185984697	1406.649240916641	30.7859116958864	15.3929558479432	46.1788675438284	112704907.34112406	56352453.67056203	169057361.0116861	6400676.5
Brussels	historical	1964	50.260946142529946	1670.1741530354445	1043.858845647153	2296.489460423736	7620169.573224215	9.710318393394596	Belgium	6419820.5	25.130473071264973	75.39141921379475	9.666862436299438	4215989.509097381	924.0524951446152	577.5328094653837	1270.572180823835	27.807730473451386	13.903865236725693	41.71159571017528	101802009.87180465	50901004.93590233	152703014.80770698	6419820.5
Brussels	historical	1965	-22.721484117108197	-755.0362339655153	-471.8976462284471	-1038.1748217025836	-3444852.8174676634	9.26485946864298	Belgium	6443238.499999999	-11.360742058554099	-34.082226175662235	9.612020915174876	3884682.3553138915	851.4372285619529	532.1482678512149	1170.7261892727122	25.62250206705814	12.81125103352907	38.433753100587225	93802053.0248346	46901026.5124173	140703079.5372519	6443238.499999999
Brussels	historical	1966	46.20465685454437	1535.383424925863	959.6146405786643	2111.1522092730615	7005186.87622425	9.955781032614512	Belgium	6475625.0	23.102328427272184	69.30698528181644	9.586986367109397	3837137.4090232207	841.0164184160643	525.6352615100385	1156.3975753220939	25.30890616057539	12.654453080287695	37.96335924086299	92654001.99643713	46327000.998218566	138981002.9946557	6475625.0
Brussels	historical	1967	53.96639905047443	1793.3065679046138	1120.8166049403837	2465.796530868844	8181961.2160648005	10.079754889501285	Belgium	6518724.5	26.983199525237215	80.94959857571166	9.599473672764596	3981399.5223772423	872.6355117538856	545.3971948461951	1199.873828661595	26.260427021104775	13.130213510552387	39.39064053165637	96137448.30390127	48068724.151950635	144206172.4558519	6518724.5
Brussels	historical	1968	14.074737532447978	467.70434386154477	292.3152149134655	643.0934728096241	2133901.068868298	9.433334100441854	Belgium	6558690.500000001	7.037368766223989	21.112106298671954	9.629931457962583	4192890.1128590303	918.9896137773208	574.3685086108266	1263.610718943819	27.655371986005296	13.827685993002648	41.4830579790077	101244236.90799436	50622118.45399718	151866355.36199152	6558690.500000001
Brussels	historical	1969	45.801949024724415	1522.0014204032482	951.2508877520302	2092.751953054466	6944131.48058982	9.574971154617936	Belgium	6594953.5	22.900974512362207	68.7029235370866	9.654689864304562	4258951.674253401	933.4688601103326	583.4180375689467	1283.519682651659	28.091099373358507	14.045549686679253	42.13664906003758	102839402.10247697	51419701.051238485	154259103.15371546	6594953.5
Brussels	historical	1970	28.596563456975368	950.2654609015278	593.9159130634549	1306.6150087396009	4335586.165363221	9.532453730334975	Belgium	6631904.499999999	14.298281728487684	42.89484518546284	9.677926980781756	4344010.458936806	952.1118814107848	595.0699258817579	1309.1538369398386	28.65212822643688	14.32606411321844	42.97819233965362	104893286.53917451	52446643.269587256	157339929.80876178	6631904.499999999
Brussels	historical	1971	36.55234277107828	1214.6364685619915	759.1477928512446	1670.125144272738	5541778.887814086	9.807566687178939	Belgium	6664519.0	18.27617138553914	54.82851415661743	9.707837332068987	4602170.390547379	1008.6948801199723	630.4343000749875	1386.9554601649545	30.354893800634823	15.177446900317412	45.53234070095215	111126983.24302623	55563491.62151311	166690474.86453933	6664519.0
Brussels	historical	1972	-25.164150421610184	-836.2061768213601	-522.6288605133501	-1149.78349312937	-3815190.6817474556	9.303691509642888	Belgium	6694779.499999999	-12.582075210805092	-37.74622563241524	9.739348012881049	4809451.665182146	1054.1263923686543	658.8289952304118	1449.4237895069232	31.722075053054354	15.861037526527177	47.58311257958393	116132130.98380211	58066065.491901055	174198196.47570318	6694779.499999999
Brussels	historical	1973	40.54314786558597	1347.251153127365	842.031970704603	1852.4703355501267	6146833.386143602	9.7532497458262	Belgium	6728308.999999999	20.271573932792986	60.81472179837884	9.761864380184797	4762008.020350899	1043.7277852824052	652.3298658014971	1435.1257047632616	31.409147308501662	15.704573654250831	47.11372096275041	114986526.0459769	57493263.02298845	172479789.06896538	6728308.999999999
Brussels	historical	1974	16.43881609654733	546.2628115495002	341.41425721843757	751.1113658805626	2492324.0776945944	10.012440218990797	Belgium	6764193.000000001	8.219408048273666	24.658224144820977	9.762543670500722	4412804.677238685	967.1900662440935	604.4937914025636	1329.886341085634	29.10587961185637	14.552939805928185	43.65881941778496	106554436.23501405	53277218.117507026	159831654.35252106	6764193.000000001
Brussels	historical	1975	59.30071374526244	1970.5661543462877	1231.6038464664298	2709.5284622261456	8990708.079204937	10.034069322559931	Belgium	6802532.000000001	29.65035687263122	88.95107061789375	9.73727488299755	3874271.9584839945	849.155497749932	530.7221860937035	1167.5888094061363	25.55383740161244	12.77691870080622	38.33075610241685	93550676.8488374	46775338.4244187	140326015.27325612	6802532.000000001
Brussels	historical	1976	112.22330746239996	3729.1870105335756	2330.741881583485	5127.632139483666	17014415.735559437	10.165825598878287	Belgium	6841835.999999999	56.11165373119998	168.33496119359995	9.704644359951157	3489466.1622179467	764.8145013080708	478.0090633174979	1051.619939298561	23.015743830907073	11.507871915453537	34.52361574636351	84258907.17396758	42129453.58698379	126388360.76095137	6841835.999999999
Brussels	historical	1977	21.551697136553138	716.1641448102507	447.6025905064067	984.7256991140948	3267498.910696769	9.917927279537672	Belgium	6887131.499999999	10.775848568276569	32.327545704829696	9.684528829248979	3472338.915304105	761.0605841761869	475.6628651101056	1046.4583032423354	22.902776314052183	11.451388157026091	34.354164471080004	83845341.59092368	41922670.79546184	125768012.38638553	6887131.499999999
Brussels	historical	1978	-16.79526123227653	-558.1075040664643	-348.81719004154024	-767.3978180913884	-2546365.4873032435	9.27863903306935	Belgium	6937187.499999999	-8.397630616138265	-25.192891848414867	9.676625516938675	3694547.8187598693	809.7639054815999	506.10244092602727	1113.4253700372012	24.36841689090209	12.184208445451045	36.552625336352165	89210941.51341231	44605470.756706156	133816412.27011847	6937187.499999999
Brussels	historical	1979	-12.334055598019791	-409.8613823046071	-256.1633639403794	-563.5594006688347	-1869992.5567647696	9.010039196275685	Belgium	6990296.0	-6.167027799009896	-18.50108339702959	9.657383454049425	3747058.485774885	821.2730927725804	513.2956829828696	1129.2505025622957	24.714765588445058	12.357382794222529	37.07214838266818	90478898.04658453	45239449.023292266	135718347.0698768	6990296.0
Brussels	historical	1980	-10.908390622292577	-362.486452541145	-226.55403283821565	-498.41887224407446	-1653844.4397189743	9.262174178993767	Belgium	7044942.000000001	-5.454195311146289	-16.362585933438943	9.613687946767431	3496149.4611992515	766.2793339614686	478.9245837259112	1053.6340841970357	23.059825386695383	11.529912693347692	34.58973808004357	84420286.43437268	42210143.21718634	126630429.65155903	7044942.000000001
Brussels	historical	1981	18.837512136615203	625.9716199700362	391.23226248127264	860.7109774587998	2855995.51611329	9.555532042620934	Belgium	7096034.0	9.418756068307601	28.256268204922783	9.5554598635712	3088727.479716369	676.9813654172325	423.11335338580926	930.8493774487196	20.372560481129025	10.186280240564512	30.55884072169394	74582411.72158426	37291205.86079213	111873617.58237639	7096034.0
Brussels	historical	1982	87.68132501179485	2913.6555114445523	1821.0346946528452	4006.2763282362594	13293553.27096577	10.16433406464041	Belgium	7144330.5	43.84066250589743	131.52198751769237	9.508483959479095	2902290.5156636843	636.1184691865899	397.5740432416044	874.6628951314741	19.142863671999365	9.571431835999682	28.71429550799936	70080584.18762851	35040292.093814254	105120876.28144276	7144330.5
Brussels	historical	1983	87.59896001119027	2910.9185177012478	1819.3240735632799	4002.5129618392157	13281065.737011943	10.141877809289383	Belgium	7191958.5	43.799480005595136	131.39844001678532	9.512677148092878	3260738.3321454166	714.6823741688219	446.67648385551894	982.6882644821299	21.50710586188332	10.75355293094166	32.2606587928244	78735897.0325087	39367948.51625435	118103845.54876305	7191958.5
Brussels	historical	1984	4.00632869677459	133.13053476832678	83.20658423020424	183.0544853064494	607408.0648804909	9.53314792653902	Belgium	7242071.999999999	2.003164348387295	6.00949304516198	9.577688941673971	4176818.505192986	915.4670696313577	572.1669185195967	1258.7672207431158	27.54936723118086	13.77468361559043	41.324050846770746	100856161.47309694	50428080.73654847	151284242.2096454	7242071.999999999
Brussels	historical	1985	-4.256065752096312	-141.42931158941562	-88.39331974338478	-194.46530343544657	-645271.2341267089	8.79300620719178	Belgium	7291244.5	-2.128032876048156	-6.384098628144406	9.67371748921198	5357716.304494352	1174.2939845466917	733.9337403416746	1614.6542287516986	35.338306849934305	17.669153424967153	53.00746027490388	129370883.6190242	64685441.8095121	194056325.4285363	7291244.5
Brussels	historical	1986	1.3655391530410004	45.376945191190515	28.360590744494075	62.39329963788709	207032.31243480684	9.104686580292165	Belgium	7334970.5	0.6827695765205002	2.048308729561402	9.755354495020962	6423984.594864844	1407.9966235319996	879.9978897075159	1935.9953573563516	42.371175685834665	21.185587842917332	63.556763528758	155117687.49224553	77558843.74612276	232676531.23836827	7334970.5
Brussels	historical	1987	6.000776243802161	199.40614233815364	124.62883896134598	274.1834457149613	909790.5244178261	9.019997959920804	Belgium	7376985.500000001	3.0003881219010804	9.001164365703309	9.811764156310499	7300586.6466681175	1600.1285800916185	1000.0803625572805	2200.1767976260785	48.15304813509252	24.07652406754626	72.22957220263298	176284687.68016252	88142343.84008126	264427031.52024376	7376985.500000001
Brussels	historical	1988	55.06498530667123	1829.8126528632338	1143.6329080395212	2515.9923976869463	8348520.228688505	10.287571140977203	Belgium	7418152.5	27.532492653335616	82.59747796000676	9.864497464018987	8210832.813686747	1799.63458930118	1124.7716183131413	2474.4975602892473	54.15682969629565	27.078414848147826	81.23524454444443	198264080.437343	99132040.2186715	297396120.6560145	7418152.5
Brussels	historical	1989	139.71757032456347	4642.822958789053	2901.7643492431584	6383.8815683349485	21182879.749475054	10.837805259391054	Belgium	7456988.0	69.85878516228173	209.57635548684513	9.957848392429995	9628988.714260554	2110.463279838007	1319.0395498987102	2901.8870097771196	63.510671058420286	31.755335529210143	95.26600658763094	232507790.1710821	116253895.08554105	348761685.25662315	7456988.0
Brussels	historical	1990	134.46967404955794	4468.435061444865	2792.771913403041	6144.0982094866895	20387234.967842195	10.869918948656892	Belgium	7496484.0	67.23483702477897	201.70451107433686	10.097698684864943	11578018.367867565	2537.64786145041	1586.0299134063403	3489.265809494306	76.36603779387067	38.18301889693534	114.54905669081468	279570320.95033467	139785160.47516733	419355481.425502	7496484.0
Brussels	historical	1991	47.58897515529065	1581.384402283591	988.3652514272444	2174.4035531399377	7215066.335418884	9.663384090057791	Belgium	7544388.999999999	23.794487577645324	71.3834627329359	10.240338778252914	13518626.543879932	2962.986639754585	1851.8666498464643	4074.1066296622002	89.16585833344311	44.582929166721556	133.7487875001604	326429501.28403103	163214750.64201552	489644251.92604655	7544388.999999999
Brussels	historical	1992	103.36599118523732	3434.857877344827	2146.786173340517	4722.929581349137	15671539.065385772	10.356493006638491	Belgium	7596638.999999999	51.68299559261866	155.04898677785593	10.332559864326068	14973158.552011957	3281.788175783452	2051.117609864695	4512.458741702238	98.7596284222565	49.37981421112825	148.13944263338382	361551572.0413616	180775786.0206808	542327358.0620424	7596638.999999999
Brussels	historical	1993	41.77075590519131	1388.0446394257176	867.5278996410735	1908.5613792103616	6332953.667379836	9.85054363093964	Belgium	7639953.0	20.885377952595654	62.65613385778698	10.372637188036478	15839599.218199074	3471.6929793313675	2169.8081120820666	4773.5778465805615	104.47447862873621	52.237239314368104	156.71171794310732	382473208.8391309	191236604.41956544	573709813.2586963	7639953.0
Brussels	historical	1994	158.79006061937812	5276.602916573493	3297.876822858433	7255.329010288552	24074500.80686656	10.9042426122378	Belgium	7674893.499999999	79.39503030968906	238.185090929067	10.39607917408394	16425212.321993748	3600.046536327418	2250.0290852046755	4950.063987450254	108.33705260262919	54.16852630131459	162.50557890395194	396613801.65723526	198306900.82861763	594920702.485853	7674893.499999999
Brussels	historical	1995	156.0086533407239	5184.176591515873	3240.1103696974205	7128.242813334326	23652805.698791172	10.649581950984588	Belgium	7699701.999999999	78.00432667036195	234.0129800110859	10.437957236094096	17069676.033013582	3741.298856550902	2338.3117853443773	5144.285927757606	112.58779211165665	56.29389605582833	168.88168816748367	412175439.30592346	206087719.65296173	618263158.9588852	7699701.999999999
Brussels	historical	1996	-8.317658015556372	-276.3962578813308	-172.74766117583175	-380.04485458682973	-1261057.9265835718	8.935870728206114	Belgium	7721937.499999999	-4.158829007778186	-12.476487023334684	10.50101122713834	17948296.852732062	3933.8732827905815	2458.6708017441338	5409.0757638370915	118.38297990573673	59.191489952868366	177.57446985860517	433391185.96979743	216695592.98489872	650086778.9546962	7721937.499999999
Brussels	historical	1997	132.84204389214057	4414.348816989564	2758.9680106184774	6069.729623360649	20140466.47751488	10.44265245411494	Belgium	7748795.0	66.42102194607028	199.2630658382107	10.572805704916089	18980782.57500052	4160.171523287807	2600.1072020548686	5720.235844520734	125.19302642520252	62.59651321260126	187.78953963780356	458322254.100797	229161127.0503985	687483381.1511955	7748795.0
Brussels	historical	1998	97.87904215319575	3252.5262430307644	2032.8289018942278	4472.223584167301	14839650.983827861	10.41171005458048	Belgium	7775008.000000001	48.93952107659788	146.81856322979357	10.630639594593873	19944448.18451909	4371.385903456259	2732.1161896601448	6010.655617252353	131.54915076521823	65.77457538260911	197.3237261478264	481591547.2718639	240795773.63593194	722387320.9077958	7775008.000000001
Brussels	historical	1999	168.09848751585994	5585.9224817849545	3491.201551115597	7680.643412454313	25485771.323143855	10.964950686938142	Belgium	7803880.000000001	84.04924375792997	252.14773127378987	10.668996700991437	20707192.589962505	4538.562759443855	2836.6017246524007	6240.523794235298	136.5800434657183	68.29002173285915	204.8700651985768	500009267.08000416	250004633.54000208	750013900.6200062	7803880.000000001
Brussels	historical	2000	134.77238161591674	4478.494051417459	2799.0587821359118	6157.929320699006	20433129.109592155	10.900345765827783	Belgium	7835609.500000001	67.38619080795837	202.15857242387514	10.696853978527917	21406583.395591743	4691.853894924207	2932.408684327648	6451.29910552087	141.19306989203648	70.59653494601824	211.78960483805736	516897209.88566566	258448604.94283283	775345814.8284985	7835609.500000001
Brussels	historical	2001	130.15783763295516	4325.152487441881	2703.2203046511754	5947.084670232585	19733508.22395358	10.497758588398973	Belgium	7876406.499999999	65.07891881647758	195.2367564494325	10.735413385830558	22395943.797283836	4908.700010363447	3067.9375064772094	6749.462514249795	147.71867137467302	73.85933568733651	221.57800706200547	540786946.1296582	270393473.0648291	811180419.1944873	7876406.499999999
Brussels	historical	2002	158.0461533341276	5251.882834373753	3282.426771483596	7221.33889726391	23961715.43183025	11.026096124518407	Belgium	7924804.0	79.0230766670638	237.0692300011912	10.778993103190398	23430243.682130285	5135.395875535522	3209.6224222096666	7061.169328861492	154.5406837075975	77.27034185379875	231.81102556139922	565761820.2038118	282880910.1019059	848642730.3057177	7924804.0
Brussels	historical	2003	210.73007327764574	7002.572547232058	4376.6078420200365	9628.537252444079	31949237.246746264	10.892326041443708	Belgium	7968335.5	105.36503663882287	316.0951099164684	10.809203483724863	24101628.148623075	5282.548635314697	3301.5928970716	7263.5043735575655	158.96898654089466	79.48449327044733	238.45347981134245	581973503.8282995	290986751.91414976	872960255.7424493	7968335.5
Brussels	historical	2004	127.2432525559231	4228.300656426257	2642.6879102664107	5813.913402586103	19291621.744944796	10.515294059378203	Belgium	8010033.5	63.62162627796155	190.86487883388463	10.816281557279439	24414357.26139721	5351.092002497993	3344.432501561233	7357.751503434768	161.03167831478675	80.51583915739337	241.54751747218424	589524863.2795274	294762431.6397637	884287294.9192911	8010033.5
Brussels	historical	2005	164.91866003243877	5480.2566302337045	3425.1603938960657	7535.352866571344	25003670.875441276	10.739970753290882	Belgium	8057506.5	82.45933001621938	247.3779900486582	10.801581837530787	24338415.8843072	5334.447317108428	3334.029573192775	7334.865061024082	160.53078585731174	80.26539292865587	240.79617878596798	587691133.6643323	293845566.83216614	881536700.4964983	8057506.5
Brussels	historical	2006	234.28862045758893	7785.424435285011	4865.890272053132	10704.95859851689	35520998.985987864	11.083091505912885	Belgium	8113521.499999999	117.14431022879447	351.43293068638326	10.783409517610151	24109890.401703157	5284.3595400993245	3302.7247125620893	7265.994367636547	159.02348252724852	79.51174126362426	238.53522379087423	582173009.5357462	291086504.7678731	873259514.3036194	8113521.499999999
Brussels	historical	2007	163.63353815094737	5437.551955636444	3398.469972272778	7476.633939000111	24808830.797591276	11.143500006688784	Belgium	8177513.500000001	81.81676907547369	245.45030722642105	10.759139054965662	23706214.180240013	5195.88256005255	3247.426600032864	7144.338520072332	156.36092382287694	78.18046191143847	234.5413857343155	572425582.367402	286212791.183701	858638373.5511029	8177513.500000001
Brussels	historical	2008	121.16589749817597	4026.349795662826	2516.4686222892665	5536.230969036385	18370220.942711644	10.57313520921384	Belgium	8247831.0	60.58294874908798	181.748846247264	10.72622067618679	23130687.256115645	5069.7396725732615	3168.58729535829	6970.8920497883255	152.56487605005043	76.28243802502521	228.8473140750799	558528536.9680333	279264268.48401666	837792805.45205	8247831.0
Brussels	historical	2009	162.09488897960475	5386.42255450503	3366.514096565644	7406.331012444417	24575552.904929202	10.650786768247004	Belgium	8332805.0	81.04744448980237	243.14233346940716	10.710340849329128	22778148.47766179	4992.470899213577	3120.2943120084988	6864.64748641868	150.23960856266328	75.11980428133164	225.35941284399377	550015907.577737	275007953.7888685	825023861.3666055	8332805.0
Brussels	historical	2010	64.87634774526101	2155.844795285033	1347.4029970531456	2964.2865935169198	9836041.878487961	9.40832870692423	Belgium	8432796.0	32.43817387263051	97.31452161789164	10.715503896798333	22815130.047662474	5000.576448802735	3125.3602805017154	6875.792617103785	150.48353078515416	75.24176539257708	225.72529617773105	550908888.4891329	275454444.24456644	826363332.7336993	8432796.0
Brussels	historical	2011	179.59861912827705	5968.072521720476	3730.045326075298	8206.099717365656	27229330.880349673	11.148285748207407	Belgium	8518873.0	89.79930956413853	269.3979286924154	10.726362743241676	23099612.322200768	5062.928728153592	3164.3304550960534	6961.527001211335	152.35991268737706	76.17995634368853	228.53986903106914	557778181.5123738	278889090.7561869	836667272.2685606	8518873.0
Brussels	historical	2012	125.76847255733824	4179.293631606924	2612.0585197543273	5746.528743459519	19068027.194206588	10.353249971983862	Belgium	8582474.0	62.88423627866912	188.65270883600715	10.747127430606291	23839273.787288934	5225.046309542891	3265.6539434643437	7184.438675621572	157.23855543978922	78.61927771989461	235.85783315967507	575638525.7111133	287819262.85555667	863457788.56667	8582474.0
Brussels	historical	2013	95.56561515699691	3175.650929879499	1984.7818311746869	4366.520028584311	14488907.367575213	9.921712128103596	Belgium	8631854.5	47.782807578498456	143.34842273549526	10.791401064425985	25237620.117687423	5531.5331764795	3457.2082352997463	7605.8581176592315	166.46173727653883	83.23086863826941	249.6926059148032	609403900.7492228	304701950.3746114	914105851.1238341	8631854.5
Brussels	historical	2014	237.3738129552407	7887.945560774858	4929.965975484286	10845.925146065429	35988751.621035285	11.639474612719392	Belgium	8675575.5	118.68690647762035	356.0607194328609	10.864555623810253	27145976.60027103	5949.803090470435	3718.6269315439845	8180.979249396752	179.04883280901808	89.52441640450904	268.5732492135166	655484310.8308164	327742155.4154082	983226466.2462246	8675575.5
Brussels	historical	2015	187.00166554292156	6214.076183099988	3883.797614437493	8544.354751762483	28351722.585393697	11.053224746495077	Belgium	8727672.0	93.50083277146078	280.50249831438214	10.962578757998394	29477308.5431254	6460.779954657377	4037.987471660743	8883.57243765376	194.42578053887414	97.21289026943707	291.6386708083038	711778159.9850056	355889079.9925028	1067667239.9775084	8727672.0
Brussels	historical	2016	183.55702127726966	6099.610454528572	3812.2565340803576	8386.964374976786	27829472.69878661	10.818197448396944	Belgium	8774199.0	91.77851063863483	275.3355319159044	11.06862377856355	32121654.71275413	7040.362676767892	4400.226672979945	9680.498680555846	211.86730059126774	105.93365029563387	317.8009508868797	775630253.1375588	387815126.5687794	1163445379.7063382	8774199.0
Brussels	historical	2017	216.36826314531328	7189.92992327867	4493.7062020491685	9886.153644508171	32804055.274958927	11.115150514367508	Belgium	8814119.999999998	108.18413157265664	324.5523947179697	11.169928754957924	34867503.26571834	7642.19249659588	4776.370310372281	10508.014682819501	229.97830782146576	114.98915391073288	344.96746173222465	841933288.4966973	420966644.24834865	1262899932.745046	8814119.999999998
Brussels	historical	2018	299.4020531436648	9949.147576892845	6218.217235558029	13680.077918227662	45392985.8195736	11.453915781517551	Belgium	8861012.499999998	149.7010265718324	449.1030797154968	11.274070648187369	37499672.55972829	8219.106314461573	5136.9414465381315	11301.271182384202	247.33951190662847	123.66975595331424	371.00926785996813	905491350.9337791	452745675.46688956	1358237026.4006686	8861012.499999998
Brussels	historical	2019	242.76150382955018	8066.978840755286	5041.8617754720535	11092.095906038518	36805590.960945986	11.33123536828446	Belgium	8915792.5	121.38075191477509	364.14225574432527	11.37947600378228	40134108.48863966	8796.516929017034	5497.823080635359	12095.2107773987	264.71566621217926	132.35783310608963	397.0734993182905	969104145.0032978	484552072.5016489	1453656217.5049467	8915792.5
Brussels	historical	2020	301.90270479624405	10032.244376225664	6270.1527351410405	13794.336017310288	45772114.96652959	11.805860759130592	Belgium	8962833.5	150.95135239812203	452.8540571943661	11.484854109031744	42774146.93311661	9375.155492191028	5859.472182619002	12890.838801762424	282.1287734662229	141.06438673311146	423.193160199321	1032852221.037907	516426110.5189535	1549278331.5568604	8962833.5
Brussels	historical	2021	139.6443202356512	4640.3888540895105	2900.243033805944	6380.534674373076	21171774.14678339	10.553661440496576	Belgium	8996065.5	69.8221601178256	209.46648035347658	11.589590201922025	45417010.94673699	9954.413358190346	6221.508348868457	13687.318367512331	299.560517546758	149.780258773379	449.34077632008837	1096668525.0927482	548334262.5463741	1645002787.6391222	8996065.5
Brussels	historical	2022	335.2220588353342	11139.448441865728	6962.1552761660805	15316.741607565376	50823733.516012385	11.876852876846105	Belgium	9062285.0	167.6110294176671	502.8330882530011	11.693175178400931	48054057.80096479	10532.396230349397	6582.747643967206	14482.044816728918	316.9538929357977	158.47694646789884	475.4308394037468	1160344364.2538738	580172182.1269369	1740516546.3808107	9062285.0
Brussels	historical	2023	315.063624563229	10469.58250278336	6543.4890642396	14395.675941327121	47767470.16894908	11.829891591529323	Belgium	9136595.000000002	157.5318122816145	472.59543684484345	11.796359114325142	50679115.7553585	11107.751398433804	6942.344624020991	15273.158172844636	334.26819220414086	167.13409610207043	501.40228830627314	1223730711.684228	611865355.842114	1835596067.526342	9136595.000000002
Bucharest	historical	1950	240.26660435784896	5219.846191744441	3262.4038698402755	7177.288513648606	23815548.24983401	11.301150220061002	Romania	10124695.499999998	120.13330217892448	360.3999065367738	10.928123051366876	13186816.716225019	2890.2611980769084	1806.4132487979641	3974.1091473553147	133.03710842428558	66.51855421214279	199.55566263641293	111374794.78535883	55687397.392679416	167062192.17803824	10124695.499999998
Bucharest	historical	1951	118.83622806636292	2581.7438681141225	1613.5899175713266	3549.897818656919	11779206.398270685	11.272624311055223	Romania	10315238.999999998	59.41811403318146	178.25434209954454	10.830776447040598	10787329.506501546	2364.3461932059827	1477.7163707536515	3250.9760156578636	108.82953453042848	54.41476726521424	163.2443017956537	91108918.54517186	45554459.27258593	136663377.8177578	10315238.999999998
Bucharest	historical	1952	137.23173566750557	2981.39042138216	1863.3690133638504	4099.41182940047	13602593.797556106	11.139690128180499	Romania	10502643.499999998	68.61586783375279	205.84760350125833	10.746143522509437	8568945.974663533	1878.1251451320165	1173.8282157073465	2582.4220745566176	86.44905129459372	43.22452564729686	129.67357694189016	72372629.42168705	36186314.710843526	108558944.13253057	10502643.499999998
Bucharest	historical	1953	-69.13206890745957	-1501.909795489352	-938.6936221808451	-2065.125968797859	-6852463.441920169	9.992340589549444	Romania	10686353.0	-34.566034453729785	-103.69810336118977	10.672662527870804	6510168.229651625	1426.8861873211386	891.803867075429	1961.9685075666462	65.67877413226482	32.83938706613241	98.51816119840544	54984357.953770496	27492178.976885248	82476536.93065575	10686353.0
Bucharest	historical	1954	24.882411367784346	540.5760012577637	337.8600007861023	743.292001729425	2466378.005738547	9.497593542647689	Romania	10865115.999999998	12.441205683892173	37.32361705167642	10.606071040492388	4566684.512561023	1000.9171534382206	625.5732208987793	1376.2610859776182	46.07165745237421	23.035828726187106	69.10748617856181	38569850.58495775	19284925.292478874	57854775.87743662	10865115.999999998
Bucharest	historical	1955	-17.753376190137203	-385.69610347792127	-241.06006467370077	-530.3321422821417	-1759738.4721180154	10.333223024133133	Romania	11037068.0	-8.876688095068602	-26.630064285205787	10.540786815120844	2700341.0851672627	591.8555803103653	369.9097376941102	813.8014229273621	27.24278174640553	13.621390873202765	40.86417261960928	22806863.90679768	11403431.95339884	34210295.86019652	11037068.0
Bucharest	historical	1956	-177.62490924571424	-3858.941231400907	-2411.8382696255667	-5306.044193176247	-17606419.36826664	9.192773370794912	Romania	11208155.0	-88.81245462285712	-266.4373638685714	10.469138770793293	872245.6068783962	191.17711931592308	119.4856995724303	262.8685390593293	8.799776009030925	4.3998880045154625	13.199664013547785	7366916.334632339	3683458.1673161695	11050374.50194851	11208155.0
Bucharest	historical	1957	-9.01377987768296	-195.82640164868033	-122.3915010304253	-269.26130226693556	-893457.957522104	10.49430366411601	Romania	11376627.5	-4.50688993884148	-13.520669816524123	10.405178790605481	-610111.654030653	-133.72310225332245	-83.576938908306	-183.86926559824775	-6.155199697917215	-3.0775998489586076	-9.23279954687547	-5152954.024167388	-2576477.012083694	-7729431.036251081	11376627.5
Bucharest	historical	1958	96.82577155193405	2103.561734053237	1314.7260837832732	2892.3973843232006	9597500.411617894	10.991929981806507	Romania	11535569.0	48.41288577596703	145.23865732790102	10.452937979370272	-377857.5812564599	-82.81810000150224	-51.76131250088295	-113.87488750185277	-3.8120708802069516	-1.9060354401034758	-5.718106320315334	-3191354.780778103	-1595677.3903890515	-4787032.171167155	11535569.0
Bucharest	historical	1959	-111.68413578781241	-2426.3630496147107	-1516.4769060091942	-3336.249193220227	-11070281.413867118	10.037746147260274	Romania	11685772.5	-55.842067893906204	-167.5262036817187	10.51765057452818	141129.54566291906	30.932503159002195	19.33281447428762	42.53219184358274	1.423805841265239	0.7119029206326195	2.135708761893004	1191968.806772135	595984.4033860675	1787953.2101582023	11685772.5
Bucharest	historical	1960	57.66084634875939	1252.694897115447	782.9343106971544	1722.4554835337394	5715420.468089227	11.093277227683146	Romania	11826918.5	28.830423174379696	86.49126952313921	10.557926926505123	524969.6774206355	115.06184710592649	71.91365444116683	158.21003977066323	5.296232547811821	2.6481162739059103	7.944348821720952	4433851.728547476	2216925.864273738	6650777.592821214	11826918.5
Bucharest	historical	1961	40.91976923098095	888.9912193925743	555.619512120359	1222.3629266647897	4056022.4384786203	11.022458596425514	Romania	11958713.499999998	20.459884615490473	61.37965384647168	10.579680639712821	987800.2823470396	216.50417147332897	135.3151071708286	297.6932357757921	9.96556607194119	4.982783035970595	14.948349107914222	8342881.8419802785	4171440.9209901392	12514322.762970418	11958713.499999998
Bucharest	historical	1962	31.01901208781514	673.8950365199532	421.1843978249708	926.6056752149358	3074646.1041222867	10.765051102311643	Romania	12079044.5	15.50950604390757	46.52851813172295	10.598275556158459	1523616.1656472846	333.94326918297077	208.71454323935515	459.1719951265897	15.371222137090854	7.685611068545427	23.056833205636586	12868339.754189752	6434169.877094876	19302509.631284628	12079044.5
Bucharest	historical	1963	88.21279231194254	1916.4428166922348	1197.7767604326468	2635.1088729518233	8743770.351158323	10.345807971693064	Romania	12188032.500000002	44.10639615597127	132.3191884679136	10.610045771430016	1923830.651324332	421.66151261903565	263.53844538688617	579.7845798511556	19.408843882334338	9.704421941167169	29.11326582350305	16248519.15393541	8124259.576967705	24372778.730903115	12188032.500000002
Bucharest	historical	1964	-101.29994498451507	-2200.764161397146	-1375.477600873216	-3026.050721921075	-10040986.486374477	10.143330308257557	Romania	12290309.000000002	-50.64997249225753	-151.94991747677247	10.602834616961019	2018089.2796660701	442.32093800900753	276.45058625562814	608.1912897623884	20.359785692513938	10.179892846256969	30.539678538771277	17044619.95780829	8522309.978904145	25566929.936712436	12290309.000000002
Bucharest	historical	1965	-61.87986091155303	-1344.3539404409653	-840.2212127756031	-1848.4866681063268	-6133614.853261903	9.973479221291738	Romania	12389302.0	-30.939930455776516	-92.81979136732954	10.58073233549105	1776890.6803826047	389.4554915907241	243.40968224420206	535.5013009372146	17.926418724944316	8.963209362472158	26.8896280874167	15007475.96196793	7503737.980983965	22511213.942951895	12389302.0
Bucharest	historical	1966	119.04379020785487	2586.253202470897	1616.4082515443108	3556.0981533974837	11799780.236273468	11.439865572158604	Romania	12491796.499999998	59.521895103927434	178.56568531178237	10.55275678620473	1261192.0256513036	276.42564945783886	172.7660309111394	380.0852680044906	12.723718230948876	6.361859115474438	19.085577346422507	10651926.546383053	5325963.2731915265	15977889.81957458	12491796.499999998
Bucharest	historical	1967	60.346476863090714	1311.0408260061115	819.4005162538197	1802.6811357584033	5981623.768652883	10.704926122377996	Romania	12631094.5	30.173238431545357	90.51971529463592	10.542166653975018	861808.1457069016	188.88945659328593	118.05591037078885	259.7230028157554	8.694476171815202	4.347238085907601	13.041714257723818	7278762.375937773	3639381.1879688865	10918143.563906658	12631094.5
Bucharest	historical	1968	52.01161992820627	1129.9641784771284	706.2276115482053	1553.7007454060515	5155461.564301899	10.870164548113047	Romania	12813812.0	26.005809964103136	78.01742989230902	10.547844835667648	634646.5845043678	139.10062126124842	86.93788828827121	191.26335423418115	6.402723893925939	3.2013619469629697	9.604085840889104	5360174.076237614	2680087.038118807	8040261.114356421	12813812.0
Bucharest	historical	1969	-121.29799884032244	-2635.2263936350696	-1647.0164960219186	-3623.4362912482206	-12023220.420960005	9.918976833395762	Romania	13020560.5	-60.64899942016122	-181.9469982604836	10.558501886100192	581110.1390301291	127.36660581484536	79.60412863426544	175.12908299538768	5.862613717646744	2.931306858823372	8.793920576467476	4908009.557950965	2454004.7789754826	7362014.336926447	13020560.5
Bucharest	historical	1970	11.30773753117899	245.66314926339433	153.53946828962148	337.7868302371671	1120838.118514236	10.722378163794948	Romania	13244002.500000002	5.653868765589495	16.96160629676877	10.556064525394545	509073.09683191456	111.57766505905205	69.736040661907	153.41928945609976	5.135857594487552	2.567928797243776	7.703786391729665	4299590.485749233	2149795.2428746163	6449385.728623848	13244002.500000002
Bucharest	historical	1971	2.767851754839093	60.1322038925245	37.58262743282785	82.68178035222135	274353.18025964336	10.586698432817851	Romania	13469521.999999996	1.3839258774195464	4.1517776322592255	10.527007475067462	-93361.90387561051	-20.462883041275596	-12.789301900750361	-28.136464181707403	-0.9418950756573002	-0.4709475378286501	-1.4128426134860415	-788527.1410608648	-394263.5705304324	-1182790.7115912973	13469521.999999996
Bucharest	historical	1972	26.55161931865857	576.8399206188761	360.52495038679757	793.1548908509545	2631832.137823622	10.573954847992443	Romania	13694820.500000002	13.275809659329285	39.82742897798804	10.488258052887925	-1071459.928805059	-234.84053234079536	-146.77533271300157	-322.9057319686134	-10.809578519831595	-5.404789259915797	-16.214367779747626	-9049464.496199613	-4524732.248099807	-13574196.74429942	13694820.500000002
Bucharest	historical	1973	-68.28279275139641	-1483.4590793741627	-927.1619246088517	-2039.7562341394735	-6768282.049644616	10.098810901380565	Romania	13914308.999999998	-34.14139637569821	-102.42418912709464	10.456457593291017	-2064752.31823053	-452.5484533106323	-282.8427833192226	-622.2541233020969	-20.830552508678796	-10.415276254339398	-31.245828763021176	-17438732.233418837	-8719366.116709419	-26158098.350128256	13914308.999999998
Bucharest	historical	1974	17.733815196719462	385.2711364823179	240.7944603014487	529.7478126631871	1757799.560200575	10.51917072452911	Romania	14126478.5	8.866907598359731	26.600722795078916	10.430645821234116	-2923725.749156034	-640.8166025546215	-400.51037659667844	-881.1228285128	-29.49643025027564	-14.74821512513782	-44.244645375413874	-24693552.836006735	-12346776.418003367	-37040329.2540101	14126478.5
Bucharest	historical	1975	108.87057641585423	2365.237837427128	1478.273648391955	3252.202026462301	10791397.63326127	11.065476090940711	Romania	14347725.999999998	54.435288207927115	163.30586462378113	10.40025292734874	-3859630.0395029536	-845.946310027954	-528.7164437675209	-1163.1761762884114	-38.93843609816054	-19.46921804908027	-58.407654147241146	-32598125.297977913	-16299062.648988957	-48897187.94696687	14347725.999999998
Bucharest	historical	1976	-261.1145764597552	-5672.773089648448	-3545.4831810302803	-7800.062998266617	-25882027.221521046	9.659083215265326	Romania	14570169.999999998	-130.5572882298776	-391.6718646896336	10.37014262853762	-4820946.82693348	-1056.6458798759418	-660.4036749224275	-1452.8880848293015	-48.63681959978262	-24.31840979989131	-72.95522939967415	-40717329.66912494	-20358664.83456247	-61075994.50368741	14570169.999999998
Bucharest	historical	1977	-36.30162457231242	-788.6609846772596	-492.9131154232873	-1084.408853931232	-3598265.742589997	10.705947583342251	Romania	14720448.0	-18.15081228615621	-54.4524368584691	10.35444657364366	-5571513.28842601	-1221.1535974631602	-763.220998414571	-1679.0861965118193	-56.209017944995296	-28.104508972497648	-84.31352691747978	-47056553.715407036	-23528276.857703518	-70584830.57311055	14720448.0
Bucharest	historical	1978	-138.4987887056858	-3008.9174345255747	-1880.5733965784843	-4137.261472472665	-13728185.795022935	9.940722739859803	Romania	14793281.0	-69.2493943528429	-207.7481830585286	10.358094449759285	-5952075.573312282	-1304.5645092190884	-815.3528182619357	-1793.7762001762221	-60.04837561910658	-30.02418780955329	-90.07256342865882	-50270752.20579145	-25135376.102895726	-75406128.30868718	14793281.0
Bucharest	historical	1979	2.00978215006473	43.66297068329597	27.28935667706006	60.03658468953208	199212.30374253797	10.655983451947774	Romania	14841635.5	1.004891075032365	3.014673225096942	10.363258094951801	-6079519.585464695	-1332.4974433895388	-832.8109021184669	-1832.1839846605649	-61.334112975410356	-30.667056487705178	-92.00116946311523	-51347134.09579393	-25673567.047896966	-77020701.1436909	14841635.5
Bucharest	historical	1980	-219.70847158599065	-4773.216118683029	-2983.2600741768933	-6563.172163189165	-21777798.541491322	9.631125861829748	Romania	14878779.5	-109.85423579299533	-329.5627073789858	10.355852916494214	-5922108.046118715	-1297.9962840807352	-811.2476775505617	-1784.7448906112857	-59.746043885056665	-29.873021942528332	-89.61906582758446	-50017648.87818413	-25008824.439092066	-75026473.3172762	14878779.5
Bucharest	historical	1981	-22.9142836455447	-497.81798241758014	-311.13623901098765	-684.4997258241729	-2271294.5447802097	10.604069205506207	Romania	14908484.499999998	-11.45714182277235	-34.3714254683167	10.346991008618323	-5197660.775717434	-1139.2133207054358	-712.0083254407741	-1566.4183159699655	-52.43735277832976	-26.21867638916488	-78.6560291675031	-43899025.42190195	-21949512.710950974	-65848538.13285293	14908484.499999998
Bucharest	historical	1982	-37.46220092048198	-813.8747677055305	-508.67172981595655	-1119.077805595104	-3713303.6276564826	10.46417804874786	Romania	14945111.0	-18.73110046024099	-56.193301380722794	10.341398687158062	-4114777.458437269	-901.8690319860455	-563.6681449913174	-1240.069918980807	-41.5125277510086	-20.7562638755043	-62.26879162652085	-34753079.90417936	-17376539.95208968	-52129619.85626903	14945111.0
Bucharest	historical	1983	46.22741517267545	1004.3010250558638	627.6881406599148	1380.9139094518125	4582123.426817378	10.886615491893194	Romania	14997058.5	23.113707586337725	69.3411227590135	10.343279480428786	-2925530.516951406	-641.2121680989247	-400.7576050618268	-881.666731136105	-29.51463791131504	-14.75731895565752	-44.27195686697184	-24708795.759847105	-12354397.879923552	-37063193.63977066	14997058.5
Bucharest	historical	1984	-41.69413870021019	-905.8145708348718	-566.1341067717949	-1245.495034897949	-4132778.9794341037	10.317585762732667	Romania	15037942.000000002	-20.847069350105095	-62.54120805031547	10.374735956074442	-1486133.3344172079	-325.7278541186961	-203.57990882414197	-447.8757994132043	-14.993071170891765	-7.496535585445883	-22.489606756332435	-12551762.772335095	-6275881.386167548	-18827644.158502642	15037942.000000002
Bucharest	historical	1985	-61.63782872661527	-1339.0957366127502	-836.9348353829689	-1841.2566378425315	-6109624.298295673	9.630585803724315	Romania	15058777.5	-30.818914363307634	-92.45674308992322	10.428169604623633	89081.44696913694	19.524700705707325	12.202937941025102	26.846463470347715	0.8987110668284404	0.4493555334142202	1.3480666002477737	752374.7458501591	376187.37292507954	1128562.1187752387	15058777.5
Bucharest	historical	1986	92.27493988064448	2004.6938891767556	1252.933680735472	2756.4540976180388	9146415.869368948	10.559651581228596	Romania	15063805.5	46.13746994032224	138.41240982096667	10.476263489320004	1316655.7776877745	288.5820882605668	180.36380516271103	396.800371358118	13.283272318345714	6.641636159172857	19.9249084775227	11120368.941096237	5560184.470548118	16680553.411644354	15063805.5
Bucharest	historical	1987	-88.43646539880834	-1921.302164972425	-1200.8138531077657	-2641.7904768370845	-8765941.127686689	9.962702335723458	Romania	15170330.999999998	-44.21823269940417	-132.65469809821244	10.50436114777518	1952451.6392731506	427.93460586813103	267.4591286675302	588.410083068618	19.697590860384622	9.848795430192311	29.546386290582983	16490249.719239244	8245124.859619622	24735374.578858867	15170330.999999998
Bucharest	historical	1988	104.67660932153677	2274.122956005788	1421.3268475036177	3126.919064507959	10375685.986776408	10.53365713651063	Romania	15384052.0	52.33830466076839	157.01491398230547	10.52671578511491	2237059.579226489	490.3144283236139	306.4465177022446	674.1823389449659	22.568899242146244	11.284449621073122	33.85334886321379	18894025.519623645	9447012.759811822	28341038.279435467	15384052.0
Bucharest	historical	1989	47.656187973943744	1035.341436541685	647.0883978385532	1423.594475244817	4723745.304221438	11.23439423025471	Romania	15568974.000000002	23.828093986971872	71.48428196091609	10.572230030924425	2431505.716243584	532.9327597245747	333.0829748278768	732.7825446213176	24.530597229589958	12.265298614794979	36.795895844383445	20536301.974441897	10268150.987220949	30804452.961662844	15568974.000000002
Bucharest	historical	1990	183.22658452353159	3980.6388907341807	2487.899306708863	5473.378474759498	18161664.938974697	11.421665390223673	Romania	15711044.999999998	91.61329226176579	274.83987678529763	10.634684711187889	2446206.014912091	536.1547429944158	335.096714371514	737.2127716173668	24.67890331967401	12.339451659837005	37.018354979510164	20660459.516230535	10330229.758115267	30990689.2743458	15711044.999999998
Bucharest	historical	1991	-120.69250589954144	-2622.0719228774215	-1638.7949517983886	-3605.3488939564545	-11963203.148128236	10.004600462194992	Romania	15812436.999999998	-60.34625294977072	-181.03875884931207	10.67542216755012	2054354.3524891273	450.26944712086197	281.4184044505435	619.1204897912316	20.725651126824847	10.362825563412423	31.08847669023962	17350911.849963464	8675455.924981732	26026367.774945196	15812436.999999998
Bucharest	historical	1992	39.343414914700745	854.7445661938641	534.215353871165	1175.2737785165627	3899772.0832595043	10.770170451513405	Romania	15886299.000000002	19.671707457350372	59.015122372051245	10.673305180637499	1379420.1545990407	302.3386640218569	188.9616650136332	415.7156630299052	13.916479816105248	6.958239908052624	20.874719724160958	11650471.827085406	5825235.913542703	17475707.74062811	15886299.000000002
Bucharest	historical	1993	-7.966190827347404	-173.06729315950307	-108.16705822468936	-237.96752809431678	-789619.5250402329	10.295836399026113	Romania	15948935.999999998	-3.983095413673702	-11.949286241021099	10.654213738580554	913626.8023416393	200.24697037628977	125.15435648513403	275.3395842673883	9.217256186849761	4.608628093424881	13.825884280268399	7716418.587665543	3858209.2938327715	11574627.881498314	15948935.999999998
Bucharest	historical	1994	459.0154932975628	9972.215160923615	6232.63447557726	13711.79584626997	45498231.67171399	11.992135494702483	Romania	16020428.0	229.5077466487814	688.5232399463448	10.649097896772023	1075354.5620919084	235.69415059550508	147.30884412219058	324.0794570687689	10.848870091257867	5.424435045628933	16.27330513688735	9082358.256115358	4541179.128057679	13623537.384173037	16020428.0
Bucharest	historical	1995	-2.5109023118580147	-54.549919267492555	-34.09369954218286	-75.0061389928023	-248884.00665793463	10.635882317529965	Romania	16101058.0	-1.2554511559290074	-3.7663534677873045	10.68906997561534	2374602.2013876894	520.460756468798	325.28797279300295	715.6335401445676	23.95651788668257	11.978258943341284	35.93477683000684	20055699.458621085	10027849.729310542	30083549.187931627	16101058.0
Bucharest	historical	1996	-64.0103127996997	-1390.6384884111685	-869.1490552569802	-1912.1279215653567	-6344788.1033759555	10.10953467530631	Romania	16163845.000000002	-32.00515639984985	-96.01546919954987	10.777976506908356	4732181.213643582	1037.1904029905502	648.2440018690058	1426.136804112175	47.74129486673124	23.87064743336562	71.61194230009615	39967622.42916896	19983811.21458448	59951433.64375344	16163845.000000002
Bucharest	historical	1997	-18.546422791552896	-402.92521983114796	-251.82826239446746	-554.0221772678284	-1838346.3154796122	10.056029019290454	Romania	16211959.0	-9.273211395776448	-27.81963418732917	10.883743372378367	7601610.586318443	1666.1064298780457	1041.3165186740073	2290.8963410827855	76.68994826680884	38.34497413340442	115.03492240023743	64202592.43064314	32101296.21532157	96303888.64596471	16211959.0
Bucharest	historical	1998	52.890451574565816	1149.056994287702	718.1606214298137	1579.9533671455902	5242572.53643764	10.863058764313998	Romania	16256769.499999998	26.445225787282908	79.33567736184912	10.96732297025218	10336961.86651282	2265.6354775916943	1416.0221734948082	3115.248781688813	104.28593543131937	52.14296771565969	156.42890314696518	87305149.6325315	43652574.81626575	130957724.44879724	16256769.499999998
Bucharest	historical	1999	347.1929897478294	7542.846040460844	4714.278775288028	10371.41330563366	34414235.059602596	11.589333562981592	Romania	16301276.5	173.5964948739147	520.7894846217442	11.033647662552887	12926273.817560095	2833.155905218836	1770.7224407617707	3895.589369675881	130.40858369348203	65.20429184674101	195.61287554028735	109174270.39072628	54587135.19536314	163761405.58608943	16301276.5
Bucharest	historical	2000	271.4144061087027	5896.539212753089	3685.3370079706806	8107.741417535497	26902960.158185966	11.790815926640411	Romania	16340456.5	135.70720305435134	407.12160916305385	11.090545450047426	15046128.134099673	3297.781508843687	2061.113443027238	4534.449574659775	151.7950406847442	75.8975203423721	227.6925610271229	127078389.67592247	63539194.837961234	190617584.5138837	16340456.5
Bucharest	historical	2001	247.62706755192693	5379.753915399029	3362.3461971243933	7397.161633673665	24545127.23900807	11.40090223338506	Romania	16365765.0	123.81353377596346	371.44060132789	11.151581181349924	16694833.514087044	3659.141592128787	2286.9634950804457	5031.319689177023	168.42824345970547	84.21412172985274	252.64236518955565	141003222.88694063	70501611.44347031	211504834.33041096	16365765.0
Bucharest	historical	2002	259.3499408493146	5634.435982851624	3521.5224892822653	7747.349476420984	25707114.171760537	11.584227763136772	Romania	16359043.500000002	129.6749704246573	389.0249112739719	11.215987605049204	18125495.338065606	3972.711306973313	2482.944566858285	5462.47804708824	182.86168227143017	91.43084113571508	274.2925234071445	153086477.73773053	76543238.86886527	229629716.6065958	16359043.500000002
Bucharest	historical	2003	163.32796881417258	3548.336974664379	2217.7106091652367	4878.963340163521	16189287.44690623	10.775506759016482	Romania	16307146.499999998	81.66398440708629	244.99195322125885	11.273507184391597	19256236.89621309	4220.545073142587	2637.84067071413	5803.249475571046	194.26933208626312	97.13466604313156	291.40399812939415	162636630.11369962	81318315.05684981	243954945.17054942	16307146.499999998
Bucharest	historical	2004	79.59007226830542	1729.1122781741917	1080.6951738588698	2377.529382489514	7889074.76916975	11.020371400593408	Romania	16243930.999999998	39.79503613415271	119.3851084024578	11.320233094655261	20128738.828899305	4411.778373457351	2757.3614834108416	6066.1952635038915	203.07169407528963	101.53584703764481	304.607541112937	170005711.355511	85002855.6777555	255008567.0332665	16243930.999999998
Bucharest	historical	2005	98.26232344402133	2134.77114804232	1334.23196752645	2935.3103285581897	9739893.362943085	10.726349880270762	Romania	16198607.0	49.13116172201067	147.39348516603175	11.352973495840795	20648163.330890376	4525.624839647281	2828.5155247795315	6222.734154514948	208.31198331845061	104.15599165922531	312.46797497768154	174392728.97778594	87196364.48889297	261589093.46667892	16198607.0
Bucharest	historical	2006	107.14571161362565	2327.7647604123244	1454.852975257703	3200.676545566946	10620426.71938123	11.011060239190925	Romania	16165543.999999998	53.572855806812825	160.71856742043818	11.378974918547597	21088412.741115913	4622.117861066238	2888.823663166322	6355.412058966139	212.7535031925876	106.3767515962938	319.130254788895	178111040.1345445	89055520.06727225	267166560.20181674	16165543.999999998
Bucharest	historical	2007	473.2146784351315	10280.695661841759	6425.4347886511	14135.95653503242	46905673.95715303	12.35260820780715	Romania	16143837.0	236.60733921756574	709.8220176526972	11.420524950682525	22093099.28834145	4842.323131691289	3026.4519573070343	6658.194306075605	222.88942879103433	111.44471439551717	334.3341431865294	186596542.01335025	93298271.00667512	279894813.0200254	16143837.0
Bucharest	historical	2008	300.8862213984847	6536.821049737145	4085.5131560857153	8988.128943388574	29824246.039425723	11.887669214134007	Romania	16124490.999999998	150.44311069924234	451.3293320977267	11.4903520158228	23923855.090205427	5243.584677305312	3277.2404233156567	7209.92893129458	241.35927358770465	120.67963679385232	362.03891038155774	202058958.4647603	101029479.23238015	303088437.69714046	16124490.999999998
Bucharest	historical	2009	342.3174045102811	7436.922851082271	4648.07678192642	10225.768920238123	33930960.50806286	11.893390979505565	Romania	16096177.000000002	171.15870225514055	513.4761067654218	11.581741985815773	26403366.51710134	5787.039236624779	3616.899522890527	7957.178950359267	266.3741833750879	133.18709168754395	399.5612750626389	223000712.8154213	111500356.40771066	334501069.22313195	16096177.000000002
Bucharest	historical	2010	206.47851562566328	4485.792340330522	2803.6202127065762	6167.964467954468	20466427.55275801	11.491127076867508	Romania	16041238.5	103.23925781283164	309.71777343849516	11.670539503064282	29070056.313516453	6371.519192003616	3982.199495002207	8760.838889004843	293.2774692259616	146.6387346129808	439.9162038389387	245523360.64039525	122761680.32019763	368285040.96059287	16041238.5
Bucharest	historical	2011	154.94214331192927	3366.153023509329	2103.8456396933307	4628.460407325328	15358073.169761313	10.917646601428725	Romania	15952335.499999998	77.47107165596464	232.41321496789382	11.730051180845543	31125723.227576554	6822.076323852403	4263.797702407689	9380.35494529697	314.0163623201161	157.00818116005806	471.02454348016886	262885358.27996054	131442679.13998027	394328037.4199408	15952335.499999998
Bucharest	historical	2012	460.5970118383616	10006.574008065214	6254.108755040759	13759.039261089669	45654993.91179754	11.94495212575777	Romania	15877566.499999998	230.2985059191808	690.8955177575425	11.750093161499636	32257081.04765709	7070.04516113033	4418.778225706422	9721.312096554184	325.4302293826286	162.7151146913143	488.1453440739374	272440715.5547179	136220357.77735895	408661073.33207685	15877566.499999998
Bucharest	historical	2013	347.1446891354805	7541.7966987593545	4713.622936724597	10369.970460794113	34409447.43808956	11.86535778306935	Romania	15826782.0	173.57234456774026	520.7170337032209	11.760932474487754	33083923.199369043	7251.270838217831	4532.044273886137	9970.497402549512	333.7719460648361	166.88597303241804	500.6579190972613	279424157.9539333	139712078.97696665	419136236.9309	15826782.0
Bucharest	historical	2014	313.8134122302995	6817.667187358919	4261.0419920993245	9374.292382618514	31105606.54232507	11.75777562807684	Romania	15770811.5	156.90670611514975	470.72011834544884	11.804660283052874	34393218.5365784	7538.239679250017	4711.399799531327	10365.079558968842	346.9809615144505	173.49048075722524	520.4714422716714	290482361.20595044	145241180.60297522	435723541.8089256	15770811.5
Bucharest	historical	2015	478.79836044529833	10402.00241337546	6501.251508359662	14302.753318391256	47459136.01102553	12.180042005565069	Romania	15703779.999999998	239.39918022264916	718.1975406679475	11.881366213832212	36161686.98239117	7925.849201619937	4953.655751012386	10898.042652227328	364.8224113073298	182.4112056536649	547.2336169609788	305418703.6512368	152709351.8256184	458128055.47685516	15703779.999999998
Bucharest	historical	2016	355.424002612751	7721.66665213923	4826.041657587019	10617.291646691441	35230104.100385234	11.787709220511015	Romania	15625606.000000002	177.7120013063755	533.1360039191268	11.961909974699534	37800009.790715545	8284.933652759482	5178.083532974703	11391.783772544428	381.3508680058148	190.6754340029074	572.0263020087289	319255846.49593544	159627923.24796772	478883769.74390316	15625606.000000002
Bucharest	historical	2017	252.91898646030447	5494.722047714975	3434.2012798218593	7555.2428156080905	25069669.342699572	11.619916523972602	Romania	15544233.5	126.45949323015223	379.378479690457	12.02880958046448	38940580.20184853	8534.921688076485	5334.326055047747	11735.517321104851	392.8576776261157	196.42883881305784	589.286516439181	328889012.5747489	164444506.28737444	493333518.8621233	15544233.5
Bucharest	historical	2018	418.27594036928366	9087.139181369977	5679.461988356236	12494.81637438372	41460072.51500052	12.00590469151327	Romania	15456261.5	209.13797018464183	627.4139105539256	12.110891643742276	40386612.87359119	8851.860355855804	5532.412722409757	12171.307989301387	407.44618745952386	203.72309372976193	611.169281189244	341102088.3711356	170551044.1855678	511653132.5567034	15456261.5
Bucharest	historical	2019	479.6984971848289	10421.55808714229	6513.473804463932	14329.642369820647	47548358.772586696	12.672246729184504	Romania	15362113.000000002	239.84924859241445	719.5477457772434	12.198422168590973	41946159.9338167	9193.678889603501	5746.049306001632	12641.308473204135	423.17990362531407	211.58995181265703	634.7698554379845	354273897.5748538	177136948.7874269	531410846.36228067	15362113.000000002
Bucharest	historical	2020	497.63801662585894	10811.298194745917	6757.061371716199	14865.535017775635	49326548.01352824	12.499882682425078	Romania	15254387.5	248.81900831292947	746.4570249387888	12.288823083436762	43564407.854008675	9548.363365262772	5967.727103288884	13128.999627236397	439.50583191033184	219.75291595516592	659.2587478654007	367941489.5268859	183970744.76344296	551912234.2903289	15254387.5
Bucharest	historical	2021	278.0979981987428	6041.741758948019	3776.0885993425118	8307.394918553526	27565446.775200337	11.520615334706763	Romania	15116945.5	139.0489990993714	417.1469972981138	12.380236885392202	45207618.22642086	9908.519063324724	6192.82441457746	13624.21371207248	456.08359750628085	228.04179875314043	684.1253962594109	381819912.3452528	190909956.1726264	572729868.5178792	15116945.5
Bucharest	historical	2022	434.3562751551512	9436.488082846823	5897.805051779265	12975.171113914383	43053976.87798863	12.314052884872645	Romania	15036087.0	217.1781375775756	651.5344127327265	12.471656404841433	46856279.19146821	10269.869411828942	6418.668382392438	14121.07044126498	472.7163521947274	236.3581760973637	709.0745282920204	395744370.4312745	197872185.21563724	593616555.6469117	15036087.0
Bucharest	historical	2023	594.8151922987763	12922.494262615879	8076.558914134925	17768.42961109683	58958880.073184945	13.04367918249679	Romania	14998803.500000002	297.40759614938816	892.222788448165	12.564170864559202	48532468.21903734	10637.253308282521	6648.283317677069	14626.2232988887	489.6268277248469	244.81341386242346	734.4402415872539	409901328.322203	204950664.1611015	614851992.4833045	14998803.500000002
Budapest	historical	1950	140.72054519893445	4861.004838389421	3038.128023993388	6683.881652785453	22178334.575151734	10.771643400845463	Hungary	6251121.999999999	70.3602725994672	211.08081779840165	10.128940271693295	11030892.743767766	2417.7299164428773	1511.0811977768026	3324.378635108923	69.99052321418925	34.995261607083485	104.98578482130384	110192132.65338571	55096066.32669286	165288198.98007858	6251121.999999999
Budapest	historical	1951	98.95553548356408	3418.287898835284	2136.4299367720528	4700.145860898516	15595938.538435983	10.780977682871361	Hungary	6320607.500000001	49.47776774178206	148.43330322534635	10.02652634771289	9681413.138660904	2121.9535646380127	1326.220977898761	2917.6861513770154	61.42813521692292	30.71406760846448	92.1422028254072	96711624.85466233	48355812.427331164	145067437.2819935	6320607.500000001
Budapest	historical	1952	35.08404135238259	1211.931736926484	757.4573355790525	1666.4061382739155	5529438.549727083	9.688917316374232	Hungary	6383441.5	17.542020676191303	52.626062028573884	9.939358381748871	8514180.639603365	1866.1217840227825	1166.3261150140816	2565.917453031131	54.02209699143868	27.01104849570693	81.03314548713638	85051658.48919624	42525829.24459812	127577487.73379436	6383441.5
Budapest	historical	1953	20.498177398210377	708.0823867616713	442.5514917260446	973.6132817972981	3230625.889600125	9.660268788794948	Hungary	6445228.499999999	10.249088699105195	30.74726609731556	9.864296568840086	7492951.427275335	1642.2907237864617	1026.4317023665403	2258.149745206501	47.542443118191024	23.771221559095952	71.31366467729839	74850179.11229487	37425089.556147434	112275268.66844231	6445228.499999999
Budapest	historical	1954	7.342524754921758	253.63779190317592	158.52361993948495	348.7519638668669	1157222.4255582402	8.707277062821062	Hungary	6504597.999999999	3.671262377460855	11.013787132382614	9.796753720025391	6572473.909970178	1440.5422268425332	900.3388917766216	1980.7455619086406	41.702054263031485	20.851027131516094	62.55308139454904	65655149.92947603	32827574.964738015	98482724.89421405	6504597.999999999
Budapest	historical	1955	-29.95359204798308	-1034.707161392456	-646.691975870285	-1422.722346914627	-4720851.423853081	9.100899474261558	Hungary	6567051.0	-14.976796023991541	-44.93038807197463	9.73076149301976	5707778.437352002	1251.0199314744714	781.8874571715303	1720.1524057772988	36.215599997251005	18.107799998625026	54.32339999587427	57017350.5748245	28508675.28741225	85526025.86223674	6567051.0
Budapest	historical	1956	-28.251558919051206	-975.9126814311909	-609.9454258944943	-1341.8799369678875	-4452601.609029808	8.319708568802296	Hungary	6582795.499999999	-14.125779459525557	-42.377338378576866	9.660195138816169	4875453.63216755	1068.5925769134565	667.8703605709023	1469.314793256011	30.934536174750516	15.467268087375478	46.401804262124045	48702915.154771894	24351457.577385947	73054372.73215784	6582795.499999999
Budapest	historical	1957	38.23038741381674	1320.6180940341637	825.3863087713523	1815.849879296975	6025320.054030871	9.810605903520976	Hungary	6573198.5	19.115193706908347	57.34558112072508	9.610241884038341	4437159.911758995	972.528199837492	607.8301248984712	1337.226274776474	28.153582037540154	14.076791018772258	42.230373056307805	44324618.5923529	22162309.29617645	66486927.888529345	6573198.5
Budapest	historical	1958	49.95181667320873	1725.5193418384213	1078.4495886490133	2372.589095027829	7872681.997137797	9.929890755431293	Hungary	6606566.5	24.97590833660436	74.92772500981319	9.641208172579598	5256420.53407854	1152.0921718526615	720.0576074079586	1584.1267362974165	33.35175420155409	16.67587710077835	50.02763130232647	52508550.50695465	26254275.253477324	78762825.76043198	6606566.5
Budapest	historical	1959	47.407839192340404	1637.6410094614919	1023.5256309134326	2251.7563880095513	7471737.105668057	10.099841726642765	Hungary	6655364.5	23.703919596170238	71.11175878851068	9.670656260063419	6181385.200206464	1354.8241534700214	846.7650959187237	1862.8832110212854	39.22061381616412	19.61030690808218	58.83092072424546	61748403.66819239	30874201.834096193	92622605.50228858	6655364.5
Budapest	historical	1960	57.525848709368695	1987.15424612224	1241.9714038264	2732.33708841808	9066391.247932719	10.000909106978954	Hungary	6706200.0	28.762924354684333	86.2887730640531	9.675596162723217	6866983.308325971	1505.0922319618116	940.6826449761493	2069.5018189474536	43.570703280047816	21.78535164002399	65.35605492007063	68597125.65575774	34298562.82787887	102895688.48363662	6706200.0
Budapest	historical	1961	114.90871924460421	3969.3695006049625	2480.8559378781015	5457.883063331823	18110248.346510142	10.602457877381207	Hungary	6761041.499999999	57.454359622302064	172.36307886690628	9.657951896009548	7281831.486287186	1596.0178600081133	997.5111625050646	2194.5245575111694	46.20289649454285	23.101448247271314	69.30434474181178	72741215.03444716	36370607.51722358	109111822.55167075	6761041.499999999
Budapest	historical	1962	3.3429447468671647	115.47759828543647	72.17349892839779	158.78169764247508	526866.5421773037	9.252959703419306	Hungary	6813458.000000001	1.6714723734335823	5.014417120300811	9.638630335945383	7549612.214159776	1654.7095263911256	1034.1934539944448	2275.2255987878098	47.90195328766148	23.950976643831247	71.8529299314889	75416187.05830345	37708093.52915172	113124280.58745517	6813458.000000001
Budapest	historical	1963	88.48338880259078	3056.5414629287734	1910.3384143304836	4202.744511527064	13945470.42461253	9.217400537778254	Hungary	6866037.0	44.241694401295376	132.7250832038862	9.61760940354422	7656273.564796976	1678.0873566677838	1048.804597917368	2307.3701154181895	48.578714807444264	24.289357403722498	72.86807221116146	76481671.23727408	38240835.61863704	114722506.85591112	6866037.0
Budapest	historical	1964	19.338855187361126	668.0351366019771	417.5219603762357	918.5483128277185	3047910.3107465208	9.018456964544912	Hungary	6925820.0	9.669427593680545	29.008282781041643	9.581163979339363	7473313.302749336	1637.9864773148306	1023.741548321777	2252.2314063079293	47.41784009262454	23.708920046312475	71.12676013893021	74654005.7949408	37327002.8974704	111981008.6924112	6925820.0
Budapest	historical	1965	-51.56052060628145	-1781.089888350638	-1113.1811802191487	-2448.998596482127	-8126222.615599786	8.70182210843857	Hungary	6977420.0	-25.780260303140714	-77.34078090942215	9.534587530597404	6927513.052775824	1518.359025265847	948.9743907911572	2087.7436597406167	43.95476181297625	21.977380906488257	65.93214271945915	69201782.21301053	34600891.10650527	103802673.3195158	6977420.0
Budapest	historical	1966	79.36392815004612	2741.521774134555	1713.4511088340969	3769.5924394350127	12508193.094488906	10.289835472629495	Hungary	7018923.500000001	39.681964075023046	119.04589222506925	9.505084560732659	6239141.079996305	1367.4829764374538	854.676860273356	1880.2890926014556	39.58707230134911	19.793536150675024	59.38060845201525	62325350.94843917	31162675.474219587	93488026.42265876	7018923.500000001
Budapest	historical	1967	74.44943612380786	2571.7571567220907	1607.3482229513068	3536.166090492875	11733642.02754454	10.016608585723459	Hungary	7069880.499999999	37.22471806190393	111.67415418571169	9.516301881093005	5716001.055247661	1252.822149095306	783.01384318457	1722.6304550060927	36.267772141613484	18.133886070807222	54.40165821241372	57099489.692926474	28549744.846463237	85649234.53938971	7069880.499999999
Budapest	historical	1968	57.06770653847669	1971.3283316743698	1232.0802072964811	2710.5764560522584	8994185.513264311	9.831818210622652	Hungary	7126833.5	28.533853269238335	85.60155980771512	9.565355262355894	5457937.677222477	1196.2603128158244	747.6626955098972	1644.8579301218074	34.63037150052749	17.315185750264153	51.945557250784645	54521588.280514926	27260794.140257463	81782382.42077239	7126833.5
Budapest	historical	1969	9.054389894739119	312.77190565720576	195.4824410357536	430.0613702786579	1427021.8195610014	9.218406781758347	Hungary	7183563.5	4.527194947369573	13.581584842108619	9.627674879590234	5337030.957196718	1169.760209796498	731.1001311227742	1608.4202884701278	33.8632237463712	16.93161187318622	50.79483561955406	53313801.23723328	26656900.61861664	79970701.85584992	7183563.5
Budapest	historical	1970	-10.82317653981233	-373.8722974132462	-233.67018588327892	-514.0744089432135	-1705792.3569479361	9.338308005136986	Hungary	7242146.000000001	-5.41158826990614	-16.234764809718477	9.677866359761385	5287854.582237307	1158.9818262437493	724.3636414023546	1593.6000110851944	33.551201837256286	16.77560091862757	50.32680275587866	52822558.16572402	26411279.08286201	79233837.24858603	7242146.000000001
Budapest	historical	1971	46.80820800512064	1616.927544357985	1010.5797152237405	2223.2753734922294	7377231.921133306	9.722279169788099	Hungary	7299655.499999999	23.404104002560313	70.21231200768109	9.697296815922579	5004382.428124006	1096.850943150446	685.5318394690374	1508.1700468319118	31.75258364343425	15.876291821717812	47.62887546514971	49990838.01984348	24995419.00992174	74986257.02976522	7299655.499999999
Budapest	historical	1972	29.56108269762195	1021.1484457939586	638.2177786212242	1404.079112966693	4658989.783934936	9.754821360436946	Hungary	7355246.999999999	14.780541348810953	44.34162404643301	9.69453230248799	4507182.326960106	987.875578511806	617.4222365698774	1358.3289204537202	28.59787114364456	14.298935571822259	42.8968067154669	45024101.348991714	22512050.674495857	67536152.02348757	7355246.999999999
Budapest	historical	1973	12.987124927633673	448.62302814950294	280.38939259343937	616.8566637055666	2046842.5659321074	9.53477239739405	Hungary	7419407.5	6.493562463816838	19.480687391450488	9.685391756025892	3992060.0980864074	874.9720762928913	546.8575476830534	1203.0866049027286	25.329443541671857	12.664721770835932	37.99416531250629	39878333.160027646	19939166.580013823	59817499.740041465	7419407.5
Budapest	historical	1974	40.42992406397686	1396.5981741534395	872.8738588458997	1920.322489460979	6371979.169575067	10.129751963158176	Hungary	7498424.000000001	20.21496203198845	60.64488609596532	9.673206647596775	3542308.292419679	776.3963380645666	485.24771129035753	1067.5449648387623	22.475788363769926	11.237894181884732	33.713682545651636	35385577.06291889	17692788.531459443	53078365.59437833	7498424.000000001
Budapest	historical	1975	65.09975461385946	2248.784793354617	1405.4904958466357	3092.079090862598	10260080.619680438	10.258701857475385	Hungary	7576264.999999999	32.54987730692975	97.64963192078923	9.645572591369792	3007700.1127839	659.2219425279402	412.01371407993093	906.4301709758801	19.083723271987076	9.541861635995014	28.62558490797856	30045155.683036555	15022577.841518277	45067733.524554834	7576264.999999999
Budapest	historical	1976	-5.444939361233564	-188.08821798036846	-117.5551362377303	-258.62129972300664	-858152.4945354311	9.317165020385076	Hungary	7636493.500000001	-2.7224696806167783	-8.167409041850295	9.60809949952263	2516032.1994035407	551.4591121978887	344.66194512379013	758.2562792722176	15.964112257317478	7.9820561286595115	23.946168385968207	25133682.315364625	12566841.157682313	37700523.473046936	7636493.500000001
Budapest	historical	1977	33.45255958329582	1155.574360240204	722.2339751501274	1588.9147453302803	5272308.01859593	9.819238114030394	Hungary	7676165.499999999	16.726279791647887	50.178839374943635	9.578790352196382	2346562.502109743	514.3150689554291	321.446918097111	707.1832198136944	14.888834575077524	7.444417287538623	22.333251862604495	23440779.682849634	11720389.841424817	35161169.52427445	7676165.499999999
Budapest	historical	1978	-66.65580508787406	-2302.536495867348	-1439.0853099170924	-3165.987681817603	-10505322.762394775	8.779585496040239	Hungary	7696235.500000001	-33.327902543936986	-99.98370763181106	9.566790495765712	2569390.1836523213	563.1540128551675	351.9712580344611	774.3367676758654	16.302666291152317	8.151333145577034	24.45399943671616	25666697.20500572	12833348.60250286	38500045.80750858	7696235.500000001
Budapest	historical	1979	28.38028232926198	980.3592611325723	612.7245382078578	1347.993984057287	4472889.128917361	9.700180597174658	Hungary	7706351.000000001	14.190141164630965	42.57042349389293	9.552377001083075	2773334.156710913	607.8540617446134	379.9087885903936	835.7993348990109	17.59668171785438	8.798340858928693	26.395022576768852	27703977.5824954	13851988.7912477	41555966.3737431	7706351.000000001
Budapest	historical	1980	-79.8320751358286	-2757.6932916606465	-1723.5583072879042	-3791.828276033389	-12581975.643201701	8.446943522802467	Hungary	7703355.5	-39.916037567914294	-119.7481127037429	9.523457283805678	2813374.145653696	616.6299497322958	385.3937185826253	847.8661808818733	17.85073366457809	8.925366832289312	26.776100496853342	28103953.52964859	14051976.764824295	42155930.29447289	7703355.5
Budapest	historical	1981	42.065315007773194	1453.0905881020497	908.181617563781	1997.9995586403181	6629725.808215601	9.764343846987371	Hungary	7685889.999999999	21.032657503886597	63.097972511659805	9.495287756110352	2916996.937861472	639.3417945997331	399.5886216247496	879.0949675744952	18.508215666442123	9.254107833221221	27.762323499654794	29139084.29649527	14569542.148247635	43708626.4447429	7685889.999999999
Budapest	historical	1982	60.90861655317251	2104.0074805425065	1315.0046753390666	2893.0102857459465	9599534.129975185	9.841257758989727	Hungary	7660198.5	30.454308276586286	91.36292482975887	9.48137062183122	3310241.802657499	725.5324498974346	453.4577811859384	997.6071186090226	21.0033368209758	10.501668410488065	31.505005231453822	33067369.27880637	16533684.639403185	49601053.91820955	7660198.5
Budapest	historical	1983	99.89565105117855	3450.7629458609945	2156.7268411631217	4744.799050558867	15744105.940490786	10.326212007705479	Hungary	7628661.0	49.94782552558925	149.84347657676778	9.492811830098534	3990421.6552314395	874.6129655301644	546.6331034563314	1202.5928276039035	25.31904769472156	12.659523847360903	37.978571542076246	39861966.07926536	19930983.03963268	59792949.11889805	7628661.0
Budapest	historical	1984	-14.198013856627632	-490.4515822833083	-306.5322389270677	-674.3709256395489	-2237685.344167594	9.383593699971183	Hungary	7596675.499999999	-7.099006928313826	-21.297020784941473	9.537775689082403	4889927.636499323	1071.7649614244963	669.8531008903052	1473.6768219586697	31.026373087655106	15.51318654382802	46.539559631481715	48847501.94773441	24423750.973867204	73271252.92160161	7596675.499999999
Budapest	historical	1985	5.539020628174271	191.3381307287454	119.58633170546594	263.089929752025	872980.2214499012	8.762923776286922	Hungary	7564748.5	2.7695103140871176	8.30853094226145	9.593656443840786	5655774.897968767	1239.6218954452252	774.7636846532574	1704.4801062371987	35.88563985576859	17.942819927884084	53.828459783653585	56497865.79301298	28248932.89650649	84746798.68951946	7564748.5
Budapest	historical	1986	35.50348526929476	1226.420871449523	766.513044655952	1686.328698243094	5595545.225988449	9.511797510434503	Hungary	7534202.999999999	17.751742634647357	53.25522790394208	9.636557934668458	6118670.421825959	1341.0784486194143	838.174030387125	1843.982866851674	38.82269134025258	19.411345670125932	58.23403701037997	61121919.90670565	30560959.953352824	91682879.86005847	7534202.999999999
Budapest	historical	1987	30.0275601583333	1037.2622917878864	648.2889323674291	1426.2356512083438	4732509.206282232	9.131036878611944	Hungary	7512660.0	15.013780079166668	45.04134023749994	9.667429641110015	6433918.121044281	1410.1738347495045	881.3586467184011	1938.9890227805683	40.82292395268774	20.411461976342856	61.234385929032314	64271059.0650553	32135529.53252765	96406588.59758295	7512660.0
Budapest	historical	1988	40.99739644594594	1416.2007559264478	885.1254724540299	1947.2760393988658	6461415.948914418	9.873375731087773	Hungary	7501993.500000001	20.498698222973008	61.49609466891905	9.71032304844339	6974006.284565081	1528.549322644516	955.3433266527926	2101.7553186361342	44.24975929817548	22.124879649086935	66.37463894726389	69666222.26187249	34833111.13093624	104499333.39280874	7501993.500000001
Budapest	historical	1989	77.43717005336471	2674.9644678284017	1671.8527923927509	3678.076143264052	12204525.384467082	10.277385638511344	Hungary	7492262.000000001	38.71858502668238	116.155755080047	9.792894190579283	7987070.37754723	1750.5907676814195	1094.1192298010221	2407.062305562224	50.67760585278127	25.33880292638939	76.01640877917814	79786136.89735584	39893068.44867792	119679205.34603375	7492262.000000001
Budapest	historical	1990	76.1121471491169	2629.1933066989463	1643.2458166868416	3615.1407967110513	11995694.461813943	10.359931841288528	Hungary	7493238.500000001	38.05607357455845	114.16822072367536	9.89518700787554	9078802.562395737	1989.8745342238037	1243.6715838898508	2736.0774845575424	57.60459794691782	28.802298973459223	86.40689692037542	90691899.51596671	45345949.75798336	136037849.27395007	7493238.500000001
Budapest	historical	1991	-0.460130657514803	-15.894604084346819	-9.934127552716742	-21.855080615976835	-72519.13113483228	9.146320750615368	Hungary	7507330.5	-0.23006532875738284	-0.6901959862722258	9.96330775655475	9605493.106793568	2105.3135576535265	1315.8209735334465	2894.8061417734157	60.9464259957136	30.47321299785547	91.41963899357228	95953228.37517217	47976614.187586084	143929842.56275827	7507330.5
Budapest	historical	1992	116.77261699659206	4033.755379567181	2521.097112229488	5546.4136469048735	18404008.91927526	10.490129564629227	Hungary	7520945.0	58.38630849829603	175.15892549488808	9.972771236901028	9480117.295224447	2077.833927720516	1298.6462048253538	2857.021650615705	60.150922054740825	30.07546102736988	90.22638308211913	94700797.7350703	47350398.86753515	142051196.60260546	7520945.0
Budapest	historical	1993	47.563792339088195	1643.0282043435975	1026.8926277147486	2259.1637809724466	7496316.182317664	9.718968723244863	Hungary	7534962.500000002	23.781896169544115	71.34568850863234	9.951974028773671	9178035.073258497	2011.6241256457809	1257.2650785286344	2765.9831727629744	58.234223809166565	29.117111904582597	87.35133571375847	91683173.9535407	45841586.97677035	137524760.93031105	7534962.500000002
Budapest	historical	1994	167.355024006259	5781.0576293117065	3613.161018319817	7948.954240303597	26376075.43373466	11.111139083235232	Hungary	7564945.0	83.67751200312951	251.03253600938854	9.93314102148917	9079303.568505649	1989.984343782135	1243.7402148638566	2736.22847270045	57.607776808375924	28.803888404187617	86.41166521256903	90696904.272427	45348452.1362135	136045356.4086405	7564945.0
Budapest	historical	1995	53.40077656897843	1844.6590930172333	1152.9119331357708	2536.4062528986956	8416257.111891126	9.978755083476027	Hungary	7614123.000000001	26.700388284489247	80.10116485346782	9.945170699866837	9406356.868029937	2061.6672587463763	1288.5420367165052	2834.792480776253	59.68291542900581	29.841457714502493	89.52437314351765	93963974.43646842	46981987.21823421	140945961.65470263	7614123.000000001
Budapest	historical	1996	-10.897570428821508	-376.4421357684729	-235.27633485529563	-517.6079366816502	-1717517.2444436576	8.877340097896388	Hungary	7663256.000000001	-5.448785214410754	-16.3463556432323	9.986596931056932	10082091.320127465	2209.7734400280588	1381.1084000175695	3038.4384800385424	63.97042043469939	31.985210217348957	95.95563065205948	100714164.29993711	50357082.14996856	151071246.44990566	7663256.000000001
Budapest	historical	1997	0.6377644149081529	22.03072694352423	13.769204339702661	30.292249547345758	100515.19167982908	9.471588051155821	Hungary	7706712.500000001	0.31888220745412177	0.9566466223622996	10.039823209191281	10955492.35636413	2401.203804134709	1500.7523775841578	3301.6552306852104	69.51211111395179	34.756055556976754	104.26816667093871	109438927.116522	54719463.558261	164158390.674783	7706712.500000001
Budapest	historical	1998	73.92885643346048	2553.7744208680742	1596.1090130425464	3511.439828693602	11651595.795210589	9.970376628718965	Hungary	7743819.500000001	36.96442821673025	110.8932846501908	10.080687152934958	11844190.289011005	2595.98691266011	1622.4918204126352	3569.4820049076393	75.15085991971362	37.57542995985542	112.72628987957347	118316496.93410079	59158248.467050396	177474745.40115118	7743819.500000001
Budapest	historical	1999	78.66549382709837	2717.395285579906	1698.3720534874412	3736.418517672371	12398115.99045832	10.214233649266909	Hungary	7772828.5	39.33274691354916	117.99824074064776	10.115644600683567	12783158.323122568	2801.788125616142	1751.1175785099917	3852.4586727218198	81.10857028055325	40.55428514027271	121.66285542082161	127696235.50789627	63848117.75394814	191544353.2618444	7772828.5
Budapest	historical	2000	182.2702475679795	6296.284270856383	3935.1776692852395	8657.390872427526	28726796.985782247	11.208559463584358	Hungary	7798156.000000001	91.13512378398974	273.4053713519693	10.149242331282993	13703099.187901799	3003.4190000882577	1877.1368750551715	4129.701125121244	86.94555409932529	43.472777049659335	130.4183311489932	136885903.84750068	68442951.92375034	205328855.77125102	7798156.000000001
Budapest	historical	2001	82.32817972293202	2843.9179183339093	1777.4486989586933	3910.3871377091255	12975375.502398461	10.07571962957513	Hungary	7825156.000000001	41.164089861466024	123.49226958439819	10.1950296056089	14691394.428137818	3220.0316554822907	2012.519784676468	4427.543526288214	93.21624338630399	46.60812169315132	139.82436507945852	146758392.2074492	73379196.1037246	220137588.3111738	7825156.000000001
Budapest	historical	2002	165.50055222682772	5716.997358086004	3573.1233488037524	7860.871367368255	26083800.446267392	10.936623936483304	Hungary	7841634.5	82.75027611341385	248.2508283402416	10.25537428094938	15814552.708511606	3466.203333372434	2166.3770833578014	4766.029583387156	100.3426326570251	50.17131632851246	150.5139489855426	157978083.04267976	78989041.52133988	236967124.56401962	7841634.5
Budapest	historical	2003	127.38694945252898	4400.413434733484	2750.2583967084274	6050.56847275854	20076886.29597152	10.218975495638913	Hungary	7847010.0	63.6934747262645	191.08042417879363	10.322619904811813	16974885.115609847	3720.522765065181	2325.3267281657218	5115.71880196461	107.70489010631887	53.852445053159556	161.55733515948177	169569121.54653865	84784560.77326933	254353682.31980798	7847010.0
Budapest	historical	2004	48.39976425600876	1671.9057469026018	1044.9410918141261	2298.8704019910774	7628069.970243121	9.858194486691001	Hungary	7856022.999999999	24.199882128004376	72.59964638401317	10.381401470965512	17960417.601926137	3936.529885353635	2460.331178346058	5412.72859236134	113.95804984271766	56.97902492135807	170.9370747640751	179414011.61925653	89707005.80962826	269121017.4288848	7856022.999999999
Budapest	historical	2005	32.4686296780622	1121.5858049570006	700.9911280981254	1542.1804818158757	5117235.235116315	9.520335074646832	Hungary	7868361.000000001	16.23431483903111	48.70294451709333	10.41451553467075	18515463.725534867	4058.1838302542246	2536.3648939089053	5580.002766599495	117.47979277882861	58.73989638941337	176.2196891682393	184958596.04248938	92479298.02124469	277437894.06373405	7868361.000000001
Budapest	historical	2006	103.26062563515758	3567.001535689191	2229.3759598057445	4904.627111572638	16274444.506581932	10.204413928724316	Hungary	7882968.499999999	51.63031281757881	154.89093845273638	10.433626603594162	18796486.064870987	4119.777767642845	2574.8611047767736	5664.694430508981	119.26286700698685	59.631433503492794	178.89430051047268	187765843.97916427	93882921.98958214	281648765.9687464	7882968.499999999
Budapest	historical	2007	181.45300798899135	6268.053812098788	3917.5336325617423	8618.573991635832	28597995.517700717	11.256141976134417	Hungary	7893115.0	90.7265039944956	272.17951198348703	10.465748434639172	19297769.121297512	4229.648026585776	2643.530016616014	5815.766036555193	122.44348567608799	61.22174283804451	183.6652285141274	192773366.97243273	96386683.48621637	289160050.4586491	7893115.0
Budapest	historical	2008	161.52723616277783	5579.74441762523	3487.340261015769	7672.148574234691	25457583.90541511	11.074996614716744	Hungary	7900384.499999999	80.76361808138887	242.2908542441666	10.527167991543536	20195073.39876532	4426.317457263672	2766.4484107897215	6086.186503737338	128.1368413564592	64.06842067823084	192.2052620346874	201736909.1144802	100868454.5572401	302605363.67172027	7900384.499999999
Budapest	historical	2009	166.47619102649006	5750.699508109477	3594.1871925684236	7907.211823650531	26237566.50574949	10.921735204409247	Hungary	7909105.000000001	83.23809551324503	249.7142865397351	10.63260023215426	21663262.259182937	4748.112275985255	2967.5701724908413	6528.654379479588	137.4524342921191	68.7262171460577	206.17865143817198	216403252.57599938	108201626.28799969	324604878.86399907	7909105.000000001
Budapest	historical	2010	79.81047685492162	2756.94720765535	1723.0920047845939	3790.802410526106	12578571.634927534	9.893875832753638	Hungary	7915699.000000001	39.90523842746081	119.71571528238246	10.75190678101629	23316085.41723752	5110.374885970012	3193.984303731146	7026.7654682087605	147.9395236238625	73.9697618119315	221.90928543579096	232913984.1111133	116456992.05555665	349370976.16666996	7915699.000000001
Budapest	historical	2011	116.58831895948799	4027.3890479927704	2517.1181549954813	5537.659940990059	18374962.531467013	10.519901557817851	Hungary	7909215.0	58.29415947974399	174.88247843923193	10.837331360375108	24467191.537999738	5362.672117917774	3351.670073698582	7373.674162136881	155.24324069723363	77.62162034861753	232.86486104584702	244412857.43926945	122206428.71963473	366619286.1589042	7909215.0
Budapest	historical	2012	209.10358252771135	7223.206284162852	4514.503927601782	9931.908640723921	32955878.671493012	10.941341295919782	Hungary	7903316.0	104.55179126385562	313.65537379156706	10.881122815702373	25109557.877396803	5503.464740251311	3439.6654626570635	7567.264017845588	159.31902651384297	79.65951325692075	238.9785397707627	250829719.4763745	125414859.73818725	376244579.21456176	7903316.0
Budapest	historical	2013	131.39471697434482	4538.856455169098	2836.785284480686	6240.92762585751	20708532.57670901	10.72034912109375	Hungary	7905129.999999999	65.69735848717235	197.09207546151728	10.925104833481376	25827945.37126123	5660.91953342702	3538.0747083919714	7783.764358462204	163.87716317005535	81.9385815850265	245.8157447550774	258005988.1482932	129002994.0741466	387008982.22243977	7905129.999999999
Budapest	historical	2014	206.6643714043242	7138.9469668337715	4461.841854271107	9816.052079396435	32571445.53617908	11.66622966609589	Hungary	7902937.000000001	103.33218570216205	309.9965571064863	11.004694072655237	26966227.298682023	5910.40598327284	3694.003739545485	8126.808226999894	171.0995113077808	85.54975565389047	256.64926696166526	269376755.3252487	134688377.66262436	404065132.9878731	7902937.000000001
Budapest	historical	2015	206.47440048109428	7132.384672922331	4457.740420576457	9807.028925268205	32541505.070208136	11.427976341770119	Hungary	7899753.499999999	103.2372002405471	309.7116007216415	11.10546178834674	28230383.077185538	6187.481222396848	3867.1757639980283	8507.786680795569	179.1205234250185	89.56026171250919	268.6807851375253	282004928.26420206	141002464.13210103	423007392.39630306	7899753.499999999
Budapest	historical	2016	140.55694996983755	4855.353657895107	3034.596036184442	6676.111279605772	22152551.064146426	10.77977773530887	Hungary	7887746.499999999	70.27847498491882	210.83542495475646	11.188342812482395	29125212.80488779	6383.60828600282	3989.755178751732	8777.461393253843	184.79817819732685	92.39908909866391	277.19726729599006	290943751.1090568	145471875.5545284	436415626.6635852	7887746.499999999
Budapest	historical	2017	168.28408989229965	5813.150979723623	3633.2193623272647	7993.082597119982	26522501.34498903	10.804669774721747	Hungary	7872009.999999999	84.14204494614977	252.42613483844943	11.225777838332398	29378392.22378086	6439.099665486176	4024.437290928802	8853.762040043488	186.4045903352178	93.20229516760841	279.6068855028213	293472864.6413679	146736432.32068396	440209296.96205187	7872009.999999999
Budapest	historical	2018	245.46844071248273	8479.382142020866	5299.613838763041	11659.15044527869	38687181.0229702	11.732946442904538	Hungary	7864368.0	122.73422035624131	368.202661068724	11.280741274536135	29938075.165516846	6561.769899291506	4101.106187057229	9022.433611525883	189.95575367585505	94.97787683792887	284.93363051377486	299063768.15137863	149531884.07568932	448595652.22706795	7864368.0
Budapest	historical	2019	236.4894228359069	8169.213862894904	5105.7586643093155	11232.669061480494	37272038.249458	11.814445850947132	Hungary	7861444.5	118.24471141795345	354.7341342538603	11.340876702213713	30586676.550085828	6703.929106868422	4189.955691792539	9217.902521943814	194.07110057640222	97.03555028820395	291.1066508646122	305542914.62372804	152771457.31186402	458314371.93559206	7861444.5
Budapest	historical	2020	162.27303516932903	5605.507056436687	3503.44191027293	7707.572202600445	25575125.944992386	11.187538021900615	Hungary	7842460.5	81.13651758466449	243.4095527539935	11.401597086582894	31238030.031726148	6846.691513802631	4279.182196126457	9414.200831478216	198.20390941032667	99.10195470516396	297.3058641154571	312049552.92762893	156024776.46381447	468074329.3914434	7842460.5
Budapest	historical	2021	120.02787760963446	4146.204045594221	2591.377528496388	5701.030562692053	18917055.95802363	10.580954104906892	Hungary	7804045.5	60.01393880481723	180.0418164144518	11.460552435858636	31851465.56182994	6981.143136839332	4363.214460524316	9599.071813154103	202.09613053033985	101.04806526515868	303.14419579548115	318177413.1904153	159088706.59520766	477266119.78562295	7804045.5
Budapest	historical	2022	211.0046225108326	7288.875192301753	4555.546995188595	10022.20338941491	33255493.064876746	11.552868067075128	Hungary	7782436.000000001	105.50231125541627	316.50693376624884	11.517638122020381	32427978.827941105	7107.502208864229	4442.188880539788	9772.81553718837	205.7540815296488	102.87704076483388	308.6311222944849	323936441.74518996	161968220.87259498	485904662.617785	7782436.000000001
Budapest	historical	2023	243.2877532903117	8404.053183515176	5252.533239696985	11555.573127333368	38343492.64978799	11.959648069616867	Hungary	7786130.999999999	121.64387664515584	364.9316299354676	11.574805980475887	32998581.794926114	7232.565872862506	4520.353670539069	9944.778075182063	209.37453194418492	104.68726597208365	314.06179791623043	329636429.88682973	164818214.94341487	494454644.8302446	7786130.999999999
Copenhagen	historical	1950	18.311462782419248	989.9033366618227	618.6895854136392	1361.1170879100061	4516433.973519566	8.132193285798373	Denmark	2854177.5	9.155731391209624	27.467194173628858	7.907267092380863	2848418.1090149013	624.3108184143039	390.1942615089628	858.4273753197008	11.54864711801814	5.774323559008649	17.322970677027325	86435406.21897887	43217703.10948943	129653109.3284683	2854177.5
Copenhagen	historical	1951	15.368298850026115	830.7981995334069	519.2488747083794	1142.3475243584344	3790516.785371169	8.162134792380137	Denmark	2870801.5	7.6841494250130555	23.052448275039204	7.841828265637004	2535382.92390074	555.7003668825016	347.3127293016084	764.088004463585	10.279474984558664	5.139737492279384	15.419212476838062	76936336.0858014	38468168.0429007	115404504.12870209	2870801.5
Copenhagen	historical	1952	-10.674061918587036	-577.0314274995488	-360.64464218721804	-793.4182128118796	-2632705.8879666915	7.2716191192793715	Denmark	2888649.0000000005	-5.337030959293525	-16.011092877880536	7.783517162650615	2250518.9201773573	493.26442086063935	308.29026303793466	678.2385786834038	9.124520294013363	4.562260147006719	13.686780441020984	68292122.02144647	34146061.01072323	102438183.0321697	2888649.0000000005
Copenhagen	historical	1953	29.028815926885308	1569.2750539271324	980.7969087044578	2157.753199149807	7159817.433542541	8.488808242588828	Denmark	2909145.0	14.51440796344265	43.54322389032793	7.731734263844615	1989324.102202863	436.01624157873994	272.51015098667875	599.5223321706912	8.06553012248968	4.03276506124486	12.098295183734493	60366150.717447266	30183075.358723633	90549226.07617089	2909145.0
Copenhagen	historical	1954	-5.4697011592842255	-295.6877608552887	-184.80485053455544	-406.57067117602196	-1349075.4089022547	7.221797660932149	Denmark	2930218.0000000005	-2.734850579642112	-8.204551738926355	7.686043326973514	1754393.9710992023	384.5247059943609	240.32794124649374	528.7214707421809	7.1130276886233474	3.5565138443115303	10.669541532934511	53237182.7998655	26618591.39993275	79855774.19979826	2930218.0000000005
Copenhagen	historical	1955	12.15162631641454	656.9074016323428	410.5671260202143	903.2476772444716	2997140.019947564	7.260396377354452	Denmark	2949088.5	6.075813158207289	18.227439474621853	7.643763572681726	1539945.577494607	337.52231835498344	210.95144897185992	464.093187738112	6.243566560383208	3.121783280191352	9.365349840573984	46729734.347842395	23364867.173921198	70094601.5217636	2949088.5
Copenhagen	historical	1956	-16.953058789648974	-916.4690807011772	-572.7931754382357	-1260.1449859641186	-4181390.1806991207	6.627783853499616	Denmark	2965161.5	-8.476529394824496	-25.429588184473488	7.600559747144663	1340560.4581689206	293.8214702835839	183.6384189272447	404.004521639949	5.435178081040995	2.717589040520462	8.152767121561372	40679381.79306954	20339690.89653477	61019072.68960431	2965161.5
Copenhagen	historical	1957	4.9277765076405	266.39173861743234	166.49483663589524	366.2886405989695	1215412.307442035	7.892996257625214	Denmark	2979741.0000000005	2.4638882538202536	7.39166476146073	7.563018787691633	1196437.7496332054	262.2329314264434	163.8955821415191	360.5702807113706	4.850845922323205	2.4254229611614644	7.276268883484348	36305970.17269135	18152985.086345676	54458955.25903703	2979741.0000000005
Copenhagen	historical	1958	-2.6694029498111327	-144.3058328169148	-90.19114551057176	-198.42052012325786	-658395.3622271739	7.2606247993364725	Denmark	2998003.5	-1.3347014749055632	-4.004104424716695	7.539219437424647	1045451.3607499124	229.14002427394576	143.21251517121684	315.06753337668187	4.238685608035731	2.1193428040178537	6.358028412053398	31724279.789753154	15862139.894876577	47586419.68462973	2998003.5
Copenhagen	historical	1959	35.83387155809592	1937.1510316984024	1210.7193948115016	2663.582668585303	8838251.582123961	8.513446881019906	Denmark	3021470.4999999995	17.91693577904796	53.75080733714385	7.510561816619181	834719.8515886475	182.95229623860524	114.3451851491303	251.55940732809105	3.384294243141802	1.6921471215708286	5.076441364712545	25329620.403253414	12664810.201626707	37994430.604880124	3021470.4999999995
Copenhagen	historical	1960	3.1766815866264944	171.7289186275644	107.33057414222775	236.12726311290103	783513.1912382626	7.636934207436817	Denmark	3044038.9999999995	1.5883407933132527	4.765022379939719	7.490959824933971	649477.4562875398	142.35122329587307	88.96951455993594	195.73293203184957	2.6332461270458496	1.3166230635227099	3.9498691905690007	19708429.596973736	9854214.798486868	29562644.395460606	3044038.9999999995
Copenhagen	historical	1961	17.264671523767316	933.3146210556157	583.3216381597598	1283.3076039514715	4258247.958566247	8.30585962582941	Denmark	3067715.9999999995	8.632335761883668	25.897007285650997	7.473136002950643	513950.52529969957	112.64669047662488	70.40418154790363	154.88919940539233	2.083764751395645	1.0418823756981452	3.125647127094941	15595857.325203618	7797928.662601809	23393785.987805426	3067715.9999999995
Copenhagen	historical	1962	-28.004332621850395	-1513.892288822095	-946.1826805138095	-2081.6018971303806	-6907133.567750809	6.809056948309076	Denmark	3098161.4999999995	-14.00216631092521	-42.0064989327756	7.457502026020384	499161.5667741595	109.40527490940516	68.37829681837884	150.4322530004349	2.023804290284722	1.0119021451426766	3.035706435427105	15147085.554775592	7573542.777387796	22720628.332163386	3098161.4999999995
Copenhagen	historical	1963	4.356015449080649	235.48278358926737	147.1767397432921	323.78882743524264	1074390.2001260323	6.844356421901755	Denmark	3132923.5000000005	2.178007724540314	6.534023173620928	7.441366660282849	551011.0532875347	120.76954592603788	75.4809662037752	166.05812564830086	2.234023225875694	1.117011612937802	3.35103483881351	16720461.111842122	8360230.555921061	25080691.66776318	3132923.5000000005
Copenhagen	historical	1964	-1.4327088350085062	-77.45111753723171	-48.40694846076981	-106.49528661369361	-353370.72376361967	7.437532351968067	Denmark	3170979.4999999995	-0.7163544175042484	-2.149063252512745	7.422032892403312	691207.4122738602	151.49751501894576	94.6859468868114	208.30908315097358	2.8024363643966383	1.4012181821980965	4.203654546594063	20974727.436388135	10487363.718194067	31462091.154582202	3170979.4999999995
Copenhagen	historical	1965	-20.180775154542317	-1090.9568994719157	-681.8480621699473	-1500.065736773884	-4977490.853840615	6.937511203713613	Denmark	3211630.0	-10.090387577271152	-30.27116273181352	7.403209834446649	907363.9226201461	198.87428440991687	124.29642775617401	273.4521410635678	3.678822893590303	1.8394114467946536	5.518234340384916	27534008.786105115	13767004.393052557	41301013.179157674	3211630.0
Copenhagen	historical	1966	2.266162812308556	122.50698679719508	76.56686674824695	168.44710684614327	558938.1272622027	7.320574198683647	Denmark	3253649.5000000005	1.133081406154292	3.399244218462809	7.415221338502401	1257393.3337779865	275.5930594581367	172.2456621613303	378.9404567549132	5.097984686443563	2.5489923432221335	7.646977029665581	38155670.769727424	19077835.384863712	57233506.154591136	3253649.5000000005
Copenhagen	historical	1967	21.626883735753953	1169.1323967943408	730.707747996463	1607.5570455922186	5334166.56037418	8.325034948897688	Denmark	3296120.5	10.81344186787698	32.440325603630946	7.473912263396177	1760947.7811032962	385.9611575021767	241.22572343874518	530.6965915653282	7.13959950361537	3.569799751808029	10.709399255424248	53436058.5295975	26718029.26479875	80154087.79439625	3296120.5
Copenhagen	historical	1968	17.95495182569622	970.6306335572151	606.6441459732595	1334.6171211411706	4428502.265604794	7.806901191753116	Denmark	3333228.5	8.977475912848115	26.93242773854435	7.578168214116308	2412552.5833419897	528.7786484037631	330.48665525237	727.0706415549885	9.781470757574946	4.890735378786885	14.672206136360808	73209042.55798274	36604521.27899137	109813563.83697411	3333228.5
Copenhagen	historical	1969	23.3733849582941	1263.5468850424504	789.7168031515316	1737.3769669333694	5764932.66300618	7.339722264956122	Denmark	3367047.0	11.686692479147055	35.060077437441144	7.703142944726186	3075416.897327512	674.0639774964965	421.289985935293	926.837969057679	12.468992657930432	6.2344963289652116	18.703488986895735	93323697.0976625	46661848.54883125	139985545.64649373	3367047.0
Copenhagen	historical	1970	-1.158077468452916	-62.60476094979548	-39.12797559362217	-86.08154630596874	-285634.22183344176	7.001873528467466	Denmark	3407917.4999999995	-0.5790387342264534	-1.7371162026793732	7.829372306381265	3748846.5505487113	821.6649973804821	513.5406233628471	1129.7893713982712	15.199350746596654	7.599675373298928	22.799026119897423	113758957.44508356	56879478.72254178	170638436.16762534	3407917.4999999995
Copenhagen	historical	1971	15.940421558462855	861.7267050706757	538.5791906691724	1184.8742194721792	3931628.091884958	8.047199238816352	Denmark	3443136.4999999995	7.970210779231417	23.91063233769428	7.931762559533841	4237610.328094194	928.7913047877372	580.4945654923558	1277.0880440832045	17.180998164536952	8.590499082268408	25.771497246805144	128590521.50640109	64295260.753200546	192885782.25960165	3443136.4999999995
Copenhagen	historical	1972	16.4328215727147	888.3454641983291	555.2159151239557	1221.4750132727024	4053076.1804048764	8.011308430322533	Denmark	3470021.5000000005	8.216410786357358	24.6492323590721	7.995825857566469	4380870.496664785	960.1907937894953	600.1192461184471	1320.2623414606346	17.76183323493974	8.880916617469778	26.642749852409924	132937759.30347891	66468879.651739456	199406638.95521837	3470021.5000000005
Copenhagen	historical	1973	28.263249740327737	1527.8891454656616	954.9307159160385	2100.8475750152847	6970994.226187081	8.35391519624893	Denmark	3500565.5	14.131624870163856	42.394874610491556	8.02742727526234	4219887.361204279	924.9068188940336	578.0667618087901	1271.746875979366	17.109142038552474	8.554571019276203	25.66371305782833	128052717.08868015	64026358.544340074	192079075.63302022	3500565.5
Copenhagen	historical	1974	11.175375976322798	604.132072836551	377.5825455228443	830.6816001502575	2756352.5823167637	8.558003548400043	Denmark	3527611.5	5.587687988161385	16.763063964484232	8.033535865871695	3859686.3813216398	845.9586589197319	528.7241618248676	1163.1931560147173	15.648740563409655	7.824370281704723	23.473110845113332	117122398.28537664	58561199.14268832	175683597.42806494	3527611.5
Copenhagen	historical	1975	54.69457466228099	2956.7458699953218	1847.9661687470762	4065.5255712435674	13490153.031853655	9.077466489190925	Denmark	3547249.5	27.347287331140507	82.04186199342146	8.002470563294473	3382837.391991241	741.4438119432301	463.40238246454896	1019.4852414220472	13.715400549549177	6.857700274775293	20.573100824324047	102652389.1362904	51326194.5681452	153978583.7044356	3547249.5
Copenhagen	historical	1976	17.260481485977316	933.0881108942817	583.180069308926	1282.9961524796372	4257214.50595516	7.709999626451503	Denmark	3566514.5	8.630240742988667	25.890722228965952	7.936774097447823	2923095.96484633	640.678567637536	400.42410477347124	880.9330305016771	11.851421560361649	5.925710780180723	17.777132340541918	88701509.91488098	44350754.95744049	133052264.87232146	3566514.5
Copenhagen	historical	1977	7.23800934889454	391.28111666421245	244.5506979151328	538.0115354132921	1785220.094780469	8.045308319509846	Denmark	3591020.5	3.6190046744472806	10.857014023341819	7.862542695728464	2568259.0203432525	562.9060866504792	351.81630415658424	773.9958691445794	10.412768069312753	5.206384034656264	15.61915210396749	77933963.0640223	38966981.53201115	116900944.59603345	3591020.5
Copenhagen	historical	1978	-0.4648685364267453	-25.13042899881068	-15.706518124256672	-34.55433987336472	-114657.58230707383	7.55190295911815	Denmark	3616244.5	-0.23243426821339397	-0.6973028046401435	7.801509038294028	2391617.7939361515	524.1902014105813	327.6188758816379	720.7615269396251	9.696592594998762	4.8482962974990915	14.544888892496951	72573775.20705456	36286887.60352728	108860662.81058183	3616244.5
Copenhagen	historical	1979	-12.597463131840437	-681.008990699299	-425.63061918706194	-936.3873622115362	-3107103.520065552	6.884248665587543	Denmark	3639059.5000000005	-6.2987315659202086	-18.89619469776059	7.75564657896892	2321024.539891955	508.71770737350795	317.94856710846165	699.486847638652	9.41037879187419	4.705189395937034	14.115568187810682	70431618.97994958	35215809.48997479	105647428.46992436	3639059.5000000005
Copenhagen	historical	1980	-5.108517457761561	-276.1624528264621	-172.60153301653878	-379.7233726363853	-1259991.191020733	7.175226763949368	Denmark	3659400.5	-2.554258728880793	-7.662776186642359	7.7178656591355175	2208408.2693482335	484.03468917217856	302.52168073261305	665.5476976117658	8.953786564722302	4.476893282360895	13.430679847082374	67014271.97583834	33507135.98791917	100521407.96375751	3659400.5
Copenhagen	historical	1981	7.118696307530625	384.8311470928682	240.51946693304265	529.1428272526938	1755792.1086112112	7.535756484776327	Denmark	3677916.5	3.559348153765314	10.678044461295949	7.684656442606146	2019312.8025762064	442.58910741395795	276.6181921337566	608.5600226942172	8.187116527604642	4.093558263802748	12.28067479140693	61276159.501105644	30638079.750552822	91914239.25165847	3677916.5
Copenhagen	historical	1982	39.264947497355486	2122.63230979018	1326.6451936188625	2918.619425961497	9684509.913417695	8.22512775577911	Denmark	3697585.0	19.632473748677732	58.89742124603317	7.663876247077663	1913515.6227943301	419.40068444804456	262.12542778002586	576.6759411161299	7.758171671680064	3.87908583584023	11.637257507520436	58065738.18608342	29032869.09304171	87098607.27912512	3697585.0
Copenhagen	historical	1983	39.76845770731682	2149.851677396497	1343.6572983728106	2956.0460564201835	9808698.278121518	8.654380233973672	Denmark	3721140.9999999995	19.884228853658414	59.65268656097524	7.6936511285220215	2143945.3930294532	469.9058395680823	293.6911497300671	646.1205294061438	8.69242780967807	4.346213904838844	13.03864171451712	65058142.4023692	32529071.2011846	97587213.6035538	3721140.9999999995
Copenhagen	historical	1984	8.820074071212446	476.8062964953432	298.0039353095895	655.6086576810968	2175428.727760003	8.004056086305711	Denmark	3748207.5	4.410037035606225	13.230111106818658	7.802022778246801	2836431.9595020115	621.6837171511229	388.5523232194578	854.8151110828206	11.500050386170217	5.750025193085271	17.250075579255245	86071685.84418501	43035842.922092505	129107528.76627752	3748207.5
Copenhagen	historical	1985	-7.051572419148558	-381.20248225769745	-238.25155141106092	-524.1534131043339	-1739236.3253007445	6.7002584379013275	Denmark	3779156.0	-3.525786209574288	-10.577358628722836	7.9561085892464725	3772555.132197954	826.861398837931	516.7883742737026	1136.9344234020773	15.295474992637596	7.647737496319071	22.94321248895772	114478395.67617534	57239197.83808767	171717593.514263	3779156.0
Copenhagen	historical	1986	-1.2503197976285052	-67.59130902175181	-42.244568138594836	-92.93804990490871	-308385.3474117425	7.237620314506636	Denmark	3814219.5	-0.6251598988142637	-1.8754796964428166	8.088880580689189	4571648.922789621	1002.0052433510748	626.2532770944341	1377.7572096077615	18.53532667471054	9.267663337355664	27.80299001206589	138726941.27354005	69363470.63677002	208090411.9103101	3814219.5
Copenhagen	historical	1987	-26.02864328963628	-1407.0880708628613	-879.4300442892883	-1934.7460974364342	-6419839.323311804	6.54587753504923	Denmark	3845615.5	-13.014321644818143	-39.04296493445444	8.175444776648066	5206793.2191335065	1141.2149521388444	713.2593450867245	1569.1705591908137	21.110460333737528	10.555230166867345	31.665690500603517	158000430.33345848	79000215.16672924	237000645.50018772	3845615.5
Copenhagen	historical	1988	28.520165940175158	1541.7778340151992	963.6111462594995	2119.944521770899	7034361.367694346	8.50972226669228	Denmark	3866514.5	14.260082970087597	42.78024891026278	8.230864134385184	5868229.978389764	1286.1873925241214	803.8671203275459	1768.5076647205326	23.792194345807353	11.896097172903728	35.68829151871135	178071765.64538655	89035882.82269327	267107648.4680798	3866514.5
Copenhagen	historical	1989	55.07726718124583	2977.433927849583	1860.8962049059894	4093.9716507931767	13584542.295813723	9.3632053322988	Denmark	3881334.0	27.538633590622926	82.61590077186871	8.30954810848658	6807993.865420598	1492.1630389964546	932.6018993727942	2051.724178620156	27.602379890975765	13.801189945488591	41.40356983646809	206588953.15668496	103294476.57834248	309883429.73502743	3881334.0
Copenhagen	historical	1990	52.86409860482769	2857.7917679400625	1786.1198549625392	3929.463680917586	13038674.941226535	9.470646103114298	Denmark	3896488.9999999995	26.432049302413855	79.29614790724152	8.429694725907353	7993608.785768875	1752.0238434564133	1095.0149021603008	2409.0327847526355	32.40934565545935	16.20467282772921	48.614018483186584	242566503.97173715	121283251.98586857	363849755.9576057	3896488.9999999995
Copenhagen	historical	1991	21.734660504850495	1174.9587245220025	734.3492028262516	1615.5682462177535	5360749.180631637	8.248319610177655	Denmark	3915997.5000000005	10.867330252425257	32.60199075727573	8.537085323526258	9104589.307769438	1995.5264236207831	1247.2040147630403	2743.848832478577	36.913713171927455	18.456856585963127	55.37056975789009	276279269.81061035	138139634.90530518	414418904.71591556	3915997.5000000005
Copenhagen	historical	1992	56.383165031605	3048.0297428737745	1905.0185892961092	4191.04089645144	13906635.701861596	8.968334677440872	Denmark	3938768.5	28.1915825158025	84.5747475474075	8.566251607729544	9819487.872652154	2152.2165200334166	1345.1353250208958	2959.2977150459333	39.81220311793301	19.9061015589665	59.718304676901965	297972906.5928726	148986453.2964363	446959359.8893089	3938768.5
Copenhagen	historical	1993	-5.985167619944212	-323.55347401035704	-202.2209212564732	-444.88602676424085	-1476212.725172254	7.819991020307149	Denmark	3959066.0	-2.992583809972113	-8.977751429916324	8.531949760654873	10067588.830042502	2206.5948120642647	1379.1217575401788	3034.0678665882397	40.818105445783566	20.40905272289156	61.227158168675466	305501543.96795255	152750771.98397627	458252315.95192885	3959066.0
Copenhagen	historical	1994	53.35869090204175	2884.52904016768	1802.8306501047998	3966.2274302305595	13160663.745765038	8.771748749197346	Denmark	3977183.5	26.679345451020875	80.0380363530626	8.491722296383015	10153393.81950274	2225.401385096636	1390.875865685427	3059.9269045078	41.165993819722175	20.582996909860896	61.748990729584776	308105301.15378624	154052650.57689312	462157951.7306794	3977183.5
Copenhagen	historical	1995	48.52768554143352	2623.3686739686127	1639.6054212303832	3607.1319267068425	11969119.574981796	8.411907373715753	Denmark	4000827.4999999995	24.263842770716767	72.79152831215028	8.483239093748262	10299032.897070646	2257.3222788101957	1410.826424256367	3103.818133363897	41.75647395608315	20.87823697804177	62.63471093412664	312524727.076938	156262363.538469	468787090.615407	4000827.4999999995
Copenhagen	historical	1996	-4.82394623776282	-260.7787555466835	-162.9867222166772	-358.57078887668985	-1189803.0721817436	6.898611850425845	Denmark	4023974.5000000005	-2.4119731188814235	-7.235919356644239	8.508071158133147	10587405.079799812	2320.5271407781993	1450.3294629863835	3190.7248185698663	42.92565223312407	21.462826116562177	64.38847834968799	321275397.02863735	160637698.51431867	481913095.542956	4023974.5000000005
Copenhagen	historical	1997	59.45806455445725	3214.2564028484044	2008.9102517802528	4419.602553916556	14665044.837995846	8.491418958690069	Denmark	4039006.0	29.729032277228633	89.18709683168586	8.55136790943498	11043222.656099476	2420.4323629808646	1512.770226863042	3328.0944990985404	44.77372233287983	22.38686116643991	67.16058349932138	335107206.7775341	167553603.38876706	502660810.1663012	4039006.0
Copenhagen	historical	1998	10.964910852942667	592.7544931008165	370.4715581880103	815.0374280136225	2704442.374772475	8.254825623394693	Denmark	4051853.4999999995	5.482455426471341	16.447366279414	8.595008597269404	11548375.04451469	2531.1506946882673	1581.9691841801703	3480.3322051962605	46.821815854039315	23.4109079270197	70.23272378106026	350436084.1487831	175218042.07439154	525654126.22317463	4051853.4999999995
Copenhagen	historical	1999	62.35993277707662	3371.129126248841	2106.9557039055258	4635.302548592156	15380776.638510337	9.009230104211259	Denmark	4062982.0	31.179966388538308	93.53989916561494	8.638538111989536	12009627.551912729	2632.247134665899	1645.1544591661786	3619.339810165551	48.69192137800763	24.345960689003945	73.03788206701277	364432817.18466705	182216408.59233353	546649225.7770005	4062982.0
Copenhagen	historical	2000	50.79575138606337	2745.9785372026595	1716.236585751662	3775.7204886536565	12528527.075987132	9.376568987069886	Denmark	4071697.4999999995	25.397875693031672	76.19362707909501	8.683492876602289	12382536.020913297	2713.9804977344975	1696.2378110840627	3731.723184384863	50.20384418954131	25.101922094770636	75.3057662843124	375748745.45325154	187874372.72662577	563623118.1798773	4071697.4999999995
Copenhagen	historical	2001	42.347412051406096	2289.2679294265376	1430.792455891586	3147.743402961489	10444784.928008579	8.433688647126498	Denmark	4078232.0000000005	21.173706025703048	63.521118077109115	8.746115418568046	12868219.559957616	2820.4316843743068	1762.7698027339554	3878.093566014629	52.17300306607648	26.086501533038422	78.25950459911414	390486839.505625	195243419.7528125	585730259.2584375	4078232.0000000005
Copenhagen	historical	2002	77.04350116499806	4164.911333274966	2603.069583296854	5726.753083253078	19002407.958067033	9.069891106592467	Denmark	4082194.9999999995	38.52175058249903	115.56525174749704	8.819893749164041	13445574.828572253	2946.975304892619	1841.8595655578765	4052.0910442273434	54.513836470363636	27.25691823518126	81.77075470554539	408006717.29935247	204003358.64967623	612010075.9490287	4082194.9999999995
Copenhagen	historical	2003	63.49042232119783	3432.2425056158504	2145.1515660099067	4719.333445221794	15659606.431872318	8.615631019905821	Denmark	4084397.0	31.745211160598917	95.2356334817967	8.890359610384857	13999887.22743164	3068.468433409619	1917.7927708810678	4219.144095938391	56.76124469575886	28.38062234787971	85.14186704363989	424827357.9264908	212413678.9632454	637241036.8897362	4084397.0
Copenhagen	historical	2004	35.672624616491085	1928.434148322249	1205.2713427014057	2651.596953943092	8798480.80172026	8.549222268693434	Denmark	4086916.5000000005	17.836312308245542	53.50893692473658	8.940159223281345	14392346.715063088	3154.486951246636	1971.5543445291594	4337.419557964206	58.35243529956144	29.176217649781414	87.52865294934395	436736562.9447239	218368281.47236195	655104844.4170859	4086916.5000000005
Copenhagen	historical	2005	49.90111971653474	2697.6154498145793	1686.009656134112	3709.2212434950466	12307870.489779018	8.75574842479131	Denmark	4093160.5	24.950559858267376	74.85167957480209	8.966475401098986	14442649.496186014	3165.5122183420635	1978.4451364637987	4352.579300220424	58.55638326155747	29.27819163077882	87.83457489233584	438263003.6405404	219131501.8202702	657394505.4608107	4093160.5
Copenhagen	historical	2006	104.20964077122721	5633.491564137019	3520.932227585637	7746.050900688401	25702805.261375148	9.36445881046661	Denmark	4103900.4999999995	52.10482038561361	156.31446115684082	8.97702826521733	14279494.323687388	3129.7521805341717	1956.0951128338666	4303.409248234513	57.89488574238974	28.94744287119487	86.84232861358468	433312050.8408085	216656025.42040426	649968076.2612128	4103900.4999999995
Copenhagen	historical	2007	65.22724418523251	3526.1337353239337	2203.8335845774586	4848.433886070408	16087985.167415446	9.484672650898972	Denmark	4121044.5	32.613622092616254	97.84086627784878	8.968059988499276	13980924.365528917	3064.312189704872	1915.195118565575	4213.429260844246	56.68436153040624	28.34218076520315	85.02654229560848	424251928.8255223	212125964.41276115	636377893.2382834	4121044.5
Copenhagen	historical	2008	65.46109585316856	3538.775573342254	2211.734733338909	4865.816413345599	16145663.553374035	9.419617116125554	Denmark	4146183.5	32.7305479265843	98.19164377975284	8.951050352861046	13715827.44433634	3006.2087549230105	1878.8804718268836	4133.537038019103	55.60955064318649	27.804775321593006	83.41432596477944	416207547.98194814	208103773.99097407	624311321.9729222	4146183.5
Copenhagen	historical	2009	55.432796169476994	2996.653546506587	1872.908466566617	4120.3986264465575	13672231.805936303	8.78378421313142	Denmark	4171560.9999999995	27.716398084738493	83.1491942542155	8.956323110795886	13691284.465655083	3000.8294719243263	1875.5184199527066	4126.140523895989	55.510043411744924	27.7550217058718	83.26506511761642	415462789.92643493	207731394.96321747	623194184.8896524	4171560.9999999995
Copenhagen	historical	2010	26.799802810597473	1448.7763506015422	905.4852191259639	1992.0674820771205	6610042.099619536	7.17921359963613	Denmark	4195981.5	13.39990140529874	40.1997042158962	8.975495184783354	13798930.82566035	3024.4231946652267	1890.2644966657879	4158.581892664746	55.94648559742926	27.97324279871454	83.91972839614351	418729324.71836346	209364662.35918173	628093987.0775452	4195981.5
Copenhagen	historical	2011	56.05984799060885	3030.5514768562193	1894.094673035137	4167.008280677302	13826891.113156501	8.917349786627783	Denmark	4222300.5	28.029923995304433	84.08977198591329	8.986357635200806	13944334.916823076	3056.2925845091604	1910.182865318216	4202.402303700073	56.536013003199066	28.268006501599384	84.80401950479907	423141619.9659581	211570809.98297906	634712429.9489372	4222300.5
Copenhagen	historical	2012	36.192275608074844	1956.5260739417715	1222.8287962136071	2690.2233516699357	8926650.212359332	8.347396933967298	Denmark	4251235.500000001	18.09613780403741	54.288413412112234	8.987082839106327	14172417.555397308	3106.283299813068	1941.427062383219	4271.139537243044	57.460752913502354	28.73037645675262	86.19112937025541	430062800.34121644	215031400.17060822	645094200.5118246	4251235.500000001
Copenhagen	historical	2013	55.20145458791639	2984.14740179185	1865.0921261199062	4103.202677463793	13615172.520675315	8.532627889554794	Denmark	4284738.5	27.600727293958197	82.8021818818746	9.007578498952496	14714328.7298006	3225.0583517370337	2015.6614698356589	4434.455233638399	59.657881524180326	29.828940762091932	89.48682228626988	446507125.1213059	223253562.56065294	669760687.6819588	4284738.5
Copenhagen	historical	2014	107.01520483365485	5785.158160061952	3615.7238500387202	7954.592470085184	26394784.105282657	9.974823081656679	Denmark	4323338.0	53.507602416827424	160.5228072504823	9.077571567275017	15743568.626945173	3450.645178508396	2156.6532365678286	4744.637120449045	63.830839256155315	31.915419628077615	95.74625888423213	477739467.1447203	238869733.57236016	716609200.7170805	4323338.0
Copenhagen	historical	2015	58.113842191695156	3141.588794699088	1963.4929966869302	4319.684592711246	14333498.875814589	9.37437852833369	Denmark	4370336.0	29.0569210958476	87.17076328754273	9.200838377098659	17156587.44405138	3760.347932942701	2350.2174580892824	5170.478407796244	69.55979303517704	34.77989651758761	104.33968955276208	520617601.87680346	260308800.93840173	780926402.8152052	4370336.0
Copenhagen	historical	2016	81.69243984679876	4416.2293174105125	2760.1433233815706	6072.315311439455	20149046.260685466	9.228254891484161	Denmark	4417151.5	40.846219923399346	122.53865977019814	9.331851678434933	18585137.89606353	4073.454881328757	2545.909300830608	5601.000461827204	75.35171838783079	37.675859193917496	113.02757758174317	563967044.9354271	281983522.46771353	845950567.4031405	4417151.5
Copenhagen	historical	2017	53.94387283995354	2916.1635174225116	1822.6021983890696	4009.724836455953	13304996.048240209	9.090258454623287	Denmark	4456465.499999999	26.97193641997677	80.91580925993031	9.406141195810983	19612697.415598866	4298.673406158482	2686.6708788490173	5910.675933468183	79.51786318459257	39.75893159229673	119.27679477688822	595148395.8066816	297574197.9033408	892722593.7100224	4456465.499999999
Copenhagen	historical	2018	134.9791539128249	7296.8673461947365	4560.542091371711	10033.192601017763	33291957.267013483	9.767407310172302	Denmark	4489642.0	67.48957695641245	202.4687308692374	9.466784665827916	20549679.03516692	4504.0392405842995	2815.02452536526	6193.053955803695	83.3167682843056	41.65838414215471	124.97515242646173	623581155.2568232	311790577.6284116	935371732.8852348	4489642.0
Copenhagen	historical	2019	98.97852442101396	5350.701511202853	3344.1884445017836	7357.214577903923	24412575.644863017	9.805167002220676	Denmark	4515513.0	49.48926221050698	148.46778663152094	9.526244186000552	21496558.110502683	4711.574380383729	2944.7339877400177	6478.4147730280065	87.15580170074223	43.57790085037137	130.73370255111018	652314253.5536597	326157126.77682984	978471380.3304895	4515513.0
Copenhagen	historical	2020	104.73517536592695	5661.901552733014	3538.6884704581335	7785.114635007893	25832425.834344376	10.16715778288294	Denmark	4538246.499999999	52.367587682963475	157.10276304889038	9.584457646871114	22447233.819201767	4919.941659003293	3074.9635368767526	6764.919781128738	91.01022821512436	45.505114107564495	136.51534232269262	681162560.9015428	340581280.4507714	1021743841.3523142	4538246.499999999
Copenhagen	historical	2021	85.01909581243835	4596.065733509082	2872.541083443176	6319.590383574987	20969549.909135185	9.074431286119435	Denmark	4566916.999999999	42.50954790621917	127.52864371865746	9.64007010392834	23385750.134423688	5125.643865079188	3203.5274156743876	7047.760314483819	94.81535559607586	47.40767779803882	142.22303339411533	709641890.7767965	354820945.38839823	1064462836.1651947	4566916.999999999
Copenhagen	historical	2022	98.85649219807993	5344.1045448054665	3340.0653405034163	7348.143749107516	24382476.98567494	9.70996227525685	Denmark	4610477.500000001	49.42824609903999	148.28473829711987	9.691374325492255	24294821.589192193	5324.892403110316	3328.057751944516	7321.72705427865	98.50110152046076	49.25055076021745	147.75165228067223	737227714.7210352	368613857.3605176	1105841572.081553	4610477.500000001
Copenhagen	historical	2023	92.9337091138654	5023.923529937708	3139.9522062110677	6907.894853664348	22921651.105340794	9.56495035249893	Denmark	4655625.5	46.46685455693272	139.4005636707981	9.73815199647991	25166600.676983923	5515.96727166736	3447.479544792208	7584.45499854239	102.03564900064879	51.01782450031692	153.05347350097645	763681899.7116357	381840949.85581785	1145522849.5674536	4655625.5
Dubai	historical	1950	-1.909749454220166	-6.607812856259142	-4.1298830351619635	-9.08574267735632	-30148.146156682335	26.12447484682684	United Arab Emirates	35140.5	-0.954874727110083	-2.864624181330249	26.673683199800433	-12721.532047460823	-2.7882809967040214	-1.742675622940009	-3.833886370467276	-0.8058518344119716	-0.4029259172060257	-1.2087777516181943	-380811.37257259776	-190405.68628629888	-571217.0588588966	35140.5
Dubai	historical	1951	-0.16345236019385895	-0.5655519914867111	-0.35346999467919443	-0.7776339882942278	-2580.3309611581194	26.75188448135167	United Arab Emirates	36709.0	-0.08172618009692895	-0.2451785402907859	26.667445317778505	-12225.096502027984	-2.679473205924159	-1.6746707537024634	-3.6842756581451277	-0.7744048755501429	-0.38720243777507174	-1.1616073133252145	-365950.8745802922	-182975.4372901461	-548926.3118704383	36709.0
Dubai	historical	1952	-0.9261133508213579	-3.204390865193091	-2.002744290745682	-4.4060374396404995	-14620.033322443476	26.745529174804688	United Arab Emirates	38510.49999999999	-0.46305667541067774	-1.3891700262320357	26.659233242194894	-11797.657811256011	-2.5857880134259763	-1.6161175083911345	-3.555458518460278	-0.7473285570869435	-0.37366427854351786	-1.120992835630484	-353155.75572853145	-176577.87786426573	-529733.6335927972	38510.49999999999
Dubai	historical	1953	-0.06254080633060677	-0.2163938013957663	-0.13524612587235385	-0.29754147691917865	-987.2967188681835	26.996069001498288	United Arab Emirates	40583.00000000001	-0.03127040316530305	-0.09381120949590815	26.651107952584226	-11371.12711178054	-2.4923018327191304	-1.557688645449594	-3.4269150199891047	-0.720309755788435	-0.36015487789421724	-1.0804646336825565	-340387.8170474654	-170193.9085237327	-510581.72557119816	40583.00000000001
Dubai	historical	1954	-0.15808910086856998	-0.5469948902696933	-0.3418718064185583	-0.7521179741208281	-2495.6641868554752	27.021651845435574	United Arab Emirates	42941.0	-0.07904455043428618	-0.23713365130285502	26.644940245786557	-10865.16319056777	-2.381405630809177	-1.4883785192558183	-3.274432742362799	-0.6882592171791191	-0.34412960858954045	-1.0323888257686216	-325242.09288539557	-162621.04644269779	-487863.1393280934	42941.0
Dubai	historical	1955	-0.39124462899032375	-1.3537227533547251	-0.8460767208467033	-1.861368785862747	-6176.360062180933	26.494609675995292	United Arab Emirates	45613.49999999999	-0.1956223144951635	-0.5868669434854891	26.64111904354349	-10223.046428860127	-2.2406677104349235	-1.4004173190218823	-3.0809181018481766	-0.6475840085329743	-0.32379200426648647	-0.9713760127994718	-306020.7157379359	-153010.35786896796	-459031.0736069039	45613.49999999999
Dubai	historical	1956	-0.14939315529781677	-0.5169065554817185	-0.3230665971760739	-0.7107465137873629	-2358.38615938534	26.583123795973147	United Arab Emirates	48628.5	-0.07469657764890836	-0.22408973294672552	26.63595191824241	-9489.922904990337	-2.07998310246364	-1.2999894390397793	-2.859976765887501	-0.6011439308476281	-0.30057196542381337	-0.901715896271445	-284075.1061723379	-142037.55308616895	-426112.65925850684	48628.5
Dubai	historical	1957	-1.4405302238851445	-4.984294726296984	-3.1151842039356152	-6.853405248658353	-22740.84468872999	26.146136223779965	United Arab Emirates	52005.0	-0.7202651119425721	-2.160795335827719	26.6121470710979	-9175.167526868237	-2.010995622327264	-1.2568722639545613	-2.76511898070003	-0.581205593397039	-0.29060279669851885	-0.8718083900955569	-274653.0941756588	-137326.5470878294	-411979.6412634882	52005.0
Dubai	historical	1958	-0.7875728734286493	-2.7250350284340663	-1.7031468927712916	-3.7469231640968412	-12432.972317230428	26.870474368578765	United Arab Emirates	55756.0	-0.39378643671432456	-1.181359310142975	26.598789877930315	-8348.458892508455	-1.8297992093170634	-1.143624505823207	-2.515973912810684	-0.5288373199031228	-0.2644186599515747	-0.793255979854726	-249906.07089313216	-124953.03544656608	-374859.10633969825	55756.0
Dubai	historical	1959	-3.048099292272231	-10.546550829546064	-6.59159426846629	-14.501507390625838	-48118.638159803915	26.15650801985231	United Arab Emirates	59892.5	-1.5240496461361146	-4.572148938408346	26.58726284291688	-9767.421679531217	-2.140804751678042	-1.3380029697988203	-2.9436065335573502	-0.618722230039627	-0.3093611150198075	-0.9280833450594328	-292381.8642597934	-146190.9321298967	-438572.79638969013	59892.5
Dubai	historical	1960	0.5265267191584498	1.8218044342575257	1.1386277714109536	2.5049810971040976	8311.98273129996	26.673260381312968	United Arab Emirates	64402.99999999999	0.26326335957922425	0.789790078737677	26.580416476270372	-12681.716190493533	-2.77955423353259	-1.7372213959579326	-3.8218870711074793	-0.8033296789627571	-0.4016648394813736	-1.2049945184440498	-379619.50896010135	-189809.75448005067	-569429.263440152	64402.99999999999
Dubai	historical	1961	1.2716250349757927	4.399875719763047	2.7499223248519047	6.049829114674189	20074.4329714189	26.560817770761986	United Arab Emirates	69268.5	0.635812517487896	1.9074375524636904	26.583210745909156	-14820.268744617992	-3.2482780810122067	-2.030173800632775	-4.4663823613917595	-0.9387973641675639	-0.46939868208374885	-1.408196046251221	-443635.7870637838	-221817.8935318919	-665453.6805956757	69268.5
Dubai	historical	1962	0.5647661656156002	1.9541145157487887	1.221321572342993	2.6869074591545847	8915.647478103849	27.105077456121574	United Arab Emirates	74484.0	0.2823830828077995	0.847149248423396	26.58530297894781	-15873.31690377952	-3.4790831569924854	-2.1744269731204744	-4.783739340865114	-1.0055032284942131	-0.5027516142470508	-1.508254842741172	-475158.1472149713	-237579.07360748565	-712737.220822457	74484.0
Dubai	historical	1963	0.3038126863165699	1.0512045808422572	0.6570028630264108	1.4454062986581035	4796.120900092799	26.776861237826413	United Arab Emirates	80008.00000000001	0.15190634315828416	0.4557190294748502	26.579584152553824	-17146.377711528567	-3.7581101833483856	-2.3488188645931625	-5.167401502105104	-1.0861459045031936	-0.5430729522516254	-1.629218856754745	-513266.4530195231	-256633.22650976156	-769899.6795292847	80008.00000000001
Dubai	historical	1964	-6.89397312187858	-23.853434870626014	-14.90839679414126	-32.79847294711077	-108831.2965972312	26.086606051752476	United Arab Emirates	85804.5	-3.446986560939291	-10.340959682817873	26.570072304399037	-19494.732176141915	-4.27281801120903	-2.6705112570058716	-5.875124765411925	-1.234903597059252	-0.6174517985296054	-1.8523553955888348	-583563.0245032284	-291781.5122516142	-875344.5367548426	85804.5
Dubai	historical	1965	-1.9849526268107591	-6.868018973651917	-4.292511858532448	-9.443526088771385	-31335.336567286868	26.47893501177226	United Arab Emirates	91825.0	-0.992476313405378	-2.9774289402161322	26.561874388789153	-22739.109661624185	-4.983914446383624	-3.1149465289896083	-6.852882363777059	-1.4404203177221016	-0.7202101588610044	-2.1606304765831963	-680681.503534003	-340340.7517670015	-1021022.2553010045	91825.0
Dubai	historical	1966	1.4931655720639605	5.166415228869241	3.229009518043276	7.103820939695206	23571.76948171591	26.806460362264556	United Arab Emirates	97993.49999999999	0.7465827860319806	2.239748358095933	26.54423553229184	-26814.06591845121	-5.877055543769874	-3.673159714856111	-8.080951372683675	-1.6985504676490786	-0.8492752338245034	-2.547825701473627	-802662.8560586359	-401331.42802931793	-1203994.2840879539	97993.49999999999
Dubai	historical	1967	-1.6911808007068652	-5.85155618841776	-3.6572226177611	-8.04588975907442	-26697.72510965603	26.381052011986302	United Arab Emirates	104246.49999999999	-0.8455904003534346	-2.5367712010602945	26.517176441887983	-32880.88756202056	-7.2067698766070505	-4.504231172879529	-9.909308580334613	-2.082856330518465	-1.0414281652592052	-3.1242844957775677	-984269.4949934293	-492134.74749671464	-1476404.242490144	104246.49999999999
Dubai	historical	1968	-4.1340767339979765	-14.304078124650374	-8.940048827906484	-19.668107421394264	-65262.356443717326	26.153404360911885	United Arab Emirates	116832.50000000001	-2.067038366998986	-6.201115100996968	26.49258543263085	-41481.18022170236	-9.091765528044082	-5.682353455028185	-12.50117760106131	-2.627646186836562	-1.3138230934182429	-3.9414692802552325	-1241714.0574911183	-620857.0287455592	-1862571.0862366776	116832.50000000001
Dubai	historical	1969	-1.9313128569497768	-6.682423130118105	-4.176514456323816	-9.188331803912394	-30488.555531163856	26.756952740394905	United Arab Emirates	139434.5	-0.9656564284748842	-2.8969692854246567	26.47841100654044	-51685.778285672095	-11.32838976124349	-7.08024360077549	-15.576535921705839	-3.274061574433231	-1.6370307872168337	-4.911092361650006	-1547182.5325768415	-773591.2662884208	-2320773.7988652624	139434.5
Dubai	historical	1970	-0.19120563858029294	-0.6615794935864932	-0.41348718349155844	-0.9096718036814282	-3018.4564394883755	26.808913891936	United Arab Emirates	167582.5	-0.09560281929014536	-0.2868084578704302	26.46985996774306	-61784.308991730635	-13.541766354351589	-8.463603971470413	-18.619928737233668	-3.913758071992781	-1.956879035996343	-5.87063710798906	-1849475.94541371	-924737.972706855	-2774213.918120565	167582.5
Dubai	historical	1971	-0.8612704238220683	-2.9800316301549485	-1.862519768846843	-4.097543491463053	-13596.394312581953	26.38897211780287	United Arab Emirates	199256.99999999997	-0.43063521191103826	-1.29190563573309	26.459408479985903	-71892.58622845622	-15.75727917336062	-9.848299483348898	-21.66625886337015	-4.554071968429948	-2.2770359842148284	-6.831107952643925	-2152061.114755066	-1076030.557377533	-3228091.672132599	199256.99999999997
Dubai	historical	1972	-12.01005978207165	-41.555308345313954	-25.972067715821222	-57.13854897480669	-189596.09432549492	25.93564034550568	United Arab Emirates	234110.0	-6.0050298910358375	-18.015089673107486	26.458159526187462	-81680.87201724373	-17.902656880490866	-11.189160550307005	-24.616153210675975	-5.174115845945074	-2.587057922972407	-7.7611737689175	-2445067.533514414	-1222533.766757207	-3667601.300271621	234110.0
Dubai	historical	1973	-9.554835769856199	-33.060130741224384	-20.66258171326524	-45.45767976918353	-150836.84650683624	26.6187852833369	United Arab Emirates	271710.5	-4.7774178849281075	-14.33225365478431	26.470358268553355	-88733.81107457438	-19.448506536893543	-12.155316585558646	-26.741696488228815	-5.620887811471164	-2.8104439057355433	-8.431331717206824	-2656193.0011919443	-1328096.5005959722	-3984289.5017879168	271710.5
Dubai	historical	1974	-7.3064820494842255	-25.280732985114664	-15.800458115696664	-34.76100785453266	-115343.34424458565	26.40516925968536	United Arab Emirates	311533.5	-3.65324102474212	-10.959723074226318	26.493472617937137	-93267.52245686197	-20.442196702873414	-12.776372939296172	-28.108020466451794	-5.9080780351391695	-2.954039017569597	-8.862117052708623	-2791906.9111120948	-1395953.4555560474	-4187860.3666681424	311533.5
Dubai	historical	1975	-3.8229541871675576	-13.227581121195144	-8.267238200746965	-18.187924041643324	-60350.83886545284	26.452140661788313	United Arab Emirates	352932.0	-1.9114770935837682	-5.734431280751329	26.532132519071883	-96180.3261935715	-21.080619439687034	-13.175387149804093	-28.985851729569227	-6.092591050218757	-3.04629552510942	-9.138886575328275	-2879099.9303862904	-1439549.9651931452	-4318649.895579436	352932.0
Dubai	historical	1976	-5.45386975374741	-18.870617083061873	-11.79413567691367	-25.947098489210074	-86097.1904414698	26.198256779238175	United Arab Emirates	402847.49999999994	-2.7269348768737203	-8.180804630621127	26.59217036181382	-94472.0090072588	-20.706193755015644	-12.941371096884277	-28.471016413147076	-5.984376840388302	-2.992188420194324	-8.976565260582706	-2827962.487971155	-1413981.2439855775	-4241943.731956732	402847.49999999994
Dubai	historical	1977	-11.971090900135374	-41.42047438660603	-25.88779649162877	-56.95315228158329	-188980.91438889003	26.89964683219178	United Arab Emirates	463968.49999999994	-5.985545450067692	-17.956636350203045	26.65570491062113	-91887.20947672805	-20.139662351063766	-12.587288969414859	-27.692035732712917	-5.820641416424276	-2.91032070821215	-8.730962124636362	-2750588.0763536124	-1375294.0381768062	-4125882.1145304185	463968.49999999994
Dubai	historical	1978	1.055859419011977	3.6533176788883215	2.2833235493052007	5.0233118084714405	16668.261909927962	26.670108659300087	United Arab Emirates	531177.5	0.5279297095059947	1.5837891285179868	26.698039820421528	-95075.67273815168	-20.838503613838295	-13.024064758650157	-28.652942469028567	-6.022616222491763	-3.0113081112455786	-9.033924333736481	-2846032.796882949	-1423016.3984414744	-4269049.195324423	531177.5
Dubai	historical	1979	-1.4228828020928974	-4.923233909999395	-3.077021193749622	-6.769446626249169	-22462.25471437224	26.915667975438783	United Arab Emirates	603287.0	-0.7114414010464718	-2.1343242031394247	26.717340515978055	-101255.10923599626	-22.192900654457922	-13.870562909039172	-30.515238399882833	-6.414055729843314	-3.207027864921367	-9.621083594763958	-3031010.4934122884	-1515505.2467061442	-4546515.740118433	603287.0
Dubai	historical	1980	-12.71239184520607	-43.98540661076295	-27.490879131726842	-60.47993408979905	-200683.41766160596	27.081425401030994	United Arab Emirates	677775.0000000001	-6.356195922603059	-19.068587767809113	26.74112941573292	-101911.18999976448	-22.336699178022485	-13.960436986270576	-30.712961369788434	-6.45561549521131	-3.227807747604588	-9.68342324281438	-3050649.8745211386	-1525324.9372605693	-4575974.811781708	677775.0000000001
Dubai	historical	1981	11.372928392422182	39.35080713268172	24.59425445792608	54.10735980743737	179538.05754286036	27.068428353087544	United Arab Emirates	730703.5000000001	5.686464196211082	17.05939258863329	26.776116467309606	-99789.83438820452	-21.871744523430714	-13.6698403271505	-30.07364871972563	-6.321237158966672	-3.1606185794819974	-9.48185573844753	-2987148.376498433	-1493574.1882492164	-4480722.564747649	730703.5000000001
Dubai	historical	1982	-25.065538456521164	-86.72780971140098	-54.204881069625614	-119.25073835317635	-395695.631808267	26.061010073309074	United Arab Emirates	763502.0	-12.532769228260578	-37.59830768478176	26.81416542227005	-93931.92130000234	-20.587818367113947	-12.867386479451813	-28.308250254788575	-5.950164713419879	-2.9750823567086577	-8.925247070127057	-2811795.2888982454	-1405897.6444491227	-4217692.933347369	763502.0
Dubai	historical	1983	-30.96596651079321	-107.14353716103753	-66.96471072564846	-147.3223635964266	-488842.38829723373	25.978976315014982	United Arab Emirates	799570.4999999999	-15.48298325539661	-46.44894976618986	26.841190999710328	-88851.34471191214	-19.47426733410856	-12.17141708382333	-26.777117584406238	-5.628333038735893	-2.814166519366655	-8.442499558101119	-2659711.2995837945	-1329855.6497918973	-3989566.949375692	799570.4999999999
Dubai	historical	1984	-4.99761235737635	-17.291947439857278	-10.807467149910797	-23.776427729803757	-78894.51019434883	26.716902685947105	United Arab Emirates	838537.5000000001	-2.498806178688187	-7.496418536064491	26.853235152646526	-87809.95521854449	-19.246017582136254	-12.028760988842013	-26.463274175446404	-5.562365698446985	-2.781182849222445	-8.343548547667451	-2628537.9345461084	-1314268.9672730542	-3942806.9018191625	838537.5000000001
Dubai	historical	1985	3.9681537890578653	13.729977806778352	8.58123612923647	18.878719484320232	62643.02374342622	27.10152746749251	United Arab Emirates	879734.9999999999	1.9840768945289238	5.95223068358678	26.85832476905354	-84676.32851502899	-18.55919529095407	-11.599497056853174	-25.518893525069554	-5.363864541670599	-2.68193227083316	-8.04579681250216	-2534734.7132324637	-1267367.3566162318	-3802102.069848696	879734.9999999999
Dubai	historical	1986	-12.673628559074988	-43.85128402212611	-27.407052513828816	-60.295515530423394	-200071.48335095035	26.92490125682256	United Arab Emirates	923362.5000000001	-6.336814279537506	-19.010442838612562	26.867935731183746	-76884.12141754467	-16.85131428328499	-10.532071427058918	-23.17055713952457	-4.870263270990095	-2.435131635493239	-7.305394906480853	-2301479.7036082805	-1150739.8518041403	-3452219.555412421	923362.5000000001
Dubai	historical	1987	12.981615553778893	44.91693188429366	28.073082427683538	61.76078134090379	204933.50172208983	27.19686170604131	United Arab Emirates	973298.4999999999	6.49080777688946	19.472423330668306	26.879678160667204	-68304.86300379755	-14.97092887753218	-9.356830548464478	-20.58502720661581	-4.326805839541017	-2.1634029197688696	-6.490208759308159	-2044664.7885489208	-1022332.3942744604	-3066997.1828233814	973298.4999999999
Dubai	historical	1988	-1.5585728166218242	-5.3927270262241125	-3.370454391390071	-7.414999661058155	-24604.317057147513	27.170148005251026	United Arab Emirates	1033051.5	-0.7792864083109228	-2.337859224932698	26.874608380587432	-64833.07144441422	-14.20998826177962	-8.881242663617918	-19.53873385995404	-4.106883460193547	-2.053441730095229	-6.160325190287401	-1940738.806672026	-970369.403336013	-2911108.210008039	1033051.5
Dubai	historical	1989	-29.175229555895832	-100.94751252199323	-63.09219532624577	-138.8028297177407	-460573.0258815941	26.62289386906036	United Arab Emirates	1102618.5	-14.587614777947909	-43.76284433384378	26.858131349175242	-64235.34196340008	-14.078979060461181	-8.7993619127949	-19.35859620814032	-4.0690199861270475	-2.0345099930625072	-6.103529979188563	-1922846.1359430547	-961423.0679715273	-2884269.203914582	1102618.5
Dubai	historical	1990	-1.4049855108643534	-4.861308535018228	-3.038317834386392	-6.684299235650063	-22179.72019102066	27.14294759671982	United Arab Emirates	1180976.5	-0.7024927554321554	-2.1074782662965106	26.838728963921614	-52500.244269736424	-11.506902853628866	-7.191814283525055	-15.821991423748461	-3.325654331097641	-1.662827165547303	-4.988481496643301	-1571563.079521297	-785781.5397606485	-2357344.6192819458	1180976.5
Dubai	historical	1991	-5.3546981630038335	-18.52747923802001	-11.579674523762508	-25.475283952277515	-84531.62402346631	26.231016812259202	United Arab Emirates	1266242.5	-2.677349081501996	-8.032047244505861	26.81717054116418	-28843.781625358966	-6.3219247397928635	-3.9512029623789195	-8.692646517227779	-1.8271238281249822	-0.9135619140608998	-2.740685742183276	-863421.1689237942	-431710.5844618971	-1295131.7533856912	1266242.5
Dubai	historical	1992	-79.56133793865176	-275.28555147925323	-172.05346967453326	-378.51763328397317	-1255990.3286240927	25.82202957236702	United Arab Emirates	1356368.5	-39.78066896932586	-119.34200690797749	26.796388887727655	509.0761160463136	0.11157832681264028	0.06973645425062189	0.15342019935675336	0.032247682152751075	0.016123841078509612	0.04837152323168295	15238.8858340394	7619.4429170197	22858.3287510591	1356368.5
Dubai	historical	1993	-18.064453607463975	-62.50376379211474	-39.06485237007171	-85.94267521415776	-285173.4223015235	26.828215298587327	United Arab Emirates	1449630.0	-9.032226803732	-27.096680411195926	26.80065326904102	34233.89120031681	7.503318619259169	4.689574137035162	10.317063101478114	2.1685630252662427	1.084281512634158	3.2528445379010993	1024770.841112124	512385.420556062	1537156.2616681862	1449630.0
Dubai	historical	1994	-0.9333658435866887	-3.2294847930004167	-2.0184279956252587	-4.440541590375575	-14734.524368064402	26.976139601616012	United Arab Emirates	1544563.5000000002	-0.46668292179333637	-1.4000487653799993	26.851576719267392	77993.98956922498	17.094573056278403	10.684108160170393	23.505037952368106	4.940568426270751	2.470284213136951	7.410852639407498	2334702.9358943915	1167351.4679471957	3502054.4038415872	1544563.5000000002
Dubai	historical	1995	17.553600140447333	60.73618946473	37.96011841545625	83.51226051400376	277108.86443283065	26.688736338158176	United Arab Emirates	1640453.5	8.77680007022369	26.330400210671048	26.94503633848194	123586.44781814092	27.08744061768897	16.92965038605278	37.24523084932303	7.828645583817497	3.9143227919092864	11.742968375727557	3699485.6161535406	1849742.8080767703	5549228.424230311	1640453.5
Dubai	historical	1996	18.89225798761955	65.36800151375532	40.85500094609707	89.88100208141356	298241.5069065086	26.993068674223018	United Arab Emirates	1754602.9999999998	9.446128993809744	28.33838698142909	27.06442725619761	159806.19259439164	35.02601481520979	21.891259259504555	48.16077037090849	10.123003500848768	5.061501750423593	15.18450525127381	4783701.78374989	2391850.891874945	7175552.675624834	1754602.9999999998
Dubai	historical	1997	13.050212199403418	45.15427914251741	28.221424464073383	62.08713382096144	206016.3985877357	26.549200355843322	United Arab Emirates	1896904.5	6.5251060997016825	19.575318299105035	27.191872698195922	192851.04975179693	42.268723233275146	26.417952020796317	58.119494445746355	12.216246567707126	6.108123283854553	18.324369851561585	5772879.609473449	2886439.8047367246	8659319.414210174	1896904.5
Dubai	historical	1998	-17.528308362579004	-60.64867885720607	-37.905424285753796	-83.39193342865835	-276709.5972860027	27.83065511625107	United Arab Emirates	2059699.4999999998	-8.764154181289499	-26.29246254386845	27.30157684866052	220429.1066804642	48.313228861473874	30.19576803842101	66.43068968452386	13.963192429459886	6.98159621473019	20.944788644190737	6598412.074643901	3299206.0373219503	9897618.11196585	2059699.4999999998
Dubai	historical	1999	41.50775069180591	143.61855061648092	89.76159413530057	197.47550709766125	655259.6371876942	27.87782258334225	United Arab Emirates	2241918.0	20.75387534590298	62.26162603770899	27.395548911938665	239924.4692050042	52.58618503123239	32.866365644521274	72.30600441794653	15.19813595625567	7.599067978127658	22.797203934382797	7181993.968245135	3590996.9841225673	10772990.952367702	2241918.0
Dubai	historical	2000	19.666358585120058	68.0464219049215	42.52901369057594	93.56383011926707	310461.7999412043	27.498305440600454	United Arab Emirates	2442042.0	9.833179292560105	29.49953787767994	27.481960877101457	243282.48379097154	53.32218822815449	33.32636764259844	73.31800881371494	15.41085107609957	7.705425538049423	23.11627661414918	7282514.105192953	3641257.0525964764	10923771.15778943	2442042.0
Dubai	historical	2001	2.2427465397288486	7.759996676947754	4.849997923092348	10.669995430803148	35404.98483857411	27.677250023410746	United Arab Emirates	2657591.4999999995	1.1213732698643373	3.364119809593248	27.553719581984318	228974.5544502885	50.18620371513721	31.3663773219574	69.00603010830528	14.504508108696411	7.252254054347255	21.756762163045092	6854214.888514069	3427107.4442570345	10281322.332771104	2657591.4999999995
Dubai	historical	2002	24.324438166320572	84.16357176147346	52.602232350920914	115.72491117202601	383996.2961617226	27.663009601749785	United Arab Emirates	2884416.0	12.162219083160291	36.48665724948064	27.59365541119902	201906.2897896799	44.25343337856033	27.658395861603374	60.84847089552318	12.789855294104012	6.394927647051971	19.184782941157465	6043942.746753528	3021971.373376764	9065914.120130291	2884416.0
Dubai	historical	2003	15.69564128190564	54.30757423211775	33.94223389507359	74.67291456916192	247778.3074340372	27.545818004869435	United Arab Emirates	3117569.5000000005	7.847820640952865	23.543461922858448	27.595902453900663	161162.2534189311	35.32323362606439	22.077021016290516	48.56944623584345	10.208903854590174	5.104451927294583	15.313355781885175	4824294.644888907	2412147.3224444534	7236441.96733336	3117569.5000000005
Dubai	historical	2004	19.9467900145251	69.01672636052801	43.13545397533001	94.89799874572603	314888.81401990907	27.644536002737578	United Arab Emirates	3352735.5	9.973395007262521	29.920185021787518	27.58068271791308	120721.568236691	26.459521805310303	16.537201128314347	36.38184248229394	7.647168348411662	3.823584174206238	11.470752522616644	3613727.1774995225	1806863.5887497612	5420590.766249284	3352735.5
Dubai	historical	2005	-3.097843288622691	-10.71866713405864	-6.699166958786653	-14.738167309330638	-48903.91879914256	27.443251267524616	United Arab Emirates	3588500.5	-1.5489216443112461	-4.64676493293387	27.57843951670568	92714.838233997	20.321060434852157	12.700662771778429	27.941458097916865	5.873067975566602	2.9365339877836045	8.809601963350726	2775362.642959737	1387681.3214798686	4163043.964439606	3588500.5
Dubai	historical	2006	-13.793195018547145	-47.72503072119477	-29.828144200746735	-65.6219172416428	-217745.45266545116	27.543663129414597	United Arab Emirates	3895983.0	-6.896597509273413	-20.689792527820117	27.591761731273145	77600.28370523882	17.008281360061776	10.630175850034327	23.38638687007738	4.915628930655459	2.4578144653290748	7.373443395986617	2322917.5888232742	1161458.7944116371	3484376.3832349116	3895983.0
Dubai	historical	2007	-7.840219725592412	-27.127487631523948	-16.954679769702466	-37.30029549334543	-123769.16231882799	27.684714706629922	United Arab Emirates	4394407.5	-3.9201098627962665	-11.760329588388487	27.60894696609843	102039.5318677656	22.36482890253254	13.97801806407719	30.751639740974298	6.463745375274186	3.231872687638369	9.695618062913214	3054491.710767928	1527245.855383964	4581737.566151892	4394407.5
Dubai	historical	2008	-158.16908501799543	-547.2716387665823	-342.04477422911395	-752.4985033040507	-2496926.8518725317	27.26375709075094	United Arab Emirates	4932948.5	-79.08454250899781	-237.25362752699334	27.619778194611204	159585.41134415078	34.97762440420887	21.86101525262619	48.09423355577307	10.109018001708819	5.054509000854562	15.163527002562608	4777092.830471767	2388546.4152358836	7165639.245707651	4932948.5
Dubai	historical	2009	12.661881995052468	43.81064042011132	27.38165026256958	60.23963057765309	199886.0469167579	27.618763712007706	United Arab Emirates	5248802.5	6.330940997526163	18.99282299257817	27.624878964967383	228128.8379524479	50.00084119506823	31.250525746910537	68.75115664320143	14.450935772547941	7.225467886274531	21.67640365882324	6828898.876327799	3414449.4381638994	10243348.314491699	5248802.5
Dubai	historical	2010	69.41204616625072	240.16857814675788	150.10536134172366	330.2317949517921	1095769.1377945829	28.217661734803084	United Arab Emirates	5427980.500000001	34.70602308312529	104.11806924937585	27.638786083363367	323981.27670748904	71.00959489478599	44.38099680923683	97.63819298031683	20.522756628351985	10.26137831417857	30.78413494253186	9698183.694424164	4849091.847212082	14547275.541636245	5427980.500000001
Dubai	historical	2011	85.89554845787931	297.20218437092086	185.75136523182553	408.65300351001616	1355984.9661923263	27.700525320392764	United Arab Emirates	5635978.0	42.947774228939466	128.84332268681874	27.667997526307648	450090.37227550865	98.64994460830674	61.65621538019257	135.64367383646822	28.511200600377624	14.255600300188572	42.76680090057358	13473183.246203654	6736591.623101827	20209774.86930548	5635978.0
Dubai	historical	2012	25.774020028450913	89.17918553406506	55.736990958790656	122.62138010933943	406880.03399917175	27.73435323746478	United Arab Emirates	5871197.999999999	12.887010014225421	38.66103004267649	27.710790916752046	586074.2126362773	128.45462194765773	80.28413871729586	176.6251051780525	37.12516523894132	18.562582619468966	55.68774785841378	17543777.314771276	8771888.657385638	26315665.972156912	5871197.999999999
Dubai	historical	2013	49.01104530925517	169.58026330497972	105.98766456561233	233.1728620443471	773709.95132897	27.304937994970036	United Arab Emirates	6132498.5	24.505522654627605	73.51656796388276	27.759563544536096	716463.2862455953	157.03304904012197	98.1456556500751	215.92044243017472	45.38472656876688	22.692363284380804	68.07708985314997	21446895.422275886	10723447.711137943	32170343.13341383	6132498.5
Dubai	historical	2014	-17.301033656996736	-59.86229888566965	-37.413936803543535	-82.31066096779577	-273121.7386658678	27.439813566861087	United Arab Emirates	6449748.0	-8.6505168284985	-25.95155048549492	27.799469699678166	845194.0804233297	185.2480176270241	115.78001101688558	254.7160242371423	53.539243355457174	26.769621677726434	80.3088650331823	25300373.93730792	12650186.96865396	37950560.90596188	6449748.0
Dubai	historical	2015	83.24915831416214	288.0455639693844	180.02847748086526	396.06265045790354	1314207.8856103164	28.189383059985015	United Arab Emirates	6794582.0	41.62457915708098	124.87373747124276	27.82776858311287	979796.6070318865	214.7499412672556	134.21871329203572	295.28116924249844	62.06570798089143	31.03285399044491	93.09856197133944	29329619.21360875	14664809.606804375	43994428.82041313	6794582.0
Dubai	historical	2016	118.70614866875198	410.72823115987836	256.705144474924	564.7513178448328	1873947.554666945	27.798757334224515	United Arab Emirates	7075477.499999999	59.35307433437595	178.0592230031284	27.867611329712183	1131651.2789195913	248.03315702347024	155.02072313965462	341.0455909072647	71.68501841049586	35.84250920524871	107.5275276157419	33875297.03113689	16937648.515568446	50812945.546705335	7075477.499999999
Dubai	historical	2017	76.01050488623059	262.9995208471402	164.37470052946261	361.62434116481774	1199935.313865077	28.143151521029537	United Arab Emirates	7238601.999999999	38.005252443115936	114.01575732934738	27.92884881703595	1308660.3213098163	286.8296594651585	179.2685371657278	394.3907817645995	82.89774506838893	41.44887253418919	124.34661760256891	39173955.72561697	19586977.862808485	58760933.58842546	7238601.999999999
Dubai	historical	2018	82.1849364767954	284.36331197380406	177.72706998362753	390.9995539639806	1297407.610880481	28.16057212516053	United Arab Emirates	7332074.000000001	41.09246823839762	123.27740471519253	27.989812168974723	1486753.0210935958	325.863675856118	203.66479741006503	448.06255430215197	94.1791165479136	47.08955827395502	141.26867482185912	44505053.049177006	22252526.524588503	66757579.57376551	7332074.000000001
Dubai	historical	2019	181.4809110625581	627.9315303035291	392.4572064397057	863.4058541673526	2864937.607009852	27.79588949125107	United Arab Emirates	7362471.5	90.74045553127888	272.22136659383636	28.0493411365635	1661492.8150673634	364.1628087818817	227.6017554886607	500.7238620750712	105.2480965255677	52.624048262784854	157.87214478834366	49735783.16391015	24867891.581955075	74603674.74586523	7362471.5
Dubai	historical	2020	68.68846639742964	237.66496193240155	148.54060120775097	326.7893226570521	1084346.388816582	27.826602789873633	United Arab Emirates	7423091.5	34.34423319871458	103.03269959614427	28.106875782842256	1836500.4493102902	402.5206464241526	251.57540401510872	553.4658888332392	116.33404297956567	58.16702148977683	174.50106446933643	54974530.915210396	27487265.457605198	82461796.3728156	7423091.5
Dubai	historical	2021	129.21067881050286	447.0743440838718	279.4214650524199	614.7272231153237	2039776.694882665	28.522196814132062	United Arab Emirates	7695835.000000001	64.60533940525133	193.81601821575373	28.16298727351451	2013428.7340879515	441.2994485671736	275.81215535453265	606.7867417799371	127.5416540059475	63.770827002970236	191.31248100888286	60270772.17936833	30135386.089684166	90406158.2690525	7695835.000000001
Dubai	historical	2022	18.5790112501695	64.28415472205731	40.177596701285815	88.3907127428288	293296.4559193864	28.19731654337008	United Arab Emirates	8055574.0	9.289505625084757	27.86851687525369	28.21857006883944	2192953.9582513585	480.6474429043814	300.40465181527986	660.8902339935712	138.91376946151166	69.45688473074696	208.37065419221892	65644751.254376814	32822375.627188407	98467126.88156521	8055574.0
Dubai	historical	2023	155.26478971922444	537.2226557593181	335.7641598495738	738.6811516690623	2451078.3669018885	28.20974279952376	United Arab Emirates	8397339.5	77.63239485961196	232.89718457883598	28.273674087339714	2375252.711554722	520.6033340394024	325.37708377459984	715.8295843040648	150.4615755128537	75.2307877564341	225.6923632692928	71101754.24778381	35550877.123891905	106652631.37167571	8397339.5
Dublin	historical	1950	5.922631158290893	342.85857708933685	214.28661068083554	471.43054349783813	1564292.2579700993	9.509432941593536	Ireland	1850213.0	2.9613155791454466	8.88394673743637	9.412766908809266	1184900.330398006	259.7041820051069	162.3151137531529	357.093250257056	4.486199800920836	2.243099900460418	6.729299701381175	54785096.49212894	27392548.24606447	82177644.73819341	1850213.0
Dublin	historical	1951	3.319567542675645	192.16834103208896	120.1052131450556	264.2314689191223	876768.0559589058	9.309719388778895	Ireland	1856663.5	1.6597837713378225	4.979351314013492	9.455223364045747	1259461.2295214718	276.04629688142273	172.52893555088744	379.5636582118975	4.768497883063985	2.3842489415319923	7.15274682459597	58232497.04406453	29116248.522032265	87348745.5660968	1856663.5
Dublin	historical	1952	5.343718165329677	309.34555226634706	193.34097016646692	425.35013436622717	1411389.0822152083	9.34756344654521	Ireland	1857238.5000000002	2.6718590826648385	8.015577247994512	9.497078012868473	1333816.1014877355	292.343255120572	182.71453445034942	401.97197579082433	5.050015917327602	2.525007958663801	7.575023875991824	61670371.71657342	30835185.85828671	92505557.57486013	1857238.5000000002
Dublin	historical	1953	7.519332084528621	435.29090876353644	272.0568179772103	598.5249995498626	1986014.771233635	10.047389952777182	Ireland	1853083.0	3.7596660422643104	11.278998126792944	9.538287006692832	1406035.4798938208	308.1721599767083	192.60759998545012	423.7367199679762	5.32344867172575	2.661724335862875	7.9851730075885525	65009509.62807267	32504754.814036336	97514264.442109	1853083.0
Dublin	historical	1954	-4.383288012844225	-253.7466627400451	-158.5916642125282	-348.901661267562	-1157719.1487514558	9.448090519317208	Ireland	1845906.0	-2.1916440064221123	-6.5749320192663525	9.57924600314165	1473137.4864471513	322.87944908429887	201.79965567769008	443.95924249091206	5.577506334398084	2.788753167199042	8.36625950159736	68112040.54103702	34056020.27051851	102168060.81155553	1845906.0
Dublin	historical	1955	21.42361365683533	1240.203804387149	775.1273777419681	1705.2802310323298	5658429.857516367	9.657463261852525	Ireland	1834535.5	10.711806828417664	32.135420485253	9.619728603622937	1530710.5457975033	335.49820181862054	209.6863761366433	461.3100275006094	5.795486058742623	2.8977430293713113	8.693229088114146	70773990.6907136	35386995.3453568	106160986.0360704	1834535.5
Dublin	historical	1956	-1.2360230027984265	-71.55284140831945	-44.720525880199666	-98.38515693643926	-326459.8389254575	9.375497953487876	Ireland	1820509.0	-0.6180115013992132	-1.8540345041976445	9.659457297884464	1580986.249029226	346.5175340337971	216.57345877112184	476.4616092964705	5.985836963407719	2.9929184817038594	8.978755445111748	73098540.00688672	36549270.00344336	109647810.01033008	1820509.0
Dublin	historical	1957	8.37478581831882	484.8127584438901	303.0079740274314	666.6175428603489	2211958.210400249	10.148114097281677	Ireland	1803454.5	4.18739290915941	12.562178727478216	9.69663578410897	1630894.798614717	357.45639421690623	223.41024638557604	491.50254204825563	6.174797772574935	3.0873988862874673	9.26219665886268	75406113.59318255	37703056.796591274	113109170.38977382	1803454.5
Dublin	historical	1958	6.362254119367497	368.3081617185478	230.1926010740924	506.42372236300326	1680405.9878408744	9.583916400230095	Ireland	1782165.4999999998	3.1811270596837486	9.54338117905125	9.700178475332466	1497312.371043212	328.1780539272611	205.11128370454296	451.2448241500048	5.669035857750912	2.834517928875456	8.503553786626648	69229791.41957173	34614895.709785864	103844687.12935759	1782165.4999999998
Dublin	historical	1959	22.756879251313404	1317.3859777131067	823.3662360706917	1811.4057193555216	6010573.523316049	10.421129451385916	Ireland	1758092.0	11.378439625656702	34.1353188769701	9.677826676145566	1320483.7633422865	289.4210988147448	180.8881867592248	397.9540108702837	4.9995378043593535	2.4997689021796767	7.499306706540038	61053937.225823864	30526968.612911932	91580905.83873579	1758092.0
Dublin	historical	1960	7.038548336165482	407.4585438152798	254.66158988454987	560.2554977460097	1859029.606157214	9.776844295647626	Ireland	1732115.0	3.519274168082741	10.55782250424821	9.634265753946455	1099599.3796084684	241.00808320185857	150.6300520011584	331.3861144025388	4.163238368102232	2.081619184051116	6.244857552153537	50841118.50511971	25420559.252559856	76261677.75767957	1732115.0
Dublin	historical	1961	2.4092596874647016	139.47100979376435	87.16938112110272	191.77263846642597	636336.4821840498	9.832501722361943	Ireland	1714628.0000000002	1.2046298437323508	3.613889531197056	9.58626914262913	843859.6097562171	184.95553090540008	115.59720681589438	254.3138549949598	3.194971523063879	1.5974857615319396	4.79245728459645	39016724.833510794	19508362.416755397	58525087.250266194	1714628.0000000002
Dublin	historical	1962	-4.928583725692206	-285.31359763827015	-178.32099852391886	-392.30619675262153	-1301743.2892246076	8.823764330720248	Ireland	1712291.0	-2.464291862846103	-7.39287558853832	9.54117062740272	605707.9295561329	132.7579023684373	82.97368898027942	182.54211575665784	2.2932956665448603	1.1466478332724301	3.439943499817389	28005534.740308635	14002767.370154317	42008302.11046295	1712291.0
Dublin	historical	1963	-2.595711617864292	-150.26463206127252	-93.91539503829534	-206.6138690842497	-685582.3837795558	8.423523952536387	Ireland	1716224.5	-1.297855808932146	-3.893567426796435	9.491335414275332	383794.0385635775	84.11924132900606	52.57452583062594	115.66395682740371	1.4530983705774203	0.7265491852887102	2.179647555865321	17745115.683056843	8872557.841528421	26617673.524585262	1716224.5
Dublin	historical	1964	2.8858741569132706	167.06201697417526	104.41376060885955	229.71027333949098	762220.4524446747	9.488466356621414	Ireland	1720681.9999999998	1.4429370784566353	4.328811235369902	9.441521767167625	271725.01777154434	59.556168278691615	37.2226051741836	81.88973138320269	1.0287892486466894	0.5143946243233447	1.5431838729700518	12563488.198990269	6281744.099495134	18845232.298485402	1720681.9999999998
Dublin	historical	1965	-4.287372740343597	-248.1941687602914	-155.12135547518213	-341.2669820454007	-1132385.8949688294	8.879296122511771	Ireland	1724773.5000000002	-2.1436863701717983	-6.431059110515383	9.397152733768978	345927.52991950035	75.81973258510739	47.38733286569186	104.25213230452229	1.309730427145869	0.6548652135729345	1.9645956407182026	15994318.357186975	7997159.1785934875	23991477.535780463	1724773.5000000002
Dublin	historical	1966	0.354960853244072	20.54853152476163	12.842832202976023	28.25423084654722	93752.6750817249	9.324109471987372	Ireland	1730430.0	0.177480426622036	0.5324412798661351	9.373683278704402	559174.64409791	122.5588261035995	76.59926631479328	168.5183858925212	2.1171140835015914	1.0585570417507957	3.175671125252354	25854019.99385501	12927009.996927505	38781029.990782514	1730430.0
Dublin	historical	1967	0.33685421103474167	19.500345774571283	12.187716109107049	26.812975440035515	88970.32759648147	9.486724101027397	Ireland	1741702.5	0.16842710551737083	0.5052813165521228	9.386683746392567	799914.839547029	175.3238004486831	109.57737528042618	241.0702256169133	3.028590423907582	1.514295211953791	4.542885635860861	36984892.776039146	18492446.388019573	55477339.164058715	1741702.5
Dublin	historical	1968	6.6790035466890885	386.6446501884256	241.652906367766	531.6363940090852	1764066.216484692	9.49683442662974	Ireland	1755340.5	3.3395017733445442	10.018505320033638	9.426226147331022	993184.0511249931	217.68417558905537	136.05260974314118	299.3157414349494	3.760334922800158	1.880167461400079	5.640502384200164	45920895.35247217	22960447.676236086	68881343.02870825	1755340.5
Dublin	historical	1969	10.740432018616941	621.7590021747027	388.5993763591892	854.9186279902162	2836775.447422081	9.307094877060145	Ireland	1766403.5000000002	5.3702160093084705	16.110648027925407	9.464155096174474	1104840.6950084209	242.15686465940706	151.3480404121125	332.96568890666094	4.183082727582108	2.091541363791054	6.27462409137325	51083456.16219649	25541728.081098244	76625184.24329473	1766403.5000000002
Dublin	historical	1970	8.983294131341495	520.0390436495677	325.02440228097976	715.0536850181555	2372678.1366511523	9.531029771778682	Ireland	1775149.0	4.4916470656707475	13.47494119701224	9.503985489108475	1221110.8035956647	267.6407240757534	167.27545254734264	368.0059956041674	4.623297760538846	2.311648880269423	6.934946640807937	56459325.30044911	28229662.650224555	84688987.95067367	1775149.0
Dublin	historical	1971	8.855901048094099	512.6643127088984	320.4151954430615	704.9134299747352	2339030.9267343488	10.054507738923373	Ireland	1790195.5	4.427950524047049	13.283851572141153	9.546554713031457	1390513.3386140303	304.77004681952144	190.48127926219712	419.05881437683854	5.264679655182522	2.632339827591261	7.897019482773437	64291827.31678057	32145913.658390284	96437740.97517085	1790195.5
Dublin	historical	1972	-6.402313275165353	-370.62716906328603	-231.64198066455376	-509.6123574620183	-1690986.4588512424	9.221688192398823	Ireland	1815716.9999999998	-3.2011566375826765	-9.603469912748025	9.580603127178732	1532003.3160391047	335.78154872090624	209.86346795055945	461.69962949124096	5.800380669244241	2.9001903346221205	8.700571003866214	70833763.26450354	35416881.63225177	106250644.89675531	1815716.9999999998
Dublin	historical	1973	6.4517753151687245	373.4905053410731	233.4315658381707	513.5494448439756	1704050.430618646	9.686005641989512	Ireland	1845168.4999999998	3.2258876575843622	9.677662972753065	9.602849431538903	1574280.8136599932	345.04784956932104	215.65490598082178	474.44079315780994	5.960449239185934	2.980224619592967	8.94067385877875	72788507.24354166	36394253.62177083	109182760.86531249	1845168.4999999998
Dublin	historical	1974	-6.783727333606573	-392.7070652891324	-245.44191580570774	-539.972214772557	-1791725.9853816666	9.47702285557577	Ireland	1875291.9999999998	-3.3918636668032867	-10.175591000409845	9.613059013117992	1506363.00426419	330.1617543592813	206.35109647454507	453.9724122440072	5.703302831869158	2.851651415934579	8.554954247803543	69648256.83949924	34824128.41974962	104472385.25924885	1875291.9999999998
Dublin	historical	1975	11.724866320686894	678.7474816232595	424.21717601453724	933.2777872319818	3096785.3849061215	9.927368749331121	Ireland	1905651.0	5.862433160343447	17.587299481030335	9.607751073954622	1394456.5901736864	305.6343211339631	191.021450708723	420.24719155919826	5.279609361848988	2.639804680924494	7.919414042773368	64474147.64503553	32237073.822517764	96711221.46755329	1905651.0
Dublin	historical	1976	15.643395306498075	905.589443658633	565.9934022866456	1245.1854850306204	4131751.836692513	9.757112263330345	Ireland	1935961.0	7.821697653249037	23.46509295974711	9.593203524757412	1340827.765851114	293.8800582687403	183.6750364179617	404.0850801195173	5.076563067720085	2.5382815338600424	7.614844601579997	61994563.295283265	30997281.647641633	92991844.9429249	1935961.0
Dublin	historical	1977	4.849032826879492	280.708430231394	175.44276889462125	385.9740915681668	1280732.2129307352	9.563513601642766	Ireland	1966571.4999999998	2.424516413439746	7.273549240319229	9.586735214564973	1399748.4601470027	306.79418304592355	191.74636440369764	421.8420016881363	5.299645128074772	2.649822564037386	7.949467692112106	64718822.74527339	32359411.372636694	97078234.11791009	1966571.4999999998
Dublin	historical	1978	5.594370110112603	323.85568582626695	202.40980364141683	445.301568011117	1477591.5665823428	9.551297289704623	Ireland	1998072.0	2.7971850550563016	8.391555165168905	9.593887142233761	1546868.3207007057	339.0396319344014	211.89976995900145	466.1794939098028	5.856661673850934	2.928330836925467	8.784992510776377	71521062.18226689	35760531.091133446	107281593.27340034	1998072.0
Dublin	historical	1979	1.5221034435720244	88.11391540317973	55.071197126987336	121.15663367937215	402019.73902700754	8.79087482609161	Ireland	2027347.4999999998	0.7610517217860122	2.2831551653580378	9.59958846840513	1696812.2968756312	371.9040650686307	232.4400406678976	511.368089469369	6.424370719757589	3.2121853598787946	9.63655607963665	78453877.53593898	39226938.76796949	117680816.30390847	2027347.4999999998
Dublin	historical	1980	1.4985606261175148	86.75103180003268	54.219394875020434	119.28266872504494	395801.5825876491	9.496243669687074	Ireland	2053972.0000000002	0.7492803130587574	2.247840939176274	9.593560393727529	1758444.5188706026	385.4124972867083	240.88281080418844	529.9421837692037	6.65771900648772	3.32885950324386	9.986578509731547	81303507.28318049	40651753.641590245	121955260.92477074	2053972.0000000002
Dublin	historical	1981	4.007125439958152	231.97077276022506	144.9817329751407	318.95981254530943	1058366.650718527	9.45709119822881	Ireland	2079640.5000000005	2.003562719979076	6.01068815993721	9.57774508550043	1680406.8198467637	368.30834407600486	230.19271504750162	506.42397310449235	6.362257269459033	3.1811286347295167	9.543385904188655	77695353.27953748	38847676.63976874	116543029.91930622	2079640.5000000005
Dublin	historical	1982	9.39294447613609	543.7535263797344	339.845953987334	747.6610987721348	2480875.464107538	9.770851114351455	Ireland	2104046.0000000005	4.696472238068045	14.089416714204154	9.560881485490608	1546489.760052685	338.95665973757133	211.84791233598384	466.06540713915854	5.855228389835116	2.927614194917558	8.782842584752526	71503559.03782615	35751779.518913075	107255338.55673923	2104046.0000000005
Dublin	historical	1983	17.834154618485154	1032.411560447322	645.2572252795762	1419.5658956150678	4710377.7445409065	9.932995020200128	Ireland	2127453.5	8.917077309242577	26.75123192772774	9.562028935838102	1450459.4588285272	317.908922482962	198.6930765518487	437.1247684140689	5.491644122718391	2.7458220613591955	8.237466184077817	67063498.39832487	33531749.199162435	100595247.5974873	2127453.5
Dublin	historical	1984	14.277754739150392	826.533097041325	516.5831856508281	1136.4830084318219	3771057.2552510453	9.708263960040984	Ireland	2150062.0	7.138877369575196	21.41663210872553	9.592834139041969	1472921.8951755257	322.8321962028514	201.77012262678662	443.8942697789112	5.576690075431068	2.788345037715534	8.365035113146567	68102072.45484895	34051036.22742447	102153108.68227342	2150062.0
Dublin	historical	1985	-0.06110075437783058	-3.53709646020087	-2.2106852876255414	-4.863507632776156	-16138.002599666414	9.047749725759846	Ireland	2170974.5000000005	-0.03055037718891529	-0.09165113156672122	9.643003147454055	1608696.8551389363	352.59109153729327	220.36943221080847	484.8127508637823	6.0907532271839075	3.0453766135919538	9.136129840776134	74379768.63905783	37189884.319528915	111569652.95858675	2170974.5000000005
Dublin	historical	1986	-6.18009483337988	-357.7630387946094	-223.60189924663086	-491.9241783425879	-1632293.8645004053	8.736479960402397	Ireland	2189711.0	-3.09004741668994	-9.270142250069801	9.682831476860127	1748865.7599318984	383.31304327273955	239.57065204546487	527.0554345000223	6.621452473901227	3.3107262369506136	9.932178710851979	80860623.42259711	40430311.711298555	121290935.13389567	2189711.0
Dublin	historical	1987	2.9881743625087953	172.9841319918104	108.11508249488148	237.85318148873927	789240.1022126349	9.281901236756207	Ireland	2202421.5000000005	1.4940871812543977	4.482261543763187	9.698047691163072	1776214.1812786756	389.30721781449955	243.31701113405913	535.297424494942	6.724997455072748	3.362498727536374	10.087496182609232	82125106.06637108	41062553.03318554	123187659.09955662	2202421.5000000005
Dublin	historical	1988	-0.3894034403847457	-22.542398119307347	-14.088998824567092	-30.9957974140476	-102849.69141933981	9.839900699469561	Ireland	2207326.0	-0.19470172019237286	-0.5841051605771193	9.696210461068825	1685110.0895094222	369.3391977006705	230.83699856292472	507.8413968384368	6.380064511876263	3.1900322559381316	9.570096767814855	77912813.83354372	38956406.91677186	116869220.75031558	2207326.0
Dublin	historical	1989	18.70363659571465	1082.7454991226057	676.7159369516286	1488.775061293583	4940026.339746889	10.252898919092466	Ireland	2214080.0	9.351818297857324	28.05545489357199	9.707826557539958	1591970.4633551086	348.925033064147	218.07814566509768	479.7719204631628	6.027424748352959	3.0137123741764795	9.041137122529115	73606406.55591218	36803203.27795609	110409609.83386827	2214080.0
Dublin	historical	1990	15.047577999618877	871.0978353544693	544.4361470965433	1197.7595236123952	3974383.873804766	10.25000785932149	Ireland	2231539.5	7.5237889998094385	22.57136699942831	9.749670044483505	1624464.5316674886	356.0470206394298	222.5293878996599	489.5646533792515	6.150451874816239	3.0752259374081197	9.225677812223859	75108803.52740175	37554401.76370087	112663205.29110262	2231539.5
Dublin	historical	1991	11.474362485206623	664.2459220473344	415.153701279584	913.3381428150848	3030622.019340963	9.658020772019478	Ireland	2261984.0000000005	5.737181242603311	17.211543727809918	9.798439408198695	1783250.1446476448	390.8493467720729	244.28084173255462	537.417851811609	6.751636604928084	3.375818302464042	10.127454907392371	82450421.13481426	41225210.56740713	123675631.7022214	2261984.0000000005
Dublin	historical	1992	5.208008292635919	301.4893659523272	188.4308537202045	414.54787818445	1375545.232157493	9.703608945419228	Ireland	2299066.5	2.6040041463179593	7.812012438953879	9.837938705401498	2020921.7201159962	442.9417468747286	276.8385917967116	609.0449019527567	7.651494717206596	3.825747358603298	11.477242075810627	93439413.08749081	46719706.543745406	140159119.63123623	2299066.5
Dublin	historical	1993	-6.4021863353168715	-370.61982056991184	-231.63738785619492	-509.6022532836288	-1690952.9313502228	9.440183958288742	Ireland	2333231.5	-3.2010931676584358	-9.603279502975305	9.875862922202959	2227530.5227803406	488.2258680066261	305.1411675041584	671.3105685091336	8.433744789725177	4.216872394862588	12.65061718458812	102992185.50192767	51496092.75096384	154488278.2528915	2333231.5
Dublin	historical	1994	-0.04036937346015135	-2.336965712134808	-1.4606035700842477	-3.2133278541853416	-10662.406061615042	9.815615552092252	Ireland	2364452.5000000005	-0.020184686730075674	-0.06055406019024412	9.911663319188193	2357881.1775289066	516.7958745268655	322.99742157931	710.5943274744781	8.92727075674583	4.463635378372915	13.390906135118971	109019083.30506466	54509541.65253233	163528624.957597	2364452.5000000005
Dublin	historical	1995	33.08805024681392	1915.453034822583	1197.1581467641145	2633.7479228810516	8739254.471378034	10.298328389206977	Ireland	2400180.0000000005	16.54402512340696	49.63207537022084	9.948053353380118	2439428.3172846003	534.669220226758	334.1682626417451	735.1701778118247	9.236019731450961	4.6180098657254804	13.854029597176842	112789499.94312456	56394749.97156228	169184249.91468686	2400180.0000000005
Dublin	historical	1996	8.50600765149825	492.4091340756858	307.7557087973036	677.062559354068	2246616.6742203166	9.354316919879183	Ireland	2440427.5	4.253003825749125	12.759011477247336	9.98787614761147	2592775.2683527907	568.279510871812	355.1746942949055	781.3843274488183	9.816612920349332	4.908306460174666	14.72491938052479	119879655.3726646	59939827.6863323	179819483.05899692	2440427.5
Dublin	historical	1997	21.2231643220311	1228.599878383202	767.8749239895013	1689.3248327769027	5605486.94512336	10.456108030554367	Ireland	2484835.5	10.61158216101555	31.834746483046626	10.033889505012716	2879388.654361032	631.0988831475923	394.43680196726746	867.7609643279546	10.901771631393625	5.450885815696813	16.35265744709148	133131522.72856224	66565761.36428112	199697284.09284335	2484835.5
Dublin	historical	1998	8.967145452792627	519.104203575763	324.44012723485184	713.768279916674	2368412.928814418	10.254106244648973	Ireland	2533759.5	4.483572726396313	13.45071817918893	10.083506914263488	3302284.784763683	723.7884459755983	452.3677787347541	995.2091132164423	12.50291603767893	6.251458018839465	18.754374056518238	152684564.2088326	76342282.1044163	229026846.31324887	2533759.5
Dublin	historical	1999	17.268730425381854	999.6793964617435	624.7996227885898	1374.5591701348974	4561037.246356704	10.275080850679581	Ireland	2586477.0	8.634365212690927	25.903095638072745	10.128376134705853	3712669.457150591	813.7357714302486	508.58485714391634	1118.8866857166106	14.056690298965169	7.028345149482584	21.08503544844831	171659125.44306418	85829562.72153209	257488688.16459626	2586477.0
Dublin	historical	2000	12.43910014680973	720.0941714286417	450.0588571429011	990.1294857143823	3285429.6571431775	9.960301050071507	Ireland	2646837.0	6.219550073404865	18.65865022021461	10.162443230834143	4050530.1012658686	887.7874194555162	554.8671371597046	1220.707701751329	15.335878358486598	7.667939179243299	23.003817537730598	187280462.96309558	93640231.48154779	280920694.4446434	2646837.0
Dublin	historical	2001	17.00745136610334	984.5540638024455	615.3462898765284	1353.7618377283625	4492027.916098657	9.803885681988442	Ireland	2716241.0	8.50372568305167	25.51117704915496	10.19030184767097	4380265.699183529	960.0582354374617	600.0363971484193	1320.0800737265172	16.584303846930514	8.292151923465257	24.876455770396465	202526130.53982306	101263065.26991153	303789195.8097346	2716241.0
Dublin	historical	2002	6.857875654365288	396.9994797700367	248.12467485627295	545.8742846838004	1811310.1264507924	10.270581723565925	Ireland	2787170.0	3.428937827182644	10.286813481547957	10.217392460144042	4684789.922210845	1026.803270621547	641.7520441384744	1411.8544971046358	17.73727551355261	8.868637756776305	26.60591327032798	216606124.03356937	108303062.01678468	324909186.05035406	2787170.0
Dublin	historical	2003	27.562175606424326	1595.562522355697	997.2265764723106	2193.8984682390833	7279754.008247867	10.322698723779967	Ireland	2852331.0	13.781087803212163	41.34326340963649	10.234027110394166	4884679.60748212	1070.6147084892216	669.1341928057464	1472.0952241726604	18.494086059776404	9.247043029888202	27.741129089664984	225848231.0820891	112924115.54104455	338772346.62313366	2852331.0
Dublin	historical	2004	16.705094309593097	967.0507435048607	604.406714690538	1329.6947723191836	4412169.017240928	10.256131531762295	Ireland	2922791.0	8.352547154796548	25.057641464389604	10.243274872641747	5032961.469674681	1103.1148426684258	689.4467766677672	1516.7829086690951	19.055502107677817	9.527751053838909	28.58325316151641	232704196.8708104	116352098.4354052	349056295.3062156	2922791.0
Dublin	historical	2005	25.005675336977884	1447.567818433623	904.7298865210145	1990.4057503462316	6604528.171603405	10.354865254441354	Ireland	3006135.4999999995	12.502837668488942	37.50851300546681	10.248570150723152	5155480.622545295	1129.96835562636	706.2302222664873	1553.7064889862406	19.519376903823517	9.759688451911758	29.279065355735927	238368997.05690873	119184498.52845436	357553495.5853631	3006135.4999999995
Dublin	historical	2006	37.95646433978988	2197.283438234213	1373.3021488963832	3021.2647275720433	10025105.686943598	10.447916610926798	Ireland	3107187.5	18.97823216989494	56.9346965096848	10.241637303403591	5221992.018555152	1144.5461958476913	715.3413724048147	1573.7510192906097	19.771198431662945	9.885599215831473	29.656797647494674	241444220.47844288	120722110.23922144	362166330.7176643	3107187.5
Dublin	historical	2007	17.76053102867762	1028.1495224160851	642.5934515100532	1413.705593322117	4690932.196023389	10.600089629708904	Ireland	3208808.5	8.88026551433881	26.640796543016354	10.213665360998146	5185403.967359669	1136.5268969555377	710.3293105972035	1562.724483313899	19.63267090847979	9.816335454239894	29.449006362719977	239752533.95952034	119876266.97976017	359628800.9392805	3208808.5
Dublin	historical	2008	12.772296964269655	739.3827922580999	462.11424516131245	1016.6513393548873	3373433.9896775805	9.93281613542734	Ireland	3274066.5	6.3861484821348276	19.15844544640446	10.171887742746357	5104240.22258773	1118.737583032915	699.2109893955815	1538.2641766702748	19.325373521268013	9.662686760634006	28.988060281902495	235999843.98643205	117999921.99321602	353999765.97964805	3274066.5
Dublin	historical	2009	20.567962129319074	1190.670504512842	744.1690653205262	1637.1719437051574	5432434.176839841	9.94530029296875	Ireland	3300312.0000000005	10.283981064659537	30.85194319397859	10.131115744208003	5051080.132102484	1107.0860563512238	691.9287852195189	1522.2433274829486	19.1241019195697	9.56205095978485	28.686152879354783	233541932.03211272	116770966.01605636	350312898.0481691	3300312.0000000005
Dublin	historical	2010	22.337886919883083	1293.1306913840845	808.2066821150529	1778.0547006531162	5899908.779439885	9.00359346572667	Ireland	3310504.0	11.168943459941541	33.50683037982465	10.091261143364957	5083585.557479886	1114.2105331463085	696.3815832164192	1532.0394830761659	19.247172045483417	9.623586022741708	28.87075806822468	235044854.109305	117522427.0546525	352567281.1639575	3310504.0
Dublin	historical	2011	9.374930611430134	542.7107114794137	339.19419467463354	746.2272282841938	2476117.6211248245	10.217613491946704	Ireland	3319162.5	4.687465305715067	14.06239591714519	10.058227027050087	5243323.040641015	1149.2214883597437	718.2634302247991	1580.1795464946001	19.851960690377656	9.925980345188828	29.777941035566606	242430482.4224134	121215241.2112067	363645723.63362014	3319162.5
Dublin	historical	2012	5.21719179390915	302.020994901537	188.76312181346063	415.2788679896134	1377970.7892382627	9.787385700830345	Ireland	3329157.4999999995	2.608595896954575	7.825787690863748	10.042488062677759	5486166.347109454	1202.4474185444483	751.5296365903021	1653.3652004987605	20.771399705781267	10.385699852890633	31.157099558670424	253658594.72518384	126829297.36259192	380487892.08777577	3329157.4999999995
Dublin	historical	2013	31.0002521260266	1794.591297224612	1121.6195607653826	2467.5630336838412	8187822.793587293	9.746354947024829	Ireland	3344135.5	15.5001260630133	46.50037818903988	10.048391952717992	5807287.410137938	1272.8301172906283	795.5188233065892	1750.1414112745124	21.987209349911577	10.993604674955789	32.98081402486802	268505960.3409981	134252980.17049906	402758940.51149714	3344135.5
Dublin	historical	2014	27.749501415486044	1606.4067330840833	1004.0042081775521	2208.8092579906147	7329230.71969613	10.51288903641374	Ireland	3368055.5000000005	13.874750707743022	41.62425212322908	10.074078643055167	6149616.045638291	1347.8610510988922	842.413156936743	1853.3089452609502	23.28331385510157	11.641656927550786	34.924970782651464	284333880.0796931	142166940.03984654	426500820.1195396	3368055.5000000005
Dublin	historical	2015	-1.6646408345757755	-96.36534382332833	-60.22833988958023	-132.5023477570765	-439666.88119393564	9.850541958743579	Ireland	3402859.5	-0.8323204172878877	-2.496961251863657	10.108648224063028	6507313.13834505	1426.260413883889	891.4127586774109	1961.1080690902932	24.63760550725343	12.318802753626715	36.956408260878725	300872376.3870534	150436188.1935267	451308564.58058006	3402859.5
Dublin	historical	2016	29.79438752018687	1724.784312479014	1077.9901952993837	2371.578429658644	7869328.425685501	10.155798323167478	Ireland	3444882.4999999995	14.897193760093435	44.69158128028027	10.148976131683106	6967129.476054089	1527.0420769434184	954.4012980896165	2099.682855797207	26.378535026614706	13.189267513307353	39.567802539920436	322132461.96875185	161066230.98437592	483198692.95312774	3444882.4999999995
Dublin	historical	2017	19.701476719490376	1140.5100358389384	712.8187723993366	1568.2012992785405	5203577.038515157	10.416081760354238	Ireland	3492607.5	9.850738359745188	29.552215079235584	10.215275990229992	7593334.929597891	1664.292587309118	1040.1828670681737	2288.402307550015	28.749437210495607	14.374718605247804	43.12415581574221	351085721.0034137	175542860.50170684	526628581.5051205	3492607.5
Dublin	historical	2018	38.489048530573605	2228.114508573072	1392.57156785817	3063.657449287974	10165772.445364641	10.163063613682578	Ireland	3547547.5000000005	19.244524265286802	57.73357279586042	10.297297259975863	8322065.782227296	1824.0144180224063	1140.0090112641099	2508.0198247807875	31.5085150182401	15.75425750912005	47.262772527359054	384779348.26797163	192389674.13398582	577169022.4019575	3547547.5000000005
Dublin	historical	2019	24.789846819440108	1435.0735981385226	896.9209988365767	1973.2261974404685	6547523.291507009	10.297678908256636	Ireland	3605615.5	12.394923409720054	37.18477022916014	10.381993066611429	9064327.957118997	1986.7020179988135	1241.6887612491157	2731.7152747481755	34.31882432088801	17.159412160444006	51.47823648132923	419098610.2604677	209549305.13023385	628647915.3907015	3605615.5
Dublin	historical	2020	20.43673972991842	1183.0740961027418	739.4213100642137	1626.72688214127	5397775.563468759	10.264883906463456	Ireland	3657210.0	10.21836986495921	30.655109594877587	10.467135604020156	9810848.109073386	2150.3228732215457	1343.9517957633755	2956.6939506796043	37.1452549253531	18.57262746267655	55.71788238803093	453614744.2414207	226807372.12071034	680422116.362131	3657210.0
Dublin	historical	2021	40.78360905958187	2360.945633286933	1475.591020804333	3246.300245769533	10771814.451871632	10.321864130725599	Ireland	3704835.5	20.391804529790935	61.17541358937276	10.552696669170546	10567492.334430028	2316.1627034366766	1447.6016896479773	3184.723717225406	40.0100166998902	20.0050083499451	60.01502504983375	488598975.2631433	244299487.63157165	732898462.894715	3704835.5
Dublin	historical	2022	43.523807584303015	2519.574550404793	1574.7340940029958	3464.415006806591	11495558.886221869	10.771119669038956	Ireland	3779845.5000000005	21.761903792151507	65.2857113764545	10.639630419687157	11346103.284756584	2486.817158302743	1554.260723939053	3419.373592665981	42.95794759393769	21.478973796968845	64.4369213908997	524598860.61140937	262299430.30570468	786898290.917114	3779845.5000000005
Dublin	historical	2023	56.020383775388105	3242.995985380719	2026.8724908629495	4459.119479898489	14796169.18329953	10.995678125668878	Ireland	3862133.0	28.010191887694052	84.03057566308216	10.729276166924079	12155991.05132136	2664.3268057692076	1665.2042536052477	3663.4493579326304	46.02429692639427	23.012148463197136	69.03644538957022	562044862.0182841	281022431.00914204	843067293.0274261	3862133.0
Helsinki	historical	1950	6.463902952233956	341.12018720674394	213.20011700421497	469.0402574092729	1556360.8541307691	5.047888601642765	Finland	2501267.0	3.23195147611698	9.695854428350932	4.8197118871509295	635370.2798237433	139.2592394134086	87.03702463337505	191.4814541934585	2.6388300737673465	1.3194150368838848	3.9582451106508896	15255720.198858036	7627860.099429018	22883580.298287053	2501267.0
Helsinki	historical	1951	3.958207874665917	208.88689406182934	130.55430878864334	287.21947933501536	953046.4541570965	4.985712338800299	Finland	2518233.0	1.9791039373329535	5.937311811998834	4.757615307230299	487615.55493580335	106.87464217770456	66.79665136105606	146.95263299434174	2.0251727719435064	1.012586385971874	3.0377591579153496	11708017.681871228	5854008.840935614	17562026.522806842	2518233.0
Helsinki	historical	1952	-15.507573812070797	-818.3827203141672	-511.4892001963545	-1125.2762404319799	-3733871.1614333875	4.14555125418908	Finland	2539348.5	-7.753786906035405	-23.261360718106197	4.702229034161332	347952.8061004813	76.26362873437272	47.664767958970806	104.86248950973359	1.4451231953196149	0.7225615976597964	2.1676847929794922	8354609.620316192	4177304.810158096	12531914.430474287	2539348.5
Helsinki	historical	1953	9.56577531766568	504.81560308884775	315.5097519305299	694.1214542471656	2303221.189092868	5.30953912604345	Finland	2562025.5	4.782887658832836	14.348662976498513	4.653555802358325	215215.8270990437	47.17059224087013	29.48162015055424	64.85956433120946	0.8938378374530693	0.44691891872653694	1.340756756179651	5167494.522247487	2583747.2611237434	7751241.783371231	2562025.5
Helsinki	historical	1954	4.525927298743521	238.84720715027643	149.2795044689228	328.4149098316301	1089740.3826231363	4.702549680944991	Finland	2584346.9999999995	2.2629636493717618	6.788890948115277	4.612285532661815	96954.19559614352	21.250234651217845	13.281396657011214	29.219072645428433	0.4026717258289964	0.20133586291472347	0.6040075887432657	2327943.4482380264	1163971.7241190132	3491915.1723570395	2584346.9999999995
Helsinki	historical	1955	5.045461324275253	266.2646274548931	166.4153921593082	366.113862750478	1214832.36276295	3.8286371100438785	Finland	2609286.0	2.522730662137623	7.568191986412868	4.577120064724141	834.2182137892996	0.1828423482230488	0.11427646763756005	0.25140822880027636	0.003464688513800166	0.001732344257052527	0.00519703277051501	20030.209246733983	10015.104623366991	30045.313870100974	2609286.0
Helsinki	historical	1956	-14.346819574339998	-757.1261225895822	-473.2038266184889	-1041.0484185606756	-3454387.934314969	3.2031214562921577	Finland	2633851.0000000005	-7.17340978717	-21.520229361510005	4.543319252503565	-68486.64612427796	-15.010771753269832	-9.381732345794282	-20.639811160748334	-0.2844398411181413	-0.14221992055898156	-0.42665976167730646	-1644416.0890250893	-822208.0445125446	-2466624.133537634	2633851.0000000005
Helsinki	historical	1957	-3.5736017464839334	-188.5900369747431	-117.86877310921444	-259.3113008402717	-860442.0436972654	5.013266534674657	Finland	2656534.5	-1.7868008732419594	-5.3604026197258845	4.51263039756941	-99791.30958594856	-21.87206785446034	-13.67004240903618	-30.0740932998832	-0.4144548733206692	-0.20722743666024518	-0.6216823099810671	-2396064.6974922	-1198032.3487461	-3594097.0462383	2656534.5
Helsinki	historical	1958	-8.957450166052286	-472.7123999414046	-295.44524996337793	-649.9795499194314	-2156750.3247326585	3.8626217358732875	Finland	2679700.0	-4.4787250830261485	-13.43617524907844	4.5111491895639855	-107717.00046088782	-23.60920558048208	-14.755753487796108	-32.46265767315444	-0.4473719802429587	-0.22368599012138232	-0.6710579703644624	-2586366.5202415995	-1293183.2601207998	-3879549.7803623993	2679700.0
Helsinki	historical	1959	6.767172559630922	357.12466407062004	223.20291504413754	491.0464130971025	1629381.2798222038	5.326317105227954	Finland	2705475.9999999995	3.383586279815466	10.150758839446397	4.511851369374353	-145586.71936140317	-31.90941794223118	-19.94338621388286	-43.87544967055428	-0.6046531063721385	-0.3023265531858388	-0.9069796595581462	-3495647.067193619	-1747823.5335968095	-5243470.600790428	2705475.9999999995
Helsinki	historical	1960	6.094791862633916	321.64105131703565	201.0256570731473	442.256445560924	1467487.296633975	4.475240488521388	Finland	2726189.0	3.047395931316955	9.14218779395084	4.528276522787614	-152844.18314962444	-33.50009493691586	-20.93755933557631	-46.06263053827953	-0.6347949218014404	-0.3173974609006616	-0.9521923827022772	-3669904.252999657	-1834952.1264998284	-5504856.379499486	2726189.0
Helsinki	historical	1961	6.490714766181606	342.535129705225	214.08445606576564	470.98580334468437	1562816.529280089	5.81578720301798	Finland	2751589.5	3.2453573830907994	9.736072149272413	4.536674324850974	-85537.17012787871	-18.74787290474192	-11.71742056546788	-25.778325244023634	-0.35525435187341864	-0.17762717593659852	-0.5328815278101772	-2053812.0455292054	-1026906.0227646027	-3080718.068293808	2751589.5
Helsinki	historical	1962	-20.765094636348074	-1095.8383846509903	-684.898990406869	-1506.7777788951119	-4999762.629970144	4.190866465111301	Finland	2775378.5	-10.38254731817404	-31.147641954522104	4.520569780956287	46411.75838846346	10.172440194725052	6.357775121703019	13.987105267743726	0.1927580620324431	0.09637903101635073	0.28913709304860186	1114381.3653157155	557190.6826578578	1671572.0479735732	2775378.5
Helsinki	historical	1963	12.90669092160992	681.1260713432515	425.7037945895322	936.5483480969708	3107637.700503585	4.167690496575342	Finland	2793625.0	6.453345460804952	19.36003638241486	4.478109605965926	124560.57098555904	27.300947065323005	17.063091915828277	37.53880221482292	0.5173269684781516	0.2586634842391024	0.7759904527169227	2990793.3674402977	1495396.6837201489	4486190.051160446	2793625.0
Helsinki	historical	1964	-1.9375326848223184	-102.24960322731272	-63.90600201707044	-140.59320443755496	-466513.81472461426	4.704183109471055	Finland	2815987.5	-0.9687663424111472	-2.90629902723349	4.414491264841007	122764.13081505112	26.907206753976567	16.817004221236115	36.99740928671711	0.509865964244451	0.25493298212232435	0.7647989463665962	2947659.482419702	1473829.741209851	4421489.223629553	2815987.5
Helsinki	historical	1965	-9.261713417179916	-488.76931446375477	-305.4808215398467	-672.0578073876627	-2230009.997240881	4.170350375240797	Finland	2842902.0	-4.630856708589952	-13.89257012576986	4.340348967377609	61787.20983129743	13.54240215480166	8.464001346750937	18.620802962851926	0.256615634464693	0.12830781723239967	0.3849234516969499	1483557.5647569841	741778.7823784921	2225336.3471354763	2842902.0
Helsinki	historical	1966	-1.0308226824105517	-54.399706957128885	-33.99981684820556	-74.79959706605223	-248198.66299190055	3.6569370217519266	Finland	2884812.5	-0.5154113412052745	-1.5462340236158143	4.2980227710789825	37875.156957218474	8.301404264594469	5.188377665378173	11.414430863826386	0.15730371155402256	0.07865185577703918	0.2359555673310143	909411.1188005448	454705.5594002724	1364116.6782008172	2884812.5
Helsinki	historical	1967	12.897398827909228	680.6356987670931	425.3973117294332	935.8740858047531	3105400.3756248625	5.0010051988575555	Finland	2936626.5000000005	6.448699413954606	19.34609824186382	4.3176304551841005	175079.05415198463	38.37349132098467	23.98343207561547	52.76355056633338	0.7271411459644856	0.36357057298228806	1.0907117189472182	4203780.295742995	2101890.1478714976	6305670.443614492	2936626.5000000005
Helsinki	historical	1968	-1.1344415225394324	-59.867994213932064	-37.417496383707544	-82.31849204415656	-273147.723601065	4.1508560597570865	Finland	2986505.0	-0.5672207612697173	-1.7016622838091497	4.40475794984245	480384.63119653496	105.28978218001113	65.8061138625159	144.77345049753757	1.9951411830723558	0.9975705915360925	2.9927117746086425	11534397.742677161	5767198.871338581	17301596.614015743	2986505.0
Helsinki	historical	1969	-1.9919209501911896	-105.1198405129865	-65.69990032061655	-144.5397807053564	-479609.2723405008	3.74587891461098	Finland	3021513.0	-0.9959604750955944	-2.987881425286782	4.539501378853779	862683.3474143583	189.08128162507208	118.1758010156703	259.98676223445045	3.5829103651599334	1.7914551825802327	5.374365547741223	20713678.600170657	10356839.300085329	31070517.900255986	3021513.0
Helsinki	historical	1970	1.2695006907679254	66.99548500247525	41.87217812654703	92.11879187840344	305666.90032379323	4.179365435038528	Finland	3046157.5000000005	0.6347503453839662	1.9042510361518978	4.704410001248896	1288787.511554403	282.4739751352456	176.5462344595587	388.4017158110039	5.352613038699044	2.6763065193493483	8.028919558048047	30944761.340607792	15472380.670303896	46417142.01091169	3046157.5000000005
Helsinki	historical	1971	-3.20594771294051	-169.18779444783334	-105.74237152989582	-232.63321736577078	-771919.3121682394	4.759270905795162	Finland	3083395.9999999995	-1.6029738564702447	-4.8089215694107725	4.841545311409217	1530077.5098924546	335.3594542230358	209.5996588893973	461.119249556713	6.354742543858249	3.177371271929107	9.532113815786959	36738316.403412305	18369158.201706152	55107474.60511845	3083395.9999999995
Helsinki	historical	1972	26.761898160115738	1412.308287708971	882.6926798181069	1941.9238955998349	6443656.562672179	5.726689906719604	Finland	3134848.5	13.38094908005787	40.14284724017362	4.896891635275089	1453533.5226818586	318.58268990289525	199.11418118929817	438.0511986164831	6.0368388240412605	3.018419412020418	9.055258236061515	34900437.47065119	17450218.735325594	52350656.205976784	3134848.5
Helsinki	historical	1973	15.248023733908257	804.6854584730473	502.9284115456546	1106.44250540044	3671377.4042832786	5.341267917580801	Finland	3186698.0	7.624011866954141	22.872035600862397	4.885322625254968	1184275.9222309014	259.56732542047865	162.22957838778956	356.90507245319077	4.91855382358844	2.4592769117940185	7.37783073538217	28435359.162240744	14217679.581120372	42653038.743361115	3186698.0
Helsinki	historical	1974	7.95795198412284	419.96578393369464	262.47861495855915	577.4529529088302	1916093.8891974818	6.120999856191139	Finland	3234162.4999999995	3.978975992061412	11.936927976184233	4.854780792514589	946741.4519738615	207.50497577508548	129.6906098594138	285.31934169081296	3.9320218381062104	1.9660109190529227	5.898032757158187	22731977.16453065	11365988.582265325	34097965.746795975	3234162.4999999995
Helsinki	historical	1975	29.56341978198585	1560.153264215896	975.095790134935	2145.210738296857	7118199.267985025	6.628685018461044	Finland	3275296.4999999995	14.781709890992929	44.345129672978764	4.8108268120214115	779200.0580155482	170.78357435961266	106.73973397477364	234.8274147445193	3.2361862237935313	1.6180931118965998	4.8542793356895135	18709181.78187503	9354590.890937515	28063772.672812544	3275296.4999999995
Helsinki	historical	1976	-15.431342323846431	-814.3597484771342	-508.9748427982089	-1119.7446541560596	-3715516.3524269247	3.7654995110516993	Finland	3309670.5	-7.71567116192321	-23.14701348576966	4.743385488182595	578916.549939018	126.8858191647836	79.30363697800543	174.46800135155212	2.4043655340718666	1.202182767035516	3.606548301106199	13900223.515039945	6950111.7575199725	20850335.27255992	3309670.5
Helsinki	historical	1977	-11.598861166058246	-612.1078428294484	-382.5674017684052	-841.6482838904914	-2792742.032909358	4.44539197111783	Finland	3340928.5	-5.799430583029134	-17.398291749087363	4.646787073752967	270287.94908269856	59.2411943195445	37.02574644972599	81.45664218938602	1.1225642609766724	0.561282130487838	1.6838463914649606	6489817.757098328	3244908.878549164	9734726.635647492	3340928.5
Helsinki	historical	1978	-14.77056709715364	-779.4885923510788	-487.1803702194242	-1071.7968144827332	-3556416.702601797	3.62398355562393	Finland	3369458.0	-7.385283548576822	-22.155850645730474	4.545067560496711	-32303.78538485096	-7.0802817281827	-4.42517608011779	-9.735387376237473	-0.13416460145676268	-0.06708230072849394	-0.20124690218531455	-775638.2802981319	-387819.14014906593	-1163457.4204471977	3369458.0
Helsinki	historical	1979	2.4484178877310363	129.21059836371734	80.75662397732333	177.66457275011135	589523.3550344603	4.324691312607021	Finland	3397006.0000000005	1.2242089438655075	3.6726268315964994	4.496338987481445	-129798.74115034872	-28.449039156221623	-17.780649472630653	-39.11742883979898	-0.5390822211253781	-0.2695411105627335	-0.8086233316881634	-3116565.7885381454	-1558282.8942690727	-4674848.682807218	3397006.0000000005
Helsinki	historical	1980	4.575373773544646	241.4566508355403	150.9104067722127	332.0028948988679	1101645.9694371526	4.085952592026341	Finland	3426964.5	2.2876868867723195	6.8630606603169655	4.53285921613775	24811.99193602618	5.438244807949194	3.3989030049341	7.477586610859654	0.10304956430924928	0.051524782154619565	0.15457434646230234	595754.6624009672	297877.3312004836	893631.9936014508	3426964.5
Helsinki	historical	1981	0.7101280295998094	37.47565645522579	23.422285284516132	51.52902762593549	170982.68257696767	4.577958616491866	Finland	3459995.0	0.35506401479990335	1.0651920443997396	4.616749711348988	353888.62987648975	77.56463120582946	48.47789450362637	106.65136790808272	1.4697759541750053	0.7348879770875306	2.2046639312617122	8497133.231432848	4248566.615716424	12745699.847149272	3459995.0
Helsinki	historical	1982	-1.491668980913579	-78.71999406239233	-49.19999628899522	-108.23999183578951	-359159.972909665	5.0156231187794305	Finland	3496520.9999999995	-0.7458344904567875	-2.237503471370392	4.699393822736832	714230.7154878711	156.54371846310687	97.83982403944053	215.2476128867698	2.9663545045898854	1.4831772522951878	4.4495317568842205	17149218.808184933	8574609.404092466	25723828.212277398	3496520.9999999995
Helsinki	historical	1983	17.867367364047176	942.9163378774109	589.3227111733818	1296.5099645814398	4302055.791565687	5.59471761625107	Finland	3533678.5000000005	8.933683682023565	26.801051046070707	4.787037712854456	1062644.6250275238	232.90841096492645	145.56775685308602	320.2490650767905	4.413392762135407	2.2066963810676143	6.62008914320254	25514899.87025908	12757449.93512954	38272349.80538862	3533678.5000000005
Helsinki	historical	1984	12.39371170926725	654.0545688407235	408.7841055254522	899.3250321559948	2984123.970335801	5.396319946956114	Finland	3568988.0	6.196855854633633	18.59056756390087	4.926813445615908	1483948.2058965496	325.24892184029176	203.28057615020208	447.21726753042356	6.16315757595497	3.081578787978033	9.244736363931738	35630716.98133926	17815358.49066963	53446075.47200889	3568988.0
Helsinki	historical	1985	0.49134753481027715	25.929931853343085	16.20620740833945	35.65365629834671	118305.31408087781	3.114327334051263	Finland	3599876.5000000005	0.24567376740513502	0.7370213022153989	5.103002777308997	1858131.7766891574	407.2617592743204	254.53859954643673	559.9849190021903	7.717222805432614	3.85861140271637	11.575834208148127	44615147.069268495	22307573.534634247	66922720.60390274	3599876.5000000005
Helsinki	historical	1986	-2.0644873619655573	-108.94939490950517	-68.09337181844077	-149.8054180005696	-497081.6142746174	4.377263359174337	Finland	3627709.5	-1.0322436809827815	-3.09673104294835	5.260221618293449	2103705.2687221523	461.08608629521785	288.17880393448934	633.9933686559244	8.737142585558749	4.368571292779322	13.105713878336953	50511552.05023369	25255776.025116846	75767328.07535054	3627709.5
Helsinki	historical	1987	-28.941119728791435	-1527.312562210759	-954.5703513817244	-2100.054773039794	-6968363.565086588	2.8289657801797947	Finland	3654683.5	-14.470559864395717	-43.41167959318716	5.362170639995546	2244135.8817957602	491.86539874972704	307.41587421859225	676.3149232809212	9.32038126829894	4.660190634149537	13.98057190244783	53883397.111984126	26941698.555992063	80825095.66797619	3654683.5
Helsinki	historical	1988	29.68883460181072	1566.771792856146	979.2323705350913	2154.3112151772007	7148396.304906166	5.325153204912696	Finland	3679063.0	14.844417300905363	44.53325190271605	5.410681465170736	2243333.167754163	491.68946142554375	307.3059133909635	676.0730094601294	9.317047423419313	4.658523711709934	13.975571135129021	53864123.34170078	26932061.67085039	80796185.01255116	3679063.0
Helsinki	historical	1989	26.898793753418936	1419.532692338875	887.207932711797	1951.857451965953	6476617.908796118	6.7723616926637416	Finland	3700666.0	13.449396876709484	40.34819063012843	5.456112521719029	2218217.0254968866	486.1845535335428	303.8653459584628	668.5037611086158	9.212734657100174	4.60636732855046	13.819101985649832	53261065.80042309	26630532.900211547	79891598.70063464	3700666.0
Helsinki	historical	1990	3.2218250822635994	170.02569242307482	106.26605776442175	233.78532708172781	775742.2216802788	6.2085556239297945	Finland	3720984.9999999995	1.6109125411318024	4.832737623395371	5.533325141664391	2331768.3130319756	511.07250696589773	319.4203168536849	702.7246970781125	9.684337692334665	4.842168846167703	14.526506538501796	55987517.95889766	27993758.97944883	83981276.93834649	3720984.9999999995
Helsinki	historical	1991	6.877505407991871	362.9472703451971	226.84204396574825	499.05249672464606	1655946.920949962	5.772031350331764	Finland	3742427.0	3.4387527039959274	10.316258111987798	5.5841078027330395	2467897.8961524684	540.9091279237983	338.06820495236406	743.750050895217	10.24971326823776	5.124856634119458	15.374569902357093	59256092.04367954	29628046.02183977	88884138.06551932	3742427.0
Helsinki	historical	1992	18.47207100805417	974.8284228472185	609.2677642795115	1340.3890814149254	4447654.679240434	5.927797661452997	Finland	3761810.5	9.236035504027086	27.708106512081237	5.5584818751007745	2476731.845903357	542.8453360883835	339.2783350552385	746.4123371215202	10.286402570544317	5.1432012852726325	15.429603855816543	59468201.84788414	29734100.92394207	89202302.77182621	3761810.5
Helsinki	historical	1993	-15.507438388003653	-818.3755735665309	-511.4847334790818	-1125.26641365398	-3733838.554397297	4.885586673266267	Finland	3775730.5	-7.753719194001828	-23.261157582005485	5.474501566916993	2396555.3400984327	525.2724033092344	328.29525206827043	722.2495545501929	9.953412216028704	4.9767061080145645	14.930118324042907	57543103.40069114	28771551.70034557	86314655.1010367	3775730.5
Helsinki	historical	1994	5.211202285918169	275.01129154951906	171.88205721844943	378.1405258805887	1254739.017694681	4.862229480482128	Finland	3790206.5	2.605601142959072	7.816803428877209	5.392051120891513	2458579.222166161	538.8666788309531	336.7916742693593	740.9416833925201	10.211010801436013	5.105505400718315	15.316516202153037	59032343.64456365	29516171.822281826	88548515.46684548	3790206.5
Helsinki	historical	1995	21.909149449445145	1156.2137019944478	722.63356374653	1589.7938402423656	5275225.015349668	5.716149233465325	Finland	3808389.5	10.954574724722569	32.863724174167736	5.345540120131031	2759948.14611699	604.9201416146959	378.075088509155	831.7651947201341	11.462661067545975	5.7313305337732	17.1939916013193	66268439.07808086	33134219.53904043	99402658.6171213	3808389.5
Helsinki	historical	1996	-4.462360718135633	-235.49260173041066	-147.18287608150666	-323.80232737931465	-1074434.9953949985	4.331130731301229	Finland	3828301.0000000005	-2.231180359067811	-6.6935410772034505	5.346622375000049	3283724.854329971	719.7205160174865	449.8253225109085	989.6157095238615	13.638018923368524	6.819009461683581	20.45702838505338	78844713.35611263	39422356.678056315	118267070.03416894	3828301.0000000005
Helsinki	historical	1997	25.72779883419449	1357.7356621210968	848.5847888256856	1866.886535416508	6194668.958427504	5.494133434556935	Finland	3848814.5000000005	12.863899417097263	38.59169825129176	5.3766908731350345	3945675.7532136743	864.8056445399762	540.5035278374598	1189.1077612424058	16.387244052084878	8.193622026043004	24.580866078129247	94738654.29014099	47369327.14507049	142107981.43521148	3848814.5000000005
Helsinki	historical	1998	0.42590139873914357	22.476136467875243	14.047585292422024	30.90468764332845	102547.37263468072	4.915656938944777	Finland	3868683.0	0.21295069936958044	0.6388520981087265	5.419493939584548	4647231.658298556	1018.5713223668805	636.6070764792744	1400.5355682543995	19.300957330086135	9.650478665043218	28.9514359951268	111583541.32956547	55791770.66478273	167375311.9943482	3868683.0
Helsinki	historical	1999	41.42950991348793	2186.363607561346	1366.4772547258412	3006.2499603968504	9975283.95949864	5.8979297794707835	Finland	3887184.9999999995	20.714754956743988	62.14426487023189	5.469014079461676	5265733.725712446	1154.1334193342338	721.3333870839136	1586.9334515845646	21.86973007254057	10.934865036270391	32.80459510881247	126434243.0109452	63217121.5054726	189651364.5164178	3887184.9999999995
Helsinki	historical	2000	18.849622190429738	994.7529685843377	621.7206053652111	1367.7853318034643	4538560.419166041	6.506064076241248	Finland	3904526.5	9.42481109521487	28.274433285644598	5.522547520562995	5778186.79895803	1266.45190114144	791.5324382134276	1741.3713640694746	23.99805842534062	11.99902921267039	35.99708763801148	138738628.26271686	69369314.13135843	208107942.39407527	3904526.5
Helsinki	historical	2001	32.80657208653137	1731.3044602412338	1082.065287650771	2380.5436328316964	7899076.5998506285	5.456609856592466	Finland	3923497.9999999995	16.403286043265688	49.20985812979702	5.589141136696339	6306509.097523422	1382.2485693202038	863.9053558251153	1900.5917828153038	26.192295100186737	13.09614755009358	39.28844265028009	151424045.59758365	75712022.79879183	227136068.39637548	3923497.9999999995
Helsinki	historical	2002	43.88187385225231	2315.7824512649413	1447.3640320405884	3184.2008704892946	10565757.433896294	5.636972004093536	Finland	3945058.5	21.94093692612618	65.82281077837848	5.671890237596412	6832225.730970929	1497.4741328155505	935.92133300972	2059.0269326214257	28.375709884720962	14.187854942360596	42.563564827082416	164046898.94537735	82023449.47268867	246070348.41806602	3945058.5
Helsinki	historical	2003	22.499432585633777	1187.364772084702	742.1029825529388	1632.6265616164653	5417351.772636453	5.251131324245505	Finland	3967948.0	11.249716292816885	33.749148878450626	5.75224523312588	7177263.807987262	1573.0989168191331	983.1868230119596	2163.0110106263232	29.808727580289318	14.904363790144675	44.713091370435016	172331523.71941334	86165761.85970667	258497285.57912	3967948.0
Helsinki	historical	2004	15.025594506521841	792.9471789464196	495.59198684151227	1090.3023710513269	3617821.503943039	5.50437360252839	Finland	3991880.0	7.512797253260921	22.538391759782773	5.810676853249274	7311570.225103219	1602.5359397486488	1001.58496234291	2203.4869171544	30.366531153795993	15.183265576897892	45.54979673069441	175556322.21171948	87778161.10585974	263334483.3175792	3991880.0
Helsinki	historical	2005	33.57100125086887	1771.6457558287525	1107.2785973929704	2436.0129142645346	8083133.760968682	5.826611160905394	Finland	4015818.0	16.785500625434437	50.356501876303284	5.841539301661644	7364348.933510741	1614.1038758379789	1008.8149223987414	2219.392829277222	30.585732535137	15.292866267568314	45.87859880270535	176823578.85480076	88411789.42740038	265235368.28220114	4015818.0
Helsinki	historical	2006	53.85843956286954	2842.276736224769	1776.4229601404807	3908.1305123090574	12967887.609025508	6.0475510688677225	Finland	4039049.5	26.929219781434785	80.78765934430436	5.872085206493009	7523722.73062052	1649.0351190401338	1030.6469494000794	2267.4232886801715	31.2476463547457	15.62382317737284	46.871469532118354	180650264.06962055	90325132.03481027	270975396.1044308	4039049.5
Helsinki	historical	2007	32.59576546769597	1720.179541780524	1075.1122136128274	2365.2468699482206	7848319.15937364	6.3086718415560785	Finland	4062178.5	16.297882733848006	48.89364820154397	5.90551688323838	7767417.410926452	1702.447651709938	1064.0297823187027	2340.865521101114	32.25976302376346	16.129881511881592	48.389644535645814	186501557.36229688	93250778.68114844	279752336.04344535	4062178.5
Helsinki	historical	2008	19.422392578591307	1024.9798366979167	640.6123979361979	1409.3472754596355	4676470.504934245	6.844995634151938	Finland	4087938.5	9.71119628929566	29.13358886788697	5.949276353164063	8158810.775699312	1788.2324987834775	1117.6453117396113	2458.8196858271367	33.885304246627015	16.94265212331335	50.82795636994136	195899207.599138	97949603.799569	293848811.398707	4087938.5
Helsinki	historical	2009	23.167909262728664	1222.6423576114382	764.1514735071489	1681.1332417157275	5578305.756602187	5.664354967091182	Finland	4115193.4999999995	11.583954631364339	34.75186389409302	6.01437584476556	8606698.095684296	1886.3995826156943	1178.9997391348302	2593.7994260966525	35.745477073662535	17.872738536831903	53.61821561049698	206653320.36027622	103326660.18013811	309979980.54041433	4115193.4999999995
Helsinki	historical	2010	42.2910284595442	2231.828610653823	1394.8928816586395	3068.7643396490066	10182718.036108067	4.572212574579944	Finland	4141978.499999999	21.145514229772086	63.43654268931624	6.086418437505822	8910163.45184683	1952.912537391097	1220.5703358694093	2685.2547389127535	37.00583427578305	18.50291713789121	55.50875141367465	213939752.71425864	106969876.35712932	320909629.07138795	4141978.499999999
Helsinki	historical	2011	61.99959018586132	3271.91047997296	2044.9440499830998	4498.87690996282	14928091.564876627	6.5104041948710405	Finland	4169979.4999999995	30.99979509293067	92.99938527879196	6.138500636200484	9107109.197004365	1996.0787281105056	1247.5492050690996	2744.6082511520026	37.82379251482223	18.91189625741131	56.73568877223337	218668568.77299732	109334284.38649866	328002853.15949595	4169979.4999999995
Helsinki	historical	2012	18.580063501684435	980.5275213510629	612.8297008444143	1348.2253418577113	4473656.816164224	5.199547814541176	Finland	4199539.0	9.29003175084221	27.87009525252664	6.170430839391999	9369637.762533844	2053.619235623856	1283.512022264898	2823.7264489827935	38.91413037912182	19.457065189560986	58.37119556868029	224972077.8717224	112486038.9358612	337458116.8075836	4199539.0
Helsinki	historical	2013	58.14708594828635	3068.601894363367	1917.8761839771046	4219.32760474963	14000496.143032862	6.359434279350385	Finland	4228704.5	29.07354297414319	87.22062892242946	6.208019345101568	9749837.942613272	2136.950781942702	1335.5942387141924	2938.3073251712535	40.49318388714069	20.246591943570124	60.739775830708105	234100971.29188925	117050485.64594463	351151456.9378339	4228704.5
Helsinki	historical	2014	47.34875207358091	2498.740357134162	1561.7127232088512	3435.7679910594725	11400502.879424613	6.711975850144478	Finland	4255792.500000001	23.674376036790463	71.02312811037135	6.2841590496819535	10142429.589248208	2222.9982661365566	1389.3739163353937	3056.622615937757	42.12370183351959	21.061850916759543	63.18555275027953	243527393.18106905	121763696.59053452	365291089.7716036	4255792.500000001
Helsinki	historical	2015	27.582726859398136	1455.6259615096128	909.7662259435081	2001.4856970757176	6641293.449387608	7.1282762501337755	Finland	4279515.499999999	13.791363429699077	41.374090289097204	6.402487273200826	10548167.661070935	2311.9271585909137	1444.954474119245	3178.8998430624542	43.80881972460823	21.9044098623054	65.71322958691334	253269470.66614354	126634735.33307177	379904205.9992153	4279515.499999999
Helsinki	historical	2016	43.05236483305339	2272.006690086314	1420.0041813039463	3124.009198868682	10366030.523518808	6.150220151807441	Finland	4300443.5	21.5261824165267	64.57854724958013	6.509942521300868	10921888.627511194	2393.8386032900885	1496.149127056322	3291.528079523968	45.36096365824419	22.680481829122254	68.04144548736485	262242793.2742416	131121396.6371208	393364189.9113624	4300443.5
Helsinki	historical	2017	6.171067856938896	325.66637187784335	203.5414824236521	447.7912613320346	1485852.8216926605	6.064911808379709	Finland	4318730.5	3.085533928469439	9.25660178540835	6.545868198068768	11410252.518136749	2500.8772642491404	1563.0482901556943	3438.7062383425364	47.38924443002034	23.69462221501033	71.08386664502913	273968779.06110984	136984389.53055492	410953168.5916648	4318730.5
[truncated: 2,078 more rows]
