# Supplementary material for: Global warming may increase the burden of obstructive sleep apnea
Source: Nat Commun. 2025 Jun 16;16:5100. doi: 10.1038/s41467-025-60218-1 (PMC12170837; doi:10.1038/s41467-025-60218-1)
Supplement: Supplementary file 4 — Source Data [file 41467_2025_60218_MOESM4_ESM.zip › metadata/figure_table_health_economics/ssp126_sens.csv]

city	exp	year	country	adult_population	t2m_mean_corrected	osa_person_days_corrected	yld_diff_mean_corrected	yld_diff_max_corrected	yld_diff_min_corrected	yll_diff_corrected	yll_diff_min_corrected	yll_diff_max_corrected	money_cost_corrected	money_cost_min_corrected	money_cost_max_corrected	population_adult
Amsterdam	ssp126	2024	Netherlands	14475086.0	11.555757904552655	101655026.66982311	22280.553790649537	26014.375632032436	18546.73194926664	330.931946219023	256.98758855691653	404.8763038811296	2828096848.6534324	1414048424.3267162	4242145272.9801483	14475086.0
Amsterdam	ssp126	2025	Netherlands	14595382.5	11.813230709657581	114270047.01399311	25045.48975649502	29816.162585069975	20274.816927920067	371.99940122691464	277.5213160608624	466.47748639296697	3179053416.663774	1589526708.331887	4768580124.995661	14595382.5
Amsterdam	ssp126	2026	Netherlands	14699932.499999998	11.617984217026075	106141229.92917386	23263.83121735655	27366.382093754575	19161.28034095852	345.5365164442933	264.28987366955164	426.7831592190347	2952905406.7328634	1476452703.3664317	4429358110.099295	14699932.499999998
Amsterdam	ssp126	2027	Netherlands	14791270.499999998	11.567097327762925	103929325.20336613	22779.030181563077	26699.78066953855	18858.279693587603	338.33579101297573	260.68951095389286	415.9820710720587	2891369042.132858	1445684521.066429	4337053563.199286	14791270.499999998
Amsterdam	ssp126	2028	Netherlands	14874529.999999998	11.572623386749568	106638739.47537035	23372.874405564	27516.316477539825	19229.432333588178	347.1561294411016	265.09968016795585	429.21257871424746	2966746386.622063	1483373193.3110316	4450119579.933095	14874529.999999998
Amsterdam	ssp126	2029	Netherlands	14951314.5	11.611944383695622	107902228.24071385	23649.80345002285	27897.09391367074	19402.51298637496	351.26934262729367	267.1562867610519	435.38239849353556	3001897315.3329716	1500948657.6664858	4502845972.999457	14951314.5
Amsterdam	ssp126	2030	Netherlands	15019113.5	11.585092569678554	107254330.3345308	23507.79842948958	27701.837010437495	19313.759848541667	349.16014919074286	266.10169004277645	432.21860833870926	2983872451.371482	1491936225.685741	4475808677.057222	15019113.5
Amsterdam	ssp126	2031	Netherlands	15076884.499999998	11.496721723221313	103800154.48351134	22750.718790909974	26660.852507390533	18840.58507442941	337.91528334978955	260.4792571222998	415.35130957727927	2887775444.08142	1443887722.04071	4331663166.122129	15076884.499999998
Amsterdam	ssp126	2032	Netherlands	15124513.0	11.417845846365505	101920738.63221087	22338.7920289811	26094.453209738334	18583.130848223867	331.79695584744275	257.4200933711264	406.1738183237591	2835489096.6129847	1417744548.3064923	4253233644.919477	15124513.0
Amsterdam	ssp126	2033	Netherlands	15164073.5	11.693499437473303	116784132.9100293	25596.522281653633	30573.83230716307	20619.2122561442	380.1838596427235	281.61354526876676	478.75417401668017	3248996621.960611	1624498310.9803054	4873494932.940916	15164073.5
Amsterdam	ssp126	2034	Netherlands	15198826.0	11.526342307589104	108239261.75064144	23723.673808363143	27998.665656388643	19448.681960337643	352.3665353489448	267.70488312187746	437.028187576012	3011273766.636384	1505636883.318192	4516910649.9545765	15198826.0
Amsterdam	ssp126	2035	Netherlands	15228836.0	11.67975672068121	115078002.33778632	25222.575854860654	30059.655970322718	20385.495739398586	374.6296521502592	278.83644152253464	470.4228627779838	3201531163.0175633	1600765581.5087817	4802296744.526345	15228836.0
Amsterdam	ssp126	2036	Netherlands	15255150.5	11.624565878122471	114576400.4779824	25112.635721205	29908.488286546195	20316.783155863803	372.9967168677653	278.0199738812877	467.97345985424306	3187576332.789664	1593788166.394832	4781364499.184496	15255150.5
Amsterdam	ssp126	2037	Netherlands	15277882.000000002	11.796746114154459	125799208.51400998	27572.42926334803	33290.70440699287	21854.1541197032	409.53190678482065	296.2875688398153	522.7762447298259	3499800814.7409267	1749900407.3704634	5249701222.11139	15277882.000000002
Amsterdam	ssp126	2038	Netherlands	15295838.000000002	11.827903586074394	127053847.09727857	27847.41854187265	33668.814664964215	22026.022418781085	413.6163087250331	298.3297698099216	528.9028476401446	3534705526.684636	1767352763.342318	5302058290.026955	15295838.000000002
Amsterdam	ssp126	2039	Netherlands	15311246.5	11.674570520664975	119155034.14314048	26116.17186699307	31288.350487004795	20943.99324698135	387.90218882987733	285.4727098623437	490.331667797411	3314956353.86455	1657478176.932275	4972434530.796825	15311246.5
Amsterdam	ssp126	2040	Netherlands	15324504.5	11.639609290147439	118289435.59722835	25926.451637752056	31027.4851717984	20825.418103705713	385.0842837952989	284.06375734505446	486.1048102455436	3290874942.447052	1645437471.223526	4936312413.670578	15324504.5
Amsterdam	ssp126	2041	Netherlands	15341179.5	11.509455988867282	110766771.43405375	24277.64853349461	28760.38090344441	19794.916163544807	360.59469411315274	271.8189625039814	449.37042572232417	3081590428.8297377	1540795214.4148688	4622385643.244606	15341179.5
Amsterdam	ssp126	2042	Netherlands	15356574.5	11.589247921577611	115760076.6577263	25372.071596217364	30265.212614688193	20478.930577746527	376.8501048869143	279.9466678908622	473.7535418829665	3220506832.96682	1610253416.48341	4830760249.45023	15356574.5
Amsterdam	ssp126	2043	Netherlands	15362421.5	11.736855309356308	125281033.10543072	27458.856571056684	33134.54195509226	21783.171187021104	407.84501729138776	295.44412409309894	520.2459104896765	3485384899.5809975	1742692449.7904987	5228077349.371496	15362421.5
Amsterdam	ssp126	2044	Netherlands	15364564.000000002	11.57228787744921	117779129.83500639	25814.603799456832	30873.694394142465	20755.513204771196	383.42301347162453	283.2331221832173	483.61290476003205	3276677965.0297236	1638338982.5148618	4915016947.544585	15364564.000000002
Amsterdam	ssp126	2045	Netherlands	15367055.0	11.695523196754099	124106541.9678931	27201.433855979943	32780.585721861746	21622.28199009814	404.021530635634	293.532380765222	514.5106805060459	3452709932.157797	1726354966.0788984	5179064898.236695	15367055.0
Amsterdam	ssp126	2046	Netherlands	15370214.499999998	11.849425586256105	135080012.22003344	29606.578020832625	36087.65894853418	23125.497093131067	439.74501609703293	311.39412349592146	568.0959086981445	3757997704.4945717	1878998852.2472858	5636996556.741858	15370214.499999998
Amsterdam	ssp126	2047	Netherlands	15372084.5	11.712704686005837	128719976.61693904	28212.597614674945	34170.93589006737	22254.25933928252	419.04029514908973	301.0417630219499	537.0388272762295	3581058135.09331	1790529067.546655	5371587202.639965	15372084.5
Amsterdam	ssp126	2048	Netherlands	15372016.999999998	11.766291593496911	132474359.56107667	29035.476068184562	35302.39376364309	22768.55837272603	431.26246748288395	307.15284918884703	555.3720857769212	3685507063.206219	1842753531.6031096	5528260594.809329	15372016.999999998
Amsterdam	ssp126	2049	Netherlands	15370918.000000002	11.82911333254759	137211939.94692194	30073.849851383526	36730.157715541674	23417.541987225384	446.68538112343856	314.86430600912433	578.5064562377527	3817309066.4949236	1908654533.2474618	5725963599.742386	15370918.000000002
Amsterdam	ssp126	2050	Netherlands	15368684.5	11.816447702301183	135864456.87704414	29778.51109634182	36324.06692735932	23232.955265324315	442.2987294307461	312.67098016277805	571.9264786987139	3779821371.6078596	1889910685.8039298	5669732057.411789	15368684.5
Amsterdam	ssp126	2051	Netherlands	15364012.499999998	11.809359287414821	135900946.03165936	29786.50871927118	36335.06365888719	23237.953779655167	442.41751772236603	312.73037430858807	572.104661136144	3780836519.2750034	1890418259.6375017	5671254778.912505	15364012.499999998
Amsterdam	ssp126	2052	Netherlands	15358043.499999998	11.775330339428539	134832831.2192261	29552.401363121422	36013.16604418128	23091.636682061566	438.9403329215396	310.99178190817486	566.8888839349042	3751120997.731209	1875560498.8656044	5626681496.596813	15358043.499999998
Amsterdam	ssp126	2053	Netherlands	15351454.500000002	11.932271918419849	142753134.98402795	31288.358352667037	38400.1069048065	24176.609800527578	464.72441488381367	323.8838228893119	605.5650068783154	3971468056.321477	1985734028.1607385	5957202084.482216	15351454.500000002
Amsterdam	ssp126	2054	Netherlands	15342758.5	11.55907188121831	118495408.08278912	25971.596292121543	31089.559071556443	20853.63351268664	385.75481507886855	284.3990229868393	487.11060717089777	3296605206.4232316	1648302603.2116158	4944907809.634848	15342758.5
Amsterdam	ssp126	2055	Netherlands	15332216.5	11.700424545287547	127939808.19195983	28041.601795501418	33935.81663870378	22147.386952299064	416.5005028366485	299.7718668657293	533.2291388075679	3559353435.0269895	1779676717.5134947	5339030152.540484	15332216.5
Amsterdam	ssp126	2056	Netherlands	15318620.000000002	11.62785455858372	124349149.29563805	27254.608064800763	32853.70025899037	21655.515870611154	404.8113244881152	293.9272776914626	515.6953712847678	3459459396.9066896	1729729698.4533448	5189189095.360035	15318620.000000002
Amsterdam	ssp126	2057	Netherlands	15302362.0	11.79096431440738	133407726.68074542	29240.04968345443	35583.682484639154	22896.416882269696	434.300989114009	308.67211000440955	559.9298682236085	3711473832.349325	1855736916.1746626	5567210748.523988	15302362.0
Amsterdam	ssp126	2058	Netherlands	15285258.499999998	11.756510398473594	133210297.76894292	29196.777593196348	35524.1833605343	22869.371825858394	433.65827093112034	308.35075091296517	558.9657909492756	3705981255.134082	1852990627.567041	5558971882.701122	15285258.499999998
Amsterdam	ssp126	2059	Netherlands	15267701.5	11.90831825759109	140945974.41174528	30892.268364221523	37855.483170693915	23929.053557749132	458.84131018247626	320.9422705386432	596.7403498263091	3921191889.102687	1960595944.5513434	5881787833.65403	15267701.5
Amsterdam	ssp126	2060	Netherlands	15249276.999999998	11.725662836079673	130247427.41685751	28547.38135164338	34631.263528398966	22463.49917488779	424.0128211768744	303.52802603584223	544.4976163179064	3623552627.8423276	1811776313.9211638	5435328941.763492	15249276.999999998
Amsterdam	ssp126	2061	Netherlands	15230039.5	12.101481434064679	154521000.71966374	33867.616596094056	41946.586989518655	25788.646202669464	503.03400800789257	343.03861945135134	663.0293965644337	4298856333.0509615	2149428166.5254807	6448284499.576443	15230039.5
Amsterdam	ssp126	2062	Netherlands	15211465.499999998	11.675023704365504	126755112.80043006	27781.942531604484	33578.785150845484	21985.09991236348	412.6437968336186	297.84351386421434	527.4440798030226	3526394579.83647	1763197289.918235	5289591869.754705	15211465.499999998
Amsterdam	ssp126	2063	Netherlands	15193677.0	11.934130440377915	143156727.85152966	31376.817063352344	38521.737631998796	24231.896494705892	466.03828767001914	324.54075928241457	607.5358160576236	3982696224.3138742	1991348112.1569371	5974044336.470812	15193677.0
Amsterdam	ssp126	2064	Netherlands	15176181.0	11.600672761048441	122746616.66276637	26903.3680356782	32370.745218946842	21435.99085240955	399.5943739796247	291.3188024372174	507.8699455220319	3414876087.6758685	1707438043.8379343	5122314131.513803	15176181.0
Amsterdam	ssp126	2065	Netherlands	15159391.999999998	11.886849281414083	138084705.5886058	30265.140950930672	36993.182977419	23537.098924442347	449.52661821576305	316.2849245552866	582.7683118762395	3841589870.3244843	1920794935.1622422	5762384805.486727	15159391.999999998
Amsterdam	ssp126	2066	Netherlands	15143740.5	11.865393960679187	137040300.06599268	30036.230151453827	36678.43062813833	23394.02967476932	446.12661761015727	314.5849242524837	577.668310967831	3812533953.8196216	1906266976.9098108	5718800930.729432	15143740.5
Amsterdam	ssp126	2067	Netherlands	15130375.500000002	11.860328776243152	137774965.3543183	30197.252680401903	36899.836605441946	23494.66875536187	448.51827714387457	315.78075401934234	581.2558002684066	3832972732.4495935	1916486366.2247968	5749459098.674391	15130375.500000002
Amsterdam	ssp126	2068	Netherlands	15118625.000000002	11.734986727200384	130747936.38511047	28657.081947424846	34782.10184759849	22532.06204725121	425.6421986153559	304.34271475508297	546.9416824756287	3637477053.246653	1818738526.6233265	5456215579.86998	15118625.000000002
Amsterdam	ssp126	2069	Netherlands	15107327.5	11.927574331834936	141634777.98475593	31043.23901036084	38063.06780913548	24023.410211586204	461.0836696057778	322.06345025029395	600.1038889612614	3940354770.447448	1970177385.223724	5910532155.671171	15107327.5
Amsterdam	ssp126	2070	Netherlands	15096414.0	11.934897841904647	142052421.62133974	31134.77734166688	38188.93301468128	24080.62166865248	462.4432838423621	322.7432573685861	602.1433103161385	3951973838.300521	1975986919.1502604	5927960757.450781	15096414.0
Amsterdam	ssp126	2071	Netherlands	15086122.500000002	11.933943246214406	141386982.3106449	30988.927629733764	37988.389660773246	23989.46559869428	460.2769853975825	321.6601081461963	598.8938626489687	3933460963.146217	1966730481.5731084	5900191444.719325	15086122.500000002
Amsterdam	ssp126	2072	Netherlands	15076022.0	11.820652208615613	137025863.7078601	30033.0660181645	36674.07994486551	23392.05209146349	446.0796208973569	314.5614258960835	577.5978158986304	3812132326.6667085	1906066163.3333542	5718198490.000063	15076022.0
Amsterdam	ssp126	2073	Netherlands	15065488.000000002	11.797715958426606	132956538.2381053	29141.15906588947	35447.70788548734	22834.610246291595	432.83217173895287	307.93770131688143	557.7266421610242	3698921530.1702733	1849460765.0851367	5548382295.25541	15065488.000000002
Amsterdam	ssp126	2074	Netherlands	15054952.999999998	11.774696263885108	131518216.4054507	28825.910445033664	35014.24103181061	22637.57985825672	428.1497998094689	305.5965153521395	550.7030842667982	3658906652.6424623	1829453326.3212311	5488359978.963694	15054952.999999998
Amsterdam	ssp126	2075	Netherlands	15043678.499999998	11.90831128820426	140149865.4794831	30717.778735232547	37615.559930834075	23819.99753963102	456.2496244883532	319.6464276915816	592.8528212851247	3899043715.6549726	1949521857.8274863	5848565573.482459	15043678.499999998
Amsterdam	ssp126	2076	Netherlands	15029752.0	11.98376340871273	145526534.91781598	31896.22683130551	39235.92606293439	24556.52759967662	473.75305486158175	328.3981428781959	619.1079668449675	4048625515.915443	2024312757.9577215	6072938273.873164	15029752.0
Amsterdam	ssp126	2077	Netherlands	15013127.499999998	11.972689161883157	143734056.12833655	31503.354767857963	38695.72697569402	24310.982560021905	467.91774583859103	325.48048836670057	610.3550033104814	3998757803.6942916	1999378901.8471458	5998136705.541437	15013127.499999998
Amsterdam	ssp126	2078	Netherlands	14995533.500000002	11.75931007464827	130697684.37105167	28646.06780735717	34766.95740500543	22525.17820970891	425.47860614621106	304.2609185205106	546.6962937719117	3636079015.5179367	1818039507.7589684	5454118523.276905	14995533.500000002
Amsterdam	ssp126	2079	Netherlands	14977288.5	11.911824722464365	140853267.1528907	30871.94896502052	37827.543996792534	23916.3539332485	458.5395071668611	320.7913690308356	596.2876453028869	3918612723.908373	1959306361.9541864	5877919085.862559	14977288.5
Amsterdam	ssp126	2080	Netherlands	14958287.999999998	11.9661206309376	144361775.8818695	31640.937179591212	38884.90279182723	24396.971567355184	469.9612504887988	326.50224069180445	613.4202602857931	4016221300.728923	2008110650.3644614	6024331951.093384	14958287.999999998
Amsterdam	ssp126	2081	Netherlands	14937885.0	11.71861164281343	126863486.40053737	27805.695649436224	33611.44568786413	21999.94561100832	412.9966006995678	298.0199157971889	527.9732856019465	3529409590.9675593	1764704795.4837797	5294114386.451339	14937885.0
Amsterdam	ssp126	2082	Netherlands	14915536.499999998	11.906155770991425	139375476.25092232	30548.049589246624	37382.18235510343	23713.916823389816	453.7286460091377	318.38593845197386	589.0713535663017	3877499795.903352	1938749897.951676	5816249693.855028	14915536.499999998
Amsterdam	ssp126	2083	Netherlands	14891731.500000002	11.720025360558871	128087572.5550003	28073.988505208923	33980.34836455159	22167.628645866254	416.9815410090316	300.01238595192086	533.9506960661425	3563464318.1101775	1781732159.0550888	5345196477.165266	14891731.500000002
Amsterdam	ssp126	2084	Netherlands	14866724.999999998	11.778624595127758	131400781.72202656	28800.171336337964	34978.84975735402	22621.492915321905	427.7674981209809	305.40536450789546	550.1296317340663	3655639557.359579	1827819778.6797895	5483459336.039369	14866724.999999998
Amsterdam	ssp126	2085	Netherlands	14841117.5	11.958741610525275	141443785.0704718	31001.377549695826	38005.508300721085	23997.24679867057	460.461903433374	321.75256716409206	599.1712397026561	3935041246.102445	1967520623.0512226	5902561869.153667	14841117.5
Amsterdam	ssp126	2086	Netherlands	14813902.000000002	11.90671035129104	139677875.38488394	30614.32885148479	37473.3163406809	23755.341362288673	454.7130885617123	318.8781597282612	590.5480173951637	3885912700.467039	1942956350.2335196	5828869050.700559	14813902.000000002
Amsterdam	ssp126	2087	Netherlands	14786212.0	11.774036084947442	129947532.42099604	28481.65094159155	34540.8842145777	22422.417668605398	423.0365306982528	303.03988079653146	543.0331805999742	3615209389.730971	1807604694.8654854	5422814084.596457	14786212.0
Amsterdam	ssp126	2088	Netherlands	14757677.499999998	11.708198934340018	126677143.27862334	27764.85332134548	33555.287486739355	21974.419155951604	412.3899716520948	297.7166012734524	527.0633420307373	3524225426.316608	1762112713.158304	5286338139.474912	14757677.499999998
Amsterdam	ssp126	2089	Netherlands	14726997.0	11.813436672844684	133392114.52822083	29236.627841805206	35578.97745237148	22894.27823123893	434.2501646718846	308.64669778334735	559.8536315604217	3711039493.971757	1855519746.9858785	5566559240.957636	14726997.0
Amsterdam	ssp126	2090	Netherlands	14694743.499999998	11.767029637044104	129761768.78491357	28440.935624094025	34484.9006530186	22396.97059516944	422.43178813274073	302.7375095137754	542.126066751706	3610041346.6837196	1805020673.3418598	5415062020.025579	14694743.499999998
Amsterdam	ssp126	2091	Netherlands	14662197.499999998	11.743585670918321	126872978.97837022	27807.776214440688	33614.30646474527	22001.245964136106	413.02750322706464	298.03536706093735	528.0196393931922	3529673679.526032	1764836839.763016	5294510519.289048	14662197.499999998
Amsterdam	ssp126	2092	Netherlands	14630237.5	11.760277663432896	129649751.42829117	28416.38387469733	34451.141997598155	22381.62575179651	422.06712223227555	302.55517656354283	541.5790679010083	3606924964.310546	1803462482.155273	5410387446.465818	14630237.5
Amsterdam	ssp126	2093	Netherlands	14597519.500000002	11.89294910381073	136806468.20482564	29984.979332567902	36607.960752170184	23361.997912965617	445.36539177175996	314.20431133328503	576.526472210235	3806028627.213107	1903014313.6065536	5709042940.81966	14597519.500000002
Amsterdam	ssp126	2094	Netherlands	14564513.5	11.859387504890552	135468902.56501916	29691.81426082949	36204.85877852987	23178.76974312911	441.01102568797955	312.02712829139483	569.9949230845642	3768816840.4995017	1884408420.2497509	5653225260.749252	14564513.5
Amsterdam	ssp126	2095	Netherlands	14531867.499999998	11.753526287465139	128361577.53573048	28134.044391396354	34062.925208059314	22205.1635747334	417.87354806974747	300.4583894822788	535.2887066572162	3571087282.2458825	1785543641.1229413	5356630923.368824	14531867.499999998
Amsterdam	ssp126	2096	Netherlands	14500053.499999998	11.916738780656702	140503426.38122913	30795.27153561524	37722.11253136028	23868.430539870205	457.40062115969135	320.2219260272507	594.5793162921323	3908879967.7793517	1954439983.8896759	5863319951.669027	14500053.499999998
Amsterdam	ssp126	2097	Netherlands	14469322.0	11.729855735405211	125034762.65481928	27404.87948599116	33060.32346312716	21749.435508855153	407.04329835837507	295.0432646265926	519.0433320901575	3478533524.8078365	1739266762.4039183	5217800287.211755	14469322.0
Amsterdam	ssp126	2098	Netherlands	14439496.5	11.685250274940712	123630801.40340889	27097.16195143546	32637.21185311308	21557.11204975784	402.47278527539254	292.7580080851013	512.1875624656838	3439474576.9051323	1719737288.4525661	5159211865.357698	14439496.5
Athens	ssp126	2024	Greece	8191353.500000001	17.887375429405033	38458566.952756286	8429.274948549735	10638.760131295337	6219.789765804133	396.84798639532795	258.15203273465414	535.5439400560019	405825372.0897504	202912686.0448752	608738058.1346257	8191353.500000001
Athens	ssp126	2025	Greece	8125701.499999999	18.10273509056354	44545943.19390618	9763.494398664781	12473.311875203526	7053.6769221260365	459.6626775068928	289.5593782904365	629.7659767233489	470061039.8188566	235030519.9094283	705091559.7282848	8125701.499999999
Athens	ssp126	2026	Greece	8113169.0	18.00641302112218	40892859.94935715	8962.818619037596	11372.382678216149	6553.254559859047	421.9670782009045	270.71157863744236	573.2225777643666	431512701.0621101	215756350.53105506	647269051.5931652	8113169.0
Athens	ssp126	2027	Greece	8102711.5	17.875852537952056	38851010.60659294	8515.289995965988	10757.030821492684	6273.54917043929	400.8975515803748	260.17681532717756	541.6182878335721	409966545.42151177	204983272.71075588	614949818.1322677	8102711.5
Athens	ssp126	2028	Greece	8095075.5	18.031792319070128	43954126.95335468	9633.781250050753	12294.956295859236	6972.606204242269	453.5558175277526	286.5059483008665	620.6056867546382	463816032.1375877	231908016.06879386	695724048.2063816	8095075.5
Athens	ssp126	2029	Greece	8091588.0	17.87269247931781	38563356.890724525	8452.24260618661	10670.34066054604	6234.144551827179	397.9292975093973	258.6926882916886	537.1659067271057	406931144.3256079	203465572.16280395	610396716.4884119	8091588.0
Athens	ssp126	2030	Greece	8087450.500000001	18.124923921823612	45279318.166035526	9924.234118583541	12694.32899009182	7154.139247075262	467.23026007750076	293.3431695757404	641.1173505792606	477799814.1551779	238899907.07758895	716699721.2327669	8087450.500000001
Athens	ssp126	2031	Greece	8079371.0	17.997667281433472	41559813.54200192	9109.000228384395	11573.382391067997	6644.618065700795	428.84926886040915	274.1526739671945	583.545863753623	438550578.7405514	219275289.3702757	657825868.1108271	8079371.0
Athens	ssp126	2032	Greece	8066432.500000001	18.056518240147916	46277770.84646165	10143.073062238584	12995.232537617503	7290.913586859663	477.53313839911976	298.4946087365502	656.5716680616897	488335761.34857386	244167880.67428693	732503642.0228608	8066432.500000001
Athens	ssp126	2033	Greece	8048713.0	17.957408642236594	43178973.84215011	9463.884677731941	12061.34850892087	6866.420846543012	445.55713282097526	282.50660594747774	608.6076596944724	455636403.3914738	227818201.6957369	683454605.0872108	8048713.0
Athens	ssp126	2034	Greece	8028481.000000001	18.017729098209234	44452724.330299556	9743.062866915385	12445.218519048103	7040.907214782664	458.7007665141672	289.07842279407373	628.3231102342609	469077368.74095577	234538684.37047789	703616053.1114336	8028481.000000001
Athens	ssp126	2035	Greece	8007410.5	18.203183803318606	52230811.65949753	11447.849130849187	14789.299631957081	8106.398629741289	538.961643067126	329.208861070553	748.7144250636989	551153884.7067164	275576942.3533582	826730827.0600746	8007410.5
Athens	ssp126	2036	Greece	7986868.0	18.06502650057521	48789877.586060725	10693.671799684955	13752.305801606264	7635.037797763645	503.45517814762525	311.4556286108028	695.4547276844478	514844202.3307682	257422101.1653841	772266303.4961524	7986868.0
Athens	ssp126	2037	Greece	7963725.5	17.974249674649222	45435771.4523837	9958.525249837934	12741.479295566609	7175.571204109257	468.8446772690844	294.15037817153234	643.5389763666365	479450752.2472005	239725376.12360024	719176128.3708007	7963725.5
Athens	ssp126	2038	Greece	7935106.0	17.970209503526984	44299322.03173447	9709.440445312075	12398.987689343554	7019.893201280595	457.117831992224	288.2869555331022	625.9487084513462	467458625.5108433	233729312.75542164	701187938.2662649	7935106.0
Athens	ssp126	2039	Greece	7902020.5	18.070474431463413	50257717.90990613	11015.390226829153	14194.668638929536	7836.111814728769	518.6015947466478	319.0288369103139	718.1743525829816	530333256.98859334	265166628.49429667	795499885.48289	7902020.5
Athens	ssp126	2040	Greece	7866145.5	18.15999473583151	49565912.66551518	10863.761680113326	13986.179387195276	7741.3439730313785	511.46296374795526	315.4595214109676	707.4664060849425	523033137.84833854	261516568.92416927	784549706.7725078	7866145.5
Athens	ssp126	2041	Greece	7830111.500000001	18.182624441979698	51418984.842835255	11269.91448610129	14544.639495428724	7995.189476773855	530.5845280828398	325.02030357841	736.1487525872687	542587264.9377295	271293632.46886474	813880897.4065943	7830111.500000001
Athens	ssp126	2042	Greece	7789877.0	18.158979845081994	51196030.10185392	11221.047693557437	14477.447655680928	7964.647731433946	528.2838926971162	323.8699858855481	732.6977995086843	540234585.2128435	270117292.60642177	810351877.8192654	7789877.0
Athens	ssp126	2043	Greece	7744619.0	18.07587143085292	51930924.637156256	11382.12046841822	14698.922721114504	8065.318215721937	535.8671554043797	327.66161723918	744.0726935695793	547989394.3975471	273994697.19877356	821984091.5963206	7744619.0
Athens	ssp126	2044	Greece	7697862.999999999	18.065825961551226	51324714.37052814	11249.252464773701	14516.229216103293	7982.275713444113	529.611765703067	324.53392238852365	734.6896090176101	541592496.9956969	270796248.49784845	812388745.4935453	7697862.999999999
Athens	ssp126	2045	Greece	7650115.000000001	18.12778519099933	50831137.431993544	11141.0712179716	14367.480001750402	7914.662434192799	524.5186218417989	321.98735045788953	727.0498932257083	536384137.4387283	268192068.71936414	804576206.1580924	7650115.000000001
Athens	ssp126	2046	Greece	7601813.0	18.28164119474378	58191791.30770138	12754.365218126743	16585.759251963722	8922.971184289763	600.4720673436973	359.96407320883867	840.9800614785556	614055780.8362147	307027890.41810733	921083671.254322	7601813.0
Athens	ssp126	2047	Greece	7551452.999999999	18.29264237998453	57004224.92186044	12494.0766952027	16227.862532943167	8760.290857462238	588.2177540326829	353.83691655333166	822.5985915120348	601524253.8293142	300762126.9146571	902286380.7439713	7551452.999999999
Athens	ssp126	2048	Greece	7499422.5	18.269536778300598	55892110.48317646	12250.325585354156	15892.704756901418	8607.946413806898	576.7420176596922	348.0990483668361	805.3849869525477	589788916.5131915	294894458.25659573	884683374.7697872	7499422.5
Athens	ssp126	2049	Greece	7446283.000000001	18.270943049828016	55771726.74067007	12223.940107544535	15856.424724913188	8591.455490175884	575.4997964956253	347.47793778480263	803.5216552064478	588518594.1645656	294259297.0822828	882777891.2468483	7446283.000000001
Athens	ssp126	2050	Greece	7392454.5	18.157234735538587	53066426.0315002	11630.99748635662	15041.128620779804	8220.866351933437	547.5842181448606	333.52014860942023	761.6482876803009	559971517.2996855	279985758.64984274	839957275.9495282	7392454.5
Athens	ssp126	2051	Greece	7338312.499999999	18.225632800424755	54873342.63551949	12027.034002306053	15585.678830210276	8468.389174401833	566.2295102788637	342.84279467642193	789.6162258813054	579038598.0898261	289519299.04491305	868557897.1347392	7338312.499999999
Athens	ssp126	2052	Greece	7283673.000000001	18.364289236580728	58920601.77792129	12914.10449927083	16805.400763536847	9022.808235004819	607.9925495271825	363.7243143005812	852.2607847537831	621746389.2934464	310873194.6467232	932619583.9401696	7283673.000000001
Athens	ssp126	2053	Greece	7229326.500000001	18.25242085423584	54019623.515745044	11839.917482903435	15328.393616031673	8351.441349775196	557.4201151174209	338.4380970957005	776.4021331391407	570029919.2207413	285014959.61037064	855044878.8311119	7229326.500000001
Athens	ssp126	2054	Greece	7175026.5	18.286801759296043	58433339.210131064	12807.307224138727	16658.554510230206	8956.059938047254	602.9645626780915	361.21032087603595	844.7188044801471	616604660.7126136	308302330.3563068	924906991.0689204	7175026.5
Athens	ssp126	2055	Greece	7120521.499999999	18.210866699607106	52880378.13627747	11590.219865485884	14985.059392082541	8195.380338889227	545.6644187752452	332.5602489246126	758.7685886258769	558008288.7582262	279004144.3791131	837012433.1373392	7120521.499999999
Athens	ssp126	2056	Greece	7066421.499999999	18.168488280201117	48539349.77539175	10638.761594606824	13676.804269623834	7600.718919589814	500.87002053314313	310.1630498035616	691.5769912627238	512200563.99373764	256100281.99686882	768300845.9906064	7066421.499999999
Athens	ssp126	2057	Greece	7012993.500000001	18.29835970144075	55040098.479979955	12063.58322848917	15635.93401621206	8491.23244076628	567.9502379693955	343.7031585216879	792.1973174171028	580798251.607583	290399125.8037915	871197377.4113746	7012993.500000001
Athens	ssp126	2058	Greece	6960325.5	18.27128945110944	54784911.815946	12007.651904865288	15559.028446229222	8456.275363501354	565.3170063697573	342.3865427218687	788.2474700176456	578105451.7689637	289052725.88448185	867158177.6534455	6960325.5
Athens	ssp126	2059	Greece	6908458.0	18.294980722340533	56714895.75260389	12430.662082762909	16140.66744083845	8720.656724687366	585.2322112181021	352.34414514604106	818.1202772901629	598471172.888618	299235586.444309	897706759.332927	6908458.0
Athens	ssp126	2060	Greece	6857720.0	18.344624509977322	55525188.368746996	12169.904299999755	15782.125489539114	8557.683110460395	572.9558052806892	346.2059421773347	799.7056683840431	585917053.4820181	292958526.74100906	878875580.2230272	6857720.0
Athens	ssp126	2061	Greece	6807917.0	18.435748965197444	60055059.623354085	13162.75279416021	17147.292169009743	9178.21341931068	619.6988440483327	369.57746156115644	869.8202265355087	633717500.3805662	316858750.1902831	950576250.5708494	6807917.0
Athens	ssp126	2062	Greece	6758761.0	18.43946980470033	60029865.86207802	13157.230873880526	17139.699528625177	9174.762219135879	619.438873533976	369.4474763039781	869.4302707639738	633451648.8849357	316725824.44246787	950177473.3274035	6758761.0
Athens	ssp126	2063	Greece	6710317.0	18.469430430775898	58680630.013357535	12861.50794813357	16733.080505723112	8989.935390544031	605.5163181149244	362.48619859445233	848.5464376353962	619214141.2571443	309607070.62857217	928821211.8857164	6710317.0
Athens	ssp126	2064	Greece	6662433.499999999	18.34572651299677	54909941.01194644	12035.055564262646	15596.708477900589	8473.402650624703	566.6071632477904	343.0316211608854	790.1827053346954	579424794.2200563	289712397.11002815	869137191.3300844	6662433.499999999
Athens	ssp126	2065	Greece	6615246.0	18.090757058744984	46309484.48811721	10150.023997395965	13004.790073458902	7295.257921333026	477.86038654769817	298.6582328108391	657.0625402845569	488670412.4145118	244335206.2072559	733005618.6217678	6615246.0
Athens	ssp126	2066	Greece	6568005.5	18.212515359374983	50061359.95332146	10972.352866481826	14135.492268451962	7809.21346451169	516.5754074532148	318.0157432635975	715.1350716428319	528261233.84504646	264130616.92252323	792391850.7675697	6568005.5
Athens	ssp126	2067	Greece	6520142.000000001	18.358220089859188	53892401.425493546	11812.033189149683	15290.052712120265	8334.0136661791	556.1073301037898	337.78170458888496	774.4329556186947	568687436.7466084	284343718.3733042	853031155.1199126	6520142.000000001
Athens	ssp126	2068	Greece	6471758.0	18.29446303193171	53349882.439378895	11693.124918220445	15126.553839592561	8259.695996848326	550.5091608458115	334.9826199598958	766.0357017317269	562962627.2476953	281481313.62384766	844443940.8715429	6471758.0
Athens	ssp126	2069	Greece	6423282.0	18.390765927822013	53967046.9264623	11828.393846896259	15312.548616521806	8344.239077270711	556.8775854486992	338.16683226133955	775.5883386360583	569475116.5954878	284737558.2977439	854212674.8932317	6423282.0
Athens	ssp126	2070	Greece	6375219.999999999	18.31590599677555	50179079.261527374	10998.154358691343	14170.969320240049	7825.3393971426385	517.7901347330624	318.6231069035214	716.9571625626033	529503440.3503877	264751720.17519385	794255160.5255816	6375219.999999999
Athens	ssp126	2071	Greece	6327678.0	18.39908846281027	52930799.227903344	11601.27106365046	15000.254789558836	8202.287337742087	546.1847061980228	332.82039263600166	759.5490197600443	558540345.9795828	279270172.9897914	837810518.9693742	6327678.0
Athens	ssp126	2072	Greece	6280349.5	18.23889235419917	48621369.22256653	10656.738459741022	13701.522459183358	7611.954460298687	501.7163664850487	310.5862227795144	692.8465101905829	513066055.7503387	256533027.87516934	769599083.6255081	6280349.5
Athens	ssp126	2073	Greece	6233256.499999999	18.291745291828583	49873156.75793664	10931.10285105502	14078.773497240101	7783.432204869936	514.6333678755734	317.0447234747768	712.2220122763699	526275261.98370963	263137630.99185482	789412892.9755645	6233256.499999999
Athens	ssp126	2074	Greece	6187052.5	18.3811862265494	53481446.252495386	11721.960822465153	15166.20320792904	8277.71843700127	551.866747424165	335.66141324907267	768.0720815992572	564350924.7751911	282175462.38759553	846526387.1627866	6187052.5
Athens	ssp126	2075	Greece	6141996.999999999	18.317828287982667	50409610.89618178	11048.681840259433	14240.44460739617	7856.919073122694	520.1689549092122	319.8125169915961	720.525392826828	531936073.5404648	265968036.7702324	797904110.3106972	6141996.999999999
Athens	ssp126	2076	Greece	6097782.499999999	18.300835230495895	50748941.814574294	11123.05574018108	14342.708719788436	7903.402760573723	523.6704580164692	321.5632685452247	725.7776474877137	535516786.68527234	267758393.34263617	803275180.0279086	6097782.499999999
Athens	ssp126	2077	Greece	6053931.500000001	18.457513674006044	53896843.9222539	11813.006887069761	15291.39154676037	8334.62222737915	556.1531715387055	337.80462530634276	774.5017177710674	568734315.1938213	284367157.59691066	853101472.7907319	6053931.500000001
Athens	ssp126	2078	Greece	6010925.0	18.424913419138356	51180212.963991314	11217.580923614947	14472.680847010004	7962.481000219891	528.120678105189	323.78837858958445	732.4529776207935	540067678.4254334	270033839.2127167	810101517.6381501	6010925.0
Athens	ssp126	2079	Greece	5969232.0	18.311262290511404	50065690.909266405	10973.302117099898	14136.797488051812	7809.806746147985	516.6200979157593	318.0380884948699	715.2021073366489	528306935.2829088	264153467.6414544	792460402.9243631	5969232.0
Athens	ssp126	2080	Greece	5928549.999999999	18.44529822150973	54448637.137559645	11933.94786576691	15457.685392468953	8410.210339064866	561.8470401290161	340.65155960149815	783.042520656534	574556988.9089683	287278494.45448416	861835483.3634524	5928549.999999999
Athens	ssp126	2081	Greece	5889226.500000001	18.443139303626335	52790546.36745894	11570.530710676343	14957.986804219425	8183.074617133264	544.7374586882048	332.09676888109254	757.3781484953172	557060359.23576	278530179.61788	835590538.85364	5889226.500000001
Athens	ssp126	2082	Greece	5851254.000000001	18.28126514747095	46903716.47206707	10280.266624015112	13183.873685060233	7376.659562969995	483.9921742082177	301.724126641099	666.2602217753367	494940911.68429244	247470455.84214622	742411367.5264387	5851254.000000001
Athens	ssp126	2083	Greece	5814674.999999999	18.304119878347382	48854731.86110133	10707.886435310293	13771.850925591105	7643.921945029482	504.12439935107267	311.79023921252644	696.4585594896189	515528562.4717036	257764281.2358518	773292843.7075554	5814674.999999999
Athens	ssp126	2084	Greece	5779254.5	18.347975563272204	52492351.11025885	11505.17284608454	14868.119740405698	8142.2259517633875	541.6604280875109	330.5582535807455	752.7626025942761	553913720.897486	276956860.448743	830870581.346229	5779254.5
Athens	ssp126	2085	Greece	5744379.0	18.42273405055525	51677415.385444015	11326.556796810059	14622.522672653282	8030.590920966835	533.251232762276	326.353655918128	740.1488096064236	545314295.0749258	272657147.5374629	817971442.6123886	5744379.0
Athens	ssp126	2086	Greece	5710486.999999999	18.440924675103943	51092888.237747	11198.441257588795	14446.363806224046	7950.518708953546	527.2195878015604	323.3378334377703	731.1013421653504	539146203.9054838	269573101.9527419	808719305.8582258	5710486.999999999
Athens	ssp126	2087	Greece	5677956.0	18.41268793978989	50413498.843095265	11049.533993007593	14241.616317424894	7857.4516685902945	520.209074030284	319.8325765521321	720.5855715084358	531977100.2252284	265988550.1126142	797965650.3378427	5677956.0
Athens	ssp126	2088	Greece	5646294.5	18.342172655377478	47344083.61893189	10376.785450725209	13316.587071786613	7436.9838296638045	488.53625448355973	303.99616677877	673.0763421883491	499587786.8903302	249793893.4451651	749381680.3354952	5646294.5
Athens	ssp126	2089	Greece	5614955.0	18.118028551436385	40914796.79170051	8967.626694071758	11378.993781388115	6556.259606755397	422.193441074033	270.82476007400663	573.562122074059	431744184.65372187	215872092.32686093	647616276.9805828	5614955.0
Athens	ssp126	2090	Greece	5584393.0	18.43368701331969	49870472.18877934	10930.51445233561	14077.964449000916	7783.064455670305	514.6056662228902	317.0308726484354	712.1804597973451	526246933.6718799	263123466.83593994	789370400.5078199	5584393.0
Athens	ssp126	2091	Greece	5554905.0	18.35704216052668	48247948.2329824	10574.892763393815	13588.984626705944	7560.800900081682	497.86309322148077	308.6595861477304	687.0666002952307	509125614.8017652	254562807.4008826	763688422.2026478	5554905.0
Athens	ssp126	2092	Greece	5525891.0	18.227658802593783	45765910.865192056	10030.88457319319	12840.973365180089	7220.795781206293	472.251334656076	295.853706865028	648.648962447124	482934474.09801775	241467237.04900888	724401711.1470267	5525891.0
Athens	ssp126	2093	Greece	5496943.5	18.462454187050728	48995357.70343439	10738.708537739458	13814.231316431204	7663.185759047709	505.57549560313976	312.5157873385599	698.6352038677194	517012485.02296126	258506242.51148063	775518727.534442	5496943.5
Athens	ssp126	2094	Greece	5467887.5	18.498543792514898	50828363.06112753	11140.4631366859	14366.643889982563	7914.282383389235	524.4899935392141	321.97303630659735	727.0069507718315	536354861.5145786	268177430.7572893	804532292.2718679	5467887.5
Athens	ssp126	2095	Greece	5438576.5	18.53499447440386	53092329.992940806	11636.675066946344	15048.935294090672	8224.414839802012	547.8515171045435	333.6537980892618	762.0492361198249	560244863.0227113	280122431.51135564	840367294.5340669	5438576.5
Athens	ssp126	2096	Greece	5408934.999999999	18.39518605050375	48811348.86665485	10698.377833787777	13758.776598497643	7637.979069077909	503.67673696128486	311.5664080176326	695.787065904937	515070773.1868029	257535386.59340146	772606159.7802044	5408934.999999999
Athens	ssp126	2097	Greece	5378988.5	18.250010132601265	44845822.577423185	9829.22138683289	12563.686483934674	7094.756289731105	462.75708634579706	291.10658270988847	634.4075899817051	473225449.5210518	236612724.7605259	709838174.2815777	5378988.5
Athens	ssp126	2098	Greece	5348969.5	18.219792033407938	41267486.670564644	9044.92858532965	11485.28388186772	6604.57328879158	425.83279322205163	272.644436148016	579.0211502960872	435465865.22227097	217732932.61113548	653198797.8334064	5348969.5
Auckland	ssp126	2024	New Zealand	3938194.0000000005	16.164252675803844	21106018.78106155	4625.976719136013	5959.315357158886	3292.638081113141	197.40844491265466	121.54344081230306	273.27344901300603	468136820.1124398	234068410.0562199	702205230.1686597	3938194.0000000005
Auckland	ssp126	2025	New Zealand	3974728.5	16.200761578270907	22469746.428381775	4924.875929507571	6370.301771419776	3479.4500875953645	210.1636384398903	127.92103757592089	292.4062393038596	498384643.3015702	249192321.6507851	747576964.9523553	3974728.5
Auckland	ssp126	2026	New Zealand	4011644.0	16.232425606615934	23075718.4668973	5057.691718771247	6552.923481657332	3562.4599558851623	215.83140548893934	130.75492110044547	300.90788987743326	511825255.9595245	255912627.97976226	767737883.9392867	4011644.0
Auckland	ssp126	2027	New Zealand	4049696.5	16.203460787373785	22493348.495033454	4930.048985212048	6377.414723013433	3482.6832474106627	210.38439287599508	128.03141479397334	292.7373709580168	498908143.0930285	249454071.54651424	748362214.6395427	4049696.5
Auckland	ssp126	2028	New Zealand	4087842.4999999995	16.262425556895174	25174291.790411323	5517.652995157881	7185.370236688956	3849.935753626809	235.4597447142348	140.5690907130932	330.35039871537634	558372141.595973	279186070.7979865	837558212.3939595	4087842.4999999995
Auckland	ssp126	2029	New Zealand	4125112.499999999	16.217132057981573	23996373.567704283	5259.479138126202	6830.381183270396	3688.577092982009	224.442460640388	135.06044867616976	313.8244726046061	532245618.31127596	266122809.15563798	798368427.4669139	4125112.499999999
Auckland	ssp126	2030	New Zealand	4161252.0000000005	16.335140538654283	27424028.66518057	6010.746008805936	7863.373130455029	4158.118887156843	256.5019442175068	151.09019046472915	361.9136979702842	608271872.9270837	304135936.46354187	912407809.3906256	4161252.0000000005
Auckland	ssp126	2031	New Zealand	4195911.0	16.211291999235442	24455295.023693062	5360.064662726483	6968.68627959578	3751.4430458571846	228.73483675847882	137.20663673521523	320.2630367817424	542424611.9583758	271212305.9791879	813636917.9375637	4195911.0
Auckland	ssp126	2032	New Zealand	4228726.5	16.345019382789346	28467923.79737024	6239.544941888604	8177.971663443697	4301.11822033351	266.26568587030886	155.97206129113027	376.5593104494875	631425730.2596046	315712865.1298023	947138595.3894069	4228726.5
Auckland	ssp126	2033	New Zealand	4259687.0	16.35552668020805	29531108.27367445	6472.571676421034	8498.383423425788	4446.759929416279	276.2098442783757	160.9441404951637	391.4755480615878	655007430.1099167	327503715.05495834	982511145.164875	4259687.0
Auckland	ssp126	2034	New Zealand	4288579.5	16.27720350068749	27696289.92314581	6070.419709181879	7945.424468471951	4195.414949891807	259.04845344325963	152.3634450776056	365.73346180891355	614310696.3009189	307155348.15045947	921466044.4513783	4288579.5
Auckland	ssp126	2035	New Zealand	4315794.5	16.305628024344934	28765767.59674861	6304.825774629067	8267.732808461837	4341.9187407963	269.05147327399135	157.36495499297152	380.73799155501126	638031980.8546401	319015990.42732006	957047971.2819602	4315794.5
Auckland	ssp126	2036	New Zealand	4341915.5	16.158670601323216	24840560.69494867	5444.506453686616	7084.793742165963	3804.2191652072675	232.33829688185622	139.00836679690389	325.66822696680833	550969901.7219738	275484950.8609869	826454852.5829606	4341915.5
Auckland	ssp126	2037	New Zealand	4366520.0	16.224902699770453	27594679.4410808	6048.148918592287	7914.802131411263	4181.495705773313	258.0980720634572	151.88825438770445	364.30788973921017	612056950.1796136	306028475.0898068	918085425.2694204	4366520.0
Auckland	ssp126	2038	New Zealand	4389707.499999999	16.372082772907433	32415171.201289237	7104.695057816054	9367.553072843943	4841.837042788167	303.1850111005338	174.4317239062427	431.93829829482496	718976673.288524	359488336.644262	1078465009.932786	4389707.499999999
Auckland	ssp126	2039	New Zealand	4411324.500000001	16.345455519217133	30914553.05748017	6775.792450953793	8915.311988408333	4636.272913499254	289.14945578098207	167.41394624646676	410.88496531549697	685692584.3595276	342846292.1797638	1028538876.5392914	4411324.500000001
Auckland	ssp126	2040	New Zealand	4431918.5	16.442068734570988	35035679.79955718	7679.053106751495	10157.295390130172	5200.810823372818	327.6951061890762	186.68677145051387	468.7034409276383	777100214.9661915	388550107.48309577	1165650322.4492874	4431918.5
Auckland	ssp126	2041	New Zealand	4451948.0	16.265087457172648	29697862.779718176	6509.1206092525335	8548.638206069101	4469.603012435967	277.7695296013991	161.7239831566754	393.8150760461227	658706087.1142774	329353043.5571387	988059130.671416	4451948.0
Auckland	ssp126	2042	New Zealand	4471276.0	16.299827668213247	31502548.593107194	6904.668184789854	9092.516122432917	4716.820247146792	294.64908531831	170.16376101513075	419.13440962148906	698734473.6492208	349367236.8246104	1048101710.4738312	4471276.0
Auckland	ssp126	2043	New Zealand	4489791.5	16.446628992124946	35955627.496105775	7880.685478597763	10434.53990141879	5326.8310557767345	336.29954485941454	190.9889907856831	481.6100989331462	797504886.9130641	398752443.45653206	1196257330.3695962	4489791.5
Auckland	ssp126	2044	New Zealand	4507093.000000001	16.354638317503564	34432814.061550826	7546.918150476129	9975.609825251544	5118.226475700713	322.0563929355014	183.8674148237265	460.24537104727625	763728500.8370295	381864250.4185147	1145592751.2555442	4507093.000000001
Auckland	ssp126	2045	New Zealand	4523048.5	16.33971534887809	34091907.59178765	7472.1989242266645	9872.870889158532	5071.526959294799	318.86783251798613	182.27313461496888	455.46253042100363	756167109.3512074	378083554.6756037	1134250664.0268111	4523048.5
Auckland	ssp126	2046	New Zealand	4537286.0	16.29030867618046	32019090.489933677	7017.882847107987	9248.186283120349	4787.579411095625	299.48039593366195	172.5794163228067	426.38137554451686	710191503.207643	355095751.6038215	1065287254.8114645	4537286.0
Auckland	ssp126	2047	New Zealand	4549838.000000001	16.423507045566176	37549302.41332938	8229.984090591975	10914.825492910833	5545.1426882731175	351.2054771609505	198.441956936451	503.96899738545005	832852998.5480056	416426499.2740028	1249279497.8220084	4549838.000000001
Auckland	ssp126	2048	New Zealand	4561391.000000001	16.38628899366032	36847484.379947886	8076.160959987814	10703.318688330111	5449.003231645516	344.6412450327279	195.15984087233974	494.12264919311616	817286497.5487913	408643248.77439564	1225929746.3231869	4561391.000000001
Auckland	ssp126	2049	New Zealand	4571596.0	16.487974587497835	40642260.61147739	8907.892736761405	11846.949881393799	5968.835592129011	380.1344795659035	212.9064581389276	547.3625009928796	901455591.516471	450727795.7582355	1352183387.2747066	4571596.0
Auckland	ssp126	2050	New Zealand	4581478.0	16.44157254063929	38953994.34129831	8537.86177343448	11338.157306819277	5737.566240049684	364.34381707991986	205.01112689593575	523.6765072639043	864009419.8143008	432004709.9071504	1296014129.7214513	4581478.0
Auckland	ssp126	2051	New Zealand	4592303.0	16.51283963227688	41624286.023504004	9123.13118323299	12142.90274529223	6103.359621173753	389.31954243654127	217.49898957424642	561.1400952988361	923237162.8504418	461618581.4252209	1384855744.2756627	4592303.0
Auckland	ssp126	2052	New Zealand	4602152.0	16.50712801032121	40971225.57859808	8979.9946473632	11946.090008471267	6013.899286255133	383.21134893021605	214.44489282108378	551.9778050393484	908752117.4616901	454376058.73084503	1363128176.1925352	4602152.0
Auckland	ssp126	2053	New Zealand	4611216.5	16.423294288399482	38644848.3107011	8470.103739330985	11244.99000992697	5695.217468734998	361.4523178453089	203.56537727863034	519.3392584119881	857152482.8800819	428576241.44004095	1285728724.3201227	4611216.5
Auckland	ssp126	2054	New Zealand	4620625.5	16.58234372406206	43881166.907780275	9617.790007183952	12823.058628224802	6412.521386143104	410.4285611643127	228.05349893813212	592.8036233904932	973295350.1143439	486647675.05717194	1459943025.171516	4620625.5
Auckland	ssp126	2055	New Zealand	4629891.500000001	16.488229860005145	41049683.04080871	8997.190803464156	11969.734723110083	6024.646883818232	383.94517589054675	214.8118063012492	553.0785454798445	910492323.7627634	455246161.8813817	1365738485.644145	4629891.500000001
Auckland	ssp126	2056	New Zealand	4638407.999999999	16.42482144436795	39342963.226816386	8623.115227794608	11455.380806564453	5790.8496490247635	367.98191404202623	206.83017537698888	529.1336527070634	872636847.8042983	436318423.90214914	1308955271.7064474	4638407.999999999
Auckland	ssp126	2057	New Zealand	4646215.0	16.62503303214553	46035586.43015696	10089.99154633501	13472.335744557504	6707.647348112514	430.5792400779274	238.12883839493955	623.0296417609154	1021080918.5275939	510540459.2637969	1531621377.791391	4646215.0
Auckland	ssp126	2058	New Zealand	4654043.0	16.640059393286332	46668866.628652304	10228.792685731249	13663.187311227333	6794.398060235164	436.5024253302373	241.0904310210944	631.9144196393802	1035127233.0618085	517563616.53090423	1552690849.5927126	4654043.0
Auckland	ssp126	2059	New Zealand	4661850.5	16.553191532454697	44079016.987889886	9661.154408303868	12882.684679764687	6439.624136843051	412.27908906563965	228.97876288879564	595.5794152424837	977683714.7946894	488841857.3973447	1466525572.1920342	4661850.5
Auckland	ssp126	2060	New Zealand	4669350.5	16.47518847968312	40344794.81413615	8842.6947537825	11757.302654797804	5928.0868527671955	377.35222768424927	211.51533219810037	543.1891231703983	894857725.1019616	447428862.5509808	1342286587.6529424	4669350.5
Auckland	ssp126	2061	New Zealand	4675945.5	16.45971971486727	40456025.72803712	8867.074132171756	11790.824300083032	5943.32396426048	378.392590718471	212.0355137152113	544.7496677217308	897324854.82794	448662427.41397	1345987282.24191	4675945.5
Auckland	ssp126	2062	New Zealand	4682946.5	16.529126633411632	43658828.188767776	9569.058233153815	12756.052438933364	6382.064027374268	408.3489865548407	227.01371163339607	589.6842614762852	968363821.2463889	484181910.62319446	1452545731.8695834	4682946.5
Auckland	ssp126	2063	New Zealand	4690347.0	16.535287623965292	43373228.95789443	9506.46114145555	12669.981437848248	6342.9408450628525	405.6777248346743	225.67808077331287	585.6773688960357	962029158.2692294	481014579.1346147	1443043737.403844	4690347.0
Auckland	ssp126	2064	New Zealand	4697632.000000001	16.529432476487674	42806008.19420764	9382.13878229132	12499.038193997432	6265.239370585208	400.3724055301133	223.02542112103242	577.7193899391941	949448058.661169	474724029.3305845	1424172087.9917536	4697632.000000001
Auckland	ssp126	2065	New Zealand	4705672.500000001	16.491045560382656	42109595.94130489	9229.500480285238	12289.160528739068	6169.840431831406	393.85873465311084	219.7685856825312	567.9488836236903	934001459.2364675	467000729.61823374	1401002188.8547013	4705672.500000001
Auckland	ssp126	2066	New Zealand	4713734.0	16.48640543371544	42087288.617446885	9224.611203823211	12282.437773603782	6166.78463404264	393.6500901826092	219.66426344728046	567.6359169179384	933506677.1667446	466753338.5833723	1400260015.7501168	4713734.0
Auckland	ssp126	2067	New Zealand	4721056.000000001	16.517104785916832	43307283.68811783	9492.007383696293	12650.10752092927	6333.907246463317	405.06092669330104	225.36968170262634	584.7521716839758	960566475.5522794	480283237.7761397	1440849713.328419	4721056.000000001
Auckland	ssp126	2068	New Zealand	4727358.499999999	16.668077763497593	48136453.51830503	10550.455565655133	14105.473771122677	6995.437360187592	450.2290333023926	247.95373500717199	652.5043315976129	1067678680.4421792	533839340.2210896	1601518020.6632688	4727358.499999999
Auckland	ssp126	2069	New Zealand	4732955.5	16.586078234229145	45771030.66562028	10032.006721231079	13392.606610039598	6671.406832422557	428.1048017382472	236.8916192250994	619.317984251395	1015213004.9415522	507606502.4707761	1522819507.4123282	4732955.5
Auckland	ssp126	2070	New Zealand	4737940.000000001	16.491592255539416	42278112.806411415	9266.435683596259	12339.946433291723	6192.924933900795	395.4349036420294	220.55667017699045	570.3131371070685	937739205.8093592	468869602.9046796	1406608808.7140388	4737940.000000001
Auckland	ssp126	2071	New Zealand	4742157.0	16.486436813008982	42043884.777958035	9215.098033524284	12269.357164442757	6160.83890260581	393.24412615189317	219.46128143192234	567.0269708718638	932543969.0591776	466271984.5295888	1398815953.5887666	4742157.0
Auckland	ssp126	2072	New Zealand	4747178.5	16.453032875294948	40376557.98530312	8849.656544723206	11766.875117341275	5932.437972105137	377.649314420057	211.66387556600438	543.6347532741099	895562240.2500359	447781120.12501794	1343343360.375054	4747178.5
Auckland	ssp126	2073	New Zealand	4752298.5	16.4875721828038	42749768.34217259	9369.81223937953	12482.089197493719	6257.535281265338	399.846383931842	222.7624103218968	576.9303575417873	948200644.557714	474100322.278857	1422300966.836571	4752298.5
Auckland	ssp126	2074	New Zealand	4756048.500000001	16.578289998875558	45170950.257503495	9900.482248219178	13211.760459648236	6589.204036790119	422.49214018337375	234.08528844766255	610.8989919190849	1001903070.1318814	500951535.0659407	1502854605.197822	4756048.500000001
Auckland	ssp126	2075	New Zealand	4759089.5	16.54806771890117	44644320.119499475	9785.056464547064	13053.050007099082	6517.06292199505	417.5664724074687	231.62245455971015	603.5104902552275	990222280.839595	495111140.4197975	1485333421.2593925	4759089.5
Auckland	ssp126	2076	New Zealand	4761460.0	16.559904080083584	45431219.56918152	9957.527576806142	13290.197786455312	6624.857367156972	424.9264865473102	235.30246162963087	614.5505114649893	1007675909.1123503	503837954.5561752	1511513863.6685255	4761460.0
Auckland	ssp126	2077	New Zealand	4763670.5	16.537261438389635	44280631.882731825	9705.343974296622	12943.445333004724	6467.242615588522	414.1648299661308	229.92163333904114	598.4080265932205	982155584.0153933	491077792.0076966	1473233376.02309	4763670.5
Auckland	ssp126	2078	New Zealand	4765169.5	16.566857661016215	44870127.68441248	9834.548533569092	13121.10160200437	6547.995465133816	419.6784917656146	232.67846423878302	606.6785192924463	995230749.5845664	497615374.7922832	1492846124.3768497	4765169.5
Auckland	ssp126	2079	New Zealand	4765481.5	16.53907304171149	43978128.14927307	9639.041786141277	12852.279824291123	6425.803747991431	411.3354573486879	228.50694703031962	594.1639676670557	975445974.9070845	487722987.45354223	1463168962.3606267	4765481.5
Auckland	ssp126	2080	New Zealand	4764726.0	16.449933176803583	40911426.66426176	8966.888036001812	11928.068417849358	6005.707654154265	382.6520387728122	214.1652377423819	551.1388398032425	907425762.458694	453712881.229347	1361138643.688041	4764726.0
Auckland	ssp126	2081	New Zealand	4763556.500000001	16.434325601738927	39936669.39691293	8753.242607541797	11634.30595371684	5872.179261366757	373.53495618557787	209.60669644876458	537.4632159223909	885805400.4069129	442902700.20345646	1328708100.6103694	4763556.500000001
Auckland	ssp126	2082	New Zealand	4761978.0	16.437349156799794	41132173.74744874	9015.270958344165	11994.594936070092	6035.946980618235	384.71672652197947	215.19758161696552	554.2358714269933	912321988.4425822	456160994.2212911	1368482982.6638734	4761978.0
Auckland	ssp126	2083	New Zealand	4759270.500000001	16.401383851129783	39059508.11804815	8560.988080667325	11369.955979264438	5752.020182070211	365.33070668715095	205.50457169955118	525.1568416747505	866349741.9962397	433174870.99811983	1299524612.9943595	4759270.500000001
Auckland	ssp126	2084	New Zealand	4756347.5	16.458537603109747	40737234.00797269	8928.708823664481	11875.572000885528	5981.845646443433	381.0227830732914	213.35060989262152	548.6949562539614	903562125.4057747	451781062.70288736	1355343188.1086621	4756347.5
Auckland	ssp126	2085	New Zealand	4753789.5	16.459173881761938	41360278.46142541	9065.266512092478	12063.338822474023	6067.194201710932	386.85023153448304	216.26433412321728	557.4361289457488	917381408.5331933	458690704.2665967	1376072112.79979	4753789.5
Auckland	ssp126	2086	New Zealand	4751526.0	16.390816595952472	38877799.617463335	8521.1615599912	11315.194513334767	5727.128606647633	363.6311539245024	204.65479531822706	522.607512530778	862319401.6211274	431159700.8105637	1293479102.4316912	4751526.0
Auckland	ssp126	2087	New Zealand	4749592.0	16.50733180107435	43134784.51356296	9454.199345437693	12598.121468323696	6310.277222551691	403.44751043745305	224.56297357470243	582.3320473002038	956740400.35137	478370200.175685	1435110600.527055	4749592.0
Auckland	ssp126	2088	New Zealand	4748693.999999999	16.50303925683071	42489285.73478213	9312.720161047371	12403.587589787003	6221.8527323077415	397.4100425741866	221.54423964306906	573.2758455053042	942423074.6245435	471211537.3122718	1413634611.9368153	4748693.999999999
Auckland	ssp126	2089	New Zealand	4747991.0	16.365552255465268	37548757.13227655	8229.864576936563	10914.66116163464	5545.067992238484	351.2003770477651	198.43940687985832	503.9613472156719	832840904.0767183	416420452.03835917	1249261356.1150775	4747991.0
Auckland	ssp126	2090	New Zealand	4747394.999999999	16.437313846316886	40238190.66269432	8819.3294603158	11725.175376281091	5913.483544350507	376.35513960356155	211.01678815775648	541.6934910493665	892493218.1343307	446246609.0671654	1338739827.2014961	4747394.999999999
Auckland	ssp126	2091	New Zealand	4747511.0	16.479531846336243	42031009.84195492	9212.27612974278	12265.47704674319	6159.075212742371	393.1237045261431	219.40107061904735	566.8463384332388	932258399.7311972	466129199.8655986	1398387599.5967958	4747511.0
Auckland	ssp126	2092	New Zealand	4748077.5	16.49936162278302	42514702.62577936	9318.290986471424	12411.247474745076	6225.334498197773	397.64777139355	221.66310405275075	573.6324387343491	942986827.6777375	471493413.83886874	1414480241.5166063	4748077.5
Auckland	ssp126	2093	New Zealand	4748464.5	16.366757302754316	37952212.661230244	8318.293186022303	11036.250499127533	5600.335872917072	354.973970229329	200.32620347064022	509.62173698801763	841789649.4720682	420894824.7360341	1262684474.2081022	4748464.5
Auckland	ssp126	2094	New Zealand	4748614.5	16.483996384101616	41847318.10346417	9172.014926785903	12210.117892677485	6133.911960894322	391.4056021774756	218.54201944471345	564.2691849102378	928184070.6391015	464092035.31955075	1392276105.9586523	4748614.5
Auckland	ssp126	2095	New Zealand	4749034.500000001	16.43301534486346	40878193.76609281	8959.604113115467	11918.053023880635	6001.155202350301	382.341205412171	214.00982106206126	550.672589762281	906688648.3950082	453344324.1975041	1360032972.5925124	4749034.500000001
Auckland	ssp126	2096	New Zealand	4748986.0	16.494368681214063	41432955.498509675	9081.195725699985	12085.241491184346	6077.149960215624	387.52999312384236	216.60421491789688	558.4557713297879	918993403.5469735	459496701.77348673	1378490105.3204603	4748986.0
Auckland	ssp126	2097	New Zealand	4748536.5	16.45401796238321	40311440.74604903	8835.384273105874	11747.250743867444	5923.517802344304	377.0402609992533	211.35934885560243	542.7211731429041	894117923.4589286	447058961.7294643	1341176885.1883929	4748536.5
Auckland	ssp126	2098	New Zealand	4747544.5	16.46554716758996	41311943.80195829	9054.672614127081	12048.7722127716	6060.573015482558	386.39814864477415	216.0382926783628	556.7580046111856	916309333.594813	458154666.7974065	1374464000.3922195	4747544.5
Bangkok	ssp126	2024	Thailand	56805752.0	27.45249686182658	39089596.6842742	8567.582834913528	8418.723615445602	8716.442054381454	1233.297687149127	1261.8685975397902	1204.7267767584544	140580068.49331	70290034.246655	210870102.73996502	56805752.0
Bangkok	ssp126	2025	Thailand	57048603.5	27.4414422696271	39151222.81414773	8581.089931872113	8437.295873763656	8724.883989980568	1235.242024514775	1262.8407662226089	1207.643282806929	140801697.93678	70400848.96839	211202546.90517002	57048603.5
Bangkok	ssp126	2026	Thailand	57279810.0	27.435785327275557	37902997.00148851	8307.506192111185	8061.118231592381	8553.89415262999	1195.859832362051	1243.1496701462513	1148.5699945778597	136312634.73011678	68156317.36505839	204468952.09517518	57279810.0
Bangkok	ssp126	2027	Thailand	57495187.0	27.443782419538046	37914859.983604886	8310.106297780529	8064.693376887729	8555.51921867333	1196.234115794163	1243.33681186231	1149.1314197260224	136355298.22577587	68177649.11288793	204532947.33866382	57495187.0
Bangkok	ssp126	2028	Thailand	57693111.00000001	27.45454528072584	39645563.013010204	8689.438468609093	8586.275111777002	8792.601825441181	1250.838722246039	1270.6391150882466	1231.038329403827	142579520.80807626	71289760.40403813	213869281.2121144	57693111.00000001
Bangkok	ssp126	2029	Thailand	57874133.0	27.48782185221192	37609161.9003942	8243.103978172709	7972.565187426975	8513.64276891844	1186.5891777295822	1238.5143428300169	1134.6640126291422	135255899.3800135	67627949.69000675	202883849.07002026	57874133.0
Bangkok	ssp126	2030	Thailand	58037412.5	27.528812927600892	40554057.18999363	8888.56048000272	8860.06787744324	8917.053082562197	1279.502199546963	1284.970853738707	1274.0335453552234	145846788.43065137	72923394.21532568	218770182.64597705	58037412.5
Bangkok	ssp126	2031	Thailand	58187474.5	27.500153845616172	38524735.55486888	8443.777655865788	8248.49149425496	8639.063817476615	1215.4760163326569	1252.9577621315534	1177.994270533752	138548627.31722555	69274313.65861277	207822940.9758383	58187474.5
Bangkok	ssp126	2032	Thailand	58325312.5	27.493246695887247	38562881.67921337	8452.13845024266	8259.98758652316	8644.289313962161	1216.6795469627534	1253.5595274466036	1179.7995664788998	138685814.3242037	69342907.16210185	208028721.48630553	58325312.5
Bangkok	ssp126	2033	Thailand	58438226.99999999	27.46545200229749	38214437.84775128	8375.767199511245	8154.9771167674635	8596.557282255026	1205.685957673138	1248.062732801798	1163.30918254448	137432686.59079072	68716343.29539536	206149029.88618606	58438226.99999999
Bangkok	ssp126	2034	Thailand	58518433.5	27.490512172938026	39521119.41396904	8662.163159230206	8548.771561381034	8775.554757079377	1246.9124601226993	1268.6759840265793	1225.1489362188306	142131977.4420483	71065988.72102416	213197966.16307247	58518433.5
Bangkok	ssp126	2035	Thailand	58564696.5	27.512278360405872	39471943.644664556	8651.384908423744	8533.95146652215	8768.818350325339	1245.3609382935879	1267.9002231120198	1222.8216534751516	141955123.915703	70977561.9578515	212932685.8735545	58564696.5
Bangkok	ssp126	2036	Thailand	58574970.50000001	27.573189914869438	41688496.45330885	9137.204702099207	9201.95368282591	9072.455721372502	1315.2943651954856	1302.8669365629707	1327.7217938280055	149926634.80579802	74963317.40289901	224889952.20869702	58574970.50000001
Bangkok	ssp126	2037	Thailand	58550124.50000001	27.60136145542003	43810090.72660483	9602.211666109282	9841.338258339765	9363.0850738788	1382.2317995071726	1336.3356537188135	1428.12794529553	157556641.0876181	78778320.54380906	236334961.63142717	58550124.50000001
Bangkok	ssp126	2038	Thailand	58491477.0	27.5579886642632	41078607.94157954	9003.530507747577	9018.151665592419	8988.909349902733	1296.0520563783857	1293.2457821544238	1298.858330602352	147733259.17584053	73866629.58792026	221599888.7637608	58491477.0
Bangkok	ssp126	2039	Thailand	58399254.0	27.55718787195565	41102265.440101735	9008.715712903126	9025.2813226813	8992.150103124952	1296.7984631128154	1293.6189855216346	1299.9779407039841	147818339.9401547	73909169.97007735	221727509.91023207	58399254.0
Bangkok	ssp126	2040	Thailand	58276992.99999999	27.55674520166915	41250032.23973364	9041.102956658062	9069.813782844336	9012.392130471788	1301.4605846919978	1295.9500463112283	1306.9711230727767	148349761.8164422	74174880.9082211	222524642.7246633	58276992.99999999
Bangkok	ssp126	2041	Thailand	58125590.5	27.578746452989368	41726711.42682834	9145.580586706217	9213.47052416055	9077.690649251885	1316.500068053881	1303.469787992169	1329.5303481155995	150064069.41885442	75032034.70942721	225096104.12828162	58125590.5
Bangkok	ssp126	2042	Thailand	57949468.0	27.587467907208204	41831794.66503626	9168.612529327133	9245.139445264307	9092.085613389956	1319.8155004357172	1305.1275041830818	1334.5034966883406	150441986.0534025	75220993.02670126	225662979.08010375	57949468.0
Bangkok	ssp126	2043	Thailand	57753494.99999999	27.666731208995852	45177940.47895221	9902.014351555283	10253.566950828015	9550.46175228255	1425.3881909522595	1357.9138494413585	1492.8625324631676	162475914.45404872	81237957.22702436	243713871.68107307	57753494.99999999
Bangkok	ssp126	2044	Thailand	57538393.0	27.59761167119128	42560072.922575824	9328.235161116625	9464.62056397486	9191.84975825839	1342.7930690680873	1316.616288499271	1368.9698496368992	153061133.24374038	76530566.62187019	229591699.86561057	57538393.0
Bangkok	ssp126	2045	Thailand	57304708.0	27.602587065717206	42129223.621695094	9233.802437635917	9334.775569188887	9132.829306082947	1329.19954313386	1309.8195255321543	1348.5795607355608	151511646.18411943	75755823.09205972	227267469.27617913	57304708.0
Bangkok	ssp126	2046	Thailand	57053551.5	27.62778221463292	43537567.06490287	9542.480452585565	9759.207839744655	9325.753065426477	1373.633532188502	1332.0365200594786	1415.230544317526	156576549.24022627	78288274.62011313	234864823.8603394	57053551.5
Bangkok	ssp126	2047	Thailand	56788350.49999999	27.583799384610188	42937279.03195836	9410.91047276211	9578.299117487404	9243.521828036817	1354.694123613032	1322.5668157717457	1386.8214314543357	154417700.34064248	77208850.17032124	231626550.51096374	56788350.49999999
Bangkok	ssp126	2048	Thailand	56511085.5	27.578956554463637	42079852.81974204	9222.981439947574	9319.896697367418	9126.066182527733	1327.6418679203398	1309.040687925399	1346.243047915293	151334091.25112307	75667045.62556154	227001136.8766846	56511085.5
Bangkok	ssp126	2049	Thailand	56221277.99999999	27.638955691550652	44450069.16645919	9742.48091320065	10034.208473090395	9450.753353310905	1402.4234616538247	1346.4314847921337	1458.4154385155048	159858230.78258485	79929115.39129242	239787346.17387727	56221277.99999999
Bangkok	ssp126	2050	Thailand	55920591.5	27.65155197548095	44320047.6440278	9713.983045270483	9995.023904686415	9432.94218585455	1398.3212130635065	1344.380360496975	1452.2620656300367	159390627.22359613	79695313.61179806	239085940.8353942	55920591.5
Bangkok	ssp126	2051	Thailand	55610964.00000001	27.63824404595743	45611416.087378025	9997.02270408697	10384.203435559086	9609.841972614855	1439.0645782945235	1364.752043112489	1513.3771134765643	164034846.64807594	82017423.32403797	246052269.9721139	55610964.00000001
Bangkok	ssp126	2052	Thailand	55290933.5	27.610081688316946	43032797.36227252	9431.845997214532	9607.085463609483	9256.60653081958	1357.7077780338884	1324.0736429821718	1391.341913085615	154761218.17037064	77380609.08518532	232141827.25555596	55290933.5
Bangkok	ssp126	2053	Thailand	54963348.0	27.60053320541819	42540943.25360073	9324.0423569577	9458.855458256337	9189.22925565906	1342.189517778119	1316.314512854286	1368.064522701959	152992336.1620898	76496168.0810449	229488504.24313468	54963348.0
Bangkok	ssp126	2054	Thailand	54628441.5	27.54434551207578	39973624.838950865	8761.342430459099	8685.143059320764	8837.541801597436	1261.1892483576871	1275.8143781440683	1246.5641185713046	143759347.6129742	71879673.8064871	215639021.4194613	54628441.5
Bangkok	ssp126	2055	Thailand	54285690.0	27.59039148691639	42367167.627917945	9285.95454858887	9406.484721749199	9165.424375428542	1336.7068038230916	1313.5731558767734	1359.8404517693957	152367377.31285286	76183688.65642643	228551065.9692793	54285690.0
Bangkok	ssp126	2056	Thailand	53937077.0	27.65294386727171	44776055.33504833	9813.929936453063	10132.450880062464	9495.408992843662	1412.708499665613	1351.5740037980354	1473.8429955331999	161030592.78668156	80515296.39334078	241545889.18002236	53937077.0
Bangkok	ssp126	2057	Thailand	53583214.5	27.638151902156295	43693416.03877122	9576.639131789587	9806.176023650185	9347.10223992899	1378.5506506885708	1334.495079309516	1422.606222067634	157137037.4846555	78568518.74232775	235705556.22698325	53583214.5
Bangkok	ssp126	2058	Thailand	53225920.0	27.652714263163976	44722808.43912611	9802.259383922168	10116.403870332482	9488.114897511852	1411.0285316137877	1350.7340197721167	1471.323043455452	160839098.04355973	80419549.02177987	241258647.0653396	53225920.0
Bangkok	ssp126	2059	Thailand	52865704.50000001	27.65101916602625	43345780.96756499	9500.445143580004	9701.409289862007	9299.480997298	1367.5825782177003	1329.011043074078	1406.1541133613136	155886818.34027424	77943409.17013712	233830227.51041138	52865704.50000001
Bangkok	ssp126	2060	Thailand	52502251.00000001	27.641458778965433	43482959.869165465	9530.51175214997	9742.75087664571	9318.272627654229	1371.910645949783	1331.1750769401185	1412.64621495944	156380162.37599257	78190081.18799628	234570243.56398886	52502251.00000001
Bangkok	ssp126	2061	Thailand	52137049.5	27.733587115209026	48436294.58006532	10616.174154538978	11235.536679930598	9996.81162914736	1528.191005963952	1409.3152569472018	1647.0667549807035	174194112.6848843	87097056.34244215	261291169.02732646	52137049.5
Bangkok	ssp126	2062	Thailand	51769721.5	27.63467588329752	43841756.85207891	9609.152186761135	9850.881474236063	9367.422899286208	1383.2308827063057	1336.8351953183824	1429.6265700942422	157670523.71792555	78835261.85896277	236505785.57688832	51769721.5
Bangkok	ssp126	2063	Thailand	51400545.5	27.607709260631516	41064231.111372314	9000.37942167476	9013.818922242297	8986.939921107223	1295.5984596941817	1293.018983812314	1298.177935576045	147681554.9899015	73840777.49495076	221522332.48485225	51400545.5
Bangkok	ssp126	2064	Thailand	51030676.99999999	27.63882078084079	43383511.48631939	9508.714846320694	9712.780131130456	9304.649561510932	1368.7729962690905	1329.6062520997712	1407.9397404384085	156022510.68198904	78011255.34099452	234033766.02298355	51030676.99999999
Bangkok	ssp126	2065	Thailand	50658051.5	27.6196900153031	42371559.804838255	9286.91721750291	9407.808391506003	9166.026043499816	1336.8453793546062	1313.64244364253	1360.0483150666794	152383173.14050686	76191586.57025343	228574759.7107603	50658051.5
Bangkok	ssp126	2066	Thailand	50284717.0	27.616643953834487	42044802.51462819	9215.299181292485	9309.333591716668	9121.264770868302	1326.5360120431478	1308.4877599868007	1344.584264099498	151208037.9092734	75604018.9546367	226812056.86391008	50284717.0
Bangkok	ssp126	2067	Thailand	49910990.99999999	27.688969080894715	46342523.73493804	10157.265476154918	10604.537247152515	9709.993705157322	1462.131415695676	1376.2854618130652	1547.9773695782883	166664169.32950628	83332084.66475314	249996253.99425942	49910990.99999999
Bangkok	ssp126	2068	Thailand	49534248.0	27.696513911957975	46094731.51659234	10102.95485295586	10529.86014025381	9676.049565657911	1454.3134386454753	1372.376473287964	1536.250404002987	165773020.53335747	82886510.26667874	248659530.8000362	49534248.0
Bangkok	ssp126	2069	Thailand	49155644.0	27.675505390430313	44578948.06649471	9770.728343345421	10073.048689539457	9468.407997151387	1406.489659896291	1348.4645839133705	1464.5147358792085	160321725.06574842	80160862.53287421	240482587.59862262	49155644.0
Bangkok	ssp126	2070	Thailand	48775331.0	27.639173770220985	45367833.04514146	9943.63464003512	10310.794847487792	9576.474432582449	1431.3794030023553	1360.9094554664048	1501.8493505383067	163158835.5436896	81579417.7718448	244738253.3155344	48775331.0
Bangkok	ssp126	2071	Thailand	48394967.0	27.653188287750638	45455645.197801396	9962.881139248257	10337.258783905854	9588.50349459066	1434.1499233956342	1362.294715663045	1506.0051311282284	163474639.2224837	81737319.61124185	245211958.83372554	48394967.0
Bangkok	ssp126	2072	Thailand	48015505.5	27.652333006305184	44599245.425345846	9775.177079531972	10079.165701795962	9471.188457267981	1407.1300524265089	1348.7847801784812	1465.4753246745413	160394721.5747829	80197360.78739145	240592082.36217436	48015505.5
Bangkok	ssp126	2073	Thailand	47635487.49999999	27.634429836329957	43566295.71500794	9548.777143019553	9767.865789091387	9329.68849694772	1374.539936468283	1332.4897221993663	1416.5901507372002	156679867.66615197	78339933.83307599	235019801.49922794	47635487.49999999
Bangkok	ssp126	2074	Thailand	47255841.49999999	27.659939595532347	45112109.99447665	9887.585752218176	10233.727626739494	9541.443877696858	1423.3112039497296	1356.87535594009	1489.747051959366	162239164.6586681	81119582.32933405	243358746.98800215	47255841.49999999
Bangkok	ssp126	2075	Thailand	46879067.0	27.577177833960327	42053456.55964916	9217.195958283384	9311.941660079154	9122.450256487613	1326.8090517932096	1308.6242798618362	1344.993823724592	151239160.92779973	75619580.46389987	226858741.3916996	46879067.0
Bangkok	ssp126	2076	Thailand	46504706.0	27.684511779693523	45681356.35892514	10012.352078672639	10405.28132561438	9619.422831730897	1441.2712312777821	1365.8553696041174	1516.6870929514482	164286376.69695175	82143188.34847587	246429565.04542762	46504706.0
Bangkok	ssp126	2077	Thailand	46130922.5	27.65928248584872	46169271.86801032	10119.292464225555	10552.324355749639	9686.26057270147	1456.66522660956	1373.552367270009	1539.7780859491222	166041094.10271373	83020547.05135687	249061641.15407062	46130922.5
Bangkok	ssp126	2078	Thailand	45758593.5	27.644333029724812	44010425.609644964	9646.120681570135	9901.713154598438	9390.528208541833	1388.5524722402374	1339.4959900853423	1437.6089543951164	158277116.4562141	79138558.22810705	237415674.68432117	45758593.5
Bangkok	ssp126	2079	Thailand	45387816.99999999	27.66224634327244	44689736.1121311	9795.01065471778	10106.43686767645	9483.58444175911	1409.985082004387	1350.2122949674222	1469.7578690413516	160720158.21330905	80360079.10665452	241080237.31996357	45387816.99999999
Bangkok	ssp126	2080	Thailand	45020002.0	27.565190154063345	41628466.706513606	9124.047497322166	9183.862526257479	9064.232468386852	1313.4003945699783	1301.9199512502166	1324.880837889749	149710746.52267575	74855373.26133788	224566119.78401363	45020002.0
Bangkok	ssp126	2081	Thailand	44656687.99999999	27.62404194601574	43800333.72755712	9600.07314577006	9838.397792873335	9361.748498666786	1381.9239609675226	1336.1817344489884	1427.6661874860529	157521551.45480636	78760775.72740318	236282327.18220955	44656687.99999999
Bangkok	ssp126	2082	Thailand	44296490.0	27.680446698273308	44350498.41432804	9720.65718670615	10004.200849160457	9437.113524251843	1399.281951156718	1344.860729543589	1453.7031727698518	159500139.0051847	79750069.50259236	239250208.50777707	44296490.0
Bangkok	ssp126	2083	Thailand	43939669.5	27.62519111532705	42775030.07021599	9375.349056489813	9529.402170112993	9221.29594286663	1349.5750820717535	1320.0072950011033	1379.1428691424007	153834195.46749377	76917097.73374689	230751293.20124066	43939669.5
Bangkok	ssp126	2084	Thailand	43586349.5	27.66089062011318	44643770.72927405	9784.936050255961	10092.584286541447	9477.287813970474	1408.5348495851463	1349.487178757799	1467.5825204124928	160554850.37648088	80277425.18824044	240832275.56472132	43586349.5
Bangkok	ssp126	2085	Thailand	43236970.0	27.659302342560768	43995508.27326535	9642.851128391041	9897.217518977182	9388.484737804898	1388.0818222971352	1339.2606651137967	1436.902979480467	158223468.41817167	79111734.20908584	237335202.62725753	43236970.0
Bangkok	ssp126	2086	Thailand	42892755.5	27.689111469655284	44512576.77502251	9756.181210967952	10053.046382520435	9459.316039415467	1404.395610143681	1347.417559037069	1461.3736612503021	160083030.33639324	80041515.16819662	240124545.50458986	42892755.5
Bangkok	ssp126	2087	Thailand	42552869.0	27.632666674408114	44195337.05673646	9686.649217918955	9957.439892078066	9415.858543759845	1394.3865273180381	1342.4130176242495	1446.3600370118331	158942123.6730259	79471061.83651295	238413185.50953886	42552869.0
Bangkok	ssp126	2088	Thailand	42217384.5	27.646861699112215	43163976.61198448	9460.597613589754	9646.618936125415	9274.576291054094	1361.8465535392606	1326.1430307348585	1397.550076343665	155232985.327713	77616492.6638565	232849477.99156952	42217384.5
Bangkok	ssp126	2089	Thailand	41884178.0	27.6685858490977	44208339.60810806	9689.499092192184	9961.358469203753	9417.639715180612	1394.7967647697903	1342.6181363501244	1446.975393189461	158988885.4643325	79494442.73216625	238483328.19649875	41884178.0
Bangkok	ssp126	2090	Thailand	41553650.5	27.675470349750597	44871770.02446562	9834.908498517127	10161.296402900552	9508.520594133703	1415.7283493212126	1353.0839286258365	1478.372770016603	161374816.793462	80687408.396731	242062225.190193	41553650.5
Bangkok	ssp126	2091	Thailand	41227841.5	27.643438746940948	44544201.443528086	9763.112645160956	10062.577104535816	9463.648185786096	1405.393385353278	1347.9164466418695	1462.870324064695	160196763.87272257	80098381.93636128	240295145.80908385	41227841.5
Bangkok	ssp126	2092	Thailand	40905033.0	27.60693205386119	42087258.24342227	9224.604546507628	9322.12846888749	9127.080624127764	1327.8755129991373	1309.1575104647964	1346.593515533481	151360723.78398347	75680361.89199173	227041085.6759752	40905033.0
Bangkok	ssp126	2093	Thailand	40585481.49999999	27.60073597019352	43531945.050465636	9541.24823024316	9757.513534023845	9324.982926462473	1373.4561546254006	1331.9478312779256	1414.964477972876	156556330.48020586	78278165.24010293	234834495.72030878	40585481.49999999
Bangkok	ssp126	2094	Thailand	40269383.5	27.630156057473695	43748657.99107426	9588.746956951898	9822.82428324836	9354.669630655433	1380.2935638365188	1335.3665358834878	1425.220591789554	157335707.1588706	78667853.5794353	236003560.73830593	40269383.5
Bangkok	ssp126	2095	Thailand	39955791.5	27.63936031891614	44043488.21798103	9653.367280657492	9911.677228343553	9395.057332971432	1389.595615220741	1340.0175615755975	1439.1736688658814	158396021.33471647	79198010.66735823	237594032.00207472	39955791.5
Bangkok	ssp126	2096	Thailand	39645268.5	27.628784366598676	42114303.28846979	9230.532227613932	9330.279030408657	9130.785424819205	1328.7287986386796	1309.584153284565	1347.8734439927894	151457987.36835593	75728993.68417796	227186981.0525339	39645268.5
Bangkok	ssp126	2097	Thailand	39338725.5	27.642162574821434	43154998.47530175	9458.629802809977	9643.913196303221	9273.346409316735	1361.5632885238888	1326.0013982271703	1397.1251788206105	155200696.7605018	77600348.3802509	232801045.1407527	39338725.5
Bangkok	ssp126	2098	Thailand	39035970.0	27.675839733384286	44315387.019721985	9712.961538573318	9993.619332977813	9432.303744168821	1398.1741678733601	1344.3068379019069	1452.0414978448055	159373865.9638311	79686932.98191555	239060798.94574666	39035970.0
Berlin	ssp126	2024	Germany	68928469.5	10.479930277167519	358830476.9631518	78647.77577274569	89277.97625886172	68017.57528662967	1617.7858733290568	1326.234705130093	1909.3370415280206	8467335413.0196085	4233667706.5098042	12701003119.529413	68928469.5
Berlin	ssp126	2025	Germany	68531544.5	10.891109152706676	415933590.0474014	91163.5265857319	106487.13362671775	75839.91954474605	1875.235046689838	1454.9592918104838	2295.510801569193	9814799585.249275	4907399792.624638	14722199377.873913	68531544.5
Berlin	ssp126	2026	Germany	68174832.5	10.505254942776707	362674341.8548765	79490.26670791823	90436.40129472395	68544.1321211125	1635.1159239241088	1334.899730427619	1935.332117420598	8558039228.358866	4279019614.179433	12837058842.5383	68174832.5
Berlin	ssp126	2027	Germany	68002936.0	10.523450594821142	367439234.45079434	80534.62672894132	91872.3963236307	69196.85713425193	1656.5984245044558	1345.6409807177927	1967.555868291119	8670476566.898516	4335238283.449258	13005714850.347775	68002936.0
Berlin	ssp126	2028	Germany	67846629.5	10.659055066784607	391061418.4726334	85712.09172002933	98991.41068637672	72432.77275368194	1763.0989534760736	1398.8912452036016	2127.3066617485465	9227890075.900772	4613945037.950386	13841835113.851158	67846629.5
Berlin	ssp126	2029	Germany	67686970.5	10.490028272147814	364817497.6323011	79959.99948105238	91082.2838577834	68837.71510432134	1644.7783337907526	1339.7309353609412	1949.8257322205652	8608611350.781086	4304305675.390543	12912917026.171629	67686970.5
Berlin	ssp126	2030	Germany	67531168.5	10.568822234781747	371048882.20535684	81325.78240117419	92960.2353729509	69691.32942939748	1672.872508006078	1353.778022468604	1991.9669935435527	8755653552.19643	4377826776.098215	13133480328.294645	67531168.5
Berlin	ssp126	2031	Germany	67376302.00000001	10.398967959464219	356244606.4570213	78081.00963441572	88498.672818658	67663.34645017343	1606.1274857514986	1320.4055113413142	1891.8494601616828	8406316535.539226	4203158267.769613	12609474803.308838	67376302.00000001
Berlin	ssp126	2032	Germany	67226657.5	10.317900278604762	345084767.6804897	75635.01757380606	85135.43373531972	66134.6014122924	1555.8133940553303	1295.2484654932298	1816.3783226174303	8142977426.565439	4071488713.2827196	12214466139.84816	67226657.5
Berlin	ssp126	2033	Germany	67094799.999999985	10.687374208525629	413210201.60763454	90566.61953044054	105666.38642569212	75466.85263518894	1862.9566600189783	1448.8200984750538	2277.0932215629027	9750535692.24162	4875267846.12081	14625803538.362429	67094799.999999985
Berlin	ssp126	2034	Germany	66986414.00000001	10.466148343077442	377427659.7420578	82723.87062839633	94882.60668538134	70565.13457141131	1701.6312028508423	1368.1573698909858	2035.1050358106997	8906173790.57024	4453086895.28512	13359260685.85536	66986414.00000001
Berlin	ssp126	2035	Germany	66903717.99999999	10.712000680619754	413311709.2366421	90588.86777789425	105696.97776594097	75480.75778984751	1863.4143067875389	1449.0489218593343	2277.7796917157443	9752930971.34127	4876465485.670635	14629396457.011906	66903717.99999999
Berlin	ssp126	2036	Germany	66831229.00000001	10.689898022350041	410037874.67775595	89871.3149978644	104710.34269339994	75032.28730232886	1848.654235832009	1441.668886381569	2255.6395852824494	9675678181.858534	4837839090.929267	14513517272.7878	66831229.00000001
Berlin	ssp126	2037	Germany	66769555.5	10.774495486205065	434585806.50838935	95251.6836182772	112108.34954646755	78395.01769008685	1959.3284953629932	1497.0060161470615	2421.650974578926	10254936594.535831	5127468297.267916	15382404891.803747	66769555.5
Berlin	ssp126	2038	Germany	66704205.99999999	10.844710930304794	431506652.4301142	94576.80053262787	111180.3853036997	77973.21576155603	1945.446140631599	1490.0648387813644	2400.827442481834	10182277687.216208	5091138843.608104	15273416530.82431	66704205.99999999
Berlin	ssp126	2039	Germany	66625263.5	10.718756184639906	412412932.2904205	90391.87557050321	105426.11348077831	75357.63766022811	1859.3621742619607	1447.022855596545	2271.7014929273773	9731722500.06103	4865861250.030515	14597583750.091545	66625263.5
Berlin	ssp126	2040	Germany	66533717.00000001	10.697783464881583	416286005.1692771	91240.76825627999	106593.34092372138	75888.1955888386	1876.8239089585704	1455.7537229448499	2297.894094972292	9823115537.302166	4911557768.651083	14734673305.953249	66533717.00000001
Berlin	ssp126	2041	Germany	66451150.5	10.522502132153829	388724613.5381069	85199.91529602352	98287.16810336875	72112.66248867831	1752.5634771035052	1393.6235070173175	2111.503447189693	9172748407.492638	4586374203.746319	13759122611.238956	66451150.5
Berlin	ssp126	2042	Germany	66348419.5	10.660842011572525	410545862.0273813	89982.65469093298	104863.43477136923	75101.87461049671	1850.944494912032	1442.814015921581	2259.074973902483	9687665177.253271	4843832588.626636	14531497765.879906	66348419.5
Berlin	ssp126	2043	Germany	66190553.50000001	10.797978203374784	435357928.64596105	95420.91586760798	112341.04388929738	78500.7878459186	1962.8096051539446	1498.7465710425372	2426.8726392653516	10273156387.83201	5136578193.916005	15409734581.748016	66190553.50000001
Berlin	ssp126	2044	Germany	66003537.0	10.443321755641767	389315994.4935519	85329.5330396827	98465.39250090011	72193.6735784653	1755.2297159457894	1394.9566264384596	2115.5028054531203	9186703244.743374	4593351622.371687	13780054867.11506	66003537.0
Berlin	ssp126	2045	Germany	65799897.999999985	10.735108839384766	430867254.53362876	94436.65852791873	110987.69004722463	77885.6270086128	1942.5634175888829	1488.6234772600062	2396.5033579177607	10167189792.51523	5083594896.257615	15250784688.772846	65799897.999999985
Berlin	ssp126	2046	Germany	65583343.5	11.001417293741445	491050653.8296282	107627.54056539806	129125.15284875872	86129.92828203739	2213.900049900625	1624.2917934158772	2803.5083063853735	11587339587.058031	5793669793.529016	17381009380.587048	65583343.5
Berlin	ssp126	2047	Germany	65350979.49999999	10.6816448498995	430101285.0389507	94268.77480305776	110756.84992554082	77780.6996805747	1939.1100469655773	1486.8967919483534	2391.323301982801	10149115183.350283	5074557591.675141	15223672775.025425	65350979.49999999
Berlin	ssp126	2048	Germany	65095406.0	10.808026230107219	452846462.25928843	99254.01912532358	117611.56086865632	80896.47738199084	2041.6565940282744	1538.1700654797019	2545.143122576847	10685833931.944622	5342916965.972311	16028750897.916933	65095406.0
Berlin	ssp126	2049	Germany	64822774.00000001	10.986985557040393	501481906.427323	109913.84250461883	132268.81801518728	87558.86699405038	2260.929313514185	1647.8064252226575	2874.0522018057127	11833486222.288473	5916743111.144237	17750229333.43271	64822774.00000001
Berlin	ssp126	2050	Germany	64542416.0	10.818752047554826	465117800.94050586	101943.62760339864	121309.77252600953	82577.48268078775	2096.9818789185815	1565.8327079248556	2628.131049912309	10975401143.347626	5487700571.673813	16463101715.021439	64542416.0
Berlin	ssp126	2051	Germany	64253614.0	10.80166315540577	458953290.8223367	100592.50209804648	119451.9749561503	81733.02923994265	2069.1892079348586	1551.9363724329942	2586.442043436724	10829936980.801445	5414968490.4007225	16244905471.202168	64253614.0
Berlin	ssp126	2052	Germany	63957437.49999999	10.784313878178908	447377292.7883953	98055.29704951138	115963.31801441456	80147.27608460822	2016.9988637715355	1525.8412003513326	2508.156527191739	10556777747.161703	5278388873.580852	15835166620.742554	63957437.49999999
Berlin	ssp126	2053	Germany	63647545.0	10.974903438957229	478674555.38977754	104914.97104433489	125395.36975729687	84434.57233137291	2158.102456027411	1596.3929964792703	2719.8119155755526	11295300355.937967	5647650177.968984	16942950533.906952	63647545.0
Berlin	ssp126	2054	Germany	63322713.99999999	10.654755147471805	413329898.52544093	90592.85447132961	105702.4594694146	75483.24947324462	1863.4963131285665	1449.089925029848	2277.9027012272845	9753360184.630196	4876680092.315098	14630040276.945293	63322713.99999999
Berlin	ssp126	2055	Germany	62995270.5	10.769059746696456	436649845.4246063	95704.07570950284	112730.3886719028	78677.76274710288	1968.6342071545819	1501.6588720428558	2435.6095422663097	10303641793.595413	5151820896.797707	15455462690.39312	62995270.5
Berlin	ssp126	2056	Germany	62676597.49999999	10.73256036584096	436574031.67496026	95687.45899725164	112707.5406925574	78667.37730194589	1968.2924011457408	1501.487969038435	2435.096833253046	10301852813.872717	5150926406.936358	15452779220.809074	62676597.49999999
Berlin	ssp126	2057	Germany	62367977.0	10.959739879148819	469112966.27981156	102819.28028050673	122513.79495703315	83124.76560398031	2114.994067019892	1574.838801975511	2655.1493320642726	11069675200.681519	5534837600.340759	16604512801.022278	62367977.0
Berlin	ssp126	2058	Germany	62067989.0	10.873343980291027	470559547.65170103	103136.33921133183	122949.75098691766	83322.927435746	2121.515973765022	1578.0997553480756	2664.9321921819674	11103810232.30335	5551905116.151675	16655715348.455025	62067989.0
Berlin	ssp126	2059	Germany	61786566.5	11.059103581471966	493014954.5134603	108058.07222212838	129717.1338767629	86399.01056749384	2222.756092241758	1628.7198145864436	2816.7923698970717	11633691259.532436	5816845629.766218	17450536889.298653	61786566.5
Berlin	ssp126	2060	Germany	61524175.0	10.879836973243552	452615130.95723134	99203.31637418778	117541.84458584459	80864.78816253097	2040.6136377117023	1537.648587321416	2543.5786881019894	10680375199.055975	5340187599.5279875	16020562798.583961	61524175.0
Berlin	ssp126	2061	Germany	61283609.0	11.219123712129203	520318892.6785899	114042.49702544445	137945.7179813225	90139.27606956639	2345.8557961009055	1690.2696665160177	3001.4419256857927	12277983250.82904	6138991625.41452	18416974876.24356	61283609.0
Berlin	ssp126	2062	Germany	61065301.99999999	10.789625614719714	432999077.01442635	94903.90729083326	111630.15709623213	78177.65748543439	1952.1747313297565	1493.429134130443	2410.9203285290696	10217494482.737465	5108747241.368732	15326241724.106197	61065301.99999999
Berlin	ssp126	2063	Germany	60866975.00000001	11.046848455631446	490680763.4335002	107546.46869775356	129013.67903074755	86079.25836475959	2212.232400422799	1623.4579686769644	2801.0068321686344	11578611270.342638	5789305635.171319	17367916905.513958	60866975.00000001
Berlin	ssp126	2064	Germany	60691432.49999999	10.709559042209868	429878664.44324064	94219.98124783367	110689.75878710767	77750.20370855965	1938.1063628362367	1486.3949498836832	2389.8177757887897	10143861997.306343	5071930998.653172	15215792995.959515	60691432.49999999
Berlin	ssp126	2065	Germany	60535009.00000001	10.848186254822602	435044182.48686755	95352.14958616284	112246.4902523103	78457.80892001538	1961.3950817603672	1498.0393093457483	2424.750854174987	10265752908.6569	5132876454.32845	15398629362.985352	60535009.00000001
Berlin	ssp126	2066	Germany	60393312.99999999	11.040441686894614	470190072.93668103	103055.35845187539	122838.40244266506	83272.31446108573	2119.850198383927	1577.2668676575283	2662.433529110326	11095091724.429712	5547545862.214856	16642637586.64457	60393312.99999999
Berlin	ssp126	2067	Germany	60263994.0	10.93161956327244	459751100.11739665	100767.36440929251	119692.41063411359	81842.31818447143	2072.7861281799906	1553.73483255556	2591.837423804421	10848762914.8583	5424381457.42915	16273144372.287449	60263994.0
Berlin	ssp126	2068	Germany	60152272.00000001	10.922600131759049	463660944.01272243	101624.31649593926	120870.71975325287	82377.91323862564	2090.413644867849	1562.5485908994895	2618.2786988362095	10941023639.07117	5470511819.535585	16411535458.606756	60152272.00000001
Berlin	ssp126	2069	Germany	60053590.49999999	11.190177549889109	498326394.29840475	109222.22340786962	131317.84175715712	87126.60505858212	2246.7026987949257	1640.6931178630275	2852.712279726824	11759025491.356339	5879512745.678169	17638538237.034508	60053590.49999999
Berlin	ssp126	2070	Germany	59964773.5	11.092868519140042	487638394.616872	106879.64813520492	128096.80075724315	85662.49551316668	2198.5158919069863	1616.5997144190578	2780.432069394915	11506820386.138708	5753410193.069354	17260230579.20806	59964773.5
Berlin	ssp126	2071	Germany	59878068.50000001	10.973632750308626	454157045.5012293	99541.27024684486	118006.53116074807	81076.00933294164	2047.5653537093845	1541.124445320257	2554.0062620985136	10716759810.90037	5358379905.450185	16075139716.350555	59878068.50000001
Berlin	ssp126	2072	Germany	59789174.50000001	10.85342261598487	446132004.7361498	97782.35720244389	115588.02572469674	79976.68868019103	2011.3844872107748	1523.0340120709523	2499.734962350599	10527392641.098734	5263696320.549367	15791088961.648102	59789174.50000001
Berlin	ssp126	2073	Germany	59697758.0	10.850387799581238	437216560.3894055	95828.2872086369	112901.17948321212	78755.39493406167	1971.1892394696058	1502.9363882003677	2439.442090738845	10317014586.595448	5158507293.297724	15475521879.893171	59697758.0
Berlin	ssp126	2074	Germany	59599622.5	10.885845400257995	453314633.3514056	99356.63196743146	117752.65352655464	80960.61040830826	2043.767341659128	1539.2254392951288	2548.3092440231267	10696881381.707489	5348440690.8537445	16045322072.561234	59599622.5
Berlin	ssp126	2075	Germany	59504861.00000001	11.146264740802211	492955368.7004624	108045.01231790966	129699.17650846217	86390.84812735714	2222.487449825053	1628.585493378091	2816.3894062720146	11632285211.002832	5816142605.501416	17448427816.50425	59504861.00000001
Berlin	ssp126	2076	Germany	59403367.99999999	11.037964097626755	473532348.985896	103787.91210649784	123845.66371777092	83730.16049522476	2134.9188375445347	1584.801187237832	2685.0364878512373	11173959530.172174	5586979765.086087	16760939295.258263	59403367.99999999
Berlin	ssp126	2077	Germany	59287520.00000001	11.1486005972878	489699124.447899	107331.3149474848	128717.84262412801	85944.78727084161	2207.80668470028	1621.2451108157047	2794.3682585848555	11555447500.598421	5777723750.299211	17333171250.897633	59287520.00000001
Berlin	ssp126	2078	Germany	59170712.0	10.890287231078029	446002175.539804	97753.9014881763	115548.8991175788	79958.90385877379	2010.7991527610054	1522.7413448460675	2498.8569606759424	10524329056.976318	5262164528.488159	15786493585.464478	59170712.0
Berlin	ssp126	2079	Germany	59055335.00000001	11.000017051782024	463292466.4382065	101543.55428782618	120759.67171709739	82327.43685855497	2088.7523650910157	1561.7179510110727	2615.7867791709596	10932328660.757156	5466164330.378578	16398492991.135735	59055335.00000001
Berlin	ssp126	2080	Germany	58939255.5	11.053952637703597	481499663.25900924	105534.172769098	126246.77212884615	84821.57340934986	2170.8394443684087	1602.7614906497693	2738.9173980870482	11361964525.90813	5680982262.954065	17042946788.862196	58939255.5
Berlin	ssp126	2081	Germany	58825333.00000001	10.81295127882358	443344050.72361624	97171.29878873788	114747.82040585099	79594.7771716248	1998.8150068947775	1516.7492719129536	2480.880741876601	10461605191.994682	5230802595.997341	15692407787.992023	58825333.00000001
Berlin	ssp126	2082	Germany	58715681.00000001	10.991717579077692	470929589.64076376	103217.44430482503	123061.27049047081	83373.61811917926	2123.184306699032	1578.9339218150808	2667.434691582983	11112542126.162567	5556271063.081284	16668813189.24385	58715681.00000001
Berlin	ssp126	2083	Germany	58605157.99999999	10.769679981724547	422061798.11468935	92506.69547719229	108333.99085247578	76679.40010190879	1902.864050011924	1468.7737934715267	2336.954306552321	9959407127.021233	4979703563.510616	14939110690.531849	58605157.99999999
Berlin	ssp126	2084	Germany	58494891.99999999	10.938222588251504	456731933.5345194	100105.62926783995	118782.52481461634	81428.73372106357	2059.1742268489106	1546.92888189002	2571.4195718078017	10777519534.582024	5388759767.291012	16166279301.873035	58494891.99999999
Berlin	ssp126	2085	Germany	58387859.99999999	11.0280852471716	460382000.02922857	100905.6438420228	119882.54485411775	81928.74282992785	2075.630538090443	1555.1570375107865	2596.104038670101	10863650282.315868	5431825141.157934	16295475423.473803	58387859.99999999
Berlin	ssp126	2086	Germany	58280767.00000001	10.91745459798452	456317186.5530013	100014.72581983599	118657.53257361088	81371.91906606109	2057.304341622372	1545.9939392767506	2568.6147439679917	10767732735.44007	5383866367.720035	16151599103.160103	58280767.00000001
Berlin	ssp126	2087	Germany	58179284.5	10.868998811290588	439509335.0472601	96330.8131610434	113592.15266777108	79069.47365431573	1981.5262055032497	1508.1048712171896	2454.947539789311	10371117271.012972	5185558635.506486	15556675906.519459	58179284.5
Berlin	ssp126	2088	Germany	58093970.5	10.806907827850777	428355077.20557344	93886.04431902988	110230.59551000249	77541.49312805728	1931.237275431112	1482.9604061811208	2379.514144681104	10107909855.555437	5053954927.777719	15161864783.333157	58093970.5
Berlin	ssp126	2089	Germany	58022968.00000001	10.868460278607097	446756111.96392536	97919.14782770975	115776.1128344373	80062.18282098221	2014.198272330375	1524.4409046307524	2503.955640029998	10542119721.351194	5271059860.675597	15813179582.02679	58022968.00000001
Berlin	ssp126	2090	Germany	57954918.99999999	10.990164210559048	465367616.44843924	101998.38168732925	121385.0593914141	82611.70398324438	2098.108171208728	1566.3958540699286	2629.8204883475278	10981296048.693874	5490648024.346937	16471944073.040812	57954918.99999999
Berlin	ssp126	2091	Germany	57893606.0	10.824590332729738	431909682.9799784	94665.1359956118	111301.8465653026	78028.42542592098	1947.2632023695235	1490.9733696503265	2403.5530350887193	10191788013.307444	5095894006.653722	15287682019.961166	57893606.0
Berlin	ssp126	2092	Germany	57850820.0	10.914577569714488	447030789.5684979	97979.351138301	115858.89238650027	80099.80989010174	2015.4366552909255	1525.0600961110276	2505.813214470824	10548601298.468178	5274300649.234089	15822901947.702267	57850820.0
Berlin	ssp126	2093	Germany	57823716.0	10.963926019161347	462485440.74299395	101366.67194367	120516.45849388264	82216.88539345736	2085.1138927400107	1559.89871483557	2610.329070644453	10913285246.981041	5456642623.4905205	16369927870.471561	57823716.0
Berlin	ssp126	2094	Germany	57805245.0	11.143918637336256	502098813.91023594	110049.05510361344	132454.7353388049	87643.37486842202	2263.710638610799	1649.1970877709641	2878.224189450634	11848043409.907633	5924021704.953816	17772065114.86145	57805245.0
Berlin	ssp126	2095	Germany	57793159.00000001	10.912143390705433	442081824.45866585	96894.64645669398	114367.42344929061	79421.86946409734	1993.124264464915	1513.9039006980224	2472.3446282318087	10431820394.329475	5215910197.164738	15647730591.494213	57793159.00000001
Berlin	ssp126	2096	Germany	57782404.0	11.034510724868701	479563482.6830326	105109.80442367846	125663.26565389428	84556.34319346264	2162.1101814291533	1598.3968591801415	2725.823503678166	11316276404.609974	5658138202.304987	16974414606.91496	57782404.0
Berlin	ssp126	2097	Germany	57768471.0	10.8202080398845	429313468.07083136	94096.10259086725	110519.42563377884	77672.77954795564	1935.5581770893655	1485.1208570102474	2385.995497168484	10130525038.58446	5065262519.29223	15195787557.87669	57768471.0
Berlin	ssp126	2098	Germany	57763082.50000001	10.785694325829724	425348592.0984384	93227.08867910987	109324.53150511246	77129.64585310727	1917.6825484863411	1476.1830427087352	2359.1820542639457	10036965720.509253	5018482860.254626	15055448580.763878	57763082.50000001
Bratislava	ssp126	2024	Slovakia	4358781.5	10.751599831715044	9275590.193280445	2033.0060697601073	1952.7427205470433	2113.269418973171	72.90592044003122	76.7437009818723	69.0681398981901	103064337.48888706	51532168.74444353	154596506.23333058	4358781.5
Bratislava	ssp126	2025	Slovakia	4339189.0	11.181857644120903	11040173.338760301	2419.7640194543224	2484.534901376589	2354.9931375320557	86.77550240014853	83.67849196193096	89.87251283836605	122671240.01943289	61335620.00971644	184006860.02914932	4339189.0
Bratislava	ssp126	2026	Slovakia	4326019.999999999	10.902299229628822	9923283.361583058	2174.9662162373925	2147.9379219533103	2201.9945105214742	77.9967734869916	79.2891275053525	76.70441946863077	110261083.56069449	55130541.78034724	165391625.34104174	4326019.999999999
Bratislava	ssp126	2027	Slovakia	4323257.5	10.779878296821307	9655408.41772367	2116.2538997750607	2067.2084868176044	2165.299312732517	75.89128273783837	78.23638213077587	73.54618334490085	107284631.06080496	53642315.53040248	160926946.59120744	4323257.5
Bratislava	ssp126	2028	Slovakia	4321405.500000001	11.018379711474772	10736411.97104373	2353.186185434252	2392.990379598992	2313.3819912695117	84.38794520475405	82.48471336423371	86.29117704527442	119296040.87133919	59648020.43566959	178944061.30700877	4321405.500000001
Bratislava	ssp126	2029	Slovakia	4321543.0	10.78066271234292	9455624.760951476	2072.46570103047	2006.9997135437923	2137.931688517148	74.32098790135423	77.4512347125338	71.19074109017464	105064764.74531703	52532382.37265851	157597147.11797553	4321543.0
Bratislava	ssp126	2030	Slovakia	4321504.5	10.922769308340982	9998819.84279674	2191.5221573253225	2170.7023409492144	2212.3419737014306	78.59048845012936	79.58598498692137	77.59499191333734	111100395.90959165	55550197.95479582	166650593.86438745	4321504.5
Bratislava	ssp126	2031	Slovakia	4321574.0	10.688466977298646	9210023.375507414	2018.6352603851965	1932.982857656541	2104.287663113852	72.39056679670949	76.48602416021143	68.29510943320759	102335801.56888412	51167900.78444206	153503702.35332617	4321574.0
Bratislava	ssp126	2032	Slovakia	4320287.5	10.731882896275355	9207105.401763674	2017.995704496157	1932.1034683091118	2103.8879406832025	72.3676315918142	76.47455655776379	68.26070662586459	102303378.93868569	51151689.46934284	153455068.40802854	4320287.5
Bratislava	ssp126	2033	Slovakia	4315588.0	10.96873648973833	11370425.989883356	2492.1481621662247	2584.063097605455	2400.233226726995	89.37128045913686	84.97638099142512	93.76617992684866	126340793.11338088	63170396.55669044	189511189.6700713	4315588.0
Bratislava	ssp126	2034	Slovakia	4309962.0	10.822548629115083	10980621.913847355	2406.711652350115	2466.587896608304	2346.835408091926	86.30742960301933	83.44445556336635	89.17040364267226	122009543.24033001	61004771.620165005	183014314.86049503	4309962.0
Bratislava	ssp126	2035	Slovakia	4304069.5	11.073585905699764	11535159.560113592	2528.2541501618925	2633.7088310994986	2422.7994692242873	90.66608244097819	85.62378198234578	95.70838289961058	128171205.61804906	64085602.80902453	192256808.4270736	4304069.5
Bratislava	ssp126	2036	Slovakia	4298654.5	11.1564677708937	11582073.845640361	2538.536733291048	2647.847382902087	2429.226083680009	91.03482762018984	85.8081545719516	96.26150066842813	128692486.70699626	64346243.35349813	193038730.0604944	4298654.5
Bratislava	ssp126	2037	Slovakia	4293535.5	10.9690888482483	11193480.186689068	2453.3655203702165	2530.7369651359436	2375.9940756044894	87.98049061384762	84.28098606878049	91.67999515891469	124374686.202915	62187343.1014575	186562029.3043725	4293535.5
Bratislava	ssp126	2038	Slovakia	4287429.5	11.170903803808216	11527419.927872565	2526.557792410435	2631.376339191244	2421.739245629626	90.60524911386457	85.59336531878898	95.61713290894014	128085207.84834306	64042603.92417153	192127811.77251458	4287429.5
Bratislava	ssp126	2039	Slovakia	4279587.5	11.06116810728692	10989705.027945952	2408.7024718785747	2469.325273459936	2348.0796702972134	86.37882266588878	83.48015209480108	89.2774932369764	122110468.90839005	61055234.45419502	183165703.36258507	4279587.5
Bratislava	ssp126	2040	Slovakia	4269624.0	11.027937578421726	11272396.64199854	2470.6622776983195	2554.5200064620853	2386.804548934554	88.60077209376568	84.59112680873953	92.61041737879178	125251554.63004042	62625777.31502021	187877331.94506064	4269624.0
Bratislava	ssp126	2041	Slovakia	4258297.500000001	10.902577056437568	10186564.143250713	2232.6715930412615	2227.2828150586306	2238.060371023893	80.06615422952969	80.32381787662153	79.808490582438	113186488.71235698	56593244.35617849	169779733.06853548	4258297.500000001
Bratislava	ssp126	2042	Slovakia	4244532.999999999	11.172875394771975	12066028.931078967	2644.609080784441	2793.6968607055023	2495.52130086338	94.83870319255969	87.71009235813654	101.96731402698283	134069881.48358318	67034940.74179159	201104822.22537476	4244532.999999999
Bratislava	ssp126	2043	Slovakia	4227648.0	11.1325911615289	11766292.97024842	2578.913527725691	2703.365475249721	2454.461580201661	92.482785600474	86.53213356209369	98.43343763885433	130739410.04393567	65369705.021967836	196109115.0659035	4227648.0
Bratislava	ssp126	2044	Slovakia	4209016.5	10.81943397748053	10396748.137324769	2278.739317769822	2290.625936560401	2266.852698979243	81.71819547223478	81.14983849797409	82.28655244649556	115521916.82513665	57760958.41256832	173282875.23770496	4209016.5
Bratislava	ssp126	2045	Slovakia	4189046.5000000005	11.189303627841618	12292603.084603328	2694.269169228137	2861.9794823155835	2526.5588561406894	96.61957070248687	88.60052611310012	104.63861529187362	136587426.40940475	68293713.20470238	204881139.61410713	4189046.5000000005
Bratislava	ssp126	2046	Slovakia	4167999.5	11.404426022005547	13772434.673477337	3018.615818844358	3307.9561255378876	2729.2755121508276	108.25101213477913	94.41624682924626	122.08577744031197	153030354.4737467	76515177.23687334	229545531.71062005	4167999.5
Bratislava	ssp126	2047	Slovakia	4145916.0	11.107800693735669	11942111.715288933	2617.4491430770363	2756.351946357821	2478.546339796252	93.8647167952216	87.2230991594675	100.5063344309757	132692993.81576456	66346496.90788228	199039490.72364685	4145916.0
Bratislava	ssp126	2048	Slovakia	4122904.4999999995	11.159914707464859	11795480.532461561	2585.31080163542	2712.1617268755986	2458.4598763952417	92.71219915197946	86.64684033784641	98.77755796611243	131063723.28974853	65531861.64487427	196595584.9346228	4122904.4999999995
Bratislava	ssp126	2049	Slovakia	4099018.0	11.323669590104162	13108949.268065682	2873.1943601239946	3108.0016197973882	2638.387100450601	103.0360324761151	91.80875699991424	114.2633079523159	145658135.31384507	72829067.65692253	218487202.97076762	4099018.0
Bratislava	ssp126	2050	Slovakia	4074370.5000000005	11.093411464126048	11378303.315827282	2493.874699359414	2586.43708624609	2401.3123124727376	89.43319605551198	85.00733878961267	93.85905332141127	126428320.84613721	63214160.423068605	189642481.2692058	4074370.5000000005
Bratislava	ssp126	2051	Slovakia	4049181.4999999995	11.24483004506875	12900335.225175764	2827.470734285109	3045.13163426892	2609.809834301297	101.39633101273853	90.98890626822595	111.80375575725103	143340151.47957614	71670075.73978807	215010227.21936423	4049181.4999999995
Bratislava	ssp126	2052	Slovakia	4023560.5	11.261438526432453	12150218.134997077	2663.0615090404644	2819.068949557535	2507.0540685233946	95.50042835234612	88.04095493802976	102.95990176666248	135005337.27073324	67502668.63536662	202508005.90609986	4023560.5
Bratislava	ssp126	2053	Slovakia	3997638.0	11.423017965819582	13430303.510603406	2943.628166707605	3204.848103849853	2682.4082295653575	105.56186925321774	93.07167538846555	118.05206311796995	149228815.067505	74614407.5337525	223843222.6012575	3997638.0
Bratislava	ssp126	2054	Slovakia	3971592.0	11.069177879563863	11152420.41089211	2444.3661174558147	2518.3627861286413	2370.3694487829885	87.65776174321397	84.11962163346367	91.1959018529642	123918456.62595275	61959228.312976375	185877684.93892914	3971592.0
Bratislava	ssp126	2055	Slovakia	3945410.5000000005	11.108611148930457	11430841.667358171	2505.3899544894716	2602.270562049919	2408.509346929024	89.84614626104567	85.21381389237953	94.47847862971176	127012092.90596926	63506046.45298463	190518139.3589539	3945410.5000000005
Bratislava	ssp126	2056	Slovakia	3919037.4999999995	11.060462732806897	11099202.901325269	2432.7020057699315	2502.324632560552	2363.0793789793115	87.23947337151478	83.91047744761407	90.56846929541544	123327138.20286323	61663569.101431616	184990707.30429485	3919037.4999999995
Bratislava	ssp126	2057	Slovakia	3892629.0	11.406633262187873	13448193.9717202	2947.5493636647107	3210.239749665873	2684.8589776635486	105.70248785620011	93.14198468995674	118.26299102244347	149427602.2588267	74713801.12941335	224141403.38824004	3892629.0
Bratislava	ssp126	2058	Slovakia	3866228.0	11.241404937619164	12738937.77063595	2792.095949728437	2996.4913055034967	2587.7005939533774	100.12775082164437	90.35461617267887	109.90088547060981	141546807.72700405	70773403.86350203	212320211.59050608	3866228.0
Bratislava	ssp126	2059	Slovakia	3839809.0	11.443541019377442	13721132.221442126	3007.371445795544	3292.4951125957687	2722.247778995319	107.84777607017081	94.2146287969421	121.48092334339947	152460314.92689443	76230157.46344721	228690472.39034164	3839809.0
Bratislava	ssp126	2060	Slovakia	3813363.9999999995	11.338611275972545	13075352.947579889	2865.830783031218	3097.8767012948206	2633.7848647676155	102.77196618843142	91.6767238560724	113.86720852079034	145284834.80780923	72642417.40390462	217927252.21171385	3813363.9999999995
Bratislava	ssp126	2061	Slovakia	3786892.0	11.609945175428734	14460511.076171001	3169.4270851881747	3515.321616760635	2823.5325536157134	113.65927645285817	97.12037898828578	130.19817391743047	160675812.83355355	80337906.41677678	241013719.25033033	3786892.0
Bratislava	ssp126	2062	Slovakia	3760406.0	11.30784899376679	12675711.930141728	2778.23823126395	2977.436942614827	2579.039519913073	99.6307972045942	90.10613936415379	109.15545504503467	140844283.22700664	70422141.61350332	211266424.84050995	3760406.0
Bratislava	ssp126	2063	Slovakia	3733845.5000000005	11.542390779978305	14539467.678326534	3186.732641825003	3539.1167571362757	2834.3485265137315	114.27987348604057	97.43067750487698	131.12906946720412	161553127.3463733	80776563.67318664	242329691.01955992	3733845.5000000005
Bratislava	ssp126	2064	Slovakia	3707183.5	11.132011886707758	12029805.563866116	2636.6697126281992	2782.7802294906696	2490.559195765729	94.55398837947922	87.5677349515963	101.54024180736224	133667390.93951905	66833695.469759524	200501086.40927857	3707183.5
Bratislava	ssp126	2065	Slovakia	3680418.0	11.112086786433252	11253569.525942825	2466.5357865080264	2548.846081075432	2384.2254919406205	88.45279140502548	84.51713646436943	92.38844634568157	125042359.9370155	62521179.96850775	187563539.90552324	3680418.0
Bratislava	ssp126	2066	Slovakia	3653545.0	11.36868668690959	12413823.380415685	2720.8380011870095	2898.5116262590336	2543.164376114985	97.57235937232431	89.07692044801884	106.06779829662969	137934347.65298858	68967173.82649429	206901521.4794829	3653545.0
Bratislava	ssp126	2067	Slovakia	3626432.9999999995	11.37878964239399	13130319.014254283	2877.8781401105375	3114.441817278885	2641.3144629421904	103.20399817781015	91.89273985076176	114.51525650485857	145895582.06249827	72947791.03124914	218843373.0937474	3626432.9999999995
Bratislava	ssp126	2068	Slovakia	3598957.5	11.253284408436803	12633784.167712772	2769.048584704179	2964.8011785951417	2573.295990813216	99.30124597947774	89.94136375159556	108.66112820735992	140378409.14599538	70189204.57299769	210567613.71899307	3598957.5
Bratislava	ssp126	2069	Slovakia	3571197.0	11.638204233917577	14152162.404823462	3101.843814755837	3422.394619916171	2781.293009595502	111.2356631589745	95.90857234134394	126.56275397660505	157249642.54510817	78624821.27255408	235874463.81766224	3571197.0
Bratislava	ssp126	2070	Slovakia	3543199.0000000005	11.459517663613248	13605585.522982813	2982.04614202364	3257.672819909401	2706.419464137879	106.9395817418913	93.76053163280234	120.11863185098034	151176435.0143942	75588217.5071971	226764652.5215913	3543199.0000000005
Bratislava	ssp126	2071	Slovakia	3514971.4999999995	11.438423135044356	12882167.833939698	2823.4888403155596	3039.6565300607904	2607.321150570329	101.2535357455414	90.91750863462738	111.58956285645536	143138287.22052303	71569143.61026151	214707430.83078456	3514971.4999999995
Bratislava	ssp126	2072	Slovakia	3486504.5000000005	11.083581266393026	10750892.217583068	2356.359938100408	2397.3542895149567	2315.365586685859	84.50175960148256	82.54162056259797	86.46189864036718	119456935.97182925	59728467.985914625	179185403.95774388	3486504.5000000005
Bratislava	ssp126	2073	Slovakia	3457863.5000000005	11.27154501172876	11996813.578673786	2629.4385925860447	2772.8374394327075	2486.039745739382	94.29467215296762	87.43807683834049	101.15126746759469	133300805.41499318	66650402.70749659	199951208.12248978	3457863.5000000005
Bratislava	ssp126	2074	Slovakia	3429154.0000000005	11.220959003081163	12331316.30343254	2702.7542582865935	2873.646479770962	2531.8620368022252	96.9238556906254	88.7526686071694	105.09504277408143	137017582.5684797	68508791.28423984	205526373.85271955	3429154.0000000005
Bratislava	ssp126	2075	Slovakia	3400368.5	11.480655383623528	13455902.576899458	2949.2389209642747	3212.562890952773	2685.914950975776	105.763077311339	93.1722794175262	118.35387520515171	149513255.27596188	74756627.63798094	224269882.9139428	3400368.5
Bratislava	ssp126	2076	Slovakia	3371587.0	11.500929479980428	13380400.399928842	2932.69049861455	3189.8088102219026	2675.572187007198	105.16963197874375	92.87555675122857	117.46370720625893	148674324.0935469	74337162.04677345	223011486.14032036	3371587.0
Bratislava	ssp126	2077	Slovakia	3342925.0	11.574118738771626	13874332.882138	3040.9496727973797	3338.6651747232927	2743.2341708714666	109.05192965472042	94.8167055892169	123.28715372022393	154162581.22677025	77081290.61338513	231243871.84015536	3342925.0
Bratislava	ssp126	2078	Slovakia	3314505.4999999995	11.321491866467849	12533309.481858099	2747.02673574973	2934.5211362827745	2559.532335216685	98.51151731526144	89.5464994194874	107.47653521103544	139261999.65439042	69630999.82719521	208892999.48158562	3314505.4999999995
Bratislava	ssp126	2079	Slovakia	3286450.0	11.378731955296642	12414785.067906383	2721.0487820068884	2898.8014498863668	2543.296114127409	97.57991821334942	89.0806998685314	106.07913655816736	137945033.30015874	68972516.65007937	206917549.9502381	3286450.0
Bratislava	ssp126	2080	Slovakia	3258817.9999999995	11.53800162843589	13403847.856183669	2937.8296671087587	3196.875166901439	2678.7841673160783	105.35392843262045	92.96770497816692	117.74015188707408	148934857.00782484	74467428.50391242	223402285.51173726	3258817.9999999995
Bratislava	ssp126	2081	Slovakia	3231721.5	11.31505149071554	12720873.116621176	2788.136573506021	2991.0471631976743	2585.2259838143673	99.98576306658681	90.2836222951501	109.68790383802352	141346085.01726773	70673042.50863387	212019127.52590162	3231721.5
Bratislava	ssp126	2082	Slovakia	3205250.9999999995	11.325288533656273	12574205.603992837	2755.9902693683025	2946.845995008312	2565.1345437282935	98.83295987196483	89.7072206978391	107.95869904609057	139716410.81808487	69858205.40904243	209574616.2271273	3205250.9999999995
Bratislava	ssp126	2083	Slovakia	3179466.0000000005	11.2058056220301	11735709.852396172	2572.21037860739	2694.148645212057	2450.2721120027227	92.24240301451644	86.4119422691149	98.07286375991791	130399590.28970915	65199795.144854575	195599385.43456373	3179466.0000000005
Bratislava	ssp126	2084	Slovakia	3154471.9999999995	11.424404249749669	12787875.804488365	2802.8220941344457	3011.2397540617585	2594.404434207133	100.51240261502778	90.54694206937057	110.47786316068499	142090575.39374095	71045287.69687048	213135863.09061143	3154471.9999999995
Bratislava	ssp126	2085	Slovakia	3130332.0	11.555876628968658	13244433.553297058	2902.8895459281316	3148.832500278077	2656.9465915781866	104.10093576680896	92.34120864526116	115.86066288835673	147163548.74916938	73581774.37458469	220745323.12375408	3130332.0
Bratislava	ssp126	2086	Slovakia	3107066.0000000005	11.373870793181112	12800954.798544195	2805.6887229686004	3015.1813687087215	2596.196077228479	100.6152032002413	90.59834236197733	110.6320640385052	142235900.6861802	71117950.3430901	213353851.0292703	3107066.0000000005
Bratislava	ssp126	2087	Slovakia	3084700.0	11.237457494112352	11722298.685262159	2569.270944715003	2690.106923610025	2448.4349658199812	92.13699155673237	86.35923654022287	97.91474657324193	130250574.10563697	65125287.052818485	195375861.15845546	3084700.0
Bratislava	ssp126	2088	Slovakia	3063228.5	11.292418698756618	12213770.2866476	2676.990747758388	2838.221652794679	2515.7598427220964	95.99994676739884	88.29071414555611	103.70917938924157	135711487.52849254	67855743.76424627	203567231.2927388	3063228.5
Bratislava	ssp126	2089	Slovakia	3042627.0	11.237041067334411	12230665.21390143	2680.6937455126517	2843.313274706792	2518.0742163185114	96.13274049766734	88.35711101069036	103.90836998464431	135899212.99372494	67949606.49686247	203848819.4905874	3042627.0
Bratislava	ssp126	2090	Slovakia	3022874.0	11.4667025752752	12755684.352681715	2795.766433464495	3001.5382206405766	2589.9946462884136	100.25937856207165	90.4204300428925	110.09832708125073	141732884.87657458	70866442.43828729	212599327.31486186	3022874.0
Bratislava	ssp126	2091	Slovakia	3003874.0000000005	11.270234075566249	12035980.01444493	2638.0230168646517	2784.641022815792	2491.4050109135114	94.60251941559449	87.59200046965394	101.61303836153496	133735997.4265461	66867998.71327305	200603996.13981915	3003874.0000000005
Bratislava	ssp126	2092	Slovakia	2985549.0	11.310277735781318	12256469.452723164	2686.349469090018	2851.0898946256702	2521.6090435543656	96.33556120700781	88.4585213653606	104.21260104865499	136185932.94611067	68092966.47305533	204278899.419166	2985549.0
Bratislava	ssp126	2093	Slovakia	2967875.0	11.47702872569942	12904684.432133395	2828.4239851251377	3046.4423541739598	2610.4056160763153	101.4305156769833	91.00599860034833	111.85503275361822	143388477.04424104	71694238.52212052	215082715.56636155	2967875.0
Bratislava	ssp126	2094	Slovakia	2950785.0	11.517395462288752	13328307.722065108	2921.272925384143	3174.1096470300927	2668.4362037381934	104.76018475773648	92.67083314072492	116.84953637474804	148095504.07021976	74047752.03510988	222143256.10532963	2950785.0
Bratislava	ssp126	2095	Slovakia	2934136.5	11.469431486121314	12609305.09723006	2763.6833089819406	2957.4239244770642	2569.942693486817	99.10884106206869	89.84516129289104	108.37252083124636	140106413.60403275	70053206.80201638	210159620.40604913	2934136.5
Bratislava	ssp126	2096	Slovakia	2917789.5	11.493044762039071	13249106.374667168	2903.9137259544573	3150.240747814275	2657.58670409464	104.13766403271349	92.35957277821343	115.91575528721356	147215470.10712928	73607735.05356464	220823205.1606939	2917789.5
Bratislava	ssp126	2097	Slovakia	2901627.5	11.20401211625759	11755623.955605408	2576.575113557359	2700.150155768265	2453.0000713464538	92.39892739668011	86.49020446019674	98.30765033316347	130620862.87842612	65310431.43921306	195931294.31763917	2901627.5
Bratislava	ssp126	2098	Slovakia	2885541.5	11.050998020721028	10996767.81015513	2410.2504789381205	2471.4537831668117	2349.04717470943	86.43433596769465	83.50790874570401	89.36076318968529	122188945.95988208	61094472.97994104	183283418.93982312	2885541.5
Brussels	ssp126	2024	Belgium	9179266.0	11.796359114325142	50679115.7553585	11107.751398433804	12397.392355228558	9818.11044163905	334.26819220414086	282.5222314172709	386.0141529910107	1223730711.684228	611865355.842114	1835596067.526342	9179266.0
Brussels	ssp126	2025	Belgium	9217052.0	12.00527268782543	54270480.11569191	11894.899751383591	13479.721340534517	10310.078162232667	357.95603391926215	294.36615227483156	421.54591556369286	1310450118.6644862	655225059.3322431	1965675177.9967294	9217052.0
Brussels	ssp126	2026	Belgium	9256798.5	11.861653111991625	52266963.254951	11455.772768207502	12875.921738667394	10035.62379774761	344.7412816666109	287.75877614850594	401.7237871847157	1262071904.5357838	631035952.2678919	1893107856.8036757	9256798.5
Brussels	ssp126	2027	Belgium	9298830.999999998	11.792506570314057	51802331.46614275	11353.935663811173	12735.89572012244	9971.975607499906	341.67667357764446	286.2264721040227	397.12687505126615	1250852604.808176	625426302.404088	1876278907.212264	9298830.999999998
Brussels	ssp126	2028	Belgium	9342996.0	11.79178856668364	51995398.02882204	11396.251622754578	12794.080163669623	9998.423081839534	342.95009774694967	286.8631841886753	399.0370113052238	1255514514.9190483	627757257.4595242	1883271772.3785725	9342996.0
Brussels	ssp126	2029	Belgium	9388035.0	11.802922519158626	52555371.56963906	11518.985549508994	12962.839312956943	10075.131786061043	346.6435588577287	288.7099147440648	404.5772029713926	1269035998.2641075	634517999.1320537	1903553997.396161	9388035.0
Brussels	ssp126	2030	Belgium	9432312.5	11.860048919306674	52700397.65017201	11550.772087707997	13006.545802980574	10094.99837243542	347.60011867610103	289.188194653251	406.01204269895084	1272537891.8172643	636268945.9086322	1908806837.7258964	9432312.5
Brussels	ssp126	2031	Belgium	9474695.500000002	11.788060377922593	52668696.40277934	11543.823869101383	12996.99200239648	10090.655735806287	347.39102428882467	289.0836474596128	405.69840111803654	1271772412.9912252	635886206.4956126	1907658619.4868379	9474695.500000002
Brussels	ssp126	2032	Belgium	9514355.0	11.642557607750698	49925081.77876767	10942.483677537182	12170.149238995706	9714.81811607866	329.29475155785434	280.0355110941276	378.55399202158105	1205523319.525652	602761659.762826	1808284979.288478	9514355.0
Brussels	ssp126	2033	Belgium	9551248.0	11.899827145472878	56437299.46876243	12369.819061645623	14132.735392144808	10606.902731146436	372.2478931434907	301.51208188694585	442.98370440003555	1362771540.407998	681385770.203999	2044157310.6119971	9551248.0
Brussels	ssp126	2034	Belgium	9585314.5	11.776589252359608	54057486.41549827	11848.216200656218	13415.531458284378	10280.900943028058	356.55117477652766	293.6637227034643	419.4386268495909	1305307035.0009813	652653517.5004907	1957960552.501472	9585314.5
Brussels	ssp126	2035	Belgium	9615968.0	11.90831253451924	55954822.652523085	12264.070718360286	13987.331420127472	10540.810016593101	369.0655832167886	299.9209269235948	438.2102395099822	1351121343.1046772	675560671.5523386	2026682014.6570158	9615968.0
Brussels	ssp126	2036	Belgium	9643177.500000002	11.833906669228675	55038987.36764641	12063.339697017456	13711.326265781081	10415.353128253832	363.02493707547984	296.90060385294043	429.1492702980193	1329006991.8922796	664503495.9461398	1993510487.8384194	9643177.500000002
Brussels	ssp126	2037	Belgium	9667506.000000002	12.034038245080804	60784034.32227734	13322.528070635193	15442.710279505469	11202.345861764918	400.9179908715037	315.8471307509524	485.9888509920552	1467730611.9409792	733865305.9704896	2201595917.911469	9667506.000000002
Brussels	ssp126	2038	Belgium	9688449.5	12.110108853101547	62001705.4623974	13589.414895866987	15809.679664199186	11369.15012753479	408.9494792793124	319.8628749548567	498.03608360376813	1497133286.9617848	748566643.4808924	2245699930.4426775	9688449.5
Brussels	ssp126	2039	Belgium	9706008.0	11.911887102718566	58106532.60521777	12735.678379224875	14635.791953816282	10835.56480463347	383.25778419178255	307.01702741109176	459.49854097247334	1403077923.4929395	701538961.7464697	2104616885.2394092	9706008.0
Brussels	ssp126	2040	Belgium	9719360.499999998	11.869549870870406	57266553.592470095	12551.573390129493	14382.647593810132	10720.499186448855	377.7174691745272	304.2468699024641	451.18806844659	1382795246.8962994	691397623.4481497	2074192870.344449	9719360.499999998
Brussels	ssp126	2041	Belgium	9731572.0	11.776687368510993	54900279.81031072	12032.938040615112	13669.523988227857	10396.352093002366	362.11005283283646	296.4431617316187	427.7769439340542	1325657669.487489	662828834.7437445	1988486504.2312336	9731572.0
Brussels	ssp126	2042	Belgium	9742213.0	11.878554159667921	57136122.73621971	12522.985805197904	14343.339664529198	10702.631945866613	376.85717621407144	303.8167234222362	449.8976290059066	1379645779.069841	689822889.5349205	2069468668.6047614	9742213.0
Brussels	ssp126	2043	Belgium	9743109.5	12.0127238986086	60737192.5041885	13312.261370780105	15428.593567204722	11195.929174355488	400.609032642483	315.69265163644195	485.52541364852374	1466599539.1009727	733299769.5504863	2199899308.6514587	9743109.5
Brussels	ssp126	2044	Belgium	9736872.000000002	11.861677138119903	58923936.51516852	12914.835400583945	14882.132858185003	10947.537942982888	388.64919884469083	309.71273473754593	467.585662951836	1422815487.0543523	711407743.5271761	2134223230.5815284	9736872.000000002
Brussels	ssp126	2045	Belgium	9729329.5	12.024947864117564	62148417.63133444	13621.570987688803	15853.894290454184	11389.247684923424	409.9171601623349	320.3467153963679	499.48760492830166	1500675893.8962219	750337946.9481109	2251013840.8443327	9729329.5
Brussels	ssp126	2046	Belgium	9720085.0	12.135121729305814	65739968.88907819	14408.760304454558	16936.279601007096	11881.24100790202	433.6062346112666	332.1912526208338	535.0212166016995	1587399813.8222482	793699906.9111241	2381099720.733372	9720085.0
Brussels	ssp126	2047	Belgium	9709334.5	11.994124756275738	62836999.37682152	13772.49301409693	16061.412076765355	11483.573951428503	414.45889242853855	322.61758152946976	506.30020332760733	1517302834.143668	758651417.071834	2275954251.215502	9709334.5
Brussels	ssp126	2048	Belgium	9697012.5	12.007941802290373	63113441.60875568	13833.083092329076	16144.723434334559	11521.442750323595	416.28224399535736	323.52925731287917	509.03523067783556	1523977987.0973506	761988993.5486753	2285966980.6460257	9697012.5
Brussels	ssp126	2049	Belgium	9683428.499999998	12.076263077731097	65651503.366983995	14389.370600981858	16909.618758732133	11869.122443231583	433.02273567482985	331.8995031526154	534.1459681970443	1585263668.1003213	792631834.0501606	2377895502.150482	9683428.499999998
Brussels	ssp126	2050	Belgium	9669002.5	12.090907956132153	65799705.8189523	14421.85333018039	16954.282511380112	11889.424148980666	434.00024613374944	332.3882583820752	535.6122338854238	1588842260.3728464	794421130.1864232	2383263390.5592694	9669002.5
Brussels	ssp126	2051	Belgium	9653708.0	12.088606738919173	66265447.987139955	14523.933805399602	17094.64316480653	11953.224445992673	437.07217803849846	333.9242243344497	540.2201317425472	1600088372.0392172	800044186.0196086	2400132558.058826	9653708.0
Brussels	ssp126	2052	Belgium	9637432.0	12.035141979508369	64862630.37138191	14216.466930712908	16671.876212112325	11761.05764931349	427.819504596538	329.29788761346947	526.3411215796064	1566215030.4524827	783107515.2262414	2349322545.6787243	9637432.0
Brussels	ssp126	2053	Belgium	9620679.0	12.21069027281574	68802214.92039682	15079.937516798367	17859.148267979832	12300.726765616902	453.8041293400265	342.29019998521375	565.3180586948397	1661342787.3608475	830671393.6804237	2492014181.041271	9620679.0
Brussels	ssp126	2054	Belgium	9604545.0	11.805179154069087	56697724.349366955	12426.898487531547	14211.219602737954	10642.577372325139	373.96559781823055	302.37093422431576	445.5602614121454	1369059928.0353768	684529964.0176884	2053589892.0530653	9604545.0
Brussels	ssp126	2055	Belgium	9589516.5	11.945221784093853	61432218.45959611	13464.595826759854	15638.053444176878	11291.138209342831	405.19326948612866	317.9847700582648	492.4017689139925	1483382085.4097073	741691042.7048537	2225073128.114561	9589516.5
Brussels	ssp126	2056	Belgium	9575224.5	11.90181422234962	59750898.46338382	13096.087334439353	15131.354267236187	11060.820401642519	394.1036561952488	312.4399634128249	475.7673489776728	1442783845.1904821	721391922.5952411	2164175767.785723	9575224.5
Brussels	ssp126	2057	Belgium	9561495.0	12.095508977788151	64780388.42629127	14198.441298912217	16647.09096838638	11749.79162943806	427.2770549918228	329.0266628111119	525.5274471725338	1564229163.2467108	782114581.6233554	2346343744.870066	9561495.0
Brussels	ssp126	2058	Belgium	9549954.5	12.033505045113333	64547959.020624936	14147.497867533295	16577.04375024036	11717.951984826232	425.74400225226384	328.2601364413324	523.227868063195	1558616772.4665432	779308386.2332716	2337925158.699815	9549954.5
Brussels	ssp126	2059	Belgium	9540457.0	12.155720846600348	66760349.318440735	14632.405330068264	17243.791511225943	12021.01914891059	440.33643730718705	335.55635396879404	545.1165206455803	1612038579.720222	806019289.860111	2418057869.5803328	9540457.0
Brussels	ssp126	2060	Belgium	9531769.5	12.016103011752419	62919931.72011618	13790.669966051926	16086.405385703478	11494.934546400376	415.005895746477	322.891083188439	507.1207083045147	1519305372.15107	759652686.075535	2278958058.2266054	9531769.5
Brussels	ssp126	2061	Belgium	9523411.0	12.397800041474046	73631152.93719447	16138.334890343056	19314.44465660378	12962.225124082332	485.6547320406158	358.2155013355084	613.093962745723	1777945448.395842	888972724.197921	2666918172.5937634	9523411.0
Brussels	ssp126	2062	Belgium	9515542.0	11.935782347713545	60481962.02184756	13256.320443143735	15351.674791704714	11160.966094582756	398.92558906506633	314.85092984773365	483.00024828239896	1460436578.774152	730218289.387076	2190654868.161228	9515542.0
Brussels	ssp126	2063	Belgium	9508606.5	12.170524132254036	67807917.50844496	14862.009316918506	17559.496993145025	12164.52164069199	447.24596443417335	339.01111753228713	555.4808113360597	1637333838.8735192	818666919.4367596	2456000758.310279	9508606.5
Brussels	ssp126	2064	Belgium	9502047.0	11.844819141646704	59289757.84526488	12995.015418139312	14992.38038232363	10997.650453954991	391.06207509279574	310.9191728615983	471.2049773239927	1431648845.5286624	715824422.7643312	2147473268.2929935	9502047.0
Brussels	ssp126	2065	Belgium	9495868.5	12.141465439040536	65139051.07120244	14277.052289577681	16755.18108055139	11798.923498603972	429.6427141423176	330.2094923863593	529.0759358982756	1572889663.477821	786444831.7389106	2359334495.2167315	9495868.5
Brussels	ssp126	2066	Belgium	9489892.0	12.138970965555265	65622657.16265787	14383.048145239147	16900.925382085905	11865.170908392389	432.8324725175446	331.8043715739728	533.860573461116	1584567128.9910007	792283564.4955003	2376850693.4865007	9489892.0
Brussels	ssp126	2067	Belgium	9484087.500000002	12.153952316969495	65908333.26383633	14445.662085223465	16987.019549564342	11904.304620882587	434.7167286351497	332.74649963277534	536.6869576375238	1591465248.9245427	795732624.4622713	2387197873.386814	9484087.500000002
Brussels	ssp126	2068	Belgium	9477805.0	11.986996849947397	62526165.58221433	13704.365059114534	15967.73613866456	11440.993979564506	412.408701752346	321.5924861913735	503.2249173133182	1509797240.2709103	754898620.1354551	2264695860.4063654	9477805.0
Brussels	ssp126	2069	Belgium	9470804.0	12.226985636923043	67973797.24692053	14898.366519872056	17609.488147206153	12187.244892537958	448.34007034894904	339.55817048967504	557.1219702082232	1641339278.340905	820669639.1704525	2462008917.5113573	9470804.0
Brussels	ssp126	2070	Belgium	9463082.5	12.186260123606065	67750124.70432028	14849.342400945976	17542.079983682794	12156.604818209158	446.8647759333632	338.82052328188206	554.9090285848447	1635938336.4408581	817969168.2204291	2453907504.6612873	9463082.5
Brussels	ssp126	2071	Belgium	9455067.0	12.141714820561202	64800681.0898941	14202.88900600325	16653.20656563655	11752.571446369955	427.4109008941522	329.0935857622766	525.7282160260279	1564719163.0287225	782359581.5143613	2347078744.5430837	9455067.0
Brussels	ssp126	2072	Belgium	9446641.5	12.0584154524119	64489402.37406175	14134.663534039995	16559.39654168707	11709.930526392918	425.35777561637093	328.0670231233859	522.6485281093559	1557202825.800257	778601412.9001285	2335804238.7003856	9446641.5
Brussels	ssp126	2073	Belgium	9436841.0	12.067577051751586	63662581.09609967	13953.442432020907	16310.217526410826	11596.66733763099	419.90424609556186	325.34025836298144	514.4682338281424	1537237864.3790565	768618932.1895282	2305856796.5685844	9436841.0
Brussels	ssp126	2074	Belgium	9425826.500000002	12.014314840749268	62592819.56661078	13718.97415158499	15987.823640811439	11450.12466235854	412.84833663025034	321.81230363032563	503.8843696301752	1511406710.4944203	755703355.2472101	2267110065.7416306	9425826.500000002
Brussels	ssp126	2075	Belgium	9414165.500000002	12.140923626391732	65121233.23309479	14273.14700999244	16749.811321121684	11796.482698863198	429.52519163932055	330.15073113486073	528.8996521437805	1572459422.4330993	786229711.2165496	2358689133.6496487	9414165.500000002
Brussels	ssp126	2076	Belgium	9402032.0	12.231635194790288	67967841.72387579	14897.061199752661	17607.69333204199	12186.429067463336	448.3007890416074	339.53852983600416	557.0630482472106	1641195472.4290342	820597736.2145171	2461793208.6435513	9402032.0
Brussels	ssp126	2077	Belgium	9388699.0	12.242083188227726	68787290.04841554	15076.666311980553	17854.65036135534	12298.682262605767	453.70568819910096	342.24097941475094	565.170396983451	1660982401.7475781	830491200.8737891	2491473602.6213675	9388699.0
Brussels	ssp126	2078	Belgium	9373785.0	12.032189784333744	62670591.62932296	13736.02008313834	16011.261796697298	11460.778369579386	413.36130388351273	322.06878725695685	504.6538205100686	1513284645.0288613	756642322.5144306	2269926967.543292	9373785.0
Brussels	ssp126	2079	Belgium	9358519.5	12.17550491709335	66586024.121892914	14594.197067811208	17191.25515062249	11997.138984999929	439.1866270266176	334.98144882850926	543.3918052247261	1607829210.7591345	803914605.3795673	2411743816.138702	9358519.5
Brussels	ssp126	2080	Belgium	9343221.0	12.252328430540684	68772625.3152423	15073.452123887788	17850.230852727786	12296.67339504779	453.6089628759789	342.1926167531899	565.0253089987677	1660628297.6142428	830314148.8071214	2490942446.4213643	9343221.0
Brussels	ssp126	2081	Belgium	9328271.0	11.984819789568457	62168631.6924593	13626.001466839458	15859.986199286333	11392.016734392582	410.0504876201766	320.41337912528877	499.6875961150641	1501163995.691955	750581997.8459775	2251745993.5379324	9328271.0
Brussels	ssp126	2082	Belgium	9313433.0	12.235164113199124	68916880.9431718	15105.069795762745	17893.705151555852	12316.434439969638	454.5604409600886	342.6683557952448	566.4525261249325	1664111587.320456	832055793.660228	2496167380.9806843	9313433.0
Brussels	ssp126	2083	Belgium	9298707.0	11.962389361311036	61074658.424314216	13386.226503958344	15530.2956253248	11242.157382591886	402.8348829038705	316.80557676713573	488.86418904060514	1474748209.5039477	737374104.7519739	2212122314.2559214	9298707.0
Brussels	ssp126	2084	Belgium	9284875.5	12.060780395411753	63748480.12784542	13972.269617061072	16336.104905841054	11608.434328281093	420.470817031652	325.6235438310265	515.3180902322777	1539312037.9648516	769656018.9824258	2308968056.9472775	9284875.5
Brussels	ssp126	2085	Belgium	9271782.0	12.229296285635844	67031886.9623401	14691.920430101003	17325.624773770956	12058.21608643105	442.12743930058775	336.45185496549436	547.803023635681	1618595303.3185995	809297651.6592997	2427892954.977899	9271782.0
Brussels	ssp126	2086	Belgium	9259465.499999998	12.230713568364155	68283698.06094585	14966.289985959798	17702.8829130768	12229.697058842796	450.3841072924293	340.5801889614151	560.1880256234432	1648822343.8610184	824411171.9305092	2473233515.7915277	9259465.499999998
Brussels	ssp126	2087	Belgium	9247337.0	12.042161606313737	62468675.19267674	13691.764425791225	15950.410267845014	11433.118583737438	412.02950791098914	321.402889270695	502.6561265512831	1508409040.1364908	754204520.0682454	2262613560.204736	9247337.0
Brussels	ssp126	2088	Belgium	9235709.5	12.032227643032426	61949498.12203096	13577.972191129136	15793.945945184641	11361.998437073633	408.60513125697673	319.69070094368885	497.51956157026444	1495872654.750083	747936327.3750415	2243808982.1251245	9235709.5
Brussels	ssp126	2089	Belgium	9225298.499999998	12.028763094230897	62730320.38234313	13749.11131667701	16029.262242812965	11468.960390541053	413.755261473283	322.265766051842	505.244756894724	1514726894.1358552	757363447.0679276	2272090341.203783	9225298.499999998
Brussels	ssp126	2090	Belgium	9216149.500000002	12.062441095997483	63983445.44616398	14023.768864911719	16406.91637163569	11640.621358187745	422.0205960878649	326.3984333591329	517.6427588165966	1544985662.532319	772492831.2661595	2317478493.7984786	9216149.500000002
Brussels	ssp126	2091	Belgium	9207814.0	11.971437758028488	60467682.19910464	13253.190618980901	15347.371283480818	11159.009954480985	398.8314025256579	314.8038365780294	482.85896847328627	1460091768.9370532	730045884.4685266	2190137653.4055796	9207814.0
Brussels	ssp126	2092	Belgium	9199502.499999998	12.04429248523332	62807859.04163055	13766.106091315349	16052.630057940682	11479.582124690016	414.2666892493921	322.5214799398965	506.0118985588876	1516599192.7602212	758299596.3801106	2274898789.1403317	9199502.499999998
Brussels	ssp126	2093	Belgium	9191398.5	12.231426650432242	67708187.72567442	14840.150734393457	17529.441442173083	12150.860026613835	446.5881689359936	338.6822197831973	554.4941180887897	1634925699.0268211	817462849.5134106	2452388548.5402317	9191398.5
Brussels	ssp126	2094	Belgium	9183468.499999998	12.182531849438046	66732099.25670774	14626.21353571583	17235.277793991343	12017.149277440316	440.15010617404886	335.4631884022249	544.8370239458726	1611356435.4555802	805678217.7277901	2417034653.1833706	9183468.499999998
Brussels	ssp126	2095	Belgium	9175363.5	11.96162403630004	59867379.93724395	13121.617520490889	15166.45827305705	11076.776767924726	394.87194212747517	312.82410637893804	476.91977787601206	1445596482.2063484	722798241.1031742	2168394723.3095226	9175363.5
Brussels	ssp126	2096	Belgium	9167483.999999998	12.159576352558313	67057114.76314599	14697.449811099556	17333.227672643967	12061.671949555144	442.2938362718642	336.53505345113257	548.0526190925959	1619204470.1158943	809602235.0579472	2428806705.1738415	9167483.999999998
Brussels	ssp126	2097	Belgium	9159327.0	12.019343725420653	61783205.38987033	13541.524469011738	15743.830327273217	11339.218610750258	407.50830132757625	319.14228597898864	495.8743166761638	1491857242.8700259	745928621.4350129	2237785864.305039	9159327.0
Brussels	ssp126	2098	Belgium	9149794.0	11.943869362233968	60313140.0847016	13219.31837472818	15300.796947633326	11137.839801823035	397.81207706129334	314.2941738458471	481.3299802767398	1456360095.0744593	728180047.5372297	2184540142.611689	9149794.0
Bucharest	ssp126	2024	Romania	14933287.0	12.564170864559202	48532468.21903734	10637.253308282521	13760.977376556899	7513.529240008143	489.6268277248469	297.9157958245373	681.3378596251565	409901328.322203	204950664.1611015	614851992.4833045	14933287.0
Bucharest	ssp126	2025	Romania	14873873.0	13.084043368589123	57699968.73280033	12646.568489381258	16523.785750567662	8769.351228194853	582.1144830911695	344.15962350769865	820.06934267464	487329301.3036341	243664650.65181705	730993951.9554511	14873873.0
Bucharest	ssp126	2026	Romania	14816231.500000002	12.746755357422813	51991203.95793029	11395.33237434125	14803.33609238765	7987.328656294848	524.5207836664549	315.36277379534135	733.678793537568	439113532.5581194	219556766.2790597	658670298.8371792	14816231.500000002
Bucharest	ssp126	2027	Romania	14757803.499999998	12.58882253039509	47358283.055390544	10379.897655976374	13407.113354635947	7352.681957316801	477.7808908101364	291.9928273671821	663.5689542530903	399984254.74369013	199992127.37184507	599976382.1155353	14757803.499999998
Bucharest	ssp126	2028	Romania	14702973.5	12.933553905783636	58621050.7590661	12848.449481439508	16801.372114647755	8895.52684823126	591.4069523832618	348.8058581537448	834.0080466127786	495108686.11373806	247554343.05686903	742663029.1706071	14702973.5
Bucharest	ssp126	2029	Romania	14651310.5	12.628463176501956	49520450.70317539	10853.797414394969	14058.725522461515	7648.869306328423	499.59423196592064	302.89949794507424	696.2889659867668	418245749.025875	209122874.5129375	627368623.5388124	14651310.5
Bucharest	ssp126	2030	Romania	14596263.0	12.846410984318783	58352790.68785471	12789.652753502765	16720.526613734735	8858.778893270795	588.7005718406597	347.45266788244373	829.9484757988755	492842983.0996429	246421491.54982144	739264474.6494644	14596263.0
Bucharest	ssp126	2031	Romania	14531540.5	12.605515467699773	49414699.44371726	10830.619056157571	14026.855279885094	7634.38283243005	498.5273450838709	302.3660545040493	694.688635663692	417352582.3827116	208676291.1913558	626028873.5740674	14531540.5
Bucharest	ssp126	2032	Romania	14461084.499999998	12.739343776691173	54367912.21664742	11916.254732416235	15519.604334740756	8312.905130091714	548.4985488172194	327.3516563707236	769.645441263715	459187019.6077708	229593509.8038854	688780529.4116561	14461084.499999998
Bucharest	ssp126	2033	Romania	14388819.500000002	12.601689007025271	52336300.62893151	11470.970000862064	14907.337828853771	8034.602172870358	528.0023413634203	317.10355264382406	738.9011300830169	442028191.3223213	221014095.66116065	663042286.9834819	14388819.500000002
Bucharest	ssp126	2034	Romania	14314884.999999998	12.663038192267258	52401358.77688103	11485.22932096059	14926.944393989244	8043.514247931936	528.6586899021838	317.4317269132058	739.8856528911623	442577667.214261	221288833.6071305	663866500.8213915	14314884.999999998
Bucharest	ssp126	2035	Romania	14241975.000000002	12.999590176953303	59709569.061273485	13087.028835347977	17129.4187262719	9044.638944424052	602.388626771319	354.2966953477734	850.4805581948647	504302224.2615218	252151112.1307609	756453336.3922827	14241975.000000002
Bucharest	ssp126	2036	Romania	14171404.999999998	12.98587492780777	62321166.72557623	13659.433802866388	17916.475556609716	9402.39204912306	628.7361076761638	367.4704358001958	890.0017795521321	526359568.3638131	263179784.18190655	789539352.5457196	14171404.999999998
Bucharest	ssp126	2037	Romania	14103661.500000002	12.690613080628944	56180995.940838195	12313.642945937503	16066.013128332499	8561.272763542507	566.7901063013448	336.4974351127863	797.0827774899036	474500179.11062133	237250089.55531067	711750268.6659319	14103661.500000002
Bucharest	ssp126	2038	Romania	14033633.0	12.917188301874278	60315699.21521194	13219.879280046816	17312.088087732805	9127.670472360827	608.5036585294774	357.3542112268526	859.653105832102	509421550.855714	254710775.427857	764132326.283571	14033633.0
Bucharest	ssp126	2039	Romania	13958114.000000002	12.917959228862134	61662358.94835113	13515.03757772116	17717.930747035025	9312.144408407292	622.0896300936236	364.1471970089257	880.0320631783219	520795330.7945474	260397665.3972737	781192996.1918211	13958114.000000002
Bucharest	ssp126	2040	Romania	13875381.000000002	12.910273093876187	61868501.79733574	13560.219572019154	17780.05598919477	9340.38315484354	624.1693320521342	365.187047988181	883.1516161160873	522536396.7391342	261268198.3695671	783804595.1087012	13875381.000000002
Bucharest	ssp126	2041	Romania	13785949.499999998	12.815281154619157	60971475.55132726	13363.611079743325	17509.7193123155	9217.502847171145	615.1195529797653	360.66215845199656	869.5769475075347	514960185.11685973	257480092.55842987	772440277.6752896	13785949.499999998
Bucharest	ssp126	2042	Romania	13693969.000000002	13.008355797268708	62357788.0479847	13667.460394079202	17927.512119527335	9407.40866863107	629.1055671859713	367.65516555509953	890.5559688168424	526668869.11135375	263334434.55567688	790003303.6670306	13693969.000000002
Bucharest	ssp126	2043	Romania	13600542.0	12.844824516608004	60362317.57755326	13230.097003299707	17326.13745720553	9134.056549393885	608.9739746231055	357.58936927366665	860.358579972544	509815285.79953897	254907642.89976948	764722928.6993084	13600542.0
Bucharest	ssp126	2044	Romania	13505192.0	12.622564378607215	57057503.49419027	12505.75419050782	16330.166089616685	8681.342291398954	575.6328795740274	340.9188217491276	810.3469373989271	481903091.5028354	240951545.7514177	722854637.2542531	13505192.0
Bucharest	ssp126	2045	Romania	13408666.5	12.916447692631909	59943118.75615557	13138.217809568709	17199.80356582541	9076.63205331201	604.7448266601258	355.4747952921768	854.0148580280751	506274766.2251687	253137383.11258435	759412149.337753	13408666.5
Bucharest	ssp126	2046	Romania	13311819.0	13.064168297267381	62000943.90217552	13589.247978559382	17819.970048187584	9358.52590893118	625.5054933896795	365.85512865695364	885.1558581224057	523654992.11851203	261827496.05925602	785482488.177768	13311819.0
Bucharest	ssp126	2047	Romania	13213856.500000002	12.98647991280348	63686071.576546706	13958.591030476355	18327.81674457342	9589.365316379288	642.5061477514125	374.35545583782016	910.6568396650043	537887445.1023535	268943722.5511767	806831167.6535301	13213856.500000002
Bucharest	ssp126	2048	Romania	13115016.0	13.046828830384367	63318500.32805406	13878.027469162898	18217.041847767417	9539.01309055838	638.7978520276083	372.50130797591805	905.0943960792989	534782967.8618764	267391483.9309382	802174451.7928146	13115016.0
Bucharest	ssp126	2049	Romania	13016097.999999998	13.054876315982444	61698079.02004449	13522.866634530663	17728.69570014809	9317.03756891323	622.4499972051907	364.32738056470924	880.5726138456722	521097019.65093917	260548509.82546958	781645529.4764087	13016097.999999998
Bucharest	ssp126	2050	Romania	12917852.499999998	12.744830160825192	59440876.286990285	13028.137268381795	17048.442821693403	9007.83171507019	599.6778808411698	352.9413223826988	846.4144392996398	502032866.6720379	251016433.33601895	753049300.0080569	12917852.499999998
Bucharest	ssp126	2051	Romania	12820287.0	12.9332406755038	64830232.90617601	14209.366116422501	18672.632487749375	9746.099745095631	654.0491848725295	380.12697439837865	927.9713953466803	547550939.7903479	273775469.89517397	821326409.6855218	12820287.0
Bucharest	ssp126	2052	Romania	12722512.5	13.157865399482583	65419774.75868726	14338.580769027707	18850.302635081527	9826.858902973883	659.9968631516011	383.10081353791446	936.892912765288	552530162.9231021	276265081.4615511	828795244.3846532	12722512.5
Bucharest	ssp126	2053	Romania	12625360.499999998	13.130450790161817	63518469.99327252	13921.856436882013	18277.306678381203	9566.406195382824	640.815274928505	373.5100194263664	908.1205304306433	536471895.59222084	268235947.79611042	804707843.3883313	12625360.499999998
Bucharest	ssp126	2054	Romania	12528833.5	13.026845276889873	63648093.58980902	13950.267088177683	18316.371323912746	9584.16285244262	642.1230013372259	374.16388263072685	910.0821200437251	537566686.076859	268783343.0384295	806350029.1152885	12528833.5
Bucharest	ssp126	2055	Romania	12431462.5	12.955605299490255	60195536.05092467	13193.542148148237	17275.874531372257	9111.209764924215	607.2913750603196	356.7480694922737	857.8346806283661	508406662.4219659	254203331.21098295	762609993.6329489	12431462.5
Bucharest	ssp126	2056	Romania	12333346.5	12.83142248511225	54932672.45470735	12040.037798292386	15689.806050320462	8390.269546264308	554.1962141932806	330.2004890587542	778.1919393278068	463956939.2153937	231978469.60769686	695935408.8230906	12333346.5
Bucharest	ssp126	2057	Romania	12235402.0	13.137375508402728	63796477.64550089	13982.789620932066	18361.08980645002	9604.489435414107	643.6199953525611	374.91237963839444	912.3276110667268	538819925.892634	269409962.946317	808229888.8389511	12235402.0
Bucharest	ssp126	2058	Romania	12137653.5	13.195033313894607	64088639.52700927	14046.825101810615	18449.138592658026	9644.511610963202	646.5675127666656	376.3861383454467	916.7488871878838	541287501.6766412	270643750.8383206	811931252.5149618	12137653.5
Bucharest	ssp126	2059	Romania	12039628.499999998	13.215130454220217	66052653.39812905	14477.293895480703	19041.0331839544	9913.554607007007	666.3817508759621	386.29325740009494	946.4702443518291	557875405.0773467	278937702.53867334	836813107.61602	12039628.499999998
Bucharest	ssp126	2060	Romania	11941522.5	13.186964131294962	64237088.72344375	14079.361911988033	18493.87670665198	9664.847117324087	648.0651639638071	377.13496394401744	918.9953639835969	542541291.6658959	271270645.83294797	813811937.4988439	11941522.5
Bucharest	ssp126	2061	Romania	11843186.0	13.357174440401177	68363370.04087529	14983.752337726457	19737.41354204231	10230.091133410602	689.6937500607665	397.94925699249717	981.4382431290361	577391532.2391287	288695766.11956435	866087298.3586931	11843186.0
Bucharest	ssp126	2062	Romania	11744520.0	13.247399711484	65778451.54837998	14417.194859919262	18958.397010057422	9875.992709781107	663.6154258408743	384.91009488255105	942.3207567991975	555559518.2789814	277779759.1394907	833339277.4184722	11744520.0
Bucharest	ssp126	2063	Romania	11646855.0	13.383726268213325	66788434.31278415	14638.560945268122	19262.7753774121	10014.346513124143	673.8047830926033	390.00477350841555	957.6047926767912	564089751.5826607	282044875.79133034	846134627.373991	11646855.0
Bucharest	ssp126	2064	Romania	11550362.5	13.125829521011203	62445228.30382823	13686.625381661346	17953.863977452784	9419.386785869909	629.9877208586603	368.09624239144404	891.8791993258769	527407382.4887764	263703691.2443882	791111073.7331645	11550362.5
Bucharest	ssp126	2065	Romania	11454351.0	12.746583037365784	52711129.632231124	11553.124302955131	15020.299994231738	8085.948611678524	531.783857996709	318.9943109604684	744.5734050329495	445193966.97693604	222596983.48846802	667790950.465404	11454351.0
Bucharest	ssp126	2066	Romania	11359965.5	13.084952736018586	58464991.536585465	12814.244720347862	16754.34056814674	8874.148872548982	589.8325263372683	348.01864513074804	831.6464075437885	493790622.4557548	246895311.2278774	740685933.6836323	11359965.5
Bucharest	ssp126	2067	Romania	11267728.500000002	13.132975439868376	59417336.36595691	13022.977833634755	17041.34859891622	9004.607068353289	599.4403949418654	352.8225794330466	846.0582104506839	501834050.38977855	250917025.19488928	752751075.5846678	11267728.500000002
Bucharest	ssp126	2068	Romania	11177119.0	13.15876168215198	59259076.138907805	12988.290660582896	16993.653735969914	8982.927585195877	597.8437637428219	352.02426383352486	843.6632636521193	500497397.22400045	250248698.61200023	750746095.8360007	11177119.0
Bucharest	ssp126	2069	Romania	11087762.5	13.440509303946781	64633342.60700508	14166.212078248052	18613.295685259505	9719.1284712366	652.0628286015527	379.13379626289026	924.9918609402159	545888020.1382983	272944010.06914914	818832030.2074474	11087762.5
Bucharest	ssp126	2070	Romania	10999339.5	13.088817181967373	56732380.38410493	12434.494330763087	16232.183782467679	8636.804879058498	572.3528280363091	339.27879598026846	805.4268600923492	479157127.82979995	239578563.91489998	718735691.7447	10999339.5
Bucharest	ssp126	2071	Romania	10911946.5	13.3424295618136	62648946.11456494	13731.275860726926	18015.258386167956	9447.293335285896	632.0429574679318	369.1238606960798	894.962054239784	529127966.7551069	264563983.37755346	793691950.1326604	10911946.5
Bucharest	ssp126	2072	Romania	10825620.0	13.002025555874827	55940690.839540884	12260.973334694256	15993.592412873035	8528.354256515477	564.3657535174873	335.28525872085754	793.446248314117	472470581.5270035	236235290.76350176	708705872.2905053	10825620.0
Bucharest	ssp126	2073	Romania	10740912.5	13.187938981811566	60428609.492839664	13244.626738157003	17346.11584263431	9143.137633679693	609.6427702021598	357.9237670631938	861.3617733411257	510375181.99130654	255187590.99565327	765562772.9869598	10740912.5
Bucharest	ssp126	2074	Romania	10657409.5	13.159427314743048	59156924.73832373	12965.901312509675	16962.868382369237	8968.934242650113	596.8131945578823	351.50897924105504	842.1174098747092	499634634.69973725	249817317.34986863	749451952.0496058	10657409.5
Bucharest	ssp126	2075	Romania	10574723.999999998	13.232929636192054	59890383.409440376	13126.659377411952	17183.910721609867	9069.408033214037	604.2127984845833	355.20878120440557	853.2168157647613	505829367.72265416	252914683.86132708	758744051.5839813	10574723.999999998
Bucharest	ssp126	2076	Romania	10493144.499999998	13.150284919602843	58812083.29412442	12890.319626109824	16858.94356356944	8921.695688650208	593.334211753436	349.7694878388319	836.8989356680399	496722131.5606037	248361065.78030184	745083197.3409055	10493144.499999998
Bucharest	ssp126	2077	Romania	10412410.0	13.482252354399547	61604749.77732461	13502.410910098908	17700.569079054432	9304.252741143384	621.5084316363295	363.85659778027866	879.160265492381	520308768.3633779	260154384.18168896	780463152.5450668	10412410.0
Bucharest	ssp126	2078	Romania	10332567.500000002	13.226903601644285	56380412.15418984	12357.350609137864	16126.111165232995	8588.590053042732	568.8019456230049	337.50335477361637	800.1005364723931	476184432.4309533	238092216.21547666	714276648.64643	10332567.500000002
Bucharest	ssp126	2079	Romania	10253882.0	13.13562387404369	55873179.18476733	12246.176259675394	15973.2464347221	8519.10608462869	563.6846524201347	334.94470817218127	792.4245966680882	471900383.51350015	235950191.75675008	707850575.2702502	10253882.0
Bucharest	ssp126	2080	Romania	10176400.0	13.277155702214591	56264484.232004315	12331.94174948076	16091.173983204479	8572.709515757044	567.632390006582	336.9185769654049	798.3462030477586	475205314.51181066	237602657.25590533	712807971.7677159	10176400.0
Bucharest	ssp126	2081	Romania	10100499.0	13.213069529380538	58334098.41001562	12785.555815894199	16714.893324522956	8856.21830726544	588.5119920911193	347.35837800767354	829.6656061745651	492685109.6224269	246342554.81121346	739027664.4336404	10100499.0
Bucharest	ssp126	2082	Romania	10027023.0	13.005178335502556	52966133.72585251	11609.01561114612	15097.150542994348	8120.880679297892	534.3565036914051	320.28063380781646	748.4323735749937	447347711.0690612	223673855.5345306	671021566.6035918	10027023.0
Bucharest	ssp126	2083	Romania	9955572.0	13.12663526677326	53556510.268441856	11738.413209521867	15275.072240760997	8201.754178282732	540.3126028620994	323.2586833931636	757.3665223310351	452333983.9271704	226166991.9635852	678500975.8907557	9955572.0
Bucharest	ssp126	2084	Romania	9885683.0	13.327783782511851	57470903.05850743	12596.362314193773	16454.752259684872	8737.972368702674	579.8035208928638	343.0041424085458	816.6028993771816	485394631.01771516	242697315.50885758	728091946.5265727	9885683.0
Bucharest	ssp126	2085	Romania	9817727.499999998	13.26288845400777	53858812.492495574	11804.67123123227	15366.177020612804	8243.165441851736	543.3624225891645	324.7835932566961	761.9412519216328	454887204.2298165	227443602.11490825	682330806.3447248	9817727.499999998
Bucharest	ssp126	2086	Romania	9751170.5	13.289556898263847	56609208.40391776	12407.497732365899	16195.063459671544	8619.932005060255	571.1101896926043	338.65747680841605	803.5629025767925	478116827.17863727	239058413.58931863	717175240.7679559	9751170.5
Bucharest	ssp126	2087	Romania	9686415.0	13.141103646893864	54040906.98981605	11844.582353932647	15421.054814325822	8268.109893539473	545.199509272388	325.7021365983079	764.6968819464684	456425159.727875	228212579.8639375	684637739.5918125	9686415.0
Bucharest	ssp126	2088	Romania	9623666.000000002	13.125505617069512	55041864.96467932	12063.970403217749	15722.713382092837	8405.22742434266	555.297818629049	330.75129127663837	779.844345981459	464879170.3839867	232439585.19199336	697318755.5759801	9623666.000000002
Bucharest	ssp126	2089	Romania	9561848.5	12.9164213814571	50737037.94911939	11120.446673779956	14425.368254115872	7815.525093444039	511.86794842298616	309.036356173607	714.6995406723655	428520947.185623	214260473.5928115	642781420.7784345	9561848.5
Bucharest	ssp126	2090	Romania	9500489.5	13.315289792052473	52385828.14271155	11481.8253463481	14922.26392889707	8041.38676379913	528.5020068522592	317.3533853882435	739.6506283162751	442446496.725527	221223248.3627635	663669745.0882905	9500489.5
Bucharest	ssp126	2091	Romania	9439925.500000002	12.969278279058459	49386832.814942904	10824.511301905657	14018.457117788712	7630.565486022603	498.2462085674957	302.22548624586176	694.2669308891296	417117223.0744045	208558611.53720224	625675834.6116067	9439925.500000002
Bucharest	ssp126	2092	Romania	9379931.5	13.070905936700532	49125225.17827089	10767.17264181316	13939.61646016153	7594.728823464793	495.6069420732758	300.9058529987518	690.3080311477999	414907705.9880877	207453852.99404386	622361558.9821316	9379931.5
Bucharest	ssp126	2093	Romania	9319742.5	13.286460761697553	54569404.77079392	11960.41748400999	15580.32811818217	8340.50684983781	550.5313356034108	328.3680497638193	772.694621443002	460888809.53567904	230444404.76783952	691333214.3035185	9319742.5
Bucharest	ssp126	2094	Romania	9259817.0	13.226624299305582	51091122.85955826	11198.054325382996	14532.078775070053	7864.02987569594	515.4401852740143	310.82247459912105	720.0578959489077	431511519.8981561	215755759.94907805	647267279.8472341	9259817.0
Bucharest	ssp126	2095	Romania	9199887.5	13.371061639822994	52331930.882574365	11470.012248235842	14906.020918992715	8034.0035774789685	527.9582565450436	317.0815102346357	738.8350028554516	441991284.7955784	220995642.3977892	662986927.1933676	9199887.5
Bucharest	ssp126	2096	Romania	9139336.5	13.306695548194085	53922456.8874241	11818.620687654959	15385.357523194001	8251.883852115916	544.0045082760223	325.10463610012505	762.9043804519193	455424739.6772971	227712369.83864856	683137109.5159457	9139336.5
Bucharest	ssp126	2097	Romania	9078351.499999998	12.978072665378667	47624727.1226076	10438.296355640387	13487.411566673964	7389.181144606809	480.4689503336864	293.3368571289571	667.6010435384154	402234619.9339155	201117309.96695775	603351929.9008732	9078351.499999998
Bucharest	ssp126	2098	Romania	9016777.0	12.895353873316202	43845565.48394589	9609.986955385764	12348.486141323858	6871.48776944767	442.3423313402725	274.27354763225014	610.4111150482947	370316124.2860051	185158062.14300254	555474186.4290076	9016777.0
Budapest	ssp126	2024	Hungary	7778429.0	11.574805980475887	32998581.794926114	7232.565872862506	9029.643607067192	5435.488138657821	209.37453194418492	140.01006460195893	278.73899928641083	329636429.88682973	164818214.94341487	494454644.8302446	7778429.0
Budapest	ssp126	2025	Hungary	7745862.5	12.01656644463098	39417530.4329285	8639.458725027414	10964.12127879394	6314.7961712608885	250.1024751936152	160.37403622667404	339.83091416055623	393757952.6179313	196878976.30896565	590636928.9268969	7745862.5
Budapest	ssp126	2026	Hungary	7716812.499999999	11.703657081359129	34666051.49519829	7598.038683881065	9532.16872221771	5663.908645544419	219.95455293403427	145.30007509688357	294.6090307711848	346293471.76693106	173146735.88346553	519440207.6503966	7716812.499999999
Budapest	ssp126	2027	Hungary	7699104.0	11.597368743975487	33689642.497793265	7384.031232395032	9237.908476424414	5530.15398836565	213.75928132847713	142.20243929410506	285.31612336284934	336539719.984078	168269859.992039	504809579.976117	7699104.0
Budapest	ssp126	2028	Hungary	7681151.000000001	11.876484526736682	38429445.5912835	8422.892184392893	10666.342285421473	6179.442083364313	243.83312087632243	157.23935906802768	330.42688268461745	383887566.0161912	191943783.0080956	575831349.0242867	7681151.000000001
Budapest	ssp126	2029	Hungary	7662598.0	11.594226364360022	33427804.45589172	7326.6420725262005	9158.998381604772	5494.2857634476295	212.09793061319453	141.37176393646376	282.82409728992536	333924111.89893806	166962055.94946903	500886167.8484071	7662598.0
Budapest	ssp126	2030	Hungary	7639063.5	11.768235478868725	36180025.668632984	7929.868639702367	9988.434911471999	5871.302367932734	229.56065164180336	150.10312445076812	309.01817883283866	361417183.58500916	180708591.79250458	542125775.3775138	7639063.5
Budapest	ssp126	2031	Hungary	7611160.000000001	11.471538472024093	31802370.65449232	6970.382609205783	8669.141619539198	5271.623598872369	201.78462552968443	136.21511139470869	267.3541396646602	317686983.9326411	158843491.96632054	476530475.89896166	7611160.000000001
Budapest	ssp126	2032	Hungary	7583630.5	11.594425810998775	34296540.44843203	7517.049961302159	9420.809228671715	5613.290693932604	217.61002179794815	144.1278095288405	291.09223406705587	342602273.67191267	171301136.83595634	513903410.507869	7583630.5
Budapest	ssp126	2033	Hungary	7556871.499999999	11.777644710385578	37996092.914574265	8327.910775799086	10535.74284860499	6120.0787029931835	241.08351744134382	155.8645573505384	326.3024775321494	379558627.57513785	189779313.78756893	569337941.3627068	7556871.499999999
Budapest	ssp126	2034	Hungary	7531023.0	11.67160286899401	36245490.234598614	7944.217037722232	10008.163958749315	5880.27011669515	229.97602139748446	150.31080932860868	309.6412334663603	362071136.10766923	181035568.05383462	543106704.1615038	7531023.0
Budapest	ssp126	2035	Hungary	7506011.0	11.9272457490874	40964060.90165149	8978.424307213274	11430.198954299496	6526.64966012705	259.9151421451403	165.2803697024366	354.549914587844	409206882.683747	204603441.3418735	613810324.0256205	7506011.0
Budapest	ssp126	2036	Hungary	7482096.0	11.953649765906503	41742872.355156526	9149.1227079815	11664.909255355811	6633.336160607193	264.8566661343759	167.75113169705443	361.9622005716975	416986751.18487686	208493375.59243843	625480126.7773153	7482096.0
Budapest	ssp126	2037	Hungary	7459233.499999999	11.766212397186605	38764299.649982736	8496.284854792724	10767.257207221242	6225.312502364207	245.95775496652257	158.3016761131277	333.6138338199175	387232561.17776114	193616280.58888057	580848841.7666417	7459233.499999999
Budapest	ssp126	2038	Hungary	7435253.499999999	11.92503274894423	40641030.08818337	8907.62303302848	11332.847202295405	6482.398863761555	257.8655260194003	164.25556163956662	351.47549039923405	405979994.7902978	202989997.3951489	608969992.1854467	7435253.499999999
Budapest	ssp126	2039	Hungary	7410719.000000001	11.856557401082574	39598042.66120088	8679.023049032317	11018.522224300683	6339.523873763952	251.2478172431494	160.94670725144118	341.54892723485784	395561163.64222306	197780581.82111153	593341745.4633346	7410719.000000001
Budapest	ssp126	2040	Hungary	7386584.000000001	11.833272550336181	40828921.82809897	8948.804784242857	11389.472110215174	6508.137458270541	259.05769074167495	164.8516440007039	353.2637374826459	407856922.79695857	203928461.39847928	611785384.1954379	7386584.000000001
Budapest	ssp126	2041	Hungary	7363496.000000001	11.723020832022419	37883643.25285135	8303.264274599544	10501.853909455618	6104.674639743469	240.37002934549696	155.50781330261486	325.2322453883789	378435321.5717867	189217660.78589335	567652982.3576801	7363496.000000001
Budapest	ssp126	2042	Hungary	7339107.5	11.992833901402326	43184925.55697528	9465.189163174651	12099.500631246392	6830.877695102912	274.00642948013933	172.32601336993613	375.68684559034256	431392014.78403455	215696007.39201728	647088022.1760519	7339107.5
Budapest	ssp126	2043	Hungary	7311090.0	11.899584863285908	41895193.229222596	9182.508105037079	11710.814176307227	6654.202033766928	265.82313529693283	168.2343662783329	363.41190431553287	418508347.1563767	209254173.57818836	627762520.734565	7311090.0
Budapest	ssp126	2044	Hungary	7281249.5	11.622514125532353	37748922.022808984	8273.73633376834	10461.252990812714	6086.2196767239675	239.51522914049536	155.08041320011415	323.95004508087663	377089535.69598454	188544767.84799227	565634303.5439768	7281249.5
Budapest	ssp126	2045	Hungary	7251221.0	12.011360271588652	44546851.596553	9763.693500616344	12509.944095228719	7017.442906003969	282.6477895498323	176.6466934047826	388.648885694882	444996855.1449382	222498427.5724691	667495282.7174072	7251221.0
Budapest	ssp126	2046	Hungary	7221112.0	12.222117614390207	49177379.20810999	10778.603662053494	13905.445567204799	7651.761756902189	312.0282810312384	191.3369391454857	432.7196229169911	491253103.36346996	245626551.68173498	736879655.0452049	7221112.0
Budapest	ssp126	2047	Hungary	7191143.5	11.926408277786528	43513454.217654064	9537.195444967263	12198.50926871123	6875.881621223293	276.0909292015924	173.3682632306626	378.81359517252207	434673822.9385378	217336911.4692689	652010734.4078066	7191143.5
Budapest	ssp126	2048	Hungary	7161317.499999999	11.984888610422214	45027676.611352205	9869.079805229867	12654.850264072313	7083.309346387421	285.6986028558791	178.17210005780595	393.2251056539521	449800014.33110106	224900007.16555053	674700021.4966516	7161317.499999999
Budapest	ssp126	2049	Hungary	7131474.5	12.138579558432552	47342068.05384417	10376.343683036324	13352.338096056192	7400.349270016458	300.38331349037844	185.5144553750557	415.2521716057012	472919424.0440597	236459712.02202985	709379136.0660895	7131474.5
Budapest	ssp126	2050	Hungary	7101621.999999999	11.867473896536808	42568942.48736285	9330.179175314392	11913.861897938536	6746.4964526902495	270.0980443353733	170.37182079755308	369.8242678731936	425238706.0994492	212619353.0497246	637858059.1491739	7101621.999999999
Budapest	ssp126	2051	Hungary	7071741.5	12.060129478105862	46937114.240616485	10287.586682876834	13230.297220836892	7344.876144916776	297.8138995794875	184.22974841961025	411.3980507393649	468874173.5514486	234437086.7757243	703311260.3271729	7071741.5
Budapest	ssp126	2052	Hungary	7041772.999999999	12.141472902061375	48363247.1367684	10600.16375600602	13660.090696389525	7540.2368156225175	306.862649294783	188.75412327725797	424.971175312308	483120402.6576897	241560201.32884485	724680603.9865346	7041772.999999999
Budapest	ssp126	2053	Hungary	7011937.0	12.26646560706874	50420498.58760777	11051.068183587253	14280.084284313718	7822.052082860788	319.9158181336086	195.28070769667062	444.5509285705463	503671135.0451731	251835567.52258655	755506702.5677596	7011937.0
Budapest	ssp126	2054	Hungary	6982112.999999999	11.96350082726831	43443019.00839865	9521.757590883884	12177.282219346587	6866.232962421182	275.6440209355982	173.14480909766547	378.14323277353066	433970216.61201227	216985108.30600613	650955324.9180183	6982112.999999999
Budapest	ssp126	2055	Hungary	6952353.0	11.901124646592088	42847926.04853096	9391.326257214252	11997.939135550841	6784.713378877663	271.8681826068512	171.2568899332921	372.4794752804105	428025587.84097564	214012793.92048782	642038381.7614634	6952353.0
Budapest	ssp126	2056	Hungary	6922659.5	11.886958338098058	42591355.620000154	9335.091642741749	11920.61654065115	6749.5667448323475	270.2402546638202	170.44292596177667	370.037583365864	425462600.1162	212731300.0581	638193900.1743	6922659.5
Budapest	ssp126	2057	Hungary	6893270.500000001	12.259891862336316	49382966.71282934	10823.663937060472	13967.403445339394	7679.92442878155	313.3327245931372	191.98916092643498	434.6762882598392	493306801.65590465	246653400.82795233	739960202.4838569	6893270.500000001
Budapest	ssp126	2058	Hungary	6864471.5	12.096331587450267	46209546.14805274	10128.11970368478	13011.030124447821	7245.209282921743	293.19751243337475	181.9215548465538	404.4734700201957	461606196.096457	230803098.0482285	692409294.1446855	6864471.5
Budapest	ssp126	2059	Hungary	6835552.0	12.270323530454649	49503680.66420859	10850.121789417568	14003.782992330402	7696.460586504734	314.09864923881537	192.3721232492741	435.8251752283564	494512663.053751	247256331.5268755	741768994.5806265	6835552.0
Budapest	ssp126	2060	Hungary	6806538.0	12.227219847893457	48828639.859755024	10702.167640496238	13800.346037563573	7603.989243428904	309.815545396534	190.23057132813344	429.4005194649344	487769402.3224016	243884701.1612008	731654103.4836024	6806538.0
Budapest	ssp126	2061	Hungary	6777894.999999999	12.45538590700303	52367481.651712075	11477.804197637513	14866.846303632825	8088.762091642199	332.2693389692447	201.45746811448885	463.0812098240006	523120351.0839054	261560175.5419527	784680526.6258581	6777894.999999999
Budapest	ssp126	2062	Hungary	6749360.500000001	12.150455730658443	46592758.98244879	10212.111557798984	13126.518923854848	7297.70419174312	295.62898080178223	183.13728903075761	408.12067257280694	465434266.9936287	232717133.49681434	698151400.490443	6749360.500000001
Budapest	ssp126	2063	Hungary	6721038.0	12.40200650946745	51473915.21454875	11281.954019629113	14597.552308871273	7966.355730386949	326.5996997191465	198.62264848943965	454.5767509488533	514194147.7687549	257097073.88437745	771291221.6531323	6721038.0
Budapest	ssp126	2064	Hungary	6692695.5	12.033029137786965	44948115.570224985	9851.641768818423	12630.872964006576	7072.410573630269	285.1937915930638	177.91969442639837	392.4678887597294	449005246.3099105	224502623.15495524	673507869.4648657	6692695.5
Budapest	ssp126	2065	Hungary	6664421.0	11.881213759104309	40779888.43354536	8938.057738861244	11374.694922815455	6501.420554907032	258.74657603686444	164.6960866482987	352.7970654254301	407367108.0156347	203683554.00781736	611050662.023452	6664421.0
Budapest	ssp126	2066	Hungary	6636985.5	12.168463686763397	45715481.85739362	10019.831639978673	12862.13403685192	7177.529243105425	290.0626965115891	180.35414688566095	399.771246137517	456670784.328778	228335392.164389	685006176.493167	6636985.5
Budapest	ssp126	2067	Hungary	6610309.499999999	12.198449531493818	46539163.40176889	10200.364581211608	13110.366831047206	7290.36233137601	295.2889192291708	182.9672582444519	407.61058021389	464898878.65534115	232449439.32767057	697348317.9830117	6610309.499999999
Budapest	ssp126	2068	Hungary	6584012.000000001	12.093365597482395	45353466.12712012	9940.48572649407	12753.033405810591	7127.938047177548	287.7657228248562	179.2056600422946	396.32578560741797	453054460.03848535	226527230.01924267	679581690.057728	6584012.000000001
Budapest	ssp126	2069	Hungary	6558227.5	12.451728690305053	51113242.710267946	11202.902511841537	14488.85648566336	7916.948538019716	324.3112487415187	197.47842300062587	451.14407448241167	510591241.51634985	255295620.75817493	765886862.2745248	6558227.5
Budapest	ssp126	2070	Hungary	6533123.500000001	12.165823620020719	45957078.95242755	10072.784427931314	12934.944120286804	7210.624735575826	291.59561932039827	181.12060829006566	402.07063035073105	459084197.25582194	229542098.62791097	688626295.8837329	6533123.500000001
Budapest	ssp126	2071	Hungary	6508844.0	12.30007199761527	47421955.77391294	10393.853320311675	13376.413847309796	7411.292793313551	300.89019751652944	185.7678973881312	416.01249764492786	473717455.39579844	236858727.69789922	710576183.0936977	6508844.0
Budapest	ssp126	2072	Hungary	6485499.0	11.911497451528238	40859604.06207332	8955.529657442716	11398.718810864979	6512.3405040204525	259.2523681498528	164.9489827047929	353.5557535949127	408163420.2740657	204081710.13703284	612245130.4110985	6485499.0
Budapest	ssp126	2073	Hungary	6463081.0	12.091635010129345	43739835.043153636	9586.813160145251	12266.733627080965	6906.892693209536	277.527305457841	174.08645135878692	380.968159556895	436935234.27967507	218467617.13983753	655402851.4195126	6463081.0
Budapest	ssp126	2074	Hungary	6441467.000000001	12.044875294575268	42982641.600944206	9420.852953633595	12038.538343127439	6803.167564139751	272.7229467875488	171.68427202364091	373.76162155145676	429371317.00060135	214685658.50030068	644056975.500902	6441467.000000001
Budapest	ssp126	2075	Hungary	6420651.0	12.272220209433536	47271654.23253006	10360.910516720905	13331.11749237249	7390.703541069321	299.93654092991926	185.29106909482613	414.58201276501245	472216031.3704924	236108015.6852462	708324047.0557386	6420651.0
Budapest	ssp126	2076	Hungary	6400585.0	12.324701756222298	48304557.470950276	10587.300267607528	13642.403399841598	7532.19713537346	306.4902659788273	188.5679316192801	424.4126003383746	482534127.40405124	241267063.70202562	723801191.1060768	6400585.0
Budapest	ssp126	2077	Hungary	6381250.5	12.46252598689211	49702713.12884514	10893.745343310511	14063.7653789332	7723.725307687825	315.3615013633081	193.0035493115205	437.71945341509576	496500880.34993917	248250440.17496958	744751320.5249088	6381250.5
Budapest	ssp126	2078	Hungary	6362796.0	12.158824584725636	44466251.5210498	9746.02773064304	12485.653661515425	7006.401799770654	282.13638566017335	176.39099145995317	387.88177986039375	444191707.7812547	222095853.89062735	666287561.671882	6362796.0
Budapest	ssp126	2079	Hungary	6344892.0	12.190329958746021	44581221.53524025	9771.226637862863	12520.302158942683	7022.151116783044	282.8658652801866	176.75573126995977	388.97599929041354	445340190.6238595	222670095.31192976	668010285.9357893	6344892.0
Budapest	ssp126	2080	Hungary	6327412.0	12.356309033714778	48084490.53807099	10539.06641930522	13576.081858425921	7502.050980184517	305.09395109007437	187.86977417490368	422.31812800524506	480335788.1377981	240167894.06889904	720503682.2066971	6327412.0
Budapest	ssp126	2081	Hungary	6310525.5	12.198674326334798	45596296.81305532	9993.70889053466	12826.215256366406	7161.202524702918	289.306472712998	179.97603498636545	398.63691043963047	455480195.81331605	227740097.90665802	683220293.719974	6310525.5
Budapest	ssp126	2082	Hungary	6294222.5	12.162262939125553	44524299.53162882	9758.750582276798	12503.147582511843	7014.353582041754	282.50469770221235	176.5751474809725	388.4342479234519	444771573.27633	222385786.638165	667157359.914495	6294222.5
Budapest	ssp126	2083	Hungary	6278586.499999999	12.013578233812542	41308870.98412056	9053.999119809234	11534.114321618941	6573.883917999526	262.10294676278306	166.37427201125791	357.83162151430787	412651332.6689137	206325666.33445686	618976999.0033705	6278586.499999999
Budapest	ssp126	2084	Hungary	6263659.500000001	12.275700511937544	46557876.53336008	10204.466089505568	13116.0064049514	7292.925774059735	295.40765321575446	183.02662523774362	407.78868119376506	465085811.8371383	232542905.91856915	697628717.7557075	6263659.500000001
Budapest	ssp126	2085	Hungary	6248995.0	12.356493212703546	47174939.725380644	10339.712816523774	13301.970654601435	7377.454978446112	299.3228916890984	184.98424447441562	413.66153890378104	471249910.3094991	235624955.15474954	706874865.4642487	6248995.0
Budapest	ssp126	2086	Hungary	6234545.0	12.216161082207462	44649652.47508386	9786.225200020366	12540.92518190925	7031.525218131484	283.3000565460203	176.9728269028766	389.62728618916407	446023775.4774156	223011887.7387078	669035663.2161235	6234545.0
Budapest	ssp126	2087	Hungary	6220940.5	12.058110643935642	41553438.23754359	9107.602901381404	11607.819521280679	6607.386281482132	263.65471509429926	167.15015617701604	360.15927401158257	415094415.73189455	207547207.86594728	622641623.5978419	6220940.5
Budapest	ssp126	2088	Hungary	6208379.999999999	12.04771783034495	42592087.50864787	9335.25205669193	11920.83710983265	6749.667003551212	270.24489846469635	170.44524786221461	370.04454906717814	425469911.2534604	212734955.6267302	638204866.8801906	6208379.999999999
Budapest	ssp126	2089	Hungary	6196443.5	12.01817083656497	41716622.868899286	9143.369395925121	11656.998451278287	6629.740340571954	264.69011431305705	167.66785578639502	361.71237283971925	416724534.25113195	208362267.12556598	625086801.3766979	6196443.5
Budapest	ssp126	2090	Hungary	6185106.000000001	12.35109831447571	46521428.73991266	10196.47753203764	13105.022138433	7287.932925642279	295.1763935894809	182.91099542460688	407.4417917543548	464721719.8108833	232360859.90544164	697082579.7163249	6185106.000000001
Budapest	ssp126	2091	Hungary	6174496.499999999	12.037181732059475	41369789.73044536	9067.351173798232	11552.473395853813	6582.22895174265	262.4894734952845	166.56753537750873	358.41141161306024	413259875.1261769	206629937.56308845	619889812.6892654	6174496.499999999
Budapest	ssp126	2092	Hungary	6164514.0	12.136848997125163	43535191.989831135	9541.959888184156	12205.060378134458	6878.859398233852	276.22885439799535	173.4372258288641	379.02048296712655	434890970.5013838	217445485.2506919	652336455.7520757	6164514.0
Budapest	ssp126	2093	Hungary	6154842.500000001	12.32413322152711	46817190.21826859	10261.301965649898	13194.155734649856	7328.448196649942	297.05298699833486	183.84929212903393	410.2566818676361	467676203.08016926	233838101.54008463	701514304.6202539	6154842.500000001
Budapest	ssp126	2094	Hungary	6145372.499999999	12.34886644519421	46830883.14945622	10264.303156047185	13198.282371446123	7330.323940648245	297.13986803692524	183.89273264832912	410.3870034255214	467812987.4116724	233906493.7058362	701719481.1175086	6145372.499999999
Budapest	ssp126	2095	Hungary	6136313.5	12.336539680878065	46443558.19508837	10179.410015363821	13081.554303006502	7277.265727721143	294.6823084504241	182.66395285507843	406.7006640457696	463943838.85379434	231971919.42689717	695915758.2806915	6136313.5
Budapest	ssp126	2096	Hungary	6127551.0	12.329119416399427	47092019.21188219	10321.538457400824	13276.980910807379	7366.09600399427	298.79676472369715	184.72118099171502	412.8723484556793	470421583.13459575	235210791.56729788	705632374.7018936	6127551.0
Budapest	ssp126	2097	Hungary	6118925.999999999	12.009615870379536	40940192.66408544	8973.192912678249	11423.00578681384	6523.38003854266	259.76369924072173	165.20464825022725	354.32275023121605	408968453.02431935	204484226.51215968	613452679.536479	6118925.999999999
Budapest	ssp126	2098	Hungary	6110058.5	11.80485821603524	37347476.743203714	8185.748327279514	10340.269481890578	6031.227172668451	236.96807671919115	153.80683698946208	320.12931644892006	373079333.39134145	186539666.69567072	559619000.0870122	6110058.5
Copenhagen	ssp126	2024	Denmark	4688726.000000001	9.73815199647991	25166600.676983923	5515.96727166736	6334.225221224129	4697.7093221105915	102.03564900064879	81.85388049214615	122.2174175091514	763681899.7116357	381840949.85581785	1145522849.5674536	4688726.000000001
Copenhagen	ssp126	2025	Denmark	4716556.5	10.160343146718533	30330317.05154995	6647.740723627037	7890.4137176686845	5405.06772958539	122.97145826216442	92.32178512290396	153.6211314014248	920375160.7966485	460187580.39832425	1380562741.1949728	4716556.5
Copenhagen	ssp126	2026	Denmark	4742416.999999999	9.771722927284099	26645571.90466317	5840.125348966922	6779.942577511026	4900.308120422818	108.03200071323968	84.85205634844158	131.21194507803767	808561364.0171173	404280682.00855863	1212842046.0256758	4742416.999999999
Copenhagen	ssp126	2027	Denmark	4766313.5	9.748240365812572	26299710.587449647	5764.320128755739	6675.710399720649	4852.9298577908285	106.62973807081717	84.15092502723037	129.108551114404	798066183.0764524	399033091.5382262	1197099274.6146786	4766313.5
Copenhagen	ssp126	2028	Denmark	4788466.5	9.898536364865693	28374264.482266504	6219.0168728251865	7300.918422816139	5137.115322834234	115.04082448496408	88.35646823430383	141.72518073562435	861018636.5993837	430509318.29969186	1291527954.8990755	4788466.5
Copenhagen	ssp126	2029	Denmark	4808018.5	9.821872700948688	27197651.01842916	5961.128990340289	6946.322584399406	4975.935396281173	110.27035429129472	85.97123313746911	134.56947544512025	825314235.4836853	412657117.7418426	1237971353.2255278	4808018.5
Copenhagen	ssp126	2030	Denmark	4824869.5	9.799817452683902	25959990.809476215	5689.860999336905	6573.329096769751	4806.392901904057	105.25237572980103	83.46224385672227	127.04250760287972	787757367.4862067	393878683.7431033	1181636051.22931	4824869.5
Copenhagen	ssp126	2031	Denmark	4838406.500000001	9.655184841809941	26265783.134297736	5756.883974640251	6665.4856878118535	4848.282261468648	106.4921823577622	84.08214717070285	128.90221754482155	797036652.6202741	398518326.31013703	1195554978.930411	4838406.500000001
Copenhagen	ssp126	2032	Denmark	4847890.5	9.640319883828905	26516006.116867006	5811.727368080091	6740.895353791633	4882.5593823685485	107.50668823994437	84.58940011179394	130.42397636809477	804629682.9676257	402314841.48381287	1206944524.4514387	4847890.5
Copenhagen	ssp126	2033	Denmark	4854627.0	9.983771424783203	31705394.67150449	6949.127599233512	8304.820671627587	5593.434526839437	128.5465829752382	95.10934747944088	161.98381847103553	962101967.7872442	481050983.8936221	1443152951.6808662	4854627.0
Copenhagen	ssp126	2034	Denmark	4860032.0	9.651133987145442	26623909.28737326	5835.377378054065	6773.414117505847	4897.3406386022825	107.944171639993	84.80814181181827	131.08020146816767	807904010.6885124	403952005.3442562	1211856016.0327687	4860032.0
Copenhagen	ssp126	2035	Denmark	4865357.0	9.956657792842979	30123689.730098672	6602.452543582923	7828.142470108027	5376.762617057819	122.13370694580064	91.90290946472209	152.3645044268792	914105043.2148744	457052521.6074372	1371157564.8223116	4865357.0
Copenhagen	ssp126	2036	Denmark	4871807.0	9.966176317323095	30712896.727155693	6731.593803211857	8005.711702097813	5457.475904325903	124.52259208416629	93.09735203390493	155.9478321344277	931984562.3685055	465992281.18425274	1397976843.5527582	4871807.0
Copenhagen	ssp126	2037	Denmark	4878859.5	10.025131368324448	32759930.04814714	7180.258640689435	8622.62585362948	5737.891427749389	132.82209888344232	97.24710543354291	168.39709233334173	994101902.5453835	497050951.2726917	1491152853.8180752	4878859.5
Copenhagen	ssp126	2038	Denmark	4885392.0	10.039124243683343	31504085.505552564	6905.005042312542	8244.152155861255	5565.857928763831	127.73039362724789	94.7012528054457	160.75953444905002	955993229.9304013	477996614.96520066	1433989844.895602	4885392.0
Copenhagen	ssp126	2039	Denmark	4891476.5	10.053786415536655	32520757.815055985	7127.837329326991	8550.54655050612	5705.128108147861	131.85239724039496	96.76225461201926	166.94253986877067	986844207.8066427	493422103.9033213	1480266311.709964	4891476.5
Copenhagen	ssp126	2040	Denmark	4896981.5	9.982035859963103	31326378.445462562	6866.055549690076	8190.5966035053625	5541.51449587479	127.00989682909027	94.34100440636689	159.67878925181358	950600699.2909405	475300349.64547026	1425901048.936411	4896981.5
Copenhagen	ssp126	2041	Denmark	4903351.5	9.892791281314086	30250521.161790594	6630.251213542795	7866.365641302851	5394.136785782739	122.64793322580039	92.16002260472196	153.13584384687883	917953750.0760366	458976875.0380183	1376930625.114055	4903351.5
Copenhagen	ssp126	2042	Denmark	4907901.0	9.85615150995654	29383228.96253655	6440.159772610402	7604.989910020811	5275.329635199993	119.13157741915347	90.40184470139849	147.86131013690837	891635719.9680932	445817859.9840466	1337453579.9521399	4907901.0
Copenhagen	ssp126	2043	Denmark	4909370.500000001	10.04325489889382	32935423.21606305	7218.7228966710045	8675.51420560414	5761.93158773787	133.53361966105194	97.60286582234775	169.46437349975608	999427252.5034734	499713626.2517367	1499140878.7552102	4909370.500000001
Copenhagen	ssp126	2044	Denmark	4910804.0	9.621944895587978	27558008.211218286	6040.111388759824	7054.923382226267	5025.299395293382	111.73138911718256	86.70175055041305	136.76102768395202	836249294.5763361	418124647.2881681	1254373941.8645043	4910804.0
Copenhagen	ssp126	2045	Denmark	4912866.0	9.937115641293943	31740004.188945778	6956.713246891877	8315.250937157838	5598.175556625914	128.68690405471364	95.17950801917858	162.1943000902486	963152195.5222851	481576097.76114255	1444728293.2834277	4912866.0
Copenhagen	ssp126	2046	Denmark	4914922.000000001	10.203036965029476	37256281.860026635	8165.760407676723	9977.690783237002	6353.830032116443	151.0521404035075	106.36212619357553	195.74215461343948	1130543948.7931535	565271974.3965768	1695815923.1897302	4914922.000000001
Copenhagen	ssp126	2047	Denmark	4916680.0	9.868232176664243	32888333.76892091	7208.401921954919	8661.322865369522	5755.480978540316	133.34269986374193	97.50740592369277	169.1779938037912	997998320.6063354	498999160.3031677	1496997480.909503	4916680.0
Copenhagen	ssp126	2048	Denmark	4918459.500000001	10.041988842329292	34326014.69878335	7523.510070965865	9094.596570259573	5952.423571672158	139.17164389226613	100.4218779379548	177.92140984657726	1041624828.5240581	520812414.26202905	1562437242.786087	4918459.500000001
Copenhagen	ssp126	2049	Denmark	4919961.0	10.112425410876408	36585396.87360077	8018.717122980643	9775.506266779892	6261.927979181393	148.33209943041925	105.0021057070314	191.66209315380706	1110185906.5013983	555092953.2506992	1665278859.7520976	4919961.0
Copenhagen	ssp126	2050	Denmark	4920940.0	10.033681399705532	35752445.72262795	7836.152487150984	9524.479892514111	6147.825081787856	144.95497621993076	103.31354410178717	186.5964083380743	1084909957.4168758	542454978.7084379	1627364936.1253138	4920940.0
Copenhagen	ssp126	2051	Denmark	4921409.0	9.8806920263885	32008250.618639577	7015.506984906956	8396.092326928572	5634.92164288534	129.77448433213033	95.72329815788694	163.82567050637374	971292148.3768153	485646074.18840766	1456938222.565223	4921409.0
Copenhagen	ssp126	2052	Denmark	4921529.500000001	10.016946716857396	34228511.26169376	7502.139454617462	9065.211972780518	5939.066936454406	138.77632524709324	100.22421861536841	177.3284318788181	1038666081.2931262	519333040.6465631	1557999121.9396894	4921529.500000001
Copenhagen	ssp126	2053	Denmark	4921124.000000001	10.144403578284654	36078407.200086266	7907.596098648695	9622.714858323465	6192.477338973927	146.27655680717632	103.97433439540995	188.57877921894277	1094801276.6114402	547400638.3057201	1642201914.9171603	4921124.000000001
Copenhagen	ssp126	2054	Denmark	4920242.5	9.996177615147701	32276542.900643516	7074.310772743436	8476.947535203733	5671.674010283139	130.86225051348717	96.26718124856538	165.457319778409	979433492.6222514	489716746.3111257	1469150238.933377	4920242.5
Copenhagen	ssp126	2055	Denmark	4918909.0	10.052825445251665	34890865.37103531	7647.312958034787	9264.82553997934	6029.800376090234	141.46177857002502	101.56694527683428	181.35661186321585	1058765253.6444558	529382626.8222279	1588147880.4666836	4918909.0
Copenhagen	ssp126	2056	Denmark	4917085.0	9.977742180681586	33792186.076317914	7406.50653727481	8933.716711434372	5879.296363115249	137.00728523900565	99.33969861132458	174.67487186668674	1025425769.2328398	512712884.6164199	1538138653.8492599	4917085.0
Copenhagen	ssp126	2057	Denmark	4915240.5	10.063429639935729	34840316.1997855	7636.233687623872	9249.591543164333	6022.875832083411	141.2568316421058	101.46447181287466	181.04919147133694	1057231336.2265106	528615668.1132553	1585847004.339766	4915240.5
Copenhagen	ssp126	2058	Denmark	4913560.500000001	10.118394581695993	38564847.82667965	8452.569386669164	10372.053129351609	6533.085643986719	156.3575997852228	109.01485588443316	203.7003436860124	1170252455.9585872	585126227.9792936	1755378683.9378808	4913560.500000001
Copenhagen	ssp126	2059	Denmark	4911813.5	10.356822526982073	41270295.2745616	9045.544169766577	11187.393456110553	6903.694883422603	167.32658561389763	114.4993487987706	220.15382242902467	1252349409.4998	626174704.7499	1878524114.2497	4911813.5
Copenhagen	ssp126	2060	Denmark	4909594.5	10.084698060077594	35101893.79335469	7693.565762926707	9328.42314670573	6058.708379147683	142.31737374178903	101.99474286271627	182.6400046208617	1065168922.8772821	532584461.4386411	1597753384.3159232	4909594.5
Copenhagen	ssp126	2061	Denmark	4907147.0	10.373456637551136	42014969.841033846	9208.76051310296	11411.815928198077	7005.705098007842	170.34579959752284	116.00895579058317	224.6826434044625	1274946600.7092824	637473300.3546412	1912419901.0639236	4907147.0
Copenhagen	ssp126	2062	Denmark	4904670.5	10.021189511555473	33189882.37659872	7274.494767473344	8752.200527957357	5796.789006989332	134.56530073402098	98.11870635883226	171.01189510920972	1007148829.9072363	503574414.95361817	1510723244.8608546	4904670.5
Copenhagen	ssp126	2063	Denmark	4902186.0	10.345178973047824	41068231.60403855	9001.256241980704	11126.497555404976	6876.014928556431	166.50733719708114	114.08972459036235	218.9249498037999	1246217776.159709	623108888.0798545	1869326664.2395635	4902186.0
Copenhagen	ssp126	2064	Denmark	4899679.0	10.012634997041582	35089988.697758764	7690.956426905682	9324.83530967682	6057.077544134543	142.2691056355344	101.97060880958898	182.5676024614798	1064807662.0881258	532403831.0440629	1597211493.1321888	4899679.0
Copenhagen	ssp126	2065	Denmark	4897077.0	10.225840005098364	36551123.04164621	8011.20505022348	9765.177166738793	6257.2329337081665	148.19313935662512	104.93262567013431	191.45365304311582	1109145865.1611552	554572932.5805776	1663718797.7417328	4897077.0
Copenhagen	ssp126	2066	Denmark	4894874.5	10.240029726728098	37336257.15388062	8183.289239206362	10001.792926590257	6364.785551822468	151.37639281713882	106.52425240039119	196.22853323388637	1132970803.5410125	566485401.7705063	1699456205.3115187	4894874.5
Copenhagen	ssp126	2067	Denmark	4893161.0	10.211421404947592	37278657.54686859	8170.664667806467	9984.4341409154	6356.895194697534	151.14286055113723	106.40748626739037	195.87823483488404	1131222940.257044	565611470.128522	1696834410.3855662	4893161.0
Copenhagen	ssp126	2068	Denmark	4891764.0	10.127745563549961	36459990.334982984	7991.230758352087	9737.712515415627	6244.749001288546	147.8236502472726	104.74788111545809	190.89941937908713	1106380438.0999594	553190219.0499797	1659570657.149939	4891764.0
Copenhagen	ssp126	2069	Denmark	4890716.5	10.310722749018618	38102227.165956005	8351.173077469459	10232.633204202015	6469.7129507369045	154.4819472104509	108.07702959704721	200.88686482385452	1156214206.2338073	578107103.1169037	1734321309.3507109	4890716.5
Copenhagen	ssp126	2070	Denmark	4889929.0	10.38244637715562	40282804.71053958	8829.10788176175	10889.793560103915	6768.422203419586	163.32289668207682	112.49750433286019	214.14828903129347	1222383953.316066	611191976.658033	1833575929.9740992	4889929.0
Copenhagen	ssp126	2071	Denmark	4889484.0	10.329958540833712	38380467.58868614	8412.157279711682	10316.486482285072	6507.828077138293	155.6100472059917	108.6410795948176	202.57901481716567	1164657427.3638453	582328713.6819227	1746986141.045768	4889484.0
Copenhagen	ssp126	2072	Denmark	4889414.000000001	10.181730696186541	37456539.55346154	8209.652504867932	10038.042416874916	6381.26259286095	151.86406665367	106.76808931865676	196.9600439886832	1136620779.657884	568310389.828942	1704931169.486826	4889414.000000001
Copenhagen	ssp126	2073	Denmark	4889169.5	10.134984154883638	35076650.30354607	7688.032943242626	9320.81551964012	6055.250366845134	142.21502635293336	101.94356916828842	182.48648353757818	1064402907.772587	532201453.8862935	1596604361.6588805	4889169.5
Copenhagen	ssp126	2074	Denmark	4888821.0	10.232720500703083	38495497.9559535	8437.369415003159	10351.153168310851	6523.585661695466	156.07642716447538	108.87426957405944	203.2785847548912	1168148030.2675426	584074015.1337713	1752222045.4013138	4888821.0
Copenhagen	ssp126	2075	Denmark	4888650.0	10.347067480914431	38303750.51939309	8395.342579592656	10293.366269621409	6497.318889563901	155.29900496174037	108.48555847269196	202.1124514507888	1162329443.621821	581164721.8109105	1743494165.4327314	4888650.0
Copenhagen	ssp126	2076	Denmark	4888079.0	10.197221152562363	36852121.72460629	8077.17736429692	9855.889098589774	6298.465630004067	149.4135106081249	105.54281129588423	193.2842099203657	1118279686.965857	559139843.4829285	1677419530.4487855	4888079.0
Copenhagen	ssp126	2077	Denmark	4887300.999999999	10.318545820613801	38562316.56995183	8452.014590674025	10371.290284858294	6532.738896489758	156.34733703951764	109.00972451158063	203.6849495674548	1170175644.8321512	585087822.4160756	1755263467.2482266	4887300.999999999
Copenhagen	ssp126	2078	Denmark	4886626.5	10.139853117154205	36408411.44547085	7979.925796267235	9722.168192548956	6237.6833999855135	147.61452842213407	104.64332020288882	190.5857366413793	1104815273.8239722	552407636.9119861	1657222910.7359583	4886626.5
Copenhagen	ssp126	2079	Denmark	4885563.999999999	10.246788883000477	37560689.83390878	8232.479963596095	10069.43017262614	6395.529754566052	152.28633430894183	106.9792231462927	197.59344547159094	1139781225.7208354	569890612.8604177	1709671838.581253	4885563.999999999
Copenhagen	ssp126	2080	Denmark	4884034.5	10.291680432158012	40231495.642288186	8817.862058583363	10874.330553233634	6761.393563933094	163.1148688222222	112.39349040293288	213.83624724151156	1220826976.7812693	610413488.3906347	1831240465.171904	4884034.5
Copenhagen	ssp126	2081	Denmark	4882259.0	10.071208746901403	35475966.04340257	7775.554201293365	9441.157249459884	6109.951153126845	143.83401499567395	102.75306348965879	184.9149665016892	1076520166.1465905	538260083.0732952	1614780249.2198858	4882259.0
Copenhagen	ssp126	2082	Denmark	4879772.000000001	10.17935183870385	37462581.78454618	8210.976829489226	10039.863363229193	6382.090295749258	151.88856431936773	106.78033815150565	196.99679048722987	1136804131.4967933	568402065.7483966	1705206197.24519	4879772.000000001
Copenhagen	ssp126	2083	Denmark	4876293.0	10.092954537873966	36017957.4354974	7894.3468351771635	9604.497121050108	6184.196549304219	146.0314688415457	103.85179041259462	188.21114727049678	1092966925.137005	546483462.5685025	1639450387.7055078	4876293.0
Copenhagen	ssp126	2084	Denmark	4872223.0	10.206137838323325	36860933.42076109	8079.108694960986	9858.544678252863	6299.672711669108	149.44923681316521	105.56067439840436	193.33779922792598	1118547078.3766224	559273539.1883112	1677820617.5649338	4872223.0
Copenhagen	ssp126	2085	Denmark	4867614.000000001	10.216972209046205	36384538.39201528	7974.69334619478	9714.973573699332	6234.41311869023	147.51773734040515	104.59492466202434	190.44055001878593	1104090844.6867647	552045422.3433824	1656136267.030147	4867614.000000001
Copenhagen	ssp126	2086	Denmark	4862556.5	10.051215673869555	36128637.57427773	7918.605495731756	9637.85277931267	6199.358212150839	146.48021120198132	104.07616159281244	188.88426081115017	1096325520.1148884	548162760.0574442	1644488280.1723328	4862556.5
Copenhagen	ssp126	2087	Denmark	4857214.0	10.057523090269846	35732331.31028642	7831.743848829552	9518.418014822142	6145.069682836962	144.87342420009773	103.27276809187069	186.47408030832491	1084299584.4536884	542149792.2268442	1626449376.6805325	4857214.0
Copenhagen	ssp126	2088	Denmark	4851702.0	9.889951293125495	31223602.74948675	6843.529369750173	8159.623106087995	5527.4356334123495	126.59320229910647	94.13265714137503	159.05374745683795	947481965.0703598	473740982.5351799	1421222947.6055398	4851702.0
Copenhagen	ssp126	2089	Denmark	4845890.499999999	10.17611867921137	37902066.7789986	8307.302307725371	10172.310895803894	6442.293719646849	153.67041548037912	107.67126373201133	199.66956722874693	1150140328.139558	575070164.069779	1725210492.2093372	4845890.499999999
Copenhagen	ssp126	2090	Denmark	4839687.5	10.172981157643978	37710531.695014015	8265.322015345188	10114.587993781142	6416.0560369092345	152.8938542414736	107.2829831125586	198.5047253703886	1144328185.3445816	572164092.6722908	1716492278.0168724	4839687.5
Copenhagen	ssp126	2091	Denmark	4833478.5	10.032308580705452	33630958.68989244	7371.169027921283	8885.127636073272	5857.210419769293	136.35360374972754	99.01285786668554	173.6943496327695	1020533315.2089018	510266657.6044509	1530799972.8133526	4833478.5
Copenhagen	ssp126	2092	Denmark	4827362.5	10.122535214358638	36015108.58155412	7893.722428833432	9603.638562327476	6183.806295339386	146.01991842737806	103.84601520551081	188.1938216492453	1092880476.505371	546440238.2526855	1639320714.7580566	4827362.5
Copenhagen	ssp126	2093	Denmark	4821326.5	10.076407503560052	34819965.89225285	7631.773346246851	9243.458573770928	6020.088118722773	141.17432320709278	101.42321759536814	180.9254288188173	1056613805.0106055	528306902.5053027	1584920707.5159082	4821326.5
Copenhagen	ssp126	2094	Denmark	4815261.500000001	10.211131885945338	38854034.46249246	8515.952758902109	10459.205266171906	6572.700251632309	157.53008018677565	109.6010960852096	205.45906428834172	1179027840.534492	589513920.267246	1768541760.801738	4815261.500000001
Copenhagen	ssp126	2095	Denmark	4809379.500000001	10.127663119779724	35279627.17086235	7732.521023750303	9381.986630338175	6083.055417162432	143.03797724147637	102.35504461256	183.72090987039275	1070562252.120248	535281126.060124	1605843378.180372	4809379.500000001
Copenhagen	ssp126	2096	Denmark	4803822.0	10.299884021137093	39367967.3177227	8628.59557648682	10614.089140350883	6643.102012622754	159.61377329651404	110.64294264007879	208.5846039529493	1194623161.6604564	597311580.8302282	1791934742.4906845	4803822.0
Copenhagen	ssp126	2097	Denmark	4798190.000000001	10.139411377360755	36647088.831425995	8032.23864798343	9794.098363658724	6270.3789323081355	148.58222375335066	105.1271678684971	192.03727963820415	1112057952.3988001	556028976.1994001	1668086928.5982003	4798190.000000001
Copenhagen	ssp126	2098	Denmark	4792572.0	10.008485007377075	34284785.16344209	7514.47346048011	9082.17123084166	5946.77569011856	139.00448256402245	100.33829727383302	177.67066785421198	1040373715.9770052	520186857.9885026	1560560573.965508	4792572.0
Dubai	ssp126	2024	United Arab Emirates	8747775.5	28.273674087339714	2375252.711554722	520.6033340394024	798.0484289949383	243.15823908386653	150.4615755128537	43.54760761993202	257.37554340577594	71101754.24778381	35550877.123891905	106652631.37167571	8747775.5
Dubai	ssp126	2025	United Arab Emirates	9028876.0	28.246788924419565	2547633.947326201	558.3855227016444	849.998938405521	266.77210699776776	161.3811514370747	49.00739558204225	273.7549072921065	76261882.34831364	38130941.17415682	114392823.52247047	9028876.0
Dubai	ssp126	2026	United Arab Emirates	9224061.5	28.249600377925606	2720114.0148598044	596.1893731199684	901.9792327307165	290.3995135092203	172.3069879088844	54.4703138179473	290.1436619998226	81424968.91790567	40712484.45895284	122137453.3768585	9224061.5
Dubai	ssp126	2027	United Arab Emirates	9376129.5	28.340116216986395	2190144.2827091836	480.03162360750366	742.2623271510776	217.80092006392982	138.7357891536502	37.68471444033	239.78686386696987	65560645.31527203	32780322.657636017	98340967.97290805	9376129.5
Dubai	ssp126	2028	United Arab Emirates	9504931.499999998	28.352076041230386	2880334.7985414723	631.3062572145806	950.2649483608083	312.3475660683529	182.45625389030104	59.54494680865503	305.3675609719455	86221081.23526187	43110540.617630936	129331621.85289282	9504931.499999998
Dubai	ssp126	2029	United Arab Emirates	9615564.5	28.19761887336045	2433884.5653773984	533.4541513156055	815.7183027497175	251.1899998814934	154.17563972946778	45.40463972823906	262.9466397306977	72856863.35314858	36428431.67657429	109285295.02972287	9615564.5
Dubai	ssp126	2030	United Arab Emirates	9715039.499999998	28.345482137889732	2865966.2864326607	628.1569942866219	945.934711834865	310.37927673837873	181.54607327703442	59.08985650202254	304.00229005204733	85790968.51003604	42895484.25501802	128686452.76505405	9715039.499999998
Dubai	ssp126	2031	United Arab Emirates	9812313.0	28.483429546785093	2782593.839712005	609.8835813067521	920.8087689875443	298.9583936259602	176.26480378224366	56.449221754626706	296.08038580986056	83295264.71021236	41647632.35510618	124942897.06531855	9812313.0
Dubai	ssp126	2032	United Arab Emirates	9912495.0	28.283765083557363	3467107.8269376187	759.9140442603114	1127.1006555486883	392.7274329719346	219.62568596439476	78.12966284570248	361.1217090830861	103785777.1774223	51892888.58871115	155678665.76613346	9912495.0
Dubai	ssp126	2033	United Arab Emirates	10014858.0	28.462829002492054	3256054.154408332	713.6557050758101	1063.495439169999	363.8159709816214	206.2563851181936	71.44501242260102	341.0677578137836	97468013.05730604	48734006.52865302	146202019.58595905	10014858.0
Dubai	ssp126	2034	United Arab Emirates	10117407.0	28.450443327571758	3533741.2557024313	774.5186313868456	1147.1819628476728	401.8552999260186	223.84661396292304	80.24012684496634	367.453101080878	105780408.59229277	52890204.296146385	158670612.88843915	10117407.0
Dubai	ssp126	2035	United Arab Emirates	10218030.999999998	28.523896193998855	3707066.604788406	812.5077489947304	1199.4169995585144	425.5984984309466	234.82599521904203	85.72981747302615	383.9221729650586	110968798.15424192	55484399.07712096	166453197.23136288	10218030.999999998
Dubai	ssp126	2036	United Arab Emirates	10315845.000000002	28.413240195656893	4107023.3148655063	900.1694936691634	1319.9518984858596	480.3870888524672	260.1614538177856	98.39754677239742	421.92536086317153	122941260.5247999	61470630.26239995	184411890.78719985	10315845.000000002
Dubai	ssp126	2037	United Arab Emirates	10411831.0	28.55119730785291	3509315.9974107808	769.1651501174427	1139.820926102244	398.5093741326418	222.2993837136975	79.46651172035328	365.1322557070414	105049253.24867669	52524626.624338344	157573879.87301505	10411831.0
Dubai	ssp126	2038	United Arab Emirates	10507697.0	28.58609511760078	3469712.7568216696	760.4849877965416	1127.8857029110045	393.08427268207856	219.79069655570996	78.21216814135957	361.3692249700582	103863754.17900519	51931877.089502595	155795631.26850778	10507697.0
Dubai	ssp126	2039	United Arab Emirates	10604777.0	28.55974139822192	4081142.0384925567	894.4968851490647	1312.1520617707242	476.84170852740556	258.52199137220225	97.57781554960627	419.4661671947984	122166520.15998009	61083260.079990044	183249780.23997015	10604777.0
Dubai	ssp126	2040	United Arab Emirates	10703997.0	28.48109526622741	3711387.856279663	813.4548726092524	1200.719294528482	426.1904506900229	235.099727064247	85.8666833956286	384.33277073286695	111098152.2057412	55549076.1028706	166647228.3086118	10703997.0
Dubai	ssp126	2041	United Arab Emirates	10805252.499999998	28.624555991498138	3535031.747357835	774.8014788729615	1147.5708781410822	402.032079604841	223.9283608047264	80.28100026586816	367.57572134358634	105819038.67998599	52909519.33999299	158728558.01997897	10805252.499999998
Dubai	ssp126	2042	United Arab Emirates	10906574.5	28.68419395375095	4713575.882411891	1033.1125221724806	1502.7485626779207	563.4764816670404	298.58383072969934	117.60873522835465	479.5589262310439	141098045.0160873	70549022.50804365	211647067.52413094	10906574.5
Dubai	ssp126	2043	United Arab Emirates	11007755.0	28.552567928920435	4734992.631735786	1037.806604216074	1509.2029254878616	566.4102829442862	299.9404854679357	118.28706259747284	481.59390833839774	141739142.4621849	70869571.23109245	212608713.69327736	11007755.0
Dubai	ssp126	2044	United Arab Emirates	11111355.5	28.701735889060664	3957131.014132291	867.3163866591436	1274.7788763470826	459.8538969712048	250.6664507741696	93.65004525059004	407.6828562977509	118454325.10166666	59227162.55083333	177681487.65249997	11111355.5
Dubai	ssp126	2045	United Arab Emirates	11218737.5	28.67622858597245	4428471.021774409	970.6237855944024	1416.8265498830633	524.4210213057415	280.5237201952666	108.5786799611381	452.468760429395	132563603.3386685	66281801.66933425	198845405.00800276	11218737.5
Dubai	ssp126	2046	United Arab Emirates	11331206.5	28.822973503589854	4657912.973759757	1020.9124326048897	1485.9734395224832	555.8514256872961	295.05783583547793	115.84573778124363	474.2699338897117	139431809.48988503	69715904.74494252	209147714.23482755	11331206.5
Dubai	ssp126	2047	United Arab Emirates	11450607.499999998	28.730651919154255	4504186.53780377	987.2189671898788	1439.644924576843	534.7930098029143	285.31995757124037	110.97679864912513	459.66311649335483	134830101.5463221	67415050.77316105	202245152.31948316	11450607.499999998
Dubai	ssp126	2048	United Arab Emirates	11576156.0	28.680458669876526	5012881.369743579	1098.7137248753165	1592.9502163943198	604.4772333563128	317.5434870915261	127.08856340926803	507.9984107737824	150057573.87032092	75028786.93516046	225086360.80548137	11576156.0
Dubai	ssp126	2049	United Arab Emirates	11706260.5	28.754053445347253	5654275.393211119	1239.2932368682018	1786.2470453845376	692.3394283518661	358.1729135209746	147.40327662399258	568.942550417956	169257316.28540733	84628658.14270367	253885974.42811102	11706260.5
Dubai	ssp126	2050	United Arab Emirates	11840029.5	28.822580089862956	5263098.004241166	1153.555726956979	1668.3579692566063	638.7534846573519	333.3935854254379	135.01361257622332	531.7735582746509	157547657.5857121	78773828.79285605	236321486.37856817	11840029.5
Dubai	ssp126	2051	United Arab Emirates	11976808.0	28.720008768202742	6070860.696799312	1330.5996047779427	1911.7933012604308	749.4059082954542	384.5617187240881	160.59767922554894	608.5257582226238	181727545.55190858	90863772.77595429	272591318.32786286	11976808.0
Dubai	ssp126	2052	United Arab Emirates	12116673.0	28.6849424996217	5588546.367273677	1224.8868750188994	1766.4382978417466	683.3354521960522	354.0092753736034	145.3214575503059	562.6970931969013	167289757.6225266	83644878.8112633	250934636.43378988	12116673.0
Dubai	ssp126	2053	United Arab Emirates	12259666.5	28.601308382288043	4947125.865452669	1084.3015595512811	1573.1334890737717	595.4696300287908	313.37817165956005	125.00590569328526	501.75043762583726	148089222.59393328	74044611.29696664	222133833.89089993	12259666.5
Dubai	ssp126	2054	United Arab Emirates	12405819.0	28.71199947968565	5049061.180792252	1106.6435464750252	1603.8537210939198	609.4333718561309	319.8353153865344	128.23447755677225	511.43615321629665	151140594.64592066	75570297.32296033	226710891.968881	12405819.0
Dubai	ssp126	2055	United Arab Emirates	12554353.0	28.74124947098779	5972589.097792026	1309.060624173606	1882.177202929468	735.9440454177438	378.33665494755803	157.48514733728297	599.1881625578305	178785844.63387057	89392922.31693529	268178766.95080584	12554353.0
Dubai	ssp126	2056	United Arab Emirates	12704408.0	28.75639023773509	5471339.54264168	1199.19770797627	1731.1156931581313	667.2797227944087	346.5847502234144	141.60919497521272	551.5603054716175	163781242.17042008	81890621.08521004	245671863.25563014	12704408.0
Dubai	ssp126	2057	United Arab Emirates	12856019.999999998	28.773110748565305	5961018.375524743	1306.5245754574894	1878.690135944808	734.359014970171	377.603701736438	157.11867073172266	598.0887327411485	178439482.05648443	89219741.02824222	267659223.08472663	12856019.999999998
Dubai	ssp126	2058	United Arab Emirates	13009160.999999998	28.733371399811027	6606625.362115687	1448.0274766281068	2073.256625054407	822.7983282018068	418.50000043006315	177.56682007853695	659.4331807815902	197765336.97623104	98882668.48811552	296648005.4643465	13009160.999999998
Dubai	ssp126	2059	United Arab Emirates	13163284.499999998	28.78619988349142	5589257.96470386	1225.0428415789393	1766.6527518618018	683.4329312960773	354.054351870078	145.3439957985437	562.7647079416129	167311058.86148876	83655529.43074438	250966588.29223314	13163284.499999998
Dubai	ssp126	2060	United Arab Emirates	13317550.000000002	28.660424440445862	6365790.1095019085	1395.241667836046	2000.6761379653235	789.8071977067689	403.2441704415186	169.93890508426395	636.5494357987723	190556079.25714844	95278039.62857422	285834118.88572264	13317550.000000002
Dubai	ssp126	2061	United Arab Emirates	13472263.5	28.6858628476323	5843044.692643703	1280.6673298945216	1843.1364232957271	718.198236493316	370.13059956545897	153.38211964623483	586.8790794846848	174908011.16620427	87454005.58310214	262362016.7493064	13472263.5
Dubai	ssp126	2062	United Arab Emirates	13628268.500000002	28.909259524886423	5648230.89738288	1237.968415864752	1784.4254165047937	691.51141522471	357.79002189808693	147.21183081254784	568.3682129836218	169076377.95626014	84538188.97813007	253614566.93439022	13628268.500000002
Dubai	ssp126	2063	United Arab Emirates	13785442.5	28.842777156023917	6101125.26770734	1337.2329353879218	1920.9141308491521	753.551739926691	386.478843162634	161.55624144482113	611.4014448804453	182633497.18924358	91316748.59462179	273950245.7838654	13785442.5
Dubai	ssp126	2064	United Arab Emirates	13943672.0	28.626676230558488	7236024.88889682	1585.9780578404102	2262.9386742213237	909.0174414594964	458.3696294450555	197.5016345860328	719.2376243040785	216606031.38283658	108303015.69141829	324909047.0742549	13943672.0
Dubai	ssp126	2065	United Arab Emirates	14102842.499999998	28.831073185274178	6532149.715632098	1431.704047261841	2050.8119096757914	812.5961848478906	413.7823032129414	175.20797146997543	652.3566349559069	195535953.51401612	97767976.75700806	293303930.27102417	14102842.499999998
Dubai	ssp126	2066	United Arab Emirates	14262379.5	28.7957255022212	6536502.893195517	1432.6581683716317	2052.123826201753	813.1925105415099	414.05805743121647	175.34584857911275	652.7702662833201	195666263.2531886	97833131.6265943	293499394.8797829	14262379.5
Dubai	ssp126	2067	United Arab Emirates	14422406.5	28.70849493536555	6429549.626133275	1409.216356412784	2019.891334758338	798.5413780672301	407.2830490330993	171.95834438005429	642.6077536861426	192464681.849381	96232340.9246905	288697022.7740715	14422406.5
Dubai	ssp126	2068	United Arab Emirates	14583360.499999998	28.61412242433954	7467850.802512134	1636.7892169889724	2332.804018050597	940.7744159273476	473.05475833158863	204.84419902929923	741.2653176338767	223545599.98450965	111772799.99225482	335318399.97676444	14583360.499999998
Dubai	ssp126	2069	United Arab Emirates	14745310.5	28.62506039948618	7090583.581188217	1554.100510945374	2219.107047240649	889.0939746500986	449.1565767892112	192.89510825811092	705.4180453203144	212252333.74558395	106126166.87279198	318378500.6183759	14745310.5
Dubai	ssp126	2070	United Arab Emirates	14908141.499999998	28.74096948328225	6413387.769170762	1405.6740315990824	2015.0206381394983	796.3274250586666	406.2592680897218	171.4464539083668	641.0720822710791	191980886.4299098	95990443.2149549	287971329.6448647	14908141.499999998
Dubai	ssp126	2071	United Arab Emirates	15071899.000000002	28.757894943510976	6420001.771490024	1407.1236759430303	2017.0138991124268	797.2334527736342	406.6782353872056	171.6559375571074	641.7005332173055	192178872.59163934	96089436.29581967	288268308.88745904	15071899.000000002
Dubai	ssp126	2072	United Arab Emirates	15236658.0	28.726717752071014	7780312.068881144	1705.273878110947	2426.9704270933116	983.5773291285819	492.84777412141585	214.74070692421267	770.9548413186185	232898939.1324858	116449469.5662429	349348408.6987287	15236658.0
Dubai	ssp126	2073	United Arab Emirates	15402676.000000002	28.737724146938337	6119106.127286663	1341.1739457066774	1926.3330200374412	756.0148713759133	387.6178497400052	162.12574473350676	613.109954746503	183171743.3525901	91585871.67629506	274757615.0288852	15402676.000000002
Dubai	ssp126	2074	United Arab Emirates	15569546.999999998	28.877915624689003	6955991.696098077	1524.6009196927407	2178.545109268278	870.656730117203	440.6307862561037	188.63221299155762	692.6293595206528	208223407.0167049	104111703.50835244	312335110.5250573	15569546.999999998
Dubai	ssp126	2075	United Arab Emirates	15736647.5	28.732435605021543	7427089.863511833	1627.8553125505505	2320.5198994477664	935.190725653334	470.4727361865186	203.5531879567649	737.3922844162744	222325445.91264603	111162722.95632301	333488168.868969	15736647.5
Dubai	ssp126	2076	United Arab Emirates	15904233.999999998	28.755285886163946	7291748.919589426	1598.1915440196117	2279.732217717726	916.6508703214973	461.8994961456181	199.266567936313	724.5324243549221	218274096.56037655	109137048.28018828	327411144.84056485	15904233.999999998
Dubai	ssp126	2077	United Arab Emirates	16072197.499999998	28.640007511932335	7881980.587947336	1727.5573891391532	2457.610254757096	997.5045235212109	499.28801750450276	217.96082861575744	780.6152063932516	235942324.7992883	117971162.39964415	353913487.19893247	16072197.499999998
Dubai	ssp126	2078	United Arab Emirates	16240390.0	28.82473520976849	7072230.0068262685	1550.077809715358	2213.575833049377	886.5797863813387	447.99396040681364	192.31380006691208	703.6741207467144	211702930.5904994	105851465.2952497	317554395.8857491	16240390.0
Dubai	ssp126	2079	United Arab Emirates	16408726.999999998	28.759010094098667	7790404.021029475	1707.4858128283895	2430.0118373297955	984.9597883269836	493.4870538969304	215.06034681196925	771.9137609818911	233201035.6201731	116600517.81008655	349801553.43025964	16408726.999999998
Dubai	ssp126	2080	United Arab Emirates	16577128.500000002	28.778921507833395	7289316.95402657	1597.6585104715882	2278.999296589194	916.3177243539827	461.7454420660675	199.18954089653758	724.3013432355954	218201297.141204	109100648.570602	327301945.711806	16577128.500000002
Dubai	ssp126	2081	United Arab Emirates	16745732.0	28.80829450984386	8093934.453636874	1774.0130309341212	2521.4867622251763	1026.5392996430655	512.7143415383866	224.67399063269832	800.7546924440753	242287035.65755388	121143517.82877694	363430553.4863308	16745732.0
Dubai	ssp126	2082	United Arab Emirates	16914556.5	28.882898631058975	7122548.159067464	1561.106445823017	2228.7402076974086	893.4726839486258	451.18138902284164	193.9075143749245	708.455263670754	213209174.0640683	106604587.03203414	319813761.0961024	16914556.5
Dubai	ssp126	2083	United Arab Emirates	17083656.000000004	28.804996133159836	7401129.194866649	1622.1653029844824	2312.696136294423	931.6344696745415	468.82824459759405	202.73094216230223	734.9255470328878	221548328.9881442	110774164.4940721	332322493.4822163	17083656.000000004
Dubai	ssp126	2084	United Arab Emirates	17252901.5	28.717437128401826	8835652.993037332	1936.5814779260018	2745.0183768390125	1128.144579012991	559.698874797692	248.1662572623508	871.23149233303	264489931.8180039	132244965.90900195	396734897.72700584	17252901.5
Dubai	ssp126	2085	United Arab Emirates	17422009.5	28.654136034190444	7764717.607612389	1701.8559139972476	2422.270726436975	981.4411015575198	491.85993514312116	214.24678743506504	769.4730828511754	232432128.36015663	116216064.18007831	348648192.5402349	17422009.5
Dubai	ssp126	2086	United Arab Emirates	17591067.0	28.745518216544358	8802296.330615133	1929.2704286279854	2734.9656840542402	1123.575173201731	557.5858802697887	247.1097599983992	868.0620005411779	263491420.29014298	131745710.14507149	395237130.43521446	17591067.0
Dubai	ssp126	2087	United Arab Emirates	17760255.5	28.712842499876107	8065688.522081106	1767.8221418260073	2512.97428970152	1022.6699939504946	510.9250888230702	223.77936427504048	798.0708133710998	241441510.7691037	120720755.38455185	362162266.1536555	17760255.5
Dubai	ssp126	2088	United Arab Emirates	17929413.0	28.78016954538456	8408787.948177472	1843.0220160389094	2616.3741167442604	1069.6699153335585	532.6588942227618	234.64626697488538	830.6715214706367	251711984.70991307	125855992.35495654	377567977.06486964	17929413.0
Dubai	ssp126	2089	United Arab Emirates	18098498.0	28.662354940144237	9064132.880987182	1986.6592615862428	2813.8753293718437	1159.443193800642	574.1720480085685	255.40284386778833	892.9412521493493	271329339.1638176	135664669.5819088	406994008.74572635	18098498.0
Dubai	ssp126	2090	United Arab Emirates	18267331.5	28.759953946967837	9026688.871697143	1978.452355440481	2802.5908334214214	1154.313877459541	571.8001384412651	254.21688908413708	889.3833877983932	270208475.37798077	135104237.68899038	405312713.0669712	18267331.5
Dubai	ssp126	2091	United Arab Emirates	18435944.000000004	28.853864887755158	8721208.308844738	1911.4977115276256	2710.528198041245	1112.467225014006	552.4493188203719	244.5414792736918	860.3571583670569	261064099.37043184	130532049.68521592	391596149.05564773	18435944.000000004
Dubai	ssp126	2092	United Arab Emirates	18604440.000000004	28.712765273985823	9548796.980484687	2092.8870094213125	2959.9384826450646	1225.8355361975605	604.8733387176258	270.7534892223189	938.9931882129354	285837466.03703725	142918733.01851863	428756199.0555559	18604440.000000004
Dubai	ssp126	2093	United Arab Emirates	18772755.0	28.650143779422105	10185197.96389563	2232.372156470286	3151.7305598374037	1313.0137531031692	645.1864785179239	290.91005912246703	999.4628979133845	304887744.8159695	152443872.40798476	457331617.2239543	18772755.0
Dubai	ssp126	2094	United Arab Emirates	18941262.0	28.804402495884325	8277469.246727941	1814.239834899286	2576.7986176772783	1051.6810521212938	524.3404451506781	230.4870424388445	818.1938478625127	247781038.75490737	123890519.37745368	371671558.13236105	18941262.0
Dubai	ssp126	2095	United Arab Emirates	19110096.5	28.727352823778965	8412474.750480458	1843.8300822970982	2617.48520784927	1070.1749567449265	532.8924365656105	234.76303814631027	831.0218349849106	251822346.90844133	125911173.45422067	377733520.362662	19110096.5
Dubai	ssp126	2096	United Arab Emirates	19279408.499999996	28.652274500278033	9370230.793758217	2053.749215070306	2906.1240154124303	1201.3744147281814	593.5619739699978	265.09780684850375	922.0261410914923	280492195.1680363	140246097.58401814	420738292.75205445	19279408.499999996
Dubai	ssp126	2097	United Arab Emirates	19449516.0	28.630728994741965	8798943.53344281	1928.5355689737776	2733.9552520297043	1123.1158859178513	557.3734956496316	247.00356768832214	867.7434236109414	263391056.33331877	131695528.16665938	395086584.4999782	19449516.0
Dubai	ssp126	2098	United Arab Emirates	19620382.5	28.67464097519809	7819552.318740607	1713.8744808198703	2438.7962558180816	988.9527058216592	495.3334674493894	215.98355358820154	774.6833813105823	234073572.29406705	117036786.14703353	351110358.4411006	19620382.5
Dublin	ssp126	2024	Ireland	3922866.0	10.729276166924079	12155991.05132136	2664.3268057692076	2514.1582941314978	2814.4953174069174	46.02429692639427	49.48303187019171	42.56556198259683	562044862.0182841	281022431.00914204	843067293.0274261	3922866.0
Dublin	ssp126	2025	Ireland	3979180.4999999995	10.831745004194003	12603367.9263952	2762.3820112648436	2648.9842016879975	2875.7798208416903	47.71812888542313	50.32994784970613	45.106309921140124	582729796.1350874	291364898.0675437	874094694.202631	3979180.4999999995
Dublin	ssp126	2026	Ireland	4034647.0	10.76272899749087	12735445.060537396	2791.330424227517	2688.788269511673	2893.872578943361	48.218191546976726	50.57997918048294	45.856403913470515	588836519.5047668	294418259.7523834	883254779.2571502	4034647.0
Dublin	ssp126	2027	Ireland	4091243.4999999995	10.718860324837596	11894865.840218715	2607.0938827878063	2435.4630250320706	2778.7247405435414	45.035640041076235	48.988703427532684	41.0825766546198	549971466.8813471	274985733.44067353	824957200.3220205	4091243.4999999995
Dublin	ssp126	2028	Ireland	4149138.0	10.69449135742541	11490500.888720863	2518.4659482129346	2313.599614991622	2723.332281434247	43.504657292258045	48.22321205312359	38.78610253139249	531275233.6898194	265637616.8449097	796912850.5347291	4149138.0
Dublin	ssp126	2029	Ireland	4205770.0	10.775955969363121	12836652.296441048	2813.5128320968106	2719.2890803319515	2907.7365838616693	48.60137641908333	50.771571616536235	46.43118122163037	593515941.0919136	296757970.5459568	890273911.6378703	4205770.0
Dublin	ssp126	2030	Ireland	4259797.000000001	10.74276510446768	11255259.127459345	2466.906110128218	2242.704837625137	2691.107382631299	42.61399879933257	47.777882806660855	37.45011479200425	520398586.7187122	260199293.3593561	780597880.0780683	4259797.000000001
Dublin	ssp126	2031	Ireland	4311242.0	10.766713459817094	13574608.249105481	2975.2566025438095	2941.686764696575	3008.826440391044	51.3953817569146	52.168574285451875	50.62218922837725	627636100.430608	313818050.215304	941454150.645912	4311242.0
Dublin	ssp126	2032	Ireland	4359533.5	10.662521881808642	11536209.504804542	2528.4842750257953	2327.374814359306	2729.593735692285	43.67771656071651	48.309741687352826	39.045691434080155	533388618.9918761	266694309.49593806	800082928.4878142	4359533.5
Dublin	ssp126	2033	Ireland	4403585.5	10.816624146986948	13304452.246663623	2916.044328036005	2860.2698872483443	2971.818768823666	50.37253302164193	51.65714991781554	49.08791612546833	615145157.2837446	307572578.6418723	922717735.9256169	4403585.5
Dublin	ssp126	2034	Ireland	4443295.5	10.639809232371556	11621889.864200534	2547.2635318797115	2353.1962925334406	2741.3307712259825	44.00211448803918	48.47194065101416	39.53228832506419	537350139.3295504	268675069.6647752	806025208.9943256	4443295.5
Dublin	ssp126	2035	Ireland	4478782.499999999	10.788911965714686	12262288.020146605	2687.6247715391246	2546.192997065133	2829.0565460131156	46.42675224533391	49.684259529661524	43.169244961006385	566959612.6892998	283479806.3446499	850439419.0339497	4478782.499999999
Dublin	ssp126	2036	Ireland	4512155.0	10.704427388085728	11446190.906844195	2508.7541713632536	2300.245921823311	2717.2624209031965	43.336893450208166	48.13933013209865	38.53445676831759	529226515.6918577	264613257.84592885	793839773.5377865	4512155.0
Dublin	ssp126	2037	Ireland	4544580.0	10.874175830965438	13138018.939475289	2879.5657949536303	2810.111904260079	2949.0196856471816	49.7423930424221	51.34207992820562	48.14270615663855	607449940.5976694	303724970.2988347	911174910.896504	4544580.0
Dublin	ssp126	2038	Ireland	4574798.5	10.891938837294578	12953770.38693016	2839.1825505601773	2754.584943219081	2923.780157901274	49.044802031142794	50.993284422565964	47.09631963971958	598931017.5534612	299465508.7767306	898396526.3301919	4574798.5
Dublin	ssp126	2039	Ireland	4601540.999999999	10.870231255491936	14592758.776191872	3198.4128824531554	3248.5266495719256	3148.2991153343846	55.2502432796438	54.09600504681647	56.40448151247105	674711346.7099214	337355673.3549607	1012067020.064882	4601540.999999999
Dublin	ssp126	2040	Ireland	4624554.0	10.736755456260704	11310915.842334809	2479.104842155717	2259.4780941629483	2698.731590148486	42.824722973162665	47.8832448935759	37.766201052749494	522971932.6927675	261485966.34638375	784457899.0391512	4624554.0
Dublin	ssp126	2041	Ireland	4647453.5	10.62799055930065	11115248.236021819	2436.2187914569795	2200.509774452184	2671.927808461775	42.08389781346959	47.51283231372936	36.654963313209734	513925037.8466519	256962518.92332596	770887556.7699778	4647453.5
Dublin	ssp126	2042	Ireland	4667023.0	10.650389043419061	9850778.247883914	2159.0746844678497	1819.4366273421306	2498.712741593569	37.296436063714694	45.11910143885192	29.473770688577524	455460955.64975536	227730477.82487768	683191433.474633	4667023.0
Dublin	ssp126	2043	Ireland	4680814.0	10.725357373000483	11272393.816690698	2470.6616584528983	2247.8687165715723	2693.4546003342243	42.67887314989731	47.81031998194322	37.547426317851404	521190826.85808897	260595413.42904449	781786240.2871335	4680814.0
Dublin	ssp126	2044	Ireland	4692973.5	10.731389882337208	12799713.857756274	2805.4167359467233	2708.1569481255815	2902.6765237678646	48.46152227943748	50.70164454671331	46.2214000121616	591808054.0437821	295904027.02189106	887712081.0656731	4692973.5
Dublin	ssp126	2045	Ireland	4703516.0	10.81781986447112	13530464.738310482	2965.5813125065497	2928.383240895343	3002.7793841177563	51.228248197863415	52.08500750592628	50.37148888980049	625595079.3958749	312797539.6979374	938392619.0938122	4703516.0
Dublin	ssp126	2046	Ireland	4711766.5	10.801081551013278	12523166.468806764	2744.803609601625	2624.813899401072	2864.7933198021783	47.414474853234694	50.17812083361192	44.65082887285746	579021598.5086129	289510799.25430644	868532397.7629193	4711766.5
Dublin	ssp126	2047	Ireland	4718598.0	10.86617138353822	15843650.057240184	3472.5808344637444	3625.5075835864864	3319.6540853410033	59.9862941288533	56.46403047142122	63.50855778628549	732547603.2922435	366273801.64612174	1098821404.9383652	4718598.0
Dublin	ssp126	2048	Ireland	4725159.000000001	10.815521954962364	13048323.790608773	2859.9065842431614	2783.080489533184	2936.7326789531385	49.4027945558108	51.172280684899974	47.63330842672163	603302792.302187	301651396.1510935	904954188.4532804	4725159.000000001
Dublin	ssp126	2049	Ireland	4730887.000000001	10.81378368860725	15210013.460307527	3333.701580341518	3434.5486091684247	3232.8545515146116	57.58725658781435	55.26451170090175	59.910001474726975	703250757.6307769	351625378.81538844	1054876136.4461653	4730887.000000001
Dublin	ssp126	2050	Ireland	4735207.0	10.967102084187687	15373528.88173566	3369.5405768189175	3483.8272293248488	3255.2539243129863	58.206349039929485	55.57405792695931	60.83864015289962	710811062.840482	355405531.420241	1066216594.260723	4735207.0
Dublin	ssp126	2051	Ireland	4738522.499999999	10.79784923988615	13242315.611791689	2902.425339570924	2841.543778108857	2963.30690103299	50.13727495660393	51.53952088529654	48.73502902791131	612272205.4836462	306136102.7418231	918408308.2254692	4738522.499999999
Dublin	ssp126	2052	Ireland	4741785.5	10.84699906497738	14506548.220755229	3179.517418247864	3222.5453862896497	3136.489450206078	54.92383795531825	53.9328023846537	55.91487352598282	670725312.2080584	335362656.1040292	1006087968.3120875	4741785.5
Dublin	ssp126	2053	Ireland	4745137.000000001	10.911513574334377	15478330.321612075	3392.5107554219676	3515.4112249040422	3269.6102859398925	58.60314207529943	55.77245444464429	61.4338297059546	715656666.1784551	357828333.08922756	1073484999.2676827	4745137.000000001
Dublin	ssp126	2054	Ireland	4748638.5	10.731416602171196	12080877.528962344	2647.863567991889	2491.5213421876842	2804.2057937960935	45.73990653472286	49.340836674356005	42.138976395089706	558571910.3575151	279285955.17875755	837857865.5362726	4748638.5
Dublin	ssp126	2055	Ireland	4751792.0	10.77606033140859	12556445.639885347	2752.097674495561	2634.8432386302334	2869.352110360888	47.540474489522545	50.24112065175584	44.8398283272892	580560295.5213021	290280147.76065105	870840443.2819531	4751792.0
Dublin	ssp126	2056	Ireland	4755254.5	10.68597320860609	10972849.311667072	2405.008068310734	2157.595030126096	2652.4211064953715	41.54475539810975	47.243261106049445	35.84624969017007	507341075.79430974	253670537.89715487	761011613.6914647	4755254.5
Dublin	ssp126	2057	Ireland	4758650.5	10.773945450876191	12550420.606452232	2750.7771192225496	2633.027475129843	2868.526763315256	47.51766286301292	50.22971483850103	44.80561088752483	580281721.847607	290140860.9238035	870422582.7714105	4758650.5
Dublin	ssp126	2058	Ireland	4760700.0	10.759762022350662	13019023.363570645	2853.4845728375444	2774.2502238504608	2932.718921824628	49.29185900572859	51.116812909858865	47.46690510159843	601948056.6494381	300974028.3247191	902922084.9741572	4760700.0
Dublin	ssp126	2059	Ireland	4761802.0	10.961133986095373	15382704.08452991	3371.5515801710817	3486.5923589340746	3256.510801408089	58.24108765202442	55.59142723300678	60.89074807104205	711235287.8639054	355617643.9319527	1066852931.7958581	4761802.0
Dublin	ssp126	2060	Ireland	4762236.0	10.78575242245503	13100918.392633311	2871.434168248539	2798.930917540579	2943.9374189565	49.601925138424996	51.27184597620707	47.93200430064294	605734558.3106501	302867279.15532506	908601837.4659752	4762236.0
Dublin	ssp126	2061	Ireland	4763023.0	11.041925490007461	17145698.988688156	3757.961422178368	4017.9058916940935	3498.0169526626432	64.91603505911907	58.9289009365541	70.903169181684	792749186.9333519	396374593.46667594	1189123780.4000278	4763023.0
Dublin	ssp126	2062	Ireland	4764214.0	10.736636871535211	11644985.210610429	2552.325525613387	2360.1565339172444	2744.49451730953	44.089556727532305	48.51566177076072	39.663451684303965	538417976.6396809	269208988.31984043	807626964.9595213	4764214.0
Dublin	ssp126	2063	Ireland	4764992.999999999	10.87188578847464	13416528.58881174	2940.6090057670995	2894.046319128599	2987.1716924056	50.796869863259396	51.86931833862427	49.72442138789449	620327123.2783067	310163561.63915336	930490684.9174601	4764992.999999999
Dublin	ssp126	2064	Ireland	4764335.5	10.652587216013155	11603645.556172473	2543.264779435205	2347.6980079222444	2738.8315509481663	43.93303896417977	48.43740288908445	39.428675039275035	536506594.8135205	268253297.40676025	804759892.2202808	4764335.5
Dublin	ssp126	2065	Ireland	4762213.5	10.862635415192194	13006642.020063361	2850.77085371266	2770.518860053745	2931.022847371575	49.24498149261423	51.09337415330169	47.396588831926735	601375592.3827426	300687796.1913713	902063388.574114	4762213.5
Dublin	ssp126	2066	Ireland	4758876.5	10.870707030041116	13173459.097247487	2887.3335007667147	2820.79249975307	2953.8745017803594	49.87657447917532	51.409170646582226	48.34397831176835	609088553.0728582	304544276.5364291	913632829.6092873	4758876.5
Dublin	ssp126	2067	Ireland	4754275.0	10.88672655137927	14590663.686157033	3197.9536846373003	3247.895252575125	3148.0121166994754	55.24231097322436	54.092038893606755	56.39258305284195	674614478.0478292	337307239.0239146	1011921717.0717437	4754275.0
Dublin	ssp126	2068	Ireland	4748370.0	10.787507930832794	14467544.928785209	3170.968751514709	3210.7909695315616	3131.1465334978557	54.7761659898523	53.858966401920725	55.69336557778392	668921954.5253326	334460977.2626663	1003382931.7879989	4748370.0
Dublin	ssp126	2069	Ireland	4740965.0	10.938668109231093	13867423.992868833	3039.435395697421	3029.932605282791	3048.938186112051	52.50402346936628	52.72289514167771	52.28515179705489	641174740.2342591	320587370.11712956	961762110.3513887	4740965.0
Dublin	ssp126	2070	Ireland	4731966.5	10.919488555600996	14416678.882118952	3159.8200289577208	3195.4614760157033	3124.178581899738	54.58357996166629	53.76267338782771	55.40448653550491	666570110.0677929	333285055.03389645	999855165.1016893	4731966.5
Dublin	ssp126	2071	Ireland	4721669.0	10.866938040351592	12859523.355373207	2818.525666931256	2726.1817282293146	2910.869605633198	48.68796947454626	50.8148681442677	46.56107080482483	594573408.2377403	297286704.11887014	891860112.3566104	4721669.0
Dublin	ssp126	2072	Ireland	4710249.0	10.86439870770681	14445358.856500715	3166.1060507400252	3204.1047559663716	3128.1073455136784	54.69216639046622	53.81696660222768	55.567366178704866	667896158.448055	333948079.2240275	1001844237.6720825	4710249.0
Dublin	ssp126	2073	Ireland	4697683.5	10.878037455817834	13431947.96838233	2943.9885958099685	2898.693255437544	2989.283936182393	50.855249809475254	51.8985083117322	49.81199130721838	621040054.2953312	310520027.1476656	931560081.4429969	4697683.5
Dublin	ssp126	2074	Ireland	4684147.0	10.866800381175603	13959275.696635013	3059.56727597494	3057.6139406643797	3061.5206112855003	52.85178697704585	52.8967768955175	52.806797058574205	645421599.0836487	322710799.54182434	968132398.625473	4684147.0
Dublin	ssp126	2075	Ireland	4670223.0	10.82688522195133	11370074.893174585	2492.0712094630653	2277.3068492105517	2706.8355697155785	43.048707485016756	47.99523714950295	38.10217782053051	525707212.8049356	262853606.4024678	788560819.2074034	4670223.0
Dublin	ssp126	2076	Ireland	4656178.5	10.842045512707129	12321155.058780951	2700.52713617131	2563.9337484343882	2837.1205239082315	46.64963115778501	49.79569898588707	43.5035633296829	569681391.314093	284840695.6570465	854522086.9711394	4656178.5
Dublin	ssp126	2077	Ireland	4641964.0	10.951383216111266	16158796.578918304	3541.6540446945655	3720.483247653865	3362.824841735266	61.179483316620406	57.06062506530478	65.298341567936	747118729.7881665	373559364.89408326	1120678094.6822498	4641964.0
Dublin	ssp126	2078	Ireland	4627844.5	10.836161285632077	13637744.477776578	2989.0946800607626	2960.7141212823853	3017.4752388391394	51.63442442508555	52.288095619537344	50.98075323063372	630555269.4874117	315277634.74370587	945832904.2311176	4627844.5
Dublin	ssp126	2079	Ireland	4613828.0	11.01889671127596	15928634.362346716	3491.2075314733956	3651.119291974756	3331.295770972035	60.30805669644579	56.62491175521747	63.99120163767424	736476940.8374639	368238470.4187319	1104715411.2561958	4613828.0
Dublin	ssp126	2080	Ireland	4600920.999999999	10.963190828238703	15147328.284214567	3319.9623636636093	3415.6571862363	3224.2675410909187	57.349921668332705	55.14584424116092	59.55399909550453	700352443.458036	350176221.729018	1050528665.1870539	4600920.999999999
Dublin	ssp126	2081	Ireland	4589597.0	10.839394476543005	11952548.709880829	2619.7367035356665	2452.846903560379	2786.6265035109545	45.25403552275157	49.097901168370356	41.41016987713279	552638494.224752	276319247.112376	828957741.3371279	4589597.0
Dublin	ssp126	2082	Ireland	4578503.0	10.913287109308285	14354366.449342888	3146.1625094451592	3176.6823866859313	3115.642632204387	54.3476563009641	53.64471155747662	55.05060104445147	663689030.0691501	331844515.03457505	995533545.1037252	4578503.0
Dublin	ssp126	2083	Ireland	4567018.5	10.838480710417233	12921020.655051693	2832.0045271347603	2744.7151610091328	2919.293893260388	48.92080692635279	50.931286870170965	46.91032698253464	597416799.7116534	298708399.8558267	896125199.5674801	4567018.5
Dublin	ssp126	2084	Ireland	4555642.0	10.80840046784232	12322934.582347859	2700.91716873392	2564.470043207977	2837.3642942598626	46.65636868504093	49.79906774951503	43.513669620566816	569763669.4330386	284881834.7165193	854645504.1495578	4555642.0
Dublin	ssp126	2085	Ireland	4544706.0	10.940233841038408	14027092.980650129	3074.4313382248283	3078.052026257976	3070.8106501916805	53.108552781090516	53.02515979753983	53.191945764641275	648557201.5923873	324278600.79619366	972835802.388581	4544706.0
Dublin	ssp126	2086	Ireland	4534423.5	10.891291629372576	14686508.822200008	3218.9608377426102	3276.780088094926	3161.1415873902943	55.605194178844336	54.27348049641674	56.93690786127186	679045977.38301	339522988.691505	1018568966.0745151	4534423.5
Dublin	ssp126	2087	Ireland	4524402.5	10.87798841180175	14546244.833619941	3188.218045725061	3234.508749070796	3141.9273423793256	55.074134931496005	54.00795087274257	56.14031899024941	672560726.3018943	336280363.15094715	1008841089.4528415	4524402.5
Dublin	ssp126	2088	Ireland	4514061.5	10.869915355128011	13666005.201734597	2995.2888113392323	2969.2310517902815	3021.346570888183	51.741423512638846	52.341595163314	51.141251861963724	631861933.3892245	315930966.69461226	947792900.0838368	4514061.5
Dublin	ssp126	2089	Ireland	4503524.0	10.88121855991456	13685696.315990515	2999.6046719980636	2975.165360196175	3024.0439837999525	51.81597684897319	52.37887183148116	51.253081866465244	632772372.4927273	316386186.24636364	949158558.7390909	4503524.0
Dublin	ssp126	2090	Ireland	4492680.499999999	10.880102477214987	15452910.031813767	3386.9391850552147	3507.750315649758	3266.128054460672	58.5068972721655	55.724332043077325	61.289462501253674	714481332.6978828	357240666.3489414	1071721999.0468242	4492680.499999999
Dublin	ssp126	2091	Ireland	4481802.5	10.799410843271954	12283418.649216067	2692.2561422940753	2552.5611318531905	2831.9511527349596	46.50675578782	49.72426130090457	43.28925027473533	567936609.2541678	283968304.6270839	851904913.8812517	4481802.5
Dublin	ssp126	2092	Ireland	4471176.0	10.789330427346648	11385190.221778512	2495.3841581981724	2281.8621537213244	2708.9061626750204	43.105936251381415	48.02385153268528	38.18802097007749	526406085.70996547	263203042.85498273	789609128.5649482	4471176.0
Dublin	ssp126	2093	Ireland	4460422.000000001	10.879381294843428	14924505.815626923	3271.124562329331	3348.505209401668	3193.743915256995	56.506284369419674	54.724025591704404	58.28854314713497	690050015.3727261	345025007.68636304	1035075023.0590892	4460422.000000001
Dublin	ssp126	2094	Ireland	4449380.0	10.844313043663648	13467962.265994646	2951.8821404921196	2909.5468793755017	2994.2174016087374	50.99160502065531	51.96668591732222	50.01652412398841	622705212.7218832	311352606.3609416	934057819.0828247	4449380.0
Dublin	ssp126	2095	Ireland	4437914.5	10.703242504270216	12330272.246164283	2702.525423816972	2566.681393947173	2838.36945368677	46.684150115350306	49.81295846466972	43.55534176603093	570102933.9347832	285051466.9673916	855154400.9021748	4437914.5
Dublin	ssp126	2096	Ireland	4425346.0	10.810285367821606	13439680.56524959	2945.6834115616966	2901.02362709617	2990.3431960272233	50.884526512027065	51.913146663008106	49.855906361045975	621397578.9365517	310698789.46827585	932096368.4048276	4425346.0
Dublin	ssp126	2097	Ireland	4411607.0	10.838049958676969	13391603.621618412	2935.1459992589726	2886.5346851799245	2983.7573133380206	50.70250042138152	51.82213361768533	49.58286722507769	619174691.5524327	309587345.7762163	928762037.328649	4411607.0
Dublin	ssp126	2098	Ireland	4397071.0	10.835430334787514	14490118.984359961	3175.916489722874	3217.5941095677886	3134.238869877959	54.86163454870687	53.901700681348004	55.82156841606575	669965689.4126928	334982844.7063464	1004948534.1190392	4397071.0
Helsinki	ssp126	2024	Finland	4478541.499999999	6.647286971146658	14641322.528858976	3209.0569926259877	3144.9761653849673	3273.137819867008	60.8085764093228	62.42760400885829	59.18954880978733	351549209.8614541	175774604.93072706	527323814.7921812	4478541.499999999
Helsinki	ssp126	2025	Finland	4494859.5	6.949650143026824	17363316.30650908	3805.6583685492988	3965.3030572795196	3646.0136798190774	72.11360478279826	68.08011819559604	76.1470913700006	416906335.8925717	208453167.94628584	625359503.8388575	4494859.5
Helsinki	ssp126	2026	Finland	4507386.500000001	6.442985651369845	15401512.200330814	3375.673906921185	3374.0744225408635	3377.2733913015063	63.965808389710126	64.00621999905195	63.925396780368295	369801937.90730244	184900968.95365122	554702906.8609537	4507386.500000001
Helsinki	ssp126	2027	Finland	4518215.5	6.626499996723002	17185513.609402068	3766.687914388857	3911.718682808912	3621.657145968801	71.37515175907005	67.7108916837319	75.03941183440817	412637158.8728035	206318579.43640175	618955738.3092053	4518215.5
Helsinki	ssp126	2028	Finland	4528517.0	6.689905565758785	17181501.466065966	3765.808540506972	3910.5095437213204	3621.1075372926234	71.35848846078278	67.70256003458829	75.01441688697719	412540824.2816573	206270412.14082864	618811236.422486	4528517.0
Helsinki	ssp126	2029	Finland	4538976.0	6.763243507481327	16182822.521638466	3546.9200047420404	3609.53780704454	3484.3022024395414	67.21075899297625	65.62869530068501	68.79282268526742	388561788.7043167	194280894.35215834	582842683.056475	4538976.0
Helsinki	ssp126	2030	Finland	4549508.000000001	6.6410145303687855	15487318.965713356	3394.4808691968105	3399.9339956698486	3389.0277427237725	64.32218242893484	64.1844070186643	64.45995783920536	371862223.1384725	185931111.56923625	557793334.7077087	4549508.000000001
Helsinki	ssp126	2031	Finland	4559133.0	6.3801904577916995	16134919.048971582	3536.4206134725864	3595.10114404904	3477.740082896132	67.01180551919028	65.52921856379203	68.49439247458855	387411590.1527533	193705795.07637665	581117385.2291299	4559133.0
Helsinki	ssp126	2032	Finland	4567376.5	6.557064416075379	19004044.700260617	4165.270071289361	4459.769148547106	3870.7709940316167	78.92790435865587	71.48726798352484	86.36854073378693	456301463.57204294	228150731.78602147	684452195.3580644	4567376.5
Helsinki	ssp126	2033	Finland	4574039.5	6.888460319507442	18970081.400403738	4157.8260603618255	4449.533633521745	3866.118487201907	78.78684743498053	71.41673952168715	86.1569553482738	455485979.0961398	227742989.5480699	683228968.6442096	4574039.5
Helsinki	ssp126	2034	Finland	4578791.5	6.5050428816119785	16577787.162344486	3633.4875972255513	3728.5682467093675	3538.4069477417356	68.8511324965321	66.44888205246295	71.2533829406012	398045187.9730481	199022593.98652405	597067781.9595721	4578791.5
Helsinki	ssp126	2035	Finland	4581184.999999999	6.79907674652605	16250441.755606439	3561.7406587624178	3629.9162063225585	3493.565111202277	67.49159628396391	65.76911394617883	69.21407862174897	390185377.572469	195092688.7862345	585278066.3587035	4581184.999999999
Helsinki	ssp126	2036	Finland	4580452.0	6.664306208583587	17165566.843742315	3762.3160205456234	3905.7073287744665	3618.9247123167806	71.29230853084732	67.66947006962057	74.91514699207413	412158221.9671273	206079110.98356366	618237332.950691	4580452.0
Helsinki	ssp126	2037	Finland	4576428.5	6.833373542461906	18981038.88477066	4160.2277007710145	4452.835889084379	3867.6195124576498	78.8323562354366	71.43949392191521	86.22521854895805	455749076.5699963	227874538.28499815	683623614.8549944	4576428.5
Helsinki	ssp126	2038	Finland	4568958.000000001	6.703712108233975	18097040.416527368	3966.474611840978	4186.425391805578	3746.5238318763772	75.16091956733864	69.6037755878662	80.71806354681101	434523605.823267	217261802.9116335	651785408.7349005	4568958.000000001
Helsinki	ssp126	2039	Finland	4558459.0	6.895146152996657	18251237.33009265	4000.271195636108	4232.895694523883	3767.6466967483334	75.8013326708773	69.92398213963553	81.67868320211899	438225990.155018	219112995.077509	657338985.232527	4558459.0
Helsinki	ssp126	2040	Finland	4546919.5	7.009621964937093	19422692.088063087	4257.028402862505	4585.936854460178	3928.119951264832	80.66663742867561	72.35663451853473	88.97664033881654	466353503.48185694	233176751.74092847	699530255.2227855	4546919.5
Helsinki	ssp126	2041	Finland	4537002.0	7.120808138778276	19472606.08162519	4267.96845624598	4600.979427862456	3934.957484629503	80.8739410302071	72.46028631930047	89.28759574111385	467551976.1582974	233775988.0791487	701327964.2374461	4537002.0
Helsinki	ssp126	2042	Finland	4526093.000000001	6.832105501409379	18136081.25636414	3975.031508243558	4198.191124359127	3751.8718921279897	75.32306461179206	69.68484811009293	80.96128111349114	435461005.86823523	217730502.93411762	653191508.8023529	4526093.000000001
Helsinki	ssp126	2043	Finland	4512019.999999999	7.126212602743036	19143600.119464576	4195.857560429955	4501.826946115421	3889.8881747444875	79.50750817212783	71.77706989026082	87.23794645399485	459652294.5681052	229826147.2840526	689478441.8521578	4512019.999999999
Helsinki	ssp126	2044	Finland	4497451.0	6.62948524880029	17179313.43716917	3765.3289725295917	3909.8501377524226	3620.807807306761	71.34940110394771	67.69801635617077	75.00078585172467	412488288.05562264	206244144.02781132	618732432.083434	4497451.0
Helsinki	ssp126	2045	Finland	4483135.0	6.7162596764306794	16971014.314172268	3719.6743702289014	3847.075059588973	3592.273680868829	70.48428983331026	67.26546072085206	73.7031189457685	407486868.82180184	203743434.41090092	611230303.2327027	4483135.0
Helsinki	ssp126	2046	Finland	4468865.000000001	6.970143661070815	20924407.075319823	4586.171413768091	5038.50849445536	4133.834333080823	86.9035842869698	75.47510794768178	98.33206062625771	502410814.2996971	251205407.14984855	753616221.4495456	4468865.000000001
Helsinki	ssp126	2047	Finland	4454675.499999999	6.672009796512291	18160204.99686633	3980.3189034221205	4205.461292729649	3755.1765141145906	75.42325571916739	69.73494366378058	81.11156777455419	436040235.09399223	218020117.54699612	654060352.6409883	4454675.499999999
Helsinki	ssp126	2048	Finland	4440510.5	6.963035252335363	18833181.38413277	4127.820577343531	4408.276094371589	3847.365060315473	78.21827208371403	71.1324518460539	85.30409232137416	452198906.32964426	226099453.16482213	678298359.4944664	4440510.5
Helsinki	ssp126	2049	Finland	4426531.5	7.084441497284129	21053730.622887257	4614.516300906159	5077.482714270203	4151.549887542115	87.44069292645771	75.74366226742576	99.13772358548971	505515970.3314838	252757985.1657419	758273955.4972256	4426531.5
Helsinki	ssp126	2050	Finland	4412803.000000001	6.677937050575421	18441394.79491568	4041.9495440904707	4290.2034236486315	3793.69566453231	76.59109771475939	70.31886466157658	82.8633307679421	442791814.4769698	221395907.2384849	664187721.7154547	4412803.000000001
Helsinki	ssp126	2051	Finland	4399255.5	6.710607105731365	15603620.6474249	3419.971648750026	3434.9838175555196	3404.959479944532	64.80520844553618	64.42592002696499	65.18449686410737	374654714.33799845	187327357.16899922	561982071.5069977	4399255.5
Helsinki	ssp126	2052	Finland	4386056.0	7.172179103090345	20824255.36360484	4564.220353666177	5008.325786815228	4120.114920517127	86.48763258572544	75.26713209705963	97.70813307439123	500006096.0749409	250003048.03747046	750009144.1124114	4386056.0
Helsinki	ssp126	2053	Finland	4373457.0	6.983423044587626	18014776.37252641	3948.444136443508	4161.633488134057	3735.254784752958	74.81925921558329	69.43294541198853	80.2055730191781	432548384.00764567	216274192.00382283	648822576.0114685	4373457.0
Helsinki	ssp126	2054	Finland	4361424.499999999	7.156603720076661	20143745.89887325	4415.067594272952	4803.240742649543	4026.8944458963606	83.66132972259004	73.85398066549192	93.46867877968808	483666549.96097916	241833274.98048958	725499824.9414687	4361424.499999999
Helsinki	ssp126	2055	Finland	4349894.5	7.058006347949433	19945926.952518787	4371.710016989782	4743.624073885184	3999.7959600943796	82.83974489028415	73.44318824933899	92.23630153122932	478916767.68212575	239458383.84106287	718375151.5231886	4349894.5
Helsinki	ssp126	2056	Finland	4339064.5	6.990887571866063	19694871.516498957	4316.684167999134	4667.963531523044	3965.404804475225	81.79705741214833	72.92184451027107	90.67227031402555	472888737.0865119	236444368.54325595	709333105.6297679	4339064.5
Helsinki	ssp126	2057	Finland	4329185.5	6.992716335971956	19029074.09833664	4170.755966758078	4467.312254816592	3874.199678699565	79.03185685764532	71.53924423301957	86.52446948227114	456902438.320027	228451219.1600135	685353657.4800406	4329185.5
Helsinki	ssp126	2058	Finland	4320488.499999999	7.064601415334058	21805176.46028877	4779.21675841882	5303.945843350111	4254.487673487529	90.56160987443405	77.30412074141393	103.81909900745421	523558752.3186668	261779376.1593334	785338128.4780002	4320488.499999999
Helsinki	ssp126	2059	Finland	4312568.999999999	7.193695342213827	21837574.474701896	4786.31769308471	5313.709628515711	4258.92575765371	90.69616582940789	77.37139871890085	104.02093293991493	524336653.1090883	262168326.55454415	786504979.6636324	4312568.999999999
Helsinki	ssp126	2060	Finland	4305081.5	6.966085980054861	19057658.12393288	4177.020958669583	4475.926618694911	3878.1152986442553	79.15057249287088	71.59860205063234	86.70254293510945	457588762.3589391	228794381.17946956	686383143.5384086	4305081.5
Helsinki	ssp126	2061	Finland	4298154.0	7.293697652035838	22935948.208452582	5027.057141578011	5644.726370193999	4409.387912962023	95.25794930102607	79.65229045470994	110.8636081473422	550709435.8595272	275354717.9297636	826064153.7892909	4298154.0
Helsinki	ssp126	2062	Finland	4291699.000000001	6.848654493771559	19034925.520637225	4172.038470276015	4469.075697153754	3875.001243398275	79.05615907893491	71.55139534366435	86.56092281420544	457042935.3879854	228521467.6939927	685564403.0819781	4291699.000000001
Helsinki	ssp126	2063	Finland	4285402.999999999	7.305000090464479	22879098.41194184	5014.596912205794	5627.593554807201	4401.600269604387	95.02183981104223	79.53423570971799	110.50944391236638	549344429.316932	274672214.658466	824016643.975398	4285402.999999999
Helsinki	ssp126	2064	Finland	4278969.999999999	7.112118075363392	20827572.572519317	4564.947413154282	5009.325493611372	4120.569332697192	86.50140967118641	75.27402063979011	97.7287987025827	500085744.7658656	250042872.3829328	750128617.1487985	4278969.999999999
Helsinki	ssp126	2065	Finland	4272182.5	7.206536189041894	20318875.029998675	4453.452061368936	4856.01938490652	4050.8847378313503	84.38867884904697	74.21765522872039	94.55970246937358	487871532.6426683	243935766.32133415	731807298.9640025	4272182.5
Helsinki	ssp126	2066	Finland	4265184.5	7.117814515654766	20983414.447747197	4599.104536491899	5056.291538200596	4141.917534783202	87.1486546559812	75.59764313218751	98.69966617977498	503827625.8692776	251913812.9346388	755741438.8039165	4265184.5
Helsinki	ssp126	2067	Finland	4257936.5	7.1139338721283965	20928027.65862584	4586.96496627352	5039.599629150323	4134.330303396716	86.91862135183712	75.48262648011546	98.35461622355871	502497747.23884654	251248873.61942327	753746620.8582698	4257936.5
Helsinki	ssp126	2068	Finland	4250023.5	7.186868430808777	22407510.838363077	4911.235252243325	5485.471272358805	4336.999232127844	93.06323470927416	78.55493315883395	107.57153625971426	538021255.5704789	269010627.78523946	807031883.3557184	4250023.5
Helsinki	ssp126	2069	Finland	4241403.5	7.357087703937718	21192526.70159177	4644.937359252353	5119.311669496221	4170.563049008487	88.01714303474427	76.03188732156903	100.00239874791944	508848568.9887618	254424284.4943809	763272853.4831426	4241403.5
Helsinki	ssp126	2070	Finland	4231871.999999999	7.407489925513679	21153165.45009	4636.3102356355275	5107.449374523085	4165.17109674797	87.85366725140605	75.95014942989992	99.75718507291221	507903475.61776793	253951737.80888397	761855213.426652	4231871.999999999
Helsinki	ssp126	2071	Finland	4221379.0	7.272595924136284	20854825.231119465	4570.920598600889	5017.538623600458	4124.302573601322	86.61459585157269	75.33061372998323	97.89857797316209	500740101.67786056	250370050.83893028	751110152.5167909	4221379.0
Helsinki	ssp126	2072	Finland	4210059.5	7.3271468574808525	20669237.50966645	4530.243837734475	4961.608077409137	4098.879598059812	85.84380993941444	74.94522077390411	96.74239910492477	496284000.3449237	248142000.17246184	744426000.5173855	4210059.5
Helsinki	ssp126	2073	Finland	4197854.0	7.244192239267186	19619546.67098032	4300.174612816967	4645.262893147564	3955.0863324863703	81.48421705123059	72.76542432981219	90.20300977264903	471080130.666373	235540065.3331865	706620195.9995595	4197854.0
Helsinki	ssp126	2074	Finland	4184697.5	7.223697108487806	23099637.21636203	5062.934184407479	5694.057304084517	4431.81106473044	95.93778512358986	79.99220836599181	111.88336188118788	554639732.5441442	277319866.2720721	831959598.8162162	4184697.5
Helsinki	ssp126	2075	Finland	4170829.5	7.475520886198139	21436768.75735612	4698.469864625361	5192.918864384106	4204.020864866617	89.03153307232755	76.53908234036066	101.52398380429437	514713005.1795272	257356502.5897636	772069507.7692908	4170829.5
Helsinki	ssp126	2076	Finland	4156400.4999999995	7.17945276343492	20761592.21716184	4550.485965404699	4989.441002955695	4111.530927853702	86.227378997225	75.13700530280937	97.31775269164052	498501506.6107001	249250753.30535004	747752259.9160501	4156400.4999999995
Helsinki	ssp126	2077	Finland	4141551.4999999995	7.312970319458094	21667542.874021444	4749.05049293557	5262.467228310643	4235.6337575604975	89.98998784845037	77.01830972842205	102.96166596847861	520254065.98262596	260127032.99131298	780381098.973939	4141551.4999999995
Helsinki	ssp126	2078	Finland	4126633.5	7.088400216715035	19720382.473873343	4322.275610711328	4675.651765252311	3968.899456170346	81.90300993096747	72.9748207696806	90.83119909225425	473501274.4368844	236750637.2184422	710251911.6553266	4126633.5
Helsinki	ssp126	2079	Finland	4111580.0	7.083039369300028	19102443.773774266	4186.836991511531	4489.423663852588	3884.2503191704723	79.33657697471011	71.69160429155194	86.98154965786816	458664099.6301344	229332049.8150672	687996149.4452016	4111580.0
Helsinki	ssp126	2080	Finland	4096288.4999999995	7.076527272838131	21659235.343173116	4747.229664256484	5259.9635888769	4234.495739636069	89.95548487760412	77.00105824299895	102.90991151220929	520054595.8937816	260027297.9468908	780081893.8406724	4096288.4999999995
Helsinki	ssp126	2081	Finland	4081060.0000000005	7.102988966525679	21079835.537088875	4620.237925936651	5085.349948687129	4155.125903186173	87.54911227633261	75.79787194236323	99.30035261030206	506142769.0337863	253071384.51689315	759214153.5506794	4081060.0000000005
Helsinki	ssp126	2082	Finland	4066121.0	7.008651711891185	20914295.87062085	4583.955259313522	5035.461282080327	4132.449236546718	86.86159026885313	75.45411093862347	98.26906959908283	502168036.6397101	251084018.31985506	753252054.9595652	4066121.0
Helsinki	ssp126	2083	Finland	4051626.0	7.162799081625872	21167074.0348166	4639.358692561906	5111.641002796854	4167.076382326957	87.91143260938016	75.97903210888698	99.84383310987334	508237431.23969287	254118715.61984643	762356146.8595393	4051626.0
Helsinki	ssp126	2084	Finland	4037632.5	7.243198299190279	20753434.45005349	4548.697961654922	4986.982497799752	4110.413425510093	86.19349802755437	75.1200648179741	97.26693123713466	498305632.462342	249152816.231171	747458448.693513	4037632.5
Helsinki	ssp126	2085	Finland	4023866.0000000005	7.173891130881384	20585246.192972537	4511.834782020741	4936.2956258027525	4087.3739382387284	85.49497585090674	74.77080372965028	96.21914797216321	494267305.4076477	247133652.70382386	741400958.1114717	4023866.0000000005
Helsinki	ssp126	2086	Finland	4010287.5000000005	6.966789085038914	22000561.83739642	4822.040950661592	5362.829107683923	4281.252793639262	91.37308756777061	77.70985958808221	105.03631554745903	528250102.76226926	264125051.38113463	792375154.1434039	4010287.5000000005
Helsinki	ssp126	2087	Finland	3997058.5	7.038616151030799	19231360.36389836	4215.092682497633	4528.275238958479	3901.9101260367866	79.87199543199355	71.95931352019369	87.7846773437934	461759484.30640507	230879742.15320253	692639226.4596076	3997058.5
Helsinki	ssp126	2088	Finland	3984349.9999999995	7.029637338800196	20149674.78859369	4416.367076951405	4805.027531332416	4027.706622570394	83.68595368281476	73.86629264560426	93.5056147200252	483808907.0801853	241904453.54009265	725713360.6202779	3984349.9999999995
Helsinki	ssp126	2089	Finland	3972205.5	7.278248070496526	23274466.481315948	5101.2529274110775	5746.745575714465	4455.76027910769	96.66388884103634	80.35526022471507	112.9725174573576	558837515.2126209	279418757.6063104	838256272.8189313	3972205.5
Helsinki	ssp126	2090	Finland	3960379.5	7.001990888777785	20414222.284802552	4474.3500898191005	4884.7541740254965	4063.9460056127036	84.7846766025104	74.4156541054521	95.15369909956866	490160892.2290513	245080446.11452565	735241338.3435769	3960379.5
Helsinki	ssp126	2091	Finland	3948873.5	6.908434784616897	19961622.308506634	4375.1500950145155	4748.354181169193	4001.946008859838	82.90493109542226	73.47578135190801	92.33408083893647	479293625.03125846	239646812.51562923	718940437.5468876	3948873.5
Helsinki	ssp126	2092	Finland	3937768.0	6.999615903883325	20752904.291113388	4548.581762435174	4986.822723872598	4110.340800997749	86.19129616291036	75.11896388565206	97.26362844016865	498292902.945857	249146451.4729285	747439354.4187855	3937768.0
Helsinki	ssp126	2093	Finland	3926879.9999999995	6.967002528099678	18756170.667512644	4110.941516166518	4385.067385253196	3836.8156470798394	77.89842993579997	70.97253077209689	84.82432909950313	450349820.8713252	225174910.4356626	675524731.3069878	3926879.9999999995
Helsinki	ssp126	2094	Finland	3916140.5	7.288529985525733	23133590.29368159	5070.3759547788895	5704.289738345207	4436.462171212572	96.0787995908587	80.06271559962627	112.0948835820912	555454971.5692072	277727485.7846036	833182457.3538108	3916140.5
Helsinki	ssp126	2095	Finland	3905399.5000000005	7.176814377168466	19405424.132066242	4253.2436453837445	4580.732812926883	3925.7544778406063	80.594919875866	72.32077574212991	88.86906400960208	465938886.81900775	232969443.40950388	698908330.2285116	3905399.5000000005
Helsinki	ssp126	2096	Finland	3894464.5	7.209941481089267	21535563.11671311	4720.123422840593	5222.692506930049	4217.554338751136	89.44184739590926	76.74423950215153	102.13945528966701	517085132.3492054	258542566.1746027	775627698.523808	3894464.5
Helsinki	ssp126	2097	Finland	3883185.4999999995	7.155366114054854	21033951.36311363	4610.181120681802	5071.521841461712	4148.840399901892	87.35854538637761	75.70258849738572	99.01450227536958	505041055.36862034	252520527.68431017	757561583.0529305	3883185.4999999995
Helsinki	ssp126	2098	Finland	3871401.5	7.0360984918883895	19988800.63865213	4381.106989292981	4756.544910802082	4005.6690677838787	83.01780857367416	73.53222009103396	92.50339705631424	479946197.26093054	239973098.63046527	719919295.8913958	3871401.5
Istanbul	ssp126	2024	Turkey		14.731734889725397	0.0	0.0	0.0	0.0	0.0	0.0	0.0	0.0	0.0	0.0
Istanbul	ssp126	2025	Turkey		15.143306939839677	0.0	0.0	0.0	0.0	0.0	0.0	0.0	0.0	0.0	0.0
Istanbul	ssp126	2026	Turkey		14.917220616419817	0.0	0.0	0.0	0.0	0.0	0.0	0.0	0.0	0.0	0.0
Istanbul	ssp126	2027	Turkey		14.820065659781218	0.0	0.0	0.0	0.0	0.0	0.0	0.0	0.0	0.0	0.0
Istanbul	ssp126	2028	Turkey		15.009667878406276	0.0	0.0	0.0	0.0	0.0	0.0	0.0	0.0	0.0	0.0
Istanbul	ssp126	2029	Turkey		14.807773445352915	0.0	0.0	0.0	0.0	0.0	0.0	0.0	0.0	0.0	0.0
Istanbul	ssp126	2030	Turkey		15.026920349513118	0.0	0.0	0.0	0.0	0.0	0.0	0.0	0.0	0.0	0.0
Istanbul	ssp126	2031	Turkey		15.001910897940547	0.0	0.0	0.0	0.0	0.0	0.0	0.0	0.0	0.0	0.0
Istanbul	ssp126	2032	Turkey		15.041037816673127	0.0	0.0	0.0	0.0	0.0	0.0	0.0	0.0	0.0	0.0
Istanbul	ssp126	2033	Turkey		14.866518418746113	0.0	0.0	0.0	0.0	0.0	0.0	0.0	0.0	0.0	0.0
Istanbul	ssp126	2034	Turkey		14.901552122866882	0.0	0.0	0.0	0.0	0.0	0.0	0.0	0.0	0.0	0.0
Istanbul	ssp126	2035	Turkey		15.187835640328789	0.0	0.0	0.0	0.0	0.0	0.0	0.0	0.0	0.0	0.0
Istanbul	ssp126	2036	Turkey		15.101548229873437	0.0	0.0	0.0	0.0	0.0	0.0	0.0	0.0	0.0	0.0
Istanbul	ssp126	2037	Turkey		14.87679710553871	0.0	0.0	0.0	0.0	0.0	0.0	0.0	0.0	0.0	0.0
Istanbul	ssp126	2038	Turkey		14.958368152067074	0.0	0.0	0.0	0.0	0.0	0.0	0.0	0.0	0.0	0.0
Istanbul	ssp126	2039	Turkey		15.048566260594862	0.0	0.0	0.0	0.0	0.0	0.0	0.0	0.0	0.0	0.0
Istanbul	ssp126	2040	Turkey		14.99898075867654	0.0	0.0	0.0	0.0	0.0	0.0	0.0	0.0	0.0	0.0
Istanbul	ssp126	2041	Turkey		15.098049567278773	0.0	0.0	0.0	0.0	0.0	0.0	0.0	0.0	0.0	0.0
Istanbul	ssp126	2042	Turkey		15.102347898205082	0.0	0.0	0.0	0.0	0.0	0.0	0.0	0.0	0.0	0.0
Istanbul	ssp126	2043	Turkey		15.025175116744526	0.0	0.0	0.0	0.0	0.0	0.0	0.0	0.0	0.0	0.0
Istanbul	ssp126	2044	Turkey		14.922349423599965	0.0	0.0	0.0	0.0	0.0	0.0	0.0	0.0	0.0	0.0
Istanbul	ssp126	2045	Turkey		15.099207584153095	0.0	0.0	0.0	0.0	0.0	0.0	0.0	0.0	0.0	0.0
Istanbul	ssp126	2046	Turkey		15.334729080021502	0.0	0.0	0.0	0.0	0.0	0.0	0.0	0.0	0.0	0.0
Istanbul	ssp126	2047	Turkey		15.206460715866083	0.0	0.0	0.0	0.0	0.0	0.0	0.0	0.0	0.0	0.0
Istanbul	ssp126	2048	Turkey		15.200194915049643	0.0	0.0	0.0	0.0	0.0	0.0	0.0	0.0	0.0	0.0
Istanbul	ssp126	2049	Turkey		15.198043064886601	0.0	0.0	0.0	0.0	0.0	0.0	0.0	0.0	0.0	0.0
Istanbul	ssp126	2050	Turkey		15.072049691593119	0.0	0.0	0.0	0.0	0.0	0.0	0.0	0.0	0.0	0.0
Istanbul	ssp126	2051	Turkey		15.091213244319297	0.0	0.0	0.0	0.0	0.0	0.0	0.0	0.0	0.0	0.0
Istanbul	ssp126	2052	Turkey		15.366350531365773	0.0	0.0	0.0	0.0	0.0	0.0	0.0	0.0	0.0	0.0
Istanbul	ssp126	2053	Turkey		15.203340006647876	0.0	0.0	0.0	0.0	0.0	0.0	0.0	0.0	0.0	0.0
Istanbul	ssp126	2054	Turkey		15.335191385609546	0.0	0.0	0.0	0.0	0.0	0.0	0.0	0.0	0.0	0.0
Istanbul	ssp126	2055	Turkey		15.184441656382477	0.0	0.0	0.0	0.0	0.0	0.0	0.0	0.0	0.0	0.0
Istanbul	ssp126	2056	Turkey		15.092972810918162	0.0	0.0	0.0	0.0	0.0	0.0	0.0	0.0	0.0	0.0
Istanbul	ssp126	2057	Turkey		15.280954079670247	0.0	0.0	0.0	0.0	0.0	0.0	0.0	0.0	0.0	0.0
Istanbul	ssp126	2058	Turkey		15.437045897469668	0.0	0.0	0.0	0.0	0.0	0.0	0.0	0.0	0.0	0.0
Istanbul	ssp126	2059	Turkey		15.337640302299665	0.0	0.0	0.0	0.0	0.0	0.0	0.0	0.0	0.0	0.0
Istanbul	ssp126	2060	Turkey		15.290342247515902	0.0	0.0	0.0	0.0	0.0	0.0	0.0	0.0	0.0	0.0
Istanbul	ssp126	2061	Turkey		15.393247505190786	0.0	0.0	0.0	0.0	0.0	0.0	0.0	0.0	0.0	0.0
Istanbul	ssp126	2062	Turkey		15.357949876486279	0.0	0.0	0.0	0.0	0.0	0.0	0.0	0.0	0.0	0.0
Istanbul	ssp126	2063	Turkey		15.51730794412822	0.0	0.0	0.0	0.0	0.0	0.0	0.0	0.0	0.0	0.0
Istanbul	ssp126	2064	Turkey		15.348014460946965	0.0	0.0	0.0	0.0	0.0	0.0	0.0	0.0	0.0	0.0
Istanbul	ssp126	2065	Turkey		14.975511606157594	0.0	0.0	0.0	0.0	0.0	0.0	0.0	0.0	0.0	0.0
Istanbul	ssp126	2066	Turkey		15.222074744971584	0.0	0.0	0.0	0.0	0.0	0.0	0.0	0.0	0.0	0.0
Istanbul	ssp126	2067	Turkey		15.221078822542015	0.0	0.0	0.0	0.0	0.0	0.0	0.0	0.0	0.0	0.0
Istanbul	ssp126	2068	Turkey		15.299094081023663	0.0	0.0	0.0	0.0	0.0	0.0	0.0	0.0	0.0	0.0
Istanbul	ssp126	2069	Turkey		15.51263295442039	0.0	0.0	0.0	0.0	0.0	0.0	0.0	0.0	0.0	0.0
Istanbul	ssp126	2070	Turkey		15.308639135411141	0.0	0.0	0.0	0.0	0.0	0.0	0.0	0.0	0.0	0.0
Istanbul	ssp126	2071	Turkey		15.378464493065254	0.0	0.0	0.0	0.0	0.0	0.0	0.0	0.0	0.0	0.0
Istanbul	ssp126	2072	Turkey		15.140079948687465	0.0	0.0	0.0	0.0	0.0	0.0	0.0	0.0	0.0	0.0
Istanbul	ssp126	2073	Turkey		15.43333160720824	0.0	0.0	0.0	0.0	0.0	0.0	0.0	0.0	0.0	0.0
Istanbul	ssp126	2074	Turkey		15.39923837769621	0.0	0.0	0.0	0.0	0.0	0.0	0.0	0.0	0.0	0.0
Istanbul	ssp126	2075	Turkey		15.315747932700354	0.0	0.0	0.0	0.0	0.0	0.0	0.0	0.0	0.0	0.0
Istanbul	ssp126	2076	Turkey		15.21514653520327	0.0	0.0	0.0	0.0	0.0	0.0	0.0	0.0	0.0	0.0
Istanbul	ssp126	2077	Turkey		15.579995676392114	0.0	0.0	0.0	0.0	0.0	0.0	0.0	0.0	0.0	0.0
Istanbul	ssp126	2078	Turkey		15.53440427789145	0.0	0.0	0.0	0.0	0.0	0.0	0.0	0.0	0.0	0.0
Istanbul	ssp126	2079	Turkey		15.2462353407633	0.0	0.0	0.0	0.0	0.0	0.0	0.0	0.0	0.0	0.0
Istanbul	ssp126	2080	Turkey		15.469054363813672	0.0	0.0	0.0	0.0	0.0	0.0	0.0	0.0	0.0	0.0
Istanbul	ssp126	2081	Turkey		15.423343413782192	0.0	0.0	0.0	0.0	0.0	0.0	0.0	0.0	0.0	0.0
Istanbul	ssp126	2082	Turkey		15.208409642592214	0.0	0.0	0.0	0.0	0.0	0.0	0.0	0.0	0.0	0.0
Istanbul	ssp126	2083	Turkey		15.287494767239998	0.0	0.0	0.0	0.0	0.0	0.0	0.0	0.0	0.0	0.0
Istanbul	ssp126	2084	Turkey		15.355264854083634	0.0	0.0	0.0	0.0	0.0	0.0	0.0	0.0	0.0	0.0
Istanbul	ssp126	2085	Turkey		15.447584887391304	0.0	0.0	0.0	0.0	0.0	0.0	0.0	0.0	0.0	0.0
Istanbul	ssp126	2086	Turkey		15.42477977923615	0.0	0.0	0.0	0.0	0.0	0.0	0.0	0.0	0.0	0.0
Istanbul	ssp126	2087	Turkey		15.335598383067115	0.0	0.0	0.0	0.0	0.0	0.0	0.0	0.0	0.0	0.0
Istanbul	ssp126	2088	Turkey		15.288831182615668	0.0	0.0	0.0	0.0	0.0	0.0	0.0	0.0	0.0	0.0
Istanbul	ssp126	2089	Turkey		15.075807372039515	0.0	0.0	0.0	0.0	0.0	0.0	0.0	0.0	0.0	0.0
Istanbul	ssp126	2090	Turkey		15.430448190913465	0.0	0.0	0.0	0.0	0.0	0.0	0.0	0.0	0.0	0.0
Istanbul	ssp126	2091	Turkey		15.22823537572212	0.0	0.0	0.0	0.0	0.0	0.0	0.0	0.0	0.0	0.0
Istanbul	ssp126	2092	Turkey		15.201980551729722	0.0	0.0	0.0	0.0	0.0	0.0	0.0	0.0	0.0	0.0
Istanbul	ssp126	2093	Turkey		15.452530797829398	0.0	0.0	0.0	0.0	0.0	0.0	0.0	0.0	0.0	0.0
Istanbul	ssp126	2094	Turkey		15.39186103888996	0.0	0.0	0.0	0.0	0.0	0.0	0.0	0.0	0.0	0.0
Istanbul	ssp126	2095	Turkey		15.60761226895197	0.0	0.0	0.0	0.0	0.0	0.0	0.0	0.0	0.0	0.0
Istanbul	ssp126	2096	Turkey		15.407736759102145	0.0	0.0	0.0	0.0	0.0	0.0	0.0	0.0	0.0	0.0
Istanbul	ssp126	2097	Turkey		15.116907959514194	0.0	0.0	0.0	0.0	0.0	0.0	0.0	0.0	0.0	0.0
Istanbul	ssp126	2098	Turkey		15.224630925066728	0.0	0.0	0.0	0.0	0.0	0.0	0.0	0.0	0.0	0.0
Jerusalem	ssp126	2024	Israel	6067171.5	20.464478203113146	-2715781.1607728517	-595.2397064707468	249.48996851987226	-1439.9693814613663	-16.819418550026626	-48.64494320469489	15.006106104641788	-63974471.55297604	-31987235.77648802	-95961707.32946406	6067171.5
Jerusalem	ssp126	2025	Israel	6164624.0	20.562566398013697	-2199912.4459421327	-482.1725908914116	404.95725244145865	-1369.3024342242816	-13.624532321000984	-47.0475000901821	19.79843544818013	-51822377.3788575	-25911188.68942875	-77733566.06828626	6164624.0
Jerusalem	ssp126	2026	Israel	6264778.0	20.583030264155248	-2733088.138451162	-599.033016646815	244.2741670277785	-1442.340200321409	-16.92660439607775	-48.69853612772049	14.845327335564988	-64382164.47284077	-32191082.236420386	-96573246.70926115	6264778.0
Jerusalem	ssp126	2027	Israel	6368829.999999999	20.49503423435237	-1894487.0059523834	-415.2300287018777	497.0032754520678	-1327.4633328558227	-11.732966687800015	-46.101717273581606	22.635783897981696	-44627603.586178556	-22313801.793089278	-66941405.379267834	6368829.999999999
Jerusalem	ssp126	2028	Israel	6476237.0	20.53238638395011	-1018307.5023753727	-223.19068545212144	761.0573724204826	-1207.4387433247252	-6.306598021401413	-43.388532940382376	30.775336897579393	-23987825.412395995	-11993912.706197998	-35981738.11859399	6476237.0
Jerusalem	ssp126	2029	Israel	6587328.5	20.41761000376473	-3079643.8806977095	-674.9904396049626	139.83271046032564	-1489.813589670251	-19.072898863375563	-49.77168336136941	11.625885634618328	-72545826.84524025	-36272913.422620125	-108818740.26786038	6587328.5
Jerusalem	ssp126	2030	Israel	6703162.0	20.63627829987001	-1210680.5362703623	-265.35463808663985	703.0819375480194	-1233.7912137212993	-7.49800571711468	-43.98423678823894	28.9882253540096	-28519473.014286246	-14259736.507143123	-42779209.52142937	6703162.0
Jerusalem	ssp126	2031	Israel	6821984.0	20.627956781660735	1010053.8074992886	221.38165643821526	1372.3443425196954	-929.5810296432649	6.255481108621723	-37.10749337537078	49.61845559261408	23793396.7243716	11896698.3621858	35690095.0865574	6821984.0
Jerusalem	ssp126	2032	Israel	6940308.500000001	20.70364345064992	-246552.330429825	-54.03886694350808	993.641122869826	-1101.7188567568421	-1.5269517661771062	-40.99870981277014	37.944806280415804	-5807925.644830356	-2903962.822415178	-8711888.467245534	6940308.500000001
Jerusalem	ssp126	2033	Israel	7057800.5	20.62042206814783	485590.66951986495	106.43083167560167	1214.2869584711023	-1001.4252951198982	3.0073677631325637	-38.73155004811535	44.74628557438032	11438847.47501248	5719423.73750624	17158271.212518718	7057800.5
Jerusalem	ssp126	2034	Israel	7176860.500000001	20.697690530865795	519249.7240323378	113.80815869203457	1224.4307831186968	-996.8144657346279	3.215825548325398	-38.62732115551892	45.05897225216971	12231739.132304793	6115869.566152397	18347608.69845719	7176860.500000001
Jerusalem	ssp126	2035	Israel	7299214.0	20.815498529944794	-1520755.7828244874	-333.31633596151664	609.6346029700642	-1276.2672748930972	-9.418368605378873	-44.94441823237106	26.107681021613274	-35823780.27088204	-17911890.13544102	-53735670.40632306	7299214.0
Jerusalem	ssp126	2036	Israel	7421378.000000001	20.654069527437937	1666004.094137135	365.15158227664756	1570.0279905475397	-839.7248259942448	10.31792272885501	-35.07627256525415	55.71211802296395	39245331.34959676	19622665.67479838	58867997.02439514	7421378.000000001
Jerusalem	ssp126	2037	Israel	7544888.0	20.597800894966856	447001.6244244566	97.97295877797819	1202.6573832368692	-1006.7114656809131	2.768377482810692	-38.851045188276224	44.38780015389786	10529822.181159202	5264911.090579601	15794733.271738803	7544888.0
Jerusalem	ssp126	2038	Israel	7671236.0	20.614718721862236	-833082.5373542225	-182.5934328447463	816.8785947556232	-1182.0654604451156	-5.1594598581346105	-42.8149638587489	32.4960441424798	-19624561.74932732	-9812280.87466366	-29436842.623990983	7671236.0
Jerusalem	ssp126	2039	Israel	7796574.500000001	20.66631544241472	1232030.963847139	270.03418385692225	1439.2415677204178	-899.1732000065731	7.630233520592881	-36.42011716938517	51.68058421057094	29022415.718724255	14511207.859362127	43533623.57808638	7796574.500000001
Jerusalem	ssp126	2040	Israel	7917635.5	20.663701095009436	1687209.7498275684	369.79939722249605	1576.4187360980811	-836.8199416530895	10.449253928819516	-35.01060696527185	55.90911482291082	39744863.72588876	19872431.86294438	59617295.58883314	7917635.5
Jerusalem	ssp126	2041	Israel	8038561.0	20.81311218045422	3349832.6812823145	734.2099027468237	2077.483181194032	-609.0633757003845	20.746236387835296	-29.862115735763922	71.35458851143457	78910546.50181977	39455273.25090989	118365819.75272965	8038561.0
Jerusalem	ssp126	2042	Israel	8161729.000000001	20.744173770833363	1474111.8372199992	323.09300541809694	1512.1974473670332	-866.0114365308389	9.129492588674168	-35.67048763534443	53.929472812693064	34725009.20114778	17362504.60057389	52087513.80172167	8161729.000000001
Jerusalem	ssp126	2043	Israel	8281487.999999999	20.615783023463866	443485.7308067987	97.2023519576694	1201.5977988589445	-1007.193094943606	2.74660279522314	-38.861932532070014	44.355138122516195	10446999.809653347	5223499.904826674	15670499.71448002	8281487.999999999
Jerusalem	ssp126	2044	Israel	8398573.0	20.65326518689921	4974968.095941597	1090.4039662337898	2567.2500184886103	-386.44208602103095	30.811050568901535	-24.829708645230802	86.45180978303401	117193152.20531812	58596576.10265906	175789728.3079772	8398573.0
Jerusalem	ssp126	2045	Israel	8512937.0	20.835556868208663	4741502.5392074445	1039.233433250962	2496.8905356372225	-418.42366913529827	29.36514801517437	-25.5526599220945	84.28295595244293	111693505.97696054	55846752.98848027	167540258.9654408	8512937.0
Jerusalem	ssp126	2046	Israel	8625262.5	20.913334291654014	6794492.639068575	1489.2038660972364	3115.59988080085	-137.19214860637635	42.079758554262085	-19.19535465255054	103.35487176107475	160054897.77066955	80027448.88533477	240082346.6560043	8625262.5
Jerusalem	ssp126	2047	Israel	8736847.5	20.897546898344494	7213442.036074282	1581.0283914683512	3241.8586031861323	-79.8018202494302	44.674402541523904	-17.898032658919576	107.24683774196762	169923905.8733885	84961952.93669425	254885858.81008273	8736847.5
Jerusalem	ssp126	2048	Israel	8847262.999999998	20.84707034112066	5425263.380779118	1189.0988231844792	2702.9554467958087	-324.7578004268496	33.59982640113002	-23.435320729116654	90.63497353137635	127800561.70737088	63900280.85368544	191700842.56105632	8847262.999999998
Jerusalem	ssp126	2049	Israel	8959536.5	20.886621929969117	7837972.464611017	1717.9117730654432	3430.0732528821345	5.750293248752541	48.54225420295728	-15.964106828202986	113.04861523411748	184635696.61392882	92317848.30696441	276953544.92089325	8959536.5
Jerusalem	ssp126	2050	Israel	9074603.5	20.90126389972762	6606191.267927171	1447.932332696381	3058.8515223746736	-162.98685698191116	40.91356754428037	-19.778450157541478	101.60558524610235	155619164.5512653	77809582.27563265	233428746.82689795	9074603.5
Jerusalem	ssp126	2051	Israel	9191064.999999998	20.82008151268445	4275199.307038841	937.0299851044185	2356.3607944357245	-482.30082422688815	26.47723151204923	-26.996618173656884	79.95108119775549	100709004.24599548	50354502.12299774	151063506.36899322	9191064.999999998
Jerusalem	ssp126	2052	Israel	9309558.0	20.95062213748427	7020021.468936668	1538.6348425066824	3183.567473363837	-106.29778835047341	43.47650724647582	-18.496980306443724	105.44999479939517	165367581.98807788	82683790.99403894	248051372.98211682	9309558.0
Jerusalem	ssp126	2053	Israel	9431015.0	20.839279458353275	7094649.494305839	1554.9916699848561	3206.058111146327	-96.07477117661415	43.938694705603865	-18.26588657687976	106.14327598808725	167125561.81170842	83562780.90585421	250688342.71756262	9431015.0
Jerusalem	ssp126	2054	Israel	9556490.000000002	20.90846434757407	4583686.334636071	1004.6435801942218	2449.3294876842047	-440.04232729576074	28.387758217718584	-26.04135482082227	82.81687125625942	107975898.52177177	53987949.26088589	161963847.78265765	9556490.000000002
Jerusalem	ssp126	2055	Israel	9684372.5	20.79119615597839	8991079.047286619	1970.6474624190002	3777.5848257432754	163.71009909472582	55.68369200617428	-12.393387926594443	123.76077193894301	211798925.13044822	105899462.56522411	317698387.69567233	9684372.5
Jerusalem	ssp126	2056	Israel	9811504.0	20.818950505857945	9640200.406239502	2112.920636984016	3973.2104407701718	252.6308331978605	59.7038406041861	-10.38331362758862	129.79099483596076	227089993.6865551	113544996.84327754	340634990.5298326	9811504.0
Jerusalem	ssp126	2057	Israel	9938997.500000002	20.880804040522168	5137542.943739359	1126.0368095867236	2616.245178098894	-364.171558925447	31.817911670345723	-24.32627809450878	87.96210143520003	121022856.94217095	60511428.471085474	181534285.4132564	9938997.500000002
Jerusalem	ssp126	2058	Israel	10067589.500000002	21.00125646048409	7873265.261570753	1725.6471806182624	3440.7094382672603	10.584922969264653	48.760830107540556	-15.854818875911363	113.37647909099249	185467073.6290353	92733536.81451765	278200610.443553	10067589.500000002
Jerusalem	ssp126	2059	Israel	10196833.5	20.80451806580024	5722945.79200367	1254.3442831789014	2792.6679542881393	-283.97938793033586	35.44343778693873	-22.51351503621231	93.40039061008969	134812936.3507266	67406468.1753633	202219404.5260899	10196833.5
Jerusalem	ssp126	2060	Israel	10329108.0	20.820337593244258	6777376.195816067	1485.452316891208	3110.4415006425606	-139.5368668601443	41.97375272900989	-19.248357565176676	103.1958630231965	159651693.18711838	79825846.59355919	239477539.78067756	10329108.0
Jerusalem	ssp126	2061	Israel	10462390.5	20.89854846832216	9423548.07829186	2065.4351952420666	3907.917958374991	222.9524321091419	58.362066003116325	-11.05420092812335	127.77833293435623	221986409.35090542	110993204.67545271	332979614.0263581	10462390.5
Jerusalem	ssp126	2062	Israel	10593953.5	21.06947800259725	6199853.407125239	1358.8719796439034	2936.393536927517	-218.6495776397103	38.39702952116377	-21.036719169099825	97.83077821142712	146047240.90283224	73023620.45141612	219070861.35424834	10593953.5
Jerusalem	ssp126	2063	Israel	10727778.999999998	21.028044559347503	8252709.804879167	1808.8131079187367	3555.0625883054126	62.56362753206099	51.110812014260375	-14.679827922551482	116.90145195107266	194405483.13435364	97202741.56717682	291608224.70153046	10727778.999999998
Jerusalem	ssp126	2064	Israel	10860500.5	20.928561700038433	10508553.849503644	2303.24467934328	4234.905999014159	371.5833596724003	65.08174079090708	-7.6943635342281596	137.8578451160421	247545416.77308345	123772708.38654172	371318125.1596252	10860500.5
Jerusalem	ssp126	2065	Israel	10991778.5	20.721599846859977	5940794.009786152	1302.091837761364	2858.320841839025	-254.137166316297	36.792618791720855	-21.838924533821228	95.42416211726288	139944691.74129212	69972345.87064606	209917037.61193818	10991778.5
Jerusalem	ssp126	2066	Israel	11123187.5	20.811007193822615	7822159.340718091	1714.4458828971299	3425.3076539007043	3.584111893557065	48.444320115637936	-16.01307387186263	112.90171410313874	184263193.75572205	92131596.87786102	276394790.63358307	11123187.5
Jerusalem	ssp126	2067	Israel	11253646.499999998	20.887445469972306	11169941.982430179	2448.2064619025205	4434.228450033114	462.18447377192547	69.17786016620434	-5.646303846579428	144.00202417898817	263125448.37008598	131562724.18504299	394688172.555129	11253646.499999998
Jerusalem	ssp126	2068	Israel	11384751.0	21.003803175750864	10421154.611529477	2284.0886819790794	4208.566502638383	359.61086131977504	64.54045845723664	-7.965004701063208	137.04592161553686	245486591.06787124	122743295.53393562	368229886.6018069	11384751.0
Jerusalem	ssp126	2069	Israel	11516848.000000002	20.917055682037315	8543609.673381936	1872.5719832070151	3642.7310418267944	102.41292458723478	52.9124176499308	-13.779025104716368	119.60386040457735	201258084.378925	100629042.1894625	301887126.5683875	11516848.000000002
Jerusalem	ssp126	2070	Israel	11649567.5	20.93556097669693	11978541.663427368	2625.43378924437	4677.916025128157	572.9515533605816	74.18569241371762	-3.142387722822903	151.51377255025787	282173278.1572917	141086639.07864586	423259917.2359376	11649567.5
Jerusalem	ssp126	2071	Israel	11779553.0	21.01289743794478	12002839.012237918	2630.7592355590114	4685.238513810789	576.2799573072327	74.33617113608426	-3.067148361639539	151.73949063380823	282745640.1991033	141372820.09955165	424118460.2986549	11779553.0
Jerusalem	ssp126	2072	Israel	11902445.5	20.831899688724864	13068404.634286024	2864.307865049007	5006.3678793595345	722.2478507384801	80.93544888666759	0.2324905136522375	161.63840725968313	307846704.511718	153923352.255859	461770056.76757693	11902445.5
Jerusalem	ssp126	2073	Israel	12021648.5	20.97344571093375	10669425.931996465	2338.504313862255	4283.387996477749	393.62063124675956	66.07805629951372	-7.1962057799247106	139.3523183789521	251335010.21078756	125667505.10539378	377002515.31618136	12021648.5
Jerusalem	ssp126	2074	Israel	12142711.000000002	20.96765902793343	11907267.922481697	2609.8121473932642	4656.436267582888	563.1880272036408	73.74427876157685	-3.36309454889323	150.85165207204696	280494313.7479114	140247156.8739557	420741470.62186706	12142711.000000002
Jerusalem	ssp126	2075	Israel	12265012.499999998	20.930820449292593	8616236.832771689	1888.4902647170982	3664.618678903159	112.36185053103668	53.36221331444142	-13.554127272460903	120.27855390134357	202968930.67591864	101484465.33795932	304453396.013878	12265012.499999998
Jerusalem	ssp126	2076	Israel	12387185.000000002	20.853125445414193	9419064.219397739	2064.452431648835	3906.566658434297	222.3382048633723	58.33429649777145	-11.068085680795903	127.7366786763391	221880785.04383206	110940392.52191603	332821177.5657481	12387185.000000002
Jerusalem	ssp126	2077	Israel	12511515.5	21.01333442808967	13676502.04208083	2997.589488675266	5189.6301118456395	805.5488655048919	84.7015273058781	2.115529723257495	167.2875248884986	322171389.754522	161085694.877261	483257084.631783	12511515.5
Jerusalem	ssp126	2078	Israel	12637940.0	20.959158691536725	13100717.465618145	2871.3901294505686	5016.10599291168	726.6742659894555	81.1355692213109	0.332550680973867	161.93858776164788	308607883.7770845	154303941.88854226	462911825.66562676	12637940.0
Jerusalem	ssp126	2079	Israel	12762235.0	20.880853158463406	14602179.380595937	3200.4776724593985	5468.601364548824	932.3539803699748	90.43444674122975	4.981989440933262	175.88690404152615	343977166.8235468	171988583.4117734	515965750.2353202	12762235.0
Jerusalem	ssp126	2080	Israel	12886607.500000002	20.96386046763265	16817591.22006869	3686.0473907000023	6136.259727129653	1235.8350542703522	104.15497014973761	11.842251145187205	196.46768915428814	396164656.65138906	198082328.32569453	594246984.9770836	12886607.500000002
Jerusalem	ssp126	2081	Israel	13009492.5	21.116225857738648	16418933.17306891	3598.67028450827	6016.116206116021	1181.224362900519	101.68599487011096	10.607763505373896	192.7642262348481	386773643.0249837	193386821.51249185	580160464.5374756	13009492.5
Jerusalem	ssp126	2082	Israel	13128333.0	21.009631714015356	18434043.560046542	4040.3383145307644	6623.4097473969505	1457.266881664578	114.16600817627557	16.847770158456242	211.48424619409482	434242718.95418084	217121359.47709042	651364078.4312713	13128333.0
Jerusalem	ssp126	2083	Israel	13246875.999999998	20.939419309219637	15548040.141405303	3407.7896200340538	5753.655292463975	1061.9239476041346	96.29236646461752	7.910949302627145	184.673783626608	366258395.9628844	183129197.9814422	549387593.9443266	13246875.999999998
Jerusalem	ssp126	2084	Israel	13367842.499999998	20.910793177832694	13371292.711268984	2930.6942928808885	5097.649217628371	763.7393681334058	82.81130008343283	1.1704161120348147	164.45218405483106	314981706.75143015	157490853.37571508	472472560.12714523	13367842.499999998
Jerusalem	ssp126	2085	Israel	13488819.999999998	20.953326123275527	18672366.516721074	4092.573483116964	6695.233104202975	1489.913862030953	115.64199365562351	17.585762898130113	213.69822441311734	439856788.8330136	219928394.4165068	659785183.2495204	13488819.999999998
Jerusalem	ssp126	2086	Israel	13607884.5	20.901901896813726	13889126.681664743	3044.192149405986	5253.70877035038	834.6755284615922	86.0183575640983	2.7739448523675065	169.26277027582935	327180095.59319574	163590047.79659787	490770143.38979363	13607884.5
Jerusalem	ssp126	2087	Israel	13725017.500000002	20.998411920799935	15828442.990369558	3469.247778711152	5838.160260644983	1100.3352967773205	98.02896179397274	8.779246967304744	187.27867662064065	372863723.49941283	186431861.74970642	559295585.2491193	13725017.500000002
Jerusalem	ssp126	2088	Israel	13839428.500000002	20.940762516754504	14750234.450921305	3232.9280988320825	5513.220700811264	952.6354968529024	91.35138372872555	5.440457934681106	177.26230952276953	347464835.49936503	173732417.74968252	521197253.2490475	13839428.500000002
Jerusalem	ssp126	2089	Israel	13950820.499999998	20.733452472169635	12141827.040596437	2661.222365062248	4727.12531687774	595.3194132467554	75.19695397682631	-2.636756941268473	153.0306648949214	286019720.52444726	143009860.26222363	429029580.7866709	13950820.499999998
Jerusalem	ssp126	2090	Israel	14063141.0	20.971410944857066	18152051.264700897	3978.5317840440484	6538.425767977715	1418.63780011038	112.41956906262075	15.974550601628835	208.86458752361276	427599949.5229301	213799974.76146504	641399924.2843951	14063141.0
Jerusalem	ssp126	2091	Israel	14178698.999999998	20.93497288022125	16328982.344617397	3578.9550344367053	5989.007737267619	1168.9023316057912	101.12890998621114	10.32922106342403	191.9285989089981	384654710.6164901	192327355.30824506	576982065.9247352	14178698.999999998
Jerusalem	ssp126	2092	Israel	14294650.5	20.916290496325566	16708667.939847976	3662.173795035188	6103.433533090534	1220.914056979843	103.48038477948208	11.50495846005937	195.45581109890477	393598798.4767363	196799399.23836815	590398197.7151045	14294650.5
Jerusalem	ssp126	2093	Israel	14410533.500000002	21.017179701609013	21858923.500903405	4790.996931704872	7655.565346011347	1926.4285173983951	135.37702843110947	27.453280285873106	243.30077657634558	514921120.9968393	257460560.49841964	772381681.4952589	14410533.500000002
Jerusalem	ssp126	2094	Israel	14523537.0	21.01563283252491	21450686.0085797	4701.52022105858	7532.534868872697	1870.5055732444632	132.84872558020865	26.1891288604227	239.50832229999435	505304448.557706	252652224.278853	757956672.836559	14523537.0
Jerusalem	ssp126	2095	Israel	14632560.5	20.981389767443222	20243631.30693965	4436.960286452541	7168.764958789394	1705.1556141156886	125.37317543909214	22.451353789864356	228.2949970883199	476870387.7473778	238435193.8736889	715305581.6210667	14632560.5
Jerusalem	ssp126	2096	Israel	14740255.5	20.857095528486877	23066307.793989874	5055.629105532043	8019.434585023709	2091.8236260403773	142.85461980314983	31.192075971893217	254.51716363440607	543362945.8490268	271681472.9245134	815044418.7735403	14740255.5
Jerusalem	ssp126	2097	Israel	14844559.5	20.84352600041914	18890084.637845565	4140.292523363427	6760.846784541862	1519.7382621849927	116.99036894373953	18.25995054218818	215.72078734529126	444985479.5933849	222492739.79669246	667478219.3900774	14844559.5
Jerusalem	ssp126	2098	Israel	14944835.499999998	20.85922323324143	21800582.503059812	4778.209863684358	7637.983127483142	1918.4365998855744	135.015710046723	27.272621093679902	242.7587989997661	513546807.57246345	256773403.78623173	770320211.3586951	14944835.499999998
Kolkata	ssp126	2024	India	966282240.5	26.34291435068857	-1993520649.2524235	-436936.03271291894	-410033.64663427864	-463838.41879155923	-42327.146595507875	-45801.953444615014	-38852.33974640074	-2381789840.7851033	-1190894920.3925517	-3572684761.177655	966282240.5
Kolkata	ssp126	2025	India	982970176.0	26.391922386298756	-2287595310.3619633	-501390.75295610575	-498658.8869686605	-504122.618943551	-48571.045446253374	-48923.90286998775	-48218.18802251892	-2733140121.769443	-1366570060.8847215	-4099710182.6541643	982970176.0
Kolkata	ssp126	2026	India	999196152.0	26.326490378576395	-2099311398.5666964	-460123.0462612527	-441915.7902632376	-478330.30225926783	-44573.333790183766	-46925.047041952974	-42221.6205384146	-2508184986.0073175	-1254092493.0036588	-3762277479.0109763	999196152.0
Kolkata	ssp126	2027	India	1014997444.0000001	26.26789462025722	-1721811851.5900145	-377383.41952663753	-328148.8035031417	-426618.0355501333	-36558.12779238912	-42917.44404305563	-30198.811541722578	-2057161523.4577413	-1028580761.7288706	-3085742285.186612	1014997444.0000001
Kolkata	ssp126	2028	India	1030499525.9999999	26.428825773409066	-2148404019.382502	-470883.07274142926	-456710.82667348033	-485055.3188093782	-45615.68595182651	-47446.223122774354	-43785.14878087865	-2566839159.246221	-1283419579.6231105	-3850258738.8693314	1030499525.9999999
Kolkata	ssp126	2029	India	1045876848.4999999	26.343484288611734	-1657261177.8443568	-363235.3266508769	-308695.17579897086	-417775.47750278295	-35187.56469764759	-42232.162495684854	-28142.966899610183	-1980038600.7526894	-990019300.3763447	-2970057901.129034	1045876848.4999999
Kolkata	ssp126	2030	India	1061021597.4999999	26.333924454748338	-2270284319.9565573	-497596.56327820854	-493441.8761615519	-501751.25039486523	-48203.49227900745	-48740.12628636478	-47666.8582716501	-2712457546.3985887	-1356228773.1992943	-4068686319.597883	1061021597.4999999
Kolkata	ssp126	2031	India	1075785366.5	26.50828618404335	-2307190786.6573415	-505685.65187016124	-504564.37297548685	-506806.9307648357	-48987.10363861468	-49131.93196616842	-48842.275311060934	-2756552122.233633	-1378276061.1168165	-4134828183.3504496	1075785366.5
Kolkata	ssp126	2032	India	1090202653.9999998	26.45790533700798	-1934962701.843174	-424101.4141026725	-392386.0460451898	-455816.7821601552	-41083.8232192228	-45180.29175647246	-36987.3546819731	-2311826821.1951838	-1155913410.5975919	-3467740231.7927756	1090202653.9999998
Kolkata	ssp126	2033	India	1104160006.5000002	26.235788071985564	-1493313811.0599856	-327301.65721868596	-259286.38032970837	-395316.93410766363	-31706.575308132054	-40491.66780092713	-22921.482815337025	-1784159931.1352656	-892079965.5676328	-2676239896.7028985	1104160006.5000002
Kolkata	ssp126	2034	India	1117312448.5	26.44655908630869	-2424978378.567998	-531502.110371127	-540062.0034143147	-522942.21732793923	-51488.012105152295	-50382.38619943724	-52593.63801086736	-2897280681.974665	-1448640340.9873326	-4345921022.961998	1117312448.5
Kolkata	ssp126	2035	India	1129905319.0000002	26.540191663868825	-2352174552.135592	-515545.107317449	-518121.1242155075	-512969.0904193905	-49942.21510762779	-49609.48770067499	-50274.942514580616	-2810297176.570802	-1405148588.285401	-4215445764.856203	1129905319.0000002
Kolkata	ssp126	2036	India	1142411153.9999998	26.493345935367685	-2221335295.551005	-486868.0099838409	-478690.1153817964	-495045.90458588547	-47164.18900793404	-48220.474650828066	-46107.90336504	-2653974937.207061	-1326987468.6035304	-3980962405.810591	1142411153.9999998
Kolkata	ssp126	2037	India	1154404064.0	26.567637500415753	-2424334830.9334145	-531361.05883478	-539868.0575518376	-522854.0601177224	-51474.34807058083	-50375.55418215152	-52573.1419590103	-2896511793.416282	-1448255896.708141	-4344767690.124423	1154404064.0
Kolkata	ssp126	2038	India	1165909952.5	26.508298027777837	-2357293906.0722456	-516667.1574953457	-519663.9432101154	-513670.37178057595	-50050.91106953424	-49663.83568162822	-50437.986457440245	-2816413604.410301	-1408206802.2051506	-4224620406.615452	1165909952.5
Kolkata	ssp126	2039	India	1177063576.5	26.50822402493539	-2483787135.461878	-544391.7009232102	-557785.1904234292	-530998.2114229914	-52736.66075851818	-51006.71052612019	-54466.61099091625	-2967543360.102203	-1483771680.0511014	-4451315040.153304	1177063576.5
Kolkata	ssp126	2040	India	1187489922.5	26.581458421239518	-2357427177.9331365	-516696.3677662259	-519704.1073325757	-513688.62819987605	-50053.74074556252	-49665.25051964233	-50442.23097148256	-2816572833.041543	-1408286416.5207715	-4224859249.5623145	1187489922.5
Kolkata	ssp126	2041	India	1197338409.5	26.607776614274098	-2401169876.538357	-526283.8085564112	-532886.8384190805	-519680.7786937419	-50982.50143687526	-50129.63086529868	-51835.3720084517	-2868835103.4050293	-1434417551.7025146	-4303252655.107544	1197338409.5
Kolkata	ssp126	2042	India	1206887167.0	26.743830904397864	-2527891484.999692	-554058.4076712243	-571076.9122019486	-537039.9031405001	-53673.100152354506	-51474.930223038325	-55871.2700816707	-3020237718.549395	-1510118859.2746975	-4530356577.824093	1206887167.0
Kolkata	ssp126	2043	India	1216176185.0	26.69928200240341	-2595802207.367036	-568942.9495599573	-591543.1572989563	-546342.7418209582	-55115.00500652619	-52195.88265012414	-58034.12736292809	-3101375111.6712317	-1550687555.8356159	-4652062667.506847	1216176185.0
Kolkata	ssp126	2044	India	1225212048.5	26.80639814021338	-2915689391.4440536	-639055.2090836872	-687947.5141440849	-590162.9040232893	-61906.964618043596	-55591.86245588289	-68222.0667802043	-3483565306.4492993	-1741782653.2246497	-5225347959.673949	1225212048.5
Kolkata	ssp126	2045	India	1233982473.5	26.621882737660695	-2547724911.0094805	-558405.4599473423	-577054.1090816108	-539756.8108130739	-54094.21057853551	-51685.4854361288	-56502.93572094214	-3043934013.1404667	-1521967006.5702333	-4565901019.7107	1233982473.5
Kolkata	ssp126	2046	India	1242459047.4999998	26.737092601469204	-2881337120.850235	-631525.9442960009	-677594.7750610163	-585457.1135309854	-61177.5848677723	-55227.17258074721	-67127.99715479743	-3442522396.18954	-1721261198.09477	-5163783594.284309	1242459047.4999998
Kolkata	ssp126	2047	India	1250636428.5	26.73142386531589	-2777269795.5782824	-608716.667524066	-646232.019499606	-571201.3155485262	-58967.99003150162	-54122.37516261183	-63813.604900391154	-3318186338.680765	-1659093169.3403826	-4977279508.021148	1250636428.5
Kolkata	ssp126	2048	India	1258490295.5	26.734726397167858	-2921738090.3542147	-640380.9513105717	-689770.4097060512	-590991.4929150923	-62035.39276629407	-55656.076530008126	-68414.70900258003	-3490792083.6685824	-1745396041.8342912	-5236188125.502873	1258490295.5
Kolkata	ssp126	2049	India	1266023045.0	26.71820656366917	-3040283976.806755	-666363.6113549641	-725496.5672670908	-607230.6554428375	-64552.40161496164	-56914.58095434195	-72190.22227558156	-3632426627.6224494	-1816213313.8112247	-5448639941.433674	1266023045.0
Kolkata	ssp126	2050	India	1273258124.5000002	26.77620435702315	-3072022520.3710756	-673320.0044649523	-735061.6077933244	-611578.40113658	-65226.285773963624	-57251.52303384285	-73201.04851408419	-3670346746.810155	-1835173373.4050775	-5505520120.215233	1273258124.5000002
Kolkata	ssp126	2051	India	1280176072.5	26.846268278761936	-3712472388.6478176	-813692.5783338273	-928073.8968630276	-699311.2598046269	-78824.54745827656	-64050.65387599937	-93598.44104055368	-4435534200.6574545	-2217767100.3287272	-6653301300.986181	1280176072.5
Kolkata	ssp126	2052	India	1286737996.5	26.77499083285994	-2890638433.317402	-633564.588124421	-680397.910325094	-586731.265923748	-61375.07367556356	-55325.91698464284	-67424.23036648426	-3453635284.108995	-1726817642.0544975	-5180452926.163492	1286737996.5
Kolkata	ssp126	2053	India	1292943126.9999998	26.69245690514876	-2352800321.332719	-515682.26220997	-518309.7121927239	-513054.81222721614	-49955.50166402818	-49616.13097887518	-50294.87234918124	-2811044824.0641713	-1405522412.0320857	-4216567236.096257	1292943126.9999998
Kolkata	ssp126	2054	India	1298779363.5	26.677636290359544	-2680465573.1483645	-587499.3037038101	-617058.144246754	-557940.4631608662	-56912.608004036316	-53094.68414887918	-60730.53185919336	-3202527986.400788	-1601263993.200394	-4803791979.601182	1298779363.5
Kolkata	ssp126	2055	India	1304244531.5	26.72945650464096	-2877680084.799453	-630724.4021478842	-676492.6546073561	-584956.1496884127	-61099.937364554935	-55188.348829138486	-67011.52589997125	-3438153095.4168572	-1719076547.7084286	-5157229643.125286	1304244531.5
Kolkata	ssp126	2056	India	1309325750.0	26.78081210111451	-3191599437.49533	-699528.6438346518	-771098.4869266613	-627958.8007426423	-67765.18583624967	-58520.97306498591	-77009.39860751353	-3813213130.7152877	-1906606565.3576438	-5719819696.072931	1309325750.0
Kolkata	ssp126	2057	India	1314007254.5	26.813983045471396	-2984732965.022985	-654188.0471283845	-708755.1664555437	-599620.9278012251	-63372.922576115525	-56324.8414349188	-70421.00371731207	-3566056191.198068	-1783028095.599034	-5349084286.797102	1314007254.5
Kolkata	ssp126	2058	India	1318284099.0	26.90377958440594	-3264022573.5746455	-715402.2079068306	-792924.6375259071	-637879.778287754	-69302.89987943479	-59289.830086578484	-79315.96967229096	-3899741800.391308	-1949870900.195654	-5849612700.586962	1318284099.0
Kolkata	ssp126	2059	India	1322146883.9999998	26.897667443660435	-2896010695.821891	-634742.0703171857	-682016.9483401456	-587467.192294226	-61489.13948303944	-55382.949888380776	-67595.32907769816	-3460053878.3984594	-1730026939.1992297	-5190080817.597689	1322146883.9999998
Kolkata	ssp126	2060	India	1325615656.0	26.87921582591957	-3074002336.0250864	-673753.9366630916	-735658.2645657661	-611849.6087604172	-65268.32193117651	-57272.54111244931	-73264.10274990361	-3672712162.3944464	-1836356081.1972232	-5509068243.591669	1325615656.0
Kolkata	ssp126	2061	India	1328674113.5	26.772610039454698	-3008514127.231798	-659400.3566536038	-715922.0920527204	-602878.6212544872	-63877.85275549507	-56577.30652460863	-71178.39898638165	-3594469105.0910087	-1797234552.5455043	-5391703657.636513	1328674113.5
Kolkata	ssp126	2062	India	1331307029.0	26.832028583461696	-3406071100.73608	-746536.1316682409	-835733.7826978464	-657338.4806386355	-72318.92523893685	-60797.8427663295	-83840.00771154423	-4069456490.3386707	-2034728245.1693354	-6104184735.508006	1331307029.0
Kolkata	ssp126	2063	India	1333540341.0	26.9169377698851	-3081664133.430152	-675433.2347244758	-737967.2994001694	-612899.1700487823	-65430.99996617497	-57353.88012994859	-73508.1198024014	-3681866214.1612935	-1840933107.0806468	-5522799321.2419405	1333540341.0
Kolkata	ssp126	2064	India	1335384415.0	27.02191735240856	-3672925301.533719	-805024.7236238878	-916155.5966368607	-693893.8506109148	-77984.86949741322	-63630.814895567695	-92338.92409925863	-4388284702.461228	-2194142351.230614	-6582427053.691843	1335384415.0
Kolkata	ssp126	2065	India	1336820041.5	26.744483869658634	-2715464298.198439	-595170.257139443	-627605.7052207491	-562734.8090581368	-57655.713507561144	-53466.23690064164	-61845.19011448071	-3244343258.1893926	-1622171629.0946963	-4866514887.284089	1336820041.5
Kolkata	ssp126	2066	India	1337879369.9999998	26.817655152035744	-3240133870.693598	-710166.3278233132	-785725.3024110708	-634607.3532355557	-68795.68635786844	-59036.22332579529	-78555.1493899416	-3871200400.605485	-1935600200.3027425	-5806800600.908228	1337879369.9999998
Kolkata	ssp126	2067	India	1338572432.0	26.88516712511673	-3444343638.264064	-754924.6330442374	-847267.9720898415	-662581.2939986333	-73131.54150510694	-61204.150899414584	-85058.9321107995	-4115183200.568329	-2057591600.2841644	-6172774800.852493	1338572432.0
Kolkata	ssp126	2068	India	1338880918.0	26.918564784703054	-3581358790.851957	-784955.351419666	-888560.2098560558	-681350.4929832761	-76040.69644742826	-62658.728370575234	-89422.66452428128	-4278884187.859228	-2139442093.929614	-6418326281.788842	1338880918.0
Kolkata	ssp126	2069	India	1338846025.0	26.918375647071947	-2998797108.4135456	-657270.5991043977	-712993.675422562	-601547.5227862335	-63671.53752111539	-56474.1489074187	-70868.92613481203	-3582859545.534799	-1791429772.7673995	-5374289318.302198	1338846025.0
Kolkata	ssp126	2070	India	1338483265.9999998	26.910686496916124	-3060552072.195583	-670805.9336319675	-731604.7603979704	-610007.1068659646	-64982.74109755281	-57129.75069563746	-72835.73149946818	-3656642250.2232327	-1828321125.1116164	-5484963375.334849	1338483265.9999998
Kolkata	ssp126	2071	India	1337801299.5	26.947382358334327	-3212211281.291542	-704046.3082283422	-777310.2754679857	-630782.3409886988	-68202.82390851807	-58739.792101120074	-77665.85571591603	-3837839452.0789886	-1918919726.0394943	-5756759178.118483	1337801299.5
Kolkata	ssp126	2072	India	1336807319.5	27.030621624180515	-3429739350.7711983	-751723.6933197738	-842866.679968704	-660580.7066708435	-72821.45802648085	-61049.10916010148	-84593.8068928601	-4097734500.653708	-2048867250.326854	-6146601750.980562	1336807319.5
Kolkata	ssp126	2073	India	1335525319.5	26.953119737239295	-3005928244.978845	-658833.5879406277	-715142.7850723783	-602524.3908088773	-63822.948374524305	-56549.85433412327	-71096.04241492542	-3591379581.999356	-1795689790.999678	-5387069372.999034	1335525319.5
Kolkata	ssp126	2074	India	1333965938.5000002	26.966628716356844	-3389924577.3482494	-742997.1676380315	-830867.7071563085	-655126.6281197546	-71976.09645374189	-60626.42837373201	-83325.7645337515	-4050165180.071306	-2025082590.035653	-6075247770.106959	1333965938.5000002
Kolkata	ssp126	2075	India	1332123843.0	26.951351090343454	-3366767857.956539	-737921.7222919031	-823888.969805382	-651954.4747784244	-71484.42466858562	-60380.59248115393	-82588.25685601751	-4022498328.958545	-2011249164.4792726	-6033747493.437818	1332123843.0
Kolkata	ssp126	2076	India	1330043716.5	26.94086063838851	-3414269330.623078	-748333.0039722405	-838204.4821158457	-658461.5258286352	-72492.99300110462	-60884.87664741342	-84101.10935479592	-4079251453.1671686	-2039625726.5835843	-6118877179.750753	1330043716.5
Kolkata	ssp126	2077	India	1327738488.0	26.918689193025568	-3039240400.273576	-666134.8822518017	-725182.0647502423	-607087.6997533609	-64530.244023105166	-56903.50215841361	-72156.98588779662	-3631179798.30782	-1815589899.15391	-5446769697.46173	1327738488.0
Kolkata	ssp126	2078	India	1325199140.0	26.85545898659597	-3039340397.8387284	-666156.7995263557	-725212.201002754	-607101.3980499571	-64532.36720733251	-56904.56375052729	-72160.17066413758	-3631299271.956048	-1815649635.978024	-5446948907.9340725	1325199140.0
Kolkata	ssp126	2079	India	1322430378.0	26.94821274256346	-3450093598.9192095	-756184.8983933104	-849000.8369448169	-663368.9598418039	-73253.62673540547	-61265.1935145638	-85242.05995624715	-4122053055.6051826	-2061026527.8025913	-6183079583.407774	1322430378.0
Kolkata	ssp126	2080	India	1319434532.5000002	27.021892746878684	-3673286954.0896025	-805103.9899375062	-916264.5878180861	-693943.3920569263	-77992.54823440313	-63634.65426406262	-92350.44220474342	-4388716792.4843855	-2194358396.2421927	-6583075188.726578	1319434532.5000002
Kolkata	ssp126	2081	India	1316220490.4999998	26.98337601052271	-3499827171.068241	-767085.4073574818	-863989.0367705525	-670181.7779444109	-74309.58780601648	-61793.174049869296	-86826.00156216361	-4181473015.430991	-2090736507.7154956	-6272209523.146486	1316220490.4999998
Kolkata	ssp126	2082	India	1312811008.0	26.963146102432827	-3760440232.4181595	-824206.0783382858	-942529.9593691579	-705882.1973074134	-79843.01794961488	-64559.88912166846	-95126.14677756137	-4492844529.005142	-2246422264.502571	-6739266793.507713	1312811008.0
Kolkata	ssp126	2083	India	1309203471.9999998	26.95171522633504	-3529666577.437173	-773625.5512191654	-872981.7345803677	-674269.3678579633	-74943.14880182261	-62109.95454777239	-87776.34305587281	-4217124110.8792486	-2108562055.4396243	-6325686166.318872	1309203471.9999998
Kolkata	ssp126	2084	India	1305404528.5	26.91191324436877	-3169845404.8443484	-694760.6366782724	-764542.4770866395	-624978.796269905	-67303.29639988668	-58290.02834680441	-76316.56445296905	-3787222161.4300513	-1893611080.7150257	-5680833242.145077	1305404528.5
Kolkata	ssp126	2085	India	1301410584.0	27.052963605227355	-3437624691.2929273	-753451.9871327553	-845243.0839615538	-661660.890303957	-72988.88240923992	-61132.821351481056	-84844.94346699916	-4107155634.0404243	-2053577817.0202122	-6160733451.0606365	1301410584.0
Kolkata	ssp126	2086	India	1297214616.9999998	26.914431473594878	-3041337094.3415365	-666594.4316365601	-725813.9451542853	-607374.918118835	-64574.76178479156	-56925.761039256875	-72223.76253032619	-3633684856.197325	-1816842428.0986626	-5450527284.295988	1297214616.9999998
Kolkata	ssp126	2087	India	1292851828.0	26.910175674659563	-3294913108.0638714	-722172.7360140582	-802234.1136733453	-642111.3583547713	-69958.77880510788	-59617.76954941503	-80299.78806080067	-3936648747.5305014	-1968324373.7652507	-5904973121.295752	1292851828.0
Kolkata	ssp126	2088	India	1288315344.5	26.862210094929477	-3417736706.8094463	-749092.9768350061	-839249.4448021485	-658936.5088678638	-72566.61357794539	-60921.686935833815	-84211.54022005701	-4083394154.86327	-2041697077.431635	-6125091232.294905	1288315344.5
Kolkata	ssp126	2089	India	1283586973.4999998	26.86711659825698	-3488924152.3556485	-764695.7046259545	-860703.1955147026	-668688.2137372065	-74078.09099581072	-61677.42564476641	-86478.75634685493	-4168446464.031447	-2084223232.0157235	-6252669696.047171	1283586973.4999998
Kolkata	ssp126	2090	India	1278691594.5000002	26.980150262320766	-3317193593.576768	-727056.1300990765	-808948.7805402455	-645163.4796579077	-70431.8460777628	-59854.30318574247	-81009.388969783	-3963268704.57096	-1981634352.28548	-5944903056.85644	1278691594.5000002
Kolkata	ssp126	2091	India	1273666990.0	26.946258137960854	-3146355473.930903	-689612.1586698459	-757463.3198250532	-621760.9975146386	-66804.54974799493	-58040.65502085858	-75568.44447513131	-3759157200.662595	-1879578600.3312974	-5638735800.993893	1273666990.0
Kolkata	ssp126	2092	India	1268534931.5	26.91944103939968	-3151572795.0613804	-690755.6811094026	-759035.6631794437	-622475.6990393614	-66915.32578455543	-58096.04303913881	-75734.60852997204	-3765390676.3325577	-1882695338.1662788	-5648086014.4988365	1268534931.5
Kolkata	ssp126	2093	India	1263289282.5	26.87354165958628	-3693112180.446575	-809449.2450294454	-922239.3135695026	-696659.1764893883	-78413.48456260971	-63845.12242816597	-92981.84669705365	-4412403290.412562	-2206201645.206281	-6618604935.618843	1263289282.5
Kolkata	ssp126	2094	India	1257938504.0	26.84349608676357	-3146979918.291626	-689749.0231872646	-757651.5085365039	-621846.5378380253	-66817.80817499296	-58047.28423435758	-75588.3321156285	-3759903265.287039	-1879951632.6435194	-5639854897.930558	1257938504.0
Kolkata	ssp126	2095	India	1252500266.0	26.752888516662928	-2576510967.220064	-564714.7325414428	-585729.358898499	-543700.1061843866	-54705.40646536429	-51991.08337954325	-57419.72955118558	-3078326602.0832186	-1539163301.0416093	-4617489903.124828	1252500266.0
Kolkata	ssp126	2096	India	1246993053.5000002	26.702859595829217	-2457121574.747075	-538547.1944651713	-549748.9940436257	-527345.394886717	-52170.48799384177	-50723.62414378198	-53617.35184390156	-2935684266.175504	-1467842133.087752	-4403526399.263256	1246993053.5000002
Kolkata	ssp126	2097	India	1241437315.9999998	26.903092489280432	-3816704272.9426255	-836537.9228367988	-959486.2455546134	-713589.6001189841	-81037.63627083813	-65157.19828228021	-96918.0742593962	-4560066867.621462	-2280033433.810731	-6840100301.432193	1241437315.9999998
Kolkata	ssp126	2098	India	1235820795.0	26.923538670568817	-3594794377.921667	-787900.1376267257	-892609.2908907629	-683190.9843626885	-76325.96565881527	-62801.36297626878	-89850.56834136197	-4294936564.7431164	-2147468282.3715582	-6442404847.114675	1235820795.0
Lisbon	ssp126	2024	Portugal	8572515.0	17.328375310555792	33158381.962458752	7267.590567114723	8711.446370278934	5823.7347639505115	194.88070574570207	143.2579778155053	246.5034336758988	407079472.8118772	203539736.4059386	610619209.2178158	8572515.0
Lisbon	ssp126	2025	Portugal	8571492.5	17.368123842459365	34877825.99002418	7644.455011512624	9229.634981326048	6059.2750416991985	204.98633954778387	148.31079471654618	261.6618843790216	428188776.9107107	214094388.45535535	642283165.366066	8571492.5
Lisbon	ssp126	2026	Portugal	8569127.499999998	17.29749042903176	32516612.253178913	7126.928713025991	8518.03632090693	5735.821105145054	191.1088530053524	141.37205144533047	240.84565456537462	399200581.8811908	199600290.9405954	598800872.8217862	8569127.499999998
Lisbon	ssp126	2027	Portugal	8564096.5	17.35759172064091	34893500.840325184	7647.890595140243	9234.358908814023	6061.422281466461	205.07846484788374	148.35685736659613	261.80007232917154	428381214.2197496	214190607.1098748	642571821.3296244	8564096.5
Lisbon	ssp126	2028	Portugal	8557784.500000002	17.308400254561107	33372799.024436288	7314.586087548156	8776.065210874904	5853.106964221406	196.14089233772	143.88807111151428	248.39371356392576	409711832.3959638	204855916.1979819	614567748.5939457	8557784.500000002
Lisbon	ssp126	2029	Portugal	8549842.5	17.53600438472206	40943040.79488462	8973.817160523133	11057.507936215497	6890.126384830767	240.63323398939593	166.13424193735221	315.1322260414397	502650324.7645415	251325162.38227075	753975487.1468122	8549842.5
Lisbon	ssp126	2030	Portugal	8542462.5	17.366960972770237	34954580.17022498	7661.277845529239	9252.766378098895	6069.789312959583	205.4374444546338	148.53634716997115	262.33854173929643	429131074.1328015	214565537.06640074	643696611.1992022	8542462.5
Lisbon	ssp126	2031	Portugal	8534830.5	17.25322483401671	33142525.813473154	7264.1152467891125	8706.66780483122	5821.562688747004	194.78751490459848	143.2113823949535	246.3636474142433	406884809.7315981	203442404.86579904	610327214.5973971	8534830.5
Lisbon	ssp126	2032	Portugal	8520296.0	17.2646197490688	33622644.914353594	7369.34683054373	8851.36123249382	5887.3324285936405	197.60930365555424	144.62227677043137	250.59633054067695	412779145.3084845	206389572.65424225	619168717.9627267	8520296.0
Lisbon	ssp126	2033	Portugal	8497939.0	17.35993463157741	36260145.53997808	7947.429159447727	9646.224434736814	6248.6338841586385	213.11060235910213	152.37292612220534	273.848278595999	445159264.6229834	222579632.3114917	667738896.9344751	8497939.0
Lisbon	ssp126	2034	Portugal	8471263.5	17.44224616787978	39261664.426121205	8605.296312574987	10550.791770286796	6659.800854863175	230.75133402999137	161.1932919576499	300.3093761023326	482008370.44453156	241004185.22226578	723012555.6667974	8471263.5
Lisbon	ssp126	2035	Portugal	8445272.5	17.389743041945614	37656913.5309466	8253.570088975073	10067.168212836918	6439.971965113231	221.3197825341516	156.47751620973006	286.1620488585729	462307133.2387586	231153566.6193793	693460699.858138	8445272.5
Lisbon	ssp126	2036	Portugal	8421238.0	17.368491959288743	38299766.11012576	8394.4692844116	10260.904606562142	6528.03396226106	225.0979995913865	158.3666247383475	291.82937444442524	470199318.36782396	235099659.18391198	705298977.5517359	8421238.0
Lisbon	ssp126	2037	Portugal	8397069.5	17.454885917810017	39340969.65178391	8622.678279843525	10574.691975281037	6670.664584406013	231.21743211535545	161.42634100033192	301.00852323037907	482981986.39149034	241490993.19574517	724472979.5872355	8397069.5
Lisbon	ssp126	2038	Portugal	8371989.0	17.629173973672504	45517045.82253505	9976.338810419118	12435.975204822478	7516.702416015758	267.5158885435917	179.57556921445007	355.45620787273333	558804559.2323992	279402279.6161996	838206838.8485988	8371989.0
Lisbon	ssp126	2039	Portugal	8345619.999999999	17.553448013207213	43133996.6577166	9454.026664705485	11717.796004466234	7190.257324944738	253.51006933346594	172.5726596093871	334.44747905754457	529548294.5932702	264774147.2966351	794322441.8899052	8345619.999999999
Lisbon	ssp126	2040	Portugal	8316800.999999999	17.39688473819135	39100007.25408378	8569.864603635277	10502.073170494696	6637.6560367758575	229.80123146433613	160.71824067482225	298.8842222538498	480023734.5101317	240011867.25506586	720035601.7651975	8316800.999999999
Lisbon	ssp126	2041	Portugal	8284554.5	17.465770123852533	40771559.765939444	8936.232277466655	11005.828722012842	6866.635832920469	239.6253939813801	165.63032193334436	313.620466029416	500545083.1113368	250272541.5556684	750817624.6670053	8284554.5
Lisbon	ssp126	2042	Portugal	8252420.5	17.42213378180186	39542396.65058921	8666.826663143316	10635.39600231825	6698.2573239683825	232.40127262144074	162.01826125337465	302.784283989507	485454869.31372	242727434.65686	728182303.97058	8252420.5
Lisbon	ssp126	2043	Portugal	8222485.000000001	17.602381935566086	45808601.33803591	10040.241389159031	12523.84125058986	7556.641527728205	269.22943851985957	180.43234420258415	358.0265328371351	562383933.6928252	281191966.8464126	843575900.5392377	8222485.000000001
Lisbon	ssp126	2044	Portugal	8192539.999999999	17.402072436713798	38934461.03908678	8533.580501718126	10452.182530358616	6614.978473077639	228.8282719499466	160.23176091762747	297.42478298226564	477991353.49699086	238995676.74849543	716987030.2454863	8192539.999999999
Lisbon	ssp126	2045	Portugal	8161872.499999999	17.587000633670584	45387431.19185653	9947.930124243005	12396.91326133032	7498.946987155687	266.7541085891235	179.19467923721598	354.31353794103103	557213303.797045	278606651.8985225	835819955.6955675	8161872.499999999
Lisbon	ssp126	2046	Portugal	8130144.5	17.448231535112154	41169616.63027535	9023.477617595072	11125.791064689416	6921.16417050073	241.96488095443362	166.80006541987103	317.1296964889961	505431955.416097	252715977.7080485	758147933.1241455	8130144.5
Lisbon	ssp126	2047	Portugal	8097808.5	17.53725962620999	44431870.57396892	9738.492180596404	12108.936088816246	7368.048272376562	261.13802250242725	176.3866361938679	345.8894088109865	545482058.4965396	272741029.2482698	818223087.7448094	8097808.5
Lisbon	ssp126	2048	Portugal	8065565.5	17.55083700373378	45371430.8238656	9944.423194272389	12392.091232620725	7496.755155924053	266.6600701342378	179.14766000977318	354.1724802587022	557016870.1660578	278508435.0830289	835525305.2490867	8065565.5
Lisbon	ssp126	2049	Portugal	8032383.500000001	17.442163357699815	40922915.77059995	8969.406196296355	11051.442860403678	6887.369532189031	240.51495382300573	166.07510185415708	314.95480579185437	502403253.47241974	251201626.73620987	753604880.2086296	8032383.500000001
Lisbon	ssp126	2050	Portugal	7998562.5	17.650813128373205	49325895.55404116	10811.155189927305	13583.847726646236	8038.462653208375	289.9015201644465	190.7683850248774	389.0346553040153	605565120.1812571	302782560.09062856	908347680.2718856	7998562.5
Lisbon	ssp126	2051	Portugal	7965422.500000001	17.750517289639077	51802091.56394072	11353.883082508031	14330.098578944733	8377.66758607133	304.4547883703629	198.04501912783576	410.8645576128903	635964931.8315954	317982465.9157977	953947397.7473931	7965422.500000001
Lisbon	ssp126	2052	Portugal	7932040.5	17.537165461136002	44998492.22629037	9862.683227680556	12279.698778556956	7445.667676804157	264.4682099530759	178.0517299191922	350.8846899869597	552438370.2904004	276219185.1452002	828657555.4356005	7932040.5
Lisbon	ssp126	2053	Portugal	7898075.500000001	17.62978137197687	47926722.542813376	10504.487132671902	13162.179147920055	7846.795117423748	281.6782050401709	186.65672746273964	376.69968261760204	588387725.5656805	294193862.78284025	882581588.3485208	7898075.500000001
Lisbon	ssp126	2054	Portugal	7864611.499999999	17.44094964382554	41863506.7709209	9175.563127873551	11334.908641322323	7016.217614424779	246.0430594515651	168.8391546684369	323.2469642346938	513950719.4789255	256975359.73946276	770926079.2183883	7864611.499999999
Lisbon	ssp126	2055	Portugal	7831447.0	17.448257730739712	41955055.3544838	9195.628570846238	11362.49862540977	7028.758516282709	246.58111503566943	169.10818246048888	324.05404761084986	515074644.921839	257537322.4609195	772611967.3827585	7831447.0
Lisbon	ssp126	2056	Portugal	7798757.000000001	17.655928561129436	48644636.90914717	10661.83822666287	13378.536902157639	7945.139551168104	285.89758035632775	188.76641512081807	383.0287455918374	597201430.7127558	298600715.3563779	895802146.0691338	7798757.000000001
Lisbon	ssp126	2057	Portugal	7767135.499999999	17.633376624670955	47678490.42778743	10450.080093762104	13087.369469419084	7812.790718105125	280.21927831027887	185.92726409779362	374.5112925227642	585340224.6763384	292670112.3381692	878010337.0145077	7767135.499999999
Lisbon	ssp126	2058	Portugal	7734937.5	17.617156902344902	46009632.229886696	10084.302954496188	12584.425902928451	7584.180006063927	270.41095099911524	181.0231004422119	359.7988015560186	564851953.6814412	282425976.8407206	847277930.5221617	7734937.5
Lisbon	ssp126	2059	Portugal	7702714.5	17.567703190076053	44763906.98400974	9811.267284166996	12209.001856225808	7413.532712108181	263.0894895551709	177.36236972023966	348.8166093901019	549558409.5955404	274779204.7977702	824337614.3933105	7702714.5
Lisbon	ssp126	2060	Portugal	7671261.0	17.525631521141545	43866149.412064075	9614.498501274793	11938.444779749032	7290.552222800556	257.81312747551954	174.7241886804141	340.90206627062514	538536801.861054	269268400.930527	807805202.7915809	7671261.0
Lisbon	ssp126	2061	Portugal	7640431.5	17.68749398040573	48066760.230486184	10535.180324490599	13204.382286670765	7865.978362310434	282.5012440966475	187.06824699097803	377.9342412023168	590106942.9911922	295053471.4955961	885160414.4867883	7640431.5
Lisbon	ssp126	2062	Portugal	7609855.0	17.526307688130718	43755231.65220514	9590.187759387905	11905.01750965456	7275.35800912125	257.16123404641564	174.39824196586218	339.9242261269694	537175084.5354027	268587542.2677013	805762626.8031039	7609855.0
Lisbon	ssp126	2063	Portugal	7578790.500000001	17.622586615559808	45730553.923744015	10023.135106574508	12500.320112036137	7545.950101112876	268.7707329293381	180.20299140732328	357.33847445135285	561425759.6691277	280712879.83456385	842138639.5036916	7578790.500000001
Lisbon	ssp126	2064	Portugal	7547435.0	17.61452281576374	46002106.38489042	10082.653454223035	12582.157840052865	7583.149068393206	270.3667195892153	181.00098473726183	359.73245444116856	564759560.240259	282379780.1201295	847139340.3603885	7547435.0
Lisbon	ssp126	2065	Portugal	7516726.000000001	17.576734192037538	44146794.92845483	9676.00984733304	12023.022880579123	7328.9968140869605	259.46255646033916	175.54890317282377	343.3762097478544	541982236.2308222	270991118.1154111	812973354.3462334	7516726.000000001
Lisbon	ssp126	2066	Portugal	7487068.0	17.61303153006095	45432833.992845364	9957.88142308987	12410.596297244763	7505.166548934978	267.02095303013266	179.3281014577205	354.71380460254477	557770705.7930663	278885352.89653313	836656058.6895994	7487068.0
Lisbon	ssp126	2067	Portugal	7457711.000000001	17.668106618993356	46387475.74432126	10167.11797135856	12698.296551114212	7635.939391602909	272.6316386924353	182.13344428887186	363.1298330959986	569490670.3364198	284745335.1682099	854236005.5046297	7457711.000000001
Lisbon	ssp126	2068	Portugal	7428188.0	17.51751675603894	42739047.20549809	9367.462401205537	11598.770142153804	7136.154660257271	251.18884545501004	171.41204767015927	330.96564323986075	524699571.426426	262349785.713213	787049357.139639	7428188.0
Lisbon	ssp126	2069	Portugal	7399010.0	17.679378730979085	47768019.73097205	10469.702954734077	13114.350903255547	7825.055006212608	280.7454660419146	186.19035796361155	375.30057412021756	586439359.7783731	293219679.88918656	879659039.6675596	7399010.0
Lisbon	ssp126	2070	Portugal	7371123.000000001	17.647610574581275	46020903.42719577	10086.7733539064	12587.82270211749	7585.724005695309	270.47719484927285	181.0562223672907	359.8981673312552	564990328.1372193	282495164.06860965	847485492.2058289	7371123.000000001
Lisbon	ssp126	2071	Portugal	7344384.999999999	17.51800757991392	40823768.99676406	8947.675396551502	11021.563010754506	6873.787782348498	239.9322416364035	165.78374576085594	314.0807375119508	501186046.4184143	250593023.20920715	751779069.6276214	7344384.999999999
Lisbon	ssp126	2072	Portugal	7319453.500000001	17.670031067390074	48254353.58906712	10576.296677056283	13260.91727144858	7891.676082663986	283.60378058816997	187.61951523673923	379.58804593960093	592409992.808297	296204996.4041485	888614989.2124455	7319453.500000001
Lisbon	ssp126	2073	Portugal	7295635.0	17.578628892894674	44389075.37555663	9729.112411081382	12096.03890573309	7362.185916429673	260.88650364126704	176.2608767632877	345.5121305192462	544956669.5668783	272478334.78343916	817435004.3503175	7295635.0
Lisbon	ssp126	2074	Portugal	7272260.999999999	17.53250284112474	41877679.074110806	9178.669386106953	11339.17974639325	7018.159025820654	246.12635387922518	168.88080188226678	323.37190587618335	514124710.2881756	257062355.1440878	771187065.4322634	7272260.999999999
Lisbon	ssp126	2075	Portugal	7250888.0	17.56316604036627	42454033.79967818	9304.993709518982	11512.87569108479	7097.111727953173	249.51374521230048	170.57449754880452	328.45299287579655	521200513.2662046	260600256.6331023	781800769.8993069	7250888.0
Lisbon	ssp126	2076	Portugal	7231557.0	17.727872885520547	48356903.430301525	10598.773354587112	13291.82270305347	7905.724006120754	284.2064935147688	187.92087170003862	380.49211532949903	593668978.7067617	296834489.35338086	890503468.0601425	7231557.0
Lisbon	ssp126	2077	Portugal	7214531.000000001	17.556488691578494	43329720.69954477	9496.925084832206	11776.781332140474	7217.068837523938	254.66039203154116	173.1478209584248	336.17296310465736	531951163.3416373	265975581.67081866	797926745.0124559	7214531.000000001
Lisbon	ssp126	2078	Portugal	7199836.500000001	17.4848780936868	39444674.227800176	8645.408049929281	10605.945409148953	6684.87069070961	231.82693172803226	161.73109080667038	301.9227726493941	484255148.7605309	242127574.38026544	726382723.1407963	7199836.500000001
Lisbon	ssp126	2079	Portugal	7186682.5	17.70142455710257	46635299.41514979	10221.435488252486	12772.983136843359	7669.887839661613	274.08816488621136	182.86170738575993	365.31462238666273	572533156.830043	286266578.4150215	858799735.2450645	7186682.5
Lisbon	ssp126	2080	Portugal	7175324.500000001	17.642562545565923	45863418.81030393	10052.256177601337	12540.36158469803	7564.150770504646	269.55161550952363	180.59343269741606	358.509798321631	563056917.9095161	281528458.95475805	844585376.8642741	7175324.500000001
Lisbon	ssp126	2081	Portugal	7165514.999999999	17.537308281815037	41142426.48408528	9017.51813349862	11117.596774056792	6917.439492940446	241.80507717134043	166.72016352832435	316.8899908143562	505098146.8970546	252549073.4485273	757647220.3455819	7165514.999999999
Lisbon	ssp126	2082	Portugal	7157346.0	17.59929477164242	43921746.62237708	9626.684191206414	11955.200103405008	7298.168279007818	258.1398871948435	174.8875685400759	341.39220584961095	539219358.7810405	269609679.3905203	808829038.1715608	7157346.0
Lisbon	ssp126	2083	Portugal	7151284.5	17.65695751751473	45563660.726746365	9986.555775725708	12450.02353211904	7523.088019332377	267.7898568403937	179.7125533628511	355.86716031793645	559376842.0009916	279688421.0004958	839065263.0014874	7151284.5
Lisbon	ssp126	2084	Portugal	7146466.5	17.59188649642693	43442079.93092667	9521.551765683034	11810.643018310364	7232.4605130557065	255.32075737546967	173.47800363038914	337.16351112055025	533330577.3531013	266665288.67655066	799995866.029652	7146466.5
Lisbon	ssp126	2085	Portugal	7142534.5	17.659395182277375	45821102.02863083	10042.9812665497	12527.608582002027	7558.3539510973715	269.302908431878	180.4690791585932	358.1367377051627	562537402.4158446	281268701.2079223	843806103.6237669	7142534.5
Lisbon	ssp126	2086	Portugal	7139760.5	17.707152772566623	46896119.76308023	10278.601591908471	12851.58652937034	7705.616654446605	275.62107603775866	183.62816296153352	367.61398911398396	575735201.183544	287867600.591772	863602801.775316	7139760.5
Lisbon	ssp126	2087	Portugal	7137046.5	17.50694556527826	40170340.23003523	8804.458132610938	10824.63927283623	6784.276992385646	236.0918654878077	163.86355768655812	308.3201732890569	493164019.3429912	246582009.6714956	739746029.0144868	7137046.5
Lisbon	ssp126	2088	Portugal	7134676.0	17.636823715039334	44529432.98606662	9759.87572297398	12138.338459585415	7381.412986362548	261.7114229700792	176.67333642769387	346.74950951246444	546679814.6273408	273339907.3136704	820019721.9410112	7134676.0
Lisbon	ssp126	2089	Portugal	7133269.999999999	17.65107705924038	44414082.21249758	9734.593361643781	12103.57521275639	7365.611510531173	261.0334755302161	176.3343627077623	345.7325883526699	545263673.9921889	272631836.99609447	817895510.9882834	7133269.999999999
Lisbon	ssp126	2090	Portugal	7132336.0	17.654818858067905	45575113.943821475	9989.066069879156	12453.47518658003	7524.6569531782825	267.85717046954437	179.7462101774264	355.9681307616621	559517451.0805966	279758725.5402983	839276176.6208949	7132336.0
Lisbon	ssp126	2091	Portugal	7131825.5	17.58104477935111	42005798.96019403	9206.750457029304	11377.791218911485	7035.709695147125	246.87934881873167	169.25729935202014	324.5013982854433	515697615.01382005	257848807.50691003	773546422.52073	7131825.5
Lisbon	ssp126	2092	Portugal	7131179.499999999	17.566431924696445	42529437.40256707	9321.520526590519	11535.600064558153	7107.440988622884	249.9569124139872	170.79608114964782	329.11774367832663	522126229.69431245	261063114.84715623	783189344.5414686	7131179.499999999
Lisbon	ssp126	2093	Portugal	7130338.5	17.652460787583028	45042361.44022011	9872.29839785694	12292.919637549481	7451.677158164395	264.7260410915439	178.18064548842614	351.2714366946617	552976944.7147921	276488472.35739607	829465417.0721881	7130338.5
Lisbon	ssp126	2094	Portugal	7129626.5	17.608287859275507	43643290.5213024	9565.652716998262	11871.281826368802	7260.023607627723	256.5033259911617	174.06928793823505	338.9373640440879	535800803.46808624	267900401.73404312	803701205.2021294	7129626.5
Lisbon	ssp126	2095	Portugal	7127877.500000001	17.47536083918331	39773266.009922266	8717.42816655878	10704.973069514514	6729.883263603047	233.75815377845345	162.696701831881	304.8196057250259	488289210.78406423	244144605.39203212	732433816.1760963	7127877.500000001
Lisbon	ssp126	2096	Portugal	7125502.500000001	17.53367824962436	42467054.53337045	9307.847568958385	11516.799747813968	7098.8953901028	249.59027155710675	170.61276072120762	328.567782393006	521360366.4645023	260680183.23225114	782040549.6967534	7125502.500000001
Lisbon	ssp126	2097	Portugal	7123708.499999999	17.57812754166899	43007825.0920752	9426.372622921066	11679.771697012658	7172.9735488294755	252.76852519584554	172.20188754057702	333.33516285111403	527999309.04616773	263999654.52308387	791998963.5692515	7123708.499999999
Lisbon	ssp126	2098	Portugal	7122447.5	17.474060965250757	39796644.3193407	8722.552179581999	10712.018587421438	6733.085771742559	233.89555437428942	162.76540212979899	305.0257066187799	488576222.07080495	244288111.03540248	732864333.1062074	7122447.5
London	ssp126	2024	United Kingdom	53151317.0	11.696881050649068	266182310.480186	58341.32832441562	66431.44908793467	50251.20756089656	1023.9648992714215	834.6422828545643	1213.2875156882783	5801960545.862372	2900980272.931186	8702940818.793558	53151317.0
London	ssp126	2025	United Kingdom	53535880.00000001	11.789787034442279	269022691.13309103	58963.87750861398	67287.45421620742	50640.30080102054	1034.891433359649	840.1055498986782	1229.6773168206196	5863872159.949947	2931936079.9749737	8795808239.924921	53535880.00000001
London	ssp126	2026	United Kingdom	53932902.0	11.662208351118807	256964268.11445826	56320.93547713283	63653.40892292084	48988.46203134482	988.5044218059006	816.9120441218039	1160.096799489997	5601035405.421722	2800517702.710861	8401553108.132584	53932902.0
London	ssp126	2027	United Kingdom	54348754.0	11.590772130786204	254412154.67030647	55761.56814690778	62884.2788438614	48638.857449954165	978.6868100305126	812.0032382341099	1145.3703818269153	5545407135.140262	2772703567.570131	8318110702.710392	54348754.0
London	ssp126	2028	United Kingdom	54780209.50000001	11.678689451718322	265696814.50692683	58234.918248084854	66285.13523297987	50184.70126318983	1022.0972663905663	833.7084664141368	1210.4860663669951	5791378217.994892	2895689108.997446	8687067326.992338	54780209.50000001
London	ssp126	2029	United Kingdom	55206209.0	11.742474262126864	284186490.7120149	62287.450019063064	71857.36641807492	52717.53362005122	1093.2243799795629	869.272023208635	1317.1767367504913	6194396629.151454	3097198314.575727	9291594943.72718	55206209.0
London	ssp126	2030	United Kingdom	55624849.0	11.684764884806883	265829428.10962057	58263.984243195795	66325.10097625742	50202.86751013417	1022.6074117645367	833.9635391011219	1211.2512844279518	5794268789.082375	2897134394.5411873	8691403183.623562	55624849.0
London	ssp126	2031	United Kingdom	56044213.0	11.731380008040729	288419531.4927404	63215.23977922207	73133.07733829354	53297.402220150594	1109.5082764144104	877.4139714260588	1341.6025814027619	6286663976.1231365	3143331988.0615683	9429995964.184704	56044213.0
London	ssp126	2032	United Kingdom	56461615.99999999	11.5208395846095	255819430.855685	56070.01224233321	63308.389475071366	48831.635009595055	984.1003982393191	814.7100323385132	1153.4907641401242	5576081453.392175	2788040726.6960874	8364122180.088263	56461615.99999999
London	ssp126	2033	United Kingdom	56866704.50000001	11.746281083505513	290588505.18950045	63690.63127440235	73786.74064416644	53594.52190463827	1117.8520049248402	881.5858356812737	1354.118174168407	6333940971.318328	3166970485.659164	9500911456.977491	56866704.50000001
London	ssp126	2034	United Kingdom	57240743.0	11.588375388194883	268331468.8933514	58812.37674373954	67079.14066450507	50545.61282297401	1032.2324012481145	838.7760338429107	1225.6887686533178	5848805628.458212	2924402814.229106	8773208442.687317	57240743.0
London	ssp126	2035	United Kingdom	57591601.50000001	11.727305347682826	290272284.6330893	63621.32265929853	73691.44129839868	53551.204020198384	1116.6355501213297	880.9776082795186	1352.2934919631412	6327048329.997502	3163524164.998751	9490572494.996254	57591601.50000001
London	ssp126	2036	United Kingdom	57928748.49999999	11.647449644005873	281656229.6455121	61732.87225106244	71094.82198707406	52370.92251505083	1083.4908311444874	864.4052487910973	1302.5764134978767	6139244673.891542	3069622336.945771	9208867010.837315	57928748.49999999
London	ssp126	2037	United Kingdom	58240523.49999999	11.823751531740484	310268218.307405	68003.99305366911	79717.61309065823	56290.373016679994	1193.5570186205846	919.4383425291458	1467.6756947120232	6762898548.7697	3381449274.38485	10144347823.15455	58240523.49999999
London	ssp126	2038	United Kingdom	58521174.99999999	11.912907827804021	323377188.9933342	70877.19210811933	83668.26179052726	58086.12242571138	1243.98533530232	944.6525008700135	1543.318169734626	7048634030.513143	3524317015.2565713	10572951045.769714	58521174.99999999
London	ssp126	2039	United Kingdom	58768293.0	11.825592374207504	318554966.67481965	69820.26666844492	82214.98931097495	57425.544025914875	1225.434942596903	935.3773045173052	1515.492580676501	6943524327.374229	3471762163.6871147	10415286491.061344	58768293.0
London	ssp126	2040	United Kingdom	58979672.0	11.715484098227776	292841615.0360762	64184.46356954223	74465.76004998377	53903.167089100694	1126.5193930504245	885.9195297440658	1367.1192563567834	6383051877.342646	3191525938.671323	9574577816.01397	58979672.0
London	ssp126	2041	United Kingdom	59167300.5	11.582459829358367	282875068.54089755	62000.015022653766	71462.14329801213	52537.8867472954	1088.1795283178276	866.7495973777674	1309.6094592578868	6165811635.347518	3082905817.673759	9248717453.021276	59167300.5
London	ssp126	2042	United Kingdom	59340035.5	11.679189021014352	286156983.1034038	62719.338762381165	72451.2134401373	52987.464084625026	1100.8045795781907	873.0621230079489	1328.547036148433	6237347338.723917	3118673669.3619585	9356021008.085876	59340035.5
London	ssp126	2043	United Kingdom	59504641.0	11.742254686653455	300398302.4215987	65840.72381842388	76743.11789219604	54938.329744651724	1155.5888778842732	900.4542721609903	1410.7234836075563	6547764558.621621	3273882279.3108106	9821646837.932432	59504641.0
London	ssp126	2044	United Kingdom	59661323.99999999	11.681337630178076	308486857.0722981	67613.55771446759	79180.76449925614	56046.35092967904	1186.7043792608101	916.0120228492586	1457.3967356723601	6724070320.156853	3362035160.0784264	10086105480.23528	59661323.99999999
London	ssp126	2045	United Kingdom	59804449.0	11.825125746895841	333874852.73628396	73178.04991479326	86831.94127470393	59524.15855488258	1284.3683313689803	964.8439989033437	1603.8926638346163	7277451004.678176	3638725502.339088	10916176507.017263	59804449.0
London	ssp126	2046	United Kingdom	59934266.50000001	11.872615051305807	341471611.84126925	74843.09300629687	89121.3755255214	60564.81048707235	1313.5919663193774	979.4558163785423	1647.7281162602121	7443037126.926643	3721518563.4633217	11164555690.389965	59934266.50000001
London	ssp126	2047	United Kingdom	60053338.50000001	11.877062282449774	362106504.3119862	79365.80916426225	95340.11024272378	63391.5080858007	1392.9714170129246	1019.1455417253158	1766.7972923005318	7892814693.915425	3946407346.9577127	11839222040.873138	60053338.50000001
London	ssp126	2048	United Kingdom	60163018.0	11.823123266366162	336621775.23357856	73780.11511967974	87659.78093142285	59900.44930793664	1294.9353454322923	970.1275059349998	1619.7431849295835	7337325516.711288	3668662758.355644	11005988275.066933	60163018.0
London	ssp126	2049	United Kingdom	60262117.49999999	11.841235195928972	344198766.8341043	75440.82560746622	89943.25785212925	60938.39336280319	1324.082937648383	984.7013020430452	1663.4645732537208	7502480767.799471	3751240383.8997355	11253721151.699207	60262117.49999999
London	ssp126	2050	United Kingdom	60352131.49999999	11.978903164055392	369458392.21749717	80977.18185588109	97555.7476936997	64398.61601806248	1421.2530678297696	1033.2863671337384	1809.2197685258002	8053063372.6816225	4026531686.3408113	12079595059.022434	60352131.49999999
London	ssp126	2051	United Kingdom	60435453.5	11.9035320802554	372246398.09110105	81588.251636397	98395.96864190907	64780.534630884926	1431.9781237073867	1038.648895072547	1825.3073523422272	8113833376.710455	4056916688.3552275	12170750065.065681	60435453.5
London	ssp126	2052	United Kingdom	60512804.99999999	11.858042572420679	352292507.0004337	77214.79605488086	92382.46721732439	62047.12489243734	1355.2183869545165	1000.2690266961117	1710.167747212921	7678899557.721299	3839449778.8606496	11518349336.58195	60512804.99999999
London	ssp126	2053	United Kingdom	60582473.50000001	11.926429543067178	368443358.6492984	80754.70874504301	97249.84716629733	64259.57032378868	1417.348380311119	1031.334023374413	1803.3627372478247	8030938744.246352	4015469372.123176	12046408116.369528	60582473.50000001
London	ssp126	2054	United Kingdom	60648596.00000001	11.646893427425296	300715258.2802819	65910.19359566952	76838.63883590879	54981.74835543025	1156.8081612894125	901.06391386356	1412.5524087152664	6554673227.283874	3277336613.641937	9832009840.92581	60648596.00000001
London	ssp126	2055	United Kingdom	60709340.5	11.75838066649447	327213887.68093514	71718.11236841543	84824.52714843441	58611.69758839645	1258.7445609552096	952.0321136964585	1565.4570082139599	7132262331.626273	3566131165.8131366	10698393497.43941	60709340.5
London	ssp126	2056	United Kingdom	60765076.0	11.708366091665084	313843654.009954	68787.6501939538	80795.14165854968	56780.15872935792	1207.3112033085447	926.3154348731259	1488.3069717439628	6840832115.591015	3420416057.7955074	10261248173.386522	60765076.0
London	ssp126	2057	United Kingdom	60820876.5	11.855563021619293	345449763.60440254	75715.01668040828	90320.2705774246	61109.76278339198	1328.8953415214146	987.1075039795609	1670.6831790632687	7529748672.609444	3764874336.304722	11294623008.914165	60820876.5
London	ssp126	2058	United Kingdom	60878700.5	11.745664513330517	339752983.081707	74466.40725077639	88603.43261168074	60329.38188987205	1306.9806497315258	976.1501580846165	1637.8111413784354	7405576274.483153	3702788137.2415767	11108364411.72473	60878700.5
London	ssp126	2059	United Kingdom	60936878.49999999	11.949289954261546	365847749.56226885	80185.8081232283	96467.60881130211	63904.00743515449	1407.3634470803788	1026.341556759043	1788.3853374017153	7974362401.933211	3987181200.9666057	11961543602.899817	60936878.49999999
London	ssp126	2060	United Kingdom	60995232.0	11.77677854848464	333964687.6933369	73197.7397683939	86859.01482340481	59536.464713382986	1284.7139134724039	965.0167899550555	1604.4110369897526	7279409132.081609	3639704566.0408044	10919113698.122414	60995232.0
London	ssp126	2061	United Kingdom	61061716.00000001	12.118475279029505	405655457.9253887	88910.78529870663	108464.45242758481	69357.11816982845	1560.4979510627782	1102.9088087502425	2018.0870933753129	8842048736.638926	4421024368.319463	13263073104.95839	61061716.00000001
London	ssp126	2062	United Kingdom	61137127.00000001	11.6954723281284	313619256.52881765	68738.46718438968	80727.515020399	56749.419348380354	1206.4479786120796	925.8838225248934	1487.0121346992657	6835940936.572412	3417970468.286206	10253911404.858618	61137127.00000001
London	ssp126	2063	United Kingdom	61215923.50000001	11.855910766986863	346047638.6413226	75846.05778439077	90500.45209540051	61191.663473381035	1331.1952804273938	988.2574734325506	1674.1330874222367	7542780520.478331	3771390260.2391653	11314170780.717495	61215923.50000001
London	ssp126	2064	United Kingdom	61295292.0	11.657977160269947	320706448.8150487	70291.82439781018	82863.3811888522	57720.26760676817	1233.7113836159542	939.5155250268306	1527.9072422050772	6990420060.1155205	3495210030.0577602	10485630090.17328	61295292.0
London	ssp126	2065	United Kingdom	61374755.00000001	11.919268021170268	356935806.03026056	78232.50543128127	93781.81760987495	62683.193252687604	1373.0804876132227	1009.2000770254649	1736.9608982009815	7780109280.20474	3890054640.10237	11670163920.30711	61374755.00000001
London	ssp126	2066	United Kingdom	61454355.99999999	11.869029898988137	348598818.7899717	76405.22055669743	91269.30090732216	61541.1402060727	1341.0093019497945	993.1644841937507	1688.8541197058391	7598388447.77128	3799194223.88564	11397582671.656921	61454355.99999999
London	ssp126	2067	United Kingdom	61533710.0	11.88349185721257	352355991.757398	77228.71052216072	92401.59960983419	62055.82143448725	1355.462603644397	1000.3911350410522	1710.5340722477426	7680283331.325587	3840141665.6627936	11520424996.98838	61533710.0
London	ssp126	2068	United Kingdom	61606023.49999999	11.776280901933653	339624848.24075663	74438.32290207493	88564.81663221623	60311.829171933634	1306.487733507039	975.903699972373	1637.0717670417039	7402783326.70836	3701391663.35418	11104174990.06254	61606023.49999999
London	ssp126	2069	United Kingdom	61671577.5	11.92998274875337	360368249.778216	78984.82186918933	94816.25271199852	63153.39102638013	1386.2846029065709	1015.8021346721389	1756.7670711410026	7854926059.597806	3927463029.798903	11782389089.39671	61671577.5
London	ssp126	2070	United Kingdom	61733274.99999999	11.981918328315798	374452871.99583894	82071.86235524366	99060.93338032324	65082.791330164095	1440.466110101127	1042.8928882694172	1838.039331932837	8161927761.786877	4080963880.8934383	12242891642.680315	61733274.99999999
London	ssp126	2071	United Kingdom	61788535.50000001	11.87097352943372	347384982.4291673	76139.17423104166	90903.48720954548	61374.86125253784	1336.3398488043883	990.8297576210477	1681.8499399877287	7571930526.274482	3785965263.137241	11357895789.411722	61788535.50000001
London	ssp126	2072	United Kingdom	61834126.5	11.843087769404077	362416153.4176707	79433.67746139858	95433.42915128624	63433.92577151091	1394.1625923947122	1019.7411294162097	1768.5840553732141	7899564097.701883	3949782048.8509417	11849346146.552826	61834126.5
London	ssp126	2073	United Kingdom	61864088.5	11.896598772508105	354280214.68277365	77650.45801265401	92981.50240926247	62319.41361604555	1362.864811290742	1004.0922388642246	1721.6373837172584	7722225508.002674	3861112754.001337	11583338262.004011	61864088.5
London	ssp126	2074	United Kingdom	61879302.5	11.79074036222462	339048556.6162341	74312.01240902892	88391.13970427796	60232.88511377987	1304.2708228709014	974.7952446543043	1633.746401087498	7390221931.240874	3695110965.620437	11085332896.861311	61879302.5
London	ssp126	2075	United Kingdom	61885000.49999999	11.856902205166413	337437738.61899567	73958.95640963418	87905.68770511019	60012.225114158166	1298.0742387128055	971.6969525752563	1624.451524850354	7355111023.796709	3677555511.8983545	11032666535.695065	61885000.49999999
London	ssp126	2076	United Kingdom	61886165.49999999	11.935957785212578	355135835.6074655	77837.99136601113	93239.36077012852	62436.62196189376	1366.156261396447	1005.737963917077	1726.5745588758157	7740875428.1958	3870437714.0979	11611313142.2937	61886165.49999999
London	ssp126	2077	United Kingdom	61879886.99999999	11.93528849673703	377795547.0502814	82804.50346306668	100068.31490357987	65540.69202255347	1453.3248981973197	1049.3222823175133	1857.3275140771248	8234787858.119087	4117393929.0595436	12352181787.17863	61879886.99999999
London	ssp126	2078	United Kingdom	61863519.99999999	11.754584894120082	325356695.34050226	71311.0565129781	84264.82534720808	58357.28767874811	1251.6002102867951	948.459938362251	1554.740482211338	7091781216.762434	3545890608.381217	10637671825.14365	61863519.99999999
London	ssp126	2079	United Kingdom	61839220.0	11.951239995146432	371252179.73432523	81370.34076367902	98096.34119192185	64644.34033543619	1428.1535093003918	1036.7365878690493	1819.5704307317335	8092162456.244026	4046081228.122013	12138243684.36604	61839220.0
London	ssp126	2080	United Kingdom	61807391.50000001	11.918859064084328	358900655.897218	78663.15745691578	94373.96414512239	62952.35076870916	1380.6389812354068	1012.979323836557	1748.2986386342568	7822936999.995985	3911468499.9979925	11734405499.993977	61807391.50000001
London	ssp126	2081	United Kingdom	61774338.50000001	11.770939294125935	329476735.0323656	72214.07891119471	85506.48114475593	58921.6766776335	1267.4494078554194	956.3845371465634	1578.5142785642752	7181585485.485094	3590792742.742547	10772378228.227642	61774338.50000001
London	ssp126	2082	United Kingdom	61737242.50000001	11.861357705263254	349735138.6106355	76654.27695574702	91611.75345601534	61696.80045547869	1345.3805601622853	995.3501132999961	1695.4110070245738	7623156745.6911545	3811578372.8455772	11434735118.536732	61737242.50000001
London	ssp126	2083	United Kingdom	61692609.50000001	11.72950277160032	319770279.32239664	70086.63656380426	82581.24791709405	57592.02521051446	1230.1100748042786	937.714870620993	1522.5052789875645	6970014427.40909	3485007213.704545	10455021641.113636	61692609.50000001
London	ssp126	2084	United Kingdom	61646309.00000001	11.748550350307974	328997405.7792313	72109.02044475432	85362.02575340039	58856.01513610825	1265.605497456121	955.462581946914	1575.7484129653283	7171137573.2622795	3585568786.6311398	10756706359.89342	61646309.00000001
London	ssp126	2085	United Kingdom	61598942.5	11.879327563579356	348111425.38307023	76298.39460449983	91122.41522305047	61474.3739859492	1339.1343699157937	992.2270181767506	1686.041721654838	7587764761.651586	3793882380.825793	11381647142.477379	61598942.5
London	ssp126	2086	United Kingdom	61548045.5	11.911058134768057	366990588.2560041	80436.29331637576	96812.02595187987	64060.560680871655	1411.7597824559468	1028.539724446827	1794.9798404650658	7999272791.355319	3999636395.6776595	11998909187.032978	61548045.5
London	ssp126	2087	United Kingdom	61495505.5	11.778827066331539	336536982.8156853	73761.5304801415	87634.22705205776	59888.833908225235	1294.6091612486368	969.964413843172	1619.2539086541024	7335477301.244536	3667738650.622268	11003215951.866804	61495505.5
London	ssp126	2088	United Kingdom	61444690.5	11.778960023788699	330632147.5418939	72467.32000917352	85854.68765447679	59079.95236387025	1271.8941128840966	958.6068896609017	1585.1813361072905	7206769945.648458	3603384972.824229	10810154918.472687	61444690.5
London	ssp126	2089	United Kingdom	61394219.50000001	11.788744003651068	337102282.3317218	73885.43174393031	87804.59128976737	59966.27219809324	1296.7837868312026	971.0517266344549	1622.5158470279498	7347799102.354169	3673899551.1770844	11021698653.531254	61394219.50000001
London	ssp126	2090	United Kingdom	61342719.49999999	11.737817049500515	334323049.16122615	73276.28474765731	86967.01416989199	59585.55532542262	1286.0924782752554	965.7060723564813	1606.478884194028	7287220316.4315405	3643610158.2157702	10930830474.64731	61342719.49999999
London	ssp126	2091	United Kingdom	61292468.49999999	11.677096763394445	308601984.63127935	67638.79115205252	79215.46047593541	56062.12182816962	1187.1472583504192	916.233462394063	1458.0610543067742	6726579748.953026	3363289874.476513	10089869623.429539	61292468.49999999
London	ssp126	2092	United Kingdom	61244371.50000001	11.726634696227435	318171929.52918386	69736.31332145625	82099.55345886554	57373.07318404695	1223.9614540260789	934.640560231893	1513.2823478202645	6935175288.692547	3467587644.3462734	10402762933.03882	61244371.50000001
London	ssp126	2093	United Kingdom	61197172.5	11.844730458979726	351793250.28593165	77105.36992567494	92232.00628966624	61978.733561683635	1353.297818489792	999.3087424637496	1707.2868945158334	7668017287.766649	3834008643.8833246	11502025931.649975	61197172.5
London	ssp126	2094	United Kingdom	61150918.00000001	11.752934739381226	327093376.0399871	71691.69885807067	84788.20857171036	58595.18914443096	1258.2809700799862	951.8003182588466	1564.761621901124	7129635546.304454	3564817773.152227	10694453319.45668	61150918.00000001
London	ssp126	2095	United Kingdom	61101757.99999999	11.635134966873304	306741422.5926758	67230.99673263256	78654.74314923296	55807.25031603215	1179.9899449398831	912.6548056887951	1447.3250841909708	6686025184.971537	3343012592.4857683	10029037777.457306	61101757.99999999
London	ssp126	2096	United Kingdom	61048311.0	11.798757290383838	341140128.6724371	74770.4391610734	89021.47648833912	60519.40183380767	1312.3167984505158	978.8182324441116	1645.8153644569202	7435811807.318769	3717905903.6593847	11153717710.978153	61048311.0
London	ssp126	2097	United Kingdom	60993604.5	11.748647713852497	323469512.6206906	70897.42742370431	83696.08534945663	58098.769497951995	1244.3404909609203	944.8300786993138	1543.850903222527	7050646403.320362	3525323201.660181	10575969604.980543	60993604.5
London	ssp126	2098	United Kingdom	60934932.49999999	11.67216039347053	317109683.22368956	69503.4922134027	81779.42443529192	57227.559991513495	1219.8751459267735	932.5974061822403	1507.1528856713062	6912021566.93189	3456010783.465945	10368032350.397835	60934932.49999999
Luxembourg	ssp126	2024	Luxembourg	531786.9999999999	11.570833452672112	3525346.9318841705	772.6787795910691	830.8367577327471	714.5208014493911	20.13489064527745	18.11420699947594	22.15557429107896	203371615.43525442	101685807.71762721	305057423.1528816	531786.9999999999
Luxembourg	ssp126	2025	Luxembourg	537501.0	11.815564850585789	3784617.2533748737	829.5051514246479	908.973019003918	750.0372838453778	21.615703646564448	18.854613500119438	24.37679379300945	218328504.82366976	109164252.41183488	327492757.2355046	537501.0
Luxembourg	ssp126	2026	Luxembourg	543102.5	11.580625063863454	3503678.231037184	767.9294752958392	824.306464326806	711.5524862648724	20.011130649336828	18.05232700150563	21.969934297168027	202121582.80562058	101060791.40281029	303182374.2084309	543102.5
Luxembourg	ssp126	2027	Luxembourg	548758.5	11.515032282803038	3521041.0173863545	771.735017509356	829.5390848703915	713.9309501483203	20.110297571399446	18.10191046253694	22.118684680261946	203123214.12773293	101561607.06386647	304684821.19159937	548758.5
Luxembourg	ssp126	2028	Luxembourg	554535.5	11.572499777170615	3638609.0977104106	797.5033638817519	864.9705611324359	730.0361666310678	20.781783381573284	18.437653367623856	23.1259133955227	209905528.2888942	104952764.1444471	314858292.4333413	554535.5
Luxembourg	ssp126	2029	Luxembourg	560208.0	11.536443309999056	3544328.358932416	776.8390923687667	836.5571878020813	717.1209969354521	20.243302374758922	18.168412864216677	22.318191885301175	204466623.54556397	102233311.77278198	306699935.31834596	560208.0
Luxembourg	ssp126	2030	Luxembourg	565703.0	11.645711044331621	3662392.6803092877	802.7162039034235	872.1382161622345	733.2941916446126	20.917622447638017	18.505572900656222	23.3296719946198	211277565.05787858	105638782.52893929	316916347.58681786	565703.0
Luxembourg	ssp126	2031	Luxembourg	571049.5	11.549162512101388	3675919.460232622	805.6809775852503	876.2147799747463	735.1471751957544	20.994880158666625	18.544201756170526	23.445558561162713	212057903.31615475	106028951.65807737	318086854.97423214	571049.5
Luxembourg	ssp126	2032	Luxembourg	576348.5	11.332464654167156	3148137.8673734465	690.0028202462529	717.1573136336248	662.8483268588809	17.98047480732428	17.036999080499353	18.923950534149206	181611028.9487027	90805514.47435135	272416543.42305404	576348.5
Luxembourg	ssp126	2033	Luxembourg	581666.9999999999	11.71406015509405	4117150.9709418234	902.3892539050753	1009.1886599145056	795.5898478956449	23.514957867056054	19.80424061036524	27.225675123746864	237511842.13343492	118755921.06671746	356267763.2001524	581666.9999999999
Luxembourg	ssp126	2034	Luxembourg	586893.4999999999	11.559423312986912	3830734.210499607	839.6129776437675	922.8712800552075	756.3546752323276	21.87909896808623	18.98631116088033	24.771886775292128	220988918.1817396	110494459.0908698	331483377.2726094	586893.4999999999
Luxembourg	ssp126	2035	Luxembourg	591994.5	11.659544019475588	3921428.693444305	859.4912204809616	950.2038639563493	768.7785770055739	22.397097205282552	19.245310279478492	25.54888413108662	226220937.57271338	113110468.78635669	339331406.35907006	591994.5
Luxembourg	ssp126	2036	Luxembourg	596880.0	11.616153353058253	3848349.6618901724	843.4738984964943	928.1800462277066	758.7677507652818	21.979708977333377	19.036616165503904	24.922801789162843	222005125.34521607	111002562.67260803	333007688.0178241	596880.0
Luxembourg	ssp126	2037	Luxembourg	601539.0	11.792469597522393	4279048.677935049	937.8736828350972	1057.9797496932856	817.7676159769086	24.439630725930563	20.266577039802495	28.612684412058627	246851461.4227278	123425730.7113639	370277192.1340917	601539.0
Luxembourg	ssp126	2038	Luxembourg	606121.0000000001	11.931668035273805	4555428.297479117	998.4500378036602	1141.2722377750597	855.6278378322605	26.01816286010807	21.05584310689125	30.980482613324895	262795358.79966366	131397679.39983183	394193038.1994955	606121.0000000001
Luxembourg	ssp126	2039	Luxembourg	610594.4999999999	11.668459585479988	3995458.9833384594	875.717037444064	972.514362280615	778.9197126075129	22.819918510605934	19.456720932140183	26.183116089071692	230491626.36953697	115245813.18476848	345737439.55430543	610594.4999999999
Luxembourg	ssp126	2040	Luxembourg	614774.0	11.621580894088982	4007239.1885182764	878.2990002232018	976.0645611019296	780.533439344474	22.887200723578882	19.49036203862665	26.28403940853109	231171207.5295953	115585603.76479764	346756811.29439294	614774.0
Luxembourg	ssp126	2041	Luxembourg	618838.5000000001	11.562997637031271	3765810.938272931	825.3832193475098	903.3053623978531	747.4610762971665	21.508292062588545	18.800907708131486	24.21567641704561	217243598.6409406	108621799.3204703	325865397.9614109	618838.5000000001
Luxembourg	ssp126	2042	Luxembourg	622651.5	11.648073266074544	3979233.3792217034	872.1607406513502	967.6244541906337	776.6970271120668	22.72724656345948	19.410384958566954	26.044108168351993	229555597.26817587	114777798.63408794	344333395.9022638	622651.5
Luxembourg	ssp126	2043	Luxembourg	626257.9999999999	11.762446397300605	4322235.165843723	947.3392144315192	1070.994855638366	823.6835732246724	24.686288779221798	20.389906066448116	28.98267149199547	249342820.70754802	124671410.35377401	374014231.06132203	626257.9999999999
Luxembourg	ssp126	2044	Luxembourg	629888.5	11.615370271664185	4069547.392374973	891.9555928493271	994.8423759628519	789.0688097358023	23.243071761294793	19.66829755748461	26.817845965104958	234765667.96655226	117382833.98327613	352148501.9498284	629888.5
Luxembourg	ssp126	2045	Luxembourg	633389.5	11.81840017939372	4439721.871401776	973.0897252387633	1106.4018079983266	839.7776424792	25.357309820382408	20.72541658702842	29.98920305373641	256120440.4888546	128060220.2444273	384180660.73328185	633389.5
Luxembourg	ssp126	2046	Luxembourg	636650.0	11.921424065986692	4744159.766953386	1039.815839332267	1198.150214876894	881.4814637876398	27.09609577638871	21.594809565031575	32.59738198774587	273682974.84769225	136841487.42384613	410524462.2715384	636650.0
Luxembourg	ssp126	2047	Luxembourg	639617.9999999999	11.80340329677477	4594556.552944365	1007.0260937960433	1153.0643147645865	860.9878728274999	26.241642466556954	21.16758291011569	31.315702022998213	265052605.15779093	132526302.57889546	397578907.7366864	639617.9999999999
Luxembourg	ssp126	2048	Luxembourg	642384.0	11.789900228855947	4517284.993733204	990.0898616401723	1129.776995550264	850.4027277300806	25.800308769542543	20.946916061608484	30.653701477476577	260594932.72792447	130297466.36396223	390892399.0918867	642384.0
Luxembourg	ssp126	2049	Luxembourg	644850.5	11.869460998879367	4843859.701054754	1061.6678796832516	1228.1967703594983	895.1389890070052	27.665528319982258	21.879525836828332	33.451530803136144	279434504.2854337	139717252.14271685	419151756.42815053	644850.5
Luxembourg	ssp126	2050	Luxembourg	646932.5000000001	11.90320426739872	4787718.770497789	1049.363018191314	1211.277585808084	887.4484505745443	27.344881439170276	21.719202396422354	32.970560481918206	276195823.96261334	138097911.98130667	414293735.94392	646932.5000000001
Luxembourg	ssp126	2051	Luxembourg	648818.0	11.942305905989391	4863776.568635993	1066.0332205229754	1234.199114014118	897.8673270318325	27.77928278400897	21.9364030688417	33.62216249917624	280583476.46112865	140291738.23056433	420875214.69169295	648818.0
Luxembourg	ssp126	2052	Luxembourg	650428.5	11.85289632516204	4648273.207367077	1018.7996070941717	1169.2528955495131	868.3463186388302	26.548443182494815	21.320983268084625	31.775903096905022	268151432.87512004	134075716.43756002	402227149.31268007	650428.5
Luxembourg	ssp126	2053	Luxembourg	651699.0	12.028024890940912	5074653.6167093795	1112.2528474979645	1297.7511011047281	926.7545938912006	28.983699366148652	22.538611359911535	35.42878737238574	292748635.45215607	146374317.72607803	439122953.1782341	651699.0
Luxembourg	ssp126	2054	Luxembourg	652799.5000000001	11.573135717305226	3926276.0802338403	860.5536614211337	951.664720249086	769.4426025931815	22.42478287843999	19.25915311605721	25.59041264082276	226500575.5490814	113250287.7745407	339750863.3236221	652799.5000000001
Luxembourg	ssp126	2055	Luxembourg	653741.0	11.695794467236636	4300600.623802364	942.5973969977963	1064.474856666997	820.7199373285956	24.562723880055785	20.328123616865113	28.797324143246463	248094758.64467418	124047379.32233709	372142137.9670113	653741.0
Luxembourg	ssp126	2056	Luxembourg	654313.0000000001	11.664292560014061	4215707.892964518	923.9907710607342	1038.8907460035366	809.0907961179319	24.077862138778748	20.08569274622659	28.070031531330905	243197433.03593612	121598716.51796806	364796149.5539042	654313.0000000001
Luxembourg	ssp126	2057	Luxembourg	654579.5	11.947138778153628	4885201.877199875	1070.7291785643743	1240.6560563210414	900.8023008077067	27.90165265378642	21.99758800373043	33.80571730384244	281819468.17996544	140909734.08998272	422729202.2699481	654579.5
Luxembourg	ssp126	2058	Luxembourg	654803.5	11.855910160858732	4825519.859187521	1057.6481883150914	1222.6696947282776	892.6266819019049	27.560780980902326	21.82715216728838	33.294409794516284	278376508.19613177	139188254.09806588	417564762.2941977	654803.5
Luxembourg	ssp126	2059	Luxembourg	654957.5	11.97914480066276	5037021.975843013	1104.0048166231443	1286.4100586518505	921.5995745944381	28.76876761949028	22.431145486582352	35.10638975239819	290577726.39204216	145288863.19602108	435866589.58806324	654957.5
Luxembourg	ssp126	2060	Luxembourg	655013.9999999999	11.823128389872299	4677622.462354836	1025.2323205161465	1178.0978765047284	872.3667645275644	26.716070383765217	21.404796868719824	32.0273438988106	269844544.36570793	134922272.18285397	404766816.54856193	655013.9999999999
Luxembourg	ssp126	2061	Luxembourg	655056.0	12.232156976710204	5698078.158508309	1248.8938429607433	1485.6324698660492	1012.1552160554376	32.54436593804682	24.31894464586063	40.769787230233035	328712998.2843457	164356499.14217284	493069497.42651856	655056.0
Luxembourg	ssp126	2062	Luxembourg	655021.5	11.753589476243583	4413663.973852547	967.3784052279735	1098.5487429834907	836.2080674724564	25.208481087285456	20.651002220479942	29.765959954090963	254617202.13477847	127308601.06738923	381925803.2021677	655021.5
Luxembourg	ssp126	2063	Luxembourg	654877.9999999999	11.985618377044442	5216843.818194548	1143.4178231659462	1340.6029426482032	946.2327036836892	29.795813524854637	22.944668439264536	36.646958610444756	300951360.3282711	150475680.16413555	451427040.4924066	654877.9999999999
Luxembourg	ssp126	2064	Luxembourg	654745.5	11.676984815975358	4311067.241409137	944.8914501718837	1067.6291797813672	822.1537205624002	24.62250358543239	20.358013469553413	28.88699370131137	248698561.04255477	124349280.52127738	373047841.56383216	654745.5
Luxembourg	ssp126	2065	Luxembourg	654617.9999999999	11.952459360967472	4881667.766026314	1069.9545788551004	1239.5909817207903	900.3181759894107	27.881467706493922	21.98749553008417	33.77543988290364	281615590.96947175	140807795.48473588	422423386.45420766	654617.9999999999
Luxembourg	ssp126	2066	Luxembourg	654477.5000000001	11.953246881174536	4833584.635328446	1059.4158104829648	1225.1001752091038	893.7314457568259	27.606842656196605	21.850183004935523	33.36350230745768	278841752.20859176	139420876.10429588	418262628.31288767	654477.5000000001
Luxembourg	ssp126	2067	Luxembourg	654262.0	12.051909357102657	5323011.312984409	1166.687411065094	1372.5986260095315	960.7761961206567	30.402185305839733	23.247854329757082	37.556516281922384	307075992.9784222	153537996.4892111	460613989.46763337	654262.0
Luxembourg	ssp126	2068	Luxembourg	653955.5	11.793230314019995	4664787.8253357345	1022.4192493886721	1174.2299037044513	870.608595072893	26.64276582173356	21.368144587703995	31.91738705576311	269104134.7224775	134552067.36123875	403656202.0837163	653955.5
Luxembourg	ssp126	2069	Luxembourg	653556.0	12.074826094159054	5160692.454957981	1131.1106750593017	1323.6806140015667	938.5407361170363	29.47510705817299	22.784315205923715	36.16589891042227	297712078.1608822	148856039.0804411	446568117.24132323	653556.0
Luxembourg	ssp126	2070	Luxembourg	652951.0	12.044520034724691	5255342.975130045	1151.8559945490688	1352.2054282999968	951.506560798141	30.01570005795602	23.054611705815223	36.97678841009683	303172315.0002933	151586157.50014666	454758472.50044	652951.0
Luxembourg	ssp126	2071	Luxembourg	652319.9999999999	11.883112780009334	4604626.371424347	1009.2331772985052	1156.0990545804716	862.3673000165386	26.29915586816815	21.196339610921285	31.401972125414993	265633516.8498834	132816758.4249417	398450275.2748251	652319.9999999999
Luxembourg	ssp126	2072	Luxembourg	651655.0	11.819528754800311	4598366.8689618865	1007.8612315533081	1154.2126291808258	861.5098339257905	26.26340494775924	21.17846415071684	31.348345744801662	265272416.18313813	132636208.09156907	397908624.2747072	651655.0
Luxembourg	ssp126	2073	Luxembourg	650848.0	11.908050877061736	4857361.275175909	1064.6271288056967	1232.26573790286	896.9885197085333	27.742642068989422	21.918082711331927	33.56720142664692	280213388.46137226	140106694.23068613	420320082.6920584	650848.0
Luxembourg	ssp126	2074	Luxembourg	650064.0000000001	11.776805986668437	4629752.522496358	1014.7402789033292	1163.6713192871048	865.8092385195537	26.442662965184894	21.26809315942966	31.61723277094012	267083004.2427323	133541502.12136614	400624506.3640984	650064.0000000001
Luxembourg	ssp126	2075	Luxembourg	649283.5	11.975169787528097	4889814.67003727	1071.7402016520223	1242.0462130665578	901.4341902374869	27.927998452127657	22.010760902901044	33.84523600135427	282085572.8071511	141042786.40357554	423128359.2107266	649283.5
Luxembourg	ssp126	2076	Luxembourg	648448.0000000001	12.020360067683136	5046739.983454862	1106.1347908942344	1289.3387732745991	922.9308085138694	28.82427166613737	22.458897509905906	35.189645822368846	291138342.6788986	145569171.3394493	436707514.01834786	648448.0000000001
Luxembourg	ssp126	2077	Luxembourg	647521.0	12.093051209202498	5276675.059094694	1156.5315198015949	1358.6342755222202	954.4287640809697	30.137537478829255	23.11553041625184	37.15954454140665	304402928.74138474	152201464.37069237	456604393.1120771	647521.0
Luxembourg	ssp126	2078	Luxembourg	646550.0000000001	11.901430371786581	4808714.254166287	1053.9647680364646	1217.6049918451658	890.3245442277632	27.464796379707515	21.77915986669097	33.15043289272402	277407019.7719929	138703509.88599646	416110529.6579894	646550.0000000001
Luxembourg	ssp126	2079	Luxembourg	645503.5	12.029504350718716	5017262.165936667	1099.673899383397	1280.455047447198	918.892751319596	28.655910184655298	22.374716769164863	34.93710360014571	289437814.6219403	144718907.31097016	434156721.93291044	645503.5
Luxembourg	ssp126	2080	Luxembourg	644344.4999999999	12.103405719070128	5288501.565483807	1159.1236307909894	1362.1984281326374	956.0488334493413	30.20508413947328	23.149303746573853	37.26086453237269	305085180.94401366	152542590.47200683	457627771.4160205	644344.4999999999
Luxembourg	ssp126	2081	Luxembourg	643091.0000000001	11.788660226593278	4545000.219319833	996.1644316317622	1138.1295292887003	854.1993339748243	25.958603271382614	21.026063312528517	30.891143230236704	262193779.6807526	131096889.8403763	393290669.5211289	643091.0000000001
Luxembourg	ssp126	2082	Luxembourg	641700.0	12.041651750502758	5184764.7729969565	1136.3867995609949	1330.935285191395	941.8383139305947	29.612595226191146	22.853059289932787	36.372131162449506	299100771.6147321	149550385.80736604	448651157.42209816	641700.0
Luxembourg	ssp126	2083	Luxembourg	640357.5	11.78490394161016	4387972.868654801	961.7474780613443	1090.8062181293753	832.688737993313	25.061747275349266	20.57763531451185	29.54585923618668	253135123.44370618	126567561.72185309	379702685.1655593	640357.5
Luxembourg	ssp126	2084	Luxembourg	639012.5	11.90236802806647	4817182.726341467	1055.8208715269152	1220.1571341445353	891.4846089092948	27.513163750203073	21.803343551938752	33.222983948467395	277895552.36178106	138947776.18089053	416843328.54267156	639012.5
Luxembourg	ssp126	2085	Luxembourg	637538.0	12.101287625656823	5280916.758988146	1157.4612074494746	1359.9125960380547	955.0098188608946	30.16176379333245	23.12764357350344	37.19588401316146	304647625.61127883	152323812.80563942	456971438.4169183	637538.0
Luxembourg	ssp126	2086	Luxembourg	636016.0	12.100014343757445	5325056.349527539	1167.1356382526292	1373.2149383923925	961.0563381128662	30.413865457597026	23.253694405635727	37.5740365095583	307193967.8596002	153596983.9298001	460790951.7894003	636016.0
Luxembourg	ssp126	2087	Luxembourg	634447.0000000001	11.839988348669426	4522239.019569266	991.1756755220489	1131.2699896378444	851.0813614062534	25.828603507731536	20.961063430702985	30.696143584760073	260880722.54000667	130440361.27000333	391321083.81001	634447.0000000001
Luxembourg	ssp126	2088	Luxembourg	632915.5000000001	11.871397646482572	4662863.525164491	1021.9974849675775	1173.6499776254464	870.3449923097089	26.631775251368335	21.362649302521383	31.900901200215277	268993124.9291239	134496562.46456194	403489687.3936858	632915.5000000001
Luxembourg	ssp126	2089	Luxembourg	631470.4999999999	11.830688963776055	4685443.89145642	1026.9466063466307	1180.4550195216443	873.4381931716171	26.76074219130446	21.42713277248944	32.094351610119475	270295750.07741106	135147875.03870553	405443625.1161166	631470.4999999999
Luxembourg	ssp126	2090	Luxembourg	630076.0	11.923480315162497	4847522.939401222	1062.4707812386418	1229.3007599981597	895.6408024791242	27.68645077242135	21.889987063047894	33.48291448179481	279645830.6356171	139822915.31780854	419468745.95342565	630076.0
Luxembourg	ssp126	2091	Luxembourg	628646.5000000001	11.789627771786375	4488740.24539329	983.833478442383	1121.1744686533038	846.4924882314623	25.637276478699622	20.865399916187027	30.40915304121222	258948231.93669814	129474115.96834907	388422347.9050472	628646.5000000001
Luxembourg	ssp126	2092	Luxembourg	627305.4999999999	11.801197631889307	4503845.860152179	987.1442981155641	1125.7268457039277	848.5617505272005	25.72355164740688	20.90853750054065	30.538565794273108	259819650.64669043	129909825.32334521	389729475.9700357	627305.4999999999
Luxembourg	ssp126	2093	Luxembourg	626078.5000000001	12.09860115493022	5295749.414482272	1160.7122004344888	1364.382711392449	957.0416894765284	30.246479965137333	23.170001659405884	37.32295827086879	305503297.7386807	152751648.86934036	458254946.6080211	626078.5000000001
Luxembourg	ssp126	2094	Luxembourg	624834.0000000001	12.067288104621204	5291216.534137688	1159.7186924137577	1363.0166378639442	956.4207469635716	30.220590584089216	23.15705696888183	37.2841241992966	305241803.1351524	152620901.5675762	457862704.7027286	624834.0000000001
Luxembourg	ssp126	2095	Luxembourg	623713.5	11.80323768766538	4444387.293394264	974.1122834836923	1107.807825585104	840.4167413822806	25.383956208226746	20.738739780950592	30.029172635502913	256389581.2076639	128194790.60383195	384584371.81149584	623713.5
Luxembourg	ssp126	2096	Luxembourg	622606.0	11.96613777865688	5080699.361491312	1113.5779422446894	1299.5731063814749	927.5827781079037	29.018229417348017	22.555876385511226	35.48058244918481	293097404.78084	146548702.39042	439646107.17126	622606.0
Luxembourg	ssp126	2097	Luxembourg	621336.0	11.873894956549007	4655388.175354234	1020.3590521324528	1171.3971324771496	869.3209717877559	26.589080063100933	21.34130170838768	31.836858417814167	268561883.97717506	134280941.98858753	402842825.9657626	621336.0
Luxembourg	ssp126	2098	Luxembourg	620057.5	11.718511980161418	4303220.884588083	943.1717007316527	1065.2645243010495	821.0788771622558	24.577689404130997	20.335606378902714	28.819772429359283	248245917.29065987	124122958.64532994	372368875.9359898	620057.5
Madrid	ssp126	2024	Spain	39160095.0	14.5708594654668	110448001.84007084	24207.781225211445	30410.060316020255	18005.50213440264	454.26168031150235	299.07974684752793	609.4436137754776	1611762348.558189	805881174.2790945	2417643522.837283	39160095.0
Madrid	ssp126	2025	Spain	39265479.99999999	14.59615839174639	113138332.29467443	24797.4426947136	31220.84483658572	18374.040552841485	465.326742716807	304.61227805018007	626.0412073834335	1651022210.7527986	825511105.3763993	2476533316.129198	39265479.99999999
Madrid	ssp126	2026	Spain	39372651.00000001	14.554850179423559	107973413.15394194	23665.405622772232	29664.293862666338	17666.51738287813	444.08394240847855	293.990877896016	594.177006920942	1575650795.55565	787825397.777825	2363476193.333475	39372651.00000001
Madrid	ssp126	2027	Spain	39484452.5	14.63225770556621	119451080.37382303	26181.05871206124	33123.31686043872	19238.800563683755	491.29044963809577	317.5941315108244	664.9867677653667	1743143838.1285627	871571919.0642813	2614715757.192844	39484452.5
Madrid	ssp126	2028	Spain	39606137.5	14.519115468644832	109132273.31720749	23919.40237088523	30013.53939132171	17825.265350448753	448.85021935546644	296.37401636950983	601.3264223414232	1592561985.864921	796280992.9324605	2388842978.7973814	39606137.5
Madrid	ssp126	2029	Spain	39720521.49999999	14.826302404021993	131846887.94246651	28897.94804217488	36859.03968934498	20936.856395004783	542.2731770857529	343.08549523465297	741.460858936852	1924035258.4011521	962017629.2005761	2886052887.6017284	39720521.49999999
Madrid	ssp126	2030	Spain	39810569.0	14.895548797305503	133734134.3985025	29311.59110103208	37427.798895273634	21195.383306790536	550.0352346331795	346.9665240083666	753.1039452579928	1951575754.6492815	975787877.3246408	2927363631.9739223	39810569.0
Madrid	ssp126	2031	Spain	39881770.00000001	14.412137494955987	110331262.26118514	24182.194468195397	30374.87852512319	17989.510411267605	453.7815419986312	298.83967769109233	608.7234063061703	1610058773.5301223	805029386.7650611	2415088160.295183	39881770.00000001
Madrid	ssp126	2032	Spain	39938095.49999999	14.55127578344819	121373451.6602552	26602.40036388199	33702.66163169225	19502.139096071725	499.1969721302078	321.5473927568805	676.8465515035352	1771196909.3277	885598454.66385	2656795363.99155	39938095.49999999
Madrid	ssp126	2033	Spain	39974376.00000001	14.659281063301234	127709621.27965844	27991.149869504614	35612.19220192336	20370.107537085867	525.2570095242472	334.57741145390025	715.9366075945939	1863660326.107516	931830163.053758	2795490489.161274	39974376.00000001
Madrid	ssp126	2034	Spain	39996039.0	14.785519688194693	138288518.89968407	30309.81236156503	38800.35312850643	21819.271594623628	568.7669665054084	356.33238994448084	781.2015430663357	2018037667.382601	1009018833.6913005	3027056501.0739017	39996039.0
Madrid	ssp126	2035	Spain	40009540.5	14.67735071985957	128641922.92546786	28195.489956257366	35893.15982120839	20497.820091306337	529.0914737529058	336.49464356822966	721.6883039375823	1877265358.9300284	938632679.4650142	2815898038.3950424	40009540.5
Madrid	ssp126	2036	Spain	40006143.5	14.66990112162051	135538823.75297952	29707.139452698277	37971.67787881465	21442.601026581906	557.4577430076836	350.67777819561854	764.2377078197487	1977911499.1075907	988955749.5537953	2966867248.661386	40006143.5
Madrid	ssp126	2037	Spain	39979758.5	14.699710950011534	134378283.78109732	29452.774527354235	37621.92610646659	21283.62294824188	552.684557174414	348.2911852789836	757.0779290698445	1960975795.4324284	980487897.7162142	2941463693.1486425	39979758.5
Madrid	ssp126	2038	Spain	39923789.0	15.040090326828492	159417052.40696734	34940.72381521616	45167.85637727673	24713.59125315558	655.6665298622472	399.78217162290025	911.5508881015942	2326365334.881857	1163182667.4409285	3489548002.3227854	39923789.0
Madrid	ssp126	2039	Spain	39842460.0	14.972511451447735	154923611.85611123	33955.86013283674	43813.66881400503	24098.051451668445	637.1854544149282	390.54163389924065	883.8292749306152	2260792774.26782	1130396387.13391	3391189161.4017296	39842460.0
Madrid	ssp126	2040	Spain	39735519.5	14.727530032069806	137881399.3687376	30220.580683549364	38677.65957123489	21763.501795863835	567.0925242417707	355.495168812662	778.6898796708797	2012096591.759589	1006048295.8797945	3018144887.6393833	39735519.5
Madrid	ssp126	2041	Spain	39608702.5	14.795057287119416	143199953.17843044	31386.291107591634	40280.51140429301	22492.070810890255	588.9672087101859	366.4325110468696	811.5019063735019	2089709990.2496734	1044854995.1248367	3134564985.37451	39608702.5
Madrid	ssp126	2042	Spain	39473006.49999999	14.868686969289584	151689678.68923828	33247.052863385135	42839.05881850907	23655.04690826119	623.8846079539287	383.891210668741	863.8780052391164	2213600143.9867506	1106800071.9933753	3320400215.980126	39473006.49999999
Madrid	ssp126	2043	Spain	39330118.50000001	14.951829699902428	156965638.21726996	34403.42755446057	44429.074018737796	24377.78109018334	645.5841063652247	394.7409598743888	896.4272528560598	2290591966.184809	1145295983.0924046	3435887949.277214	39330118.50000001
Madrid	ssp126	2044	Spain	39177782.0	14.892198787540279	157041643.68923402	34420.086288041726	44451.97977741189	24388.192798671564	645.8967093352385	394.8972613593959	896.8961573110805	2291701110.3608484	1145850555.1804242	3437551665.5412726	39177782.0
Madrid	ssp126	2045	Spain	39011327.5	15.021912433223372	159150850.21833283	34882.378130035984	45087.631060154	24677.125199917977	654.5716666551532	399.2347400193532	909.9085932909534	2322480659.219128	1161240329.609564	3483720988.8286924	39011327.5
Madrid	ssp126	2046	Spain	38834144.0	14.88612957105843	153118911.07044107	33560.30927570355	43269.7863854469	23850.832165960204	629.7628990250616	386.83035620430735	872.6954418458151	2234456862.994662	1117228431.497331	3351685294.491993	38834144.0
Madrid	ssp126	2047	Spain	38648179.0	15.00330786288063	168781497.4729362	36993.2049255655	47990.01790400708	25996.39194712392	694.1815639052531	419.0396886444031	969.3234391661027	2463020228.7778196	1231510114.3889098	3694530343.1667295	38648179.0
Madrid	ssp126	2048	Spain	38454924.0	15.089890685966152	178838763.2399844	39197.53714848017	51020.97471051475	27374.09958644559	735.5461007965096	439.72195709003114	1031.3702445029871	2609785421.6533756	1304892710.8266878	3914678132.4800634	38454924.0
Madrid	ssp126	2049	Spain	38251539.99999999	14.912409090324177	160306599.14163697	35135.69296254101	45435.93895484841	24835.446970233614	659.3251473806681	401.6114803821108	917.0388143792259	2339346447.354131	1169673223.6770656	3509019671.0311966	38251539.99999999
Madrid	ssp126	2050	Spain	38040561.5	15.188841269213915	183058164.85677367	40122.337502844945	52292.57519776632	27952.099807923572	752.9000812798088	448.39894733168086	1057.4012152279365	2671358945.357649	1335679472.6788244	4007038418.0364733	38040561.5
Madrid	ssp126	2051	Spain	37827657.99999999	15.164472369940405	181770262.6043235	39840.05755710244	51904.440272370375	27775.67484183451	747.6030670149225	445.75044019923774	1049.4556938306073	2652564650.0825825	1326282325.0412912	3978846975.1238737	37827657.99999999
Madrid	ssp126	2052	Spain	37606064.5	15.033556575997933	171939464.18285364	37685.36201267069	48941.733898776714	26428.990126564666	707.1699678611005	425.53389062232685	988.8060450998743	2509104284.226983	1254552142.1134915	3763656426.3404746	37606064.5
Madrid	ssp126	2053	Spain	37373110.5	15.182347123543224	178535440.95216706	39131.05555115035	50929.56251418624	27332.54858811445	734.2985663020481	439.0981898428006	1029.498942761295	2605359054.178747	1302679527.0893736	3908038581.268121	37373110.5
Madrid	ssp126	2054	Spain	37136464.0	14.86152465505474	151557573.47895798	33218.09829674835	42799.2462893835	23636.950304113205	623.3412723226811	383.6195428531172	863.0630017922449	2211672339.042967	1105836169.5214834	3317508508.5644503	37136464.0
Madrid	ssp126	2055	Spain	36899389.5	14.96886676180043	159045545.48102766	34859.29763966773	45055.89538589765	24662.699893437817	654.1385587119042	399.0181860477288	909.2589313760795	2320943952.281152	1160471976.140576	3481415928.4217277	36899389.5
Madrid	ssp126	2056	Spain	36653830.0	15.066176125529722	162992715.8737468	35724.430876428094	46245.453586443145	25203.408166413043	670.3728791631593	407.13534627335616	933.6104120529624	2378544818.900204	1189272409.450102	3567817228.3503065	36653830.0
Madrid	ssp126	2057	Spain	36403185.0	15.26228181513048	185278468.86490658	40608.979477230234	52961.70791254609	28256.25104191438	762.0319715153364	452.9648924494449	1071.0990505812283	2703759734.353765	1351879867.1768825	4055639601.5306473	36403185.0
Madrid	ssp126	2058	Spain	36156258.5	15.086195399114626	160941951.6398415	35274.94830461323	45627.415050197706	24922.48155902875	661.9382892086428	402.9180512960984	920.9585271211879	2348618115.6288695	1174309057.8144348	3522927173.443304	36156258.5
Madrid	ssp126	2059	Spain	35908179.5	15.146951949977117	175340282.28778467	38430.74680279255	49966.63798519428	26894.85562039083	721.157195525182	432.52750445436766	1009.786886595996	2558732258.337025	1279366129.1685126	3838098387.505538	35908179.5
Madrid	ssp126	2060	Spain	35657762.0	14.964286990719623	156441991.7600784	34288.655728226804	44271.262757666365	24306.048698787232	643.4304004079409	393.6641068957471	893.1966939201354	2282950418.763429	1141475209.3817146	3424425628.1451435	35657762.0
Madrid	ssp126	2061	Spain	35403677.0	15.381422236649467	180615051.47439614	39586.86059711836	51556.294452392256	27617.426741844458	742.8517981802415	443.3748057818976	1042.3287905785855	2635706709.940315	1317853354.9701574	3953560064.910472	35403677.0
Madrid	ssp126	2062	Spain	35144525.0	15.101737416449229	163047067.28317544	35736.34351411108	46261.83346325726	25210.85356496491	670.5964211210314	407.2471172522924	933.9457249897707	2379337966.389056	1189668983.194528	3569006949.5835843	35144525.0
Madrid	ssp126	2063	Spain	34885735.0	15.168668366263105	163859689.38752067	35914.45246848812	46506.73327552569	25322.17166145056	673.9386552622407	408.91823432289664	938.9590762015837	2391196521.451798	1195598260.725899	3586794782.177697	34885735.0
Madrid	ssp126	2064	Spain	34625981.0	15.023442861447345	160434264.26531118	35163.6743595107	45474.41337568173	24852.93534333967	659.8502213759543	401.8740173797535	917.8264253721538	2341209458.3288355	1170604729.1644177	3511814187.493253	34625981.0
Madrid	ssp126	2065	Spain	34366417.49999999	15.157679671736165	165108119.86662716	36188.08106664845	46882.97259799613	25493.18953530076	679.073326037111	411.485569710332	946.6610823638898	2409414807.047682	1204707403.523841	3614122210.5715227	34366417.49999999
Madrid	ssp126	2066	Spain	34108054.5	15.134159410068236	157673258.59734344	34558.522432284895	44642.32947574624	24474.71538882354	648.4944788257462	396.19614610464987	900.7928115468417	2300918236.164114	1150459118.082057	3451377354.246171	34108054.5
Madrid	ssp126	2067	Spain	33848738.0	15.185603548662888	159326573.53045005	34920.89282858223	45140.588770655086	24701.19688650938	655.2943992143889	399.5961062989712	910.9926921298072	2325044981.013241	1162522490.5066204	3487567471.519861	33848738.0
Madrid	ssp126	2068	Spain	33586925.0	14.973745123176373	155678191.22649255	34121.24739209839	44041.07629548981	24201.418488706982	640.2889645464579	392.09338896500566	888.4845401279108	2271804314.521313	1135902157.2606566	3407706471.78197	33586925.0
Madrid	ssp126	2069	Spain	33324442.000000004	15.26520919935994	165255014.1004753	36220.27706310831	46927.24209312845	25513.31203308818	679.6774874559164	411.7876504197348	947.5673244920979	2411558427.4970555	1205779213.7485278	3617337641.2455835	33324442.000000004
Madrid	ssp126	2070	Spain	33062207.000000004	15.206771703864407	163191778.6860333	35768.06108186075	46305.44511891305	25230.677044808454	671.191604772408	407.5447090779807	934.8385004668351	2381449732.8913713	1190724866.4456856	3572174599.337057	33062207.000000004
Madrid	ssp126	2071	Spain	32800755.000000004	15.018200571768677	143865987.264477	31532.271181245676	40481.23400556732	22583.30835692403	591.7065408667814	367.80217712516753	815.6109046083957	2099429393.4517434	1049714696.7258717	3149144090.177615	32800755.000000004
Madrid	ssp126	2072	Spain	32541051.0	15.101766721677729	155860636.80614752	34161.23546435154	44096.05989483788	24226.411033865195	641.0393451255427	392.4685792545479	889.6101109965373	2274466734.0404525	1137233367.0202262	3411700101.0606785	32541051.0
Madrid	ssp126	2073	Spain	32284078.0	15.191119908592352	168895360.81153676	37018.16127375192	48024.3328827634	26011.989664740435	694.6498725270187	419.2738429552864	970.025902098752	2464681830.9705267	1232340915.4852633	3697022746.45579	32284078.0
Madrid	ssp126	2074	Spain	32032021.0	15.005009548328784	145442650.10778666	31877.841119505316	40956.39267067433	22799.28956833631	598.1911988103786	371.0445060969661	825.3378915237915	2122437558.062071	1061218779.0310355	3183656337.0931067	32032021.0
Madrid	ssp126	2075	Spain	31786177.000000004	15.139800851810977	148175272.36161602	32476.77202445422	41779.92266497907	23173.62138392937	609.430203192538	376.66400828804547	842.1963980970306	2162314582.437158	1081157291.218579	3243471873.655737	31786177.000000004
Madrid	ssp126	2076	Spain	31548613.500000004	15.3132639603313	164109969.82042825	35969.30845378293	46582.160255306044	25356.456652259814	674.9680338667204	409.43292362513654	940.5031441083031	2394848851.703327	1197424425.8516636	3592273277.554991	31548613.500000004
Madrid	ssp126	2077	Spain	31320053.5	15.1602088139476	153522124.91434819	33648.68491272429	43391.302886350415	23906.066939098164	631.421277585167	387.6595454843602	875.183009685974	2240340943.115625	1120170471.5578125	3360511414.673437	31320053.5
Madrid	ssp126	2078	Spain	31102031.499999996	15.055218031669737	143292943.90540296	31406.672636791092	40308.53600694227	22504.809266639917	589.3496703499095	366.62374186673134	812.0755988330875	2091066999.4304862	1045533499.7152431	3136600499.145729	31102031.499999996
Madrid	ssp126	2079	Spain	30891991.0	15.240707553194694	149629830.25120056	32795.57923313028	42218.282576908656	23372.87588935191	615.4126555685427	379.6552344760479	851.1700766610372	2183540875.3639073	1091770437.6819537	3275311313.0458612	30891991.0
Madrid	ssp126	2080	Spain	30690135.500000004	15.086744278703499	142285159.8490513	31185.78846005648	40004.820263932175	22366.756656180783	585.2047544510015	364.55128391727754	805.8582249847254	2076360455.441963	1038180227.7209815	3114540683.1629443	30690135.500000004
Madrid	ssp126	2081	Spain	30497714.0	14.935588702497475	134434342.28181404	29465.061322031866	37638.820449148334	21291.3021949154	552.9151202294902	348.40646680652173	757.423773652459	1961793854.4218762	980896927.2109381	2942690781.6328144	30497714.0
Madrid	ssp126	2082	Spain	30315377.5	15.106913882434947	141796569.47653696	31078.700159231415	39857.57385029771	22299.82646816512	583.195230694077	363.54652203881517	802.8439393493397	2069230479.7686388	1034615239.8843194	3103845719.6529584	30315377.5
Madrid	ssp126	2083	Spain	30141595.999999996	15.140454160944243	142647977.2277649	31265.310077308768	40114.16248765407	22416.457666963463	586.696986355199	365.29739986937636	808.0965728410222	2081655031.9003048	1040827515.9501524	3122482547.850457	30141595.999999996
Madrid	ssp126	2084	Spain	29975092.5	15.165652708889155	146990931.95276684	32217.190564980432	41422.99815820261	23011.382971758252	604.5591285219091	374.22847095273147	834.8897860910874	2145031560.1365473	1072515780.0682737	3217547340.204821	29975092.5
Madrid	ssp126	2085	Spain	29816188.5	15.242216105961013	140394514.17279607	30771.400366630674	39435.0366354717	22107.764097789655	577.4287162478561	360.663264815705	794.1941676800072	2048770354.5375922	1024385177.2687961	3073155531.8063884	29816188.5
Madrid	ssp126	2086	Spain	29665319.499999996	15.224264383823842	139163073.95470047	30501.495661294648	39063.91766563465	21939.073656954635	572.363924731887	358.13086905772013	786.5969804060537	2030800006.998833	1015400003.4994165	3046200010.4982495	29665319.499999996
Madrid	ssp126	2087	Spain	29522261.0	15.046244230105438	135358552.1124583	29667.62786025527	37917.349439205514	21417.906281305026	556.716303624703	350.307058504128	763.1255487452786	1975280803.777079	987640401.8885396	2962921205.665619	29522261.0
Madrid	ssp126	2088	Spain	29382600.499999996	15.074752225121966	143639844.5276063	31482.70564987675	40413.08139993505	22552.32989981845	590.7764382127755	367.3371257981645	814.2157506273868	2096129303.4309564	1048064651.7154782	3144193955.146435	29382600.499999996
Madrid	ssp126	2089	Spain	29244351.0	15.260106411643442	154375892.93487084	33835.81215009912	43648.60283774081	24023.021462457433	634.9327407998703	389.4152770917118	880.4502045080287	2252799938.542944	1126399969.271472	3379199907.814416	29244351.0
Madrid	ssp126	2090	Spain	29109374.0	15.217733955262128	145000874.3867385	31781.013564207096	40823.25478213927	22738.77234627492	596.3742190731197	370.13601622833653	822.6124219179026	2115990746.3332014	1057995373.1666007	3173986119.499802	29109374.0
Madrid	ssp126	2091	Spain	28980619.000000004	15.206134420523256	145359836.81006885	31859.690259731553	40931.4352384854	22787.945280977703	597.8505959280569	370.8742046558051	824.8269872003086	2121229067.614097	1060614533.8070486	3181843601.4211454	28980619.000000004
Madrid	ssp126	2092	Spain	28857517.499999996	15.11856056363752	143297060.93624634	31407.57499971566	40309.776755963554	22505.373243467773	589.3666032895519	366.63220833655237	812.1009982425517	2091127079.0624452	1045563539.5312226	3136690618.593668	28857517.499999996
Madrid	ssp126	2093	Spain	28736427.5	15.263252042809384	152902111.92011267	33512.791653713764	43204.44965521094	23821.133652216588	628.8712256160582	386.3845194998056	871.3579317323099	2231293123.480345	1115646561.7401724	3346939685.220517	28736427.5
Madrid	ssp126	2094	Spain	28615906.5	15.164595054531693	142158917.04355347	31158.118804056954	39966.77448693283	22349.463121181077	584.6855303093487	364.29167184645087	805.0793887722464	2074518200.28761	1037259100.143805	3111777300.431415	28615906.5
Madrid	ssp126	2095	Spain	28493880.999999996	15.088599534308253	136788425.49424654	29981.024765852693	38348.27018440197	21613.779347303418	562.5972310676862	353.2475222256197	771.9469399097529	1996146876.87553	998073438.437765	2994220315.313295	28493880.999999996
Madrid	ssp126	2096	Spain	28370861.500000004	15.129052194347539	146393143.55768782	32086.16845099051	41242.842751466465	22929.49415051455	602.1004841254944	372.99914875452396	831.2018194964651	2136308063.0017695	1068154031.5008848	3204462094.502654	28370861.500000004
Madrid	ssp126	2097	Spain	28245637.999999996	14.941881247658936	125064718.05578448	27411.445053313066	34815.098079659976	20007.792026966148	514.3787848146851	329.13829909911925	699.6192705302508	1825063381.2936604	912531690.6468302	2737595071.9404907	28245637.999999996
Madrid	ssp126	2098	Spain	28115558.0	14.897572506634692	124439854.34956628	27274.488624552912	34626.78299011477	19922.194258991054	511.80878234815395	327.8532978658537	695.7642668304543	1815944775.4530427	907972387.7265214	2723917163.179564	28115558.0
Mexico_City	ssp126	2024	Mexico	87641812.0	20.318706762889985	402863457.18757296	88298.83993169937	94068.55759471716	82529.12226868159	8545.47154733164	7800.955037057242	9289.988057606055	2697329770.2153125	1348664885.1076562	4045994655.3229685	87641812.0
Mexico_City	ssp126	2025	Mexico	89012995.49999999	20.345028031439064	429174591.76115245	94065.66394782638	101997.9406168918	86133.38727876097	9103.57888584668	8080.008706314764	10127.149065378586	2873493195.582204	1436746597.791102	4310239793.373306	89012995.49999999
Mexico_City	ssp126	2026	Mexico	90358055.0	20.38911290792589	427947840.79024196	93796.78702269532	101628.2348448366	85965.33920055405	9077.557251641552	8066.997889212201	10088.11661407091	2865279613.8948236	1432639806.9474118	4297919420.842236	90358055.0
Mexico_City	ssp126	2027	Mexico	91681581.0	20.431938552817176	443122650.48754394	97122.7727097752	106201.46516457142	88044.08025497898	9399.442749545482	8227.940638164164	10570.9448609268	2966880951.081241	1483440475.5406206	4450321426.621861	91681581.0
Mexico_City	ssp126	2028	Mexico	92990364.5	20.47222842266008	459302178.29683036	100668.97058578319	111077.48724408241	90260.45392748398	9742.640158186989	8399.539342484919	11085.740973889046	3075209272.3754826	1537604636.1877413	4612813908.563224	92990364.5
Mexico_City	ssp126	2029	Mexico	94287695.5	20.38320341557011	435757713.49369466	95508.53994400002	103981.89511163055	87035.1847763695	9243.218951119998	8149.82873895142	10336.609163288584	2917569792.536574	1458784896.268287	4376354688.804861	94287695.5
Mexico_City	ssp126	2030	Mexico	95574841.00000001	20.433379166905464	458876287.0736414	100575.62456426233	110949.13646449121	90202.11266403343	9733.606225560246	8395.02237617155	11072.19007494895	3072357762.627743	1536178881.3138714	4608536643.941614	95574841.00000001
Mexico_City	ssp126	2031	Mexico	96851184.5	20.469300172006978	463634075.7420711	101618.42756008253	112382.99058374399	90853.86453642105	9834.527634461441	8445.483080622145	11223.572188300743	3104213034.6479774	1552106517.3239887	4656319551.971966	96851184.5
Mexico_City	ssp126	2032	Mexico	98114310.49999999	20.464799405260194	462268819.65061355	101319.19334825622	111971.54354248283	90666.84315402962	9805.5680530544	8431.00328991862	11180.132816190155	3095072106.5400844	1547536053.2700422	4642608159.810126	98114310.49999999
Mexico_City	ssp126	2033	Mexico	99359579.99999999	20.474681106449733	475600372.6733005	104241.17757240677	115989.27185068984	92493.08329412372	10088.354701990316	8572.396614386575	11604.312789594043	3184332113.1494217	1592166056.5747108	4776498169.724133	99359579.99999999
Mexico_City	ssp126	2034	Mexico	100560950.5	20.507765052483542	487981904.7735147	106954.93803272769	119720.69248363111	94189.18358182428	10350.98966772561	8703.714097254215	11998.265238196966	3267231354.912036	1633615677.456018	4900847032.368053	100560950.5
Mexico_City	ssp126	2035	Mexico	101690147.49999999	20.539355067913302	489471153.3051937	107281.34866980804	120169.50710961658	94393.19022999951	10382.579355812937	8719.508941297892	12045.649770327967	3277202461.3206	1638601230.6603	4915803691.9809	101690147.49999999
Mexico_City	ssp126	2036	Mexico	102748745.49999999	20.500842204676985	501535257.62907904	109925.5359188788	123805.26457708885	96045.80726066872	10638.481097219887	8847.459812001362	12429.502382438406	3357976398.8996077	1678988199.4498038	5036964598.349411	102748745.49999999
Mexico_City	ssp126	2037	Mexico	103750352.50000001	20.59614659482154	536621006.2251502	117615.56300842864	134379.0518252199	100852.07419163738	11382.714064977354	9219.576295880099	13545.851834074587	3592889326.616986	1796444663.308493	5389333989.925479	103750352.50000001
Mexico_City	ssp126	2038	Mexico	104715582.5	20.53837841432165	517632424.18243194	113453.68201276436	128656.46545618153	98250.8985693472	10979.93147282422	9018.184999803534	12941.677945844911	3465753279.0949416	1732876639.5474708	5198629918.642412	104715582.5
Mexico_City	ssp126	2039	Mexico	105658825.49999997	20.606209970189344	540787295.0691082	118528.72220710438	135634.64572339904	101422.79869080972	11471.088679598539	9263.763603190699	13678.413756006403	3620784273.973476	1810392136.986738	5431176410.960214	105658825.49999997
Mexico_City	ssp126	2040	Mexico	106571340.49999999	20.48569894996013	496428544.0384233	108806.25622777618	122266.25500182275	95346.25745372959	10530.15835185635	8793.298439319606	12267.018264393113	3323784936.878774	1661892468.439387	4985677405.318161	106571340.49999999
Mexico_City	ssp126	2041	Mexico	107449692.5	20.600375486025396	548534925.9838698	120226.83309253157	137969.54819086142	102484.11799420172	11635.430116777654	9345.934321780242	13924.92591177505	3672657719.286372	1836328859.643186	5508986578.929558	107449692.5
Mexico_City	ssp126	2042	Mexico	108291718.00000001	20.52693310534708	543250764.8754522	119068.66079479619	136377.06128147527	101760.2603081171	11523.343384665919	9289.89095572439	13756.795813607463	3637278176.1334085	1818639088.0667043	5455917264.200113	108291718.00000001
Mexico_City	ssp126	2043	Mexico	109088654.00000001	20.57307212191825	549142733.9681432	120360.05128086547	138152.72319982055	102567.37936191041	11648.322836986345	9352.380681884602	13944.2649920881	3676727233.5133433	1838363616.7566717	5515090850.270015	109088654.00000001
Mexico_City	ssp126	2044	Mexico	109845687.0	20.663026146585707	579428013.5334611	126997.92077463375	147279.79375375193	106716.04779551557	12290.729067212405	9673.583796997622	14907.874337427176	3879499127.347889	1939749563.6739445	5819248691.021833	109845687.0
Mexico_City	ssp126	2045	Mexico	110565430.00000001	20.562980908533188	552687108.9008386	121136.90058118226	139220.89098775614	103052.91017460839	11723.505518860235	9389.972022821543	14057.039014898926	3700458221.8970656	1850229110.9485328	5550687332.845598	110565430.00000001
Mexico_City	ssp126	2046	Mexico	111247345.50000001	20.587203712441376	578879051.5636446	126877.60034289316	147114.3531601086	106640.8475256777	12279.08457871405	9667.761552748452	14890.407604679664	3875823610.401685	1937911805.2008426	5813735415.602528	111247345.50000001
Mexico_City	ssp126	2047	Mexico	111893623.00000001	20.604047085228316	578080554.3408791	126702.58725297195	146873.71016146697	106531.46434447696	12262.14699061565	9659.292758699237	14865.001222532037	3870477356.498611	1935238678.2493055	5805716034.747916	111893623.00000001
Mexico_City	ssp126	2048	Mexico	112506818.5	20.624025011395375	607767452.1014023	133209.3045703469	155820.4464728575	110598.1626678363	12891.86044715854	9974.149486970691	15809.571407346373	4069242848.0963	2034621424.04815	6103864272.14445	112506818.5
Mexico_City	ssp126	2049	Mexico	113086644.5	20.663964476232604	611024390.4288816	133923.15406678073	156801.989530454	111044.31860310743	12960.946072355495	10008.692299569164	15913.199845141819	4091049335.018138	2045524667.509069	6136574002.527206	113086644.5
Mexico_City	ssp126	2050	Mexico	113633137.00000001	20.688789030244344	624564891.6612146	136890.93515879894	160882.68853197905	112899.1817856188	13248.164895390431	10152.301711086642	16344.028079694248	4181708332.3183784	2090854166.1591892	6272562498.477568	113633137.00000001
Mexico_City	ssp126	2051	Mexico	114150097.00000001	20.64263016914559	618423268.0339792	135544.82587063772	159031.7882607574	112057.86348051805	13117.889813288883	10087.164170035867	16148.615456541887	4140587739.3442354	2070293869.6721177	6210881609.016354	114150097.00000001
Mexico_City	ssp126	2052	Mexico	114638044.49999999	20.635651226519496	596946231.5904701	130837.5302117864	152559.25672983684	109115.80369373599	12662.32254707474	9859.380536928807	15465.264557220695	3996790507.9463415	1998395253.9731708	5995185761.919512	114638044.49999999
Mexico_City	ssp126	2053	Mexico	115095887.50000001	20.622120763494937	595746346.1637099	130574.54162509923	152197.64742314196	108951.4358270565	12636.870780250367	9846.654653516607	15427.086906984126	3988756801.6751523	1994378400.8375762	5983135202.512729	115095887.50000001
Mexico_City	ssp126	2054	Mexico	115522807.50000003	20.56197862488002	557213094.6490899	122128.89745751131	140584.8866927086	103672.90822231406	11819.509963406295	9437.974245094556	14201.045681717984	3730761481.9235	1865380740.96175	5596142222.88525	115522807.50000003
Mexico_City	ssp126	2055	Mexico	115920163.00000001	20.729908733306743	680548912.6740551	149161.40551777763	177754.5852755748	120568.2257599805	14435.688484670443	10746.06350572665	18125.313463614257	4556543437.9598255	2278271718.9799128	6834815156.939738	115920163.00000001
Mexico_City	ssp126	2056	Mexico	116287579.50000001	20.72981957885771	656404922.25243	143869.57200070913	170478.3141896056	117260.8298118127	13923.55024153754	10489.9943841602	17357.106098914912	4394889897.600153	2197444948.8000765	6592334846.400229	116287579.50000001
Mexico_City	ssp126	2057	Mexico	116626462.5	20.690928187590423	623712580.1521609	136704.12715681453	160625.8275292505	112782.42678437856	13230.085807748894	10143.262167265864	16316.909448231927	4176001770.5395746	2088000885.2697873	6264002655.809362	116626462.5
Mexico_City	ssp126	2058	Mexico	116938214.5	20.725354860974214	670612339.5008062	146983.52646610665	174760.0015795272	119207.05135268615	14224.915574358522	10640.677050570675	17809.154098146355	4490014160.717405	2245007080.3587027	6735021241.076108	116938214.5
Mexico_City	ssp126	2059	Mexico	117219527.50000001	20.70348588991637	643244720.5330517	140985.14422659882	166512.22600020393	115458.06245299373	13644.398267479426	10350.41839713114	16938.37813782775	4306777155.562304	2153388577.781152	6460165733.343455	117219527.50000001
Mexico_City	ssp126	2060	Mexico	117467402.5	20.71762559295357	654877569.5078826	143534.80975532887	170018.0161022077	117051.60340845003	13891.152293328603	10473.79541005573	17308.509176601525	4384663668.4548235	2192331834.2274117	6576995502.682236	117467402.5
Mexico_City	ssp126	2061	Mexico	117683144.00000001	20.754629692826303	670761006.4184804	147016.11099600783	174804.80530814134	119227.41668387438	14228.069071883137	10642.253799332993	17813.884344433307	4491009544.378378	2245504772.189189	6736514316.567567	117683144.00000001
Mexico_City	ssp126	2062	Mexico	117867225.0	20.657184962622544	624535771.9108046	136884.55274775013	160873.91271678696	112895.19277871333	13247.547212167596	10151.99286947522	16343.101554859959	4181513364.102023	2090756682.0510116	6272270046.153034	117867225.0
Mexico_City	ssp126	2063	Mexico	118018376.0	20.686505378754784	650817088.9365561	142644.84141092855	168794.30962865724	116495.3731931998	13805.02206589893	10430.730296340884	17179.313835456982	4357477149.223576	2178738574.611788	6536215723.835363	118018376.0
Mexico_City	ssp126	2064	Mexico	118138788.5	20.653116281118738	629286878.176721	137925.89110740303	162305.7529613097	113546.02925349638	13348.326875076378	10202.382700929607	16494.27104922312	4213323894.8013105	2106661947.4006553	6319985842.201965	118138788.5
Mexico_City	ssp126	2065	Mexico	118228586.5	20.74498072267354	658882502.5368243	144412.60329591885	171224.98222051893	117600.22437131876	13976.104255679891	10516.271391231361	17435.93712012839	4411478274.977032	2205739137.488516	6617217412.465548	118228586.5
Mexico_City	ssp126	2066	Mexico	118287424.99999999	20.639546181788667	623138595.0815496	136578.32220983127	160452.84572714852	112703.79869251401	13217.910533466802	10137.174530124825	16298.646536808776	4172158714.062267	2086079357.0311334	6258238071.0934	118287424.99999999
Mexico_City	ssp126	2067	Mexico	118316972.00000001	20.729271609118083	661447493.5930349	144974.79311645814	171997.99322376048	117951.59300915583	14030.51241233663	10543.47546955975	17517.54935511356	4428651901.95362	2214325950.97681	6642977852.930429	118316972.00000001
Mexico_City	ssp126	2068	Mexico	118317092.5	20.690966212342584	649079190.1950208	142263.93209771533	168270.55932298914	116257.30487244157	13768.158051596021	10412.298289189424	17124.01781400261	4345841231.5707855	2172920615.7853928	6518761847.356178	118317092.5
Mexico_City	ssp126	2069	Mexico	118288064.0	20.719177111577867	653735675.5440483	143284.5316262693	169673.88367475086	116895.1795777878	13866.930631611978	10461.68457919742	17272.17668402657	4377018237.904794	2188509118.952397	6565527356.857191	118288064.0
Mexico_City	ssp126	2070	Mexico	118228982.00000001	20.74807238849065	665150823.3752444	145786.48183584653	173114.0652129195	118458.89845877356	14109.066817606103	10582.752672194487	17635.380963017767	4453447155.760439	2226723577.8802195	6680170733.640658	118228982.00000001
Mexico_City	ssp126	2071	Mexico	118142385.00000001	20.72449230268898	652283441.992089	142966.2338614563	169236.22424813296	116696.24347477968	13836.126099016872	10446.282312899859	17225.969885133884	4367294961.387376	2183647480.693688	6550942442.081064	118142385.00000001
Mexico_City	ssp126	2072	Mexico	118029601.00000001	20.790335018311417	684903143.9904158	150115.757587117	179066.81937091638	121164.69580331759	14528.049703243405	10792.244115013127	18263.855291473654	4585696734.309886	2292848367.154943	6878545101.4648285	118029601.00000001
Mexico_City	ssp126	2073	Mexico	117889201.50000001	20.72504175735308	676826782.4313042	148345.5961495035	176632.84739419783	120058.34490480916	14356.735287210324	10706.586906996577	18006.88366742403	4531622307.653149	2265811153.8265743	6797433461.479723	117889201.50000001
Mexico_City	ssp126	2074	Mexico	117723332.49999999	20.752488174878085	698297777.6532787	153051.56770500474	183103.55828301204	122999.57712699744	14812.174408054543	10934.306467418695	18690.042348690367	4675379090.689685	2337689545.3448424	7013068636.034527	117723332.49999999
Mexico_City	ssp126	2075	Mexico	117534210.99999999	20.691345061483112	647200118.8470876	141852.08084337384	167704.26384826953	115999.89783847812	13728.299507832278	10392.369017307557	17064.229998356976	4333260107.627423	2166630053.8137116	6499890161.441135	117534210.99999999
Mexico_City	ssp126	2076	Mexico	117322256.00000001	20.78792466716135	696953625.8638132	152756.95909361503	182698.4714423512	122815.4467448789	14783.66248753355	10920.050507158205	18647.274467908894	4666379464.208999	2333189732.1044993	6999569196.313498	117322256.00000001
Mexico_City	ssp126	2077	Mexico	117087527.99999999	20.722516706447227	646702037.6580143	141742.91236357694	167554.1571885488	115931.66753860505	13717.734293853351	10387.086410318097	17048.38217738858	4329925257.580094	2164962628.790047	6494887886.370142	117087527.99999999
Mexico_City	ssp126	2078	Mexico	116830884.00000001	20.737333878951468	664467897.5978377	145636.79947367523	172908.25196493394	118365.3469824165	14094.580711468578	10575.50961912572	17613.651803811423	4448874698.275459	2224437349.1377296	6673312047.413189	116830884.00000001
Mexico_City	ssp126	2079	Mexico	116552722.00000001	20.683757495452138	647802938.1760681	141984.20562780788	167885.93542686637	116082.47582874942	13741.086409528263	10398.762468155548	17083.410350900962	4337296220.83925	2168648110.419625	6505944331.258875	116552722.00000001
Mexico_City	ssp126	2080	Mexico	116252565.0	20.70737062815713	646973629.2357407	141802.4392847224	167636.00670512384	115968.87186432099	13723.49524848584	10389.966887634344	17057.02360933735	4331743670.33228	2165871835.16614	6497615505.498421	116252565.0
Mexico_City	ssp126	2081	Mexico	115929642.49999999	20.796320666320675	702441988.8671263	153959.88797105354	184352.49864882912	123567.27729327793	14900.080715718166	10978.25962125052	18821.901810185846	4703126219.60325	2351563109.801625	7054689329.404875	115929642.49999999
Mexico_City	ssp126	2082	Mexico	115588359.99999999	20.75683398998727	668264156.7347081	146468.85627079746	174052.33006097708	118885.3824806179	14175.106318498838	10615.772422640845	17734.440214356837	4474292150.771139	2237146075.3855696	6711438226.156709	115588359.99999999
Mexico_City	ssp126	2083	Mexico	115229872.5	20.683425941165954	615146590.9913447	134826.65008047124	158044.2965492785	111609.00361166401	13048.385493803024	10052.412010292926	16044.358977313075	4118649093.9377704	2059324546.9688852	6177973640.906655	115229872.5
Mexico_City	ssp126	2084	Mexico	114851403.0	20.679454441134624	628832300.0370812	137826.2575425505	162168.75680963747	113483.75827546354	13338.684440427547	10197.5614836052	16479.80739724989	4210280314.831321	2105140157.4156604	6315420472.246981	114851403.0
Mexico_City	ssp126	2085	Mexico	114453041.00000001	20.66766790485371	624653494.8987541	136910.3550464788	160909.39087753886	112911.31921541871	13250.044332286172	10153.241429534515	16346.847235037849	4182301565.9465165	2091150782.9732583	6273452348.919775	114453041.00000001
Mexico_City	ssp126	2086	Mexico	114035773.5	20.76212242074115	671122438.0202453	147095.3288813262	174913.72990045403	119276.92786219835	14235.735697917555	10646.087112350191	17825.384283484927	4493429471.532211	2246714735.7661057	6740144207.298317	114035773.5
Mexico_City	ssp126	2087	Mexico	113603139.49999999	20.712962307692287	641439570.6715349	140589.49494188282	165968.2082337194	115210.78165004624	13606.107733788685	10331.273130285763	16880.942337291563	4294690965.131555	2147345482.5657775	6442036447.697332	113603139.49999999
Mexico_City	ssp126	2088	Mexico	113157301.0	20.671845017985568	626186337.7138655	137246.3205949964	161371.34350675053	113121.29768324221	13282.55873494377	10169.498630863309	16395.618839024235	4192564553.280032	2096282276.640016	6288846829.920048	113157301.0
Mexico_City	ssp126	2089	Mexico	112696656.49999999	20.783265935924703	681876797.7992139	149452.44883288094	178154.76983384183	120750.12783192008	14463.855359458112	10760.146943120486	18167.563775795767	4565434152.705992	2282717076.352996	6848151229.058988	112696656.49999999
Mexico_City	ssp126	2090	Mexico	112221351.49999999	20.800820446725584	692267961.3076948	151729.964122411	181286.35335694568	122173.57488787637	14684.270963109679	10870.354744946264	18498.187181273133	4635007091.572703	2317503545.7863517	6952510637.359055	112221351.49999999
Mexico_City	ssp126	2091	Mexico	111732624.5	20.677678899832486	614359155.5016537	134654.06147999104	157806.9872236182	111501.13573636388	13031.682545316517	10044.060536049685	16019.304554583343	4113376902.701339	2056688451.3506694	6170065354.052008	111732624.5
Mexico_City	ssp126	2092	Mexico	111231428.00000001	20.626498486990872	608442990.2161195	133357.36771877806	156024.03330195037	110690.70213560577	12906.189847444019	9981.314187113428	15831.065507774583	4073765842.2652383	2036882921.1326191	6110648763.397858	111231428.00000001
Mexico_City	ssp126	2093	Mexico	110716973.0	20.723178846308812	637662545.6689365	139761.65384542287	164829.926726087	114693.38096475878	13525.99011796294	10291.214322372889	16760.76591355298	4269402292.7524357	2134701146.3762178	6404103439.128654	110716973.0
Mexico_City	ssp126	2094	Mexico	110188273.50000001	20.665395275272882	628865930.9576635	137833.62870322607	162178.89215556637	113488.36525088578	13339.397813829431	10197.918170306144	16480.877457352748	4210505487.111575	2105252743.5557876	6315758230.667362	110188273.50000001
Mexico_City	ssp126	2095	Mexico	109648725.5	20.640926481145282	600357260.6615524	131585.15302188665	153587.23809372465	109583.06795004863	12734.676719075049	9895.55762292894	15573.795815221136	4019628693.1833754	2009814346.5916877	6029443039.775063	109648725.5
Mexico_City	ssp126	2096	Mexico	109101122.0	20.653742305890493	597993954.9798642	131067.1682149413	152875.0089841748	109259.32744570778	12684.546678486475	9870.492602634667	15498.600754338286	4003805429.3514423	2001902714.6757212	6005708144.0271635	109101122.0
Mexico_City	ssp126	2097	Mexico	108545759.49999999	20.739611033714493	648303245.8636911	142093.8621072869	168036.71308615003	116151.0111284238	13751.698851618015	10404.068689200434	17099.329014035593	4340645978.172692	2170322989.086346	6510968967.259039	108545759.49999999
[truncated: 1,501 more rows]
