# Supplementary material for: Global warming may increase the burden of obstructive sleep apnea
Source: Nat Commun. 2025 Jun 16;16:5100. doi: 10.1038/s41467-025-60218-1 (PMC12170837; doi:10.1038/s41467-025-60218-1)
Supplement: Supplementary file 4 — Source Data [file 41467_2025_60218_MOESM4_ESM.zip › metadata/figure_table_health_economics/ssp245.csv]

city	exp	year	country	adult_population	t2m_mean_corrected	osa_person_days_corrected	yld_diff_mean_corrected	yld_diff_max_corrected	yld_diff_min_corrected	yll_diff_corrected	yll_diff_min_corrected	yll_diff_max_corrected	money_cost_corrected	money_cost_min_corrected	money_cost_max_corrected	population_adult
Amsterdam	ssp245	2024	Netherlands	14327401.5	11.555757904552655	101655026.66982311	22280.553790649537	26610.033031035906	17951.07455026317	330.931946219023	245.19122932310808	416.6726631149381	2828096848.6534324	1414048424.3267162	4242145272.9801483	14327401.5
Amsterdam	ssp245	2025	Netherlands	14327401.5	11.371061120069653	92758959.78435183	20330.73091164213	23929.026572400726	16732.43525088354	301.97132494383607	230.71091868551457	373.2317312021575	2580603541.6483164	1290301770.8241582	3870905312.4724746	14327401.5
Amsterdam	ssp245	2026	Netherlands	14327401.5	11.650637381864712	104224708.72819239	22843.771776045545	27384.457760955418	18303.085791135672	339.2973946636177	249.3739535454054	429.22083578183003	2899586768.7231865	1449793384.3615932	4349380153.08478	14327401.5
Amsterdam	ssp245	2027	Netherlands	14327401.5	11.592594950414997	101691598.1454945	22288.569456550118	26621.054571649205	17956.08434145103	331.0510025019882	245.25075746459066	416.8512475393858	2829114286.536094	1414557143.268047	4243671429.804141	14327401.5
Amsterdam	ssp245	2028	Netherlands	14327401.5	11.572235188476016	101156018.83765277	22171.182210995765	26459.647109011967	17882.71731297956	329.3074556405586	244.3789840338759	414.2359272472414	2814214185.6524396	1407107092.8262198	4221321278.4786596	14327401.5
Amsterdam	ssp245	2029	Netherlands	14327401.5	11.566821112079417	100717345.33432648	22075.034593828357	26327.444135406786	17822.625052249932	327.8793799126164	243.66494616990477	412.09381365532806	2802010055.7339635	1401005027.8669817	4203015083.6009455	14327401.5
Amsterdam	ssp245	2030	Netherlands	14327401.5	11.476717211725179	97755263.76994106	21425.81123725073	25434.762020112554	17416.860454388916	318.2364980102244	238.8435052187088	397.6294908017401	2719603372.935086	1359801686.467543	4079405059.402629	14327401.5
Amsterdam	ssp245	2031	Netherlands	14327401.5	11.699489975259176	106784404.29111195	23404.80094052106	28155.872862109252	18653.72901893287	347.63033266103275	253.54042254411291	441.7202427779526	2970798859.1839604	1485399429.5919802	4456198288.775941	14327401.5
Amsterdam	ssp245	2032	Netherlands	14327401.5	11.572242104205143	101058308.78515103	22149.766309077575	26430.20024387446	17869.332374280693	328.98936632516666	244.21993937617987	413.75879327415345	2811495840.081006	1405747920.040503	4217243760.121509	14327401.5
Amsterdam	ssp245	2033	Netherlands	14327401.5	11.63242472896155	104374322.01999581	22876.563730413414	27429.546698211238	18323.58076261559	339.7844519145842	249.6174821708887	429.95142165827986	2903749089.986847	1451874544.9934235	4355623634.98027	14327401.5
Amsterdam	ssp245	2034	Netherlands	14327401.5	11.762949813486536	110054973.18176496	24121.63795765049	29141.523760662218	19101.752154638765	358.27747686711996	258.8639946471566	457.69095908708346	3061787823.2909775	1530893911.6454887	4592681734.936466	14327401.5
Amsterdam	ssp245	2035	Netherlands	14327401.5	11.86415532681186	115555304.264396	25327.1899757614	30799.157785564723	19855.222165958083	376.1834804328494	267.8169964300213	484.5499644356776	3214809956.1940694	1607404978.0970347	4822214934.291104	14327401.5
Amsterdam	ssp245	2036	Netherlands	14327401.5	11.85694254024268	116472639.60878974	25528.24977727236	31075.61501264229	19980.884541902433	379.169811564725	269.3101619959591	489.029461133491	3240330712.8317547	1620165356.4158773	4860496069.247632	14327401.5
Amsterdam	ssp245	2037	Netherlands	14327401.5	11.769910890059684	110571630.58578381	24234.877936613528	29297.22873173639	19172.52714149066	359.95942458620107	259.7049685066971	460.2138806657052	3076161506.75756	1538080753.37878	4614242260.136339	14327401.5
Amsterdam	ssp245	2038	Netherlands	14327401.5	11.74737577135322	109000260.0976718	23890.467966616372	28823.665022990306	18957.27091024244	354.84392060280146	257.1472165149973	452.5406246906057	3032445144.949598	1516222572.474799	4548667717.4243965	14327401.5
Amsterdam	ssp245	2039	Netherlands	14327401.5	11.787904013402718	110805977.66484605	24286.241679969633	29367.853878851038	19204.629481088225	360.72232768608126	260.08642005663717	461.3582353155254	3082681166.9996405	1541340583.4998202	4624021750.49946	14327401.5
Amsterdam	ssp245	2040	Netherlands	14327401.5	11.723303123795963	108425348.9348838	23764.460040525853	28650.40412461584	18878.515956435866	352.97233120641647	256.2114218168048	449.73324059602817	3016450810.9653363	1508225405.4826682	4524676216.448005	14327401.5
Amsterdam	ssp245	2041	Netherlands	14327401.5	11.607375188470145	103606604.23237568	22708.29681805832	27198.17969372298	18218.413942393654	337.2851919180343	248.3678521726137	426.202531663455	2882390773.26656	1441195386.63328	4323586159.89984	14327401.5
Amsterdam	ssp245	2042	Netherlands	14327401.5	11.579206716305361	102086229.7814972	22375.064061701392	26739.98465373221	18010.143469670576	332.3357025273608	245.893107477277	418.77829757744473	2840093148.3073177	1420046574.1536589	4260139722.4609766	14327401.5
Amsterdam	ssp245	2043	Netherlands	14327401.5	11.755446675362982	110024401.47115439	24114.937308749548	29132.31036842342	19097.564249075673	358.1779524655923	258.8142324463927	457.5416724847919	3060937302.0598297	1530468651.0299149	4591405953.089745	14327401.5
Amsterdam	ssp245	2044	Netherlands	14327401.5	11.71776830943394	108392535.64119256	23757.26808574421	28640.515186791083	18874.020984697338	352.86550946332284	256.15801094525796	449.57300798138766	3015537927.7019877	1507768963.8509939	4523306891.552981	14327401.5
Amsterdam	ssp245	2045	Netherlands	14327401.5	11.7995066707688	111507288.53947201	24439.953652490396	29579.207841067084	19300.699463913705	363.0054038924195	261.22795815980635	464.7828496250328	3102192008.1201477	1551096004.0600739	4653288012.180222	14327401.5
Amsterdam	ssp245	2046	Netherlands	14327401.5	11.787698455179253	111520233.31468019	24442.790863494927	29583.109006198316	19302.472720791535	363.04754484494634	261.24902863606974	464.84606105382306	3102552138.643665	1551276069.3218324	4653828207.965497	14327401.5
Amsterdam	ssp245	2047	Netherlands	14327401.5	11.96236346047366	119968135.83336827	26294.38593608409	32129.052231008416	20459.71964115976	390.549193445744	274.9998529364685	506.09853395501943	3337577274.866681	1668788637.4333405	5006365912.300022	14327401.5
Amsterdam	ssp245	2048	Netherlands	14327401.5	11.950076671427603	120311368.85803571	26369.615092175583	32232.49232063422	20506.737863716946	391.6665683221362	275.55854037466463	507.7745962696078	3347126199.9637985	1673563099.9818993	5020689299.945698	14327401.5
Amsterdam	ssp245	2049	Netherlands	14327401.5	11.886586449912805	116669713.63489845	25571.44408436468	31135.00718489423	20007.880983835134	379.81137443815976	269.6309434326765	489.9918054436432	3245813416.9384556	1622906708.4692278	4868720125.407683	14327401.5
Amsterdam	ssp245	2050	Netherlands	14327401.5	11.791878231420956	111535475.22891182	24446.131557025146	29587.70245980237	19304.56065424792	363.0971639981355	261.2738382126643	464.92048978360674	3102976176.795225	1551488088.3976126	4654464265.192838	14327401.5
Amsterdam	ssp245	2051	Netherlands	14327401.5	11.710971325633874	106787985.6050092	23405.58588603279	28156.95216218788	18654.2196098777	347.6419914172877	253.54625192224043	441.7377309123351	2970898493.239242	1485449246.619621	4456347739.858863	14327401.5
Amsterdam	ssp245	2052	Netherlands	14327401.5	11.953871517994145	119630963.56128308	26220.48516412022	32027.438669558094	20413.531658682343	389.45154899206966	274.45103070963137	504.45206727450795	3328196963.126324	1664098481.563162	4992295444.6894865	14327401.5
Amsterdam	ssp245	2053	Netherlands	14327401.5	11.975324579189188	119908505.89631769	26281.31636084013	32111.081565047974	20451.55115663229	390.35507170117785	274.90279206418546	505.80735133817024	3335918338.338084	1667959169.169042	5003877507.507126	14327401.5
Amsterdam	ssp245	2054	Netherlands	14327401.5	11.877975729116274	116660597.2552458	25569.44597375588	31132.259782807127	20006.63216470463	379.78169660165963	269.6161045144264	489.94728868889297	3245559794.413221	1622779897.2066104	4868339691.619831	14327401.5
Amsterdam	ssp245	2055	Netherlands	14327401.5	11.79300745694964	112341117.52953564	24622.710691408447	29830.498769579408	19414.922613237486	365.7198850109171	262.58519871905514	468.8545713027792	3125389573.6155925	1562694786.8077962	4688084360.4233885	14327401.5
Amsterdam	ssp245	2056	Netherlands	14327401.5	11.998312640809216	122016245.77773207	26743.286745807665	32746.29084437833	20740.282647236996	397.21669462264435	278.3336035249188	516.0997857203699	3394556781.6269665	1697278390.8134832	5091835172.44045	14327401.5
Amsterdam	ssp245	2057	Netherlands	14327401.5	12.152552166476378	128344567.60490355	28130.316187379496	34653.4563265396	21607.176048219393	417.81817324276636	288.63434283497975	547.002003650553	3570614056.9333396	1785307028.4666698	5355921085.400009	14327401.5
Amsterdam	ssp245	2058	Netherlands	14327401.5	12.104451453019946	126450170.99563518	27715.105971649442	34082.54227991078	21347.669663388107	411.65107676605044	285.55079459662176	537.7513589354791	3517910936.819347	1758955468.4096735	5276866405.22902	14327401.5
Amsterdam	ssp245	2059	Netherlands	14327401.5	12.105689439889135	127663855.14155462	27981.11893513864	34448.31010470842	21513.927765568857	415.60215394995475	287.526333188574	543.6779747113355	3551676274.557966	1775838137.278983	5327514411.836949	14327401.5
Amsterdam	ssp245	2060	Netherlands	14327401.5	12.01788324897103	123109814.29244807	26982.97299560843	33075.859437854386	20890.086553362475	400.7767424506212	280.11362743890714	521.4398574623353	3424980438.691163	1712490219.3455815	5137470658.036745	14327401.5
Amsterdam	ssp245	2061	Netherlands	14327401.5	11.965071245036508	120521338.53470355	26415.635843226075	32295.770853328646	20535.500833123504	392.3501122256991	275.9003123264461	508.79991212495213	3352967667.920182	1676483833.960091	5029451501.880274	14327401.5
Amsterdam	ssp245	2062	Netherlands	14327401.5	12.198455912760863	131170517.95295137	28749.702565033815	35505.11259581429	21994.29253425334	427.01788799603065	293.2342002116119	560.8015757804494	3649233496.970695	1824616748.4853475	5473850245.456042	14327401.5
Amsterdam	ssp245	2063	Netherlands	14327401.5	12.263319273768861	133943210.58721781	29357.41601911961	36340.71859518226	22374.113443056965	436.0442254019051	297.74736891454916	574.3410818892612	3726371279.1162004	1863185639.5581002	5589556918.674301	14327401.5
Amsterdam	ssp245	2064	Netherlands	14327401.5	12.070796525984134	126318435.6576482	27686.232472912576	34042.84121914758	21329.623726677564	411.2222201397328	285.33636628346295	537.1080739960028	3514245989.728956	1757122994.864478	5271368984.593434	14327401.5
Amsterdam	ssp245	2065	Netherlands	14327401.5	11.97066192626139	120700583.25175637	26454.92235655272	32349.789809152782	20560.054903952656	392.933632834635	276.192072630914	509.6751930383559	3357954351.1766953	1678977175.5883477	5036931526.765043	14327401.5
Amsterdam	ssp245	2066	Netherlands	14327401.5	12.082945358567057	125179497.71798578	27436.602239561904	33699.59964829041	21173.604830833396	407.51447482361175	283.4824936254024	531.5464560218211	3482560131.159142	1741280065.579571	5223840196.738713	14327401.5
Amsterdam	ssp245	2067	Netherlands	14327401.5	12.076794374061958	126696458.52872294	27769.08680081936	34156.76592001942	21381.407681619305	412.4528513100574	285.95168186862526	538.9540207514897	3524762786.8360734	1762381393.4180367	5287144180.25411	14327401.5
Amsterdam	ssp245	2068	Netherlands	14327401.5	12.072680202583383	127233215.73201856	27886.732215240325	34318.52836484824	21454.93606563241	414.200232740694	286.8253725839436	541.5750928974445	3539695657.397042	1769847828.698521	5309543486.095563	14327401.5
Amsterdam	ssp245	2069	Netherlands	14327401.5	12.140119341431038	128781135.0372554	28226.00219994977	34785.02459382372	21666.97980607581	419.2393927808155	289.34495260400433	549.1338329576267	3582759594.838406	1791379797.419203	5374139392.257609	14327401.5
Amsterdam	ssp245	2070	Netherlands	14327401.5	12.15311104732421	129237769.4003185	28326.086443908804	34922.6404292674	21729.53245855021	420.72593902874263	290.0882257279679	551.3636523295174	3595463405.416902	1797731702.708451	5393195108.125353	14327401.5
Amsterdam	ssp245	2071	Netherlands	14327401.5	12.116182661262515	127510176.29248095	27947.435899725228	34401.99593101498	21492.875868435476	415.101861516981	287.27618697208703	542.9275360618749	3547400847.33112	1773700423.66556	5321101270.99668	14327401.5
Amsterdam	ssp245	2072	Netherlands	14327401.5	12.22075663503086	134053657.36864507	29381.62353285709	36374.00392657129	22389.24313914289	436.4037783874163	297.9271454073047	574.8804113675279	3729443967.2530384	1864721983.6265192	5594165950.879558	14327401.5
Amsterdam	ssp245	2073	Netherlands	14327401.5	12.2671578931972	134951185.7853608	29578.342089945476	36644.49194256782	22512.19223732313	439.32562923395994	299.38807083057657	579.2631876373434	3754413684.6398115	1877206842.3199058	5631620526.959717	14327401.5
Amsterdam	ssp245	2074	Netherlands	14327401.5	12.31682981292227	136744212.4482474	29971.33423523568	37184.85614234186	22757.81232812951	445.16272182652756	302.3066171268604	588.0188265261947	3804296638.9902196	1902148319.4951098	5706444958.48533	14327401.5
Amsterdam	ssp245	2075	Netherlands	14327401.5	11.91180834602484	119387781.60738578	26167.185009841356	31954.15095742466	20380.219062258053	388.65988447802675	274.05519845260994	503.2645705034436	3321431511.97259	1660715755.986295	4982147267.958885	14327401.5
Amsterdam	ssp245	2076	Netherlands	14327401.5	12.233062026831766	133960857.67777738	29361.28387458472	36346.03689644678	22376.53085272266	436.101674464832	297.77609344601257	574.4272554836514	3726862230.5510125	1863431115.2755063	5590293345.826519	14327401.5
Amsterdam	ssp245	2077	Netherlands	14327401.5	12.157350879830918	128559070.57700142	28177.330537428348	34718.10105785677	21636.560016999923	418.5164750223398	288.9834937247665	548.0494563199132	3576581643.5770097	1788290821.7885048	5364872465.365515	14327401.5
Amsterdam	ssp245	2078	Netherlands	14327401.5	12.259617373499054	134328991.16893193	29441.970667166537	36456.98123624678	22426.960098086292	437.30011134185804	298.37531188452556	576.2249107991905	3737103899.854778	1868551949.927389	5605655849.7821665	14327401.5
Amsterdam	ssp245	2079	Netherlands	14327401.5	12.231788252751652	132440490.46236962	29028.052704084388	35887.84403700883	22168.261371159948	431.1522086288068	295.301360528	567.0030567296137	3684564806.8864093	1842282403.4432046	5526847210.329614	14327401.5
Amsterdam	ssp245	2080	Netherlands	14327401.5	12.246650835188884	133833015.52770358	29333.26367730827	36307.50912519166	22359.018229424873	435.6854918822415	297.5680021547173	573.8029816097658	3723305594.0167165	1861652797.0083582	5584958391.025075	14327401.5
Amsterdam	ssp245	2081	Netherlands	14327401.5	12.247983381671665	134548929.91674745	29490.17642011241	36523.26414654736	22457.088693677462	438.0161089688123	298.7333106980027	577.298907239622	3743222712.6668005	1871611356.3334002	5614834069.0002	14327401.5
Amsterdam	ssp245	2082	Netherlands	14327401.5	12.287753552982002	134773911.12630922	29539.48737015334	36591.06670285364	22487.908037453046	438.7485220327016	299.09951722994737	578.3975268354559	3749481809.4435325	1874740904.7217662	5624222714.165298	14327401.5
Amsterdam	ssp245	2083	Netherlands	14327401.5	12.224945175768502	132284284.76106694	28993.815838045444	35840.76834620528	22146.863329885608	430.64369017737295	295.04710130228307	566.2402790524629	3680219081.288101	1840109540.6440506	5520328621.932152	14327401.5
Amsterdam	ssp245	2084	Netherlands	14327401.5	12.240322735671331	134739716.7665278	29531.99271595468	36580.76155333048	22483.22387857888	438.6372043103726	299.0438583687829	578.2305502519624	3748530504.1878314	1874265252.0939157	5622795756.281747	14327401.5
Amsterdam	ssp245	2085	Netherlands	14327401.5	12.2433902130919	134747052.70153454	29533.60059212054	36582.97238305853	22484.228801182544	438.66108601429465	299.0557992207439	578.2663728078455	3748734593.7971125	1874367296.8985562	5623101890.695669	14327401.5
Amsterdam	ssp245	2086	Netherlands	14327401.5	12.449116429109237	144183905.45203424	31601.95187990129	39426.95540375706	23776.948356045512	469.3822037908782	314.4163581090356	624.3480494727207	4011272850.8729258	2005636425.4364629	6016909276.309389	14327401.5
Amsterdam	ssp245	2087	Netherlands	14327401.5	12.55456369305787	149211765.80231747	32703.948669004465	40942.20098877393	24465.696349234997	485.7501067421123	322.6003095846527	648.899903899572	4151150596.9905653	2075575298.4952826	6226725895.485847	14327401.5
Amsterdam	ssp245	2088	Netherlands	14327401.5	12.465759917921012	145312777.51291382	31849.375893244764	39767.16342210434	23931.588364385185	473.0571802320588	316.25384632962596	629.8605141344917	4042678671.3472586	2021339335.6736293	6064018007.020887	14327401.5
Amsterdam	ssp245	2089	Netherlands	14327401.5	12.289238971966245	136935686.1452096	30013.301072926028	37242.56054416608	22784.041601685974	445.786053158595	302.6182827928941	588.953823524296	3809623538.9647536	1904811769.4823768	5714435308.44713	14327401.5
Amsterdam	ssp245	2090	Netherlands	14327401.5	12.51907223936475	146975094.8353215	32213.71941596425	40268.13576584363	24159.30306608486	478.46875627270816	318.95963434995065	637.9778781954658	4088925222.403036	2044462611.201518	6133387833.604554	14327401.5
Amsterdam	ssp245	2091	Netherlands	14327401.5	12.335245838590126	137973969.5459326	30240.870037468052	37555.46787041136	22926.27220452474	449.16612355731917	304.30831799225615	594.0239291223822	3838509134.786107	1919254567.3930535	5757763702.179161	14327401.5
Amsterdam	ssp245	2092	Netherlands	14327401.5	12.398007257590125	142079208.40650377	31140.648417867218	38792.66314346022	23488.63369227422	462.5304866422404	310.9904995347168	614.070473749764	3952719060.894914	1976359530.447457	5929078591.342371	14327401.5
Amsterdam	ssp245	2093	Netherlands	14327401.5	12.379566367149001	140532135.33901876	30801.563909925295	38326.42194504007	23276.705874810516	457.49408147922975	308.4722969532114	606.5158660052482	3909678666.2373896	1954839333.1186948	5864517999.356085	14327401.5
Amsterdam	ssp245	2094	Netherlands	14327401.5	12.272510517899212	136813362.30302304	29986.490367789247	37205.695824603004	22767.284910975486	445.38783510199784	302.4191737645955	588.3564964394002	3806220424.687616	1903110212.343808	5709330637.031424	14327401.5
Amsterdam	ssp245	2095	Netherlands	14327401.5	12.405315354983575	142364362.94749084	31203.148043289042	38878.60012841523	23527.695958162858	463.45879043904677	311.4546514331199	615.4629294449737	3960652211.7204404	1980326105.8602202	5940978317.580661	14327401.5
Amsterdam	ssp245	2096	Netherlands	14327401.5	12.30488185645337	137852643.59750617	30214.278048771852	37518.90388595409	22909.652211589615	448.771154085027	304.11083325611	593.4314749139439	3835133782.4435315	1917566891.2217658	5752700673.6652975	14327401.5
Amsterdam	ssp245	2097	Netherlands	14327401.5	12.345737772255939	138435963.79144937	30342.12905018406	37694.69901289587	22989.559087472244	450.67011858658077	305.0603155068869	596.2799216662746	3851362060.1420326	1925681030.0710163	5777043090.213049	14327401.5
Amsterdam	ssp245	2098	Netherlands	14327401.5	12.54275692080044	147370119.61728638	32300.30019009354	40387.18433027141	24213.41604991567	479.75473616158274	319.60262429438797	639.9068480287776	4099915021.703796	2049957510.851898	6149872532.555694	14327401.5
Athens	ssp245	2024	Greece	8325766.5	17.887375429405033	38458566.952756286	8429.274948549735	10770.196442509936	6088.3534545895345	396.84798639532795	249.9013847231129	543.794588067543	405825372.0897504	202912686.0448752	608738058.1346257	8325766.5
Athens	ssp245	2025	Greece	8325766.5	17.958023052601124	38799971.21552899	8504.103280116355	10873.085398414038	6135.121161818673	400.37088402161106	251.6628335362545	549.0789345069677	409427963.7344925	204713981.86724624	614141945.6017387	8325766.5
Athens	ssp245	2026	Greece	8325766.5	18.058800492702357	42789411.72834374	9378.501200733288	12075.382539262318	6681.619862204255	441.5373018004938	272.2460424256959	610.8285611752918	451525636.86234826	225762818.43117413	677288455.2935224	8325766.5
Athens	ssp245	2027	Greece	8325766.5	17.834001595605404	34118278.11991593	7477.978766009384	9462.164191516953	5493.793340501816	352.0612192284045	227.50800113965127	476.61443731715815	360025451.02851874	180012725.51425937	540038176.5427781	8325766.5
Athens	ssp245	2028	Greece	8325766.5	18.00324685206205	40300160.472328775	8832.911884346446	11325.197229230413	6340.626539462479	415.85110424157324	259.40294364623566	572.2992648369111	425258373.22670466	212629186.61335233	637887559.840057	8325766.5
Athens	ssp245	2029	Greece	8325766.5	18.000025836075213	41249923.780488946	9041.079184765113	11611.42726730608	6470.731102224146	425.6515644838517	264.3031737673748	586.9999552003286	435280536.77753985	217640268.38876992	652920805.1663098	8325766.5
Athens	ssp245	2030	Greece	8325766.5	17.88064868685646	38635029.362202525	8467.951641031104	10823.376894671816	6112.52638739039	398.66887462419055	250.81182883754434	546.5259204108371	407687451.94991124	203843725.97495562	611531177.9248669	8325766.5
Athens	ssp245	2031	Greece	8325766.5	18.03113780033602	41053504.606924206	8998.028406997499	11552.232447875609	6443.8243661193865	423.6247455018976	263.2897642763978	583.9597267273975	433207867.6555888	216603933.8277944	649811801.4833832	8325766.5
Athens	ssp245	2032	Greece	8325766.5	18.050729257818336	41636609.08643113	9125.832128533262	11727.962564987283	6523.701692079239	429.6417101702551	266.2982466105765	592.9851737299336	439360946.4391477	219680473.21957386	659041419.6587216	8325766.5
Athens	ssp245	2033	Greece	8325766.5	17.976749715851454	36369335.426441744	7971.361189357506	10140.56502362062	5802.157355094392	375.28953037303336	239.12215671196566	511.4569040341011	383779226.6213108	191889613.3106554	575668839.9319662	8325766.5
Athens	ssp245	2034	Greece	8325766.5	17.95517041743376	37988992.22744326	8326.354460809896	10628.680771867657	6024.0281497521355	392.00251764888435	247.47865034989118	536.5263849478777	400870290.48574317	200435145.24287158	601305435.7286148	8325766.5
Athens	ssp245	2035	Greece	8325766.5	18.15343600778533	45268890.1565432	9921.948527461936	12822.622613514213	7021.2744414096605	467.1226550652228	285.0387190580604	649.2065910723852	477689774.9319907	238844887.46599534	716534662.397986	8325766.5
Athens	ssp245	2036	Greece	8325766.5	18.13011253869535	42334127.73822492	9278.712928926423	11938.17366552788	6619.252192324965	436.83929693363	269.897039992264	603.781553874996	446721355.0251326	223360677.5125663	670082032.5376989	8325766.5
Athens	ssp245	2037	Greece	8325766.5	18.120603066839884	43559489.00756676	9547.285261932851	12307.46062341172	6787.109900453983	449.4836097844556	276.21919641767676	622.7480231512345	459651704.03386897	229825852.01693448	689477556.0508034	8325766.5
Athens	ssp245	2038	Greece	8325766.5	18.26589841835312	50754776.29852829	11124.334531184697	14475.903368633008	7772.765693736385	523.7306631513002	313.34272310109895	734.1186032015012	535578353.76405853	267789176.88202927	803367530.6460878	8325766.5
Athens	ssp245	2039	Greece	8325766.5	18.234498064009657	49863826.98717447	10929.057969792077	14207.398096718156	7650.717842865999	514.5370954183849	308.74593923464136	720.3282516021281	526176811.6775471	263088405.83877355	789265217.5163207	8325766.5
Athens	ssp245	2040	Greece	8325766.5	18.283831414384686	49759728.92375729	10906.241955892423	14176.02607760613	7636.457834178715	513.4629236504792	308.2088533506885	718.7169939502699	525078340.292173	262539170.1460865	787617510.4382596	8325766.5
Athens	ssp245	2041	Greece	8325766.5	18.195805521472483	45637474.089086115	10002.734046923397	12933.70270277372	7071.765391073074	470.92601548754413	286.9403992692211	654.9116317058673	481579173.9247892	240789586.9623946	722368760.8871838	8325766.5
Athens	ssp245	2042	Greece	8325766.5	18.24403669242406	49629364.32664973	10877.668893512684	14136.738116833989	7618.599670191378	512.1177115960904	307.53624732349414	716.6991758686866	523702697.2217099	261851348.61085495	785554045.8325648	8325766.5
Athens	ssp245	2043	Greece	8325766.5	18.171915024017192	48283445.29723335	10582.672941859775	13731.11868331124	7434.227200408311	498.22938192090714	300.59208248590244	695.8666813559116	509500189.5831249	254750094.79156244	764250284.3746873	8325766.5
Athens	ssp245	2044	Greece	8325766.5	18.292490603684133	48537477.61246746	10638.351257527527	13807.676367354397	7469.026147700655	500.8507019743513	301.9027425126246	699.798661436078	512180808.4158376	256090404.2079188	768271212.6237564	8325766.5
Athens	ssp245	2045	Greece	8325766.5	18.378914559509113	51109971.50967569	11202.185536367688	14582.94850075962	7821.422571975755	527.3958674345033	315.1753252427005	739.6164096263058	539326471.287664	269663235.643832	808989706.9314961	8325766.5
Athens	ssp245	2046	Greece	8325766.5	18.361571735663354	49763833.419774584	10907.141571457854	14177.263049008601	7637.020093907111	513.5052773081604	308.2300301795292	718.7805244367916	525121652.0626168	262560826.0313084	787682478.0939252	8325766.5
Athens	ssp245	2047	Greece	8325766.5	18.507204616990343	54096784.29288101	11856.829434056526	15483.08386008177	8230.57500803128	558.2163252069105	330.58555412890416	785.8470962849166	570844140.9552747	285422070.47763735	856266211.4329121	8325766.5
Athens	ssp245	2048	Greece	8325766.5	18.50159191661003	55873076.858954504	12246.15383210003	16018.404907391592	8473.90275680847	576.5456126439885	339.75019784744313	813.3410274405337	589588068.4773929	294794034.23869646	884382102.7160894	8325766.5
Athens	ssp245	2049	Greece	8325766.5	18.509834028730907	57488739.194715895	12600.271604321704	16505.316844196394	8695.226364447015	593.2173816526789	348.0860823517884	838.3486809535692	606636981.6463932	303318490.8231966	909955472.4695897	8325766.5
Athens	ssp245	2050	Greece	8325766.5	18.569860715739164	56072669.2778302	12289.900115689223	16078.556047326729	8501.244184051715	578.6051758520479	340.77997945147285	816.4303722526226	591694222.5563012	295847111.2781506	887541333.8344519	8325766.5
Athens	ssp245	2051	Greece	8325766.5	18.52042658711783	55764632.7868094	12222.385268342197	15985.723132224572	8459.047404459825	575.4265950862059	339.1906890685519	811.6625011038599	588443736.8130519	294221868.40652597	882665605.2195779	8325766.5
Athens	ssp245	2052	Greece	8325766.5	18.533441328998915	57417350.45601606	12584.624757483383	16483.802429793705	8685.447085173066	592.4807323324083	347.7177576916531	837.2437069731635	605883668.048373	302941834.0241865	908825502.0725595	8325766.5
Athens	ssp245	2053	Greece	8325766.5	18.762626719721553	62212162.36343263	13635.542435821262	17928.814237508283	9342.27063413424	641.9576525967507	372.45621782382426	911.459087369677	656479841.5568126	328239920.7784063	984719762.3352189	8325766.5
Athens	ssp245	2054	Greece	8325766.5	18.58379440643436	56290786.61286086	12337.706654874026	16144.290038705833	8531.123271042215	580.8558947961822	341.90533892353994	819.806450668824	593995856.6436238	296997928.3218119	890993784.9654357	8325766.5
Athens	ssp245	2055	Greece	8325766.5	18.50406169419134	55681532.12102934	12204.171423787666	15960.679095962088	8447.66375161324	574.5690922072392	338.7619376290685	810.3762467854099	587566835.7404633	293783417.8702316	881350253.6106949	8325766.5
Athens	ssp245	2056	Greece	8325766.5	18.565662047055547	57265036.83055783	12551.240949163774	16437.899693354237	8664.582204973307	590.9090316593719	346.93190735513485	834.8861559636088	604276412.7961987	302138206.39809936	906414619.194298	8325766.5
Athens	ssp245	2057	Greece	8325766.5	18.523112174148824	54945498.918253735	12042.849077973835	15738.86087046807	8346.837285479596	566.9740797669579	334.9644314089279	798.9837281249879	579800011.0235221	289900005.51176107	869700016.5352832	8325766.5
Athens	ssp245	2058	Greece	8325766.5	18.64041752543856	59800800.90000219	13107.02485479541	17202.102563597742	9011.947145993083	617.0751877246431	360.0149853877704	874.1353900615155	631034492.4271473	315517246.21357363	946551738.6407208	8325766.5
Athens	ssp245	2059	Greece	8325766.5	18.737805538551946	62920176.596477985	13790.72363758463	18142.18838993291	9439.258885236344	649.2635416349046	376.1091623429013	922.417920926908	663951002.4017662	331975501.2008831	995926503.6026492	8325766.5
Athens	ssp245	2060	Greece	8325766.5	18.686277523299903	61889284.76393062	13564.774742779726	17831.508659576175	9298.04082598328	638.6259287347588	370.7903558928282	906.4615015766888	653072748.3565302	326536374.1782651	979609122.5347953	8325766.5
Athens	ssp245	2061	Greece	8325766.5	18.659421865933698	58760375.11129216	12878.986325763079	16888.549586178284	8869.423065347873	606.3391954098357	354.6469892303668	858.0314015893046	620055633.4552652	310027816.7276326	930083450.1828978	8325766.5
Athens	ssp245	2062	Greece	8325766.5	18.70495713939623	62312141.07079333	13657.455577160596	17958.944806849868	9355.966347471323	642.9893173685358	372.9720502097168	913.0065845273546	657534844.3645239	328767422.18226194	986302266.5467858	8325766.5
Athens	ssp245	2063	Greece	8325766.5	18.840495287999914	64511744.69567729	14139.56048124475	18621.83904996558	9657.281912523918	665.6866859541951	384.32073450254643	947.0526374058436	680745666.5622156	340372833.2811078	1021118499.8433233	8325766.5
Athens	ssp245	2064	Greece	8325766.5	18.906618842847436	67336861.48588538	14758.764161290357	19473.24411002829	10044.284212552424	694.8386278583964	398.896705454647	990.7805502621454	710557075.6558393	355278537.82791966	1065835613.4837589	8325766.5
Athens	ssp245	2065	Greece	8325766.5	18.887622466668965	66757831.344315976	14631.853445329943	19298.741875582724	9964.965015077165	688.8637056511736	395.9092443510356	981.818166951311	704446990.4063753	352223495.20318764	1056670485.6095629	8325766.5
Athens	ssp245	2066	Greece	8325766.5	18.81630388460133	64408132.11690727	14116.850874938991	18590.613341295168	9643.088408582822	664.6175238270515	383.7861534389746	945.4488942151281	679652318.144315	339826159.0721575	1019478477.2164725	8325766.5
Athens	ssp245	2067	Greece	8325766.5	18.890609576586648	67418285.04470186	14776.610420756984	19497.7827167949	10055.438124719065	695.6788249307718	399.3168039908347	992.0408458707086	711416279.4346532	355708139.7173266	1067124419.1519797	8325766.5
Athens	ssp245	2068	Greece	8325766.5	18.852275207948978	65848080.63783073	14432.456030209887	19024.570429792642	9840.341630627128	679.4761292385145	391.21545614470614	967.7368023323224	694847050.8292762	347423525.4146381	1042270576.2439144	8325766.5
Athens	ssp245	2069	Greece	8325766.5	18.88064500438052	67135637.90849158	14714.66036350542	19412.601388074	10016.719338936837	692.7622329786269	397.85850801476226	987.6659579424913	708433709.1437857	354216854.57189286	1062650563.7156786	8325766.5
Athens	ssp245	2070	Greece	8325766.5	18.779431741782993	62917334.14208109	13790.1006338812	18141.3317598407	9438.8695079217	649.2342107889266	376.09449691991216	922.3739246579407	663921008.0414801	331960504.02074003	995881512.0622201	8325766.5
Athens	ssp245	2071	Greece	8325766.5	18.89764967267595	66806650.12425634	14642.553451892214	19313.454384605844	9971.652519178584	689.3674590682316	396.1611210595647	982.5737970768982	704962139.5942948	352481069.7971474	1057443209.3914422	8325766.5
Athens	ssp245	2072	Greece	8325766.5	18.941120219081604	70119080.34079471	15368.565554147197	20311.721025206447	10425.41008308795	723.5479126229092	413.25134783690345	1033.8444774089146	739915813.9420489	369957906.97102445	1109873720.9130733	8325766.5
Athens	ssp245	2073	Greece	8325766.5	18.823379314517812	64745855.496984094	14190.872437695558	18692.392990085442	9689.351885305674	668.1024389958028	385.52861102335027	950.676266968255	683216068.1028469	341608034.05142343	1024824102.1542703	8325766.5
Athens	ssp245	2074	Greece	8325766.5	18.854004174421934	64801098.30255602	14202.980449875704	18709.041506833142	9696.919392918266	668.6724809368085	385.81363199385305	951.5313298797635	683799005.3754199	341899502.6877099	1025698508.0631298	8325766.5
Athens	ssp245	2075	Greece	8325766.5	18.819270199704153	65489555.36102428	14353.875147622173	18916.521716234536	9791.228579009809	675.7765625243613	389.3656727876296	962.1874522610929	691063793.5372851	345531896.76864254	1036595690.3059276	8325766.5
Athens	ssp245	2076	Greece	8325766.5	18.769241398123185	63515114.9175582	13921.121077821386	18321.484870258457	9520.757285384318	655.4026178786999	379.1787004647988	931.6265352926007	670228955.135143	335114477.5675715	1005343432.7027146	8325766.5
Athens	ssp245	2077	Greece	8325766.5	19.023135330668744	69955886.75144261	15332.797096207014	20262.539395538697	10403.054796875334	721.8639432902361	412.4093631705669	1031.318523409905	738193750.3195841	369096875.15979207	1107290625.4793763	8325766.5
Athens	ssp245	2078	Greece	8325766.5	18.95386665556764	69578820.67737943	15250.15247723426	20148.90304445116	10351.401910017365	717.9730569653824	410.46392000814	1025.4821939226242	734214845.4374266	367107422.7187133	1101322268.1561399	8325766.5
Athens	ssp245	2079	Greece	8325766.5	19.089277521826943	74417721.62213421	16310.733506221608	21607.20195930876	11014.265053134455	767.9049251665854	435.4298541087415	1100.3799962244289	785276258.5894761	392638129.29473805	1177914387.8842142	8325766.5
Athens	ssp245	2080	Greece	8325766.5	19.008615359730868	70503158.26259705	15452.747016460042	20427.470535886612	10478.023497033479	727.5111531168513	415.23296808387454	1039.789338149828	743968709.7693522	371984354.8846761	1115953064.6540284	8325766.5
Athens	ssp245	2081	Greece	8325766.5	19.092105554970917	72784064.03314465	15952.67156890883	21114.866795503687	10790.47634231397	751.0474659313963	427.00112449114704	1075.0938073716454	768037454.5608882	384018727.2804441	1152056181.8413322	8325766.5
Athens	ssp245	2082	Greece	8325766.5	19.127347690032146	72971078.72039162	15993.661089401314	21171.227386180857	10816.094792621774	752.9772414779337	427.9660122644157	1077.9884706914515	770010884.957592	385005442.478796	1155016327.436388	8325766.5
Athens	ssp245	2083	Greece	8325766.5	18.977582486498225	67877248.7474431	14877.205204919446	19636.100545018286	10118.309864820605	700.414800181361	401.6847916161293	999.1448087465924	716259390.611142	358129695.305571	1074389085.916713	8325766.5
Athens	ssp245	2084	Greece	8325766.5	19.14113114490192	75252182.74304175	16493.62909436573	21858.683393006926	11128.574795724533	776.5156000251707	439.73519153803414	1113.2960085123066	794081721.7598206	397040860.8799103	1191122582.639731	8325766.5
Athens	ssp245	2085	Greece	8325766.5	19.05672247110486	73023354.11949441	16005.118711122475	21186.98161604745	10823.255806197496	753.5166632119114	428.23572313140454	1078.7976032924178	770562509.3412591	385281254.67062956	1155843764.0118887	8325766.5
Athens	ssp245	2086	Greece	8325766.5	19.121600969119488	73837116.90583777	16183.47767799225	21432.225195493396	10934.730160491108	761.9137551670144	432.434269108956	1091.3932412250724	779149557.9945865	389574778.99729323	1168724336.9918797	8325766.5
Athens	ssp245	2087	Greece	8325766.5	19.08478526629195	71648538.56443048	15703.789274396131	20772.653640548728	10634.924908243534	739.3301547712235	421.14246891106063	1057.5178406313862	756055077.6193762	378027538.8096881	1134082616.4290643	8325766.5
Athens	ssp245	2088	Greece	8325766.5	19.115227195743962	73154135.6545703	16033.783157166505	21226.395229357993	10841.171084975016	754.8661775845168	428.91048031770725	1080.8218748513261	771942552.055795	385971276.0278975	1157913828.0836926	8325766.5
Athens	ssp245	2089	Greece	8325766.5	19.108849220444743	74371635.99855086	16300.632547628	21593.31314124255	11007.95195401345	767.4293747659872	435.1920789084424	1099.6666706235314	784789950.418876	392394975.209438	1177184925.628314	8325766.5
Athens	ssp245	2090	Greece	8325766.5	19.168506826567196	72507455.18729666	15892.044972558582	21031.5052255221	10752.584719595066	748.1931821607932	425.5739826058455	1070.812381715741	765118601.9700605	382559300.98503023	1147677902.9550908	8325766.5
Athens	ssp245	2091	Greece	8325766.5	19.16080583431577	73300304.95354906	16065.820263791986	21270.44625096803	10861.19427661594	756.3744759057669	429.66462947833236	1083.0843223332013	773484970.6856679	386742485.34283394	1160227456.0285017	8325766.5
Athens	ssp245	2092	Greece	8325766.5	19.152419364615433	75387077.14131555	16523.194989877797	21899.336499336016	11147.053480419574	777.9075543950961	440.43116872299686	1115.383940067195	795505164.5375906	397752582.2687953	1193257746.806386	8325766.5
Athens	ssp245	2093	Greece	8325766.5	19.146699458153414	74976708.72953628	16433.251228391924	21775.66382729295	11090.838629490903	773.673026413466	438.31390473218187	1109.0321480947498	791174844.2318761	395587422.11593807	1186762266.347814	8325766.5
Athens	ssp245	2094	Greece	8325766.5	19.235589603891103	79328860.25695498	17387.147453579586	23087.271136925985	11687.023770233194	818.5822028855107	460.7684929682041	1176.3959128028166	837099943.707768	418549971.853884	1255649915.561652	8325766.5
Athens	ssp245	2095	Greece	8325766.5	19.155813857403682	72650324.88283905	15923.358878430892	21074.561846096527	10772.155910765257	749.6674323860439	426.31110771847074	1073.0237570536165	766626202.2772967	383313101.13864833	1149939303.415945	8325766.5
Athens	ssp245	2096	Greece	8325766.5	19.12281493494815	73035028.47187045	16007.677473287087	21190.499914023792	10824.855032550378	753.637129043064	428.29595604698085	1078.978302039147	770685700.3172187	385342850.15860933	1156028550.475828	8325766.5
Athens	ssp245	2097	Greece	8325766.5	19.27342496804359	78925359.31056319	17298.70888998687	22965.668111985993	11631.749667987744	814.4185392138797	458.68666113238874	1170.1504172953705	832842090.7849288	416421045.3924644	1249263136.1773932	8325766.5
Athens	ssp245	2098	Greece	8325766.5	19.22633905914061	75732652.32797553	16598.937496542992	22003.482446000664	11194.392547085321	781.473491137946	442.21413709442174	1120.7328451814697	799151768.9179237	399575884.45896184	1198727653.3768854	8325766.5
Auckland	ssp245	2024	New Zealand	3898491.5	16.164252675803844	21106018.78106155	4625.976719136013	6087.074445381409	3164.878992890618	197.40844491265466	114.27413691945922	280.5427529058501	468136820.1124398	234068410.0562199	702205230.1686597	3898491.5
Auckland	ssp245	2025	New Zealand	3898491.5	16.149772029328744	20708404.11100265	4538.828298301187	5967.245366733521	3110.411229868851	193.68948235012607	112.4146556381949	274.9643090620573	459317626.44061	229658813.220305	688976439.660915	3898491.5
Auckland	ssp245	2026	New Zealand	3898491.5	16.093930655552157	19421616.95487178	4256.7927572314065	5579.446497762574	2934.1390167002382	181.653927276455	106.39687810135939	256.9109764515506	430776362.75267744	215388181.37633872	646164544.1290162	3898491.5
Auckland	ssp245	2027	New Zealand	3898491.5	16.036353889686207	17804306.84879473	3902.3138298720532	5092.037972643464	2712.5896871006425	166.52693074081714	98.83337983354045	234.2204816480938	394904016.6674881	197452008.33374405	592356025.0012321	3898491.5
Auckland	ssp245	2028	New Zealand	3898491.5	16.10849097287762	19929674.69925072	4368.147879287065	5732.5597905891045	3003.735967985025	186.4058840658465	108.77285649605511	264.0389116356378	442045211.6698645	221022605.83493224	663067817.5047967	3898491.5
Auckland	ssp245	2029	New Zealand	3898491.5	16.20721098433843	22112945.383989617	4846.672960873672	6390.53177777069	3302.8141439766546	206.82641316555873	118.98312104591125	294.6697052852062	490470706.14140576	245235353.07070288	735706059.2121086	3898491.5
Auckland	ssp245	2030	New Zealand	3898491.5	16.214082239387622	22070467.600773532	4837.362761812612	6377.730254061732	3296.995269563492	206.4291107081408	118.78446981720228	294.0737515990793	489528538.1955471	244764269.09777355	734292807.2933207	3898491.5
Auckland	ssp245	2031	New Zealand	3898491.5	16.204936309058354	22329595.17361376	4894.157846270745	6455.823495191664	3332.492197349825	208.8527781803922	119.99630355332795	297.70925280745644	495276053.1206143	247638026.56030715	742914079.6809214	3898491.5
Auckland	ssp245	2032	New Zealand	3898491.5	16.205216886261795	22355266.135328792	4899.784358427464	6463.559949407154	3336.0087674477745	209.0928833695396	120.11635614790168	298.06941059117753	495845441.52641296	247922720.76320648	743768162.2896194	3898491.5
Auckland	ssp245	2033	New Zealand	3898491.5	16.28934948414684	24221543.683437895	5308.831492259596	7025.999758426335	3591.6632260928573	226.5485178200427	128.8441733731532	324.2528622669321	537239948.2726651	268619974.1363326	805859922.4089978	3898491.5
Auckland	ssp245	2034	New Zealand	3898491.5	16.402403995498332	26206787.508046772	5743.953426420446	7624.292417897503	3863.614434943388	245.11686556263962	138.1283472444517	352.1053838808275	581273157.0384192	290636578.5192096	871909735.5576289	3898491.5
Auckland	ssp245	2035	New Zealand	3898491.5	16.32795073546995	24408660.579965916	5349.843414786285	7082.391151900533	3617.295677672038	228.29865629682766	129.71924261154572	326.8780699821094	541390248.2339516	270695124.1169758	812085372.3509274	3898491.5
Auckland	ssp245	2036	New Zealand	3898491.5	16.333541047483298	24817821.00012481	5439.522410985495	7205.699771674446	3673.345050296544	232.1256083668154	131.63271864653962	332.6184980870912	550465529.5551716	275232764.7775858	825698294.3327575	3898491.5
Auckland	ssp245	2037	New Zealand	3898491.5	16.246505274581075	22738929.17633043	4983.874887962069	6579.184427517235	3388.5653484069026	212.68135379971673	121.91059136299025	303.4521162364431	504355184.5467482	252177592.2733741	756532776.8201224	3898491.5
Auckland	ssp245	2038	New Zealand	3898491.5	16.35438355643314	25286704.349815037	5542.291364342257	7347.007082539994	3737.5756461445203	236.51115989446075	133.82549441036227	339.1968253785592	560865480.5172472	280432740.2586236	841298220.7758708	3898491.5
Auckland	ssp245	2039	New Zealand	3898491.5	16.41477935773531	26742698.645066854	5861.413401657724	7785.799883848761	3937.026919466687	250.1293402158626	140.6345845710632	359.624095860662	593159801.2298182	296579900.6149091	889739701.8447273	3898491.5
Auckland	ssp245	2040	New Zealand	3898491.5	16.376904741999063	25588208.999365654	5608.374575202666	7437.8714974730565	3778.8776529322763	239.33118789780622	135.23550841203502	343.42686738357736	567552929.6924756	283776464.8462378	851329394.5387133	3898491.5
Auckland	ssp245	2041	New Zealand	3898491.5	16.428138210928278	26984331.71023723	5914.374073475889	7858.620807598738	3970.1273393530405	252.38937836562346	141.76460364594362	363.0141530853032	598519283.5621471	299259641.7810736	897778925.3432207	3898491.5
Auckland	ssp245	2042	New Zealand	3898491.5	16.419120901897696	26585658.38688473	5826.993619042464	7738.472682752778	3915.5145553321495	248.66051402566535	139.90017147596456	357.420856575366	589676608.6932422	294838304.3466211	884514913.0398633	3898491.5
Auckland	ssp245	2043	New Zealand	3898491.5	16.473983844870208	27961269.95553849	6128.497524500823	8153.0405527580215	4103.954496243623	261.5268600376141	146.33334448193892	376.7203755932892	620188020.2550191	310094010.12750953	930282030.3825285	3898491.5
Auckland	ssp245	2044	New Zealand	3898491.5	16.52774649149009	28624669.59839288	6273.90018594836	8352.969212248387	4194.8311596483345	267.7317579489635	149.43579343761363	386.02772246031327	634902391.6621127	317451195.83105636	952353587.4931691	3898491.5
Auckland	ssp245	2045	New Zealand	3898491.5	16.57361652615897	30153133.005069897	6608.9058641241445	8813.60201974009	4404.2097085082005	282.027755093095	156.58379200967937	407.4717181765104	668804095.5449013	334402047.7724506	1003206143.3173518	3898491.5
Auckland	ssp245	2046	New Zealand	3898491.5	16.571274401875733	29281695.35527976	6417.905831293429	8550.976974597856	4284.834687989003	273.8770397418043	152.508434334034	395.24564514957433	649475388.6707685	324737694.33538425	974213083.0061527	3898491.5
Auckland	ssp245	2047	New Zealand	3898491.5	16.56357796017591	30542108.790385097	6694.160830768572	8930.827598876178	4457.494062660967	285.6659165902629	158.40287275826336	412.92896042226243	677431676.5741392	338715838.2870696	1016147514.8612089	3898491.5
Auckland	ssp245	2048	New Zealand	3898491.5	16.566697072904375	30040911.014779303	6584.309263512508	8779.781693899089	4388.836833125927	280.97812234055766	156.0589756334107	405.8972690477044	666314983.4946232	333157491.7473116	999472475.2419348	3898491.5
Auckland	ssp245	2049	New Zealand	3898491.5	16.553649273841735	29864540.629319344	6545.652740671969	8726.628974993348	4364.67650635059	279.3284979427275	155.23416343449566	403.4228324509593	662403043.8594073	331201521.92970365	993604565.7891109	3898491.5
Auckland	ssp245	2050	New Zealand	3898491.5	16.832031579367477	35594986.98995223	7801.640984098354	10453.612809704628	5149.669158492081	332.9264083986353	182.03311866244957	483.8196981348209	789505789.5226088	394752894.7613044	1184258684.2839131	3898491.5
Auckland	ssp245	2051	New Zealand	3898491.5	16.749588388760102	33706818.359309115	7387.795804779315	9884.57568814095	4891.015921417682	315.2660226586863	173.20292579247504	457.32911952489735	747625733.0441878	373812866.5220939	1121438599.5662818	3898491.5
Auckland	ssp245	2052	New Zealand	3898491.5	16.760835652971018	33953410.56710532	7441.843411967527	9958.89114802474	4924.795675910314	317.57244457433035	174.35613675029703	460.7887523983634	753095210.410797	376547605.2053985	1129642815.6161954	3898491.5
Auckland	ssp245	2053	New Zealand	3898491.5	16.611135689666035	30499957.626737352	6684.922219558107	8918.124508461788	4451.719930654426	285.2716690652665	158.20574899576513	412.33758913476765	676496753.1326892	338248376.5663446	1014745129.6990339	3898491.5
Auckland	ssp245	2054	New Zealand	3898491.5	16.615755313483803	30777636.572852444	6745.783358432648	9001.80857441428	4489.7581424510145	287.8688509168603	159.50433992156204	416.23336191215844	682655742.196186	341327871.098093	1023983613.2942789	3898491.5
Auckland	ssp245	2055	New Zealand	3898491.5	16.696427886089705	33302502.419472963	7299.17861248646	9762.727048738274	4835.6301762346475	311.4843818971382	171.312105411701	451.6566583825753	738657903.5184444	369328951.7592222	1107986855.2776666	3898491.5
Auckland	ssp245	2056	New Zealand	3898491.5	16.766148058829472	34158971.04911493	7486.897764188809	10020.840882329001	4952.954646048614	319.49508927155887	175.31745909891134	463.67271944420634	757654593.7500707	378827296.87503535	1136481890.625106	3898491.5
Auckland	ssp245	2057	New Zealand	3898491.5	16.828941981870877	35189812.9678459	7712.83571897916	10331.505570165737	5094.165867792585	329.13674183703847	180.13828538165114	478.13519829242557	780518927.5156798	390259463.7578399	1170778391.2735198	3898491.5
Auckland	ssp245	2058	New Zealand	3898491.5	16.72861021690422	33059756.672807053	7245.974065272014	9689.57079631841	4802.377334225619	309.2139366343166	170.1768827802902	448.25099048834284	733273741.629894	366636870.814947	1099910612.444841	3898491.5
Auckland	ssp245	2059	New Zealand	3898491.5	16.801444611390558	35111513.54483017	7695.674201605849	10307.908483777432	5083.439919434265	328.40439304613506	179.7721109861994	477.03667510607056	778782226.563811	389391113.2819055	1168173339.8457165	3898491.5
Auckland	ssp245	2060	New Zealand	3898491.5	16.87839166121529	35425216.07784106	7764.430921169877	10402.448973177972	5126.412869161783	331.3385100792542	181.23916950275898	481.43785065574923	785740227.8708471	392870113.93542355	1178610341.8062706	3898491.5
Auckland	ssp245	2061	New Zealand	3898491.5	16.76200106873533	33307868.834399227	7300.354813018244	9764.344324469475	4836.3653015670125	311.53457495516295	171.33720194071338	451.7319479696123	738776931.9550741	369388465.97753704	1108165397.932611	3898491.5
Auckland	ssp245	2062	New Zealand	3898491.5	16.7711918046134	34754218.10243702	7617.362871766254	10200.230405247989	5034.495338284518	325.06254357708644	178.10118625167516	472.02390090249764	770857323.5312831	385428661.76564157	1156285985.2969246	3898491.5
Auckland	ssp245	2063	New Zealand	3898491.5	16.84238035696521	35277801.77284036	7732.120936512191	10358.022744273654	5106.219128750729	329.95971718562794	180.54977305594585	479.3696613153098	782470541.403779	391235270.7018895	1173705812.1056685	3898491.5
Auckland	ssp245	2064	New Zealand	3898491.5	16.86737264087531	36493573.16721609	7998.591379115092	10724.419602852642	5272.763155377542	341.33104888122864	186.23543890374626	496.426658858711	809436657.5837531	404718328.79187655	1214154986.3756297	3898491.5
Auckland	ssp245	2065	New Zealand	3898491.5	16.870049486107757	36315260.805368915	7959.509217614341	10670.68163078911	5248.336804439573	339.663260823893	185.40154487507837	493.9249767727074	805481644.4224459	402740822.21122295	1208222466.633669	3898491.5
Auckland	ssp245	2066	New Zealand	3898491.5	16.89464690450656	36225117.35642934	7939.751749353611	10643.515111930607	5235.988386776617	338.82013269732295	184.97998081179338	492.66028458285234	803482239.9881803	401741119.99409014	1205223359.9822705	3898491.5
Auckland	ssp245	2067	New Zealand	3898491.5	16.89740876501368	36708210.05105434	8045.635079682381	10789.104691132663	5302.165468232098	343.3385868209481	187.23920787360595	499.43796576829016	814197357.8049173	407098678.90245867	1221296036.707376	3898491.5
Auckland	ssp245	2068	New Zealand	3898491.5	16.861947044947264	36579479.38567981	8017.420139326317	10750.309148143078	5284.531130509558	342.13454541798285	186.63718717212333	497.6319036638423	811342079.1773119	405671039.58865595	1217013118.7659678	3898491.5
Auckland	ssp245	2069	New Zealand	3898491.5	16.947596760638017	37491733.3487443	8217.366213422645	11025.235000025528	5409.497426819763	350.66702319515514	190.90342606070945	510.4306203296005	831576102.1749251	415788051.08746254	1247364153.2623878	3898491.5
Auckland	ssp245	2070	New Zealand	3898491.5	16.874860567030918	36424169.06601768	7983.379521318179	10703.503298381886	5263.255744254471	340.68189965842805	185.91086429234593	495.4529350245101	807897257.1134499	403948628.55672497	1211845885.6701748	3898491.5
Auckland	ssp245	2071	New Zealand	3898491.5	16.910149127441368	37727001.020869896	8268.931730600856	11096.137586145567	5441.725875056145	352.86752466226324	192.00367679426355	513.7313725302628	836794398.483984	418397199.241992	1255191597.725976	3898491.5
Auckland	ssp245	2072	New Zealand	3898491.5	16.966512226191075	38393109.46550014	8414.928102026664	11296.882596856052	5532.973607197274	359.09775849090215	195.11879370858298	523.0767232732211	851568851.7977045	425784425.8988522	1277353277.6965566	3898491.5
Auckland	ssp245	2073	New Zealand	3898491.5	16.94172448534005	37760741.912477955	8276.326994514951	11106.306074027449	5446.347915002454	353.1831093782349	192.16146915224937	514.2047496042203	837542779.9702799	418771389.98513997	1256314169.95542	3898491.5
Auckland	ssp245	2074	New Zealand	3898491.5	16.98797172661857	38729664.08962584	8488.693499095309	11398.310017825443	5579.076980365178	362.24561530208064	196.69272211417223	527.798508489989	859033718.2496257	429516859.12481284	1288550577.3744385	3898491.5
Auckland	ssp245	2075	New Zealand	3898491.5	17.012074309352073	38242262.1989807	8381.865687447058	11251.421776809097	5512.309598085021	357.68685648177234	194.41334270401805	520.9603702595265	848223021.3782581	424111510.68912905	1272334532.067387	3898491.5
Auckland	ssp245	2076	New Zealand	3898491.5	17.006041406291803	39394618.38018353	8634.436905244942	11598.707201281184	5670.166609208698	368.46505411707847	199.80244152167114	537.1276667124856	873782572.1349058	436891286.0674529	1310673858.2023587	3898491.5
Auckland	ssp245	2077	New Zealand	3898491.5	17.07846416616583	40975496.16727046	8980.930666798238	12075.13612341697	5886.725210179509	383.25129252533054	207.19556072579718	559.3070243248638	908846840.1956091	454423420.09780455	1363270260.2934136	3898491.5
Auckland	ssp245	2078	New Zealand	3898491.5	17.108684604651724	40743545.34151026	8930.09212964532	12005.233134831706	5854.951124458934	381.0818141275088	206.11082152688633	556.0528067281313	903702112.3755391	451851056.18776953	1355553168.5633087	3898491.5
Auckland	ssp245	2079	New Zealand	3898491.5	17.04390295483849	39891756.21135544	8743.398621666181	11748.529561360388	5738.267681971973	373.11487496566815	202.12735194596598	544.1023979853702	884809214.6228428	442404607.3114214	1327213821.9342642	3898491.5
Auckland	ssp245	2080	New Zealand	3898491.5	17.0637203408363	39413342.84034451	8638.540896513101	11604.350189274905	5672.731603751297	368.64018740965014	199.89000816795695	537.3903666513431	874197885.3841269	437098942.69206345	1311296828.0761905	3898491.5
Auckland	ssp245	2081	New Zealand	3898491.5	17.041530930297665	39457536.19272444	8648.227110733358	11617.668733827759	5678.785487638959	369.0535358985005	200.09668241238217	538.0103893846186	875178105.0867555	437589052.54337776	1312767157.6301332	3898491.5
Auckland	ssp245	2082	New Zealand	3898491.5	17.07591580387589	40799124.85259949	8942.273940295014	12021.983124475035	5862.564756114993	381.6016594364203	206.37074418134202	556.8325746914984	904934879.950259	452467439.9751295	1357402319.9253883	3898491.5
Auckland	ssp245	2083	New Zealand	3898491.5	17.143561578811273	41954749.66289701	9195.561569949266	12370.253615249632	6020.8695246489015	392.4104291560816	211.77512904117273	573.0457292709906	930566929.7246695	465283464.8623347	1395850394.5870042	3898491.5
Auckland	ssp245	2084	New Zealand	3898491.5	17.13248686326405	41504642.158937894	9096.907870451378	12234.604778440033	5959.21096246272	388.2004915396219	209.67016023294286	566.730822846301	920583431.7567213	460291715.8783606	1380875147.6350818	3898491.5
Auckland	ssp245	2085	New Zealand	3898491.5	17.09585471400804	40243141.348521195	8820.414542140868	11854.426452013082	5786.402632268651	376.4014442714607	203.77063659886227	549.032251944059	892603025.5946772	446301512.7973386	1338904538.392016	3898491.5
Auckland	ssp245	2086	New Zealand	3898491.5	17.12951777280083	41478200.78282581	9091.112500344618	12226.636144543241	5955.588856145996	387.9531805240399	209.54650472515186	566.3598563229278	919996955.3652751	459998477.6826376	1379995433.0479126	3898491.5
Auckland	ssp245	2087	New Zealand	3898491.5	17.21669856775674	41648960.30961932	9128.539245943197	12278.097919741285	5978.9805721451075	389.5503255369391	210.3450772316015	568.7555738422767	923784444.7400483	461892222.37002414	1385676667.1100724	3898491.5
Auckland	ssp245	2088	New Zealand	3898491.5	17.138887631154248	40842144.30533114	8951.702861441678	12034.9478910517	5868.457831831658	382.0040282276568	206.5719285769603	557.4361278783531	905889062.2625976	452944531.1312988	1358833593.3938963	3898491.5
Auckland	ssp245	2089	New Zealand	3898491.5	17.06813057682925	40235848.25263185	8818.8160553706	11852.228532703968	5785.403578037235	376.3332306148234	203.73652977054363	548.929931459103	892441262.8883216	446220631.4441608	1338661894.3324823	3898491.5
Auckland	ssp245	2090	New Zealand	3898491.5	17.12773032499156	40535528.67735999	8884.499436132932	11942.543181252171	5826.455691013692	379.1361963105345	205.1380126183992	553.1343800026698	899088250.296865	449544125.1484325	1348632375.4452975	3898491.5
Auckland	ssp245	2091	New Zealand	3898491.5	17.17442022916016	42438584.568999834	9301.607576766324	12516.066874623084	6087.148278909562	396.93582531909146	214.03782712267764	579.8338235155052	941298509.9791917	470649254.98959583	1411947764.9687874	3898491.5
Auckland	ssp245	2092	New Zealand	3898491.5	17.194129795737286	42208502.20640409	9251.178565786435	12446.726984525736	6055.630147047131	394.7838229981887	212.96182596222627	576.6058200341511	936195225.1433895	468097612.57169473	1404292837.715084	3898491.5
Auckland	ssp245	2093	New Zealand	3898491.5	17.117617615438302	41250370.41819238	9041.177077959208	12157.974938763302	5924.379217155115	385.8222415510048	208.48103523863432	563.1634478633752	914943620.412296	457471810.206148	1372415430.618444	3898491.5
Auckland	ssp245	2094	New Zealand	3898491.5	17.229124584551425	42775441.44268721	9375.439220314242	12617.585384501472	6133.2930561270105	400.0865091255723	215.61316902591804	584.5598492252265	948770080.402627	474385040.2013135	1423155120.6039405	3898491.5
Auckland	ssp245	2095	New Zealand	3898491.5	17.18768729783277	42247335.980376795	9259.690077890038	12458.430313668196	6060.949842111884	395.1470423722244	213.14343564924408	577.1506490952046	937056568.045105	468528284.0225525	1405584852.0676575	3898491.5
Auckland	ssp245	2096	New Zealand	3898491.5	17.228702570610093	42476640.11349352	9309.948518025212	12527.535668854056	6092.361367196368	397.2917657708049	214.21579734853432	580.3677341930752	942142591.5547708	471071295.7773854	1413213887.3321562	3898491.5
Auckland	ssp245	2097	New Zealand	3898491.5	17.133172937686805	41049226.1648556	8997.090666268956	12097.356122689205	5896.825209848707	383.9409026463903	207.5403657863271	560.3414395064535	910482190.1388862	455241095.0694431	1365723285.2083292	3898491.5
Auckland	ssp245	2098	New Zealand	3898491.5	17.147758042834223	40193459.54886357	8809.525380572071	11839.45385485599	5779.596906288155	375.93676133373515	203.53829512999945	548.3352275374707	891501070.7470834	445750535.3735417	1337251606.120625	3898491.5
Bangkok	ssp245	2024	Thailand	56531439.0	27.45249686182658	39089596.6842742	8567.582834913528	8403.138300131914	8732.027369695143	1233.297687149127	1264.8599248410446	1201.735449457216	140580068.49331	70290034.246655	210870102.73996502	56531439.0
Bangkok	ssp245	2025	Thailand	56531439.0	27.437424784646904	39045581.36583225	8557.935641830361	8389.87340964256	8725.997874018163	1231.9089803054103	1264.1655714191866	1199.6523891916418	140421773.7804917	70210886.89024585	210632660.67073756	56531439.0
Bangkok	ssp245	2026	Thailand	56531439.0	27.43141640239961	37045288.698025785	8119.51533107826	7787.0454823584205	8451.9851797981	1168.7986765396263	1232.610419536294	1104.9869335429642	133228011.14031844	66614005.57015922	199842016.71047765	56531439.0
Bangkok	ssp245	2027	Thailand	56531439.0	27.49800537974739	39366113.91548413	8628.189351343102	8486.47226022258	8769.906442463625	1242.0219537222133	1269.2220581275874	1214.8218493168429	141574522.63457504	70787261.31728752	212361783.95186257	56531439.0
Bangkok	ssp245	2028	Thailand	56531439.0	27.584722233391457	43758861.29743262	9590.983298071538	9810.313936974177	9371.652659168898	1380.6154836105832	1338.518823071773	1422.7121441494	157372401.87123355	78686200.93561678	236058602.8068503	56531439.0
Bangkok	ssp245	2029	Thailand	56531439.0	27.60028023498218	42921460.74914916	9407.443451872425	9557.946648450397	9256.940255294452	1354.1950483281023	1325.3086054305322	1383.0814912256767	154360812.17935702	77180406.08967851	231541218.26903552	56531439.0
Bangkok	ssp245	2030	Thailand	56531439.0	27.55477101901103	42068880.395650744	9220.57652507825	9301.004624108407	9140.148426048094	1327.2956820703496	1311.8589223016556	1342.7324418390476	151294630.51831618	75647315.25915809	226941945.77747428	56531439.0
Bangkok	ssp245	2031	Thailand	56531439.0	27.490934554840763	40004774.09295487	8768.169664213401	8678.945190419241	8857.394138007563	1262.1720239854249	1279.2970932591936	1245.0469547116627	143871371.38995925	71935685.69497962	215807057.08493888	56531439.0
Bangkok	ssp245	2032	Thailand	56531439.0	27.463438217983352	38762514.07730373	8495.893496399452	8304.565459675061	8687.221533123846	1222.9780559198402	1259.7001092264006	1186.2560026132828	139403763.30750194	69701881.65375097	209105644.96125293	56531439.0
Bangkok	ssp245	2033	Thailand	56531439.0	27.556794231996275	41817112.6180834	9165.394546433354	9225.129403471676	9105.659689395034	1319.3522739999014	1307.887218266432	1330.8173297333765	150389184.19967845	75194592.09983923	225583776.2995177	56531439.0
Bangkok	ssp245	2034	Thailand	56531439.0	27.53750906672449	39068831.044688225	8563.031461853589	8396.880162174497	8729.18276153268	1232.6425201111986	1264.53234132208	1200.7526989003215	140505387.88048917	70252693.94024459	210758081.82073376	56531439.0
Bangkok	ssp245	2035	Thailand	56531439.0	27.59240765982076	42274456.492998004	9265.634299839294	9362.959064404842	9168.309535273745	1333.781717918692	1315.1019402258275	1352.4614956115634	152033955.1544611	76016977.57723054	228050932.73169163	56531439.0
Bangkok	ssp245	2036	Thailand	56531439.0	27.558541653923843	41804803.16194969	9162.696583445144	9221.419704362885	9103.973462527401	1318.9639040736927	1307.6930333033279	1330.234774844064	150344915.02493182	75172457.51246591	225517372.53739774	56531439.0
Bangkok	ssp245	2037	Thailand	56531439.0	27.636794287238903	43555914.23624305	9546.50175041355	9749.151808944445	9343.851691882655	1374.2123952594734	1335.3172788962177	1413.107511622732	156642532.18255475	78321266.09127738	234963798.27383214	56531439.0
Bangkok	ssp245	2038	Thailand	56531439.0	27.664257734840767	43532426.90031701	9541.353841169486	9742.073433733858	9340.634248605116	1373.4713572459868	1334.9467598894748	1411.9959546025043	156558063.38335285	78279031.69167642	234837095.07502925	56531439.0
Bangkok	ssp245	2039	Thailand	56531439.0	27.58688546660138	40737899.00143498	8928.854575661098	8899.886943659822	8957.822207662373	1285.3025070477781	1290.8623347903704	1279.742679305192	146507948.85788956	73253974.42894478	219761923.28683436	56531439.0
Bangkok	ssp245	2040	Thailand	56531439.0	27.57975563597596	41037321.507217534	8994.481426243576	8990.123863210729	8998.83898927642	1294.7494472872625	1295.585804910113	1293.913089664421	147584778.49906784	73792389.24953392	221377167.74860176	56531439.0
Bangkok	ssp245	2041	Thailand	56531439.0	27.613651962409175	43923191.78835635	9627.000939917836	9859.838194512837	9394.163685322834	1385.800198511105	1341.1111805220341	1430.4892165001831	157963392.6623686	78981696.3311843	236945088.9935529	56531439.0
Bangkok	ssp245	2042	Thailand	56531439.0	27.639232191323202	43096902.729671426	9445.896488699223	9610.819574087243	9280.973403311202	1359.7303366697697	1328.0762496013663	1391.384423738179	154991763.83223847	77495881.91611923	232487645.7483577	56531439.0
Bangkok	ssp245	2043	Thailand	56531439.0	27.684900303988663	46491367.83764244	10189.888841131225	10633.809058681247	9745.968623581202	1466.8275267631225	1381.6248446480427	1552.0302088782082	167199465.57014048	83599732.78507024	250799198.35521072	56531439.0
Bangkok	ssp245	2044	Thailand	56531439.0	27.663955630909207	44174315.19915622	9682.04168749041	9935.519222425126	9428.564152555693	1393.7232764653222	1345.0727194991423	1442.373833431507	158866521.60932714	79433260.80466357	238299782.4139907	56531439.0
Bangkok	ssp245	2045	Thailand	56531439.0	27.65859211678762	42684789.68499493	9355.570341920811	9486.62112226693	9224.519561574694	1346.727949642127	1321.575056087545	1371.8808431967145	153509659.0022623	76754829.50113115	230264488.50339344	56531439.0
Bangkok	ssp245	2046	Thailand	56531439.0	27.683172272844423	45823590.9822	10043.526790623293	10432.56123923284	9654.492342013746	1445.7588097333557	1371.0904861331592	1520.427133333558	164797902.90285236	82398951.45142618	247196854.35427853	56531439.0
Bangkok	ssp245	2047	Thailand	56531439.0	27.686064029131245	44643925.317260355	9784.96993255433	10077.045559388016	9492.894305720643	1408.5397269188145	1352.4809447258885	1464.5985091117454	160555406.32976633	80277703.16488317	240833109.4946495	56531439.0
Bangkok	ssp245	2048	Thailand	56531439.0	27.774278271623842	48838145.421247154	10704.251051236368	11341.05709757582	10067.445004896917	1540.8696149813622	1418.6458887571634	1663.0933412055706	175639310.98748374	87819655.49374187	263458966.4812256	56531439.0
Bangkok	ssp245	2049	Thailand	56531439.0	27.817960277840772	49595168.65812939	10870.17395247083	11569.201086773204	10171.146818168456	1564.7541030896896	1430.5881328113267	1698.9200733680595	178361835.32948336	89180917.66474168	267542752.99422503	56531439.0
Bangkok	ssp245	2050	Thailand	56531439.0	27.68518916108307	44068560.38028672	9658.862549108055	9903.647907149389	9414.07719106672	1390.3866553543394	1343.4044089436513	1437.368901765034	158486189.7322744	79243094.8661372	237729284.59841162	56531439.0
Bangkok	ssp245	2051	Thailand	56531439.0	27.6953483939461	44193185.673525855	9686.177681872796	9941.206214700907	9431.149149044684	1394.3186500268228	1345.3704062798924	1443.2668937737571	158934386.53514898	79467193.26757449	238401579.80272347	56531439.0
Bangkok	ssp245	2052	Thailand	56531439.0	27.823751236547345	50370665.04543812	11040.145763387813	11802.912326784055	10277.37919999157	1589.2214289765527	1442.821795754758	1735.6210621983537	181150795.67933488	90575397.83966744	271726193.5190023	56531439.0
Bangkok	ssp245	2053	Thailand	56531439.0	27.773915452100983	48950760.01249246	10728.933701372327	11374.995741512761	10082.871661231891	1544.422665580577	1420.42241405677	1668.42291710439	176044313.0415718	88022156.5207859	264066469.5623577	56531439.0
Bangkok	ssp245	2054	Thailand	56531439.0	27.775122445871357	49541303.65368182	10858.367924098762	11552.96779776161	10163.768050435912	1563.0546333832112	1429.7383979580877	1696.3708688083443	178168117.64864394	89084058.82432197	267252176.4729659	56531439.0
Bangkok	ssp245	2055	Thailand	56531439.0	27.811212181504892	49886110.019495666	10933.941922085356	11656.882044993177	10211.001799177535	1573.9334586856853	1435.1778106093248	1712.689106762054	179408163.7640984	89704081.8820492	269112245.6461476	56531439.0
Bangkok	ssp245	2056	Thailand	56531439.0	27.761416728196693	48295839.5476868	10585.389489908071	11177.622450749412	9993.156529066731	1523.759574553184	1410.0908685430738	1637.4282805633018	173688986.5196932	86844493.2598466	260533479.7795398	56531439.0
Bangkok	ssp245	2057	Thailand	56531439.0	27.814878121934207	50249297.93997389	11013.544753970995	11766.335938835931	10260.753569106058	1585.392231871403	1440.9071972021832	1729.8772665406289	180714316.47652307	90357158.23826154	271071474.7147846	56531439.0
Bangkok	ssp245	2058	Thailand	56531439.0	27.855637879257188	50412917.96799708	11049.406677921283	11815.646084267577	10283.167271574988	1590.5545312873335	1443.4883469101487	1737.620715664525	181302752.19081682	90651376.09540841	271954128.2862252	56531439.0
Bangkok	ssp245	2059	Thailand	56531439.0	27.88098874122481	52212382.765647754	11443.809921241978	12357.950543833533	10529.669298650424	1647.3286083128241	1471.875385422894	1822.781831202761	187774266.5056905	93887133.25284524	281661399.75853574	56531439.0
Bangkok	ssp245	2060	Thailand	56531439.0	27.84084254892932	50692106.83471863	11110.598758298609	11899.7851947864	10321.412321810818	1599.3630893900558	1447.8926259615098	1750.8335528186085	182306814.4819496	91153407.2409748	273460221.7229244	56531439.0
Bangkok	ssp245	2061	Thailand	56531439.0	27.86676570755118	50967727.20081832	11171.008701553337	11982.848866761651	10359.168536345023	1608.059059389118	1452.2406109610408	1763.8775078172027	183298043.17784497	91649021.58892249	274947064.76676744	56531439.0
Bangkok	ssp245	2062	Thailand	56531439.0	27.88000654490388	51561417.513183504	11301.132605633375	12161.769234871705	10440.495976395046	1626.7903063507226	1461.6062344418433	1791.9743782596097	185433164.33169532	92716582.16584766	278149746.497543	56531439.0
Bangkok	ssp245	2063	Thailand	56531439.0	27.860095151566	52551086.44838514	11518.046344855653	12460.025626302335	10576.06706340897	1658.0148906994857	1477.218526616225	1838.8112547827557	188992365.20603582	94496182.60301791	283488547.8090537	56531439.0
Bangkok	ssp245	2064	Thailand	56531439.0	27.834773890924964	51312222.02313211	11246.51441603307	12086.669224171284	10406.359607894856	1618.9280553274984	1457.6751089302313	1780.1810017247751	184536968.87225926	92268484.43612963	276805453.3083889	56531439.0
Bangkok	ssp245	2065	Thailand	56531439.0	27.875132204028613	52800971.2842839	11572.81562395675	12535.333385066344	10610.297862847156	1665.8988909529733	1481.1605267429686	1850.6372551629859	189891039.79789224	94945519.89894612	284836559.6968384	56531439.0
Bangkok	ssp245	2066	Thailand	56531439.0	27.853936106907867	53038872.84967203	11624.958432808944	12607.02974723811	10642.887118379776	1673.4048126111604	1484.913487572062	1861.8961376502666	190746618.2943153	95373309.14715765	286119927.44147295	56531439.0
Bangkok	ssp245	2067	Thailand	56531439.0	27.82458745427139	49850570.63412148	10926.152467756769	11646.171545291369	10206.133390222167	1572.8121720646297	1434.6171672987966	1711.0071768304708	179280351.51598388	89640175.75799194	268920527.27397585	56531439.0
Bangkok	ssp245	2068	Thailand	56531439.0	27.89054269030648	54155827.80371837	11869.770477531429	12943.646308731528	10795.89464633133	1708.64533894867	1502.5337507408171	1914.7569271565314	194763584.88550234	97381792.44275117	292145377.3282535	56531439.0
Bangkok	ssp245	2069	Thailand	56531439.0	27.95584324522325	55658158.56257794	12199.048452075993	13396.403523730303	11001.693380421682	1756.0446780925172	1526.2334203127407	1985.8559358723028	200166499.69902244	100083249.84951122	300249749.5485337	56531439.0
Bangkok	ssp245	2070	Thailand	56531439.0	27.94491481486558	54989684.22501407	12052.533528774322	13194.945504190506	10910.121553358138	1734.953955128687	1515.6880588308254	1954.219851426556	197762428.6383836	98881214.3191918	296643642.9575754	56531439.0
Bangkok	ssp245	2071	Thailand	56531439.0	27.956273038522546	55268122.08803135	12113.561005600028	13278.858284825852	10948.263726374204	1743.7388186627768	1520.0804905978703	1967.3971467276915	198763790.05355093	99381895.02677546	298145685.0803264	56531439.0
Bangkok	ssp245	2072	Thailand	56531439.0	27.974683678353237	56260939.958075	12331.164922321925	13578.06367031846	11084.266174325388	1775.062753590391	1535.7424580616776	2014.3830491191125	202334315.61561704	101167157.80780852	303501473.42342556	56531439.0
Bangkok	ssp245	2073	Thailand	56531439.0	27.98998237870615	57109893.54660143	12517.236941724976	13833.912696997657	11200.561186452298	1801.847693473066	1549.1349280030151	2054.5604589431255	205387454.14213052	102693727.07106526	308081181.2131958	56531439.0
Bangkok	ssp245	2074	Thailand	56531439.0	27.899043064076423	54012737.019529015	11838.408113873487	12900.52305870186	10776.293169045117	1704.1307481582237	1500.2764553455938	1907.985040970862	194248979.62097207	97124489.81048603	291373469.4314581	56531439.0
Bangkok	ssp245	2075	Thailand	56531439.0	27.93075252883768	55346012.69422731	12130.632919286812	13302.332166145181	10958.933672428444	1746.1963089573924	1521.3092357451783	1971.083382169616	199043912.32860145	99521956.16430072	298565868.49290216	56531439.0
Bangkok	ssp245	2076	Thailand	56531439.0	27.999684167298287	57356014.99183687	12571.181368077949	13908.086283232995	11234.276452922906	1809.6129567378248	1553.017559635395	2066.208353840265	206272594.24496445	103136297.12248223	309408891.36744666	56531439.0
Bangkok	ssp245	2077	Thailand	56531439.0	27.982640228277017	57578462.30829278	12619.936944287463	13975.125200521074	11264.74868805385	1816.6312885746418	1556.526725553803	2076.7358515954893	207072593.7751743	103536296.88758714	310608890.66276145	56531439.0
Bangkok	ssp245	2078	Thailand	56531439.0	27.929206810972545	55829271.112088256	12236.55257251661	13447.971689336151	11025.133455697069	1761.4433705696424	1528.9327665513033	1993.9539745879906	200781881.1808143	100390940.59040715	301172821.77122146	56531439.0
Bangkok	ssp245	2079	Thailand	56531439.0	28.0217238450634	58770292.69463351	12881.160042663516	14334.306960788148	11428.013124538884	1854.234174857148	1575.328168695056	2133.1401810192483	211358839.0055202	105679419.5027601	317038258.5082803	56531439.0
Bangkok	ssp245	2080	Thailand	56531439.0	28.018422126215956	58351353.64108068	12789.337784350564	14208.051355607839	11370.62421309329	1841.0164235977463	1568.719293065355	2113.3135541301463	209852185.4240406	104926092.7120203	314778278.1360609	56531439.0
Bangkok	ssp245	2081	Thailand	56531439.0	28.02111434292292	58066173.52810426	12726.832554109158	14122.106664025907	11331.558444192411	1832.018838470548	1564.2205005017563	2099.81717643935	208826576.48417488	104413288.24208744	313239864.72626233	56531439.0
Bangkok	ssp245	2082	Thailand	56531439.0	28.060108494911937	60273247.23502432	13210.574736447801	14787.25216474154	11633.897308154063	1901.6531946420098	1599.0376785874873	2204.268710696543	216763997.1589011	108381998.57945055	325145995.73835164	56531439.0
Bangkok	ssp245	2083	Thailand	56531439.0	28.08625298891539	61945625.08361062	13577.123306000962	15291.256447877136	11862.990164124789	1954.4176104368196	1625.419886484892	2283.415334388756	222778461.6825382	111389230.8412691	334167692.5238073	56531439.0
Bangkok	ssp245	2084	Thailand	56531439.0	27.99616482511515	57946802.218191564	12700.668979333774	14086.131748709751	11315.206209957796	1828.2526097827376	1562.337386157851	2094.167833407633	208397274.8707764	104198637.4353882	312595912.3061646	56531439.0
Bangkok	ssp245	2085	Thailand	56531439.0	27.988616804074102	56824567.671476595	12454.699763615423	13747.924077097021	11161.475450133827	1792.845509472107	1544.633836002536	2041.0571829416883	204361320.98982605	102180660.49491303	306541981.48473907	56531439.0
Bangkok	ssp245	2086	Thailand	56531439.0	28.041785978272628	60183715.840459734	13190.95141709118	14760.270100626187	11621.632733556175	1898.8284312468907	1597.6252968899275	2200.031565603864	216442010.47579858	108221005.23789929	324663015.71369785	56531439.0
Bangkok	ssp245	2087	Thailand	56531439.0	28.054567378947766	60107856.95414681	13174.32481187191	14737.408518449687	11611.24110529413	1896.4350428014927	1596.4286026672282	2196.4414829357647	216169194.9868124	108084597.4934062	324253792.48021865	56531439.0
Bangkok	ssp245	2088	Thailand	56531439.0	27.99885063116088	57569468.13759054	12617.965619202041	13972.41462852862	11263.516609875463	1816.3475176773757	1556.38484010517	2076.3101952495904	207040247.543936	103520123.771968	310560371.315904	56531439.0
Bangkok	ssp245	2089	Thailand	56531439.0	28.05360634044764	60409239.52905314	13240.381266645898	14828.236143763923	11652.526389527873	1905.9438242704105	1601.1829934016876	2210.704655139143	217253073.7324851	108626536.86624254	325879610.59872764	56531439.0
Bangkok	ssp245	2090	Thailand	56531439.0	28.077519897161697	62346746.46854095	13665.040321876106	15412.142344705459	11917.938299046753	1967.073204719265	1631.7476836261146	2302.3987258124253	224221036.6014629	112110518.30073145	336331554.9021944	56531439.0
Bangkok	ssp245	2091	Thailand	56531439.0	27.976312072652124	57178604.72995706	12532.296927117992	13854.620176913051	11209.97367732293	1804.0155680663577	1550.218865299661	2057.8122708330648	205634563.95348027	102817281.97674014	308451845.9302204	56531439.0
Bangkok	ssp245	2092	Thailand	56531439.0	28.021413424988115	60009591.1254092	13152.787095984215	14707.794159104109	11597.78003286432	1893.3347033355553	1594.87843293426	2191.790973736861	215815796.17725047	107907898.08862524	323723694.2658757	56531439.0
Bangkok	ssp245	2093	Thailand	56531439.0	28.07472719295851	61292080.10139349	13433.88057017255	15094.29768611307	11773.463454232031	1933.797916620937	1615.1100395769506	2252.4857936649323	220428081.88441503	110214040.94220752	330642122.82662255	56531439.0
Bangkok	ssp245	2094	Thailand	56531439.0	27.990759932247062	56232448.844859585	12324.92029476786	13569.477307431622	11080.3632821041	1774.1638437265565	1535.2930031297603	2013.0346843233624	202231851.45668438	101115925.72834219	303347777.1850266	56531439.0
Bangkok	ssp245	2095	Thailand	56531439.0	28.08633604407851	61149958.02191	13402.730525354253	15051.466374487909	11753.994676220595	1929.3138889821882	1612.8680257575766	2245.7597522068104	219916960.42594704	109958480.21297352	329875440.63892055	56531439.0
Bangkok	ssp245	2096	Thailand	56531439.0	27.998378149620894	57491468.26139687	12600.869755926717	13948.907816525047	11252.831695328385	1813.8865798558752	1555.15437119442	2072.6187885173413	206759732.29517722	103379866.14758861	310139598.44276583	56531439.0
Bangkok	ssp245	2097	Thailand	56531439.0	28.083094296413528	61467032.28800936	13472.226254910276	15147.023002627442	11797.429507193108	1939.3177517028316	1617.8699571178981	2260.7655462877756	221057272.06450707	110528636.03225353	331585908.09676063	56531439.0
Bangkok	ssp245	2098	Thailand	56531439.0	28.0806298943721	61771698.050518624	13539.002312446553	15238.840081739823	11839.164543153282	1948.9301194970303	1622.6761410149975	2275.1840979790722	222152958.3185003	111076479.15925016	333229437.4777505	56531439.0
Berlin	ssp245	2024	Germany	68937239.5	10.479930277167519	358830476.9631518	78647.77577274569	92694.6681861262	64600.88335936518	1617.7858733290568	1232.5261693342745	2003.04557732384	8467335413.0196085	4233667706.5098042	12701003119.529413	68937239.5
Berlin	ssp245	2025	Germany	68937239.5	10.295612298061988	329851976.7246709	72296.32366568138	83961.42153891278	60631.225792449986	1487.1364125785556	1167.201438959024	1807.0713861980878	7783528721.452872	3891764360.726436	11675293082.179308	68937239.5
Berlin	ssp245	2026	Germany	68937239.5	10.556364581290339	360068144.2504525	78919.04531516776	93067.66380695655	64770.42682337898	1623.3658916993536	1235.3161785194231	2011.4156048792847	8496540691.623559	4248270345.8117795	12744811037.435339	68937239.5
Berlin	ssp245	2027	Germany	68937239.5	10.47987818508428	341869880.4273545	74930.38475120108	87583.25553150236	62277.513970899796	1541.3190868089514	1194.2927760742218	1888.345397543681	8067115618.734292	4033557809.367146	12100673428.101439	68937239.5
Berlin	ssp245	2028	Germany	68937239.5	10.491717816740476	348959630.6315098	76484.30260416662	89719.89257932997	63248.71262900326	1573.2831992856431	1210.2748323125677	1936.2915662587188	8234412704.202513	4117206352.1012564	12351619056.303768	68937239.5
Berlin	ssp245	2029	Germany	68937239.5	10.443456546190614	345714564.01041394	75773.05512557027	88741.92729626	62804.18295488054	1558.6528284708472	1202.9596469051698	1914.3460100365253	8157838752.761833	4078919376.3809166	12236758129.14275	68937239.5
Berlin	ssp245	2030	Germany	68937239.5	10.436046221578232	354720469.0953555	77746.95213048896	91456.03567802321	64037.86858295473	1599.2559181143681	1223.2611917269303	1975.2506445018064	8370351412.492934	4185175706.246467	12555527118.7394	68937239.5
Berlin	ssp245	2031	Germany	68937239.5	10.635518568468543	378325836.00125635	82920.73117835764	98569.98186884265	67271.48048787264	1705.6806271812075	1276.4735462603498	2134.8877081020655	8927368087.417624	4463684043.708812	13391052131.126434	68937239.5
Berlin	ssp245	2032	Germany	68937239.5	10.49230411124852	347016319.6233858	76058.37142430383	89134.23720701862	62982.50564158901	1564.521788819522	1205.8941270795071	1923.1494505595376	8188556325.845641	4094278162.9228206	12282834488.768461	68937239.5
Berlin	ssp245	2033	Germany	68937239.5	10.552948484129052	362715556.0917485	79499.29996531483	93865.51395090877	65133.08597972089	1635.3017381580503	1241.2841017487713	2029.3193745673295	8559011762.15906	4279505881.07953	12838517643.23859	68937239.5
Berlin	ssp245	2034	Germany	68937239.5	10.742004834411906	393929719.86739117	86340.76051888036	103272.52221206136	69408.99882569934	1776.030679666561	1311.6485725030268	2240.4127868300957	9295573485.015266	4647786742.507633	13943360227.5229	68937239.5
Berlin	ssp245	2035	Germany	68937239.5	10.779675034867546	393557511.0204383	86259.18049763041	103160.34968284269	69358.01131241812	1774.3525774617967	1310.8095214006446	2237.8956335229495	9286790459.734037	4643395229.867019	13930185689.601055	68937239.5
Berlin	ssp245	2036	Germany	68937239.5	10.919191106755372	425665599.4046593	93296.56973252815	112836.75988082707	73756.37958422922	1919.111774749634	1383.1891200445632	2455.034429454706	10044446153.088076	5022223076.544038	15066669229.632114	68937239.5
Berlin	ssp245	2037	Germany	68937239.5	10.830780908595784	407429085.7015815	89299.52563322343	107340.8242442831	71258.22702216377	1836.8925204173356	1342.079492878414	2331.7055479562578	9614118496.432688	4807059248.216344	14421177744.649033	68937239.5
Berlin	ssp245	2038	Germany	68937239.5	10.771495214558463	394312715.2673329	86424.70471612786	103387.94548327668	69461.46394897903	1777.7574130054336	1312.511939172463	2243.0028868384043	9304611040.96758	4652305520.48379	13956916561.45137	68937239.5
Berlin	ssp245	2039	Germany	68937239.5	10.867418534753787	406742198.34796035	89148.97498037496	107133.81709661645	71164.13286413347	1833.7956913334142	1340.5310783364534	2327.0603043303763	9597909991.337765	4798954995.668882	14396864987.006647	68937239.5
Berlin	ssp245	2040	Germany	68937239.5	10.841751358203833	402288694.868951	88172.86462881128	105791.66536321638	70554.06389440616	1813.7170874307044	1330.4917763850983	2296.9423984763107	9492820512.765703	4746410256.382852	14239230769.148556	68937239.5
Berlin	ssp245	2041	Germany	68937239.5	10.603224378170442	380312622.2254406	83356.19117269941	99168.73936106256	67543.64298433626	1714.6380454975465	1280.9522554185194	2148.323835576574	8974250351.980293	4487125175.990147	13461375527.97044	68937239.5
Berlin	ssp245	2042	Germany	68937239.5	10.56558846871499	367683743.6337389	80588.2177827374	95362.7759498648	65813.65961560998	1657.7007932480878	1252.4836292937903	2062.917957202386	8676246258.706963	4338123129.353481	13014369388.060444	68937239.5
Berlin	ssp245	2043	Germany	68937239.5	10.795160806147	398680704.0931115	87382.07212999713	104704.32567734695	70059.81858264733	1797.450474411503	1322.3584698754976	2272.5424789475082	9407682627.25312	4703841313.62656	14111523940.87968	68937239.5
Berlin	ssp245	2044	Germany	68937239.5	10.645623553099016	374692055.56461644	82124.2861511489	97474.86995643062	66773.70234586718	1689.2977415720234	1268.2821034557578	2110.3133796882894	8841621642.370098	4420810821.185049	13262432463.555147	68937239.5
Berlin	ssp245	2045	Germany	68937239.5	10.864540403472386	413094665.3748127	90541.29652050699	109048.25921429798	72034.33382671599	1862.4357653421966	1354.8511153408444	2370.0204153435498	9747809379.68328	4873904689.84164	14621714069.524921	68937239.5
Berlin	ssp245	2046	Germany	68937239.5	10.839038856094493	410605904.77301407	89995.8147447703	108298.22177266004	71693.40771688055	1851.215197407825	1349.2408313736587	2353.1895634419916	9689082008.038364	4844541004.019182	14533623012.057547	68937239.5
Berlin	ssp245	2047	Germany	68937239.5	11.065641126448462	451837811.68137085	99032.94502605396	120724.27590942508	77341.61414268285	2037.109096642069	1442.1877809907808	2632.0304122933576	10662032768.704407	5331016384.352203	15993049153.05661	68937239.5
Berlin	ssp245	2048	Germany	68937239.5	11.048293753080983	440850781.2384523	96624.82876459238	117413.1160499154	75836.54147926936	1987.5741106764906	1417.4202880079915	2557.7279333449906	10402771424.070066	5201385712.035033	15604157136.105099	68937239.5
Berlin	ssp245	2049	Germany	68937239.5	10.92889766694585	427273492.6707401	93648.98469495683	113321.33045416653	73976.63893574715	1926.3609555709	1386.813710455196	2465.908200686604	10082387667.163094	5041193833.581547	15123581500.74464	68937239.5
Berlin	ssp245	2050	Germany	68937239.5	10.823502481703745	400260941.1169276	87728.42545028559	105180.56149274357	70276.28940782761	1804.5749671671833	1325.920716253338	2283.22921808103	9444971536.004583	4722485768.002292	14167457304.006874	68937239.5
Berlin	ssp245	2051	Germany	68937239.5	10.737528005192603	385450682.2545736	84482.341316071	100717.1958081985	68247.4868239435	1737.802970065261	1292.5347177023768	2183.0712224281456	9095493335.59499	4547746667.797495	13643240003.392485	68937239.5
Berlin	ssp245	2052	Germany	68937239.5	11.0001460940381	437604158.50804853	95913.24022094224	116434.68180239646	75391.79863948803	1972.936724148657	1410.1015947440746	2535.77185355324	10326160753.063198	5163080376.531599	15489241129.594797	68937239.5
Berlin	ssp245	2053	Germany	68937239.5	11.099837170817677	437966012.45021415	95992.55067401964	116543.73367537788	75441.36767266139	1974.5681413036273	1410.9173033215598	2538.218979285695	10334699433.29117	5167349716.645585	15502049149.936756	68937239.5
Berlin	ssp245	2054	Germany	68937239.5	10.952334111378034	431907525.9336543	94664.66321833528	114717.88842381189	74611.43801285868	1947.2534773341777	1397.259971336835	2497.246983331521	10191737113.409302	5095868556.704651	15287605670.113953	68937239.5
Berlin	ssp245	2055	Germany	68937239.5	10.723432955119966	397843483.60520256	87198.57174908559	104452.01265359356	69945.13084457761	1793.675868949715	1320.471167144604	2266.880570754827	9387926705.889439	4693963352.944719	14081890058.834158	68937239.5
Berlin	ssp245	2056	Germany	68937239.5	11.124349521330993	456500950.2500191	100055.00279452481	122129.6053410725	77980.40024797713	2058.1328395682035	1452.699652453848	2663.566026682559	10772069013.875933	5386034506.937966	16158103520.8139	68937239.5
Berlin	ssp245	2057	Germany	68937239.5	11.194780683581294	453081164.86455	99305.46079223024	121098.98508791745	77511.93649654303	2042.7147498528261	1444.9906075961594	2640.4388921094933	10691372217.593819	5345686108.796909	16037058326.390728	68937239.5
Berlin	ssp245	2058	Germany	68937239.5	11.207753187517358	474901784.6394868	104088.06238673691	127675.06228036415	80501.0624931097	2141.092933105096	1494.1796992222944	2788.0061669878987	11206274151.560068	5603137075.780034	16809411227.340103	68937239.5
Berlin	ssp245	2059	Germany	68937239.5	11.163660614642087	476140325.58606374	104359.52341612364	128048.3211957709	80670.7256364764	2146.676890364997	1496.9716778522447	2796.3821028777493	11235500045.932753	5617750022.966376	16853250068.899128	68937239.5
Berlin	ssp245	2060	Germany	68937239.5	11.114357652632576	451066553.7081344	98863.90218260488	120491.8419996826	77235.96236552717	2033.6318829328143	1440.4491741361535	2626.8145917294755	10643833367.124508	5321916683.562254	15965750050.686762	68937239.5
Berlin	ssp245	2061	Germany	68937239.5	11.09447386442802	454063537.78905547	99520.77540582046	121395.04268160401	77646.5081300369	2047.1437745361707	1447.2051199378316	2647.0824291345107	10714553306.120228	5357276653.060114	16071829959.180342	68937239.5
Berlin	ssp245	2062	Germany	68937239.5	11.330388922748158	490851907.7651824	107583.97978414963	132481.94870180663	82686.01086649264	2213.004004006861	1530.135234673177	2895.872773340546	11582649769.169865	5791324884.584932	17373974653.7548	68937239.5
Berlin	ssp245	2063	Germany	68937239.5	11.472597209114209	502689442.48247194	110178.50794136379	136049.42491797608	84307.59096475149	2266.3734853361784	1556.8199753378353	2975.926995334522	11861980493.145266	5930990246.572633	17792970739.7179	68937239.5
Berlin	ssp245	2064	Germany	68937239.5	11.16981177594969	465247831.9314079	101972.12754661005	124765.65187518971	79178.60321803042	2097.5681231583594	1472.4172942489258	2722.718952067793	10978469489.223297	5489234744.611649	16467704233.834946	68937239.5
Berlin	ssp245	2065	Germany	68937239.5	11.006457790957413	444442180.56772184	97411.98478196652	118495.45557380484	76328.5139901282	2003.7659212204228	1425.5161932799576	2582.015649160888	10487517800.633118	5243758900.316559	15731276700.949677	68937239.5
Berlin	ssp245	2066	Germany	68937239.5	11.233320896523653	472596569.6117517	103582.80977791827	126980.33994323849	80185.27961259804	2130.6998797100273	1488.98317252476	2772.416586895295	11151877911.295975	5575938955.647987	16727816866.943962	68937239.5
Berlin	ssp245	2067	Germany	68937239.5	11.167390219718332	476413489.3505769	104419.39492615391	128130.64452206252	80708.14533024532	2147.9084481832588	1497.5874567613755	2798.229439605142	11241945900.912493	5620972950.456246	16862918851.36874	68937239.5
Berlin	ssp245	2068	Germany	68937239.5	11.155727660894886	467272107.7751907	102415.8044438775	125375.70760893244	79455.90127882257	2106.6945632854886	1476.9805143124904	2736.4086122584868	11026236397.661072	5513118198.830536	16539354596.491608	68937239.5
Berlin	ssp245	2069	Germany	68937239.5	11.234436074076859	476667138.1237174	104474.98917780117	128207.08661807748	80742.89173752486	2149.052022735362	1498.159244037427	2799.9448014332966	11247931259.952948	5623965629.976474	16871896889.92942	68937239.5
Berlin	ssp245	2070	Germany	68937239.5	11.292360901263148	479645163.595196	105127.70708935813	129104.57374646829	81150.84043224795	2162.478439518425	1504.8724524289587	2820.084426607892	11318203831.973398	5659101915.986699	16977305747.960098	68937239.5
Berlin	ssp245	2071	Germany	68937239.5	11.262286604683467	475962125.3853216	104320.46583787879	127994.61702568422	80646.31465007337	2145.8734754214693	1496.569970380481	2795.1769804624587	11231295049.514608	5615647524.757304	16846942574.271912	68937239.5
Berlin	ssp245	2072	Germany	68937239.5	11.37669776700997	513324682.16615283	112509.5193788829	139254.56564456486	85764.47311320093	2314.32242396966	1580.7944446545762	3047.850403284744	12112940618.833895	6056470309.416947	18169410928.250843	68937239.5
Berlin	ssp245	2073	Germany	68937239.5	11.525107169894127	523677481.2149017	114778.62601970456	142374.58727569465	87182.66476371448	2360.997980049033	1604.1322226942627	3117.8637374038035	12357235982.90451	6178617991.452255	18535853974.356766	68937239.5
Berlin	ssp245	2074	Germany	68937239.5	11.44084873381714	503075797.5865867	110263.18851212868	136165.8607027778	84360.51632147955	2268.115365888843	1557.6909156141678	2978.5398161635185	11871097328.155375	5935548664.077687	17806645992.233063	68937239.5
Berlin	ssp245	2075	Germany	68937239.5	11.071142779123452	465710943.4487864	102073.63144082998	124905.2197297421	79242.04315191785	2099.6560597152866	1473.4612625273894	2725.8508569031837	10989397548.022715	5494698774.011357	16484096322.034073	68937239.5
Berlin	ssp245	2076	Germany	68937239.5	11.443961541503057	517941131.1675265	113521.34381754014	140645.82424771856	86396.86338736171	2335.1356671550593	1591.2010662472758	3079.070268062843	12221875128.640718	6110937564.320359	18332812692.96108	68937239.5
Berlin	ssp245	2077	Germany	68937239.5	11.376076356402093	494821457.37462723	108454.01805471291	133678.25132383115	83229.7847855947	2230.9007036851854	1539.083584512339	2922.7178228580324	11676319371.223324	5838159685.611662	17514479056.834984	68937239.5
Berlin	ssp245	2078	Germany	68937239.5	11.38454673782235	497942029.1007606	109137.9789809887	134618.69759746036	83657.26036451707	2244.969789728196	1546.118127533844	2943.8214519225476	11749955612.239357	5874977806.1196785	17624933418.359035	68937239.5
Berlin	ssp245	2079	Germany	68937239.5	11.618292408485624	530227064.30270636	116214.15108004533	144348.4342336632	88079.86792642745	2390.52675108688	1618.8966082131863	3162.156893960574	12511786725.888302	6255893362.944151	18767680088.83245	68937239.5
Berlin	ssp245	2080	Germany	68937239.5	11.47428009676559	509426140.7572795	111655.04454954082	138079.6627542195	85230.42634486214	2296.7458645000147	1572.0061649197537	3021.485564080276	12020946599.792234	6010473299.896117	18031419899.68835	68937239.5
Berlin	ssp245	2081	Germany	68937239.5	11.42593830973956	511107912.16444457	112023.65198124821	138586.49797281716	85460.80598967925	2304.328124646105	1575.797294992799	3032.8589542994114	12060631418.966484	6030315709.483242	18090947128.449726	68937239.5
Berlin	ssp245	2082	Germany	68937239.5	11.412791401545674	505712515.62178314	110841.09931436353	136960.48805585073	84721.71057287633	2280.002999362438	1563.6347323509654	2996.3712663739116	11933316056.57141	5966658028.285705	17899974084.857113	68937239.5
Berlin	ssp245	2083	Germany	68937239.5	11.335430945558771	487236597.17431545	106791.58294231581	131392.40304428514	82190.7628403465	2196.7043896287814	1521.985427484137	2871.4233517734265	11497339157.724073	5748669578.862037	17246008736.58611	68937239.5
Berlin	ssp245	2084	Germany	68937239.5	11.439911486312226	519575427.72251654	113879.5458021955	141138.35197661968	86620.73962777131	2342.503887106357	1594.8851762229247	3090.122597989789	12260439682.054794	6130219841.027397	18390659523.08219	68937239.5
Berlin	ssp245	2085	Germany	68937239.5	11.383372669244165	515142180.2188395	112907.87511645808	139802.30478373074	86013.44544918543	2322.516607193238	1584.8915362663652	3060.1416781201115	12155828184.446634	6077914092.223317	18233742276.669952	68937239.5
Berlin	ssp245	2086	Germany	68937239.5	11.537298839640407	524733685.2319697	115010.1227905688	142692.89533563296	87327.35024550461	2365.759871939118	1606.5131686393054	3125.006575238932	12382159266.324533	6191079633.162267	18573238899.4868	68937239.5
Berlin	ssp245	2087	Germany	68937239.5	11.720774497656429	557526372.7819802	122197.56115769436	152575.62309043063	91819.4992249581	2513.605582024532	1680.436023682012	3346.775140367052	13155969470.32458	6577984735.16229	19733954205.48687	68937239.5
Berlin	ssp245	2088	Germany	68937239.5	11.62508762738706	546174307.6962578	119709.4373032895	149154.45279062394	90264.42181595505	2462.4248387269645	1654.8456520332284	3270.0040254206997	12888094390.357195	6444047195.178597	19332141585.535793	68937239.5
Berlin	ssp245	2089	Germany	68937239.5	11.52335895734738	534908627.2696519	117240.24707280051	145759.31622370158	88721.17792189945	2411.633560344342	1629.4500128419174	3193.8171078467676	12622257732.235876	6311128866.117938	18933386598.353813	68937239.5
Berlin	ssp245	2090	Germany	68937239.5	11.696788262066825	550846949.9568387	120733.57807273186	150562.6463486072	90904.50979685652	2483.4914290128972	1665.3789471761947	3301.6039108495997	12998354894.48224	6499177447.24112	19497532341.723362	68937239.5
Berlin	ssp245	2091	Germany	68937239.5	11.601538191436633	541494622.6023074	118683.75289913596	147744.1367349128	89623.3690633591	2441.3264958529285	1644.2964805962106	3238.356511109647	12777667696.244877	6388833848.122438	19166501544.367317	68937239.5
Berlin	ssp245	2092	Germany	68937239.5	11.59515063803525	539066075.9561018	118151.46870270734	147012.24596482347	89290.69144059121	2430.3774023138203	1638.8219338266565	3221.9328708009853	12720361195.432522	6360180597.716261	19080541793.14878	68937239.5
Berlin	ssp245	2093	Germany	68937239.5	11.679774636327883	552531648.6501935	121102.82710141235	151070.36376304284	91135.29043978185	2491.0868868179077	1669.1766760787	3312.997097557115	13038108788.931889	6519054394.465944	19557163183.397835	68937239.5
Berlin	ssp245	2094	Germany	68937239.5	11.488096673180275	529353084.2224513	116022.59380218119	144085.0429766	87960.14462776238	2386.586415139459	1616.9264402394758	3156.246390039443	12491163387.128319	6245581693.564159	18736745080.69248	68937239.5
Berlin	ssp245	2095	Germany	68937239.5	11.564537783870414	541507957.0560213	118686.67551912805	147748.15533740196	89625.19570085415	2441.386614187997	1644.3265397637447	3238.44668861225	12777982349.81918	6388991174.90959	19166973524.728767	68937239.5
Berlin	ssp245	2096	Germany	68937239.5	11.35480326434888	499559042.387622	109492.39285208161	135106.01667021308	83878.76903395013	2252.2600881292947	1549.7632767343935	2954.7568995241963	11788112331.766193	5894056165.883097	17682168497.649292	68937239.5
Berlin	ssp245	2097	Germany	68937239.5	11.514779313767528	517117678.9841999	113340.86114722199	140397.6605760311	86284.06171841286	2331.4231360433705	1589.3448006914314	3073.5014713953096	12202444098.445574	6101222049.222787	18303666147.66836	68937239.5
Berlin	ssp245	2098	Germany	68937239.5	11.790729642275585	553295257.143947	121270.19334661862	151300.49235020147	91239.89434303576	2494.52961287731	1670.898039108401	3318.161186646219	13056127685.4748	6528063842.7374	19584191528.2122	68937239.5
Bratislava	ssp245	2024	Slovakia	4365332.5	10.751599831715044	9275590.193280445	2033.0060697601073	1999.5651841690562	2066.4469553511585	72.90592044003122	74.50489159288692	71.30694928717556	103064337.48888706	51532168.74444353	154596506.23333058	4365332.5
Bratislava	ssp245	2025	Slovakia	4365332.5	10.808844973436537	10008562.441697588	2193.657521467974	2220.460930267373	2166.854112668575	78.66706504801087	77.38546389687674	79.94866619914502	111208649.34470604	55604324.67235302	166812974.01705906	4365332.5
Bratislava	ssp245	2026	Slovakia	4365332.5	11.07172208242447	10842952.367795167	2376.537505270183	2471.9209079954107	2281.154102544956	85.22535021374593	80.66460647974426	89.78609394774759	120479848.60520656	60239924.30260328	180719772.90780985	4365332.5
Bratislava	ssp245	2027	Slovakia	4365332.5	10.773106185663252	8977320.25522687	1967.6318367620634	1909.675613796746	2025.5880597273808	70.56152575244157	73.33269424909209	67.79035725579108	99750155.54274926	49875077.77137463	149625233.31412387	4365332.5
Bratislava	ssp245	2028	Slovakia	4365332.5	10.90726538519884	10334561.077837225	2265.109277334196	2318.7070945834284	2211.511460084964	81.22940664942952	78.66663469758606	83.79217860127301	114830934.58541799	57415467.29270899	172246401.87812698	4365332.5
Bratislava	ssp245	2029	Slovakia	4365332.5	10.86555134287873	10076785.128009586	2208.6104390158093	2241.0211918956466	2176.199686135972	79.20329375549203	77.65357825061731	80.75300926036675	111966695.5520031	55983347.77600155	167950043.32800466	4365332.5
Bratislava	ssp245	2030	Slovakia	4365332.5	10.806664402937939	10130403.14430336	2220.3623329980064	2257.1800461211674	2183.5446198748455	79.62473010063128	77.86429642318694	81.38516377807565	112562464.1458754	56281232.0729377	168843696.2188131	4365332.5
Bratislava	ssp245	2031	Slovakia	4365332.5	11.155427421129847	11319313.949273739	2480.9455231285	2615.4819325505964	2346.409113706404	88.96954102384886	82.53670188479573	95.402380162902	125772869.29469475	62886434.647347376	188659303.9420421	4365332.5
Bratislava	ssp245	2032	Slovakia	4365332.5	10.99584266344927	10435367.880731264	2287.2039190643964	2349.0872269624538	2225.320611166339	82.02174574575251	79.06280424574756	84.98068724575745	115951034.34598884	57975517.17299442	173926551.51898324	4365332.5
Bratislava	ssp245	2033	Slovakia	4365332.5	10.902042141584742	10174847.55564506	2230.1035738400224	2270.5742522789396	2189.6328954011055	79.97406212692424	78.03896243633342	81.90916181751507	113056301.59606093	56528150.798030466	169584452.3940914	4365332.5
Bratislava	ssp245	2034	Slovakia	4365332.5	11.075094108546962	11050073.083585143	2421.933826539219	2534.340849740335	2309.5268033381035	86.85331416129121	81.4785884535169	92.22803986906555	122781239.55805203	61390619.77902602	184171859.33707803	4365332.5
Bratislava	ssp245	2035	Slovakia	4365332.5	11.138366497605148	11167820.619620819	2447.741505670326	2569.826408545607	2325.6566027950453	87.77880702108195	81.94133488341227	93.6162791587516	124089573.74914828	62044786.87457414	186134360.62372243	4365332.5
Bratislava	ssp245	2036	Slovakia	4365332.5	11.298277992621252	12506004.431595806	2741.0420671990905	2973.114680647658	2508.969453750523	98.29690026334863	87.20038150454562	109.39341902215162	138958603.65944636	69479301.82972318	208437905.48916954	4365332.5
Bratislava	ssp245	2037	Slovakia	4365332.5	11.300814204757335	12144520.4983771	2661.8127119730725	2864.1743172118836	2459.451106734262	95.4556450627165	85.77975390422955	105.13153622120348	134942028.83091927	67471014.41545963	202413043.2463789	4365332.5
Bratislava	ssp245	2038	Slovakia	4365332.5	11.249667147688399	11987290.161869861	2627.3512683550475	2816.789832237099	2437.9127044729958	94.21981832120528	85.16184053347394	103.27779610893666	133194987.38906984	66597493.69453492	199792481.08360475	4365332.5
Bratislava	ssp245	2039	Slovakia	4365332.5	11.368140570334262	12781371.075437376	2801.396400095873	3056.1018883807337	2546.690911811012	100.4612755979008	88.2825691718217	112.63998202397991	142018299.06671318	71009149.53335659	213027448.60006976	4365332.5
Bratislava	ssp245	2040	Slovakia	4365332.5	11.268463498908906	11866595.25516939	2600.8975901741223	2780.416024738327	2421.3791556099177	93.27115919741223	84.68751097157742	101.85480742324702	131853903.92826983	65926951.96413492	197780855.89240474	4365332.5
Bratislava	ssp245	2041	Slovakia	4365332.5	11.099843083269528	11278850.039894575	2472.076721072793	2603.2873297239994	2340.866112421587	88.65149564922386	82.37767919748323	94.92531210096445	125323260.59859313	62661630.299296565	187984890.8978897	4365332.5
Bratislava	ssp245	2042	Slovakia	4365332.5	11.092858343175406	11402635.780811083	2499.207842369562	2640.5926215070567	2357.823063232068	89.6244486571528	82.8641557014477	96.38474161285792	126698687.40295681	63349343.70147841	190048031.1044352	4365332.5
Bratislava	ssp245	2043	Slovakia	4365332.5	11.231998608428768	12154946.82763547	2664.0979348242226	2867.3164986322145	2460.8793710162304	95.53759576510338	85.82072925542299	105.25446227478372	135057879.43396056	67528939.71698028	202586819.15094084	4365332.5
Bratislava	ssp245	2044	Slovakia	4365332.5	11.16346542479792	11492347.055915829	2518.8705875979995	2667.628896196158	2370.112278999841	90.3295771663983	83.21671995607045	97.44243437672613	127695500.86078423	63847750.43039212	191543251.29117635	4365332.5
Bratislava	ssp245	2045	Slovakia	4365332.5	11.562016598984458	13989560.17045318	3066.20496886646	3420.213670440291	2712.196267292629	109.95761342679062	93.03073808626661	126.88448876731458	155442912.06107643	77721456.03053822	233164368.09161466	4365332.5
Bratislava	ssp245	2046	Slovakia	4365332.5	11.362351660722238	12807787.613648772	2807.186326279193	3064.0630368827988	2550.309615675587	100.6689089660218	88.3863858558822	112.9514320761614	142311822.49247643	71155911.24623822	213467733.73871464	4365332.5
Bratislava	ssp245	2047	Slovakia	4365332.5	11.548752667021947	13849341.209572095	3035.4720459336195	3377.955901407636	2692.9881904596036	108.85549569701155	92.47967922137707	125.23131217264596	153884889.98318663	76942444.99159332	230827334.97477996	4365332.5
Bratislava	ssp245	2048	Slovakia	4365332.5	11.502118033595213	13062201.248950787	2862.9482189481273	3140.735639302584	2585.1607985936707	102.66859414698455	89.38622844636357	115.9509598476055	145138701.66934395	72569350.83467197	217708052.50401592	4365332.5
Bratislava	ssp245	2049	Slovakia	4365332.5	11.50126821187708	13891356.559835557	3044.6808898269815	3390.618061761008	2698.743717892955	109.18573536044414	92.64479905309338	125.7266716677949	154351737.28336215	77175868.64168108	231527605.92504323	4365332.5
Bratislava	ssp245	2050	Slovakia	4365332.5	11.465507691178232	13200768.084894866	2893.319032305734	3182.4955076692927	2604.142556942175	103.75772621367328	89.93079447970794	117.58465794763862	146678366.40731972	73339183.20365986	220017549.6109796	4365332.5
Bratislava	ssp245	2051	Slovakia	4365332.5	11.358453530312511	12187806.20889441	2671.2999909905657	2877.219325860936	2465.3806561201945	95.79586972782201	85.94986623678231	105.64187321886175	135422991.54965112	67711495.77482556	203134487.32447666	4365332.5
Bratislava	ssp245	2052	Slovakia	4365332.5	11.459359414357161	13261139.896386422	2906.551210166897	3200.6897522283916	2612.412668105402	104.23224722998684	90.16805498786472	118.29643947210891	147349178.78957534	73674589.39478767	221023768.184363	4365332.5
Bratislava	ssp245	2053	Slovakia	4365332.5	11.647639220192202	13483140.087490499	2955.208786299297	3267.593919410442	2642.823653188152	105.9771635030267	91.04051312438465	120.91381388166872	149815900.81391865	74907950.40695933	224723851.22087798	4365332.5
Bratislava	ssp245	2054	Slovakia	4365332.5	11.473911302396171	13213126.179686222	2896.0276558216474	3186.219865003674	2605.8354466396213	103.85486054764823	89.97936164669542	117.730359448601	146815681.53506422	73407840.76753211	220223522.30259633	4365332.5
Bratislava	ssp245	2055	Slovakia	4365332.5	11.278997339190894	12495810.312299335	2738.807739682056	2970.0424803117353	2507.572999052376	98.21677472579275	87.16031873576767	109.2732307158178	138845333.22277543	69422666.61138771	208267999.83416313	4365332.5
Bratislava	ssp245	2056	Slovakia	4365332.5	11.670863463406723	14163345.115644906	3104.2948198673867	3472.5872155665647	2736.0024241682077	111.32355900263124	93.71371087418692	128.93340713107557	157373897.56911486	78686948.78455743	236060846.3536723	4365332.5
Bratislava	ssp245	2057	Slovakia	4365332.5	11.636363803436838	13718712.74849692	3006.8411503554994	3338.58841998772	2675.0938807232783	107.82875906981027	91.96631090777645	123.6912072318441	152433431.31399503	76216715.65699752	228650146.97099257	4365332.5
Bratislava	ssp245	2058	Slovakia	4365332.5	11.673982770977048	14668871.603168663	3215.0951458999907	3624.937663861396	2805.2526279385856	115.29698528729313	95.70042401651786	134.89354655806835	162990979.7637836	81495489.8818918	244486469.64567542	4365332.5
Bratislava	ssp245	2059	Slovakia	4365332.5	11.643918886627764	14673091.737801794	3216.0201069154714	3626.209485257682	2805.830728573261	115.33015544610761	95.7170090959251	134.94330179629006	163037871.16055885	81518935.58027942	244556806.7408383	4365332.5
Bratislava	ssp245	2060	Slovakia	4365332.5	11.54019019736184	13620134.077475116	2985.2348662959253	3308.8797794058055	2661.5899531860446	107.05393303752119	91.5788978916319	122.52896818341043	151338089.10851926	75669044.55425963	227007133.66277888	4365332.5
Bratislava	ssp245	2061	Slovakia	4365332.5	11.593210186000189	14005106.776103996	3069.612444077598	3424.898948855606	2714.32593929959	110.07980938101808	93.09183606338034	127.06778269865578	155615655.85184494	77807827.92592247	233423483.77776742	4365332.5
Bratislava	ssp245	2062	Slovakia	4365332.5	11.725049346244584	14675752.058460604	3216.6031908954847	3627.0112257302003	2806.1951560607695	115.35106550382412	95.72746412478335	134.97466688286482	163067430.91691878	81533715.45845939	244601146.3753782	4365332.5
Bratislava	ssp245	2063	Slovakia	4365332.5	12.097670709585666	16289821.057418343	3570.371738612249	4113.4429788407515	3027.3004983837473	128.03760981751878	102.0707362816307	154.00448335340684	181001917.94928476	90500958.97464238	271502876.9239271	4365332.5
Bratislava	ssp245	2064	Slovakia	4365332.5	11.692307354270255	14894957.554774694	3264.6482311835043	3693.073156126227	2836.2233062407813	117.0740155416415	96.58893914369204	137.55909193959093	165503100.1067781	82751550.05338904	248254650.16016713	4365332.5
Bratislava	ssp245	2065	Slovakia	4365332.5	11.621034248015274	14503192.337632596	3178.781882220853	3575.0069263025816	2782.5568381391245	113.99475016262315	95.04930645418287	132.94019387106337	161150059.30672306	80575029.65336153	241725088.9600846	4365332.5
Bratislava	ssp245	2066	Slovakia	4365332.5	11.887426946103306	15466341.75838158	3389.8831251247393	3865.2711352954257	2914.495114954054	121.5650819234906	98.8344723346166	144.29569151236456	171851950.494651	85925975.2473255	257777925.7419765	4365332.5
Bratislava	ssp245	2067	Slovakia	4365332.5	11.821587188709245	15568607.201955367	3412.2974689217335	3896.0908580162927	2928.504079827175	122.36888590119928	99.23637432347094	145.50139747892754	172988257.72365886	86494128.86182943	259482386.5854883	4365332.5
Bratislava	ssp245	2068	Slovakia	4365332.5	11.825553264983162	15590275.080060802	3417.0465928900485	3902.620903472726	2931.4722823073716	122.53919491273831	99.32152882924046	145.75686099623618	173229017.120656	86614508.560328	259843525.68098402	4365332.5
Bratislava	ssp245	2069	Slovakia	4365332.5	11.739549903641963	14680867.948243055	3217.724481806707	3628.553000733131	2806.895962880283	115.39127627701347	95.74756951137803	135.03498304264883	163124275.36348313	81562137.68174157	244686413.0452247	4365332.5
Bratislava	ssp245	2070	Slovakia	4365332.5	11.767226254998981	14942177.217503857	3274.9977463022246	3707.3037394144676	2842.6917531899817	117.44516097847108	96.77451186210685	138.1158100948353	166027774.34897944	83013887.17448972	249041661.52346915	4365332.5
Bratislava	ssp245	2071	Slovakia	4365332.5	11.742608445197666	14522573.342199625	3183.029773632804	3580.8477769940146	2785.211770271594	114.1470844020158	95.1254735738792	133.16869523015237	161365408.4493595	80682704.22467975	242048112.67403924	4365332.5
Bratislava	ssp245	2072	Slovakia	4365332.5	12.009836120379784	17156234.167152133	3760.2705023895182	4374.553779034496	3145.9872257445404	134.8475964523538	105.4757295990482	164.2194633056593	190628938.0402638	95314469.0201319	285943407.0603957	4365332.5
Bratislava	ssp245	2073	Slovakia	4365332.5	12.083598566390835	16999441.2300741	3725.9049271395384	4327.301113065774	3124.5087412133025	133.61520766005356	104.85953520289809	162.37088011720897	188886756.69695792	94443378.34847896	283330135.04543686	4365332.5
Bratislava	ssp245	2074	Slovakia	4365332.5	11.903138545902692	15457882.439301636	3388.0290277921495	3862.721751463114	2913.3363041211846	121.49859187477477	98.8012273102587	144.19595643929082	171757956.03193605	85878978.01596802	257636934.04790407	4365332.5
Bratislava	ssp245	2075	Slovakia	4365332.5	11.693145123169522	15099523.785969155	3309.4846654179064	3754.72325319853	2864.2460776372827	118.6819013004349	97.39288202308875	139.970920577781	167776107.28490126	83888053.64245063	251664160.9273519	4365332.5
Bratislava	ssp245	2076	Slovakia	4365332.5	11.908822235973215	16040977.79310695	3515.830749174136	4038.449118363346	2993.2123799849264	126.0817076213367	101.09278518353966	151.07063005913366	178236933.1191653	89118466.55958265	267355399.67874795	4365332.5
Bratislava	ssp245	2077	Slovakia	4365332.5	11.876778801093844	15956201.740103973	3497.2496964611546	4012.900170882996	2981.5992220393127	125.41536984156586	100.75961629365423	150.0711233894774	177294956.64590496	88647478.32295248	265942434.96885744	4365332.5
Bratislava	ssp245	2078	Slovakia	4365332.5	11.896249190489403	15511779.515756313	3399.842085645229	3878.9647060110983	2920.7194652793596	121.9222216262057	99.01304218597414	144.8314010664372	172356825.3611797	86178412.68058985	258535238.04176956	4365332.5
Bratislava	ssp245	2079	Slovakia	4365332.5	12.144240667328637	17081777.715660326	3743.951280144739	4352.1148484479245	3135.787711841553	134.26237049739078	105.18311662156668	163.34162437321476	189801626.28059426	94900813.14029713	284702439.4208914	4365332.5
Bratislava	ssp245	2080	Slovakia	4365332.5	12.130043538293071	16684885.708548902	3656.96125118881	4232.5035586335225	3081.4189437440973	131.14280866997095	103.62333570785677	158.66228163208507	185391619.9181736	92695809.9590868	278087429.87726045	4365332.5
Bratislava	ssp245	2081	Slovakia	4365332.5	12.040584226633005	16773267.116487827	3676.332518682273	4259.139051437034	3093.525985927512	131.83748445461703	103.97067360017982	159.70429530905415	186373656.7552645	93186828.37763225	279560485.1328967	4365332.5
Bratislava	ssp245	2082	Slovakia	4365332.5	12.145669886423969	17158849.23125696	3760.8436671248232	4375.34188054554	3146.3454537041057	134.868150794622	105.48600677018231	164.25029481906165	190657994.93517172	95328997.46758586	285986992.4027576	4365332.5
Bratislava	ssp245	2083	Slovakia	4365332.5	11.925268068245234	15666138.705573458	3433.6742368380283	3925.4839139011974	2941.864559774859	123.1354812223604	99.6196719840515	146.65129046066923	174071964.4846557	87035982.24232785	261107946.72698355	4365332.5
Bratislava	ssp245	2084	Slovakia	4365332.5	12.095179894459909	16949121.59315459	3714.8759656229336	4312.136290980443	3117.615640265425	133.21969649910528	104.66177962242395	161.77761337578653	188327637.55373105	94163818.77686553	282491456.33059657	4365332.5
Bratislava	ssp245	2085	Slovakia	4365332.5	11.834315529006329	15787706.39406821	3460.3192096587954	3962.120751529752	2958.5176677878385	124.09100039049878	100.0974315681207	148.08456921287686	175422745.73023546	87711372.86511773	263134118.5953532	4365332.5
Bratislava	ssp245	2086	Slovakia	4365332.5	12.10685524065082	16849660.616048392	3693.076299407877	4282.161749934739	3103.9908488810142	132.4379355617749	104.27089915375875	160.604971969791	187222491.73574597	93611245.86787298	280833737.603619	4365332.5
Bratislava	ssp245	2087	Slovakia	4365332.5	12.277484786959407	18152390.06030877	3978.6060406156303	4674.7651440954005	3282.44693713586	142.67735830890416	109.39061052732339	175.9641060904849	201697575.72525066	100848787.86262533	302546363.58787596	4365332.5
Bratislava	ssp245	2088	Slovakia	4365332.5	12.198268651343392	17434872.57007452	3821.3419331670275	4458.526996353572	3184.1568699804834	137.03768773621755	106.57077524098007	167.5046002314549	193724987.11075434	96862493.55537717	290587480.6661315	4365332.5
Bratislava	ssp245	2089	Slovakia	4365332.5	12.123562911224438	17454431.035270352	3825.6287200592647	4464.421328330398	3186.836111788132	137.19141681197263	106.64763977885761	167.7351938450876	193942308.08070922	96971154.04035461	290913462.1210638	4365332.5
Bratislava	ssp245	2090	Slovakia	4365332.5	12.237904155901862	18294188.310997993	4009.6851092598436	4717.498863481193	3301.8713550384937	143.79188921937632	109.94787598255945	177.63590245619315	203273145.84637946	101636572.92318973	304909718.76956916	4365332.5
Bratislava	ssp245	2091	Slovakia	4365332.5	12.250708796865325	18377537.347296186	4027.9533911882145	4742.617751132704	3313.2890312437257	144.4470106814598	110.2754367136012	178.61858464931828	204199266.23628557	102099633.11814278	306298899.35442835	4365332.5
Bratislava	ssp245	2092	Slovakia	4365332.5	12.113528073374562	16896365.54911831	3703.312997067037	4296.237209216084	3110.388784917989	132.80503523560685	104.45444899067473	161.1556214805389	187741446.63608223	93870723.31804112	281612169.9541234	4365332.5
Bratislava	ssp245	2093	Slovakia	4365332.5	12.184303572184735	17078222.123462707	3743.171972265808	4351.043300114395	3135.3006444172215	134.23442362646662	105.1691431861046	163.29970406682855	189762118.84801126	94881059.42400563	284643178.2720169	4365332.5
Bratislava	ssp245	2094	Slovakia	4365332.5	12.154503574006627	17756534.5963569	3891.8431992015217	4555.466237151001	3228.220161252042	139.5659436863035	107.83490321602305	171.29698415658387	197299086.75760403	98649543.37880202	295948630.13640606	4365332.5
Bratislava	ssp245	2095	Slovakia	4365332.5	12.074625392372473	17481621.67148727	3831.588311558864	4472.615766642347	3190.560856475381	137.4051345721838	106.7544986589632	168.05577048540437	194244432.78104675	97122216.39052337	291366649.1715701	4365332.5
Bratislava	ssp245	2096	Slovakia	4365332.5	12.021351471021607	16407004.738519398	3596.0558331001516	4148.758608761617	3043.3530574386864	128.95867079080455	102.53126676827358	155.38607481333548	182303986.95034292	91151993.47517146	273455980.4255144	4365332.5
Bratislava	ssp245	2097	Slovakia	4365332.5	12.159639150592088	16776823.37843017	3677.1119733545675	4260.210801611439	3094.013145097696	131.86543658971894	103.98464966773076	159.74622351170703	186413171.6296161	93206585.81480806	279619757.44442415	4365332.5
Bratislava	ssp245	2098	Slovakia	4365332.5	12.202525487835075	17071322.48439724	3741.6597226076237	4348.963956834392	3134.3554883808565	134.1801926259276	105.1420276858351	163.21835756602005	189685454.53723675	94842727.26861838	284528181.80585515	4365332.5
Brussels	ssp245	2024	Belgium	9136595.000000002	11.796359114325142	50679115.7553585	11107.751398433804	12779.784062757091	9435.718734110518	334.26819220414086	267.1790258539376	401.35735855434405	1223730711.684228	611865355.842114	1835596067.526342	9136595.000000002
Brussels	ssp245	2025	Belgium	9136595.000000002	11.62355439894524	46687792.52698919	10232.940827832312	11576.919528180038	8888.962127484585	307.94231062226703	254.0160850630007	361.8685361815333	1127353639.1561196	563676819.5780598	1691030458.7341795	9136595.000000002
Brussels	ssp245	2026	Belgium	9136595.000000002	11.862741152237342	51107414.16098626	11201.625021585092	12908.860294590113	9494.389748580074	337.093153366925	268.5915064353297	405.5948002985202	1234072682.038687	617036341.0193435	1851109023.0580306	9136595.000000002
Brussels	ssp245	2027	Belgium	9136595.000000002	11.788257909867863	48956542.47915638	10730.20109132101	12260.652390477	9199.749792165021	322.9064814403837	261.49817047205903	384.3147924087083	1182136343.0809762	591068171.5404881	1773204514.6214643	9136595.000000002
Brussels	ssp245	2028	Belgium	9136595.000000002	11.709149089982725	47844349.52904287	10486.432773487912	11925.470953456488	9047.394593519333	315.5707037482208	257.8302816259776	373.3111258704639	1155280612.6664455	577640306.3332227	1732920918.9996681	9136595.000000002
Brussels	ssp245	2029	Belgium	9136595.000000002	11.760599125790835	49091167.77707112	10759.70800593246	12301.224398067743	9218.191613797178	323.7944400065146	261.9421497551245	385.64673025790466	1185387092.6091092	592693546.3045546	1778080638.9136639	9136595.000000002
Brussels	ssp245	2030	Belgium	9136595.000000002	11.672707515052405	47925658.76954509	10504.25397688566	11949.975108128394	9058.532845642927	316.107001440615	258.0984304721747	374.11557240905523	1157243958.1838896	578621979.0919448	1735865937.2758346	9136595.000000002
Brussels	ssp245	2031	Belgium	9136595.000000002	11.889042800644471	51604859.39962292	11310.65411498491	13058.775298014862	9562.532931954958	340.3741916834249	270.23202559357964	410.5163577732701	1246084316.5517945	623042158.2758973	1869126474.8276918	9136595.000000002
Brussels	ssp245	2032	Belgium	9136595.000000002	11.801870221922572	49436679.7100292	10835.436648772587	12405.351281972919	9265.522015572256	326.0733599816065	263.0816097426704	389.06511022054235	1193730047.2426362	596865023.6213181	1790595070.8639543	9136595.000000002
Brussels	ssp245	2033	Belgium	9136595.000000002	11.804449568877395	49683347.76662541	10889.50088035532	12479.689600399173	9299.312160311463	327.7003277004389	263.8950936020866	391.505561798791	1199686253.6986725	599843126.8493363	1799529380.548009	9136595.000000002
Brussels	ssp245	2034	Belgium	9136595.000000002	11.94159889575969	53076062.665532246	11633.109625321202	13502.151624727263	9764.06762591514	350.0779216860233	275.0838905948788	425.0719527771676	1281608942.2835128	640804471.1417564	1922413413.4252691	9136595.000000002
Brussels	ssp245	2035	Belgium	9136595.000000002	12.080578457350187	55634537.76301647	12193.87129052322	14273.19891438004	10114.543666666403	366.9530552176317	283.52145736068303	450.3846530745802	1343387536.980875	671693768.4904375	2015081305.4713125	9136595.000000002
Brussels	ssp245	2036	Belgium	9136595.000000002	12.018488099715388	55203846.95759757	12099.473305773874	14143.401685349687	10055.544926198061	364.11231431715294	282.10108691044366	446.12354172386205	1332987798.1934943	666493899.0967472	1999481697.2902415	9136595.000000002
Brussels	ssp245	2037	Belgium	9136595.000000002	11.988905165882427	53406578.44810204	11705.551440678963	13601.759120844185	9809.343760513742	352.2579303836469	276.17389494369064	428.3419658236032	1289589790.169247	644794895.0846235	1934384685.2538705	9136595.000000002
Brussels	ssp245	2038	Belgium	9136595.000000002	11.905004321141094	51827124.46017644	11359.36974469527	13125.759288866608	9592.980200523933	341.8402026600179	270.96503108187613	412.71537423815954	1251451272.4798872	625725636.2399436	1877176908.719831	9136595.000000002
Brussels	ssp245	2039	Belgium	9136595.000000002	11.954391920904056	52641181.07270077	11537.793111823892	13371.09141866846	9704.494804979322	347.20953928250253	273.64969939311845	420.7693791718865	1271108010.032385	635554005.0161926	1906662015.0485778	9136595.000000002
Brussels	ssp245	2040	Belgium	9136595.000000002	11.90060108139239	51358742.68979159	11256.710726528727	12984.603138887609	9528.818314169845	338.7508605254051	269.4203600145697	408.08136103624037	1240141423.271391	620070711.6356955	1860212134.9070864	9136595.000000002
Brussels	ssp245	2041	Belgium	9136595.000000002	11.833269829351348	51733954.59899032	11338.948953202424	13097.680700563942	9580.217205840905	341.2256749477165	270.6577672257255	411.79358266970746	1249201532.7431643	624600766.3715822	1873802299.1147466	9136595.000000002
Brussels	ssp245	2042	Belgium	9136595.000000002	11.79908040129246	49886039.88199552	10933.926549477535	12540.77489544222	9327.078203512849	329.03723987755495	264.56354969064466	393.5109300644651	1204580588.6312711	602290294.3156356	1806870882.9469066	9136595.000000002
Brussels	ssp245	2043	Belgium	9136595.000000002	11.950694333647517	53289545.79780771	11679.900448833629	13566.48900705685	9793.311890610408	351.4860090140715	275.78793425890296	427.1840837692399	1286763844.0906622	643381922.0453311	1930145766.1359935	9136595.000000002
Brussels	ssp245	2044	Belgium	9136595.000000002	11.956700617834349	52681833.51224684	11546.703235560017	13383.34283880563	9710.063632314399	347.4776737452534	273.78376662449386	421.17158086601285	1272089630.1343925	636044815.0671962	1908134445.2015886	9136595.000000002
Brussels	ssp245	2045	Belgium	9136595.000000002	12.077920708054675	55261209.61830739	12112.04594373767	14160.689062549907	10063.402824925433	364.4906656875292	282.2902625956318	446.6910687794264	1334372914.1050148	667186457.0525074	2001559371.1575222	9136595.000000002
Brussels	ssp245	2046	Belgium	9136595.000000002	12.00755466626664	54258414.836013585	11892.255306522591	13858.476936379173	9926.03367666601	357.8764540140804	278.9831567589074	436.76975126925333	1310158782.6167405	655079391.3083702	1965238173.9251108	9136595.000000002
Brussels	ssp245	2047	Belgium	9136595.000000002	12.11912134646057	57168012.052211404	12529.975244319372	14735.341850849749	10324.608637788999	377.06751106005856	288.57868528189647	465.55633683822066	1380415799.1219275	690207899.5609637	2070623698.6828914	9136595.000000002
Brussels	ssp245	2048	Belgium	9136595.000000002	12.148338889969615	57073830.93643822	12509.332807985524	14706.958500890705	10311.707115080342	376.44631333709026	288.2680864204123	464.62454025376815	1378141640.9777977	689070820.4888989	2067212461.4666967	9136595.000000002
Brussels	ssp245	2049	Belgium	9136595.000000002	12.093390902691343	56841921.43092427	12458.503327324932	14637.06796498239	10279.938689667471	374.9166897434718	287.5032746236031	462.3301048633404	1372541804.0430157	686270902.0215079	2058812706.0645237	9136595.000000002
Brussels	ssp245	2050	Belgium	9136595.000000002	12.035901000598408	54646363.33849156	11977.285115284885	13975.392923427327	9979.177307142443	360.43527617699317	280.2625678403638	440.60798451362257	1319526438.1087177	659763219.0543588	1979289657.1630764	9136595.000000002
Brussels	ssp245	2051	Belgium	9136595.000000002	11.939222179910523	52343844.55852939	11472.623464882217	13281.48315412366	9663.763775640775	345.24837367045535	272.6691165870949	417.82763075381575	1263928330.2239776	631964165.1119888	1895892495.3359663	9136595.000000002
Brussels	ssp245	2052	Belgium	9136595.000000002	12.177363776273287	58463720.25501133	12813.966083289219	15125.829254433287	10502.102912145152	385.6137146020628	292.8517870528986	478.37564215122694	1411702807.537814	705851403.768907	2117554211.3067207	9136595.000000002
Brussels	ssp245	2053	Belgium	9136595.000000002	12.189373141027735	57874586.853765644	12684.840954249068	14948.28220200308	10421.399706495058	381.72792152800577	290.9088905158701	472.54695254014126	1397477211.3402882	698738605.6701441	2096215817.0104322	9136595.000000002
Brussels	ssp245	2054	Belgium	9136595.000000002	12.109671538256933	57074374.47046347	12509.451938730785	14707.122305665438	10311.78157179613	376.4498983668074	288.26987893527087	464.62991779834374	1378154765.5019658	689077382.7509829	2067232148.2529488	9136595.000000002
Brussels	ssp245	2055	Belgium	9136595.000000002	12.007512864179654	54773539.472743616	12005.159336490815	14013.719977585479	9996.59869539615	361.27410171398884	280.68198060886164	441.866222819116	1322597315.312432	661298657.656216	1983895972.968648	9136595.000000002
Brussels	ssp245	2056	Belgium	9136595.000000002	12.201486503189924	58800491.62337929	12887.77898594521	15227.321995585276	10548.235976305146	387.83498375430906	293.9624216290217	481.70754587959624	1419834706.8447638	709917353.4223819	2129752060.2671456	9136595.000000002
Brussels	ssp245	2057	Belgium	9136595.000000002	12.330059924944377	60365217.10376094	13230.732515891874	15698.883099261937	10762.58193252181	398.15556551323044	299.12271250848244	497.1884185179784	1457617580.4635797	728808790.2317898	2186426370.6953697	9136595.000000002
Brussels	ssp245	2058	Belgium	9136595.000000002	12.306745697170127	60782291.71621294	13322.146129579984	15824.576818083086	10819.71544107688	400.9064970289181	300.49817826632625	501.31481579150994	1467688533.847714	733844266.923857	2201532800.771571	9136595.000000002
Brussels	ssp245	2059	Belgium	9136595.000000002	12.306852898613588	61417436.767794445	13461.356003899218	16015.990395272034	10906.7216125264	405.0957727298688	302.5928161168016	507.598729342936	1483025157.1176736	741512578.5588368	2224537735.6765103	9136595.000000002
Brussels	ssp245	2060	Belgium	9136595.000000002	12.227675300680804	59301421.050566286	12997.571737109483	15378.287028436149	10616.856445782816	391.1390030046838	295.6144312542091	486.66357475515844	1431930472.8284147	715965236.4142073	2147895709.242622	9136595.000000002
Brussels	ssp245	2061	Belgium	9136595.000000002	12.20558431957382	59059004.66180733	12944.439377929437	15305.230034563589	10583.648721295289	389.54007834265366	294.814968923194	484.2651877621132	1426076929.8942409	713038464.9471204	2139115394.8413613	9136595.000000002
Brussels	ssp245	2062	Belgium	9136595.000000002	12.38631595330064	62456101.42307939	13689.008531084957	16329.012620152425	11049.004442017489	411.9465741192318	306.01821681148306	517.8749314269804	1508105425.762235	754052712.8811175	2262158138.6433525	9136595.000000002
Brussels	ssp245	2063	Belgium	9136595.000000002	12.504454537039338	64233958.21638835	14078.675773454044	16864.80507840992	11292.546468498169	423.6729226839167	311.8813910938255	535.4644542740077	1551034705.9306395	775517352.9653198	2326552058.8959594	9136595.000000002
Brussels	ssp245	2064	Belgium	9136595.000000002	12.286680282825493	60889152.3046591	13345.567628417495	15856.781378984666	10834.353877850324	401.61132573765497	300.85059262069467	502.37205885461515	1470268858.7409394	735134429.3704697	2205403288.111409	9136595.000000002
Brussels	ssp245	2065	Belgium	9136595.000000002	12.214201500939607	58689632.74978697	12863.481150637304	15193.912472036904	10533.049829237705	387.1037832447266	293.5968213742305	480.61074511522264	1417157836.7720394	708578918.3860197	2125736755.1580591	9136595.000000002
Brussels	ssp245	2066	Belgium	9136595.000000002	12.313275993989166	60122991.401748575	13177.641951067246	15625.883572628074	10729.400329506418	396.5578985786311	298.32387904118275	494.79191811607944	1451768641.9749382	725884320.9874691	2177652962.962407	9136595.000000002
Brussels	ssp245	2067	Belgium	9136595.000000002	12.36537022569994	63339260.19802584	13882.577577648564	16595.170059177384	11169.98509611974	417.7716932581626	308.9307763809485	526.6126101353766	1529430748.8284965	764715374.4142482	2294146123.2427444	9136595.000000002
Brussels	ssp245	2068	Belgium	9136595.000000002	12.37313002246757	63276890.82841815	13868.90757883044	16576.373810802463	11161.441346858413	417.3603187478353	308.72508912578485	525.9955483698857	1527924737.6852524	763962368.8426262	2291887106.5278788	9136595.000000002
Brussels	ssp245	2069	Belgium	9136595.000000002	12.310377055525665	60690142.52324274	13301.949046189255	15796.805828420835	10807.092263957675	400.2987014174888	300.1942804606116	500.403122374366	1465463439.825969	732731719.9129845	2198195159.7389536	9136595.000000002
Brussels	ssp245	2070	Belgium	9136595.000000002	12.367604421957092	61969365.203982785	13582.326620050084	16182.324992479476	10982.328247620693	408.7361701172533	304.41301481049385	513.0593254240127	1496352378.1622546	748176189.0811273	2244528567.243382	9136595.000000002
Brussels	ssp245	2071	Belgium	9136595.000000002	12.38429733054682	62193888.134953305	13631.537125468281	16249.989437429496	11013.084813507066	410.21707350566686	305.15346650470065	515.280680506633	1501773854.0899785	750886927.0449892	2252660781.134968	9136595.000000002
Brussels	ssp245	2072	Belgium	9136595.000000002	12.466794257404274	66123355.44962698	14492.790235533746	17434.21246376951	11551.36800729798	436.13496721837595	318.11241336105513	554.1575210756966	1596657313.7134335	798328656.8567168	2394985970.5701504	9136595.000000002
Brussels	ssp245	2073	Belgium	9136595.000000002	12.527924598198448	65420731.64661077	14338.790497886355	17222.46282450435	11455.118171268363	431.5006166593089	315.79523808152163	547.205995237096	1579691304.861543	789845652.4307715	2369536957.2923145	9136595.000000002
Brussels	ssp245	2074	Belgium	9136595.000000002	12.528288768853113	65000134.674288034	14246.60486011699	17095.70757257147	11397.502147662508	428.7264524401943	314.40815597196433	543.0447489084243	1569535298.2974713	784767649.1487356	2354302947.446207	9136595.000000002
Brussels	ssp245	2075	Belgium	9136595.000000002	12.145358483763252	58873040.76653323	12903.680168006347	15249.186120919338	10558.174215093357	388.31350179012276	294.2016806469286	482.4253229333168	1421586525.3850167	710793262.6925083	2132379788.0775251	9136595.000000002
Brussels	ssp245	2076	Belgium	9136595.000000002	12.442130378820798	64748599.08653328	14191.47377238992	17019.90232694675	11363.045217833089	427.0673795668695	313.5786195353019	540.5561395984369	1563461557.285435	781730778.6427175	2345192335.9281526	9136595.000000002
Brussels	ssp245	2077	Belgium	9136595.000000002	12.363752842688369	61631277.59939723	13508.225227264209	16080.435577398897	10936.01487712952	406.50621936323864	303.2980394334865	509.7143992929906	1488188696.1641648	744094348.0820824	2232283044.2462473	9136595.000000002
Brussels	ssp245	2078	Belgium	9136595.000000002	12.486952441858081	64157600.405666724	14061.939814939717	16841.79313545272	11282.086494426712	423.1692835226929	311.62957151321365	534.7089955321721	1549190920.8395956	774595460.4197978	2323786381.259393	9136595.000000002
Brussels	ssp245	2079	Belgium	9136595.000000002	12.424548157808625	62731980.24878098	13749.475123019554	16412.154184062496	11086.79606197661	413.7662095836675	306.92803454370096	520.6043846236339	1514766974.3445768	757383487.1722884	2272150461.5168653	9136595.000000002
Brussels	ssp245	2080	Belgium	9136595.000000002	12.437972200856272	63519138.01324499	13922.002852217141	16649.37981170918	11194.625892725104	418.9581273783077	309.52399344102105	528.3922613155944	1533774194.9118283	766887097.4559141	2300661292.3677425	9136595.000000002
Brussels	ssp245	2081	Belgium	9136595.000000002	12.469636727796583	64984414.32197212	14243.159303445009	17090.969932147495	11395.34867474252	428.6227644876496	314.35631199569195	542.889216979607	1569155704.5014715	784577852.2507358	2353733556.7522073	9136595.000000002
Brussels	ssp245	2082	Belgium	9136595.000000002	12.487544966599053	64369943.5235701	14108.4807722884	16905.78695180716	11311.17459276964	424.56985156912845	312.3298555364314	536.8098476018254	1554318295.122279	777159147.5611395	2331477442.6834183	9136595.000000002
Brussels	ssp245	2083	Belgium	9136595.000000002	12.45261083620569	63828236.365607634	13989.750436296628	16742.532739818475	11236.968132774782	420.9968714628795	310.54336548330696	531.4503774424519	1541237883.673549	770618941.8367745	2311856825.5103235	9136595.000000002
Brussels	ssp245	2084	Belgium	9136595.000000002	12.470993932335706	64953135.16460532	14236.303597720776	17081.54333677668	11391.063858664875	428.416454112442	314.2531568080882	542.5797514167957	1568400417.7342331	784200208.8671166	2352600626.60135	9136595.000000002
Brussels	ssp245	2085	Belgium	9136595.000000002	12.472933858315844	66013358.43519601	14468.681300863944	17401.062678598533	11536.299923129354	435.40945134041175	317.74965542207303	553.0692472587504	1594001254.6495275	797000627.3247638	2391001881.9742913	9136595.000000002
Brussels	ssp245	2086	Belgium	9136595.000000002	12.679656267167465	69391491.54926446	15209.094038194013	18419.130192427376	11999.057883960648	457.6908671116687	328.89036330770153	586.4913709156358	1675571842.025182	837785921.012591	2513357763.037773	9136595.000000002
Brussels	ssp245	2087	Belgium	9136595.000000002	12.811964912170938	72386101.07956399	15865.446811958296	19321.615256353267	12409.278367563325	477.44264650108823	338.7662530024113	616.119039999765	1747881620.8583431	873940810.4291716	2621822431.2875147	9136595.000000002
Brussels	ssp245	2088	Belgium	9136595.000000002	12.704875545039167	69836978.7917212	15306.735077636586	18553.386621660917	12060.083533612256	460.6292020247103	330.3595307642223	590.8988732851983	1686328865.152608	843164432.576304	2529493297.728912	9136595.000000002
Brussels	ssp245	2089	Belgium	9136595.000000002	12.527878477409134	66644713.11287089	14607.060408299532	17591.333951322467	11622.786865276597	439.5737265768779	319.83179304030614	559.3156601134497	1609246353.0992694	804623176.5496347	2413869529.648904	9136595.000000002
Brussels	ssp245	2090	Belgium	9136595.000000002	12.700994928666118	69148639.56150626	15155.866205260707	18345.941922144084	11965.790488377334	456.08906933538157	328.089464419558	584.0886742512052	1669707780.8357978	834853890.4178989	2504561671.2536964	9136595.000000002
Brussels	ssp245	2091	Belgium	9136595.000000002	12.613441744528735	68395613.99417558	14990.819505571795	18119.00271007183	11862.636301071761	451.12227993261763	325.606069718176	576.6384901470592	1651524738.379525	825762369.1897625	2477287107.5692873	9136595.000000002
Brussels	ssp245	2092	Belgium	9136595.000000002	12.611887575013972	67581167.12469754	14812.3106026725	17873.552968585296	11751.068236759702	445.7503692619385	322.92011438283646	568.5806241410404	1631858577.4301789	815929288.7150894	2447787866.1452684	9136595.000000002
Brussels	ssp245	2093	Belgium	9136595.000000002	12.604643468860475	67288617.89648394	14748.190223885955	17785.387447753797	11710.993000018112	443.8207795248611	321.95531951429774	565.6862395354243	1624794494.525246	812397247.262623	2437191741.787869	9136595.000000002
Brussels	ssp245	2094	Belgium	9136595.000000002	12.560284997329243	67655786.55389617	14828.665546058499	17896.041015741048	11761.290076375954	446.2425424447134	323.1662009742239	569.3188839152028	1633660386.4364665	816830193.2182332	2450490579.6547	9136595.000000002
Brussels	ssp245	2095	Belgium	9136595.000000002	12.583626013228933	67721504.56806374	14843.069494369196	17915.846444668256	11770.292544070138	446.6760038708575	323.3829316872959	569.969076054419	1635247256.1173813	817623628.0586907	2452870884.176072	9136595.000000002
Brussels	ssp245	2096	Belgium	9136595.000000002	12.545983425758571	66690180.626528755	14617.025890745092	17605.036489685113	11629.015291805074	439.87362019909114	319.9817398514127	559.7655005467694	1610344241.095493	805172120.5477465	2415516361.6432395	9136595.000000002
Brussels	ssp245	2097	Belgium	9136595.000000002	12.571203182094127	66425194.4964609	14558.946738949398	17525.177655966032	11592.715821932765	438.12583053589833	319.10784501981635	557.1438160519801	1603945714.5880508	801972857.2940254	2405918571.8820763	9136595.000000002
Brussels	ssp245	2098	Belgium	9136595.000000002	12.783169354904068	69970859.38843805	15336.078770067677	18593.734198753664	12078.423341381687	461.51224870713065	330.8010541054325	592.2234433088286	1689561632.6438937	844780816.3219469	2534342448.9658403	9136595.000000002
Bucharest	ssp245	2024	Romania	14998803.500000002	12.564170864559202	48532468.21903734	10637.253308282521	13660.336473958852	7614.17014260619	489.6268277248469	304.09238852822943	675.1612669214652	409901328.322203	204950664.1611015	614851992.4833045	14998803.500000002
Bucharest	ssp245	2025	Romania	14998803.500000002	12.637558761777193	50887934.42614122	11153.519874223097	14370.203002127144	7936.836746319051	513.3902893644276	315.9741193480198	710.8064593808364	429795406.7101465	214897703.35507324	644693110.0652198	14998803.500000002
Bucharest	ssp245	2026	Romania	14998803.500000002	12.822187620520896	53932584.75299484	11820.840493807453	15287.768854055634	8353.912133559272	544.1066847132197	331.33231702241585	756.8810524040243	455510278.81641084	227755139.40820542	683265418.2246163	14998803.500000002
Bucharest	ssp245	2027	Romania	14998803.500000002	12.664600672484342	46454142.51709929	10181.729866761852	13033.991741867932	7329.4679916557725	468.65933817071607	293.608643751164	643.7100325902688	392347956.38023394	196173978.19011697	588521934.5703509	14998803.500000002
Bucharest	ssp245	2028	Romania	14998803.500000002	12.793913915734809	51623845.17701346	11314.815381263588	14591.98432430782	8037.646438219356	520.8146314525314	319.68629039207167	721.942972512992	436010849.8017217	218005424.90086085	654016274.7025826	14998803.500000002
Bucharest	ssp245	2029	Romania	14998803.500000002	12.832335592260387	54149691.73065919	11868.425584802379	15353.198354173655	8383.652815431102	546.296999870301	332.42747460095643	760.1665251396458	457343946.9111591	228671973.45557955	686015920.3667387	14998803.500000002
Bucharest	ssp245	2030	Romania	14998803.500000002	12.622016174204052	51355820.43895145	11256.070233195202	14511.209745713788	8000.930720676615	518.1106251024568	318.33428721703433	717.8869629878797	433747134.39250356	216873567.19625178	650620701.5887554	14998803.500000002
Bucharest	ssp245	2031	Romania	14998803.500000002	13.018965785761857	57608078.47641921	12626.428159215533	16395.451893991743	8857.404424439323	581.1874349441921	349.87269213790194	812.5021777504825	486553203.5791068	243276601.7895534	729829805.3686602	14998803.500000002
Bucharest	ssp245	2032	Romania	14998803.500000002	12.922161071235584	56545621.34766363	12393.5608433239	16075.259334640748	8711.862352007052	570.4686824752594	344.51331590343557	796.4240490470835	477579776.00899494	238789888.00449747	716369664.0134923	14998803.500000002
Bucharest	ssp245	2033	Romania	14998803.500000002	12.73144301934827	53258464.62675495	11673.088137371311	15084.609363955939	8261.566910786685	537.3057262821212	327.9318378068665	746.6796147573765	449816714.37729454	224908357.18864727	674725071.5659418	14998803.500000002
Bucharest	ssp245	2034	Romania	14998803.500000002	12.767495964855726	52563556.34882683	11520.779473715835	14875.18495142966	8166.373996002012	530.2950435749066	324.42649645325923	736.1635906965544	443947574.87877864	221973787.43938932	665921362.3181679	14998803.500000002
Bucharest	ssp245	2035	Romania	14998803.500000002	13.021310230956997	55887226.03302268	12249.255020936842	15876.838828858543	8621.67121301514	563.8263660811781	341.192157706395	786.4605744559622	472019022.065585	236009511.0327925	708028533.0983775	14998803.500000002
Bucharest	ssp245	2036	Romania	14998803.500000002	13.152271541820747	61114648.57632596	13394.991468784137	17452.22644464857	9337.7564929197	616.5639747579762	367.5609620447941	865.5669874711592	516169412.985964	258084706.492982	774254119.478946	14998803.500000002
Bucharest	ssp245	2037	Romania	14998803.500000002	13.002790675992571	57628522.09631712	12630.908952617816	16401.612984919884	8860.20492031575	581.3936833614916	349.97581634655177	812.8115503764324	486725868.7506792	243362934.3753396	730088803.1260188	14998803.500000002
Bucharest	ssp245	2038	Romania	14998803.500000002	13.096497111126762	60962481.06671051	13361.639685854723	17406.36774312063	9316.911628588816	615.0288108203102	366.79338007596107	863.2642415646602	514884218.4222474	257442109.2111237	772326327.6333711	14998803.500000002
Bucharest	ssp245	2039	Romania	14998803.500000002	13.15182467544029	62057966.0986871	13601.745994233153	17736.51391714097	9466.978071325335	626.0807700696507	372.3193597006313	879.8421804386707	524136597.01007575	262068298.50503787	786204895.5151136	14998803.500000002
Bucharest	ssp245	2040	Romania	14998803.500000002	13.154155767793492	60940457.856640585	13356.812680907891	17399.730611318737	9313.894750497046	614.8066264790114	366.6822879053116	862.9309650527119	514698212.1589592	257349106.0794796	772047318.2384388	14998803.500000002
Bucharest	ssp245	2041	Romania	14998803.500000002	13.07303612461345	60003139.63480171	13151.373070641836	17117.251147202907	9185.49499408076	605.3503559786868	361.9541526551493	848.7465593022249	506781697.7451788	253390848.8725894	760172546.6177683	14998803.500000002
Bucharest	ssp245	2042	Romania	14998803.500000002	12.904008413028563	60520986.07492666	13264.873660258263	17273.314457925495	9256.43286259103	610.574724716387	364.5663370239994	856.583112408775	511155387.18368274	255577693.59184137	766733080.7755241	14998803.500000002
Bucharest	ssp245	2043	Romania	14998803.500000002	13.135798982769684	62167072.87928611	13625.659809158964	17769.395412663962	9481.924205653966	627.181509612236	372.86972947192396	881.4932897525487	525058104.1152707	262529052.05763534	787587156.172906	14998803.500000002
Bucharest	ssp245	2044	Romania	14998803.500000002	13.182508214757863	64402071.830887415	14115.522593071579	18442.956740543807	9788.088445599351	649.7296199144348	384.14378462302335	915.3154552058469	543934725.739487	271967362.8697435	815902088.6092305	14998803.500000002
Bucharest	ssp245	2045	Romania	14998803.500000002	13.447948788942119	69950648.75560412	15331.649042324552	20115.130608266645	10548.16747638246	705.7072410355145	412.1325951835632	999.2818868874664	590797560.769317	295398780.3846585	886196341.1539755	14998803.500000002
Bucharest	ssp245	2046	Romania	14998803.500000002	13.29129195877112	63910181.83110064	14007.711086268999	18294.71591869026	9720.70625384774	644.7671164806889	381.6625329061504	907.8717000552277	539780262.3111895	269890131.15559477	809670393.4667842	14998803.500000002
Bucharest	ssp245	2047	Romania	14998803.500000002	13.440755457179346	66882418.315385304	14659.160178714952	19190.458420803443	10127.86193662646	674.7529543012631	396.6554518164375	952.8504567860892	564883532.9195873	282441766.4597936	847325299.379381	14998803.500000002
Bucharest	ssp245	2048	Romania	14998803.500000002	13.429610852265776	68059964.7337851	14917.252544391618	19545.33542360886	10289.169665174377	686.6328017208848	402.59537552624835	970.6702279155218	574828995.385759	287414497.6928795	862243493.0786386	14998803.500000002
Bucharest	ssp245	2049	Romania	14998803.500000002	13.473726495723376	67256025.58487049	14741.046703533624	19303.05239242912	10179.04101463813	678.522145296194	398.54004731390296	958.5042432784858	568038989.9085383	284019494.9542692	852058484.8628075	14998803.500000002
Bucharest	ssp245	2050	Romania	14998803.500000002	13.519171275966064	70477978.53832658	15447.228172784271	20274.05191264876	10620.404432919784	711.0272838471416	414.79261658937673	1007.261951104907	595251345.7576725	297625672.8788363	892877018.6365088	14998803.500000002
Bucharest	ssp245	2051	Romania	14998803.500000002	13.392496851005413	65382630.75273308	14330.439617037753	18738.467648497295	9922.411585578211	659.6221304732163	389.0900399024141	930.1542210440193	552216447.6323178	276108223.8161589	828324671.4484767	14998803.500000002
Bucharest	ssp245	2052	Romania	14998803.500000002	13.346841197245615	65129305.762086235	14274.916331416525	18662.12313076811	9887.709532064942	657.0664246518261	387.812186991719	926.3206623119339	550076885.1090456	275038442.5545228	825115327.6635685	14998803.500000002
Bucharest	ssp245	2053	Romania	14998803.500000002	13.69794307386775	71128887.54420666	15589.893160374428	20470.216270585224	10709.570050163631	717.5940735321049	418.0760114318584	1017.1121356323517	600748870.9386083	300374435.46930414	901123306.4079125	14998803.500000002
Bucharest	ssp245	2054	Romania	14998803.500000002	13.414793709843249	69105640.00673375	15146.441645311868	19860.470437374206	10432.412853249532	697.1822480093651	407.8700986704885	986.4943973482422	583660684.7496884	291830342.3748442	875491027.1245326	14998803.500000002
Bucharest	ssp245	2055	Romania	14998803.500000002	13.232779875813524	65845726.569185145	14431.940069958753	18878.03077126367	9985.849368653835	664.2941396221992	391.42604447690553	937.1622347674935	556127717.700995	278063858.8504975	834191576.5514925	14998803.500000002
Bucharest	ssp245	2056	Romania	14998803.500000002	13.669871929661292	69153764.6369495	15156.989509468747	19874.973750589914	10439.00526834758	697.6677603043845	408.1128548179982	987.2226657907711	584067141.5109935	292033570.75549674	876100712.2664902	14998803.500000002
Bucharest	ssp245	2057	Romania	14998803.500000002	13.638867525135511	69716587.13606499	15280.347865439267	20044.591490049377	10516.104240829158	703.3458765207357	410.9519129261738	995.739840115298	588820695.1311361	294410347.56556803	883231042.6967041	14998803.500000002
Bucharest	ssp245	2058	Romania	14998803.500000002	13.560505155996864	70315980.94610888	15411.72185120231	20225.230720473563	10598.212981931058	709.3929476988415	413.9754485152267	1004.8104468824567	593883127.1058756	296941563.5529378	890824690.6588135	14998803.500000002
Bucharest	ssp245	2059	Romania	14998803.500000002	13.628062801236883	73572358.93891786	16125.448534557705	21206.60491008723	11044.29215902818	742.2453882402132	430.40166878591253	1054.0891076945143	621386234.0722746	310693117.0361373	932079351.1084118	14998803.500000002
Bucharest	ssp245	2060	Romania	14998803.500000002	13.672392441366076	72689603.84260419	15931.967965502652	20940.569127636532	10923.366803368772	733.3395857264142	425.948767529013	1040.7304039238159	613930555.434026	306965277.717013	920895833.151039	14998803.500000002
Bucharest	ssp245	2061	Romania	14998803.500000002	13.511926164380592	70449110.26288165	15440.900879536068	20265.35188443248	10616.449874639657	710.736042073404	414.6469957025079	1006.8250884443005	595007526.6220406	297503763.3110203	892511289.9330609	14998803.500000002
Bucharest	ssp245	2062	Romania	14998803.500000002	13.661162694585492	72146150.09524533	15812.854815396604	20776.788546240718	10848.921084552492	727.8568739645982	423.20741164810505	1032.506336281092	609340588.735471	304670294.3677355	914010883.1032065	14998803.500000002
Bucharest	ssp245	2063	Romania	14998803.500000002	13.946200156880522	74842088.76179391	16403.74548203739	21589.263212871792	11218.227751202981	755.0552412737856	436.8065953026987	1073.3038872448726	632110270.1682389	316055135.08411944	948165405.2523583	14998803.500000002
Bucharest	ssp245	2064	Romania	14998803.500000002	13.82637014961786	76567203.99026245	16781.85292937295	22109.1609529582	11454.54490578771	772.4593158607746	445.50863259619325	1099.4099991253563	646680454.8220805	323340227.41104025	970020682.2331207	14998803.500000002
Bucharest	ssp245	2065	Romania	14998803.500000002	13.75249234815646	74318629.17493118	16289.01461368391	21431.508268885762	11146.520958482059	749.7742434930624	434.16609641233714	1065.3823905737884	627689172.5432502	313844586.2716251	941533758.8148754	14998803.500000002
Bucharest	ssp245	2066	Romania	14998803.500000002	13.836160499434536	75264529.8458327	16496.335308676025	21716.57422449992	11276.09639285213	759.3170992725387	438.9375243020753	1079.6966742430025	635678173.6324488	317839086.8162244	953517260.4486732	14998803.500000002
Bucharest	ssp245	2067	Romania	14998803.500000002	13.859044432798939	75298075.8224978	16503.68785150673	21726.68397089214	11280.691732121322	759.6555327118465	439.1067410217292	1080.2043244019642	635961500.2568609	317980750.1284304	953942250.3852913	14998803.500000002
Bucharest	ssp245	2068	Romania	14998803.500000002	13.71578016811843	73754446.61629868	16165.358162476785	21261.480648475965	11069.235676477605	744.0824061194888	431.32017772555037	1056.8446345134278	622924131.9696705	311462065.98483527	934386197.9545058	14998803.500000002
Bucharest	ssp245	2069	Romania	14998803.500000002	13.884667981328084	76838565.96812063	16841.32952725968	22190.94127505245	11491.717779466917	775.1969904373937	446.8774698845028	1103.516510990285	648972356.2905613	324486178.14528066	973458534.435842	14998803.500000002
Bucharest	ssp245	2070	Romania	14998803.500000002	13.590074269866019	72081949.91004789	15798.783541928668	20757.440545222304	10840.126538635031	727.209181107196	422.8835652194039	1031.5347969949885	608798359.1280212	304399179.5640106	913197538.6920319	14998803.500000002
Bucharest	ssp245	2071	Romania	14998803.500000002	13.709292198892964	75756573.5968242	16604.18051437279	21864.861382332972	11343.499646412609	764.2811538475597	441.4195515895858	1087.142756105534	639833935.6310714	319916967.8155357	959750903.4466071	14998803.500000002
Bucharest	ssp245	2072	Romania	14998803.500000002	13.934738565809592	79748511.61100802	17479.125832550064	23067.911194826724	11890.340470273404	804.5543980917541	461.556173711683	1147.5526224718258	673549523.4558821	336774761.72794104	1010324285.1838231	14998803.500000002
Bucharest	ssp245	2073	Romania	14998803.500000002	13.81674121559862	78955451.12215707	17305.304355541637	22828.906663940135	11781.702047143137	796.5534926031341	457.555720967373	1135.5512642388956	666851398.2677562	333425699.1338781	1000277097.4016343	14998803.500000002
Bucharest	ssp245	2074	Romania	14998803.500000002	13.752939187469396	73125955.46935537	16027.606678215241	21072.072357616344	10983.14099881414	737.7417822480191	428.1498657898155	1047.3336987062232	617615946.2246535	308807973.11232674	926423919.3369802	14998803.500000002
Bucharest	ssp245	2075	Romania	14998803.500000002	13.762247109449028	76188568.08076379	16698.8642368801	21995.051500780522	11402.676972979676	768.6393927034807	443.5986710175463	1093.6801143894158	643482526.3434895	321741263.17174476	965223789.5152342	14998803.500000002
Bucharest	ssp245	2076	Romania	14998803.500000002	13.806236653942083	76261501.7881296	16714.849706987672	22017.031522178433	11412.66789179691	769.3751949629201	443.966572147266	1094.7838177785743	644098518.5776733	322049259.28883666	966147777.8665099	14998803.500000002
Bucharest	ssp245	2077	Romania	14998803.500000002	13.937405403401469	78575495.60675105	17222.02643435676	22714.399522310934	11729.65334640259	792.7202564107121	455.639102871162	1129.8014099502625	663642324.503666	331821162.251833	995463486.7554991	14998803.500000002
Bucharest	ssp245	2078	Romania	14998803.500000002	13.913521278519298	77935939.7659688	17081.849811719556	22521.656666184776	11642.042957254336	786.2680047745126	452.41297705306226	1120.1230324959631	658240687.2432305	329120343.62161523	987361030.8648458	14998803.500000002
Bucharest	ssp245	2079	Romania	14998803.500000002	14.22189175084919	83446754.58071133	18289.69963412888	24182.450171997596	12396.949096260165	841.8646573853692	480.21130335849057	1203.5180114122484	704784586.525371	352392293.2626855	1057176879.7880564	14998803.500000002
Bucharest	ssp245	2080	Romania	14998803.500000002	14.119211764454457	81871440.93261021	17944.425409887535	23707.698113665745	12181.152706109324	825.9718777165045	472.2649135240582	1179.678841908951	691479613.9868542	345739806.9934271	1037219420.9802814	14998803.500000002
Bucharest	ssp245	2081	Romania	14998803.500000002	14.144458966077538	82706218.457733	18127.39034690075	23959.274902058914	12295.505791742582	834.3936515615342	476.47580044657303	1192.3115026764958	698530077.9125097	349265038.95625484	1047795116.8687645	14998803.500000002
Bucharest	ssp245	2082	Romania	14998803.500000002	14.237665224095085	84429161.82515031	18505.02176989632	24478.518108677825	12531.525431114815	851.7758150140645	485.1668821728382	1218.3847478552912	713081919.2023624	356540959.6011812	1069622878.8035436	14998803.500000002
Bucharest	ssp245	2083	Romania	14998803.500000002	13.892640813406043	74600628.46457373	16350.822677167209	21516.4943561753	11185.15099815912	752.6192341287165	435.5885917301642	1069.649876527269	630070915.8926448	315035457.9463224	945106373.8389671	14998803.500000002
Bucharest	ssp245	2084	Romania	14998803.500000002	14.17433758830417	85459825.47269753	18730.920651550507	24789.12907095233	12672.71223214868	862.1738143476709	490.3658818396414	1233.9817468557007	721786821.5839248	360893410.7919624	1082680232.3758872	14998803.500000002
Bucharest	ssp245	2085	Romania	14998803.500000002	13.884621907678078	78574289.078788	17221.761989871706	22714.035911143983	11729.48806859943	792.708084178786	455.6330167551989	1129.7831516023734	663632134.2654015	331816067.13270074	995448201.3981023	14998803.500000002
Bucharest	ssp245	2086	Romania	14998803.500000002	14.096291151184088	81824394.02408865	17934.113758704727	23693.51959328938	12174.707924120068	825.497238172731	472.02759375217147	1178.966882593291	691082259.5764129	345541129.78820646	1036623389.3646194	14998803.500000002
Bucharest	ssp245	2087	Romania	14998803.500000002	14.241468144291176	83764124.56089905	18359.260177731663	24278.09591945142	12440.424436011905	845.0664903503255	481.8122198409687	1208.3207608596827	707465067.8860427	353732533.94302136	1061197601.8290641	14998803.500000002
Bucharest	ssp245	2088	Romania	14998803.500000002	14.224782445093627	87442265.171449	19165.42798278371	25386.576651397983	12944.279314169433	882.1739440850384	500.36594670832517	1263.981941461752	738530348.0447966	369265174.0223983	1107795522.067195	14998803.500000002
Bucharest	ssp245	2089	Romania	14998803.500000002	13.978377979291084	81337615.93577716	17827.42267085563	23546.81934749688	12108.025994214384	820.5863069975387	469.5721281645753	1171.6004858305025	686970970.9418334	343485485.4709167	1030456456.41275	14998803.500000002
Bucharest	ssp245	2090	Romania	14998803.500000002	14.172202303931616	82831620.94587556	18154.875823753908	23997.067432732012	12312.684214775809	835.6587927074766	477.1083710195442	1194.2092143954094	699589217.254703	349794608.6273515	1049383825.8820546	14998803.500000002
Bucharest	ssp245	2091	Romania	14998803.500000002	14.256625782680272	87050499.36771914	19079.561505253878	25268.510244794466	12890.612765713287	878.2215580900465	498.3897537108292	1258.0533624692644	735221525.5341564	367610762.7670782	1102832288.3012347	14998803.500000002
Bucharest	ssp245	2092	Romania	14998803.500000002	14.193593568296295	80570956.62438184	17659.387753289535	23315.7713358435	12003.004170735576	812.8517536076306	465.70485146962125	1159.9986557456402	680495827.9778857	340247913.98894286	1020743741.9668286	14998803.500000002
Bucharest	ssp245	2093	Romania	14998803.500000002	14.205838743240546	83970544.4928638	18404.502902545857	24340.304666070937	12468.701139020775	847.1489877005719	482.8534685160919	1211.4445068850523	709208474.051224	354604237.025612	1063812711.076836	14998803.500000002
Bucharest	ssp245	2094	Romania	14998803.500000002	14.274361933630296	84688615.40313035	18561.888307535788	24556.70959793209	12567.067017139481	854.3933499755029	486.4756496535574	1222.3110502974487	715273243.2819867	357636621.64099336	1072909864.9229801	14998803.500000002
Bucharest	ssp245	2095	Romania	14998803.500000002	14.18210175363337	84447144.47249478	18508.96317205402	24483.93753664466	12533.988807463376	851.9572355536844	485.25759244264816	1218.6568786647206	713233799.1974204	356616899.5987102	1069850698.7961305	14998803.500000002
Bucharest	ssp245	2096	Romania	14998803.500000002	14.096455265511016	81136910.78994927	17783.432501907053	23486.33286519258	12080.532138621522	818.5614640940985	468.5597067128552	1168.563221475342	685275831.4013375	342637915.70066875	1027913747.1020062	14998803.500000002
Bucharest	ssp245	2097	Romania	14998803.500000002	14.330629197088758	86124197.17622557	18876.536367392273	24989.350680234762	12763.722054549786	868.8764244057551	493.7171868686835	1244.035661942827	727398051.627836	363699025.813918	1091097077.4417539	14998803.500000002
Bucharest	ssp245	2098	Romania	14998803.500000002	14.265950244404959	83222637.50674024	18240.57808366946	24114.90804011589	12366.248127223027	839.6036198574163	479.0807845945141	1200.1264551203187	702891711.7202853	351445855.86014265	1054337567.5804279	14998803.500000002
Budapest	ssp245	2024	Hungary	7786130.999999999	11.574805980475887	32998581.794926114	7232.565872862506	9063.574361365347	5401.557384359665	209.37453194418492	138.70038909176003	280.04867479660976	329636429.88682973	164818214.94341487	494454644.8302446	7786130.999999999
Budapest	ssp245	2025	Hungary	7786130.999999999	11.65463208815202	34191633.437114365	7494.0566437530815	9423.124171339889	5564.9891161662745	216.94439148302123	142.4853188611782	291.4034641048643	341554314.31124216	170777157.15562108	512331471.4668633	7786130.999999999
Budapest	ssp245	2026	Hungary	7786130.999999999	11.885418885224981	37697023.51237854	8262.361317783587	10479.543098131833	6045.1795374353405	239.18593540304008	153.6060908211876	324.76577998489256	376571100.09165925	188285550.04582962	564856650.1374888	7786130.999999999
Budapest	ssp245	2027	Hungary	7786130.999999999	11.642191791871573	33086840.69438591	7251.9102891824605	9090.172933805286	5413.647644559636	209.93453073077353	138.98038848505433	280.88867297649267	330518084.39866495	165259042.19933248	495777126.5979974	7786130.999999999
Budapest	ssp245	2028	Hungary	7786130.999999999	11.774533481801965	36644359.43528841	8031.64042417479	10162.301869419738	5900.978978929842	232.50682871279196	150.26653747606355	314.7471199495203	366055604.8986092	183027802.4493046	549083407.3479139	7786130.999999999
Budapest	ssp245	2029	Hungary	7786130.999999999	11.680105570641881	34353361.67170541	7529.503928047009	9471.864187244038	5587.14366884998	217.97054992916583	142.99839808425048	292.9427017740811	343169884.2831212	171584942.1415606	514754826.42468184	7786130.999999999
Budapest	ssp245	2030	Hungary	7786130.999999999	11.615218391147303	33134288.390780184	7262.3097842825755	9104.472239567944	5420.147328997208	210.23558425137995	139.13091524535753	281.34025325740225	330992058.9877233	165496029.49386165	496488088.4815849	7786130.999999999
Budapest	ssp245	2031	Hungary	7786130.999999999	12.01335914836151	40106219.94414529	8790.404371321503	11205.602296746469	6375.206445896538	254.47217947248342	161.24921285590924	347.69514608905763	400637555.90478677	200318777.95239338	600956333.8571801	7786130.999999999
Budapest	ssp245	2032	Hungary	7786130.999999999	11.849346102919943	37455513.93998352	8209.427712875087	10406.759391382646	6012.096034367528	237.65356792147688	152.83990708040602	322.46722876254785	374158561.4643171	187079280.73215854	561237842.1964756	7786130.999999999
Budapest	ssp245	2033	Hungary	7786130.999999999	11.709378772137343	34823382.033650205	7632.522089569156	9613.514159336992	5651.530019801321	220.95280819402117	144.48952721667814	297.4160891713642	347865111.3401028	173932555.6700514	521797667.0101542	7786130.999999999
Budapest	ssp245	2034	Hungary	7786130.999999999	11.867065832074765	37377670.438432634	8192.366123494074	10383.29970598375	6001.432541004394	237.15965437078555	152.59295030506036	321.7263584365108	373380950.6536288	186690475.3268144	560071425.9804432	7786130.999999999
Budapest	ssp245	2035	Hungary	7786130.999999999	11.996281197455039	39262845.55972472	8605.555191174528	10951.434674044378	6259.675708304678	249.12100656180664	158.57362640057087	339.6683867230423	392212741.6850111	196106370.84250554	588319112.5275166	7786130.999999999
Budapest	ssp245	2036	Hungary	7786130.999999999	12.141550290883643	42716791.39834933	9362.584416078553	11992.34985828741	6732.818973869694	271.0361390913428	169.53119266533895	372.5410855173467	426715629.78917336	213357814.89458668	640073444.68376	7786130.999999999
Budapest	ssp245	2037	Hungary	7786130.999999999	12.151925563210325	41978593.481945015	9200.787612483087	11769.879253343646	6631.695971622527	266.3523061863457	167.18927621284038	365.515336159851	419341466.6440541	209670733.32202706	629012199.9660811	7786130.999999999
Budapest	ssp245	2038	Hungary	7786130.999999999	12.124219187022758	41747626.67554283	9150.164750805896	11700.272818537509	6600.056683074284	264.88683208550015	166.4565391624176	363.3171250085826	417034244.0501284	208517122.0250642	625551366.0751926	7786130.999999999
Budapest	ssp245	2039	Hungary	7786130.999999999	12.205718464530168	43237494.55401476	9476.71113512851	12149.274096981102	6804.1481732759175	274.3399774252698	171.18311183230247	377.4968430182372	431917148.15535676	215958574.07767838	647875722.2330351	7786130.999999999
Budapest	ssp245	2040	Hungary	7786130.999999999	12.137577422956369	42427870.53661449	9299.259295698314	11905.277817764585	6693.240773632045	269.2029490903126	168.61459766482386	369.79130051580137	423829480.25784063	211914740.12892032	635744220.386761	7786130.999999999
Budapest	ssp245	2041	Hungary	7786130.999999999	11.922223512974337	38537872.46414213	8446.656978444098	10732.949631540037	6160.3643253481605	244.5210845559748	156.27366539765495	332.76850371429464	384970686.7240755	192485343.36203775	577456030.0861132	7786130.999999999
Budapest	ssp245	2042	Hungary	7786130.999999999	11.93339022792519	38519873.933770224	8442.712095074914	10727.525416907409	6157.898773242419	244.40688468230388	156.21656546081948	332.5972039037882	384790891.98829347	192395445.99414673	577186337.9824402	7786130.999999999
Budapest	ssp245	2043	Hungary	7786130.999999999	12.111936474759563	41850331.77334356	9172.67545717318	11731.225039792524	6614.125874553835	265.5384913572211	166.78236879827813	364.29461391616417	418060207.5894284	209030103.7947142	627090311.3841426	7786130.999999999
Budapest	ssp245	2044	Hungary	7786130.999999999	12.041103634541342	40994854.42232402	8985.173572018211	11473.409947704442	6496.937196331981	260.11052566246224	164.0683859508987	356.1526653740257	409514491.8495353	204757245.92476764	614271737.774303	7786130.999999999
Budapest	ssp245	2045	Hungary	7786130.999999999	12.415284255403803	47388802.71260603	10386.586895915638	13400.353268063403	7372.820523767872	300.6798428189612	184.35304452914812	417.00664110877426	473386275.8064165	236693137.90320826	710079413.7096248	7786130.999999999
Budapest	ssp245	2046	Hungary	7786130.999999999	12.222647678067275	43790543.85724221	9597.927420767406	12315.946489734584	6879.908351800227	277.84905062498854	172.93764843216184	382.76045281781523	437441785.5170534	218720892.7585267	656162678.2755802	7786130.999999999
Budapest	ssp245	2047	Hungary	7786130.999999999	12.428795385564985	47323810.23570672	10372.341969471954	13380.766494203339	7363.917444740569	300.26746844738204	184.1468573433586	416.38807955140567	472737039.17595387	236368519.58797693	709105558.7639308	7786130.999999999
Budapest	ssp245	2048	Hungary	7786130.999999999	12.365480155400896	46420144.51228091	10174.278249269038	13108.42887892433	7240.127619613747	294.5337496757056	181.27999795752038	407.7875013938909	463709949.92913955	231854974.96456978	695564924.8937093	7786130.999999999
Budapest	ssp245	2049	Hungary	7786130.999999999	12.39120086131798	46668378.10658617	10228.685612404437	13183.239003235503	7274.132221573372	296.10878077684447	182.0675135080898	410.1500480455992	466189657.58182776	233094828.79091388	699284486.3727417	7786130.999999999
Budapest	ssp245	2050	Hungary	7786130.999999999	12.396907533972803	46330177.1188772	10154.55936852302	13081.315417898553	7227.803319147485	293.9629105711282	180.99457840523166	406.93124273702483	462811228.56735134	231405614.28367567	694216842.851027	7786130.999999999
Budapest	ssp245	2051	Hungary	7786130.999999999	12.265809409460678	43599460.18776494	9556.046068553207	12258.359630440062	6853.7325066663525	276.63663325179306	172.33143974556407	380.9418267580221	435532972.0108368	217766486.0054184	653299458.0162551	7786130.999999999
Budapest	ssp245	2052	Hungary	7786130.999999999	12.323695452783536	46042480.928197905	10091.502669196048	12994.612456323968	7188.3928820681285	292.1374910534064	180.08186864637074	404.1931134604421	459937312.77979094	229968656.38989547	689905969.1696864	7786130.999999999
Budapest	ssp245	2053	Hungary	7786130.999999999	12.571669616100285	48908185.067807704	10719.602206644771	13858.249320315963	7580.955092973581	310.32025619919625	189.17325121926567	431.4672611791268	488564012.180487	244282006.0902435	732846018.2707305	7786130.999999999
Budapest	ssp245	2054	Hungary	7786130.999999999	12.33559959449657	45797708.09877102	10037.85382986961	12920.845302250114	7154.862357489104	290.58441835130066	179.30533229531787	401.8635044072835	457492176.13340455	228746088.06670228	686238264.2001069	7786130.999999999
Budapest	ssp245	2055	Hungary	7786130.999999999	12.150416052983491	42497491.9628454	9314.518786379062	11926.25961745061	6702.777955307512	269.6446939392571	168.8354700892961	370.45391778921805	424524957.37043303	212262478.68521652	636787436.0556495	7786130.999999999
Budapest	ssp245	2056	Hungary	7786130.999999999	12.554076827798163	49555774.30387965	10861.539573455062	14053.413199680112	7669.665947230012	314.42918106261254	191.22771365097378	437.6306484742512	495033047.8844596	247516523.9422298	742549571.8266895	7786130.999999999
Budapest	ssp245	2057	Hungary	7786130.999999999	12.507418910516177	47798019.19040024	10476.278178719851	13523.678781919196	7428.877575520505	303.2763031466951	185.65127469301513	420.9013316003751	477474107.8117197	238737053.90585986	716211161.7175796	7786130.999999999
Budapest	ssp245	2058	Hungary	7786130.999999999	12.57101773719558	49841351.70381996	10924.131880291294	14139.47762157993	7708.786139002657	316.24115694745274	192.13370159339394	440.3486123015116	497885798.19832724	248942899.09916362	746828697.2974908	7786130.999999999
Budapest	ssp245	2059	Hungary	7786130.999999999	12.549858132573867	49269923.597339526	10798.88736380243	13967.266411407743	7630.508316197118	312.61547105956765	190.3208586494514	434.91008346968397	492177567.39835644	246088783.69917822	738266351.0975347	7786130.999999999
Budapest	ssp245	2060	Hungary	7786130.999999999	12.431607739278398	47951726.82186645	10509.967522602852	13570.001629758324	7449.933415447381	304.25157122319865	186.1389087312669	422.36423371513047	479009556.6742721	239504778.33713606	718514335.0114082	7786130.999999999
Budapest	ssp245	2061	Hungary	7786130.999999999	12.47414487143693	47861995.28546515	10490.300336542296	13542.959248925059	7437.641424159533	303.6822286207981	185.85423743006658	421.5102198115296	478113191.3852609	239056595.69263044	717169787.0778913	7786130.999999999
Budapest	ssp245	2062	Hungary	7786130.999999999	12.608511631573183	50035015.09005572	10966.578649877212	14197.841929760569	7735.315369993857	317.4699425085968	192.74809437396593	442.1917906432277	499820381.55815953	249910190.77907977	749730572.3372393	7786130.999999999
Budapest	ssp245	2063	Hungary	7786130.999999999	13.01561004083064	56720898.00121032	12431.977644102879	16212.765546820861	8651.189741384898	359.8915718336417	213.95890903648836	505.8242346307951	566608420.7281535	283304210.36407673	849912631.0922302	7786130.999999999
Budapest	ssp245	2064	Hungary	7786130.999999999	12.632494492936063	51977179.979672596	11392.258625683653	14783.151896494426	8001.365354872882	329.7928922416809	198.909569240508	460.6762152428538	519221466.8667144	259610733.4333572	778832200.3000716	7786130.999999999
Budapest	ssp245	2065	Hungary	7786130.999999999	12.539376941736444	49083787.654208824	10758.090444760088	13911.170647724522	7605.010241795653	311.4344467897014	189.73034651451826	433.1385470648845	490318178.7692173	245159089.38460866	735477268.153826	7786130.999999999
Budapest	ssp245	2066	Hungary	7786130.999999999	12.779560581983478	52906866.296465024	11596.025489638158	15063.331334431869	8128.719644844447	335.69171051947865	201.8589783794069	469.52444265955046	528508486.5418791	264254243.27093956	792762729.8128186	7786130.999999999
Budapest	ssp245	2067	Hungary	7786130.999999999	12.720222513805911	52762532.59177403	11564.390705048352	15019.833505620885	8108.947904475818	334.7759195909093	201.4010829151222	468.1507562666966	527066677.69620377	263533338.84810188	790600016.5443057	7786130.999999999
Budapest	ssp245	2068	Hungary	7786130.999999999	12.691252583252899	52421571.84770429	11489.659583060464	14917.07821288754	8062.240953233389	332.61253885398594	200.3193925466605	464.90568516131134	523660680.33834285	261830340.16917142	785491020.5075142	7786130.999999999
Budapest	ssp245	2069	Hungary	7786130.999999999	12.642513152955157	50887612.47510372	11153.449309613761	14454.789086898323	7852.109532329199	322.8796349475215	195.4529405934283	450.3063293016147	508337328.1313365	254168664.06566826	762505992.1970048	7786130.999999999
Budapest	ssp245	2070	Hungary	7786130.999999999	12.6090604338186	50274758.557943806	11019.125163386932	14270.093385836433	7768.1569409374315	318.99110413571435	193.50867518752477	444.47353308390404	502215277.83989763	251107638.91994882	753322916.7598464	7786130.999999999
Budapest	ssp245	2071	Hungary	7786130.999999999	12.59616789073583	49947726.640136674	10947.446934826465	14171.535821565793	7723.35804808714	316.9161011811267	192.47117371023091	441.3610286520226	498948421.2666393	249474210.63331965	748422631.899959	7786130.999999999
Budapest	ssp245	2072	Hungary	7786130.999999999	12.862174812147972	55695988.23337196	12207.339886768445	15903.888630486012	8510.791143050876	353.38856499959763	210.70740561946639	496.0697243797289	556370174.76577	278185087.382885	834555262.1486549	7786130.999999999
Budapest	ssp245	2073	Hungary	7786130.999999999	12.95202487039055	56498102.653344244	12383.145787036341	16145.621743354372	8620.669830718312	358.4779452733035	213.2520957563193	503.7037947902878	564382826.2004142	282191413.1002071	846574239.3006213	7786130.999999999
Budapest	ssp245	2074	Hungary	7786130.999999999	12.752709497882826	52805173.30932355	11573.736615744136	15032.684132827588	8114.789098660683	335.04647304481773	201.5363596420764	468.5565864475591	527492633.39297235	263746316.69648618	791238950.0894585	7786130.999999999
Budapest	ssp245	2075	Hungary	7786130.999999999	12.642674276262253	51824784.4258751	11358.856860467764	14737.224469322577	7980.48925161295	328.8259492395538	198.42609773944446	459.2258007396632	517699124.88860726	258849562.44430363	776548687.3329109	7786130.999999999
Budapest	ssp245	2076	Hungary	7786130.999999999	12.829971320815385	55146855.21694575	12086.98196535996	15738.396488549346	8435.567442170573	349.9043404652267	208.9652933522809	490.8433875781725	550884658.8065507	275442329.4032754	826326988.2098261	7786130.999999999
Budapest	ssp245	2077	Hungary	7786130.999999999	12.773020396384787	53627311.9088667	11753.931377287841	15280.451929950183	8227.410824625498	340.26290584615265	204.14457604274386	476.3812356495615	535705314.6078711	267852657.30393556	803557971.9118067	7786130.999999999
Budapest	ssp245	2078	Hungary	7786130.999999999	12.78503680255036	53245933.057413	11670.341492037713	15165.515837731256	8175.167146344169	337.8430740178403	202.93466012858775	472.75148790709306	531895564.1219627	265947782.06098136	797843346.182944	7786130.999999999
Budapest	ssp245	2079	Hungary	7786130.999999999	13.053781893367711	57967888.823695555	12705.290701085945	16588.571000172575	8822.010401999314	367.80367306935807	217.9149596543466	517.6923864843696	579065125.8490012	289532562.9245006	868597688.7735018	7786130.999999999
Budapest	ssp245	2080	Hungary	7786130.999999999	13.06951957136661	58297525.369188085	12777.539806947323	16687.91352073197	8867.166093162676	369.8952022706163	218.9607242549757	520.829680286257	582358001.1213883	291179000.56069416	873537001.6820824	7786130.999999999
Budapest	ssp245	2081	Hungary	7786130.999999999	12.948564090804826	56256107.480382666	12330.105749126957	16072.691691228967	8587.519807024946	356.94249667777126	212.48437145855317	501.4006218969894	561965436.7089318	280982718.3544659	842948155.0633976	7786130.999999999
Budapest	ssp245	2082	Hungary	7786130.999999999	13.076099616948436	58862134.00752178	12901.289645486215	16858.069548722946	8944.509742249482	373.4776189368056	220.7519325880703	526.2033052855409	587998109.44423	293999054.722115	881997164.1663449	7786130.999999999
Budapest	ssp245	2083	Hungary	7786130.999999999	12.782665668058808	52939946.18945186	11603.275877142121	15073.300617249819	8133.251137034425	335.9016009673144	201.96392360332476	469.8392783313042	528838935.22276425	264419467.61138213	793258402.8341464	7786130.999999999
Budapest	ssp245	2084	Hungary	7786130.999999999	13.046441941412729	58398941.83198127	12799.768072765004	16718.477386231283	8881.058759298727	370.5386852106019	219.28246572496852	521.7949046962354	583371091.9546442	291685545.9773221	875056637.9319663	7786130.999999999
Budapest	ssp245	2085	Hungary	7786130.999999999	12.740345187742747	52617642.60093938	11532.633994728429	14976.16802893099	8089.099960525866	333.85659905153204	200.94142264543356	466.7717754576305	525619311.87903404	262809655.93951702	788428967.8185511	7786130.999999999
Budapest	ssp245	2086	Hungary	7786130.999999999	12.9780089199436	56848472.35437484	12459.939146166336	16251.212612158115	8668.66568017456	360.7010254231293	214.3636358312322	507.03841501502643	567882813.5061102	283941406.7530551	851824220.2591653	7786130.999999999
Budapest	ssp245	2087	Hungary	7786130.999999999	13.165640928333179	60254727.17229292	13206.515544614136	17277.755160023837	9135.275929204432	382.31356055013396	225.16990339473452	539.4572177055335	601909296.3544025	300954648.1772013	902863944.5316038	7786130.999999999
Budapest	ssp245	2088	Hungary	7786130.999999999	13.096291517854082	59672210.79856494	13078.840722975125	17102.202280270198	9055.479165680052	378.6175201003633	223.32188316984923	533.9131570308776	596090300.2842202	298045150.1421101	894135450.4263303	7786130.999999999
Budapest	ssp245	2089	Hungary	7786130.999999999	12.996563754949644	57357218.709225476	12571.445196544557	16404.533431428164	8738.356961660946	363.92899838836536	215.97762231385025	511.8803744628806	572964890.4624186	286482445.2312093	859447335.6936278	7786130.999999999
Budapest	ssp245	2090	Hungary	7786130.999999999	13.099980526223868	59857177.03971143	13119.381268979836	17157.94553102668	9080.817006932997	379.7911226632309	223.908684451283	535.6735608751789	597938004.2782894	298969002.1391447	896907006.4174342	7786130.999999999
Budapest	ssp245	2091	Hungary	7786130.999999999	13.21181686937293	61611447.35821907	13503.878873036303	17686.62973660432	9321.128009468288	390.9218897102427	229.4740679747889	552.3697114456967	615462133.2982234	307731066.6491117	923193199.947335	7786130.999999999
Budapest	ssp245	2092	Hungary	7786130.999999999	13.026501991115065	57911673.881846845	12692.969617941024	16571.62951084831	8814.309725033738	367.4469917667801	217.7366190030576	517.1573645305027	578503571.6327485	289251785.81637424	867755357.4491227	7786130.999999999
Budapest	ssp245	2093	Hungary	7786130.999999999	13.086066064043262	58081859.37010223	12730.270546873708	16622.91828813075	8837.622805616666	368.52681111079323	218.27652867506416	518.7770935465225	580203624.5961052	290101812.2980526	870305436.8941579	7786130.999999999
Budapest	ssp245	2094	Hungary	7786130.999999999	13.0766601152025	58601252.656666085	12844.11017132606	16779.447771752733	8908.772570899386	371.8223383836039	219.9242923114695	523.7203844557383	585392058.1401303	292696029.07006514	878088087.2101954	7786130.999999999
Budapest	ssp245	2095	Hungary	7786130.999999999	13.001463890620549	58299183.29941702	12777.903188915308	16688.41317093795	8867.393206892666	369.90572176408534	218.9659840017102	520.8454595264606	582374562.8695587	291187281.43477935	873561844.304338	7786130.999999999
Budapest	ssp245	2096	Hungary	7786130.999999999	12.920904809547864	56141670.91251597	12305.023761649323	16038.203958447222	8571.843564851426	356.2164017509258	212.12132399513047	500.3114795067213	560822282.6814495	280411141.34072477	841233424.0221744	7786130.999999999
Budapest	ssp245	2097	Hungary	7786130.999999999	13.091611572670748	58118502.84002465	12738.301992336157	16633.96152564162	8842.642459030696	368.7593122955865	218.39277926746078	519.1258453237123	580569671.3152932	290284835.6576466	870854506.9729397	7786130.999999999
Budapest	ssp245	2098	Hungary	7786130.999999999	13.105294953439905	58763672.09990977	12879.708953406867	16828.396097113844	8931.02180969989	372.85288251786744	220.43956437860126	525.2662006571338	587014532.8800379	293507266.44001895	880521799.3200569	7786130.999999999
Copenhagen	ssp245	2024	Denmark	4655625.5	9.73815199647991	25166600.676983923	5515.96727166736	6556.365961503567	4475.568581831154	102.03564900064879	76.37493219832822	127.69636580296937	763681899.7116357	381840949.85581785	1145522849.5674536	4655625.5
Copenhagen	ssp245	2025	Denmark	4655625.5	9.527081825191276	23337597.978705507	5115.089967935105	6005.159668871715	4225.020266998494	94.6201271453896	72.66717127069862	116.57308302008059	708180710.9286599	354090355.46432996	1062271066.3929899	4655625.5
Copenhagen	ssp245	2026	Denmark	4655625.5	9.767771906217126	25276067.444765322	5539.9599878934205	6589.355946314399	4490.564029472442	102.4794718608729	76.59684362844028	128.36210009330557	767003674.8789531	383501837.43947655	1150505512.3184297	4655625.5
Copenhagen	ssp245	2027	Denmark	4655625.5	9.875268919154601	25498343.70449724	5588.678072218225	6656.343312261005	4521.012832175444	103.38067034652784	77.04744287126776	129.713897821788	773748660.3647411	386874330.18237054	1160622990.5471115	4655625.5
Copenhagen	ssp245	2028	Denmark	4655625.5	9.895083136847372	26473938.396091685	5802.5070457183765	6950.358150823714	4654.655940613039	107.33612856657484	79.02517198129125	135.64708515185842	803353135.6368765	401676567.81843823	1205029703.4553146	4655625.5
Copenhagen	ssp245	2029	Denmark	4655625.5	9.88885011685961	26349780.50147171	5775.294356486602	6912.940703130023	4637.648009843179	106.83274189474324	78.77347864537545	134.89200514411104	799585557.4071198	399792778.7035599	1199378336.1106796	4655625.5
Copenhagen	ssp245	2030	Denmark	4655625.5	9.794077684911771	26516486.112137824	5811.832572523011	6963.180750180086	4660.484394865935	107.50863433626479	79.11142486613622	135.90584380639336	804644248.450862	402322124.225431	1206966372.6762931	4655625.5
Copenhagen	ssp245	2031	Denmark	4655625.5	9.962624371270554	27226191.91953936	5967.384530309648	7177.064692136712	4757.704368482584	110.38607072853702	80.55014306227234	140.22199839480172	826180310.7180433	413090155.35902166	1239270466.077065	4655625.5
Copenhagen	ssp245	2032	Denmark	4655625.5	9.840417754745431	25020396.58492896	5483.922539162163	6512.30445430892	4455.540624015406	101.44287806543781	76.07854673072273	126.8072094001529	759245328.3924004	379622664.1962002	1138867992.5886006	4655625.5
Copenhagen	ssp245	2033	Denmark	4655625.5	10.004852492147807	28585236.378053512	6265.257288340147	7586.639734428649	4943.8748422516455	115.89619047514363	83.30520293557566	148.48717801471167	867420590.5314357	433710295.26571786	1301130885.7971535	4655625.5
Copenhagen	ssp245	2034	Denmark	4655625.5	10.129559331711201	30123203.66381002	6602.346008505957	8050.136724656637	5154.555292355277	122.13173623510129	86.42297581555447	157.84049665464812	914090293.5062637	457045146.75313187	1371135440.2593956	4655625.5
Copenhagen	ssp245	2035	Denmark	4655625.5	10.09789654153051	29145416.607463986	6388.036516704087	7755.461173429066	5020.611859979108	118.16738927544475	84.44080233572622	151.89397621516332	884419290.8035928	442209645.4017964	1326628936.2053893	4655625.5
Copenhagen	ssp245	2036	Denmark	4655625.5	10.242388306732046	31702749.82836325	6948.547907586118	8526.164335891859	5370.931479280377	128.53585970395162	89.62503754997962	167.44668185792358	962021709.8747646	481010854.9373823	1443032564.812147	4655625.5
Copenhagen	ssp245	2037	Denmark	4655625.5	10.215660811189588	30905957.934477877	6773.908588378365	8286.035271981196	5261.781904775531	125.30534084864209	88.00977812232487	162.60090357495932	937843015.4611902	468921507.7305951	1406764523.1917853	4655625.5
Copenhagen	ssp245	2038	Denmark	4655625.5	10.119514162464196	29727277.68178724	6515.567711076306	7930.816565690869	5100.318856461746	120.52649105119943	85.62035322360354	155.43262887879533	902075897.5225863	451037948.7612932	1353113846.2838795	4655625.5
Copenhagen	ssp245	2039	Denmark	4655625.5	10.30952819146688	30845356.90878796	6760.626171788794	8267.771949170537	5253.48039440705	125.05963960890213	87.88692750245491	162.2323517153494	936004073.9602159	468002036.98010796	1404006110.9403238	4655625.5
Copenhagen	ssp245	2040	Denmark	4655625.5	10.237173564757667	30602904.93252505	6707.486012607882	8194.704230296784	5220.26779491898	124.0766405512623	87.39542797363498	160.75785312888962	928646855.2321959	464323427.6160979	1392970282.8482938	4655625.5
Copenhagen	ssp245	2041	Denmark	4655625.5	9.927552962503658	27966891.46975425	6129.729637206062	7400.2892141192815	4859.170060292842	113.38916837730994	82.0516918866588	144.7266448679611	848656879.8377266	424328439.9188633	1272985319.75659	4655625.5
Copenhagen	ssp245	2042	Denmark	4655625.5	9.95302998869213	27751204.87666457	6082.455863378188	7335.287775105955	4829.623951650421	112.51468708406287	81.61445124003528	143.41492292809056	842111858.1533438	421055929.0766719	1263167787.2300158	4655625.5
Copenhagen	ssp245	2043	Denmark	4655625.5	10.184903834079586	30231497.87370125	6626.0817257423905	8082.773335856733	5169.390115628048	122.57080506807911	86.64251023204339	158.49909990411481	917376487.3390741	458688243.66953707	1376064731.0086112	4655625.5
Copenhagen	ssp245	2044	Denmark	4655625.5	9.99505880424027	27647735.74598086	6059.777697748881	7304.105297365657	4815.450098132104	112.0951810873511	81.40469824167937	142.78566393302287	838972081.6179168	419486040.8089584	1258458122.426875	4655625.5
Copenhagen	ssp245	2045	Denmark	4655625.5	10.08467932938313	28622247.17168902	6273.369243109573	7597.7936722366085	4948.944813982536	116.04624730630246	83.38023135115506	148.7122632614499	868543685.1263783	434271842.56318915	1302815527.6895676	4655625.5
Copenhagen	ssp245	2046	Denmark	4655625.5	10.200616569617504	31224913.58069761	6843.816675221046	8382.158891389885	5305.474459052208	126.59851694271079	88.65636616935925	164.54066771606236	947521742.316487	473760871.1582435	1421282613.4747305	4655625.5
Copenhagen	ssp245	2047	Denmark	4655625.5	10.414550917187372	34954201.77340115	7661.194909238259	9506.053963163553	5816.335855312966	141.7185701408737	96.2163927684407	187.22074751330672	1060687200.3030638	530343600.1515319	1591030800.4545956	4655625.5
Copenhagen	ssp245	2048	Denmark	4655625.5	10.458263656021817	34615751.292958595	7587.013982017974	9404.05518823566	5769.972775800287	140.3463540490073	95.53028472250747	185.1624233755071	1050416901.617112	525208450.808556	1575625352.425668	4655625.5
Copenhagen	ssp245	2049	Denmark	4655625.5	10.277306296159344	32351482.66777822	7090.735927183919	8721.672862838834	5459.798991529003	131.1660868509286	90.94015112346813	171.39202257838906	981707544.0312572	490853772.0156286	1472561316.0468857	4655625.5
Copenhagen	ssp245	2050	Denmark	4655625.5	10.260421166334966	30750878.496174075	6739.9185745035575	8239.299002903339	5240.538146103778	124.67658564498623	87.69540052049695	161.65777076947552	933137121.2655398	466568560.6327699	1399705681.8983097	4655625.5
Copenhagen	ssp245	2051	Denmark	4655625.5	10.06658036956788	28692430.8170666	6288.751959904659	7618.944907829853	4958.559011979466	116.33080038906665	83.52250789253716	149.1390928855962	870673411.7556747	435336705.87783736	1306010117.633512	4655625.5
Copenhagen	ssp245	2052	Denmark	4655625.5	10.37032444345949	33721014.50666065	7390.907289130752	9134.40848551573	5647.406092745774	136.7187267088497	93.71647105242869	179.72098236527074	1023266063.9862337	511633031.99311686	1534899095.9793506	4655625.5
Copenhagen	ssp245	2053	Denmark	4655625.5	10.484935127678904	33720785.95404447	7390.857195406658	9134.339606645102	5647.374784168215	136.71780006345875	93.71600772973322	179.71959239718439	1023259128.5443618	511629564.2721809	1534888692.8165426	4655625.5
Copenhagen	ssp245	2054	Denmark	4655625.5	10.25089008654229	31846147.128816254	6979.977452890885	8569.379960685914	5390.574945095857	129.1172507628578	89.91573307943273	168.3187684462829	966373108.9464568	483186554.4732284	1449559663.4196851	4655625.5
Copenhagen	ssp245	2055	Denmark	4655625.5	10.101753646123116	30371463.430089343	6656.759107964439	8124.95473641205	5188.563479516828	123.13828243886509	86.92624891743637	159.3503159602938	921623749.9459156	460811874.9729578	1382435624.9188733	4655625.5
Copenhagen	ssp245	2056	Denmark	4655625.5	10.477329597045415	34853696.07690222	7639.166263430275	9475.764575177574	5802.567951682975	141.3110791132949	96.01264725465131	186.60951097193862	1057637349.3430831	528818674.6715416	1586456024.0146246	4655625.5
Copenhagen	ssp245	2057	Denmark	4655625.5	10.644207087312962	36120447.99082126	7916.810518535817	9857.525425947695	5976.095611123939	146.44700729519425	98.58061134560097	194.31340324478754	1096077006.7486155	548038503.3743078	1644115510.1229234	4655625.5
Copenhagen	ssp245	2058	Denmark	4655625.5	10.612992519303187	37221546.867329225	8158.147258592358	10189.363443525439	6126.931073659278	150.91131059624018	100.81276299612392	201.00985819635645	1129489913.5044746	564744956.7522373	1694234870.256712	4655625.5
Copenhagen	ssp245	2059	Denmark	4655625.5	10.47093395081671	35844012.20214695	7856.221852525009	9774.216010182834	5938.227694867184	145.3262240211074	98.02021970855756	192.63222833365734	1087688547.3395476	543844273.6697738	1631532821.0093215	4655625.5
Copenhagen	ssp245	2060	Denmark	4655625.5	10.579229329107225	35467268.92512345	7773.647983588354	9660.676940394933	5886.619026781775	143.79875333600708	97.25648436600738	190.34102230600683	1076256251.607847	538128125.8039235	1614384377.4117703	4655625.5
Copenhagen	ssp245	2061	Denmark	4655625.5	10.457846437200981	34266211.67592028	7510.402559105465	9298.71448173096	5722.090636479969	138.92917808099676	94.82169673850221	183.0366594234913	1039810102.4633255	519905051.23166275	1559715153.6949883	4655625.5
Copenhagen	ssp245	2062	Denmark	4655625.5	10.686314999577668	37190656.77819629	8151.376828097468	10180.054101594964	6122.699554599972	150.78606959397604	100.75014249499185	200.82199669296023	1128552552.02868	564276276.01434	1692828828.0430202	4655625.5
Copenhagen	ssp245	2063	Denmark	4655625.5	10.769087393964899	37467069.465976	8211.9604308985	10263.356555446384	6160.564306350616	151.90675920762763	101.31048730181766	202.5030311134376	1136940310.439814	568470155.219907	1705410465.6597211	4655625.5
Copenhagen	ssp245	2064	Denmark	4655625.5	10.579918676908447	35780343.570722416	7842.267083993605	9755.028203452155	5929.5059645350575	145.0680854583445	97.8911504271761	192.24502048951297	1085756519.1716435	542878259.5858217	1628634778.7574654	4655625.5
Copenhagen	ssp245	2065	Denmark	4655625.5	10.370872786564606	33803655.01699759	7409.020277697753	9159.313844795357	5658.726710600149	137.05378499559265	93.88400019580016	180.22356979538517	1025773794.8767619	512886897.43838096	1538660692.3151429	4655625.5
Copenhagen	ssp245	2066	Denmark	4655625.5	10.551403909285185	34565046.55523817	7575.900614846375	9388.774308374712	5763.026921318038	140.14077639125708	95.42749589363237	184.85405688888181	1048878263.5259483	524439131.76297414	1573317395.2889223	4655625.5
Copenhagen	ssp245	2067	Denmark	4655625.5	10.485706240962086	36117294.28896724	7916.119296211647	9856.574995251962	5975.663597171333	146.43422090343796	98.57421814972284	194.2942236571531	1095981307.490145	547990653.7450725	1643971961.2352176	4655625.5
Copenhagen	ssp245	2068	Denmark	4655625.5	10.399254460368732	34222725.03966679	7500.871241570455	9285.608920120321	5716.133563020589	138.7528655463827	94.7335404711952	182.77219062157025	1038490498.0633358	519245249.0316679	1557735747.0950036	4655625.5
Copenhagen	ssp245	2069	Denmark	4655625.5	10.724559092737767	38461802.236801445	8429.984051901338	10563.139034325286	6296.82906947739	155.9398109954363	103.32701319572199	208.55260879515066	1167125531.7925012	583562765.8962506	1750688297.6887517	4655625.5
Copenhagen	ssp245	2070	Denmark	4655625.5	10.65938258117384	36664993.60088375	8036.162981015268	10021.635061856941	6050.690900173597	148.65481698098904	99.68451618849835	197.6251177734797	1112601273.6255682	556300636.8127841	1668901910.438352	4655625.5
Copenhagen	ssp245	2071	Denmark	4655625.5	10.615870160498103	36133598.162902646	7919.692748033108	9861.48849150647	5977.897004559747	146.50032344861586	98.60726942231179	194.39337747492	1096476049.453093	548238024.7265465	1644714074.1796396	4655625.5
Copenhagen	ssp245	2072	Denmark	4655625.5	10.700565883533205	38846648.252562925	8514.333863575088	10679.120025376691	6349.547701773483	157.50013348346482	104.10717443973627	210.89309252719346	1178803705.5826542	589401852.7913271	1768205558.3739815	4655625.5
Copenhagen	ssp245	2073	Denmark	4655625.5	10.803569225826106	38940589.17167656	8534.923654065748	10707.430987301348	6362.416320830146	157.8810082298204	104.29761181291403	211.46440464672673	1181654348.0071185	590827174.0035592	1772481522.0106778	4655625.5
Copenhagen	ssp245	2074	Denmark	4655625.5	10.851483021143402	40078381.76947181	8784.302853582514	11050.327386636902	6518.278320528125	162.4940828215881	106.60414910879788	218.3840165343783	1216180727.7798474	608090363.8899237	1824271091.6697712	4655625.5
Copenhagen	ssp245	2075	Denmark	4655625.5	10.360081386006224	33936021.118588336	7438.032025991615	9199.204998699417	5676.859053283813	137.59045108152324	94.15233323876546	181.02856892428105	1029790451.6043706	514895225.8021853	1544685677.406556	4655625.5
Copenhagen	ssp245	2076	Denmark	4655625.5	10.749897578404537	39113472.140263796	8572.81581156432	10759.532703861885	6386.098919266753	158.5819461962692	104.64808079613843	212.51581159639994	1186900491.3211515	593450245.6605757	1780350736.9817271	4655625.5
Copenhagen	ssp245	2077	Denmark	4655625.5	10.757219959343987	38313348.68506791	8397.446287137824	10518.399607775453	6276.492966500193	155.33791983452815	103.02606761526792	207.6497720537884	1162620700.49399	581310350.246995	1743931050.740985	4655625.5
Copenhagen	ssp245	2078	Denmark	4655625.5	10.744029265833019	38259016.606750034	8385.537886410617	10502.025556775545	6269.05021604569	155.11763546065214	102.91592542832993	207.31934549297438	1160971990.5502973	580485995.2751486	1741457985.825446	4655625.5
Copenhagen	ssp245	2079	Denmark	4655625.5	10.912253379827014	40663338.94086464	8912.512644572724	11226.615849248441	6598.409439897006	164.8657374358416	107.78997641592466	221.94149845575856	1233931285.7369177	616965642.8684589	1850896928.6053767	4655625.5
Copenhagen	ssp245	2080	Denmark	4655625.5	10.882472201364546	39255631.903647944	8603.974115867693	10802.375372279024	6405.5728594563625	159.15831977587402	104.93626758594084	213.38037196580717	1191214337.261539	595607168.6307695	1786821505.8923085	4655625.5
Copenhagen	ssp245	2081	Denmark	4655625.5	10.711649606805354	38136140.74081778	8358.606189767932	10464.994473891853	6252.217905644011	154.61944665526536	102.66683102563651	206.57206228489423	1157243315.5524986	578621657.7762493	1735864973.3287477	4655625.5
Copenhagen	ssp245	2082	Denmark	4655625.5	10.770600494246326	38931966.64408602	8533.033785004805	10704.832417342555	6361.235152667057	157.8460489911842	104.28013219359593	211.41196578877248	1181392696.9269753	590696348.4634876	1772089045.3904629	4655625.5
Copenhagen	ssp245	2083	Denmark	4655625.5	10.655643381998985	36809062.0478288	8067.739626921033	10065.052949977366	6070.426303864699	149.23892914111866	99.97657226856316	198.5012860136742	1116973038.674955	558486519.3374774	1675459558.0124323	4655625.5
Copenhagen	ssp245	2084	Denmark	4655625.5	10.784770036712619	40047573.56424333	8777.550370244766	11041.0427220475	6514.058018442032	162.36917381002235	106.541694603015	218.1966530170297	1215245851.0756962	607622925.5378481	1822868776.6135445	4655625.5
Copenhagen	ssp245	2085	Denmark	4655625.5	10.774236621961698	39971778.24507146	8760.937697549562	11018.200297091593	6503.675098007529	162.0618687161729	106.38804205609028	217.73569537625548	1212945837.892455	606472918.9462276	1819418756.8386827	4655625.5
Copenhagen	ssp245	2086	Denmark	4655625.5	10.919256847487944	41688847.16801956	9137.281571072432	11535.673123185541	6738.890018959324	169.02356545784153	109.86889042692462	228.1782404887585	1265050390.026591	632525195.0132955	1897575585.0398865	4655625.5
Copenhagen	ssp245	2087	Denmark	4655625.5	10.881013843912886	39938218.126517005	8753.582055126666	11008.086288760112	6499.07782149322	161.925802327184	106.32000886159585	217.53159579277218	1211927454.2251027	605963727.1125513	1817891181.337654	4655625.5
Copenhagen	ssp245	2088	Denmark	4655625.5	10.923096021621605	41806292.05089323	9163.022915263922	11571.067471448838	6754.978359079005	169.49973484597737	110.10697512099253	228.89249457096224	1268614261.5408878	634307130.7704439	1902921392.3113317	4655625.5
Copenhagen	ssp245	2089	Denmark	4655625.5	10.856718274420256	41077977.73384674	9003.392380020854	11351.57548548962	6655.209274552088	166.54685197672845	108.63053368636807	224.46317026708886	1246513523.0117486	623256761.5058743	1869770284.517623	4655625.5
Copenhagen	ssp245	2090	Denmark	4655625.5	10.970896867113158	40426293.16749403	8860.557406573684	11155.177396999763	6565.937416147607	163.9046573265661	107.3094363612869	220.49987829184533	1226738118.536873	613369059.2684366	1840107177.8053098	4655625.5
Copenhagen	ssp245	2091	Denmark	4655625.5	10.856447706068064	39971029.68188605	8760.773628906183	11017.974702706948	6503.572555105418	162.0588337361443	106.38652456607599	217.7311429062126	1212923122.7008872	606461561.3504436	1819384684.0513308	4655625.5
Copenhagen	ssp245	2092	Denmark	4655625.5	11.016062805031277	43477120.632229015	9529.23191939231	12074.604852125374	6983.858986659248	176.27395440997782	113.49408490299277	239.05382391696293	1319315647.9324963	659657823.9662482	1978973471.8987446	4655625.5
Copenhagen	ssp245	2093	Denmark	4655625.5	11.078322734265129	43379501.433841914	9507.835930704729	12045.18536767995	6970.48649372951	175.87816642135772	113.29619090868269	238.46014193403272	1316353387.918542	658176693.959271	1974530081.8778129	4655625.5
Copenhagen	ssp245	2094	Denmark	4655625.5	10.870481109386944	40995007.936116114	8985.207218874415	11326.570888913267	6643.843548835563	166.21045862477928	108.4623370103935	223.9585802391651	1243995799.8769124	621997899.9384562	1865993699.8153687	4655625.5
Copenhagen	ssp245	2095	Denmark	4655625.5	11.058045237355826	44225336.530350596	9693.224445008002	12300.094574846948	7086.354315169055	179.30752639442352	115.0108708952156	243.60418189363145	1342020301.0481849	671010150.5240924	2013030451.5722773	4655625.5
Copenhagen	ssp245	2096	Denmark	4655625.5	10.739105283527989	38884726.986427486	8522.679887435814	10690.59580818519	6354.763966686437	157.6545201792631	104.18436778763538	211.12467257089082	1179959206.8833482	589979603.4416741	1769938810.3250222	4655625.5
Copenhagen	ssp245	2097	Denmark	4655625.5	10.831546650074245	39782822.56883389	8719.522754812559	10961.254750828213	6477.790758796902	161.2957654468152	106.00499042141146	216.58654047221904	1207211967.3692744	603605983.6846372	1810817951.0539117	4655625.5
Copenhagen	ssp245	2098	Denmark	4655625.5	11.054682511939635	41759650.36998686	9152.800081092664	11557.011074463358	6748.589087721968	169.31063047535355	110.01242293568063	228.6088380150265	1267198917.1351216	633599458.5675608	1900798375.7026825	4655625.5
Dubai	ssp245	2024	United Arab Emirates	8397339.5	28.273674087339714	2375252.711554722	520.6033340394024	761.440652342751	279.76601573605365	150.4615755128537	57.65448039867154	243.26867062703502	71101754.24778381	35550877.123891905	106652631.37167571	8397339.5
Dubai	ssp245	2025	United Arab Emirates	8397339.5	28.402474750908443	2793104.983699813	612.1873936876416	887.3687343590799	337.0060530162031	176.93063747528754	70.88901137988833	282.9722635706857	83609909.45224273	41804954.726121366	125414864.1783641	8397339.5
Dubai	ssp245	2026	United Arab Emirates	8397339.5	28.284223139987365	2449487.8907823353	536.8740582536738	783.8128981373742	289.93521836997326	155.16404021091748	60.0057127477034	250.32236767413053	73323939.46803644	36661969.73401822	109985909.20205466	8397339.5
Dubai	ssp245	2027	United Arab Emirates	8397339.5	28.274978045422177	2433812.0659782835	533.4382610363474	779.0886769635505	287.78784510914426	154.17104721863166	59.509216251560446	248.83287818570182	72854693.12745675	36427346.56372838	109282039.69118513	8397339.5
Dubai	ssp245	2028	United Arab Emirates	8397339.5	28.271113841417215	2303325.1822481747	504.8383961092003	739.7638626887232	269.9129295296773	145.90529005759905	55.37633767104397	236.43424244415246	68948647.13310677	34474323.566553384	103422970.69966015	8397339.5
Dubai	ssp245	2029	United Arab Emirates	8397339.5	28.39741291269844	2238736.018969064	490.681867171313	720.2986353991282	261.0650989434978	141.8138570825909	53.33062118353996	230.29709298164045	67015209.56993678	33507604.78496839	100522814.35490517	8397339.5
Dubai	ssp245	2030	United Arab Emirates	8397339.5	28.40508909124147	2620110.3692892953	574.2707658716378	835.2333711120747	313.30816063120074	165.97220677322997	65.4097960288595	266.5346175175992	78431420.23289748	39215710.11644874	117647130.34934622	8397339.5
Dubai	ssp245	2031	United Arab Emirates	8397339.5	28.306428422951434	2466663.9689691938	540.6386781302455	788.9892504676603	292.2881057928306	156.2520675069417	60.54972639571534	251.9544086181665	73838094.98683317	36919047.493416585	110757142.48024976	8397339.5
Dubai	ssp245	2032	United Arab Emirates	8397339.5	28.49750544162615	2965293.0260015866	649.9272385757015	939.2610210801623	360.5934560712406	187.83797546217622	76.34268037333274	299.33327055101876	88764254.42302868	44382127.21151434	133146381.63454302	8397339.5
Dubai	ssp245	2033	United Arab Emirates	8397339.5	28.601080007081134	2192244.4902282692	480.4919430637416	706.2874897512174	254.69639637626557	138.86882785335848	51.85810656892379	225.87954913779225	65623513.75792858	32811756.87896429	98435270.63689287	8397339.5
Dubai	ssp245	2034	United Arab Emirates	8397339.5	28.464820491015338	2467288.757806693	540.7756181494235	789.1775429940301	292.3736933048168	156.29164506952907	60.56951517700921	252.0137749620481	73856797.66304295	36928398.831521474	110785196.49456441	8397339.5
Dubai	ssp245	2035	United Arab Emirates	8397339.5	28.537531720330676	2608096.4509635847	571.6375782933998	831.6127381919974	311.662418394802	165.21117908528086	65.02928218488509	265.39307598567586	78071790.84938295	39035895.424691476	117107686.27407444	8397339.5
Dubai	ssp245	2036	United Arab Emirates	8397339.5	28.46990595833438	2553107.464657611	559.5851977331864	815.0407149217041	304.12968054466864	161.7278741404203	63.28762971245473	260.16811856838467	76425728.78127447	38212864.390637234	114638593.1719117	8397339.5
Dubai	ssp245	2037	United Arab Emirates	8397339.5	28.700406056634804	2307956.438340919	505.85346593774705	741.1595837029749	270.54734817251904	146.19865929992363	55.52302229220635	236.87429630763967	69087280.98497568	34543640.49248784	103630921.47746351	8397339.5
Dubai	ssp245	2038	United Arab Emirates	8397339.5	28.659924792382547	2738581.2044116044	600.2369763094041	870.9369104640034	329.5370421548047	173.47680130252562	69.16209329350734	277.79150931154277	81977773.07502627	40988886.53751314	122966659.61253941	8397339.5
Dubai	ssp245	2039	United Arab Emirates	8397339.5	28.59593764435022	3111697.4707640605	682.0158840030931	983.3829085428257	380.64885946336034	197.11203851824177	80.97971190136552	313.2443651351169	93146782.9858405	46573391.49292025	139720174.47876075	8397339.5
Dubai	ssp245	2040	United Arab Emirates	8397339.5	28.66089973129857	2573565.536251924	564.0691586305701	821.2061611556065	306.9321561055334	163.0238009565697	63.93559312052926	262.11200879260844	77038128.78898999	38519064.394494995	115557193.18348499	8397339.5
Dubai	ssp245	2041	United Arab Emirates	8397339.5	28.711041932159098	2547717.887951415	558.4039206468968	813.4164589280559	303.3913823657376	161.38646869812067	63.11692699130491	259.65601040493533	76264395.06019318	38132197.53009659	114396592.59028977	8397339.5
Dubai	ssp245	2042	United Arab Emirates	8397339.5	28.73865304719607	2223042.571154874	487.242207376422	715.5691031811531	258.9153115716909	140.8197477518804	52.833566518184625	228.80592898557433	66545435.69520047	33272717.847600237	99818153.54280071	8397339.5
Dubai	ssp245	2043	United Arab Emirates	8397339.5	28.76156985841211	3066840.575470868	672.1842357196537	969.8643921530964	374.50407928621064	194.27055596541814	79.55897062495369	308.9821413058815	91804018.93806574	45902009.46903287	137706028.4070986	8397339.5
Dubai	ssp245	2044	United Arab Emirates	8397339.5	28.66232354640283	2674486.644621715	586.1888536157297	851.6207417602011	320.7569654712582	169.41669923385837	67.13204225917377	271.7013562085419	80059141.16835319	40029570.58417659	120088711.75252977	8397339.5
Dubai	ssp245	2045	United Arab Emirates	8397339.5	28.751891482611406	2880233.8356438037	631.284128360297	913.6267445339812	348.9415121866128	182.4498583448596	73.64862181467444	291.25109487504386	86218058.9719451	43109029.48597255	129327088.45791766	8397339.5
Dubai	ssp245	2046	United Arab Emirates	8397339.5	28.895878798498302	2785155.950697405	610.4451398788946	884.9731353720529	335.91714438573626	176.42710198892578	70.63724363670744	282.21696034114296	83371959.95394507	41685979.976972535	125057939.9309176	8397339.5
Dubai	ssp245	2047	United Arab Emirates	8397339.5	28.926596185661843	2280521.3692905894	499.84030011849666	732.8914807015058	266.78911953548754	144.46077107710977	54.65407818079967	234.26746397341952	68266028.77551676	34133014.38775838	102399043.16327515	8397339.5
Dubai	ssp245	2048	United Arab Emirates	8397339.5	28.960104259919703	2700478.0382809844	591.8855974314599	859.4537645068302	324.31743035608963	171.0631371142258	67.95526119935758	274.17101302909305	80837177.82758056	40418588.91379028	121255766.74137083	8397339.5
Dubai	ssp245	2049	United Arab Emirates	8397339.5	28.910494934484614	2940682.3170068474	644.5331105768546	931.8440950817479	357.22212607196127	186.27899774505852	75.5631915147739	296.99480397534194	88027547.72470759	44013773.862353794	132041321.58706138	8397339.5
Dubai	ssp245	2050	United Arab Emirates	8397339.5	28.971450198902083	2472052.30871918	541.8196841028453	790.613133679985	293.02623452570543	156.59339459362923	60.72038993905923	252.46639924819794	73999391.68037798	36999695.84018899	110999087.52056697	8397339.5
Dubai	ssp245	2051	United Arab Emirates	8397339.5	29.10907115500492	2483007.6368999854	544.2208519232959	793.9147394331046	294.526964413487	157.28736535738273	61.06737532093581	253.50735539382805	74327332.80774783	37163666.40387391	111490999.21162173	8397339.5
Dubai	ssp245	2052	United Arab Emirates	8397339.5	29.063919853832065	2594754.5889822533	568.7133345714641	827.591903074336	309.8347660685922	164.3660321397702	64.60670871212969	264.1253555674095	77672410.27518563	38836205.137592815	116508615.41277844	8397339.5
Dubai	ssp245	2053	United Arab Emirates	8397339.5	29.011671594502626	2602114.996148148	570.3265744982356	829.8101079736467	310.8430410228244	164.83228082699827	64.83983305574358	264.82472859825117	77892739.61485012	38946369.80742506	116839109.42227519	8397339.5
Dubai	ssp245	2054	United Arab Emirates	8397339.5	29.078385220723117	2628505.9062395277	576.1108835593599	837.7635329326926	314.458234186027	166.50402627633545	65.67570578041222	267.33234677225715	78682735.55699323	39341367.778496616	118024103.33548984	8397339.5
Dubai	ssp245	2055	United Arab Emirates	8397339.5	29.130393563159295	2330672.6142080463	510.8323537990352	748.0055545122461	273.65915308582413	147.63762686491913	56.242506074704096	239.03274765513248	69767275.97923324	34883637.98961662	104650913.96884985	8397339.5
Dubai	ssp245	2056	United Arab Emirates	8397339.5	29.097393117993704	2766326.9947955334	606.3182454346488	879.2986555112149	333.33783535808266	175.2343723242139	70.04087880435156	280.427865844075	82808326.5397973	41404163.26989865	124212489.80969596	8397339.5
Dubai	ssp245	2057	United Arab Emirates	8397339.5	29.22549067623651	2745401.792434316	601.7318997116422	872.9924301420809	330.4713692812036	173.90885487511113	69.37812007980017	278.43958967042073	82181943.25492208	41090971.62746104	123272914.88238311	8397339.5
Dubai	ssp245	2058	United Arab Emirates	8397339.5	29.132733634450965	2589322.718278762	567.5227875679591	825.9549009445166	309.0906741914016	164.02194756297817	64.43466642373369	263.6092287022214	77509810.50885904	38754905.25442952	116264715.76328856	8397339.5
Dubai	ssp245	2059	United Arab Emirates	8397339.5	29.049294381518262	2472616.1092062593	541.9432568123422	790.7830461555432	293.1034674691409	156.62910881854023	60.73824705151472	252.51997058556464	74016268.70718111	37008134.353590555	111024403.06077167	8397339.5
Dubai	ssp245	2060	United Arab Emirates	8397339.5	29.12862054237434	3004485.0588468527	658.5172731719243	951.0723186499687	365.9622276938798	190.32061445918296	77.58399987183577	303.05722904652777	89937444.23743428	44968722.11871714	134906166.35615143	8397339.5
Dubai	ssp245	2061	United Arab Emirates	8397339.5	29.148528335767573	2726699.9298975356	597.6328613474163	867.3562523912702	327.9094703035624	172.72417600341902	68.78578064395387	276.66257136288175	81622114.30383942	40811057.15191971	122433171.45575912	8397339.5
Dubai	ssp245	2062	United Arab Emirates	8397339.5	29.21469064869172	2453762.80804568	537.8110264209822	785.1012293674235	290.52082347454103	155.43483699119318	60.14111113784118	250.728562844544	73451906.53242894	36725953.26621447	110177859.79864341	8397339.5
Dubai	ssp245	2063	United Arab Emirates	8397339.5	29.2705127739269	2733136.4584842105	599.0436073390164	869.2960281297203	328.79118654831234	173.13190113821145	68.9896432113502	277.27415906507105	81814787.89665434	40907393.94832717	122722181.8449815	8397339.5
Dubai	ssp245	2064	United Arab Emirates	8397339.5	29.275266076215164	2729486.1963027073	598.2435498745773	868.1959491161165	328.29115063303794	172.90067344770395	68.87402936609638	276.9273175293093	81705519.50457685	40852759.75228842	122558279.25686526	8397339.5
Dubai	ssp245	2065	United Arab Emirates	8397339.5	29.234179646263435	2962105.338324581	649.2285673040291	938.3003480816127	360.1567865264453	187.63604978589262	76.24171753519087	299.03038203659247	88668832.91914971	44334416.459574856	133003249.37872458	8397339.5
Dubai	ssp245	2066	United Arab Emirates	8397339.5	29.354961616182532	2821052.537807289	618.3128849988692	895.7912849120179	340.83448508572036	178.70098932134016	71.77418730291465	285.62779133976403	84446502.59212628	42223251.29606314	126669753.88818942	8397339.5
Dubai	ssp245	2067	United Arab Emirates	8397339.5	29.44112880160009	2610668.818913914	572.2013849674445	832.387972368809	312.01479756607995	165.37412702455606	65.11075615452258	265.63749789458774	78148793.12916121	39074396.564580604	117223189.69374181	8397339.5
Dubai	ssp245	2068	United Arab Emirates	8397339.5	29.38002699192422	2678377.295474762	587.0415990081784	852.7932666748181	321.28993134153865	169.6631544654523	67.25526987497048	272.07103905593175	80175605.45001535	40087802.725007676	120263408.17502302	8397339.5
Dubai	ssp245	2069	United Arab Emirates	8397339.5	29.431288520084376	2795199.6396251377	612.6464963562058	888.0000005283558	337.2929921840558	177.06332450650308	70.95535489549604	283.1712941175081	83672611.71129572	41836305.85564786	125508917.56694359	8397339.5
Dubai	ssp245	2070	United Arab Emirates	8397339.5	29.472379605999276	2639463.7356648017	578.5125995977761	841.065892485515	315.9593067100372	167.19815548267525	66.02277038358216	268.3735405817667	79010751.55760437	39505375.778802186	118516127.33640656	8397339.5
Dubai	ssp245	2071	United Arab Emirates	8397339.5	29.485015781635294	2676641.76515378	586.6612088008399	852.2702301397276	321.05218746195203	169.55321642594396	67.20030085521637	271.90613199666944	80123653.39886233	40061826.699431166	120185480.0982935	8397339.5
Dubai	ssp245	2072	United Arab Emirates	8397339.5	29.362885612271647	2827502.0303844935	619.726472413051	897.734967606518	341.71797721958404	179.1095356666214	71.97846047555515	286.2406108576858	84639564.25416188	42319782.12708094	126959346.38124281	8397339.5
Dubai	ssp245	2073	United Arab Emirates	8397339.5	29.347402256943408	2840208.1540697417	622.5113762344753	901.5642103609763	343.45854210797415	179.91441145059355	72.38089836754116	287.44792453364397	85019914.38672492	42509957.19336246	127529871.58008738	8397339.5
Dubai	ssp245	2074	United Arab Emirates	8397339.5	29.527630607902722	2437871.0425752024	534.3278997425215	780.3119301845398	288.34386930050306	154.42816512897957	59.637775206734176	249.2185550512225	72976196.13852072	36488098.06926036	109464294.20778108	8397339.5
Dubai	ssp245	2075	United Arab Emirates	8397339.5	29.47691513522482	2886742.1033657817	632.7105979979909	915.5881402858103	349.83305571017144	182.8621278311947	73.85475655784185	291.8694991045459	86412880.0324141	43206440.01620705	129619320.04862115	8397339.5
Dubai	ssp245	2076	United Arab Emirates	8397339.5	29.42388415414075	3015646.0982253235	660.9635283781644	954.435919558549	367.4911371977799	191.0276161020298	77.9375006932594	304.11773151079825	90271543.20516829	45135771.602584146	135407314.80775243	8397339.5
Dubai	ssp245	2077	United Arab Emirates	8397339.5	29.552864752064767	2862946.104488181	627.4950366001606	908.4167433637937	346.57332983652753	181.35475833547378	73.10107180998128	289.6084448609639	85700561.18901479	42850280.594507396	128550841.78352219	8397339.5
Dubai	ssp245	2078	United Arab Emirates	8397339.5	29.509436520150444	3124777.6823872956	684.8827797013364	987.3248901279104	382.4406692747624	197.94061109045668	81.39399818747285	314.4872239934384	93538331.21471737	46769165.60735869	140307496.82207605	8397339.5
Dubai	ssp245	2079	United Arab Emirates	8397339.5	29.47260362617519	2841520.7445645495	622.7990673018304	901.9597855785896	343.63834902507114	179.99755815447497	72.42247171948202	287.5726445894663	85059205.98981865	42529602.994909324	127588808.98472798	8397339.5
Dubai	ssp245	2080	United Arab Emirates	8397339.5	29.48556908979865	3204724.4178935452	702.4053518670897	1011.4184268558212	393.3922768783582	203.00487718848683	83.92613123648785	322.0836231404838	95931488.41993839	47965744.20996919	143897232.62990758	8397339.5
Dubai	ssp245	2081	United Arab Emirates	8397339.5	29.61461040875614	2783707.813571259	610.1277399608351	884.5367104847212	335.7187694369491	176.33536901563036	70.59137715005957	282.07936088119874	83328610.84437054	41664305.42218527	124992916.26655582	8397339.5
Dubai	ssp245	2082	United Arab Emirates	8397339.5	29.661889778539347	2889590.9063381646	633.33499317002	916.4466836473504	350.2233026926896	183.04258668572692	73.94498598510776	292.1401873863434	86498157.22749211	43249078.613746054	129747235.84123817	8397339.5
Dubai	ssp245	2083	United Arab Emirates	8397339.5	29.681499996728864	2475379.9138633953	542.5490222166459	791.615973586461	293.4820708468308	156.80418341211933	60.82578434830404	252.7825824759322	74099001.52906767	37049500.76453383	111148502.2936015	8397339.5
Dubai	ssp245	2084	United Arab Emirates	8397339.5	29.639390722705624	2610790.668240401	572.2280916691403	832.4246940836408	312.03148925463984	165.38184563131728	65.11461545790314	265.64907580472965	78152440.61510032	39076220.30755016	117228660.92265049	8397339.5
Dubai	ssp245	2085	United Arab Emirates	8397339.5	29.61786854881831	2708875.882428211	593.7262208061945	861.9846216470904	325.46781996529876	171.59510276788296	68.22124402618596	274.9689615095779	81088562.21622376	40544281.10811188	121632843.32433563	8397339.5
Dubai	ssp245	2086	United Arab Emirates	8397339.5	29.75855702198468	2439926.355498401	534.7783792873321	780.9313395586544	288.6254190160097	154.55835995797275	59.702872621230966	249.41384729471275	73037720.68858509	36518860.344292544	109556581.03287762	8397339.5
Dubai	ssp245	2087	United Arab Emirates	8397339.5	29.87774859955772	2470972.7251988915	541.5830630573025	790.2877797423639	292.8783463722412	156.5250078335306	60.6861965590096	252.36381910804886	73967075.00023025	36983537.50011513	110950612.50034538	8397339.5
Dubai	ssp245	2088	United Arab Emirates	8397339.5	29.621014352913882	2957862.3021847885	648.2985867802389	937.0216248614014	359.5755486990765	187.36727253139455	76.10732890794176	298.6272161548449	88541820.19692089	44270910.09846044	132812730.29538134	8397339.5
Dubai	ssp245	2089	United Arab Emirates	8397339.5	29.704313962060347	2515533.473030592	551.3498023080863	803.7170462121915	298.98255840398105	159.3477307767244	62.09755803060662	256.59790352283994	75300974.05274545	37650487.02637272	112951461.07911816	8397339.5
Dubai	ssp245	2090	United Arab Emirates	8397339.5	29.71705369707037	2713178.495778586	594.6692593487423	863.2812996430936	326.0572190543911	171.86765397069647	68.35751962759288	275.3777883137985	81217358.34624116	40608679.17312058	121826037.51936173	8397339.5
Dubai	ssp245	2091	United Arab Emirates	8397339.5	29.71218765653653	2352258.9105558814	515.5635968341771	754.5110136855664	276.61617998278786	149.00502164450774	56.9262034644982	241.08383982451494	70413448.71301323	35206724.356506616	105620173.06951985	8397339.5
Dubai	ssp245	2092	United Arab Emirates	8397339.5	29.66286633103148	2922760.6678906484	640.605077893852	926.4430501426194	354.76710564508465	185.14374188420084	74.99556358434475	295.2919201840544	87491073.99078612	43745536.99539306	131236610.98617917	8397339.5
Dubai	ssp245	2093	United Arab Emirates	8397339.5	29.779255840201206	2679843.7257012944	587.3630083728978	853.2352045513072	321.4908121944882	169.75604622437572	67.30171575443248	272.2103766943174	80219502.15249303	40109751.076246515	120329253.22873954	8397339.5
Dubai	ssp245	2094	United Arab Emirates	8397339.5	29.8431957599526	2782243.024476485	609.8066902962272	884.0952671958852	335.5181133965691	176.24258121502237	70.54498324975563	281.9401791802871	83284763.26818013	41642381.634090066	124927144.9022702	8397339.5
Dubai	ssp245	2095	United Arab Emirates	8397339.5	29.756045803808522	2651010.8851375775	581.0434816740009	844.545855340324	317.5411080076777	167.92961546329332	66.38850037389122	269.4707305526935	79356408.49763513	39678204.24881756	119034612.74645269	8397339.5
Dubai	ssp245	2096	United Arab Emirates	8397339.5	29.742466126633268	2659238.9461894957	582.8468923155173	847.0255449724091	318.66823965862545	168.4508261215384	66.64910570301349	270.25254654006085	79602710.53194219	39801355.265971094	119404065.79791328	8397339.5
Dubai	ssp245	2097	United Arab Emirates	8397339.5	29.743256644999676	2690447.50029796	589.6871233529888	856.4308626489325	322.94338405704514	170.42774764984344	67.6375664671663	273.2179288325189	80536919.73581094	40268459.86790547	120805379.6037164	8397339.5
Dubai	ssp245	2098	United Arab Emirates	8397339.5	29.76381879866374	2668144.4446831774	584.7987823963242	849.7093938335186	319.88817095912975	169.0149493946402	66.93116733956475	271.0987314497141	79869291.24660528	39934645.62330264	119803936.86990792	8397339.5
Dublin	ssp245	2024	Ireland	3862133.0	10.729276166924079	12155991.05132136	2664.3268057692076	2618.041071472685	2710.61254006573	46.02429692639427	47.090366536226554	44.95822731656199	562044862.0182841	281022431.00914204	843067293.0274261	3862133.0
Dublin	ssp245	2025	Ireland	3862133.0	10.580433546131674	11787063.792130966	2583.466036631587	2506.8575139084564	2660.074559354717	44.62748627973207	46.39196121289545	42.86301134656869	544987127.3086244	272493563.6543122	817480690.9629366	3862133.0
Dublin	ssp245	2026	Ireland	3862133.0	10.715123408328155	11626017.169696575	2548.1681467829535	2458.3229153665857	2638.0133781993213	44.01774104887274	46.08708859746579	41.94839350027969	537540969.5825702	268770484.7912851	806311454.3738554	3862133.0
Dublin	ssp245	2027	Ireland	3862133.0	10.739889907870321	12092325.541033685	2650.372721322594	2598.854205358591	2701.8912372865966	45.783250323358885	46.96984323470886	44.596657412008895	559101221.0766376	279550610.5383188	838651831.6149564	3862133.0
Dublin	ssp245	2028	Ireland	3862133.0	10.66658984221087	11632776.038564313	2549.64954269917	2460.3598347513835	2638.9392506469567	44.04333107985763	46.09988361295824	41.98677854675704	537853472.8991759	268926736.44958794	806780209.3487638	3862133.0
Dublin	ssp245	2029	Ireland	3862133.0	10.695200731503965	11603979.752842002	2543.3380280203073	2451.6815020679473	2634.9945539726673	43.93430427991468	46.04537021298676	41.82323834684261	536522046.743373	268261023.3716865	804783070.1150595	3862133.0
Dublin	ssp245	2030	Ireland	3862133.0	10.686127280081555	13035764.1980098	2857.1537968242083	2883.1781841733114	2831.1294094751056	49.355242166490314	48.755839156274575	49.95464517670605	602722086.5037463	301361043.25187314	904083129.7556194	3862133.0
Dublin	ssp245	2031	Ireland	3862133.0	10.806966095460663	12115085.656625463	2655.3612398084633	2605.7134182766617	2705.009061340265	45.86942333168475	47.0129297388718	44.72591692449769	560153558.6419824	280076779.3209912	840230337.9629736	3862133.0
Dublin	ssp245	2032	Ireland	3862133.0	10.823678920338784	12541359.151393877	2748.7910468809923	2734.1794030013893	2763.4026907605958	47.48335491589209	47.819895530975465	47.14681430080872	579862756.0688025	289931378.03440124	869794134.1032038	3862133.0
Dublin	ssp245	2033	Ireland	3862133.0	10.883293577446208	13878959.04085308	3041.9636253925983	3137.2916984548474	2946.635552330349	52.54769678824633	50.35206646715258	54.743327109340086	641708075.1491425	320854037.57457125	962562112.7237138	3862133.0
Dublin	ssp245	2034	Ireland	3862133.0	10.899966163215653	13718632.26301695	3006.8235097024876	3088.974039380945	2924.67298002403	51.94067699058217	50.04855656832051	53.83279741284383	634295200.1851598	317147600.0925799	951442800.2777398	3862133.0
Dublin	ssp245	2035	Ireland	3862133.0	10.957245081205059	14760392.577502318	3235.154537534897	3402.929202650508	3067.379872419286	55.88492849895976	52.0206823225093	59.749174675410224	682462069.4876322	341231034.7438161	1023693104.2314482	3862133.0
Dublin	ssp245	2036	Ireland	3862133.0	10.883554694155823	14019104.391675942	3072.680414614047	3179.5272836343397	2965.833545593755	53.07830685631006	50.61737150118445	55.53924221143568	648187840.8904288	324093920.4452144	972281761.3356432	3862133.0
Dublin	ssp245	2037	Ireland	3862133.0	10.884301309483089	13554090.551092109	2970.7595728422484	3039.3861261981165	2902.133019486381	51.31769885787109	49.737067501964965	52.898330213777214	626687443.3692322	313343721.6846161	940031165.0538483	3862133.0
Dublin	ssp245	2038	Ireland	3862133.0	10.80622888408104	13007978.275787415	2851.063731679576	2874.8043445994417	2827.3231187597103	49.25004074528677	48.7032384456728	49.79684304490073	601437375.5529404	300718687.7764702	902156063.3294106	3862133.0
Dublin	ssp245	2039	Ireland	3862133.0	10.868075725118171	12458809.626748916	2730.6980003834665	2709.301464067291	2752.094536699642	47.17081077059359	47.663623458326214	46.677998082860945	576045993.1250929	288022996.56254643	864068989.6876392	3862133.0
Dublin	ssp245	2040	Ireland	3862133.0	10.792784361293826	12144523.134355236	2661.8132897218384	2614.5849869075523	2709.0415925361244	45.98087777501882	47.06865696053883	44.89309858949879	561514630.9756937	280757315.48784685	842271946.4635406	3862133.0
Dublin	ssp245	2041	Ireland	3862133.0	10.766635858686861	13500957.13624763	2959.1138928763353	3023.3733162449857	2894.854469507685	51.11652825391204	49.63648219998544	52.596574307838665	624230764.790847	312115382.3954235	936346147.1862705	3862133.0
Dublin	ssp245	2042	Ireland	3862133.0	10.7298120641479	11876094.26661536	2602.9795652857006	2533.6886158078632	2672.2705147635384	44.964568215369184	46.56050218071401	43.36863425002437	549103543.6942354	274551771.8471177	823655315.5413532	3862133.0
Dublin	ssp245	2043	Ireland	3862133.0	10.859563911861976	12890350.081792958	2825.282209708188	2839.354751888783	2811.209667527593	48.80468380939738	48.48055997772811	49.12880764106665	595998713.9264263	297999356.96321315	893998070.8896394	3862133.0
Dublin	ssp245	2044	Ireland	3862133.0	10.90600777803253	13976335.072067045	3063.306317165522	3166.6378996426174	2959.9747346884265	52.91637617894211	50.53640616250048	55.29634619538375	646210357.0113515	323105178.50567573	969315535.5170271	3862133.0
Dublin	ssp245	2045	Ireland	3862133.0	10.854222988606413	11940824.140162973	2617.166934830383	2553.196248931801	2681.137620728965	45.20964464785297	46.6830403969559	43.73624889875003	552096396.5758253	276048198.28791267	828144594.8637381	3862133.0
Dublin	ssp245	2046	Ireland	3862133.0	10.892078947553326	12822715.489413109	2810.45818946055	2818.971724048281	2801.9446548728192	48.54860970165553	48.35252292385719	48.744696479453864	592871558.3550456	296435779.1775228	889307337.5325683	3862133.0
Dublin	ssp245	2047	Ireland	3862133.0	11.02605752946456	16008039.37100515	3508.6113689875724	3778.932345897937	3238.2903920772083	60.60869526063276	54.3825657033458	66.83482481791975	740148313.821087	370074156.9105435	1110222470.7316306	3862133.0
Dublin	ssp245	2048	Ireland	3862133.0	11.013877159547318	15811526.330021486	3465.5400175390987	3719.709237656285	3211.370797421912	59.86466916601371	54.010552656036275	65.71878567599116	731062329.4255619	365531164.71278095	1096593494.1383429	3862133.0
Dublin	ssp245	2049	Ireland	3862133.0	10.928694980042684	14482068.543159712	3174.1520094598054	3319.0507265472575	3029.253292372354	54.83115444267324	51.49379529436604	58.16851359098045	669593468.9088707	334796734.45443535	1004390203.363306	3862133.0
Dublin	ssp245	2050	Ireland	3862133.0	10.866481174057808	13729703.283260055	3009.250034687278	3092.3105112350318	2926.189558139524	51.98259343497534	50.06951479051709	53.8956720794336	634807080.2958531	317403540.14792657	952210620.4437797	3862133.0
Dublin	ssp245	2051	Ireland	3862133.0	10.769176655448721	12780084.58124964	2801.114428767187	2806.1240530949062	2796.104804439467	48.387203069545215	48.27181960780202	48.502586531288394	590900474.0727941	295450237.03639704	886350711.1091912	3862133.0
Dublin	ssp245	2052	Ireland	3862133.0	11.006655205012713	15360334.868922	3366.6487383940057	3583.7337288317826	3149.563747956229	58.15639464618055	53.1564153961197	63.156373896241405	710201023.9649997	355100511.98249984	1065301535.9474995	3862133.0
Dublin	ssp245	2053	Ireland	3862133.0	10.9266925237384	15040239.953728864	3296.4909487626333	3487.266768088645	3105.715129436621	56.94447014251175	52.55045314428529	61.3384871407382	695401103.359356	347700551.679678	1043101655.0390341	3862133.0
Dublin	ssp245	2054	Ireland	3862133.0	10.912796795858414	15008014.553849582	3289.427847419229	3477.555003741464	3101.3006910969934	56.82246023263654	52.489448189347684	61.155472275925405	693911128.5516939	346955564.27584696	1040866692.8275409	3862133.0
Dublin	ssp245	2055	Ireland	3862133.0	10.951800188856186	15560435.292995464	3410.5063655881895	3644.037966223785	3176.974764952594	58.91400307923806	53.53521961264845	64.29278654582768	719452874.7407486	359726437.3703743	1079179312.111123	3862133.0
Dublin	ssp245	2056	Ireland	3862133.0	10.960546490232623	14786167.564182669	3240.8038496840154	3410.6970068555456	3070.910692512485	55.98251623452502	52.06947619029193	59.895556278758136	683653802.7466581	341826901.37332904	1025480704.1199871	3862133.0
Dublin	ssp245	2057	Ireland	3862133.0	11.20761618378476	17399270.288666938	3813.5386934065946	4198.207416974092	3428.869969839097	65.87609177131657	57.0162639586877	74.73591958394545	804473319.1498586	402236659.5749293	1206709978.724788	3862133.0
Dublin	ssp245	2058	Ireland	3862133.0	11.038825214704822	15385085.223932715	3372.0734737388198	3591.192739930902	3152.954207546738	58.25010298170312	53.20326956388098	63.29693639952525	711345382.3153942	355672691.1576971	1067018073.4730912	3862133.0
Dublin	ssp245	2059	Ireland	3862133.0	11.061082747840715	16534347.575846598	3623.96659196652	3937.5457774939896	3310.38740643905	62.60137236874751	55.37890425740318	69.82384048009187	764482719.8864017	382241359.9432008	1146724079.8296025	3862133.0
Dublin	ssp245	2060	Ireland	3862133.0	11.011498406421223	15663650.663514469	3433.128912551259	3675.1439682980053	3191.113856804512	59.30479103227928	53.73061358916906	64.87896847538951	724225144.5159234	362112572.2579617	1086337716.773885	3862133.0
Dublin	ssp245	2061	Ireland	3862133.0	10.95329332788225	15247753.212507684	3341.973306851142	3549.805010460345	3134.1416032419393	57.73014461346821	52.943290379763525	62.516998847172914	704995694.2409134	352497847.1204567	1057493541.3613701	3862133.0
Dublin	ssp245	2062	Ireland	3862133.0	11.071061004476311	16192956.412645563	3549.141131538896	3834.6607694060067	3263.621493671785	61.30881726592844	54.73262670599364	67.88500782586325	748698145.1523887	374349072.57619435	1123047217.728583	3862133.0
Dublin	ssp245	2063	Ireland	3862133.0	11.152162925106273	16935783.296330836	3711.9525033055315	4058.5264055851303	3365.3786010259323	64.121264635731	56.138850390894916	72.10367888056709	783043517.0419933	391521758.52099663	1174565275.56299	3862133.0
Dublin	ssp245	2064	Ireland	3862133.0	11.095263356344548	16321550.77881779	3577.3261980971924	3873.415235923664	3281.237160270721	61.79569367664506	54.97606491135195	68.61532244193819	754643839.1304817	377321919.56524086	1131965758.6957226	3862133.0
Dublin	ssp245	2065	Ireland	3862133.0	11.010722061288165	15883650.452519968	3481.348044388081	3741.4452745736357	3221.250814202526	60.137741268108115	54.147088707083476	66.12839382913278	734397063.0813125	367198531.54065627	1101595594.6219687	3862133.0
Dublin	ssp245	2066	Ireland	3862133.0	10.98125259884118	14467568.933100443	3170.974012734486	3314.680981049943	3027.267044419029	54.77625687357607	51.466346509817456	58.08616723733469	668923064.3897597	334461532.19487983	1003384596.5846395	3862133.0
Dublin	ssp245	2067	Ireland	3862133.0	11.06347651223199	17731489.608442932	3886.3538867821553	4298.328307865489	3474.3794656988225	67.13392098108636	57.6451785635726	76.62266339860014	819833824.18437	409916912.092185	1229750736.276555	3862133.0
Dublin	ssp245	2068	Ireland	3862133.0	11.029329846903524	16412482.464682069	3597.2564306153904	3900.819305636186	3293.6935555945943	62.13997386676412	55.14820500641148	69.13174272711679	758848159.9973615	379424079.9986808	1138272239.9960423	3862133.0
Dublin	ssp245	2069	Ireland	3862133.0	11.130381650493673	16704177.324203117	3661.189550510415	3988.727345491845	3333.6517555289847	63.24437175335499	55.70040394970691	70.78833955700308	772334974.5547909	386167487.2773954	1158502461.8321862	3862133.0
Dublin	ssp245	2070	Ireland	3862133.0	11.088137516989196	15841344.886521466	3472.0755915664913	3728.69565194395	3215.455531189032	59.977566427329336	54.06700128669409	65.88813156796459	732441021.3317057	366220510.66585284	1098661531.9975586	3862133.0
Dublin	ssp245	2071	Ireland	3862133.0	11.030100381071462	15663723.910855591	3433.1449667630122	3675.166042839166	3191.123890686858	59.305068357045556	53.7307522515522	64.87938446253892	724228531.182758	362114265.591379	1086342796.774137	3862133.0
Dublin	ssp245	2072	Ireland	3862133.0	11.130263636404287	17711899.96394299	3882.0602660698387	4292.424579386053	3471.6959527536246	67.05975182356221	57.60809398481052	76.51140966231388	818928076.6403422	409464038.3201711	1228392114.9605134	3862133.0
Dublin	ssp245	2073	Ireland	3862133.0	11.174530706423102	16993443.89113608	3724.590441892982	4075.903571142875	3373.2773126430893	64.33957578165607	56.24800596385745	72.4311455994547	785709514.4842736	392854757.2421368	1178564271.7264104	3862133.0
Dublin	ssp245	2074	Ireland	3862133.0	11.233130418151285	17682241.080904987	3875.559688965619	4283.486285867751	3467.6330920634873	66.94745910849822	57.55194762727853	76.34297058971794	817556767.4024255	408778383.70121276	1226335151.1036382	3862133.0
Dublin	ssp245	2075	Ireland	3862133.0	10.899116670513651	16184932.594478596	3547.3824864612047	3832.2426324241815	3262.5223404982285	61.27843795845439	54.717437052256614	67.83943886465218	748327155.5921403	374163577.79607016	1122490733.3882105	3862133.0
Dublin	ssp245	2076	Ireland	3862133.0	11.216294808399049	17863634.510076787	3915.317152893685	4338.152798768841	3492.4815070185286	67.63424021992319	57.89533818299101	77.37314225685537	825943680.8543568	412971840.4271784	1238915521.2815351	3862133.0
Dublin	ssp245	2077	Ireland	3862133.0	11.093359299566778	15255451.781303227	3343.66066439537	3552.1251270836588	3135.196201707082	57.75929248094017	52.9578643134995	62.560720648380816	705351645.5589228	352675822.7794614	1058027468.3383842	3862133.0
Dublin	ssp245	2078	Ireland	3862133.0	11.117991920864233	16175992.050289856	3545.4229151321656	3829.5482218467523	3261.297608417579	61.244587796942355	54.700511971500596	67.78866362238412	747913780.2528764	373956890.1264382	1121870670.3793147	3862133.0
Dublin	ssp245	2079	Ireland	3862133.0	11.140382534092502	16783864.84947014	3678.6553094730502	4012.7427640654687	3344.567854880632	63.54607996527572	55.85125805566728	71.24090187488414	776019409.9870144	388009704.9935072	1164029114.9805217	3862133.0
Dublin	ssp245	2080	Ireland	3862133.0	11.07437039659729	16024203.56824812	3512.154206739456	3783.803747806777	3240.5046656721356	60.66989519162534	54.41316566884209	66.9266247144086	740895682.2561826	370447841.1280913	1111343523.3842738	3862133.0
Dublin	ssp245	2081	Ireland	3862133.0	11.141874215125808	17371891.197169945	3807.5377966401306	4189.956183920204	3425.119409360057	65.77243066862965	56.964433407344245	74.58042792991507	803207418.4398594	401603709.2199297	1204811127.659789	3862133.0
Dublin	ssp245	2082	Ireland	3862133.0	11.07187533382181	16312308.109807523	3575.3004076291886	3870.6297740301593	3279.9710412282184	61.760699627938976	54.95856788699891	68.56283136887905	754216494.7365426	377108247.3682713	1131324742.1048138	3862133.0
Dublin	ssp245	2083	Ireland	3862133.0	11.143586544904313	17884906.183681168	3919.9794375193023	4344.563440129065	3495.3954349095393	67.71477777691511	57.935606961486975	77.49394859234329	826927198.7596756	413463599.3798378	1240390798.1395135	3862133.0
Dublin	ssp245	2084	Ireland	3862133.0	11.19426998476194	18263460.899440855	4002.9503341241652	4458.648422960752	3547.2522452875787	69.1480393322626	58.65223773916072	79.64384092536449	844430068.9154072	422215034.4577036	1266645103.3731108	3862133.0
Dublin	ssp245	2085	Ireland	3862133.0	11.290809279914672	19870097.684141587	4355.089903373641	4942.840330678781	3767.3394760685014	75.23099284216022	61.69371449410953	88.76827119021092	918714588.059769	459357294.0298845	1378071882.0896535	3862133.0
Dublin	ssp245	2086	Ireland	3862133.0	11.398598387011623	20278075.45481477	4444.509688726668	5065.792535539193	3823.226841914143	76.77565423402478	62.46604519004181	91.08526327800777	937577863.6953331	468788931.84766656	1406366795.5429997	3862133.0
Dublin	ssp245	2087	Ireland	3862133.0	11.363830977262893	19153692.565012157	4198.069603290478	4726.937418064432	3669.201788516524	72.51858200019836	60.3375090731286	84.69965492726814	885590853.8755041	442795426.93775207	1328386280.8132563	3862133.0
Dublin	ssp245	2088	Ireland	3862133.0	11.282973557110044	18565764.937821407	4069.2087534952457	4549.753749595988	3588.6637573945036	70.29260506661791	59.22452060633837	81.36068952689743	858407409.8678497	429203704.93392485	1287611114.8017745	3862133.0
Dublin	ssp245	2089	Ireland	3862133.0	11.243306635184245	18706545.407351963	4100.064746817011	4592.180740413415	3607.948753220607	70.82561978370309	59.49102796488096	82.16021160252524	864916540.9817265	432458270.49086326	1297374811.4725897	3862133.0
Dublin	ssp245	2090	Ireland	3862133.0	11.390316178606694	18637955.33557409	4085.031306427341	4571.509759877618	3598.5528529770636	70.56592809617396	59.3611821211164	81.77067407123151	861745207.8287606	430872603.9143803	1292617811.743141	3862133.0
Dublin	ssp245	2091	Ireland	3862133.0	11.35352904237565	19332459.944549434	4237.251494695909	4780.8125187468995	3693.6904706449186	73.19542051725877	60.6759283316588	85.71491270285873	893856349.1972101	446928174.59860504	1340784523.795815	3862133.0
Dublin	ssp245	2092	Ireland	3862133.0	11.301583184097801	19299153.902628932	4229.951540302374	4770.775081455789	3689.127999148959	73.06931914417282	60.61287764511583	85.52576064322983	892316409.7832577	446158204.89162886	1338474614.6748867	3862133.0
Dublin	ssp245	2093	Ireland	3862133.0	11.35397083160321	20109493.27761008	4407.560170435228	5014.986947888463	3800.133392981993	76.13737832978892	62.14690723792388	90.12784942165399	929783291.773906	464891645.886953	1394674937.660859	3862133.0
Dublin	ssp245	2094	Ireland	3862133.0	11.206508555299537	18223984.532347832	3994.2979796928175	4446.751435617649	3541.844523767986	68.99857623764584	58.577506191852336	79.41964628343936	842604838.1134013	421302419.05670065	1263907257.170102	3862133.0
Dublin	ssp245	2095	Ireland	3862133.0	11.270612179099805	19337216.663028255	4238.294063129622	4782.246050343256	3694.34207591599	73.21343012443434	60.68493313524659	85.74192711362211	894076281.0127074	447038140.5063537	1341114421.519061	3862133.0
Dublin	ssp245	2096	Ireland	3862133.0	11.356157918810018	21106304.11588577	4626.039258276476	5315.39569367018	3936.6828228827735	79.91144478036043	64.03394046320963	95.78894909751126	975871875.3942486	487935937.6971243	1463807813.091373	3862133.0
Dublin	ssp245	2097	Ireland	3862133.0	11.261519752143123	18747250.01021543	4108.986303609005	4604.447881002406	3613.524726215603	70.97973315220997	59.568084649134406	82.39138165528558	866798560.5392698	433399280.2696349	1300197840.8089046	3862133.0
Dublin	ssp245	2098	Ireland	3862133.0	11.465690185210207	20282758.716719	4445.536157089239	5067.203929537729	3823.86838464075	76.79338572424673	62.474910935152785	91.11186051334067	937794399.1698695	468897199.5849348	1406691598.7548044	3862133.0
Helsinki	ssp245	2024	Finland	4453441.0	6.647286971146658	14641322.528858976	3209.0569926259877	3274.938591217342	3143.1753940346334	60.8085764093228	59.14405160505117	62.473101213594425	351549209.8614541	175774604.93072706	527323814.7921812	4453441.0
Helsinki	ssp245	2025	Finland	4453441.0	6.458332439298532	14137287.782106733	3098.583623474811	3123.037708634474	3074.1295383151482	58.71521118562604	58.09736899320279	59.33305337804928	339446954.98562264	169723477.49281132	509170432.47843397	4453441.0
Helsinki	ssp245	2026	Finland	4453441.0	6.71110727923313	16006705.430974603	3508.318998569139	3686.423849389175	3330.214147749103	66.47930665706096	61.97941672892025	70.97919658520163	384333084.36808234	192166542.18404117	576499626.5521235	4453441.0
Helsinki	ssp245	2027	Finland	4453441.0	6.823856143975659	13912583.877758468	3049.333452658753	3055.318723762394	3043.3481815551118	57.78196731301112	57.63074705689533	57.933187569126915	334051644.56399035	167025822.28199518	501077466.84598553	4453441.0
Helsinki	ssp245	2028	Finland	4453441.0	7.01231262123583	16640670.468347508	3647.270239637173	3877.481805857721	3417.0586734166245	69.1123004552611	63.29591362802032	74.9286872825019	399555063.6345718	199777531.8172859	599332595.4518577	4453441.0
Helsinki	ssp245	2029	Finland	4453441.0	7.131394502610743	16672628.682492917	3654.274779723838	3887.1130484768855	3421.43651097079	69.24502982468361	63.362278312731576	75.12778133663562	400322404.4884639	200161202.24423194	600483606.7326958	4453441.0
Helsinki	ssp245	2030	Finland	4453441.0	6.953132409489906	17329651.372364856	3798.2797528464544	4085.1198865204833	3511.439619172425	71.97378703640352	64.72665691859154	79.2209171542155	416098015.40273094	208049007.70136547	624147023.1040964	4453441.0
Helsinki	ssp245	2031	Finland	4453441.0	7.173656901771262	17657966.39141137	3870.2392090758276	4184.064138835871	3556.4142793157835	73.33735025841912	65.40843852959932	81.2662619872389	423981106.9270093	211990553.46350464	635971660.3905139	4453441.0
Helsinki	ssp245	2032	Finland	4453441.0	7.104340282492704	15142704.420576952	3318.948914098421	3426.0399832419375	3211.8578449549045	62.89092375278801	60.185225276783775	65.59662222879223	363587767.6846911	181793883.84234554	545381651.5270367	4453441.0
Helsinki	ssp245	2033	Finland	4453441.0	7.197266179735713	18925912.25489251	4148.145151756626	4566.184810021969	3730.105493491282	78.60340342884918	68.04146511481436	89.16534174288398	454425444.55944586	227212722.27972293	681638166.8391688	4453441.0
Helsinki	ssp245	2034	Finland	4453441.0	7.150047996783182	18566005.656977654	4069.2615138574793	4457.719807910642	3680.8032198043156	77.10863355294555	67.29408017686255	86.92318692902853	445783815.3711312	222891907.6855656	668675723.0566968	4453441.0
Helsinki	ssp245	2035	Finland	4453441.0	7.123002191898495	17070840.60670325	3741.5541055781578	4007.122121526575	3475.9860896297396	70.89888999836133	64.18920839957045	77.60857159715223	409883773.48622	204941886.74311	614825660.2293301	4453441.0
Helsinki	ssp245	2036	Finland	4453441.0	7.284523322049349	18535554.911864575	4062.587377942283	4448.542871027248	3676.6318848573183	76.98216502817397	67.23084591447676	86.7334841418712	445052669.9870241	222526334.99351206	667579004.9805362	4453441.0
Helsinki	ssp245	2037	Finland	4453441.0	7.149575382262665	17827757.47129498	3907.4536923379883	4235.234053321343	3579.6733313546342	74.04252930453154	65.76102805265555	82.32403055640754	428057918.96751755	214028959.48375878	642086878.4512763	4453441.0
Helsinki	ssp245	2038	Finland	4453441.0	7.206911172651621	18024647.833826836	3950.6077443997647	4294.570874906285	3606.6446138932442	74.86025752755786	66.1698921641687	83.55062289094704	432785405.2475986	216392702.6237993	649178107.8713979	4453441.0
Helsinki	ssp245	2039	Finland	4453441.0	7.550192839337173	20572416.096793126	4509.022706145801	5062.391447307085	3955.653964984517	85.44168968892733	71.46060824485343	99.4227711330012	493959245.11012816	246979622.55506408	740938867.6651922	4453441.0
Helsinki	ssp245	2040	Finland	4453441.0	7.5727682884135605	19551672.73828471	4285.29813441793	4754.770161181262	3815.8261076545973	81.20232194138737	69.34092437108345	93.06371951169126	469450426.2894424	234725213.1447212	704175639.4341636	4453441.0
Helsinki	ssp245	2041	Finland	4453441.0	7.175060040917863	18225002.495170865	3994.5210948313334	4354.951731749692	3634.0904579129747	75.69237373217598	66.58595026647777	84.79879719787421	437596071.95811856	218798035.97905928	656394107.9371779	4453441.0
Helsinki	ssp245	2042	Finland	4453441.0	7.228039535398885	18856038.95487292	4132.83045586192	4545.127103166749	3720.5338085570916	78.31320451445202	67.89636565761579	88.73004337128826	452747733.8633056	226373866.9316528	679121600.7949585	4453441.0
Helsinki	ssp245	2043	Finland	4453441.0	7.496833504543562	19712316.445529267	4320.507714087969	4803.183333227566	3837.8320949483723	81.86950997220933	69.67451838649444	94.06450155792423	473307603.00553036	236653801.50276518	709961404.5082955	4453441.0
Helsinki	ssp245	2044	Finland	4453441.0	7.153816277916941	17485853.052419852	3832.5157375160425	4132.194365441167	3532.837109590918	72.62252636839816	65.05102658458884	80.19402615220746	419848535.69173765	209924267.84586883	629772803.5376065	4453441.0
Helsinki	ssp245	2045	Finland	4453441.0	7.317437904962624	17896113.780419454	3922.4358970775993	4255.834584838307	3589.0372093168908	74.326427827924	65.90297731435176	82.7498783414962	429699205.566757	214849602.7833785	644548808.3501356	4453441.0
Helsinki	ssp245	2046	Finland	4453441.0	7.429742287189662	20830382.551768154	4565.563299017041	5140.134762505039	3990.9918355290415	86.5130801222351	71.99630346150732	101.02985678296287	500153214.4894994	250076607.2447497	750229821.7342491	4453441.0
Helsinki	ssp245	2047	Finland	4453441.0	7.585708057110286	21574604.89343766	4728.680524588439	5364.420947665712	4092.940101511166	89.60399633146002	73.54176156611979	105.66623109680026	518022554.8895565	259011277.44477826	777033832.3343349	4453441.0
Helsinki	ssp245	2048	Finland	4453441.0	7.804058352766486	22510041.57074886	4933.707741533359	5646.333370964978	4221.082112101741	93.48906699746365	75.4842968991216	111.4938370958057	540483095.8779852	270241547.9389926	810724643.8169779	4453441.0
Helsinki	ssp245	2049	Finland	4453441.0	7.485718681808928	19446772.795993526	4262.306366244519	4723.156479942822	3801.456252546216	80.76664981248132	69.12308830663044	92.41021131833222	466931699.4630714	233465849.7315357	700397549.1946071	4453441.0
Helsinki	ssp245	2050	Finland	4453441.0	7.631885130213504	19768467.823441528	4332.814865411205	4820.105666297015	3845.5240645253944	82.1027187788275	69.79112278980352	94.41431476785145	474655839.9901868	237327919.9950934	711983759.9852803	4453441.0
Helsinki	ssp245	2051	Finland	4453441.0	7.42615136041642	20510194.97346517	4495.385199662962	5043.639875893181	3947.1305234327424	85.18327191794354	71.33139935936154	99.03514447652555	492465268.95465976	246232634.47732988	738697903.4319897	4453441.0
Helsinki	ssp245	2052	Finland	4453441.0	7.428214134754491	20754707.481771573	4548.976982305461	5117.328577026618	3980.625387584305	86.19878520337798	71.83915600207878	100.55841440467722	498336198.9151839	249168099.45759195	747504298.3727758	4453441.0
Helsinki	ssp245	2053	Finland	4453441.0	7.693773549520297	20602913.229385085	4515.707009179656	5071.582363978636	3959.831654380676	85.5683508709229	71.52393883585123	99.61276290599456	494691504.29263127	247345752.14631563	742037256.438947	4453441.0
Helsinki	ssp245	2054	Finland	4453441.0	7.4267652250473954	20167741.32937216	4420.32686671107	4940.434668084328	3900.2190653378093	83.7609879307943	70.62025736578693	96.9017184958017	484242698.36666805	242121349.18333402	726364047.5500021	4453441.0
Helsinki	ssp245	2055	Finland	4453441.0	7.498136032639692	20919849.098126266	4585.172405068133	5167.097283325292	4003.2475268109747	86.88465402271935	72.18209041174946	101.58721763368924	502301373.8254637	251150686.91273186	753452060.7381955	4453441.0
Helsinki	ssp245	2056	Finland	4453441.0	7.628237823636026	21343956.215414114	4678.127389679168	5294.910387165465	4061.3443921928715	88.64606252912348	73.06279466495153	104.22933039329546	512484505.9629681	256242252.98148406	768726758.9444522	4453441.0
Helsinki	ssp245	2057	Finland	4453441.0	7.827545636558899	22430673.75130402	4916.312055079696	5622.414302091191	4210.209808068201	93.15943529215556	75.31948104646756	110.99938953784358	538577414.6009511	269288707.30047554	807866121.9014266	4453441.0
Helsinki	ssp245	2058	Finland	4453441.0	7.854476043984064	24139014.45141481	5290.742893460143	6137.256704864305	4444.229082055981	100.25454338714478	78.86703509396217	121.64205168032738	579595964.8114581	289797982.40572906	869393947.2171872	4453441.0
Helsinki	ssp245	2059	Finland	4453441.0	7.752702215476643	23989337.67807855	5257.937025331648	6092.148636187625	4423.725414475672	99.63290340276632	78.55621510177293	120.7095917037597	576002112.4598507	288001056.22992533	864003168.689776	4453441.0
Helsinki	ssp245	2060	Finland	4453441.0	8.034063109893461	22174758.13601232	4860.220961317132	5545.289048167664	4175.152874466598	92.09656243923314	74.78804462000633	109.4050802584599	532432687.431005	266216343.7155025	798649031.1465075	4453441.0
Helsinki	ssp245	2061	Finland	4453441.0	7.787634975154408	21986399.945532583	4818.9369743626685	5488.5235661052775	4149.3503826200595	91.31427017051666	74.39689848564811	108.23164185538522	527910065.0447021	263955032.52235106	791865097.5670532	4453441.0
Helsinki	ssp245	2062	Finland	4453441.0	8.09029559391016	24608759.3065962	5393.700669938256	6278.823647521711	4508.577692354802	102.2054952812025	79.84251104099103	124.56847952141395	590874893.4977182	295437446.7488591	886312340.2465773	4453441.0
Helsinki	ssp245	2063	Finland	4453441.0	8.050304341243697	21911403.60383806	4802.499420018664	5465.9219288822715	4139.076911155056	91.00279415696924	74.24116047887439	107.76442783506408	526109346.2494399	263054673.12471995	789164019.3741598	4453441.0
Helsinki	ssp245	2064	Finland	4453441.0	8.148265446522112	24250002.351167835	5315.069008474506	6170.705113009053	4459.432903939957	100.71550011897965	79.0975134598796	122.33348677807969	582260868.0936214	291130434.0468107	873391302.1404321	4453441.0
Helsinki	ssp245	2065	Finland	4453441.0	7.6784027046774534	22273769.229687367	4881.922022944539	5575.12800790535	4188.716037983728	92.50777690727335	74.99365185402645	110.02190196052027	534810018.5553198	267405009.2776599	802215027.8329797	4453441.0
Helsinki	ssp245	2066	Finland	4453441.0	7.953259138718179	24047337.660827093	5270.649350317629	6109.628083043349	4431.67061759191	99.87378986474765	78.67665833276361	121.07092139673172	577394735.842543	288697367.9212715	866092103.7638144	4453441.0
Helsinki	ssp245	2067	Finland	4453441.0	7.772064735935188	22440293.61206369	4918.420517711953	5625.313438210544	4211.527597213362	93.19938865271428	75.33945772674691	111.05931957868164	538808394.7219323	269404197.36096615	808212592.0828984	4453441.0
Helsinki	ssp245	2068	Finland	4453441.0	7.680715581816494	22543510.236003794	4941.043339397455	5656.419818028109	4225.666860766801	93.62806959674808	75.55379819876381	111.70234099473234	541286703.8035877	270643351.90179384	811930055.7053815	4453441.0
Helsinki	ssp245	2069	Finland	4453441.0	8.144430535917548	24470155.737885457	5363.321805563299	6237.052709006144	4489.590902120453	101.62984470852093	79.55468575465024	123.7050036623916	587546917.1507586	293773458.5753793	881320375.7261379	4453441.0
Helsinki	ssp245	2070	Finland	4453441.0	8.104571424394456	25220658.124546736	5527.815479352072	6463.231510465708	4592.399448238437	104.74684330169607	81.11318505123782	128.38050155215436	605567046.1732507	302783523.08662534	908350569.259876	4453441.0
Helsinki	ssp245	2071	Finland	4453441.0	8.03396838025689	24597934.33238611	5391.328072851113	6275.561326526889	4507.094819175337	102.16053682406272	79.82003181242113	124.50104183570431	590614977.6927881	295307488.84639406	885922466.5391822	4453441.0
Helsinki	ssp245	2072	Finland	4453441.0	8.008373483905423	24532616.177840836	5377.011765005574	6255.876403239272	4498.147126771875	101.88925641317401	79.68439160697679	124.09412121937126	589046639.4791641	294523319.73958206	883569959.2187462	4453441.0
Helsinki	ssp245	2073	Finland	4453441.0	8.151856155479479	24078279.42077882	5277.431105923488	6118.952997001405	4435.909214845571	100.00229768025103	78.74091224051529	121.26368311998675	578137670.8637009	289068835.43185043	867206506.2955513	4453441.0
Helsinki	ssp245	2074	Finland	4453441.0	8.141041071449898	25066774.737645887	5494.087613729968	6416.855695235315	4571.319532224621	104.10773234214697	80.79362957146327	127.4218351128307	601872189.8534628	300936094.9267314	902808284.7801943	4453441.0
Helsinki	ssp245	2075	Finland	4453441.0	7.866751066070019	23953915.462197706	5250.1732519879015	6081.473447839973	4418.87305613583	99.48578728557594	78.48265704317774	120.48891752797412	575151598.3085564	287575799.1542782	862727397.4628346	4453441.0
Helsinki	ssp245	2076	Finland	4453441.0	8.162290407509882	24223936.41970913	5309.355927606844	6162.849626816018	4455.862228397668	100.60724267286007	79.04338473681982	122.17110060890033	581635005.3964127	290817502.69820637	872452508.094619	4453441.0
Helsinki	ssp245	2077	Finland	4453441.0	8.262261712484609	25812439.617123947	5657.521011971734	6641.576617817744	4673.465406125725	107.20463972261908	82.34208326169932	132.0671961835388	619776166.6755913	309888083.3377957	929664250.013387	4453441.0
Helsinki	ssp245	2078	Finland	4453441.0	8.192504527905793	26471922.85044212	5802.065282288046	6840.324989502671	4763.80557507342	109.9436161029874	83.71157145188349	136.17566075409135	635610857.096006	317805428.548003	953416285.6440091	4453441.0
Helsinki	ssp245	2079	Finland	4453441.0	8.397900258991431	26143817.013443954	5730.15167417886	6741.443778352541	4718.859570005179	108.58092165922226	83.03022423000091	134.1316190884436	627732788.1906662	313866394.0953331	941599182.2859993	4453441.0
Helsinki	ssp245	2080	Finland	4453441.0	8.32815270220659	25663568.603207424	5624.891748647566	6596.7113807470105	4653.072116548119	106.586346231233	82.03293651600629	131.13975594645973	616201661.216096	308100830.608048	924302491.8241441	4453441.0
Helsinki	ssp245	2081	Finland	4453441.0	8.034436638642816	26012080.24158069	5701.277861167733	6701.742285462242	4700.813436873224	108.03379037774299	82.75665858926128	133.3109221662247	624569688.8212645	312284844.41063225	936854533.2318968	4453441.0
Helsinki	ssp245	2082	Finland	4453441.0	8.139694453891732	26391016.720396854	5784.332431867166	6815.942320173962	4752.7225435603705	109.60759546133134	83.54356113105545	135.67162979160724	633668239.8198478	316834119.9099239	950502359.7297717	4453441.0
Helsinki	ssp245	2083	Finland	4453441.0	8.110453765826353	24942457.29880715	5466.8399559023	6379.3901657222705	4554.289746082329	103.59141515401474	80.53547097739715	126.64735933063234	598887234.2724609	299443617.13623047	898330851.4086914	4453441.0
Helsinki	ssp245	2084	Finland	4453441.0	8.29313728302596	26848201.685675967	5884.537355763958	6953.7240905320505	4815.350620995865	111.50638341846944	84.4929551096245	138.5198117273144	644645596.0653403	322322798.03267014	966968394.0980104	4453441.0
Helsinki	ssp245	2085	Finland	4453441.0	8.12128204638622	25941016.557668	5685.7022592142675	6680.325832776226	4691.078685652308	107.73864754179931	82.60908717128943	132.86820791230923	622863396.1089693	311431698.05448467	934295094.163454	4453441.0
Helsinki	ssp245	2086	Finland	4453441.0	8.328083269737276	25856910.325158834	5667.2680164725325	6654.978749006341	4679.557283938724	107.3893361830779	82.43443149192873	132.34424087422707	620843941.9561942	310421970.9780971	931265912.9342912	4453441.0
Helsinki	ssp245	2087	Finland	4453441.0	8.076770395248174	25173550.739939038	5517.490573136685	6449.034764419552	4585.94638185382	104.55119615365224	81.0153614772159	128.08703083008862	604435962.2971296	302217981.1485648	906653943.4456944	4453441.0
Helsinki	ssp245	2088	Finland	4453441.0	8.289335060564088	27021602.191546902	5922.542946091834	7005.981777232881	4839.104114950787	112.22655319069361	84.85303999573658	139.60006638565062	648809073.1493511	324404536.57467556	973213609.7240267	4453441.0
Helsinki	ssp245	2089	Finland	4453441.0	8.050719631034003	25629011.037477672	5617.317487665701	6586.2967718969485	4648.338203434455	106.44282119296847	81.96117399687401	130.92446838906292	615371907.9678435	307685953.98392177	923057861.9517653	4453441.0
Helsinki	ssp245	2090	Finland	4453441.0	8.144960846027185	24870083.49614405	5450.977204633675	6357.578882727911	4544.3755265394375	103.2908311117878	80.38517895628367	126.19648326729191	597149484.6196725	298574742.30983627	895724226.9295088	4453441.0
Helsinki	ssp245	2091	Finland	4453441.0	8.28374543835002	26122606.732813872	5725.5028455476095	6735.051638984571	4715.954052110646	108.4928307802859	82.98617879053273	133.9994827700391	627223513.336448	313611756.668224	940835270.0046719	4453441.0
Helsinki	ssp245	2092	Finland	4453441.0	8.28074168688806	26729542.350802563	5858.529830312253	6917.963743035956	4799.095917588549	111.01356555880494	84.24654617979225	137.78058493781762	641796495.8330889	320898247.91654444	962694743.7496333	4453441.0
Helsinki	ssp245	2093	Finland	4453441.0	8.533387329545581	27992841.6162936	6135.417340556865	7298.684069622298	4972.150611491432	116.26032040366589	86.86992360222271	145.65071720510906	672129265.139048	336064632.569524	1008193897.7085719	4453441.0
Helsinki	ssp245	2094	Finland	4453441.0	8.409136444368515	27398356.51338088	6005.11923580887	7119.524175593806	4890.714296023935	113.79129530477722	85.6354110527784	141.94717955677606	657855228.9110036	328927614.4555018	986782843.3665054	4453441.0
Helsinki	ssp245	2095	Finland	4453441.0	8.53762304787701	28832486.693414424	6319.449138281976	7551.727791494326	5087.170485069626	119.74754785379419	88.61353732728688	150.88155838030153	692289777.4728299	346144888.73641497	1038434666.209245	4453441.0
Helsinki	ssp245	2096	Finland	4453441.0	8.080272328882565	25914749.316639736	5679.945055701223	6672.4096779457905	4687.480433456656	107.629554013535	82.55454040715728	132.70456761991272	622232699.816983	311116349.9084915	933349049.7254745	4453441.0
Helsinki	ssp245	2097	Finland	4453441.0	8.229491059014162	26377210.29240346	5781.306365457655	6811.781478860885	4750.831252054426	109.55025438234607	83.51489059156282	135.58561817312932	633336737.0582278	316668368.5291139	950005105.5873417	4453441.0
Helsinki	ssp245	2098	Finland	4453441.0	8.430029303558609	27110943.35568556	5942.124571108527	7032.906511630832	4851.34263058622	112.59760635172577	85.03856657625266	140.15664612719888	650954221.963548	325477110.981774	976431332.9453219	4453441.0
Istanbul	ssp245	2024	Turkey		14.731734889725397	0.0	0.0	0.0	0.0	0.0	0.0	0.0	0.0	0.0	0.0
Istanbul	ssp245	2025	Turkey		14.796916765515347	0.0	0.0	0.0	0.0	0.0	0.0	0.0	0.0	0.0	0.0
Istanbul	ssp245	2026	Turkey		14.858466394522255	0.0	0.0	0.0	0.0	0.0	0.0	0.0	0.0	0.0	0.0
Istanbul	ssp245	2027	Turkey		14.75834803451621	0.0	0.0	0.0	0.0	0.0	0.0	0.0	0.0	0.0	0.0
Istanbul	ssp245	2028	Turkey		14.863919087721829	0.0	0.0	0.0	0.0	0.0	0.0	0.0	0.0	0.0	0.0
Istanbul	ssp245	2029	Turkey		14.96021358077502	0.0	0.0	0.0	0.0	0.0	0.0	0.0	0.0	0.0	0.0
Istanbul	ssp245	2030	Turkey		14.729293607873545	0.0	0.0	0.0	0.0	0.0	0.0	0.0	0.0	0.0	0.0
Istanbul	ssp245	2031	Turkey		14.985629265672383	0.0	0.0	0.0	0.0	0.0	0.0	0.0	0.0	0.0	0.0
Istanbul	ssp245	2032	Turkey		14.926140156254851	0.0	0.0	0.0	0.0	0.0	0.0	0.0	0.0	0.0	0.0
Istanbul	ssp245	2033	Turkey		14.876753139420302	0.0	0.0	0.0	0.0	0.0	0.0	0.0	0.0	0.0	0.0
Istanbul	ssp245	2034	Turkey		14.7900593512138	0.0	0.0	0.0	0.0	0.0	0.0	0.0	0.0	0.0	0.0
Istanbul	ssp245	2035	Turkey		15.089473266705886	0.0	0.0	0.0	0.0	0.0	0.0	0.0	0.0	0.0	0.0
Istanbul	ssp245	2036	Turkey		15.078450729998826	0.0	0.0	0.0	0.0	0.0	0.0	0.0	0.0	0.0	0.0
Istanbul	ssp245	2037	Turkey		14.985086336210882	0.0	0.0	0.0	0.0	0.0	0.0	0.0	0.0	0.0	0.0
Istanbul	ssp245	2038	Turkey		15.143374570907941	0.0	0.0	0.0	0.0	0.0	0.0	0.0	0.0	0.0	0.0
Istanbul	ssp245	2039	Turkey		15.13978046212047	0.0	0.0	0.0	0.0	0.0	0.0	0.0	0.0	0.0	0.0
Istanbul	ssp245	2040	Turkey		15.125623354675522	0.0	0.0	0.0	0.0	0.0	0.0	0.0	0.0	0.0	0.0
Istanbul	ssp245	2041	Turkey		15.061718824683261	0.0	0.0	0.0	0.0	0.0	0.0	0.0	0.0	0.0	0.0
Istanbul	ssp245	2042	Turkey		15.03927329498873	0.0	0.0	0.0	0.0	0.0	0.0	0.0	0.0	0.0	0.0
Istanbul	ssp245	2043	Turkey		15.131898148686926	0.0	0.0	0.0	0.0	0.0	0.0	0.0	0.0	0.0	0.0
Istanbul	ssp245	2044	Turkey		15.205819000300181	0.0	0.0	0.0	0.0	0.0	0.0	0.0	0.0	0.0	0.0
Istanbul	ssp245	2045	Turkey		15.286953335433154	0.0	0.0	0.0	0.0	0.0	0.0	0.0	0.0	0.0	0.0
Istanbul	ssp245	2046	Turkey		15.298554427978287	0.0	0.0	0.0	0.0	0.0	0.0	0.0	0.0	0.0	0.0
Istanbul	ssp245	2047	Turkey		15.455826412834078	0.0	0.0	0.0	0.0	0.0	0.0	0.0	0.0	0.0	0.0
Istanbul	ssp245	2048	Turkey		15.40420613001009	0.0	0.0	0.0	0.0	0.0	0.0	0.0	0.0	0.0	0.0
Istanbul	ssp245	2049	Turkey		15.479669738656925	0.0	0.0	0.0	0.0	0.0	0.0	0.0	0.0	0.0	0.0
Istanbul	ssp245	2050	Turkey		15.455821387686663	0.0	0.0	0.0	0.0	0.0	0.0	0.0	0.0	0.0	0.0
Istanbul	ssp245	2051	Turkey		15.412948040249788	0.0	0.0	0.0	0.0	0.0	0.0	0.0	0.0	0.0	0.0
Istanbul	ssp245	2052	Turkey		15.392583586536837	0.0	0.0	0.0	0.0	0.0	0.0	0.0	0.0	0.0	0.0
Istanbul	ssp245	2053	Turkey		15.797403784621716	0.0	0.0	0.0	0.0	0.0	0.0	0.0	0.0	0.0	0.0
Istanbul	ssp245	2054	Turkey		15.456984321447413	0.0	0.0	0.0	0.0	0.0	0.0	0.0	0.0	0.0	0.0
Istanbul	ssp245	2055	Turkey		15.306218241089983	0.0	0.0	0.0	0.0	0.0	0.0	0.0	0.0	0.0	0.0
Istanbul	ssp245	2056	Turkey		15.580877696819847	0.0	0.0	0.0	0.0	0.0	0.0	0.0	0.0	0.0	0.0
Istanbul	ssp245	2057	Turkey		15.537324762627449	0.0	0.0	0.0	0.0	0.0	0.0	0.0	0.0	0.0	0.0
Istanbul	ssp245	2058	Turkey		15.538547761325928	0.0	0.0	0.0	0.0	0.0	0.0	0.0	0.0	0.0	0.0
Istanbul	ssp245	2059	Turkey		15.608566669081936	0.0	0.0	0.0	0.0	0.0	0.0	0.0	0.0	0.0	0.0
Istanbul	ssp245	2060	Turkey		15.619395988692915	0.0	0.0	0.0	0.0	0.0	0.0	0.0	0.0	0.0	0.0
Istanbul	ssp245	2061	Turkey		15.597540015718707	0.0	0.0	0.0	0.0	0.0	0.0	0.0	0.0	0.0	0.0
Istanbul	ssp245	2062	Turkey		15.70587355799506	0.0	0.0	0.0	0.0	0.0	0.0	0.0	0.0	0.0	0.0
Istanbul	ssp245	2063	Turkey		15.78866975825217	0.0	0.0	0.0	0.0	0.0	0.0	0.0	0.0	0.0	0.0
Istanbul	ssp245	2064	Turkey		15.888284575182846	0.0	0.0	0.0	0.0	0.0	0.0	0.0	0.0	0.0	0.0
Istanbul	ssp245	2065	Turkey		15.809611450193923	0.0	0.0	0.0	0.0	0.0	0.0	0.0	0.0	0.0	0.0
Istanbul	ssp245	2066	Turkey		15.711713828670526	0.0	0.0	0.0	0.0	0.0	0.0	0.0	0.0	0.0	0.0
Istanbul	ssp245	2067	Turkey		15.833424837545364	0.0	0.0	0.0	0.0	0.0	0.0	0.0	0.0	0.0	0.0
Istanbul	ssp245	2068	Turkey		15.644312772887762	0.0	0.0	0.0	0.0	0.0	0.0	0.0	0.0	0.0	0.0
Istanbul	ssp245	2069	Turkey		15.949273610607605	0.0	0.0	0.0	0.0	0.0	0.0	0.0	0.0	0.0	0.0
Istanbul	ssp245	2070	Turkey		15.689653347698146	0.0	0.0	0.0	0.0	0.0	0.0	0.0	0.0	0.0	0.0
Istanbul	ssp245	2071	Turkey		15.916985261294371	0.0	0.0	0.0	0.0	0.0	0.0	0.0	0.0	0.0	0.0
Istanbul	ssp245	2072	Turkey		15.953037410959782	0.0	0.0	0.0	0.0	0.0	0.0	0.0	0.0	0.0	0.0
Istanbul	ssp245	2073	Turkey		15.642024500455278	0.0	0.0	0.0	0.0	0.0	0.0	0.0	0.0	0.0	0.0
Istanbul	ssp245	2074	Turkey		15.82777972926202	0.0	0.0	0.0	0.0	0.0	0.0	0.0	0.0	0.0	0.0
Istanbul	ssp245	2075	Turkey		15.824830685728415	0.0	0.0	0.0	0.0	0.0	0.0	0.0	0.0	0.0	0.0
Istanbul	ssp245	2076	Turkey		15.80487949799244	0.0	0.0	0.0	0.0	0.0	0.0	0.0	0.0	0.0	0.0
Istanbul	ssp245	2077	Turkey		16.005522336789742	0.0	0.0	0.0	0.0	0.0	0.0	0.0	0.0	0.0	0.0
Istanbul	ssp245	2078	Turkey		15.895726941144282	0.0	0.0	0.0	0.0	0.0	0.0	0.0	0.0	0.0	0.0
Istanbul	ssp245	2079	Turkey		16.145093848501475	0.0	0.0	0.0	0.0	0.0	0.0	0.0	0.0	0.0	0.0
Istanbul	ssp245	2080	Turkey		16.02417621081277	0.0	0.0	0.0	0.0	0.0	0.0	0.0	0.0	0.0	0.0
Istanbul	ssp245	2081	Turkey		16.17891722178299	0.0	0.0	0.0	0.0	0.0	0.0	0.0	0.0	0.0	0.0
Istanbul	ssp245	2082	Turkey		16.160833049104642	0.0	0.0	0.0	0.0	0.0	0.0	0.0	0.0	0.0	0.0
Istanbul	ssp245	2083	Turkey		15.997495633990345	0.0	0.0	0.0	0.0	0.0	0.0	0.0	0.0	0.0	0.0
Istanbul	ssp245	2084	Turkey		16.16405257880888	0.0	0.0	0.0	0.0	0.0	0.0	0.0	0.0	0.0	0.0
Istanbul	ssp245	2085	Turkey		16.09753683496185	0.0	0.0	0.0	0.0	0.0	0.0	0.0	0.0	0.0	0.0
Istanbul	ssp245	2086	Turkey		16.157534481917757	0.0	0.0	0.0	0.0	0.0	0.0	0.0	0.0	0.0	0.0
Istanbul	ssp245	2087	Turkey		16.08049457968967	0.0	0.0	0.0	0.0	0.0	0.0	0.0	0.0	0.0	0.0
Istanbul	ssp245	2088	Turkey		16.14386189411013	0.0	0.0	0.0	0.0	0.0	0.0	0.0	0.0	0.0	0.0
Istanbul	ssp245	2089	Turkey		16.05291082293315	0.0	0.0	0.0	0.0	0.0	0.0	0.0	0.0	0.0	0.0
Istanbul	ssp245	2090	Turkey		16.150930164545027	0.0	0.0	0.0	0.0	0.0	0.0	0.0	0.0	0.0	0.0
Istanbul	ssp245	2091	Turkey		16.198259481715706	0.0	0.0	0.0	0.0	0.0	0.0	0.0	0.0	0.0	0.0
Istanbul	ssp245	2092	Turkey		16.21752139462364	0.0	0.0	0.0	0.0	0.0	0.0	0.0	0.0	0.0	0.0
Istanbul	ssp245	2093	Turkey		16.230062644442256	0.0	0.0	0.0	0.0	0.0	0.0	0.0	0.0	0.0	0.0
Istanbul	ssp245	2094	Turkey		16.346009808360797	0.0	0.0	0.0	0.0	0.0	0.0	0.0	0.0	0.0	0.0
Istanbul	ssp245	2095	Turkey		16.236026027124854	0.0	0.0	0.0	0.0	0.0	0.0	0.0	0.0	0.0	0.0
Istanbul	ssp245	2096	Turkey		16.163983424515767	0.0	0.0	0.0	0.0	0.0	0.0	0.0	0.0	0.0	0.0
Istanbul	ssp245	2097	Turkey		16.400624086935956	0.0	0.0	0.0	0.0	0.0	0.0	0.0	0.0	0.0	0.0
Istanbul	ssp245	2098	Turkey		16.23172832212109	0.0	0.0	0.0	0.0	0.0	0.0	0.0	0.0	0.0	0.0
Jerusalem	ssp245	2024	Israel	5967213.5	20.464478203113146	-2715781.1607728517	-595.2397064707468	190.70324896338684	-1381.1826619048807	-16.819418550026626	-46.43013029116405	12.791293191110924	-63974471.55297604	-31987235.77648802	-95961707.32946406	5967213.5
Jerusalem	ssp245	2025	Israel	5967213.5	20.593363068382462	-2213496.159521916	-485.14984318287065	342.07681098421676	-1312.3764973499578	-13.708659189344509	-44.87475061082303	17.457432232134053	-52142362.99130143	-26071181.495650716	-78213544.48695216	5967213.5
Jerusalem	ssp245	2026	Israel	5967213.5	20.517725248499104	-3049491.7151110275	-668.3817457777443	90.13294491626516	-1426.896436471754	-18.886159997771543	-47.46350101503651	9.691181019493499	-71835545.43985744	-35917772.71992872	-107753318.15978616	5967213.5
Jerusalem	ssp245	2027	Israel	5967213.5	20.527519894096468	-4211741.2247658605	-923.1213643322283	-260.13403059615007	-1586.1086980683065	-26.084221919992274	-51.0625319761469	-1.1059118638376049	-99214149.89696889	-49607074.94848444	-148821224.84545332	5967213.5
Jerusalem	ssp245	2028	Israel	5967213.5	20.536085648411916	-2477924.2585498793	-543.1066868054374	262.38615100318725	-1348.5995246140624	-15.346319446429646	-45.69358073936559	15.000941846506322	-58371380.31545801	-29185690.157729004	-87557070.47318701	5967213.5
Jerusalem	ssp245	2029	Israel	5967213.5	20.62636450586433	-2432195.6020452036	-533.0839675715363	276.16738994980165	-1342.335325092874	-15.063112012564304	-45.55197702243292	15.425752997304386	-57294170.311585076	-28647085.155792538	-85941255.46737762	5967213.5
Jerusalem	ssp245	2030	Israel	5967213.5	20.48650842802781	-2659646.4940920966	-582.9362178831841	207.6205457712856	-1373.492981537654	-16.471764450459588	-46.25630324138054	13.312774340461417	-62652131.70889161	-31326065.854445804	-93978197.56333742	5967213.5
Jerusalem	ssp245	2031	Israel	5967213.5	20.642606889970157	-2996652.0353194764	-656.8004460974043	106.05723197673319	-1419.6581241715414	-18.55891246277116	-47.299877247536344	10.182052321994064	-70590824.16388723	-35295412.081943616	-105886236.24583085	5967213.5
Jerusalem	ssp245	2032	Israel	5967213.5	20.506475094796652	-4544993.833080756	-996.1630319080955	-360.56632351296753	-1631.7597403032235	-28.148127209231433	-52.09448462076647	-4.201769797696329	-107064436.14924172	-53532218.07462086	-160596654.2238626	5967213.5
Jerusalem	ssp245	2033	Israel	5967213.5	20.656935500208462	-3255434.3210814437	-713.5198511959175	28.068049966277385	-1455.1077523581123	-20.16160698044115	-48.10122450637135	7.778010545488996	-76686845.52894524	-38343422.76447262	-115030268.29341786	5967213.5
Jerusalem	ssp245	2034	Israel	5967213.5	20.58735883172291	-4131546.8485841732	-905.5445147581597	-235.9658624318056	-1575.1231670845136	-25.58756084956424	-50.814201440932884	-0.36092025819559126	-97325045.97657637	-48662522.98828819	-145987568.96486455	5967213.5
Jerusalem	ssp245	2035	Israel	5967213.5	20.74903527895084	-1969538.9208526416	-431.67976347453646	415.5981705831766	-1278.9576975322489	-12.197779386231538	-44.11931070926654	19.72375193680348	-46395568.790494405	-23197784.395247202	-69593353.1857416	5967213.5
Jerusalem	ssp245	2036	Israel	5967213.5	20.675081118794434	-3135812.3720830875	-687.3013418264147	64.11850034934355	-1438.721184002173	-19.420762446634825	-47.73080223946819	8.889277346198497	-73868963.4831293	-36934481.74156465	-110803445.22469394	5967213.5
Jerusalem	ssp245	2037	Israel	5967213.5	20.732258277164295	-4010768.4767571297	-879.0725428508626	-199.56690105927214	-1558.578184642453	-24.839554339727776	-50.44019818601466	0.7610895065590739	-94479922.58288392	-47239961.29144196	-141719883.87432587	5967213.5
Jerusalem	ssp245	2038	Israel	5967213.5	20.858392890232587	-3872257.368225551	-848.7139437206533	-157.82382725523462	-1539.6040601860723	-23.981725166350117	-50.01128359932582	2.047833266625574	-91217076.84976041	-45608538.42488021	-136825615.27464062	5967213.5
Jerusalem	ssp245	2039	Israel	5967213.5	20.73667366668135	-5320841.827160681	-1166.2119073228737	-594.3835272082877	-1738.04028743746	-32.95312119479703	-54.496981613549266	-11.409260776044704	-125340748.74159203	-62670374.37079602	-188011123.11238804	5967213.5
Jerusalem	ssp245	2040	Israel	5967213.5	20.834109395997363	-4954344.13415882	-1085.883645843014	-483.93216767348054	-1687.8351240125473	-30.683321924791862	-53.3620819785467	-8.00456187103704	-116707322.53853711	-58353661.26926856	-175060983.80780566	5967213.5
Jerusalem	ssp245	2041	Israel	5967213.5	20.80810171279166	-3889484.9454391906	-852.4898510551498	-163.01569984016737	-1541.9640022701324	-24.08841926819622	-50.06463065024886	1.8877921138564773	-91622899.36753173	-45811449.683765866	-137434349.0512976	5967213.5
Jerusalem	ssp245	2042	Israel	5967213.5	20.895822687062534	-3708164.5159492446	-812.7483870573535	-108.37118684319717	-1517.1255872715096	-22.965462735721523	-49.503152384011536	3.572226912568439	-87351613.14391087	-43675806.571955435	-131027419.7158663	5967213.5
Jerusalem	ssp245	2043	Israel	5967213.5	20.846191163050698	-5077761.063735985	-1112.933931777735	-521.1263108337218	-1704.7415527217481	-31.447669591938286	-53.7442558121199	-9.151083371756641	-119614601.28560054	-59807300.64280027	-179421901.9284008	5967213.5
Jerusalem	ssp245	2044	Israel	5967213.5	20.859022988430603	-3951521.9410670204	-866.0870007817975	-181.7117807143079	-1550.4622208492872	-24.472627764124297	-50.256734898212905	1.3114793699643457	-93084277.79866253	-46542138.899331264	-139626416.6979938	5967213.5
Jerusalem	ssp245	2045	Israel	5967213.5	21.075655812309186	-4243758.454817325	-930.1388394120013	-269.7830588308377	-1590.4946199931646	-26.282511532140084	-51.16167678222082	-1.4033462820593599	-99968365.81197643	-49984182.90598822	-149952548.71796465	5967213.5
Jerusalem	ssp245	2046	Israel	5967213.5	21.019770279465135	-2128457.482899095	-466.51122912855385	367.7049053089024	-1300.72736356601	-13.181996321320092	-44.61141917681082	18.247426534170685	-50139143.9996205	-25069571.99981025	-75208715.99943075	5967213.5
Jerusalem	ssp245	2047	Israel	5967213.5	21.079236527621976	-3866840.0740155773	-847.526591565043	-156.1912180412703	-1538.8619650888156	-23.948174694742875	-49.994508363522186	2.0981589740364512	-91089464.01433174	-45544732.00716587	-136634196.0214976	5967213.5
Jerusalem	ssp245	2048	Israel	5967213.5	20.993559172400506	-3965751.7047732677	-869.205853100975	-186.00020265317676	-1552.411503548773	-24.560755760260456	-50.30079889628099	1.1792873757601114	-93419482.13197921	-46709741.065989606	-140129223.1979688	5967213.5
Jerusalem	ssp245	2049	Israel	5967213.5	21.10673244609339	-3564816.4713115664	-781.3296375477255	-65.1704062674587	-1497.488868827992	-22.077677373663036	-49.05925970298228	4.903904955656216	-83974825.81792533	-41987412.90896267	-125962238.726888	5967213.5
Jerusalem	ssp245	2050	Israel	5967213.5	21.144477624339427	-3645804.2762160385	-799.08038930761	-89.57768993729974	-1508.58308867792	-22.57925231932191	-49.31004717581172	4.1515425371679555	-85882620.19246355	-42941310.09623177	-128823930.28869532	5967213.5
Jerusalem	ssp245	2051	Israel	5967213.5	21.146901507054253	-2248483.0577355446	-492.8182044351727	331.5328142623018	-1317.1692231326467	-13.925340597007981	-44.98309131465474	17.132410120638866	-52966534.08314953	-26483267.041574765	-79449801.1247243	5967213.5
Jerusalem	ssp245	2052	Israel	5967213.5	21.19917197760253	-3846699.2501645656	-843.1121644196155	-150.12138071630739	-1536.1029481229236	-23.82343822805487	-49.932140130178226	2.285263674068432	-90615015.41695526	-45307507.70847763	-135922523.1254329	5967213.5
Jerusalem	ssp245	2053	Israel	5967213.5	21.274327016023825	-3346459.967263053	-733.4706777562706	0.635663445792261	-1467.5770189583327	-20.72534844239285	-48.38309523734719	6.932398352561506	-78831096.94962293	-39415548.474811465	-118246645.4244344	5967213.5
Jerusalem	ssp245	2054	Israel	5967213.5	21.232669524149014	-2927423.8009146387	-641.6271344470285	126.92053549599927	-1410.1748043900568	-18.13016707387444	-47.08550455308796	10.825170405339179	-68960044.85936667	-34480022.429683335	-103440067.28905001	5967213.5
Jerusalem	ssp245	2055	Israel	5967213.5	21.173375384348173	-3439995.0652186805	-753.9715211438051	-27.55299621206791	-1480.3900460755422	-21.304631480494997	-48.67273675639824	6.063473795408328	-81034462.4305383	-40517231.21526915	-121551693.64580745	5967213.5
Jerusalem	ssp245	2056	Israel	5967213.5	21.2468080078102	-2931091.672989943	-642.4310516142189	125.81514939111298	-1410.6772526195507	-18.15288299683381	-47.09686251456765	10.791096520900155	-69046447.32107122	-34523223.66053561	-103569670.98160684	5967213.5
Jerusalem	ssp245	2057	Israel	5967213.5	21.306955100654257	-4374865.737854792	-958.8746822695282	-309.2948427599374	-1608.454521779119	-27.094487217152952	-51.56766462472723	-2.621309809578591	-103056802.85919479	-51528401.42959739	-154585204.2887922	5967213.5
Jerusalem	ssp245	2058	Israel	5967213.5	21.183054045825138	-3456317.483843387	-757.5490375546999	-32.472081277048574	-1482.6259938323512	-21.405719739947955	-48.72328088612474	5.911841406228902	-81418962.52246948	-40709481.26123474	-122128443.78370422	5967213.5
Jerusalem	ssp245	2059	Israel	5967213.5	21.39931463871689	-3482615.816243709	-763.3130556150445	-40.39760611002225	-1486.2285051200665	-21.56859098531835	-48.804716508809946	5.667534538173214	-82038460.86141382	-41019230.43070691	-123057691.29212072	5967213.5
Jerusalem	ssp245	2060	Israel	5967213.5	21.21138702338487	-4953415.479398042	-1085.6801050735282	-483.65229911543724	-1687.707911031619	-30.677570565538147	-53.35920629891984	-7.9959348321564505	-116685446.62363127	-58342723.311815634	-175028169.93544692	5967213.5
Jerusalem	ssp245	2061	Israel	5967213.5	21.253252612053352	-3199174.9537611613	-701.1890309613352	45.0229277888277	-1447.4009897114984	-19.81318058291437	-47.92701130760794	8.300650141779258	-75361568.16631873	-37680784.083159365	-113042352.2494781	5967213.5
Jerusalem	ssp245	2062	Israel	5967213.5	21.427209860827777	-3823145.5285884133	-837.9497048960752	-143.02299887143977	-1532.876410920711	-23.677564949558786	-49.859203490930135	2.504073591812613	-90060170.67736237	-45030085.338681184	-135090256.01604354	5967213.5
Jerusalem	ssp245	2063	Israel	5967213.5	21.39929874988488	-3905045.691020596	-855.9004254291565	-167.7052396044262	-1544.0956112538868	-24.184790322191418	-50.11281617724645	1.7432355328637357	-91989457.05999964	-45994728.52999982	-137984185.58999947	5967213.5
Jerusalem	ssp245	2064	Israel	5967213.5	21.526729348799073	-3811054.1534002824	-835.2995404712797	-139.37902278734578	-1531.2200581552138	-23.602680454787247	-49.821761243544366	2.616400333970006	-89775339.42910773	-44887669.71455386	-134663009.1436616	5967213.5
Jerusalem	ssp245	2065	Israel	5967213.5	21.40630264356705	-3555386.638784104	-779.2628249389663	-62.328538930414425	-1496.1971109475178	-22.019276386710594	-49.030059209506035	4.9915064360849755	-83752691.36854802	-41876345.68427401	-125629037.05282202	5967213.5
Jerusalem	ssp245	2066	Israel	5967213.5	21.405251910030053	-4760206.192929925	-1043.332864203804	-425.4248429195666	-1661.2408854880414	-29.480983777251573	-52.76091290477652	-6.201054649726473	-112134099.78484252	-56067049.89242126	-168201149.6772638	5967213.5
Jerusalem	ssp245	2067	Israel	5967213.5	21.53924253031499	-3616966.8929763744	-792.7598669537108	-80.88697170068849	-1504.632762206733	-22.400656184404596	-49.22074910835303	4.41943673954394	-85203310.54101753	-42601655.270508766	-127804965.8115263	5967213.5
Jerusalem	ssp245	2068	Israel	5967213.5	21.491391768738325	-3812710.8261964032	-835.6626468375528	-139.87829404097124	-1531.4469996341343	-23.612940586774684	-49.82689130953808	2.6010101359888154	-89814364.94714242	-44907182.47357121	-134721547.42071363	5967213.5
Jerusalem	ssp245	2069	Israel	5967213.5	21.542280717297945	-4639190.660614978	-1016.8089119155964	-388.95440852328124	-1644.6634153079117	-28.731508481355604	-52.38617525682854	-5.076841705882529	-109283389.70504071	-54641694.852520354	-163925084.55756107	5967213.5
Jerusalem	ssp245	2070	Israel	5967213.5	21.440014303080204	-4267574.176826715	-935.3587236880319	-276.96039971037976	-1593.7570476656838	-26.430007435835478	-51.23542473406847	-1.624590137602297	-100529382.38142996	-50264691.19071498	-150794073.57214493	5967213.5
Jerusalem	ssp245	2071	Israel	5967213.5	21.58279532905382	-4989075.627701759	-1093.4960279894115	-494.39919312477673	-1692.5928628540462	-30.898421556236364	-53.46963179426892	-8.327211318203695	-117525477.17402433	-58762738.587012164	-176288215.7610365	5967213.5
Jerusalem	ssp245	2072	Israel	5967213.5	21.560512840392768	-4116819.413809333	-902.3165838486057	-231.52745743116907	-1573.1057102660425	-25.496350669147702	-50.76859635072458	-0.22410498757066932	-96978118.22309595	-48489059.11154798	-145467177.33464393	5967213.5
Jerusalem	ssp245	2073	Israel	5967213.5	21.43191617037786	-6083826.612197733	-1333.4414492488029	-824.3241473564401	-1842.5587511411657	-37.67845055203646	-56.85964629216896	-18.497254811903787	-143314048.33242384	-71657024.16621192	-214971072.49863577	5967213.5
Jerusalem	ssp245	2074	Israel	5967213.5	21.481092212323443	-4480898.916300515	-982.1148309699606	-341.25004722303197	-1622.9796147168893	-27.75117356369214	-51.89600779799681	-3.6063393293873816	-105554580.1676644	-52777290.0838322	-158331870.25149658	5967213.5
Jerusalem	ssp245	2075	Israel	5967213.5	21.569515315634238	-2748359.7729335846	-602.3802242046061	180.8850370793309	-1385.6454854885426	-17.021184922672923	-46.53101347748721	12.48864363214146	-64741911.70132701	-32370955.850663505	-97112867.55199051	5967213.5
Jerusalem	ssp245	2076	Israel	5967213.5	21.478616616788837	-4181628.381124924	-916.5212890136668	-251.0589270331277	-1581.9836509942056	-25.897726583680274	-50.96928430799087	-0.8261688593695169	-98504794.7815007	-49252397.39075035	-147757192.17225105	5967213.5
Jerusalem	ssp245	2077	Israel	5967213.5	21.64510792252323	-4627376.014128305	-1014.2194003568736	-385.39383013003703	-1643.0449705837098	-28.658337827125408	-52.34958992971342	-4.967085724537185	-109005077.2340333	-54502538.61701665	-163507615.85104996	5967213.5
Jerusalem	ssp245	2078	Israel	5967213.5	21.56383393033878	-4305371.650241107	-943.643101422693	-288.3514190955391	-1598.934783749847	-26.66409534198658	-51.35246868714404	-1.9757219968290798	-101419760.96666002	-50709880.48333001	-152129641.44999003	5967213.5
Jerusalem	ssp245	2079	Israel	5967213.5	21.741637134459186	-5642822.86701147	-1236.783094139485	-691.4189090811278	-1782.147279197842	-34.94721922914714	-55.494030630724296	-14.400407827569822	-132925515.57481892	-66462757.78740946	-199388273.3622284	5967213.5
Jerusalem	ssp245	2080	Israel	5967213.5	21.6392836663365	-4527551.422418074	-992.3400377902476	-355.3097066009261	-1629.3703689795686	-28.040102597493757	-52.04047231489762	-4.039732880089787	-106653552.89367135	-53326776.446835674	-159980329.34050703	5967213.5
Jerusalem	ssp245	2081	Israel	5967213.5	21.7146676154298	-3562857.5795459757	-780.9002914073221	-64.5800553244037	-1497.22052749024	-22.065545534406084	-49.05319378335376	4.922102714541822	-83928681.05952461	-41964340.529762305	-125893021.58928692	5967213.5
Jerusalem	ssp245	2082	Israel	5967213.5	21.773526100482446	-3912522.9461537115	-857.5392758692915	-169.95865895961174	-1545.119892778971	-24.23109857615006	-50.135970304225765	1.6737731519257721	-92165595.49586381	-46082797.747931905	-138248393.24379572	5967213.5
Jerusalem	ssp245	2083	Israel	5967213.5	21.691664074797227	-3652727.3097107904	-800.5977665119392	-91.66408359325237	-1509.5314494306258	-22.622128159122994	-49.33148509571223	4.0872287774663505	-86045703.07107233	-43022851.53553616	-129068554.60660848	5967213.5
Jerusalem	ssp245	2084	Israel	5967213.5	21.764662859175722	-3933659.895096292	-862.1720318019118	-176.32869836696432	-1548.0153652368588	-24.362004260404376	-50.20142314635291	1.4774146255443696	-92663509.37728237	-46331754.68864118	-138995264.06592354	5967213.5
Jerusalem	ssp245	2085	Israel	5967213.5	21.74208326419758	-3536753.2921260195	-775.1788037536328	-56.713009800581176	-1493.6445977066844	-21.903876051456542	-48.97235904187898	5.164606938966159	-83313753.75349545	-41656876.87674773	-124970630.63024318	5967213.5
Jerusalem	ssp245	2086	Israel	5967213.5	21.816703703439018	-4306578.315083585	-943.9075759087157	-288.71507151382025	-1599.1000803036113	-26.671568477645835	-51.35620525497365	-1.986931700317868	-101448185.84372823	-50724092.921864115	-152172278.76559234	5967213.5
Jerusalem	ssp245	2087	Israel	5967213.5	21.78945552410251	-4890370.889848316	-1071.8621128434515	-464.6525597990819	-1679.0716658878212	-30.287121823103632	-53.16398192770253	-7.410261718504486	-115200332.74222772	-57600166.37111386	-172800499.11334157	5967213.5
Jerusalem	ssp245	2088	Israel	5967213.5	21.780316086671306	-5475948.365724041	-1200.2078609805965	-641.1279634876562	-1759.2877584735368	-33.913729446162975	-54.977285739232215	-12.85017315309355	-128994525.77721249	-64497262.88860624	-193491788.66581872	5967213.5
Jerusalem	ssp245	2089	Israel	5967213.5	21.808530757501934	-4219446.726727862	-924.8102414745847	-262.45623666688994	-1587.1642462822792	-26.13194375579741	-51.086392894049425	-1.1774946175451646	-99395665.0437671	-49697832.52188355	-149093497.56565064	5967213.5
Jerusalem	ssp245	2090	Israel	5967213.5	21.706014143485177	-4542726.83031576	-995.6661545897405	-359.883117200229	-1631.4491919792517	-28.1340871720925	-52.08746460219699	-4.180709741987812	-107011033.35449724	-53505516.67724862	-160516550.03174585	5967213.5
Jerusalem	ssp245	2091	Israel	5967213.5	21.85511054710934	-4458533.71157539	-977.2128682904813	-334.50984853874775	-1619.9158880422146	-27.61266102642945	-51.82675152936547	-3.398570523493291	-105027732.80082545	-52513866.40041272	-157541599.20123816	5967213.5
Jerusalem	ssp245	2092	Israel	5967213.5	21.77701768589549	-4065639.3755094763	-891.0990412075414	-216.10333629970523	-1566.0947461153771	-25.179381651906766	-50.610111842104104	0.25134853829079873	-95772492.39742647	-47886246.198713236	-143658738.5961397	5967213.5
Jerusalem	ssp245	2093	Israel	5967213.5	21.94111317526176	-5285702.481859632	-1158.5101330103153	-583.7935875285195	-1733.226678492111	-32.73549564943694	-54.38816884086918	-11.08282245800443	-124512986.52023825	-62256493.260119125	-186769479.78035736	5967213.5
Jerusalem	ssp245	2094	Israel	5967213.5	21.970242839336894	-5325532.893331455	-1167.2400862096188	-595.7972731775619	-1738.6828992416756	-32.98217397950292	-54.511508005902186	-11.452839953103435	-125451254.14004983	-62725627.070024915	-188176881.21007475	5967213.5
Jerusalem	ssp245	2095	Israel	5967213.5	21.848176594488365	-4554538.017798598	-998.2549080106364	-363.4426531539609	-1633.0671628673117	-28.207236403965894	-52.124039218133674	-4.290433589797871	-107289264.34326096	-53644632.17163048	-160933896.51489145	5967213.5
Jerusalem	ssp245	2096	Israel	5967213.5	21.855287509025967	-2786157.660981194	-610.6646928177804	169.49389273621568	-1390.8232783717767	-17.255275396737133	-46.64805871451929	12.137507921045227	-65632300.05389082	-32816150.02694541	-98448450.08083622	5967213.5
Jerusalem	ssp245	2097	Israel	5967213.5	21.956581925920972	-4203458.013119444	-921.3058658891782	-257.63772023695606	-1584.9740115414002	-26.032922203493882	-51.036882117897676	-1.0289622890899466	-99019025.8952654	-49509512.9476327	-148528538.8428981	5967213.5
Jerusalem	ssp245	2098	Israel	5967213.5	21.902353818697378	-4785496.609751721	-1048.875969260636	-433.04661237271034	-1664.7053261485614	-29.63761278402668	-52.83922740816406	-6.435998159889095	-112729855.09638925	-56364927.548194624	-169094782.64458388	5967213.5
Kolkata	ssp245	2024	India	949483091.4999999	26.34291435068857	-1993520649.2524235	-436936.03271291894	-401963.1180419812	-471908.9473838567	-42327.146595507875	-46844.37131589431	-37809.92187512145	-2381789840.7851033	-1190894920.3925517	-3572684761.177655	949483091.4999999
Kolkata	ssp245	2025	India	949483091.4999999	26.286547736320603	-1880073488.1029928	-412070.9015020848	-367773.5626270842	-456368.2403770854	-39918.39571418862	-45639.99587523469	-34196.79555314258	-2246247078.289559	-1123123539.1447794	-3369370617.4343386	949483091.4999999
Kolkata	ssp245	2026	India	949483091.4999999	26.370021113039915	-2112179926.7325578	-462943.54558527714	-437723.4482414737	-488163.6429290806	-44846.56300320888	-48104.07951974482	-41589.04648667299	-2523559860.435026	-1261779930.217513	-3785339790.6525393	949483091.4999999
Kolkata	ssp245	2027	India	949483091.4999999	26.329365152456184	-1951373469.8162723	-427698.29475431045	-389261.2283488945	-466135.3611597264	-41432.26254038175	-46396.929288331245	-36467.59579243229	-2331433841.795877	-1165716920.8979385	-3497150762.693815	949483091.4999999
Kolkata	ssp245	2028	India	949483091.4999999	26.42148316024295	-2313333467.59789	-507031.99289822666	-498345.0632967793	-515718.922499674	-49117.52724709719	-50239.56164168898	-47995.49285250548	-2763891185.947303	-1381945592.9736514	-4145836778.920954	949483091.4999999
Kolkata	ssp245	2029	India	949483091.4999999	26.46951080554558	-1965959794.3411467	-430895.2973898994	-393657.1069728292	-468133.48780696944	-41741.964622818334	-46551.780329549554	-36932.14891608718	-2348861080.174754	-1174430540.087377	-3523291620.262131	949483091.4999999
Kolkata	ssp245	2030	India	949483091.4999999	26.439226583704876	-1989733739.8612494	-436106.02517512743	-400821.8576775178	-471390.192672737	-42246.74157487055	-46804.168805575646	-37689.31434416548	-2377265371.816471	-1188632685.9082355	-3565898057.7247066	949483091.4999999
Kolkata	ssp245	2031	India	949483091.4999999	26.489210515925276	-2200334815.3882594	-482265.16501666384	-464290.6749596304	-500239.6550736973	-46718.29926871424	-49039.94765249751	-44396.65088493104	-2628884286.4922132	-1314442143.2461066	-3943326429.73832	949483091.4999999
Kolkata	ssp245	2032	India	949483091.4999999	26.596494827311062	-2397270477.4108243	-525429.1457339383	-523641.1484458827	-527217.1430219938	-50899.70799374361	-51130.6520150122	-50668.763972475084	-2864176235.57208	-1432088117.78604	-4296264353.35812	949483091.4999999
Kolkata	ssp245	2033	India	949483091.4999999	26.45359049521593	-2009309731.72798	-440396.6535294792	-406721.47166475153	-474071.8353942069	-42662.386066843086	-47011.991051561934	-38312.78108212433	-2400654092.9561033	-1200327046.4780517	-3600981139.434155	949483091.4999999
Kolkata	ssp245	2034	India	949483091.4999999	26.48974536801499	-2017527074.247287	-442197.714903574	-409197.9310541318	-475197.4987530161	-42836.85963528623	-47099.22783578351	-38574.49143478903	-2410471890.899693	-1205235945.4498465	-3615707836.3495398	949483091.4999999
Kolkata	ssp245	2035	India	949483091.4999999	26.517293898208578	-2105334252.082619	-461443.1237441946	-435660.36820998526	-487225.87927840406	-44701.21317973868	-48031.40460800973	-41371.02175146769	-2515380884.039343	-1257690442.0196714	-3773071326.0590143	949483091.4999999
Kolkata	ssp245	2036	India	949483091.4999999	26.517002392915828	-1940462689.6906052	-425306.8908911506	-385973.04803704965	-464640.7337452515	-41200.60093706527	-46281.09848667302	-36120.103387457595	-2318398017.3271937	-1159199008.6635969	-3477597025.9907904	949483091.4999999
Kolkata	ssp245	2037	India	949483091.4999999	26.602312757514355	-2301008074.650266	-504330.5369097064	-494630.5613125639	-514030.5125068489	-48855.8300761465	-50108.71305621364	-47602.94709607941	-2749165230.779826	-1374582615.389913	-4123747846.1697392	949483091.4999999
Kolkata	ssp245	2038	India	949483091.4999999	26.592883504036696	-2573416515.2575974	-564036.4964948748	-576726.2557421706	-551346.7372475791	-54639.70394961802	-53000.6499929494	-56278.7579062867	-3074629457.4111714	-1537314728.7055857	-4611944186.116757	949483091.4999999
Kolkata	ssp245	2039	India	949483091.4999999	26.70065872220629	-2562514759.5185843	-561647.0705794748	-573440.7951084954	-549853.3460504541	-54408.233955320975	-52884.914995800886	-55931.552914841144	-3061604414.968981	-1530802207.4844904	-4592406622.453471	949483091.4999999
Kolkata	ssp245	2040	India	949483091.4999999	26.600175176961212	-2426607813.7276225	-531859.2468444695	-532482.5374728631	-531235.9562160758	-51522.60885783454	-51442.10244705768	-51603.11526861152	-2899227475.0068154	-1449613737.5034077	-4348841212.510223	949483091.4999999
Kolkata	ssp245	2041	India	949483091.4999999	26.6955819067582	-2506519708.059186	-549374.1825883738	-556565.5741207314	-542182.791056016	-53219.32690656123	-52290.461471421004	-54148.19234170152	-2994703455.2271147	-1497351727.6135573	-4492055182.840672	949483091.4999999
Kolkata	ssp245	2042	India	949483091.4999999	26.84099308776684	-2837012704.1272335	-621811.0036443841	-656166.2030727458	-587455.8042160224	-60236.47292840103	-55799.034482340896	-64673.9113744612	-3389565109.0457397	-1694782554.5228698	-5084347663.568609	949483091.4999999
Kolkata	ssp245	2043	India	949483091.4999999	26.80806605193761	-2764760975.3780165	-605975.00830209	-634391.7094770914	-577558.3071270887	-58702.39826722657	-55031.997151753676	-62372.79938269952	-3303241230.9466815	-1651620615.4733407	-4954861846.420022	949483091.4999999
Kolkata	ssp245	2044	India	949483091.4999999	26.803981886568778	-2709603428.9606504	-593885.6830599275	-617768.887269118	-570002.4788507371	-57531.27342639221	-54446.4347313365	-60616.112121448015	-3237340893.396247	-1618670446.6981235	-4856011340.09437	949483091.4999999
Kolkata	ssp245	2045	India	949483091.4999999	26.713726837165627	-2349380878.6142845	-514932.79531277885	-509208.66661678854	-520656.92400876916	-49882.89882779851	-50622.24743203965	-49143.550223557446	-2806959391.6253514	-1403479695.8126757	-4210439087.4380274	949483091.4999999
Kolkata	ssp245	2046	India	949483091.4999999	26.982300279181967	-3169770857.508356	-694744.297536137	-756449.4821739062	-633039.112898368	-67301.71358406785	-59331.65481017431	-75271.77235796142	-3787133094.839449	-1893566547.4197245	-5680699642.259173	949483091.4999999
Kolkata	ssp245	2047	India	949483091.4999999	26.819087914756835	-2570699138.684287	-563440.9071089439	-575907.3203365154	-550974.4938813723	-54582.00763399835	-52971.80183513956	-56192.213432857214	-3071382829.432513	-1535691414.7162566	-4607074244.148769	949483091.4999999
Kolkata	ssp245	2048	India	949483091.4999999	26.892050221043775	-2629330902.145892	-576291.7045799806	-593577.1668591909	-559006.2423007702	-55826.89829922543	-53594.24716775311	-58059.54943069785	-3141434041.900522	-1570717020.950261	-4712151062.850783	949483091.4999999
Kolkata	ssp245	2049	India	949483091.4999999	26.939359407397916	-2852670702.6187763	-625242.8937247223	-660885.0519332107	-589600.7355162338	-60568.92917749587	-55965.26260688832	-65172.59574810345	-3408272746.585469	-1704136373.2927344	-5112409119.878203	949483091.4999999
Kolkata	ssp245	2050	India	949483091.4999999	26.960763149302505	-2746278666.971859	-601924.0913911514	-628821.6987245509	-575026.484057752	-58309.97525539374	-54835.78564583727	-61784.16486495032	-3281159205.153498	-1640579602.576749	-4921738807.7302475	949483091.4999999
Kolkata	ssp245	2051	India	949483091.4999999	26.9351137053875	-2835189429.1146975	-621411.3817238284	-655616.7229319816	-587206.0405156751	-60197.76049832489	-55779.678267302836	-64615.842729347016	-3387386722.830657	-1693693361.4153285	-5081080084.245985	949483091.4999999
Kolkata	ssp245	2052	India	949483091.4999999	26.997131903543597	-3193357675.1752605	-699914.0109973764	-763557.8381831101	-636270.1838116426	-67802.51737031539	-59582.05670329809	-76022.97803733277	-3815313812.5644155	-1907656906.2822077	-5722970718.846623	949483091.4999999
Kolkata	ssp245	2053	India	949483091.4999999	27.026996843570643	-3107813009.389236	-681164.4952086586	-737777.2539736233	-624551.736443694	-65986.20229449932	-58673.89916539005	-73298.50542360867	-3713107990.929767	-1856553995.4648836	-5569661986.39465	949483091.4999999
Kolkata	ssp245	2054	India	949483091.4999999	26.99863466152563	-3005679699.0142055	-658779.1121127616	-706997.3522167648	-610560.8720087584	-63817.671157313256	-57589.633596797015	-70045.70871782955	-3591082627.837498	-1795541313.918749	-5386623941.7562475	949483091.4999999
Kolkata	ssp245	2055	India	949483091.4999999	27.11480377700011	-3276237118.8948784	-718079.368524964	-788535.204783543	-647623.5322663848	-69562.24349373882	-60461.919765009785	-78662.56722246787	-3914335318.62973	-1957167659.314865	-5871502977.944595	949483091.4999999
Kolkata	ssp245	2056	India	949483091.4999999	27.13190798578033	-3182999331.7318015	-697643.6891467553	-760436.145638506	-634851.2326550044	-67582.58530109795	-59472.09066868936	-75693.07993350658	-3802938020.4248953	-1901469010.2124476	-5704407030.637342	949483091.4999999
Kolkata	ssp245	2057	India	949483091.4999999	27.063802942340757	-3187853180.150751	-698707.5463344702	-761898.9492716141	-635516.1433973262	-67685.64395446994	-59523.619995375346	-75847.66791356455	-3808737231.4124	-1904368615.7062	-5713105847.1186	949483091.4999999
Kolkata	ssp245	2058	India	949483091.4999999	27.1310189632884	-3064420233.333645	-671653.7497718168	-724699.9789979657	-618607.5205456679	-65064.871284469744	-58213.233660375256	-71916.5089085643	-3661263795.9817934	-1830631897.9908967	-5491895693.972691	949483091.4999999
Kolkata	ssp245	2059	India	949483091.4999999	27.11253065684868	-3219404514.2819214	-705622.9072399322	-771407.5705166245	-639838.2439632401	-68355.55321553245	-59858.574625906615	-76852.53180515835	-3846433679.214437	-1923216839.6072185	-5769650518.821655	949483091.4999999
Kolkata	ssp245	2060	India	949483091.4999999	27.13729029184249	-3061929978.6782355	-671107.940532275	-723949.4912935958	-618266.3897709543	-65011.99730300425	-58186.79666964252	-71837.19793636608	-3658288525.4515157	-1829144262.7257578	-5487432788.177274	949483091.4999999
Kolkata	ssp245	2061	India	949483091.4999999	27.22878489177357	-3447512381.5714846	-755619.152125316	-840152.407234027	-671085.8970166049	-73198.82140137849	-62280.20871882964	-84117.43408392742	-4118969105.9816995	-2059484552.9908497	-6178453658.972549	949483091.4999999
Kolkata	ssp245	2062	India	949483091.4999999	27.376579803559448	-3527303995.8051963	-773107.7251080472	-864199.1950852826	-682016.2551308118	-74892.98561985706	-63127.290828068915	-86658.68041164528	-4214301379.6819687	-2107150689.8409843	-6321452069.522953	949483091.4999999
Kolkata	ssp245	2063	India	949483091.4999999	27.222861996159782	-3347078342.7281847	-733606.2121048666	-809884.6147059093	-657327.809503824	-71066.36980781597	-61213.982922048366	-80918.75669358361	-3998973974.0147147	-1999486987.0073574	-5998460961.022072	949483091.4999999
Kolkata	ssp245	2064	India	949483091.4999999	27.219876047629178	-3296645620.154601	-722552.4646914785	-794685.7120125005	-650419.2173704564	-69995.56412422167	-60678.580080251224	-79312.5481681922	-3938718693.331306	-1969359346.665653	-5908078039.996959	949483091.4999999
Kolkata	ssp245	2065	India	949483091.4999999	27.27252707684538	-3420603292.376648	-749721.2695620641	-832042.8187095558	-667399.7204145724	-72627.47795252671	-61994.53699440374	-83260.41891064974	-4086819052.6110125	-2043409526.3055062	-6130228578.916519	949483091.4999999
Kolkata	ssp245	2066	India	949483091.4999999	27.34121841713339	-3769397259.2412043	-826169.262299501	-937158.8087235314	-715179.7158754705	-80033.1967609259	-65697.39639860333	-94368.9971232485	-4503546076.289722	-2251773038.144861	-6755319114.434584	949483091.4999999
Kolkata	ssp245	2067	India	949483091.4999999	27.281139574285465	-3458375898.8975506	-758000.1970187002	-843426.3439624304	-672574.05007497	-73429.47950395475	-62395.53777011776	-84463.42123779179	-4131948462.4845357	-2065974231.2422678	-6197922693.726804	949483091.4999999
Kolkata	ssp245	2068	India	949483091.4999999	27.26945726836063	-3681690818.01795	-806945.9327163221	-910726.7305466605	-703165.1348859837	-78170.98209241063	-64766.28906434571	-91575.67512047561	-4398757439.786124	-2199378719.893062	-6598136159.679186	949483091.4999999
Kolkata	ssp245	2069	India	949483091.4999999	27.388832523933903	-3697915120.924401	-810501.9443122565	-915616.2464910703	-705387.6421334427	-78515.46232028716	-64938.52917828396	-92092.39546229041	-4418141678.344621	-2209070839.1723104	-6627212517.516932	949483091.4999999
Kolkata	ssp245	2070	India	949483091.4999999	27.31989465433919	-3487195867.267446	-764316.9024148417	-852111.813882125	-676521.9909475584	-74041.39542593306	-62701.49573110692	-85381.29512075927	-4166381568.5077395	-2083190784.2538698	-6249572352.761609	949483091.4999999
Kolkata	ssp245	2071	India	949483091.4999999	27.40575977776553	-3819624039.7416773	-837177.8717242623	-952295.6466825781	-722060.0967659462	-81099.6298084394	-66230.61292236007	-95968.64669451877	-4563555304.474149	-2281777652.2370744	-6845332956.711224	949483091.4999999
Kolkata	ssp245	2072	India	949483091.4999999	27.307814460567332	-3579288760.7077074	-784501.6461825703	-879865.8365627518	-689137.4558023888	-75996.74482374903	-63679.17043001489	-88314.3192174832	-4276410987.1078143	-2138205493.5539072	-6414616480.661721	949483091.4999999
Kolkata	ssp245	2073	India	949483091.4999999	27.280858751174417	-3781777466.605768	-828882.7324068027	-940889.8301210713	-716875.6346925341	-80296.05777126912	-65828.82690377494	-94763.28863876333	-4518337521.835464	-2259168760.917732	-6777506282.753195	949483091.4999999
Kolkata	ssp245	2074	India	949483091.4999999	27.294169138920267	-3359197130.53914	-736262.3847757609	-813536.852128389	-658987.917423133	-71323.6802642822	-61342.638150281484	-81304.72237828298	-4013453084.4776955	-2006726542.2388477	-6020179626.716543	949483091.4999999
Kolkata	ssp245	2075	India	949483091.4999999	27.27981135726959	-3598314688.023651	-788671.712443599	-885599.6776716663	-691743.7472155318	-76400.71014756907	-63881.15309192492	-88920.26720321327	-4299142510.05924	-2149571255.02962	-6448713765.0888605	949483091.4999999
Kolkata	ssp245	2076	India	949483091.4999999	27.45924275727803	-4030659087.3423486	-883432.1287326285	-1015895.2500690819	-750969.0073961753	-85580.40175325517	-68470.99889476797	-102689.80461174245	-4815692714.043142	-2407846357.021571	-7223539071.0647135	949483091.4999999
Kolkata	ssp245	2077	India	949483091.4999999	27.470512180097753	-4052882811.433116	-888303.0819580023	-1022592.8107539708	-754013.3531620338	-86052.26384700403	-68706.92994164239	-103397.5977523657	-4842244854.490568	-2421122427.245284	-7263367281.735852	949483091.4999999
Kolkata	ssp245	2078	India	949483091.4999999	27.401275641505453	-3760927578.1250925	-824312.8938356957	-934606.3020857992	-714019.4855855922	-79853.36544874299	-65607.48074251188	-94099.25015497414	-4493426792.877933	-2246713396.4389663	-6740140189.316898	949483091.4999999
Kolkata	ssp245	2079	India	949483091.4999999	27.5101356500448	-3933002069.365211	-862027.8508198312	-986464.3679389856	-737591.3337006769	-83506.91286436537	-67434.25445032306	-99579.5712784077	-4699015471.0025425	-2349507735.5012712	-7048523206.503814	949483091.4999999
Kolkata	ssp245	2080	India	949483091.4999999	27.53309398457129	-3885712502.9522247	-851663.0143457521	-972212.7177871268	-731113.3109043775	-82502.843801549	-66932.21991891488	-98073.46768418317	-4642515525.090366	-2321257762.545183	-6963773287.63555	949483091.4999999
Kolkata	ssp245	2081	India	949483091.4999999	27.415654023368717	-3823493517.094082	-838025.9763494467	-953461.790542207	-722590.1621566867	-81181.78794169205	-66271.69198898641	-96091.88389439773	-4568178422.800291	-2284089211.4001455	-6852267634.200437	949483091.4999999
Kolkata	ssp245	2082	India	949483091.4999999	27.46264268878871	-4023913163.422261	-881953.5700652122	-1013862.2319013844	-750044.90822904	-85437.16987311655	-68399.38295469867	-102474.95679153451	-4807632916.385367	-2403816458.1926837	-7211449374.578051	949483091.4999999
Kolkata	ssp245	2083	India	949483091.4999999	27.5827612701641	-4163664996.1333027	-912584.108741605	-1055979.2225814243	-769188.9949017854	-88404.43099096243	-69883.01351362161	-106925.84846830332	-4974603594.87171	-2487301797.435855	-7461905392.307565	949483091.4999999
Kolkata	ssp245	2084	India	949483091.4999999	27.57285512306614	-4249594757.889741	-931418.0291265777	-1081875.8631107619	-780960.1951423935	-90228.92256276771	-70795.25929952424	-109662.58582601123	-5077269515.914107	-2538634757.9570537	-7615904273.8711605	949483091.4999999
Kolkata	ssp245	2085	India	949483091.4999999	27.59403230039885	-4198764049.716899	-920277.0519928039	-1066557.019551823	-773997.0844337848	-89149.66670595398	-70255.63137111737	-108043.70204079064	-5016538735.738155	-2508269367.8690777	-7524808103.607233	949483091.4999999
Kolkata	ssp245	2086	India	949483091.4999999	27.6272341325406	-4300602280.750188	-942597.7601644838	-1097247.9932878828	-787947.5270410848	-91311.93261254922	-71336.76432441498	-111287.1009006835	-5138211548.191609	-2569105774.0958047	-7707317322.287415	949483091.4999999
Kolkata	ssp245	2087	India	949483091.4999999	27.457769471424665	-3836885082.457839	-840961.113963421	-957497.6047614214	-724424.6231654205	-81466.1224684036	-66413.85925234218	-96518.38568446509	-4584178204.065443	-2292089102.0327215	-6876267306.098165	949483091.4999999
Kolkata	ssp245	2088	India	949483091.4999999	27.567231217963297	-4099206038.250289	-898456.1179727251	-1036553.2352742146	-760359.0006712356	-87035.81524036544	-69198.7056383231	-104872.9248424078	-4897590251.121842	-2448795125.560921	-7346385376.682764	949483091.4999999
Kolkata	ssp245	2089	India	949483091.4999999	27.75748191106965	-4604128566.864596	-1009124.0694498336	-1188721.6685552387	-829526.4703444284	-97756.5117608861	-74559.05389858343	-120953.96962318882	-5500854305.34064	-2750427152.67032	-8251281458.01096	949483091.4999999
Kolkata	ssp245	2090	India	949483091.4999999	27.63829596170205	-4245156761.5955944	-930445.3176100522	-1080538.3847755394	-780352.250444565	-90134.69343110407	-70748.1447336924	-109521.24212851578	-5071967150.728773	-2535983575.3643866	-7607950726.09316	949483091.4999999
Kolkata	ssp245	2091	India	949483091.4999999	27.633139931600418	-4391479712.733879	-962516.1014211832	-1124635.7125158445	-800396.4903265219	-93241.47489606579	-72301.53546617327	-114181.41432595834	-5246788775.28807	-2623394387.644035	-7870183162.932104	949483091.4999999
Kolkata	ssp245	2092	India	949483091.4999999	27.886290289952054	-4739455952.808809	-1038784.866369113	-1229505.264319248	-848064.4684189779	-100629.83143549996	-75995.71373589037	-125263.9491351096	-5662538807.150418	-2831269403.575209	-8493808210.725628	949483091.4999999
Kolkata	ssp245	2093	India	949483091.4999999	27.7082906362032	-4301383373.717196	-942768.9586230061	-1097483.391168351	-788054.5260776612	-91328.51705903171	-71345.05654765623	-111311.97757040724	-5139144771.177901	-2569572385.5889506	-7708717156.766851	949483091.4999999
Kolkata	ssp245	2094	India	949483091.4999999	27.648792988941725	-4209947683.155881	-922728.2593218959	-1069927.4296293245	-775529.0890144673	-89387.12162884108	-70374.35883256092	-108399.8844251213	-5029900555.9520645	-2514950277.9760323	-7544850833.928097	949483091.4999999
Kolkata	ssp245	2095	India	949483091.4999999	27.73356729772623	-4529376495.801825	-992740.0538744314	-1166193.6471390608	-819286.460609802	-96169.34893346445	-73765.4724848726	-118573.22538205635	-5411543104.324639	-2705771552.1623197	-8117314656.486959	949483091.4999999
Kolkata	ssp245	2096	India	949483091.4999999	27.652814481721187	-4192174938.218875	-918832.8631713194	-1064571.2599222816	-773094.466420357	-89009.76432349534	-70185.68017988805	-107833.84846710267	-5008666292.16368	-2504333146.08184	-7512999438.24552	949483091.4999999
Kolkata	ssp245	2097	India	949483091.4999999	27.76714262090833	-4376250824.324006	-959178.2628655946	-1120046.1845019103	-798310.3412292791	-92918.12966638237	-72139.86285133156	-113696.39648143323	-5228593823.700946	-2614296911.850473	-7842890735.551418	949483091.4999999
Kolkata	ssp245	2098	India	949483091.4999999	27.767992151592985	-4636605757.6009655	-1016242.3578304076	-1198509.3150785281	-833975.4005822872	-98446.07914200338	-74903.83758914206	-121988.32069486473	-5539656934.7401	-2769828467.37005	-8309485402.110149	949483091.4999999
Lisbon	ssp245	2024	Portugal	8564778.999999998	17.328375310555792	33158381.962458752	7267.590567114723	8767.584057345113	5767.597076884333	194.88070574570207	141.2508656511902	248.5105458402138	407079472.8118772	203539736.4059386	610619209.2178158	8564778.999999998
Lisbon	ssp245	2025	Portugal	8564778.999999998	17.26398171030727	30981529.837142725	6790.472293072854	8111.546430537543	5469.398155608164	182.08676185043316	134.85389370355574	229.31962999731047	380354652.0239905	190177326.01199526	570531978.0359857	8564778.999999998
Lisbon	ssp245	2026	Portugal	8564778.999999998	17.39443063575481	34354306.4024349	7529.710992314973	9127.999641995457	5931.422342634489	201.90947449397635	144.76525002532733	259.0536989626253	421761621.38895434	210880810.69447717	632642432.0834315	8564778.999999998
Lisbon	ssp245	2027	Portugal	8564778.999999998	17.37972633903028	34627473.65860127	7589.583267639109	9210.324020566144	5968.842514712074	203.51495173736504	145.56798864702168	261.46191482770826	425115246.5071994	212557623.2535997	637672869.7607992	8564778.999999998
Lisbon	ssp245	2028	Portugal	8564778.999999998	17.34867549797372	33353546.58143485	7310.3663740135935	8826.40079183106	5794.331956196127	196.02774056560713	141.82438306114273	250.2310980700714	409475473.62682235	204737736.81341118	614213210.4402335	8564778.999999998
Lisbon	ssp245	2029	Portugal	8564778.999999998	17.359023686213757	33366952.585034594	7313.304676172442	8830.440957299477	5796.168395045407	196.10653124501079	141.86377840084455	250.34928408917688	409640056.7142624	204820028.3571312	614460085.0713936	8564778.999999998
Lisbon	ssp245	2030	Portugal	8564778.999999998	17.355665613589327	33692541.13833717	7384.666550868897	8928.563535007102	5840.769566730692	198.02010251402385	142.82056403535108	253.2196409926966	413637248.6394307	206818624.31971535	620455872.959146	8564778.999999998
Lisbon	ssp245	2031	Portugal	8564778.999999998	17.39685212701147	34313032.251200244	7520.664603003268	9115.560856691864	5925.768349314673	201.66689523510988	144.64396039589408	258.6898300743255	421254906.0810608	210627453.0405304	631882359.1215912	8564778.999999998
Lisbon	ssp245	2032	Portugal	8564778.999999998	17.46531798337219	36293203.50265132	7954.674740307615	9712.32479548534	6197.02468512989	213.30489287374672	150.46295921521255	276.1468265322808	445565111.2662995	222782555.63314974	668347666.8994492	8564778.999999998
Lisbon	ssp245	2033	Portugal	8564778.999999998	17.477925249638957	37035374.1861079	8117.342287366591	9935.992672691433	6298.69190204175	217.6668290725496	152.64392731461396	282.68973083048513	454676606.8422891	227338303.42114455	682014910.2634337	8564778.999999998
Lisbon	ssp245	2034	Portugal	8564778.999999998	17.57287975104746	39564270.244153224	8671.62087543132	10698.125731280434	6645.116019582205	232.5298295985506	160.07542757761445	304.98423161948665	485723407.4754017	242861703.73770085	728585111.2131026	8564778.999999998
Lisbon	ssp245	2035	Portugal	8564778.999999998	17.545493048106664	39333510.53803837	8621.043405597928	10628.581710259521	6613.505100936336	231.17359290291674	159.39730922979754	302.94987657603593	482890412.1978334	241445206.0989167	724335618.2967501	8564778.999999998
Lisbon	ssp245	2036	Portugal	8564778.999999998	17.563792045417486	39483315.940691814	8653.877466453478	10673.7285439359	6634.026388971054	232.05403944058781	159.8375324986331	304.27054638254253	484729546.0978402	242364773.0489201	727094319.1467602	8564778.999999998
Lisbon	ssp245	2037	Portugal	8564778.999999998	17.58195952705956	39619079.94373131	8683.633960270352	10714.643722934105	6652.624197606601	232.85196090603048	160.23649323135442	305.4674285807066	486396296.2681807	243198148.13409036	729594444.402271	8564778.999999998
Lisbon	ssp245	2038	Portugal	8564778.999999998	17.61391523728497	40888845.730245866	8961.93879019135	11097.312864075475	6826.564716307224	240.31471505633402	163.9678703065062	316.66155980616185	501984981.73401827	250992490.86700913	752977472.6010274	8564778.999999998
Lisbon	ssp245	2039	Portugal	8564778.999999998	17.603878819162716	40475120.76446719	8871.25934563712	10972.628627813408	6769.890063460831	237.88314244803115	162.75208400235474	313.0142008937075	496905754.97473407	248452877.48736703	745358632.4621011	8564778.999999998
Lisbon	ssp245	2040	Portugal	8564778.999999998	17.50149294755779	36947973.132013775	8098.1858919487	9909.652628991831	6286.719154905568	217.15314963173532	152.38708759420683	281.91921166926363	453603599.8703529	226801799.93517646	680405399.8055294	8564778.999999998
Lisbon	ssp245	2041	Portugal	8564778.999999998	17.66181692009122	43142131.53435238	9455.80965136538	11776.385298189767	7135.234004540994	253.55788018568774	170.58945287118303	336.5263075001924	529648165.0060071	264824082.50300354	794472247.5090106	8564778.999999998
Lisbon	ssp245	2042	Portugal	8564778.999999998	17.48904446784786	37095783.184372164	8130.582615753279	9954.198124223127	6306.96710728343	218.0218689604566	152.82144725856747	283.2222906623457	455418237.2147949	227709118.60739744	683127355.8221923	8564778.999999998
Lisbon	ssp245	2043	Portugal	8564778.999999998	17.57161283563958	39951993.96824786	8756.601417698635	10814.973976897993	6698.228858499278	234.80858593447363	161.214805745576	308.4023661233713	490483421.6817579	245241710.84087896	735725132.5226369	8564778.999999998
Lisbon	ssp245	2044	Portugal	8564778.999999998	17.66755825429078	42490292.99098138	9312.940929530641	11579.940805667	7045.941053394281	249.72685020635382	168.6739378815161	330.7797625311915	521645660.8158348	260822830.4079174	782468491.2237523	8564778.999999998
Lisbon	ssp245	2045	Portugal	8564778.999999998	17.709759064935152	43759308.08473708	9591.081224052437	11962.383710634469	7219.778737470404	257.1851923339353	172.40310894530683	341.9672757225637	537225130.1621141	268612565.0810571	805837695.2431712	8564778.999999998
Lisbon	ssp245	2046	Portugal	8564778.999999998	17.751007693059545	44508615.652732	9755.313019777352	12188.202429756228	7322.423609798476	261.5890739176858	174.6050497371821	348.5730980981896	546424243.9819214	273212121.9909607	819636365.9728822	8564778.999999998
Lisbon	ssp245	2047	Portugal	8564778.999999998	17.767458337896965	45412890.77090479	9953.51030595221	12460.723698246657	7446.296913657761	266.90374136488816	177.26238346078327	356.545099268993	557525866.4555217	278762933.22776085	836288799.6832826	8564778.999999998
Lisbon	ssp245	2048	Portugal	8564778.999999998	17.83392089647785	46749395.58578445	10246.442868117614	12863.505971224089	7629.379765011139	274.7587386880733	181.18988212237582	368.32759525377077	573933894.9313288	286966947.4656644	860900842.3969932	8564778.999999998
Lisbon	ssp245	2049	Portugal	8564778.999999998	17.732467527319415	45043772.568229	9872.607686187654	12349.482596070393	7395.732776304914	264.73433466939616	176.1776801130373	353.2909892257551	552994268.878757	276497134.4393785	829491403.3181355	8564778.999999998
Lisbon	ssp245	2050	Portugal	8564778.999999998	17.74222947318679	45441317.45864506	9959.740812854187	12469.290645236875	7450.190980471498	267.0708126343822	177.3459190955303	356.7957061732341	557874855.772075	278937427.8860375	836812283.6581125	8564778.999999998
Lisbon	ssp245	2051	Portugal	8564778.999999998	17.668262551561423	43073702.04045211	9440.811406126964	11755.762710986945	7125.860101266983	253.15570169337755	170.38836362502792	335.92303976172707	528808068.4556615	264404034.22783074	793212102.6834922	8564778.999999998
Lisbon	ssp245	2052	Portugal	8564778.999999998	17.686847170193076	43587008.9916194	9553.317039259522	11910.45795654421	7196.176121974832	256.17254434332676	171.8967849500026	340.4483037366509	535109845.2826615	267554922.64133075	802664767.9239923	8564778.999999998
Lisbon	ssp245	2053	Portugal	8564778.999999998	17.740803865938798	44585508.02001266	9772.166141373114	12211.3754719504	7332.956810795828	262.04099098707354	174.831008271876	349.25097370227115	547368237.7018596	273684118.8509298	821052356.5527894	8564778.999999998
Lisbon	ssp245	2054	Portugal	8564778.999999998	17.866708088839022	48173883.2585506	10558.659344340333	13292.803626030325	7824.515062650338	283.1308348690329	185.37593021285568	380.8857395252102	591422073.0792599	295711036.53962994	887133109.6188898	8564778.999999998
Lisbon	ssp245	2055	Portugal	8564778.999999998	17.822506748078773	46785269.47798365	10254.305639010592	12874.317281201933	7634.293996819251	274.96957917593363	181.295302366306	368.6438559855613	574374312.2333761	287187156.1166881	861561468.3500643	8564778.999999998
Lisbon	ssp245	2056	Portugal	8564778.999999998	17.76044495210477	45378113.57693816	9945.887907274593	12450.242900064935	7441.532914484251	266.69934646673715	177.16018601170776	356.2385069217665	557098913.1198059	278549456.55990297	835648369.679709	8564778.999999998
Lisbon	ssp245	2057	Portugal	8564778.999999998	17.875703727915106	48941300.74529712	10726.860437325871	13524.080128885442	7929.640745766301	287.6411533033905	187.63108943003442	387.65121717674657	600843519.1041311	300421759.55206555	901265278.6561966	8564778.999999998
Lisbon	ssp245	2058	Portugal	8564778.999999998	17.78575992966364	45555687.06792504	9984.808124477198	12503.758198718515	7465.85805023588	267.7429935085146	177.6820095325965	357.8039774844327	559278950.830275	279639475.4151375	838918426.2454126	8564778.999999998
Lisbon	ssp245	2059	Portugal	8564778.999999998	17.863453039472947	48728769.65019183	10680.278279494574	13460.02966186741	7900.526897121739	286.3920510446037	187.00653830064104	385.77756378856634	598234313.195063	299117156.5975315	897351469.7925944	8564778.999999998
Lisbon	ssp245	2060	Portugal	8564778.999999998	17.86704706875285	49513307.33193982	10852.231743987286	13696.465675544887	8007.997812429685	291.0029894575889	189.31200750713361	392.69397140804415	607865940.765087	303932970.3825435	911798911.1476305	8564778.999999998
Lisbon	ssp245	2061	Portugal	8564778.999999998	17.942638626115173	51530620.87526434	11294.38265759266	14304.423181752274	8284.342133433043	302.8592823092281	195.2401539329532	410.4784106855029	632632135.1663247	316316067.58316237	948948202.7494872	8564778.999999998
Lisbon	ssp245	2062	Portugal	8564778.999999998	17.846072783934407	47620251.44812785	10437.315385891512	13125.955683163198	7748.675088619826	279.87699220383286	183.74900888025562	376.00497552741007	584625235.2307206	292312617.6153603	876937852.846081	8564778.999999998
Lisbon	ssp245	2063	Portugal	8564778.999999998	17.903240167083784	49421188.017564446	10832.041209329669	13668.703690390663	7995.3787282686735	290.4615795353976	189.04130254603803	391.88185652475727	606735008.5629617	303367504.28148085	910102512.8444426	8564778.999999998
Lisbon	ssp245	2064	Portugal	8564778.999999998	17.89891008596518	50093850.766998306	10979.474140712433	13871.423971041964	8087.524310382902	294.4149989599921	191.01801225833523	397.8119856616489	614993167.7737979	307496583.88689893	922489751.6606967	8564778.999999998
Lisbon	ssp245	2065	Portugal	8564778.999999998	17.81374478643909	46227847.17819741	10132.130888372512	12706.326999074572	7557.934777670451	271.6934587879208	179.65724217229962	363.72967540354205	567530939.2308135	283765469.61540675	851296408.8462203	8564778.999999998
Lisbon	ssp245	2066	Portugal	8564778.999999998	18.002744673108392	52443488.98857753	11494.463339962673	14579.534120011045	8409.392559914302	308.22445309399757	197.922739325338	418.5261668626572	643839252.290888	321919626.145444	965758878.436332	8564778.999999998
Lisbon	ssp245	2067	Portugal	8564778.999999998	17.892766727185744	49370915.55186858	10821.022586711397	13653.55308429054	7988.4920891322545	290.16611476858606	188.89357016263222	391.43865937453995	606117822.5719324	303058911.2859662	909176733.8578987	8564778.999999998
Lisbon	ssp245	2068	Portugal	8564778.999999998	17.870872761948938	49423784.70171926	10832.61034558278	13669.48625273869	7995.734438426867	290.4768409447529	189.04893325071566	391.9047486387902	606766887.5858283	303383443.79291415	910150331.3787425	8564778.999999998
Lisbon	ssp245	2069	Portugal	8564778.999999998	17.826650848205897	47228176.83046518	10351.381223116132	13007.796209347049	7694.966236885213	277.57266449925487	182.5968450279666	372.5484839705431	579811805.8890318	289905902.9445159	869717708.8335476	8564778.999999998
Lisbon	ssp245	2070	Portugal	8564778.999999998	17.970499233778863	52098827.69359015	11418.921138321604	14475.663592754576	8362.178683888635	306.1987862057155	196.90990588119695	415.4876665302341	639607907.7572205	319803953.87861025	959411861.6358308	8564778.999999998
Lisbon	ssp245	2071	Portugal	8564778.999999998	17.936508636238674	50059934.515997715	10972.04044186299	13861.202635123978	8082.878248601999	294.215664054606	190.91834480564216	397.5129833035698	614576784.079542	307288392.039771	921865176.119313	8564778.999999998
Lisbon	ssp245	2072	Portugal	8564778.999999998	17.971888149195234	53588734.13242611	11745.475974230856	14924.676492129798	8566.275456331916	314.9553660238783	201.28819579027834	428.6225362574783	657899220.2931278	328949610.1465639	986848830.4396917	8564778.999999998
Lisbon	ssp245	2073	Portugal	8564778.999999998	18.09289900638606	55247614.189224	12109.066123666009	15424.612947603133	8793.519299728887	324.70504912307894	206.16303733987866	443.2470609062792	678264991.4499934	339132495.7249967	1017397487.17499	8564778.999999998
Lisbon	ssp245	2074	Portugal	8564778.999999998	18.07476638286276	54252141.02496455	11890.88022465024	15124.607336456449	8657.153112844031	318.85438629455433	203.23770592561635	434.47106666349237	666043747.0188302	333021873.5094151	999065620.5282452	8564778.999999998
Lisbon	ssp245	2075	Portugal	8564778.999999998	17.95710064266932	51495679.87225842	11286.724355563965	14293.89301646282	8279.555694665109	302.6539246614102	195.13747510904432	410.1703742137762	632203170.7765886	316101585.3882943	948304756.1648829	8564778.999999998
Lisbon	ssp245	2076	Portugal	8564778.999999998	18.16596085422718	58816423.73269257	12891.270955111175	16500.144590840235	9282.397319382115	345.6799001664903	216.65046286158432	474.7093374713963	722078622.3191324	361039311.1595662	1083117933.4786987	8564778.999999998
Lisbon	ssp245	2077	Portugal	8564778.999999998	18.061113981726002	54971699.31329679	12048.5916303121	15341.460519241507	8755.722741382693	323.08342338128887	205.35222446898365	440.8146222935942	674877634.2996789	337438817.14983946	1012316451.4495184	8564778.999999998
Lisbon	ssp245	2078	Portugal	8564778.999999998	18.105914566071085	56100592.31934144	12296.020234376681	15681.674849830308	8910.365618923057	329.7182304107282	208.66962798370332	450.7668328377532	688736850.0564047	344368425.02820235	1033105275.0846071	8564778.999999998
Lisbon	ssp245	2079	Portugal	8564778.999999998	17.919671273640468	49707509.30938145	10894.796560960793	13754.992298883459	8034.600823038127	292.1443665749609	189.88269606581966	394.4060370841022	610250123.4035963	305125061.70179814	915375185.1053944	8564778.999999998
Lisbon	ssp245	2080	Portugal	8564778.999999998	17.96288248259639	52554440.451225966	11518.78146876233	14612.971547110574	8424.591390414087	308.8765446034362	198.2487850800573	419.50430412681516	645201383.3796054	322600691.6898027	967802075.0694082	8564778.999999998
Lisbon	ssp245	2081	Portugal	8564778.999999998	17.995413191532844	53897537.83551803	11813.158977648263	15017.74062182873	8608.577333467796	316.7702882255578	202.1956568911181	431.34491955999755	661690347.6406362	330845173.8203181	992535521.4609543	8564778.999999998
Lisbon	ssp245	2082	Portugal	8564778.999999998	17.976347717994017	51964613.792306244	11389.50439283472	14435.21556771011	8343.793217959332	305.4099751041151	196.51550033039678	414.3044498778336	637960187.9064591	318980093.95322955	956940281.8596886	8564778.999999998
Lisbon	ssp245	2083	Portugal	8564778.999999998	18.074749244374395	55284981.900205955	12117.256306894931	15435.8744495429	8798.638164246962	324.9246691846522	206.27284737066526	443.5764909986391	678723748.0957171	339361874.04785854	1018085622.1435757	8564778.999999998
Lisbon	ssp245	2084	Portugal	8564778.999999998	18.086013338042488	56020455.847067125	12278.456076069982	15657.524132158595	8899.38801998137	329.2472468660405	208.4341362113594	450.0603575207216	687753029.0447714	343876514.5223857	1031629543.5671571	8564778.999999998
Lisbon	ssp245	2085	Portugal	8564778.999999998	18.127752953295314	57286491.63327745	12555.943371677726	16039.069163619242	9072.81757973621	336.6880788039592	212.15455218031877	461.2216054275996	703295921.9698526	351647960.9849263	1054943882.9547789	8564778.999999998
Lisbon	ssp245	2086	Portugal	8564778.999999998	18.152307013168585	57827704.45008716	12674.565358923688	16202.17439608244	9146.956321764936	339.86893171221925	213.74497863444884	465.9928847899898	709940294.074479	354970147.0372395	1064910441.1117184	8564778.999999998
Lisbon	ssp245	2087	Portugal	8564778.999999998	18.219160451125607	59052005.647879355	12942.905347480882	16571.14188034858	9314.668814613182	347.06447827842896	217.34275191755367	476.7862046393043	724970818.9874387	362485409.49371934	1087456228.481158	8564778.999999998
Lisbon	ssp245	2088	Portugal	8564778.999999998	18.163283929040876	57894164.74671055	12689.131999279498	16222.20352657168	9156.060471987317	340.2595367038831	213.94028113028077	466.57879227748555	710756215.1451452	355378107.5725726	1066134322.7177178	8564778.999999998
Lisbon	ssp245	2089	Portugal	8564778.999999998	18.08116941841606	54546809.376850024	11955.465068899111	15213.411497298648	8697.518640499577	320.5862312452934	204.10362840098588	437.0688340896009	669661337.2099224	334830668.6049612	1004492005.8148837	8564778.999999998
Lisbon	ssp245	2090	Portugal	8564778.999999998	18.206808888692745	58749361.00782966	12876.572275689166	16479.93390663497	9273.21064474336	345.28575454245737	216.4533900495679	474.118119035347	721255305.3456616	360627652.6728308	1081882958.0184925	8564778.999999998
Lisbon	ssp245	2091	Portugal	8564778.999999998	18.153755978921733	57665140.425757185	12638.934887837666	16153.18249833916	9124.687277336172	338.9134993323718	213.2672624445251	464.55973622021855	707944524.8781008	353972262.4390504	1061916787.3171511	8564778.999999998
Lisbon	ssp245	2092	Portugal	8564778.999999998	18.045804183942032	54361248.260578565	11914.794139305366	15157.48896910725	8672.099309503485	319.49563878698586	203.5583321718321	435.4329454021396	667383236.8649874	333691618.4324937	1001074855.2974811	8564778.999999998
Lisbon	ssp245	2093	Portugal	8564778.999999998	18.080560433547817	55725063.00112083	12213.7124386023	15568.501630640532	8858.923246564069	327.51114386935575	207.56608471301706	447.45620302569444	684126544.3708102	342063272.1854051	1026189816.5562153	8564778.999999998
Lisbon	ssp245	2094	Portugal	8564778.999999998	18.102042893857973	56763074.232557535	12441.221749602126	15881.326933265293	9001.11656593896	333.61181432979515	210.61641994323674	456.60720871635345	696870020.9778545	348435010.48892725	1045305031.4667817	8564778.999999998
Lisbon	ssp245	2095	Portugal	8564778.999999998	18.06787030039777	54913434.25670907	12035.82120695041	15323.901187119181	8747.741226781636	322.74098401374135	205.18100478520984	440.30096324227276	674162324.7123193	337081162.3561596	1011243487.0684788	8564778.999999998
Lisbon	ssp245	2096	Portugal	8564778.999999998	18.221515719687847	61017320.30859435	13373.659245719786	17163.428490427075	9583.890001012496	358.6151597479324	223.1180926523054	494.1122268435595	749098632.4886839	374549316.24434197	1123647948.733026	8564778.999999998
Lisbon	ssp245	2097	Portugal	8564778.999999998	18.09524828298777	55805039.25738277	12231.241481070672	15592.604064034544	8869.878898106801	327.9811857815598	207.8011056691191	448.16126589400056	685108398.4393663	342554199.2196832	1027662597.6590495	8564778.999999998
Lisbon	ssp245	2098	Portugal	8564778.999999998	18.22570819576932	59329274.21288768	13003.676539811473	16654.702269803143	9352.650809819803	348.69406001408464	218.1575427853815	479.23057724278783	728374795.134365	364187397.5671825	1092562192.7015474	8564778.999999998
London	ssp245	2024	United Kingdom	52737407.49999999	11.696881050649068	266182310.480186	58341.32832441562	67226.89071755843	49455.765931272814	1023.9648992714215	816.0275927987199	1231.9022057441234	5801960545.862372	2900980272.931186	8702940818.793558	52737407.49999999
London	ssp245	2025	United Kingdom	52737407.49999999	11.527955275325366	246553856.9840668	54039.20153074566	61311.46637626224	46766.93668522909	948.4570739364037	778.273680131211	1118.6404677415965	5374120271.44537	2687060135.722685	8061180407.168055	52737407.49999999
London	ssp245	2026	United Kingdom	52737407.49999999	11.680120186976676	262465514.63848034	57526.68813993219	66106.7604638937	48946.61581597067	1009.666922547126	808.8786044365721	1210.4552406576797	5720945760.200235	2860472880.1001177	8581418640.300353	52737407.49999999
London	ssp245	2027	United Kingdom	52737407.49999999	11.729348685100065	267902034.93692532	58718.25423274205	67745.16384150727	49691.34462397683	1030.5804308480435	819.3353585870309	1241.8255031090562	5839445281.154354	2919722640.577177	8759167921.731531	52737407.49999999
London	ssp245	2028	United Kingdom	52737407.49999999	11.636804392297993	254221331.04115397	55719.743789833265	63622.211982507695	47817.27559715884	977.9527390929984	793.0215127095083	1162.8839654764886	5541247763.446613	2770623881.7233067	8311871645.16992	52737407.49999999
London	ssp245	2029	United Kingdom	52737407.49999999	11.721095314495768	269095360.45650643	58979.80503155435	68104.79618987418	49854.81387323452	1035.1709817499861	821.6306340380022	1248.7113294619699	5865456129.022085	2932728064.5110426	8798184193.533127	52737407.49999999
London	ssp245	2030	United Kingdom	52737407.49999999	11.625170408721184	268270478.72139645	58799.009034817915	67856.20169436159	49741.81637527425	1031.9977808664294	820.0440335962238	1243.9515281366353	5847476229.180215	2923738114.5901074	8771214343.770323	52737407.49999999
London	ssp245	2031	United Kingdom	52737407.49999999	11.832469792844332	282522954.0739987	61922.839249086894	72151.46823898143	51694.21025919236	1086.824994825426	847.4576405757223	1326.1923490751299	6158136616.519672	3079068308.259836	9237204924.779509	52737407.49999999
London	ssp245	2032	United Kingdom	52737407.49999999	11.796523725438812	273239525.6752101	59888.11521647569	69353.72269414103	50422.50773881036	1051.112986735514	829.6016365307662	1272.6243369402616	5955786260.468769	2977893130.2343845	8933679390.703154	52737407.49999999
London	ssp245	2033	United Kingdom	52737407.49999999	11.84570272828764	283933277.22191805	62231.95117191854	72576.49713287494	51887.40521096214	1092.2503042590029	850.1702952925107	1334.3303132254957	6188877349.239231	3094438674.6196156	9283316023.858847	52737407.49999999
London	ssp245	2034	United Kingdom	52737407.49999999	11.90147434473145	295878915.61555856	64850.17328559318	76176.55253917757	53523.79403200879	1138.203449651768	873.1468679888933	1403.2600313146434	6449255743.768986	3224627871.884493	9673883615.653479	52737407.49999999
London	ssp245	2035	United Kingdom	52737407.49999999	12.015378275458387	311974650.5990136	68378.005610734	81027.32198624621	55728.689235221806	1200.1214171579572	904.1058517419879	1496.1369825739268	6800093555.501138	3400046777.750569	10200140333.251707	52737407.49999999
London	ssp245	2036	United Kingdom	52737407.49999999	11.89323702719933	294801913.10479015	64614.11794076722	75851.97644004188	53376.25944149256	1134.0603765622575	871.0753314441379	1397.0454216803773	6425780381.848797	3212890190.9243984	9638670572.773195	52737407.49999999
London	ssp245	2037	United Kingdom	52737407.49999999	11.872026218451984	287315413.22559386	62973.24125491598	73595.77099699642	52350.711512835536	1105.260892926894	856.6755896264561	1353.8461962273318	6262597573.617294	3131298786.808647	9393896360.425941	52737407.49999999
London	ssp245	2038	United Kingdom	52737407.49999999	11.806338323884466	276926006.4077339	60696.11099346723	70464.71688750439	50927.50509943007	1065.2943456137032	836.6923159698608	1293.8963752575457	6036140269.435795	3018070134.7178974	9054210404.153692	52737407.49999999
London	ssp245	2039	United Kingdom	52737407.49999999	11.873456780660515	281008874.98036003	61590.986297056515	71695.17042993965	51486.802164173365	1081.0005512558664	844.5454187909424	1317.4556837207906	6125134321.40562	3062567160.70281	9187701482.108429	52737407.49999999
London	ssp245	2040	United Kingdom	52737407.49999999	11.800772259614574	271354337.5257894	59474.92329331499	68785.58379979506	50164.26278683492	1043.8609402338243	825.9756132799214	1261.7462671877274	5914694922.563045	2957347461.2815223	8872042383.844566	52737407.49999999
London	ssp245	2041	United Kingdom	52737407.49999999	11.78933924920866	285071585.6214951	62481.44342388064	72919.54897932283	52043.33786843845	1096.6292122473292	852.3597492866738	1340.8986752079848	6213688992.099558	3106844496.049779	9320533488.149338	52737407.49999999
London	ssp245	2042	United Kingdom	52737407.49999999	11.70358585205171	267274788.87620324	58580.77564409063	67556.13078211156	49605.4205060697	1028.167505856044	818.1288960910313	1238.206115621057	5825773234.765198	2912886617.382599	8738659852.147797	52737407.49999999
London	ssp245	2043	United Kingdom	52737407.49999999	11.895700855662028	293183333.7894769	64259.36083056156	75364.1854135091	53154.53624761403	1127.8339357346238	867.962111030321	1387.705760438926	6390500301.399961	3195250150.6999807	9585750452.099941	52737407.49999999
London	ssp245	2044	United Kingdom	52737407.49999999	11.899985170015404	291756212.5577514	63946.567135936806	74934.09408340005	52959.040188473555	1122.3440064990716	865.2171464125449	1379.4708665855983	6359393421.81169	3179696710.905845	9539090132.717535	52737407.49999999
London	ssp245	2045	United Kingdom	52737407.49999999	11.934671798117124	290774963.0198241	63731.49874406234	74638.37504457266	52824.62244355201	1118.5692812648838	863.329783795451	1373.8087787343168	6338005181.945449	3169002590.9727244	9507007772.918173	52737407.49999999
London	ssp245	2046	United Kingdom	52737407.49999999	11.913393943623387	290046307.3573351	63571.79339337981	74418.7801873842	52724.80659937543	1115.7662481831658	861.928267254592	1369.6042291117394	6322122716.286275	3161061358.1431375	9483184074.429413	52737407.49999999
London	ssp245	2047	United Kingdom	52737407.49999999	12.100783976718509	332314329.3535678	72836.01739255409	87157.08818624883	58514.94659885936	1278.3652233280611	943.2277548270397	1613.5026918290826	7243436366.060443	3621718183.0302215	10865154549.090664	52737407.49999999
London	ssp245	2048	United Kingdom	52737407.49999999	12.095063206009586	327502495.50072664	71781.36887686289	85706.94647717342	57855.79127655235	1259.8547935495108	933.9725399377646	1585.7370471612571	7138553099.711641	3569276549.8558207	10707829649.567463	52737407.49999999
London	ssp245	2049	United Kingdom	52737407.49999999	11.972132829827952	311258236.4449108	68220.9833303827	80811.41635076317	55630.55031000224	1197.3654753907556	902.7278808583869	1492.0030699231245	6784477917.297742	3392238958.648871	10176716875.946613	52737407.49999999
London	ssp245	2050	United Kingdom	52737407.49999999	11.940313611551352	299107503.3333305	65557.80894976236	77149.5515774102	53966.06632211452	1150.6233602433235	879.356823284671	1421.889897201976	6519629084.971031	3259814542.4855156	9779443627.456547	52737407.49999999
London	ssp245	2051	United Kingdom	52737407.49999999	11.770589500926773	278256139.1146102	60987.64692922092	70865.57879916573	51109.71505927613	1070.411174003829	839.2507301649237	1301.5716178427342	6065133095.713905	3032566547.8569527	9097699643.570858	52737407.49999999
London	ssp245	2052	United Kingdom	52737407.49999999	12.119354620647442	329973028.94205594	72322.8556585241	86451.4908019576	58194.220515090616	1269.358578838	938.7244325820093	1599.992725093991	7192403175.353294	3596201587.676647	10788604763.029942	52737407.49999999
London	ssp245	2053	United Kingdom	52737407.49999999	12.059571338011636	320324632.75000507	70208.1386849239	83543.75496325732	56872.52240659049	1232.2425923657865	920.1664393459024	1544.318745385671	6982097637.257429	3491048818.6287146	10473146455.886143	52737407.49999999
London	ssp245	2054	United Kingdom	52737407.49999999	11.984969252992798	315273586.603615	69101.06007749596	82021.52187804389	56180.598276948025	1212.8119474473708	910.4511168866945	1515.172778008047	6872000274.274057	3436000137.1370287	10308000411.411087	52737407.49999999
London	ssp245	2055	United Kingdom	52737407.49999999	12.009685923474098	319466858.66561365	70020.1334061532	83285.24770494759	56755.01910735879	1228.9428593657346	918.5165728458765	1539.3691458855928	6963400784.765899	3481700392.3829494	10445101177.148848	52737407.49999999
London	ssp245	2056	United Kingdom	52737407.49999999	12.073295040825194	320358665.6059436	70215.59794102004	83554.0114403895	56877.18444165057	1232.37351184665	920.2318990863341	1544.5151246069659	6982839449.465244	3491419724.732622	10474259174.197866	52737407.49999999
London	ssp245	2057	United Kingdom	52737407.49999999	12.271755436622644	345552870.2534304	75737.61539800344	91146.7854437417	60328.445352265204	1329.2919779068136	968.6911321164159	1689.892823697211	7531996082.321219	3765998041.1606097	11297994123.481829	52737407.49999999
London	ssp245	2058	United Kingdom	52737407.49999999	12.143320441271678	331102387.0532757	72570.38620344899	86791.84530122932	58348.92710566867	1273.703056359855	940.8966713429367	1606.5094413767736	7217019729.291936	3608509864.645968	10825529593.937904	52737407.49999999
London	ssp245	2059	United Kingdom	52737407.49999999	12.175282955750701	342443854.0960383	75056.18719912297	90209.82167028103	59902.55272796491	1317.3320418363264	962.7111640811725	1671.9529195914802	7464229035.558796	3732114517.779398	11196343553.338194	52737407.49999999
London	ssp245	2060	United Kingdom	52737407.49999999	12.116045412517012	328663968.8763063	72035.93838383925	86056.97954926593	58014.89721841259	1264.3228138544157	936.206550090217	1592.4390776186146	7163869668.224504	3581934834.112252	10745804502.336758	52737407.49999999
London	ssp245	2061	United Kingdom	52737407.49999999	12.054301896172172	323907900.708041	70993.51248394548	84623.64393691199	57363.38103097898	1246.026906609262	927.0585964676401	1564.9952167508834	7060201923.302116	3530100961.651058	10590302884.953175	52737407.49999999
London	ssp245	2062	United Kingdom	52737407.49999999	12.221670024281636	344354609.5938579	75474.98292467248	90785.6657929116	60164.30005643335	1324.6824422341883	966.3863642801034	1682.9785201882733	7505877663.490313	3752938831.7451563	11258816495.23547	52737407.49999999
London	ssp245	2063	United Kingdom	52737407.49999999	12.332203993845193	358161482.533244	78501.14685659272	94946.64119930194	62055.6525138835	1377.7954880753225	992.9428872006704	1762.6480889499742	7806825280.601134	3903412640.300567	11710237920.901701	52737407.49999999
London	ssp245	2064	United Kingdom	52737407.49999999	12.182495862477849	341869284.6881863	74930.25417822391	90036.66376654482	59823.84458990299	1315.1217563189518	961.606021322485	1668.6374913154186	7451705179.149242	3725852589.574621	11177557768.723864	52737407.49999999
London	ssp245	2065	United Kingdom	52737407.49999999	12.078065527942279	327424254.3723066	71764.22013638726	85683.36695901943	57845.07331375509	1259.553811230149	933.8220487780836	1585.285573682214	7136847682.325571	3568423841.1627855	10705271523.488358	52737407.49999999
London	ssp245	2066	United Kingdom	52737407.49999999	12.113503596717633	324106116.94443804	71036.95713849827	84683.38033692207	57390.53394007447	1246.789415839008	927.4398510825131	1566.1389805955027	7064522431.231629	3532261215.6158147	10596783646.847445	52737407.49999999
London	ssp245	2067	United Kingdom	52737407.49999999	12.226205352420845	360132846.93380725	78933.22672520932	95540.75101864977	62325.70243176888	1385.3790421672854	996.7346642466518	1774.0234200879188	7849794997.3075285	3924897498.6537642	11774692495.961292	52737407.49999999
London	ssp245	2068	United Kingdom	52737407.49999999	12.232499449224216	352469960.2470654	77253.68991715633	93231.3879075769	61275.99192673575	1355.9010239617792	981.9956551438988	1729.8063927796597	7682767495.954444	3841383747.977222	11524151243.931665	52737407.49999999
London	ssp245	2069	United Kingdom	52737407.49999999	12.230533551795759	341786295.8814535	74912.06485072084	90011.6534412281	59812.476260213574	1314.8025103669072	961.4463983464627	1668.1586223873514	7449896276.89145	3724948138.445725	11174844415.337175	52737407.49999999
London	ssp245	2070	United Kingdom	52737407.49999999	12.182866913047318	336500058.71976835	73753.43752761176	88418.54087195311	59088.3341832704	1294.4671195852072	951.2787029556127	1637.6555362148013	7334672468.844836	3667336234.422418	11002008703.267254	52737407.49999999
London	ssp245	2071	United Kingdom	52737407.49999999	12.17946967047796	337906010.8493422	74061.59141902521	88842.25247264662	59280.93036540381	1299.8756143425885	953.9829503343034	1645.7682783508737	7365317926.72836	3682658963.36418	11047976890.09254	52737407.49999999
London	ssp245	2072	United Kingdom	52737407.49999999	12.2979576599879	369489712.81941015	80984.04664534147	98360.62840883147	63607.46488185147	1421.3735536611728	1014.7319199935955	1828.0151873287496	8053746066.044094	4026873033.022047	12080619099.066141	52737407.49999999
London	ssp245	2073	United Kingdom	52737407.49999999	12.34868696186403	357792083.7273862	78420.18273476086	94835.31553178314	62005.04993773859	1376.3744642276113	992.2323752768148	1760.5165531784075	7798773516.0289135	3899386758.0144567	11698160274.04337	52737407.49999999
London	ssp245	2074	United Kingdom	52737407.49999999	12.407832733318848	364012853.47463596	79783.63911771974	96710.06805835158	62857.21017708788	1400.3048668758672	1004.1975766009427	1796.412157150791	7934367277.212116	3967183638.606058	11901550915.818174	52737407.49999999
London	ssp245	2075	United Kingdom	52737407.49999999	11.970209833007708	324306551.6494408	71080.88803274545	84743.78531651194	57417.990748978955	1247.5604591970298	927.825372761524	1567.2955456325353	7068891294.994025	3534445647.4970126	10603336942.491037	52737407.49999999
London	ssp245	2076	United Kingdom	52737407.49999999	12.319031340768005	366002945.96011984	80219.82377207236	97309.82195808644	63129.82558605827	1407.9604652053108	1008.0253757656646	1807.8955546449567	7977745208.910757	3988872604.4553785	11966617813.366135	52737407.49999999
London	ssp245	2077	United Kingdom	52737407.49999999	12.23497836486042	341652329.0314559	74882.70225346107	89971.27986999592	59794.12463692622	1314.28715924603	961.1887227860241	1667.3855957060355	7446976209.150142	3723488104.575071	11170464313.725212	52737407.49999999
London	ssp245	2078	United Kingdom	52737407.49999999	12.252313926527812	344493178.95854676	75505.35429227552	90827.42642336579	60183.282161185256	1325.2154985642644	966.6528924451413	1683.7781046833875	7508898051.980216	3754449025.990108	11263347077.970324	52737407.49999999
London	ssp245	2079	United Kingdom	52737407.49999999	12.226224051426275	341366754.7993011	74820.110640934	89885.2164027712	59755.0048790968	1313.1885964251746	960.6394413755966	1665.7377514747527	7440751564.0004015	3720375782.0002007	11161127346.000603	52737407.49999999
London	ssp245	2080	United Kingdom	52737407.49999999	12.210488167573414	344452293.79067373	75496.39315959101	90815.1048659246	60177.681453257435	1325.0582192291831	966.5742527776008	1683.5421856807652	7508006880.322404	3754003440.161202	11262010320.483606	52737407.49999999
London	ssp245	2081	United Kingdom	52737407.49999999	12.312242086732732	360632211.5515702	79042.67650444503	95691.24446509886	62394.1085437912	1387.3000257202684	997.6951560231433	1776.904895417393	7860679619.223365	3930339809.6116824	11791019428.835047	52737407.49999999
London	ssp245	2082	United Kingdom	52737407.49999999	12.233246835523472	346563015.17723477	75959.01702513864	91451.2126810526	60466.82136922471	1333.1778595166286	970.6340729213234	1695.7216461119335	7554014153.255174	3777007076.627587	11331021229.882761	52737407.49999999
London	ssp245	2083	United Kingdom	52737407.49999999	12.307056032044061	360945015.46669286	79111.2362666637	95785.51413814953	62436.95839517786	1388.5033371982647	998.2968117621415	1778.7098626343875	7867497788.210101	3933748894.1050506	11801246682.315151	52737407.49999999
London	ssp245	2084	United Kingdom	52737407.49999999	12.298049109552469	362897381.09996295	79539.15202190098	96373.8983016008	62704.40574220117	1396.0138057767592	1002.0520460513887	1789.9755655021295	7910053389.876108	3955026694.938054	11865080084.814163	52737407.49999999
London	ssp245	2085	United Kingdom	52737407.49999999	12.420425542008584	388390164.3688396	85126.61136850409	104056.65490318007	66196.5678338281	1494.0808606647247	1051.0855734953716	1937.0761478340773	8465718123.807684	4232859061.903842	12698577185.711525	52737407.49999999
London	ssp245	2086	United Kingdom	52737407.49999999	12.522066464008327	391706196.23148483	85853.4128726455	105056.0069713745	66650.81877391649	1506.8371562505931	1057.4637212883058	1956.2105912128804	8537997480.017287	4268998740.0086436	12806996220.02593	52737407.49999999
London	ssp245	2087	United Kingdom	52737407.49999999	12.553886833041677	393934064.07621276	86341.71267422971	105727.41919855279	66956.00614990662	1515.4074420411916	1061.748864183605	1969.066019898778	8586558187.575919	4293279093.7879596	12879837281.363878	52737407.49999999
London	ssp245	2088	United Kingdom	52737407.49999999	12.498790765993212	387803254.62814784	84997.9736171196	103879.7779950264	66116.1692392128	1491.8231036694356	1049.956694997727	1933.6895123411439	8452925285.871408	4226462642.935704	12679387928.807114	52737407.49999999
London	ssp245	2089	United Kingdom	52737407.49999999	12.390814538301964	376671710.6652725	82558.18315950307	100525.06611580367	64591.30020320247	1449.0016619586024	1028.5459741423103	1869.457349774894	8210291660.929782	4105145830.464891	12315437491.394672	52737407.49999999
London	ssp245	2090	United Kingdom	52737407.49999999	12.573474944254228	395711145.9453564	86731.2100702064	106262.97811802075	67199.44202239205	1522.2436192982466	1065.1669528121324	1979.3202857843607	8625293139.094448	4312646569.547224	12937939708.641672	52737407.49999999
London	ssp245	2091	United Kingdom	52737407.49999999	12.506290336226737	394421891.75261307	86448.6338087832	105874.43575856385	67022.83185900256	1517.2840446472255	1062.6871654866218	1971.8809238078284	8597191339.442955	4298595669.7214775	12895787009.164433	52737407.49999999
London	ssp245	2092	United Kingdom	52737407.49999999	12.491462579489825	389872409.4935019	85451.48701226569	104503.35891335226	66399.6151111791	1499.782843553943	1053.9365649399806	1945.6291221679046	8498026535.726849	4249013267.8634243	12747039803.590273	52737407.49999999
London	ssp245	2093	United Kingdom	52737407.49999999	12.477651298829466	386685429.29165125	84752.97080364088	103542.89912649315	65963.0424807886	1487.5229910660696	1047.806638696044	1927.2393434360947	8428560111.161565	4214280055.5807824	12642840166.742348	52737407.49999999
London	ssp245	2094	United Kingdom	52737407.49999999	12.373160761351835	374600099.0772801	82104.13130460064	99900.74481531284	64307.51779388845	1441.0324714169708	1024.5613788714945	1857.5035639624473	8165136862.031981	4082568431.0159907	12247705293.047972	52737407.49999999
London	ssp245	2095	United Kingdom	52737407.49999999	12.381224633321448	378883467.8244577	83042.95185192722	101191.62306788689	64894.280635967574	1457.509972269053	1032.8001292975355	1882.2198152405701	8258501204.800197	4129250602.4000983	12387751807.200294	52737407.49999999
London	ssp245	2096	United Kingdom	52737407.49999999	12.424263771076857	385436158.2085308	84479.1579635049	103166.40647130618	65791.90945570362	1482.7172256623412	1045.4037559941798	1920.030695330502	8401329821.055971	4200664910.5279856	12601994731.583958	52737407.49999999
London	ssp245	2097	United Kingdom	52737407.49999999	12.409311611472836	378842320.86299276	83033.93333982534	101179.22261374678	64888.644065903885	1457.3516858518385	1032.7209860889284	1881.9823856147486	8257604326.84249	4128802163.421245	12386406490.263735	52737407.49999999
London	ssp245	2098	United Kingdom	52737407.49999999	12.625307989710782	394231932.11373997	86406.99881944116	105817.18764821853	66996.80999066378	1516.553297355516	1062.3217918407672	1970.7848028702645	8593050800.095844	4296525400.047922	12889576200.143766	52737407.49999999
Luxembourg	ssp245	2024	Luxembourg	525391.0	11.570833452672112	3525346.9318841705	772.6787795910691	850.5529962699336	694.8045629122046	20.13489064527745	17.429171479985218	22.84060981056968	203371615.43525442	101685807.71762721	305057423.1528816	525391.0
Luxembourg	ssp245	2025	Luxembourg	525391.0	11.471528550059567	3345656.864355973	733.2946552013273	796.3998252340385	670.1894851686159	19.108597367018714	16.916024840855847	21.30116989318157	193005583.37742594	96502791.68871297	289508375.0661389	525391.0
Luxembourg	ssp245	2026	Luxembourg	525391.0	11.653155191433921	3624617.5149301155	794.4367156011392	880.47015828378	708.4032729184984	20.701870965950395	17.712661640321688	23.69108029157909	209098376.2986066	104549188.1493033	313647564.4479099	525391.0
Luxembourg	ssp245	2027	Luxembourg	525391.0	11.554766123592469	3478632.6073114234	762.44002352033	836.4747066726675	688.4053403679926	19.868083481326195	17.29576789800959	22.4403990646428	200676740.9063386	100338370.4531693	301015111.3595079	525391.0
Luxembourg	ssp245	2028	Luxembourg	525391.0	11.485963496343787	3366602.844727704	737.8855550088299	802.7123124693547	673.058797548305	19.228229571278828	16.975840942985904	21.48061819957174	194213923.42093968	97106961.71046984	291320885.1314095	525391.0
Luxembourg	ssp245	2029	Luxembourg	525391.0	11.558155278694352	3488357.281079361	764.5714588667273	839.4054302739637	689.7374874594909	19.923625601481106	17.323538958087045	22.523712244875156	201237741.75305793	100618870.87652896	301856612.6295869	525391.0
Luxembourg	ssp245	2030	Luxembourg	525391.0	11.444568273862695	3423245.2653950593	750.3003321414009	819.7826310266398	680.8180332561619	19.55174069459725	17.137596504645117	21.965884884549382	197481533.9046336	98740766.9523168	296222300.8569504	525391.0
Luxembourg	ssp245	2031	Luxembourg	525391.0	11.688631972102838	3716709.8162811683	814.6213295958905	908.2240025265631	721.0186566652179	21.227852792080725	17.97565255338685	24.480053030774588	214411033.59355927	107205516.79677963	321616550.3903389	525391.0
Luxembourg	ssp245	2032	Luxembourg	525391.0	11.630126663477089	3560277.7078561783	780.3348400780845	861.0800794395799	699.5896007165892	20.334396500428902	17.52892440756094	23.13986859329685	205386715.9275164	102693357.9637582	308080073.8912746	525391.0
Luxembourg	ssp245	2033	Luxembourg	525391.0	11.580869003648889	3522587.5396566363	772.0739812946232	849.7213986123205	694.4265639769259	20.11913047703803	17.42129139586551	22.81696955821055	203212430.5193366	101606215.2596683	304818645.77900493	525391.0
Luxembourg	ssp245	2034	Luxembourg	525391.0	11.760831910828975	3868461.1720124343	847.8819007150722	953.9572878154379	741.8065136147064	22.094575135146293	18.40901372491964	25.78013654537294	223165326.1372047	111582663.06860235	334747989.2058071	525391.0
Luxembourg	ssp245	2035	Luxembourg	525391.0	11.888464167829742	4036738.6030770433	884.7646253319728	1004.6710341636762	764.8582165002694	23.05568555577183	18.889568935232404	27.221802176311247	232872981.4852168	116436490.7426084	349309472.22782516	525391.0
Luxembourg	ssp245	2036	Luxembourg	525391.0	11.82545798176516	3988366.622147768	874.1625473200768	990.0931768973192	758.2319177428343	22.779410747894733	18.75143153129386	26.807389964495606	230082479.41734457	115041239.70867229	345123719.12601686	525391.0
Luxembourg	ssp245	2037	Luxembourg	525391.0	11.799896704773303	3852428.317322852	844.3678503721501	949.12546859392	739.6102321503802	22.00300406933524	18.363228192014112	25.64277994665636	222240416.44143292	111120208.22071646	333360624.66214937	525391.0
Luxembourg	ssp245	2038	Luxembourg	525391.0	11.719774638691744	3768702.0485727144	826.0168873584212	923.8928944500428	728.1408802667996	21.524804533801827	18.124128424247406	24.925480643356245	217410382.16137958	108705191.08068979	326115573.24206936	525391.0
Luxembourg	ssp245	2039	Luxembourg	525391.0	11.75677037048256	3835338.5686898846	840.6221520416366	943.975133389464	737.2691706938092	21.905396592247538	18.31442445347026	25.49636873102481	221254536.22764882	110627268.11382441	331881804.3414732	525391.0
Luxembourg	ssp245	2040	Luxembourg	525391.0	11.712504623682797	3680638.790756664	806.7153513987389	897.3532825054796	716.0774202919981	21.02183444312613	17.872643378909558	24.171025507342698	212330153.9317656	106165076.9658828	318495230.8976484	525391.0
Luxembourg	ssp245	2041	Luxembourg	525391.0	11.65649470871227	3706732.9817723674	812.4346261419068	905.2172852773355	719.6519670064781	21.170870465035435	17.94716138986421	24.394579540206657	213835485.9977655	106917742.99888276	320753228.99664825	525391.0
Luxembourg	ssp245	2042	Luxembourg	525391.0	11.68477728748488	3702643.260192124	811.5382488092507	903.9847664449334	719.0917311735681	21.147512169134664	17.935482241913824	24.359542096355497	213599556.5132282	106799778.2566141	320399334.7698423	525391.0
Luxembourg	ssp245	2043	Luxembourg	525391.0	11.742789464036242	3778129.086613598	828.083087476971	926.7339196130488	729.4322553408932	21.578646718338433	18.15104951651571	25.006243920161154	217954212.87994075	108977106.43997037	326931319.3199111	525391.0
Luxembourg	ssp245	2044	Luxembourg	525391.0	11.810287432606318	3813974.7628384996	835.9396740468125	937.5367261465808	734.3426219470441	21.783377992973207	18.253415153833092	25.313340832113308	220022092.50174326	110011046.25087163	330033138.75261486	525391.0
Luxembourg	ssp245	2045	Luxembourg	525391.0	11.936446477965413	4050066.830420575	887.6858806401441	1008.6877602124117	766.6840010678764	23.131809240970092	18.92763077783154	27.335987704108636	233641865.56332755	116820932.78166378	350462798.3449913	525391.0
Luxembourg	ssp245	2046	Luxembourg	525391.0	11.838609755395051	3910195.1176114525	857.029066873761	966.5346412836351	747.523492463887	22.332937045922286	18.528194680307635	26.13767941153693	225572890.5837549	112786445.29187745	338359335.87563235	525391.0
Luxembourg	ssp245	2047	Luxembourg	525391.0	11.935691151119034	4070943.243645426	892.26153285381	1014.9792820062024	769.5437837014176	23.251044115003708	18.987248214848343	27.514840015159066	234846192.38961312	117423096.19480656	352269288.58441967	525391.0
Luxembourg	ssp245	2048	Luxembourg	525391.0	11.987661488260047	4157802.2223509373	911.2991172276207	1041.1559605201924	781.4422739350493	23.747136009386782	19.23529416203988	28.258977856733672	239856947.6870938	119928473.8435469	359785421.5306407	525391.0
Luxembourg	ssp245	2049	Luxembourg	525391.0	11.941941414978883	4138502.3149829656	907.0690005442297	1035.3395500805295	778.7984510079299	23.63690529115491	19.180178802923948	28.093631779385873	238743566.95747656	119371783.47873828	358115350.4362148	525391.0
Luxembourg	ssp245	2050	Luxembourg	525391.0	11.911452238624005	4051761.6723749787	888.0573528493285	1009.1985345000403	766.9161711986167	23.141489269084293	18.93247079188864	27.350507746279945	233739638.27983868	116869819.13991934	350609457.419758	525391.0
Luxembourg	ssp245	2051	Luxembourg	525391.0	11.805956368993945	3889976.0880132522	852.5974987426487	960.4412351033556	744.7537623819418	22.21745679453727	18.470454554615124	25.964459034459402	224406487.16549006	112203243.58274503	336609730.7482351	525391.0
Luxembourg	ssp245	2052	Luxembourg	525391.0	12.037569465095652	4263150.273647692	934.3891010734848	1072.9046883082551	795.8735138387143	24.348827568696535	19.53613994169476	29.161515195698303	245934307.9552152	122967153.9776076	368901461.93282276	525391.0
Luxembourg	ssp245	2053	Luxembourg	525391.0	12.03737825205755	4225030.240914285	926.0340254058889	1061.4164592653108	790.6515915464669	24.13110638967166	19.42727935218232	28.83493342716099	243735224.35089773	121867612.17544886	365602836.52634656	525391.0
Luxembourg	ssp245	2054	Luxembourg	525391.0	11.990845898961	4193095.7431092067	919.0346834212141	1051.7923640363829	786.2770028060452	23.948713668177593	19.33608299143529	28.561344344919895	241892974.34480792	120946487.17240396	362839461.5172119	525391.0
Luxembourg	ssp245	2055	Luxembourg	525391.0	11.85096638045633	4061687.280451624	890.2328285921549	1012.1898136464266	768.2758435378831	23.198179018227457	18.96081566646022	27.435542369994693	234312230.7048474	117156115.3524237	351468346.0572711	525391.0
Luxembourg	ssp245	2056	Luxembourg	525391.0	12.074641579503778	4333955.359840538	949.9080240746565	1094.2432074348662	805.5728407144467	24.753228240507987	19.738340277600486	29.76811620341548	250018939.91862172	125009469.95931086	375028409.87793255	525391.0
Luxembourg	ssp245	2057	Luxembourg	525391.0	12.157175223091224	4430946.087355262	971.1662657217192	1123.4732896995777	818.8592417438609	25.307187249322798	20.01531978200789	30.5990547166377	255614179.5696501	127807089.78482506	383421269.35447514	525391.0
Luxembourg	ssp245	2058	Luxembourg	525391.0	12.177994634980205	4479128.091706239	981.7267050315224	1137.9938937505572	825.459516312488	25.5823770128899	20.152914663791442	31.01183936198835	258393722.19314143	129196861.09657072	387590583.28971213	525391.0
Luxembourg	ssp245	2059	Luxembourg	525391.0	12.174154909940611	4519386.030071109	990.5503627553295	1150.1264231207917	830.9743023898673	25.812308762088765	20.267880538390873	31.356736985786647	260716138.1475282	130358069.0737641	391074207.2212923	525391.0
Luxembourg	ssp245	2060	Luxembourg	525391.0	12.107994599586444	4338160.119086325	950.8296151422262	1095.5103951527747	806.1488351316777	24.777243569847048	19.750347942270015	29.80413919742407	250261505.74174625	125130752.87087312	375392258.6126194	525391.0
Luxembourg	ssp245	2061	Luxembourg	525391.0	12.09509413970739	4334499.934537021	950.027382912242	1094.4073258365465	805.6474399879376	24.75633855905926	19.739895436876118	29.772781681242385	250050355.5602278	125025177.7801139	375075533.3403417	525391.0
Luxembourg	ssp245	2062	Luxembourg	525391.0	12.250003798510736	4659578.963358638	1021.2775810101305	1192.376348221143	850.1788137991178	26.61301559620351	20.668233955448244	32.55779723695876	268803643.821772	134401821.910886	403205465.73265797	525391.0
Luxembourg	ssp245	2063	Luxembourg	525391.0	12.456155325687828	4948148.097964497	1084.5256105127846	1279.3423887872923	889.7088322382767	28.261167701842073	21.49231000826753	35.030025395416615	285450734.78997344	142725367.39498672	428176102.1849601	525391.0
Luxembourg	ssp245	2064	Luxembourg	525391.0	12.123495407909271	4455404.756955152	976.5270700175855	1130.8443956063938	822.2097444287773	25.446882050214228	20.085167182453603	30.80859691797484	257025161.02595404	128512580.51297702	385537741.5389311	525391.0
Luxembourg	ssp245	2065	Luxembourg	525391.0	12.089629170164155	4400142.029105844	964.414691310888	1114.1898748846847	814.6395077370913	25.131250992192133	19.927351653442557	30.3351503309417	253837142.81009424	126918571.40504712	380755714.21514136	525391.0
Luxembourg	ssp245	2066	Luxembourg	525391.0	12.251055823979247	4659900.7796144	1021.3481160798866	1192.4733339420577	850.2228982177155	26.61485363803112	20.66915297636205	32.56055429970018	268822208.88588405	134411104.44294202	403233313.32882607	525391.0
Luxembourg	ssp245	2067	Luxembourg	525391.0	12.296627797389117	4778022.563892007	1047.2378222229236	1228.0716798887336	866.4039645571136	27.289501908175563	21.006477111434272	33.572526704916854	275636465.34086263	137818232.67043132	413454698.01129395	525391.0
Luxembourg	ssp245	2068	Luxembourg	525391.0	12.342327730508108	4824678.624852353	1057.4638081868352	1242.132410589112	872.7952057845583	27.55597630162594	21.139714308159462	33.97223829509242	278327978.7353415	139163989.36767074	417491968.1030122	525391.0
Luxembourg	ssp245	2069	Luxembourg	525391.0	12.16808898298774	4503686.116995593	987.1092859168604	1145.3949424678967	828.8236293658241	25.722639280184204	20.223045797438594	31.222232762929814	259810435.31996167	129905217.65998083	389715652.9799425	525391.0
Luxembourg	ssp245	2070	Luxembourg	525391.0	12.229264834978316	4574456.986165177	1002.6207092964951	1166.7231496148943	838.5182689780958	26.126844522713125	20.425148418703053	31.82854062672319	263893093.35812598	131946546.67906299	395839640.037189	525391.0
Luxembourg	ssp245	2071	Luxembourg	525391.0	12.287551302696698	4636718.86739512	1016.2671490181265	1185.4870042321377	847.0472938041154	26.48245099043293	20.602951652562954	32.36195032830289	267484881.51697356	133742440.75848678	401227322.27546036	525391.0
Luxembourg	ssp245	2072	Luxembourg	525391.0	12.362350391223256	4935354.705749929	1081.7215793424682	1275.4868459281074	887.956312756829	28.188098708009804	21.45577551135139	34.92042190466821	284712704.4934253	142356352.24671265	427069056.74013793	525391.0
Luxembourg	ssp245	2073	Luxembourg	525391.0	12.483221931861017	4998902.113551186	1095.649778312607	1294.638119512048	896.6614371131656	28.55104741393626	21.637249864314622	35.464844963557894	288378652.62022626	144189326.31011313	432567978.9303394	525391.0
Luxembourg	ssp245	2074	Luxembourg	525391.0	12.436743007049595	4863098.0727773355	1065.8845091018998	1253.710874347326	878.0581438564737	27.77540757961594	21.24942994715446	34.301385212077406	280544335.1222739	140272167.56113696	420816502.6834109	525391.0
Luxembourg	ssp245	2075	Luxembourg	525391.0	12.066726627451807	4463084.477688449	978.2102964796782	1133.158831991771	823.2617609675852	25.49074449556753	20.10709840513026	30.8743905860048	257468191.80896628	128734095.90448314	386202287.7134494	525391.0
Luxembourg	ssp245	2076	Luxembourg	525391.0	12.345321555121227	4801029.497230594	1052.2804377491893	1235.0052762373489	869.5555992610297	27.420905170267574	21.07217874248028	33.769631598054865	276963698.4585346	138481849.2292673	415445547.6878019	525391.0
Luxembourg	ssp245	2077	Luxembourg	525391.0	12.237754011844864	4616896.142862592	1011.922442271271	1179.5130324552113	844.3318520873307	26.369234221001214	20.5463432678471	32.19212517415533	266341340.3029026	133170670.1514513	399512010.4543539	525391.0
Luxembourg	ssp245	2078	Luxembourg	525391.0	12.397549376124916	4846244.301481103	1062.1905318314925	1248.631655600516	875.7494080624692	27.679147878495176	21.20130009659408	34.15699566039626	279572068.0629127	139786034.03145635	419358102.09436905	525391.0
Luxembourg	ssp245	2079	Luxembourg	525391.0	12.360460129971768	4736265.652803995	1038.0856225324005	1215.4874053142644	860.6838397505367	27.051008830845348	20.887230572769163	33.21478708892152	273227576.0520527	136613788.02602634	409841364.078079	525391.0
Luxembourg	ssp245	2080	Luxembourg	525391.0	12.362555016415822	4785375.2705699	1048.849374371503	1230.2875640930304	867.4111846499758	27.33149662465786	21.02747446967542	33.63551877964028	276060631.20703053	138030315.60351527	414090946.8105458	525391.0
Luxembourg	ssp245	2081	Luxembourg	525391.0	12.425798291383265	4976774.811208268	1090.799958621008	1287.9696174361	893.6302998059165	28.42466813224907	21.57406022347103	35.27527604102711	287102164.00516146	143551082.00258073	430653246.00774217	525391.0
Luxembourg	ssp245	2082	Luxembourg	525391.0	12.450117317111014	4943589.183673323	1083.5263964215683	1277.96846941187	889.0843234312666	28.23512962885591	21.479290971774443	34.99096828593736	285187738.3297835	142593869.16489175	427781607.4946753	525391.0
Luxembourg	ssp245	2083	Luxembourg	525391.0	12.371348198038627	4781508.294203322	1048.0018179075955	1229.1221739551575	866.8814618600336	27.309410529934883	21.016431422313932	33.602389637555824	275837551.53693956	137918775.76846978	413756327.3054093	525391.0
Luxembourg	ssp245	2084	Luxembourg	525391.0	12.419170492687176	4936897.498801676	1082.059725764769	1275.951797258771	888.167654270767	28.196910314352507	21.460181314522742	34.93363931418226	284801705.7523874	142400852.8761937	427202558.6285811	525391.0
Luxembourg	ssp245	2085	Luxembourg	525391.0	12.34777810027739	4934370.221261927	1081.5058019204403	1275.1901519728192	887.8214518680616	28.18247586070118	21.452964087697083	34.91198763370527	284655911.1608641	142327955.58043206	426983866.7412962	525391.0
Luxembourg	ssp245	2086	Luxembourg	525391.0	12.579210286817506	5134830.501884277	1125.4423017828733	1335.6028392836643	915.2817642820821	29.327397454813752	22.025424884753367	36.62937002487413	296220143.52961487	148110071.76480743	444330215.29442227	525391.0
Luxembourg	ssp245	2087	Luxembourg	525391.0	12.7753215068209	5566600.955735338	1220.0769218050236	1465.725441814121	974.4284017959261	31.79343868143043	23.258445498061707	40.32843186479914	321128289.1372785	160564144.56863925	481692433.7059177	525391.0
Luxembourg	ssp245	2088	Luxembourg	525391.0	12.610167040642347	5209304.162190894	1141.7652958226797	1358.0469560883982	925.4836355569612	29.752751054104998	22.23810168439899	37.267400423811	300516409.65507036	150258204.82753518	450774614.4826056	525391.0
Luxembourg	ssp245	2089	Luxembourg	525391.0	12.451866256047245	4985134.46618769	1092.6322117671832	1290.4889655120905	894.7754580222759	28.472413997293046	21.597933155993015	35.34689483859307	287584419.10529655	143792209.55264828	431376628.6579448	525391.0
Luxembourg	ssp245	2090	Luxembourg	525391.0	12.654547185851994	5234685.997176029	1147.32843773723	1365.6962762209048	928.9605992535551	29.897718480482247	22.310585397587616	37.48485156337687	301980647.0431561	150990323.52157804	452970970.5647341	525391.0
Luxembourg	ssp245	2091	Luxembourg	525391.0	12.547480648456036	5180546.755149892	1135.4623024986245	1349.3803402678222	921.5442647294266	29.58850417083361	22.155978242763297	37.021030098903914	298857440.9241456	149428720.4620728	448286161.38621837	525391.0
Luxembourg	ssp245	2092	Luxembourg	525391.0	12.532540690084552	5028877.969610275	1102.2198289556945	1303.6719391462939	900.7677187650955	28.72225342441131	21.722852869552145	35.721653979270464	290107911.7225447	145053955.86127236	435161867.5838171	525391.0
Luxembourg	ssp245	2093	Luxembourg	525391.0	12.57354252644405	5170971.392277199	1133.3635928278973	1346.4946144705723	920.2325711852221	29.533814834420568	22.128633574556773	36.93899609428435	298305053.5837151	149152526.79185754	447457580.3755726	525391.0
Luxembourg	ssp245	2094	Luxembourg	525391.0	12.501870492676588	5045436.421501172	1105.8490786852065	1308.6621575243726	903.0359998460403	28.81682641950093	21.77013936709696	35.863513471904895	291063142.27863616	145531571.13931808	436594713.4179542	525391.0
Luxembourg	ssp245	2095	Luxembourg	525391.0	12.496070575452247	5062033.697584046	1109.4868378266583	1313.6640763438686	905.3095993094478	28.91162115754946	21.817536736121223	36.0057055789777	292020612.54015017	146010306.27007508	438030918.81022525	525391.0
Luxembourg	ssp245	2096	Luxembourg	525391.0	12.44790547467465	5030847.48271945	1102.6515030618152	1304.2654910422098	901.0375150814209	28.73350222682534	21.72847727075916	35.73852718289151	290221529.77783775	145110764.88891888	435332294.66675663	525391.0
Luxembourg	ssp245	2097	Luxembourg	525391.0	12.45163662954192	4957410.196955893	1086.555659606789	1282.1337062915486	890.9776129220296	28.31406784300289	21.518760078847937	35.10937560715783	285985050.4390703	142992525.21953514	428977575.65860546	525391.0
Luxembourg	ssp245	2098	Luxembourg	525391.0	12.702127747497174	5268406.802268464	1154.7192991273525	1375.8587106323234	933.5798876223818	30.090313631009465	22.406882972851225	37.7737442891677	303925946.2542497	151962973.12712485	455888919.38137454	525391.0
Madrid	ssp245	2024	Spain	39035901.0	14.5708594654668	110448001.84007084	24207.781225211445	30530.4315316829	17885.13091873999	454.26168031150235	296.06804135887603	612.455319264129	1611762348.558189	805881174.2790945	2417643522.837283	39035901.0
Madrid	ssp245	2025	Spain	39035901.0	14.545991323949854	104221356.89373113	22843.037127383563	28653.908397169565	17032.16585759756	428.65210703806804	283.2632547221589	574.0409593539775	1520897220.0347562	760448610.0173781	2281345830.0521345	39035901.0
Madrid	ssp245	2026	Spain	39035901.0	14.746456751709376	121381673.21070676	26604.202347542603	33825.51057488825	19382.89412019696	499.23078655202346	318.5525944791366	679.9089786249103	1771316886.0157688	885658443.0078844	2656975329.023653	39035901.0
Madrid	ssp245	2027	Spain	39035901.0	14.508436444161019	102451582.24850208	22455.141314730623	28120.55165477177	16789.730974689475	421.37319940080124	279.6238009035254	563.1225978980773	1495070984.2397022	747535492.1198511	2242606476.3595533	39035901.0
Madrid	ssp245	2028	Spain	39035901.0	14.846618892657679	129870442.42367452	28464.754503809512	36383.76978975524	20545.739217863782	534.1442526375702	336.00932752191	732.2791777532309	1895193084.5447211	947596542.2723606	2842789626.8170815	39035901.0
Madrid	ssp245	2029	Spain	39035901.0	14.801163663965204	127785799.45455831	28007.84645578404	35755.52122372022	20260.171687847862	525.5703228043114	331.7223626052805	719.4182830033426	1864771990.5291448	932385995.2645724	2797157985.7937174	39035901.0
Madrid	ssp245	2030	Spain	39035901.0	14.483507776525295	108427956.67991093	23765.031601066807	29921.650798484025	17608.41240364959	445.95343486141087	291.91391863383024	599.9929510889917	1582283927.2441602	791141963.6220801	2373425890.8662405	39035901.0
Madrid	ssp245	2031	Spain	39035901.0	14.697869549154621	120887789.48165482	26495.953858983277	33676.66890311917	19315.238814847384	497.19949174451267	317.53694707538125	676.8620364136448	1764109664.6465278	882054832.3232639	2646164496.9697914	39035901.0
Madrid	ssp245	2032	Spain	39035901.0	14.787799701153064	117583076.37929852	25771.633179014774	32680.72796816248	18862.53838986707	483.6075344269171	310.7409684165834	656.4741004372511	1715884146.1905258	857942073.0952629	2573826219.2857885	39035901.0
Madrid	ssp245	2033	Spain	39035901.0	14.796108375543518	122306210.26458411	26806.840605926685	34104.13818016635	19509.54303168701	503.03331578394904	320.45385909509935	685.6127724727987	1784808610.5237844	892404305.2618922	2677212915.7856765	39035901.0
Madrid	ssp245	2034	Spain	39035901.0	14.787374948581821	117873524.41094984	25835.293021568486	32768.26025167383	18902.32579146314	484.80211838228956	311.33826039426964	658.2659763703099	1720122640.2676435	860061320.1338217	2580183960.4014654	39035901.0
Madrid	ssp245	2035	Spain	39035901.0	14.98396847780231	139137545.0798487	30495.90029146413	39176.59524778035	21815.20533514792	572.2589270008874	355.06666470356856	789.4511892982064	2030427465.3629355	1015213732.6814678	3045641198.044403	39035901.0
Madrid	ssp245	2036	Spain	39035901.0	15.049604544562971	139377207.0760559	30548.42894816708	39248.8221507469	21848.035745587258	573.2446330280688	355.55951771715934	790.9297483389786	2033924841.2813025	1016962420.6406512	3050887261.9219537	39035901.0
Madrid	ssp245	2037	Spain	39035901.0	14.912015722767224	130626224.29256278	28630.40532438776	36611.53966805033	20649.270980725185	537.2527085262275	337.56355546623865	736.9418615862166	1906222172.800762	953111086.400381	2859333259.201143	39035901.0
Madrid	ssp245	2038	Spain	39035901.0	14.949345920996619	130212909.70933686	28539.81582669441	36486.97910872198	20592.65254466684	535.5527866268224	336.713594516536	734.3919787371088	1900190693.0794864	950095346.5397432	2850286039.6192293	39035901.0
Madrid	ssp245	2039	Spain	39035901.0	15.044290631153277	133679613.11731096	29299.641231181882	37531.73903989225	21067.54342247151	549.8109940095903	343.8426982079202	755.7792898112612	1950780128.23001	975390064.115005	2926170192.345015	39035901.0
Madrid	ssp245	2040	Spain	39035901.0	15.038692238794761	139544586.53835514	30585.114857712113	39299.26527637133	21870.964439052907	573.9330481603208	355.9037252832852	791.9623710373565	2036367401.6786063	1018183700.8393031	3054551102.5179095	39035901.0
Madrid	ssp245	2041	Spain	39035901.0	15.115951395221744	144825447.56545928	31742.563849954116	40890.757640704076	22594.370059204157	595.652705951303	366.7635541787764	824.5418577238298	2113430751.2155473	1056715375.6077737	3170146126.823321	39035901.0
Madrid	ssp245	2042	Spain	39035901.0	14.916847083094526	130396713.07493421	28580.10149586643	36542.37190383351	20617.831087899354	536.3087516448591	337.09157702555444	735.525926264164	1902872926.703207	951436463.3516035	2854309390.0548105	39035901.0
Madrid	ssp245	2043	Spain	39035901.0	14.937353864058064	128568960.83046797	28179.498264202597	35991.542460295736	20367.45406810946	528.791387890586	333.3328951484179	724.2498806327544	1876200626.606821	938100313.3034105	2814300939.9102316	39035901.0
Madrid	ssp245	2044	Spain	39035901.0	15.10866161121531	141475113.9781794	31008.244159591402	39881.068066455344	22135.42025272746	581.8731161026269	359.8737592544384	803.8724729508158	2064539495.2296867	1032269747.6148434	3096809242.84453	39035901.0
Madrid	ssp245	2045	Spain	39035901.0	15.269565195253545	150723010.1038993	33035.18029673549	42668.10525502846	23402.255338442512	619.9087959105717	378.8915991584108	860.925992662733	2199493596.077988	1099746798.038994	3299240394.1169825	39035901.0
Madrid	ssp245	2046	Spain	39035901.0	15.222160787251035	147826042.58633	32400.228512062764	41795.04655110346	23005.410473022064	607.9938557539849	372.9341290801174	843.053582427853	2157218289.218411	1078609144.6092055	3235827433.8276167	39035901.0
Madrid	ssp245	2047	Spain	39035901.0	15.246778787125463	146437490.08933157	32095.888238748048	41376.57867529573	22815.197802200364	602.2828770130509	370.07863970965036	834.4871143164518	2136955209.793036	1068477604.896518	3205432814.689554	39035901.0
Madrid	ssp245	2048	Spain	39035901.0	15.287904413111	154807962.1722541	33930.51225692284	43899.186700286074	23961.837813559614	636.709798732243	387.2921005692465	886.1274968952399	2259105104.0251875	1129552552.0125937	3388657656.0377812	39035901.0
Madrid	ssp245	2049	Spain	39035901.0	15.423680496453244	166669536.92647287	36530.309463326965	47473.907859091734	25586.711067562184	685.4952795849864	411.6848409956182	959.305718174355	2432200490.6773496	1216100245.3386748	3648300736.0160246	39035901.0
Madrid	ssp245	2050	Spain	39035901.0	15.407082614029658	165407443.0420591	36253.68614619517	47093.550798035525	25413.821494354816	680.3044125788554	409.0894074925526	951.5194176651582	2413782815.6687055	1206891407.8343527	3620674223.5030584	39035901.0
Madrid	ssp245	2051	Spain	39035901.0	15.274481752378238	152709634.7649176	33470.60487997238	43266.814056979194	23674.395702965572	628.0795861614382	382.9769942838442	873.182178039033	2228484313.66457	1114242156.832285	3342726470.496855	39035901.0
Madrid	ssp245	2052	Spain	39035901.0	15.31853321796277	145061894.8388068	31794.38790986591	40962.01572308279	22626.760096649028	596.6251901421123	367.2497962741811	826.0005840100439	2116881214.8387175	1058440607.4193587	3175321822.258076	39035901.0
Madrid	ssp245	2053	Spain	39035901.0	15.35213621364536	150662187.80582988	33021.849382090135	42649.77524739111	23393.92351678917	619.6586398293288	378.76652111778935	860.5507585408685	2198606019.2241936	1099303009.6120968	3297909028.8362904	39035901.0
Madrid	ssp245	2054	Spain	39035901.0	15.455559288501954	155218422.52145702	34020.47616907691	44022.88707949791	24018.0652586559	638.3979814501175	388.1361919281838	888.6597709720519	2265094932.0474234	1132547466.0237117	3397642398.071135	39035901.0
Madrid	ssp245	2055	Spain	39035901.0	15.464705666345258	166145487.23857266	36415.449257759785	47315.97507643687	25514.9234390827	683.3399151797797	410.60715879301483	956.0726715665448	2424553058.929741	1212276529.4648705	3636829588.3946114	39035901.0
Madrid	ssp245	2056	Spain	39035901.0	15.559972668686397	175425262.9135252	38449.37269336583	50112.61980039518	26786.12558633648	721.5067124127637	429.6905574095069	1013.3228674160207	2559972376.4980035	1279986188.2490017	3839958564.7470055	39035901.0
Madrid	ssp245	2057	Spain	39035901.0	15.392788813873432	154077579.94130754	33770.42848027702	43679.07150739807	23861.78545315597	633.7058090359885	385.7901057211193	881.6215123508582	2248446671.457067	1124223335.7285335	3372670007.1856003	39035901.0
Madrid	ssp245	2058	Spain	39035901.0	15.347685499237071	151317281.8087657	33165.43162930895	42847.200837316974	23483.662421300927	622.3529765088331	380.11368945754145	864.5922635601246	2208165774.3225927	1104082887.1612964	3312248661.483889	39035901.0
Madrid	ssp245	2059	Spain	39035901.0	15.552464862718058	164300927.77170897	36011.16225132391	46760.08044258755	25262.244060060282	675.7534249862732	406.8139136962617	944.6929362762854	2397635491.849863	1198817745.9249315	3596453237.7747946	39035901.0
Madrid	ssp245	2060	Spain	39035901.0	15.526926626707326	161841710.5663963	35472.15574057045	46018.94649030153	24925.364990839367	665.6389084597178	401.75665543298396	929.5211614864522	2361748254.1233683	1180874127.0616841	3542622381.1850524	39035901.0
Madrid	ssp245	2061	Spain	39035901.0	15.607188763028637	175212076.06935135	38402.64680971128	50048.37171037018	26756.921909052384	720.6298960608033	429.25214923352667	1012.0076428880805	2556861351.1926737	1278430675.5963368	3835292026.7890105	39035901.0
Madrid	ssp245	2062	Spain	39035901.0	15.621306107605637	166552255.42271307	36504.603928256314	47438.5627483696	25570.645108143035	685.0129123888415	411.4436573975458	958.5821673801377	2430489007.3658066	1215244503.6829033	3645733511.04871	39035901.0
Madrid	ssp245	2063	Spain	39035901.0	15.709396294729922	173048292.50818688	37928.39287849715	49396.27255495075	26460.513202043556	711.7304688194815	424.8024356128658	998.6585020260975	2525285362.345312	1262642681.172656	3787928043.517968	39035901.0
Madrid	ssp245	2064	Spain	39035901.0	15.525046594740427	167287384.82068396	36665.728179866375	47660.108594333426	25671.347765399318	688.036426712371	412.95541455931055	963.1174388654322	2441216715.1126966	1220608357.5563483	3661825072.669045	39035901.0
Madrid	ssp245	2065	Spain	39035901.0	15.503689472193717	162268225.42502797	35565.638449311635	46147.48521482067	24983.79168380261	667.3931217830193	402.63376209463456	932.1524814714043	2367972364.8251514	1183986182.4125757	3551958547.237727	39035901.0
Madrid	ssp245	2066	Spain	39035901.0	15.80477194015125	176754976.23800883	38740.816709691004	50513.3553228423	26968.27809653971	726.9756914712282	432.42504693873906	1021.5263360037175	2579376818.72488	1289688409.36244	3869065228.0873203	39035901.0
Madrid	ssp245	2067	Spain	39035901.0	15.653166905107248	170298935.27230287	37325.794032276	48567.69914139666	26083.888923155333	700.422635115456	419.14851876085305	981.6967514700596	2485164125.186562	1242582062.593281	3727746187.7798433	39035901.0
Madrid	ssp245	2068	Spain	39035901.0	15.697670686678585	173910771.8488458	38117.42944631281	49656.19783569728	26578.66105692834	715.2777608301512	426.5760816182007	1003.9794400421022	2537871481.64602	1268935740.82301	3806807222.46903	39035901.0
Madrid	ssp245	2069	Spain	39035901.0	15.613958814404695	172226068.82977208	37748.179469529525	49148.47911762026	26347.87982143879	708.34874435615	423.11157338119995	993.5859153311002	2513286691.9765954	1256643345.9882977	3769930037.9648933	39035901.0
Madrid	ssp245	2070	Spain	39035901.0	15.90149816036637	185140365.02524707	40578.71014251034	53040.458792968886	28116.9614920518	761.4639641162344	449.66918326124215	1073.2587449712269	2701744391.701601	1350872195.8508005	4052616587.5524015	39035901.0
Madrid	ssp245	2071	Spain	39035901.0	15.845166848917895	186387657.99722093	40852.089424038866	53416.3553050706	28287.823543007125	766.5939564370558	452.234179421653	1080.953733452459	2719946077.710919	1359973038.8554595	4079919116.5663786	39035901.0
Madrid	ssp245	2072	Spain	39035901.0	15.779816513828472	179958727.8171274	39443.008836621106	51478.86949737118	27407.148175871025	740.1524040543906	439.01340323032036	1041.2914048784614	2626129010.555713	1313064505.2778566	3939193515.8335695	39035901.0
Madrid	ssp245	2073	Spain	39035901.0	15.941954237315802	187477245.51393837	41090.90312633309	53744.724145725166	28437.08210694102	771.075321857385	454.47486213181753	1087.6757815829528	2735846375.639783	1367923187.8198915	4103769563.4596744	39035901.0
Madrid	ssp245	2074	Spain	39035901.0	15.827494988676476	173127543.59607068	37945.762979951134	49420.15644444998	26471.369515452294	712.0564206859601	424.96541154610503	999.1474298258156	2526441869.6374807	1263220934.8187404	3789662804.456221	39035901.0
Madrid	ssp245	2075	Spain	39035901.0	15.704727873221131	174758789.286934	38303.29628205816	49911.76473484714	26694.827829269187	718.7655724694894	428.31998743786966	1009.2111575011094	2550246559.102025	1275123279.5510125	3825369838.6530375	39035901.0
Madrid	ssp245	2076	Spain	39035901.0	15.828599028464787	189821957.0971903	41604.8125144431	54451.34955437644	28758.275474509777	780.7188881139865	459.2966452601183	1102.1411309678551	2770062638.362103	1385031319.1810515	4155093957.5431547	39035901.0
Madrid	ssp245	2077	Spain	39035901.0	15.897239449354075	188921013.02683342	41407.34532094023	54179.83216330998	28634.858478570477	777.0133944839647	457.44389844510727	1096.5828905228223	2756915205.1214256	1378457602.5607128	4135372807.6821384	39035901.0
Madrid	ssp245	2078	Spain	39035901.0	16.041300712435945	194890743.73494416	42715.77944874533	55978.92908904199	29452.629808448663	801.5663049693948	469.7203536878224	1133.4122562509674	2844031196.5931478	1422015598.2965739	4266046794.889722	39035901.0
Madrid	ssp245	2079	Spain	39035901.0	15.749719071750224	180326868.02063212	39523.69710040296	51589.815860071234	27457.578340734683	741.66652820918	439.77046530771497	1043.5625911106454	2631501262.738771	1315750631.3693855	3947251894.108156	39035901.0
Madrid	ssp245	2080	Spain	39035901.0	15.915880540663421	188542642.27205393	41324.4147445502	54065.80262077369	28583.02686832671	775.4571930861725	456.6657977462112	1094.248588426134	2751393658.99846	1375696829.49923	4127090488.4976897	39035901.0
Madrid	ssp245	2081	Spain	39035901.0	15.850178766633942	181818118.3884842	39850.54649609656	52039.23377914994	27661.859213043186	747.7998931101279	442.8371477581889	1052.7626384620671	2653263007.2260885	1326631503.6130443	3979894510.839133	39035901.0
Madrid	ssp245	2082	Spain	39035901.0	15.954615247413843	182938571.8737543	40096.125342183164	52376.904692519005	27815.34599184731	752.408207198659	445.14130480245456	1059.6751095948641	2669613730.7410765	1334806865.3705382	4004420596.1116147	39035901.0
Madrid	ssp245	2083	Spain	39035901.0	16.07259948634427	200674071.6111964	43983.35816134856	57721.84981887143	30244.866503825684	825.3525590898007	481.61348074802544	1169.0916374315761	2928427020.555733	1464213510.2778666	4392640530.8336	39035901.0
Madrid	ssp245	2084	Spain	39035901.0	16.07307376706339	195732785.43239832	42900.33653311883	56232.695080055564	29567.977986182108	805.0295389800178	471.4519706931339	1138.6071072669022	2856319070.3551216	1428159535.1775608	4284478605.5326824	39035901.0
Madrid	ssp245	2085	Spain	39035901.0	16.01375781198378	193119477.51257357	42327.55671507506	55445.12283024537	29209.990599904744	794.2812626232394	466.07783251474456	1122.4846927317344	2818183194.285013	1409091597.1425066	4227274791.42752	39035901.0
Madrid	ssp245	2086	Spain	39035901.0	16.0795881671431	190087798.46654096	41663.07911594462	54531.466131441026	28794.692100448225	781.8122673071425	459.8433348566962	1103.7811997575889	2773942048.6064744	1386971024.3032372	4160913072.909712	39035901.0
Madrid	ssp245	2087	Spain	39035901.0	16.182617858505232	199203260.25837472	43660.9885497712	57278.59160295257	30043.385496589835	819.3032578310822	478.588830118666	1160.0176855434984	2906963541.6261325	1453481770.8130662	4360445312.4391985	39035901.0
Madrid	ssp245	2088	Spain	39035901.0	16.2124174430691	191084253.43085304	41881.48020401302	54831.767627535075	28931.192780490976	785.9105877738054	461.89249509002764	1109.9286804575834	2788483267.702844	1394241633.851422	4182724901.554266	39035901.0
Madrid	ssp245	2089	Spain	39035901.0	16.011688715494543	191811481.62025625	42040.872683882226	55050.93228735522	29030.813080409225	788.901605209925	463.3880038080876	1114.415206611763	2799095673.495282	1399547836.747641	4198643510.2429233	39035901.0
Madrid	ssp245	2090	Spain	39035901.0	16.160893894026195	193170215.73712465	42338.67742182598	55460.41380202789	29216.941041624075	794.489943909968	466.182173158109	1122.7977146618273	2818923614.7417145	1409461807.3708572	4228385422.1125717	39035901.0
Madrid	ssp245	2091	Spain	39035901.0	16.152188167787568	198979152.79965106	43611.869106763275	57211.05236881667	30012.685844709882	818.3815260742907	478.1279642402702	1158.635087908311	2903693152.320901	1451846576.1604505	4355539728.481352	39035901.0
Madrid	ssp245	2092	Spain	39035901.0	15.955448557297096	190282988.23181325	41705.86043436047	54590.290444262806	28821.430424458125	782.615063458046	460.24473293214805	1104.9853939839445	2776790443.4098997	1388395221.7049499	4165185665.1148496	39035901.0
Madrid	ssp245	2093	Spain	39035901.0	16.049802922756864	190205281.82693177	41688.828893564525	54566.87207566839	28810.785711460663	782.2954647195959	460.08493356292297	1104.5059958762693	2775656477.602069	1387828238.8010345	4163484716.4031034	39035901.0
Madrid	ssp245	2094	Spain	39035901.0	16.065549886819525	192880537.73689863	42275.186353283294	55373.11358278169	29177.259123784894	793.2985270174968	465.58646471187336	1121.0105893231203	2814696357.6959405	1407348178.8479702	4222044536.543911	39035901.0
Madrid	ssp245	2095	Spain	39035901.0	15.965251605525824	188722423.52073914	41363.81885385107	54119.983271062396	28607.654436639757	776.1966155361549	457.03550897120243	1095.3577221011078	2754017198.0646286	1377008599.0323143	4131025797.096943	39035901.0
Madrid	ssp245	2096	Spain	39035901.0	16.08375601852607	195904107.11132094	42937.88649014298	56284.32627096376	29591.446709322194	805.7341680583592	471.80428523230455	1139.6640508844139	2858819159.328929	1429409579.6644645	4288228738.9933934	39035901.0
Madrid	ssp245	2097	Spain	39035901.0	16.146816432567977	197921664.73401076	43380.09090059554	56892.357335336026	29867.824465855047	814.032182513483	475.9532924598665	1152.1110725670999	2888261280.128977	1444130640.0644884	4332391920.193465	39035901.0
Madrid	ssp245	2098	Spain	39035901.0	16.41391482396582	215496919.49759975	47232.20153371093	62189.009455869695	32275.39361155217	886.317462715945	512.0959325610975	1260.5389928707928	3144736122.7911334	1572368061.3955667	4717104184.1867	39035901.0
Mexico_City	ssp245	2024	Mexico	86251050.0	20.318706762889985	402863457.18757296	88298.83993169937	95917.48636424293	80680.19349915582	8545.47154733164	7562.371786431892	9528.571308231374	2697329770.2153125	1348664885.1076562	4045994655.3229685	86251050.0
Mexico_City	ssp245	2025	Mexico	86251050.0	20.359636562585766	391979883.9084153	85913.39921297989	92637.50537600362	79189.29304995615	8314.61103086939	7446.94152820077	9182.280533538	2624459953.6847377	1312229976.8423688	3936689930.5271063	86251050.0
Mexico_City	ssp245	2026	Mexico	86251050.0	20.438023653693275	421624120.99681956	92410.76624605479	101571.38504648162	83250.14744562795	8943.41957644734	7761.345800989745	10125.493351904926	2822939815.2535157	1411469907.6267579	4234409722.880274	86251050.0
Mexico_City	ssp245	2027	Mexico	86251050.0	20.322000825761958	384703349.15637714	84318.54228102633	90444.57709456747	78192.50746748516	8160.262405852276	7369.767215692214	8950.757596012329	2575740683.02252	1287870341.51126	3863611024.53378	86251050.0
Mexico_City	ssp245	2028	Mexico	86251050.0	20.51118644470499	441828702.67242646	96839.16770920152	107660.43705830837	86017.89836009467	9371.995747241057	7975.633886386603	10768.3576080955	2958217460.0136223	1479108730.0068111	4437326190.020433	86251050.0
Mexico_City	ssp245	2029	Mexico	86251050.0	20.494827963976572	432811218.84679455	94862.7328981041	104942.83919304943	84782.62660315879	9180.718404793057	7879.995215162604	10481.441594423502	2897841848.522166	1448920924.261083	4346762772.783249	86251050.0
Mexico_City	ssp245	2030	Mexico	86251050.0	20.429182062142587	417232945.8053365	91448.3168890174	100248.01718055521	82648.61659747959	8850.274710640875	7714.773368086512	9985.77605319523	2793539165.0856376	1396769582.5428188	4190308747.628456	86251050.0
Mexico_City	ssp245	2031	Mexico	86251050.0	20.46145845253052	425847983.68757844	93336.54437005674	102844.3299669843	83828.75877312917	9033.015437773658	7806.143731652902	10259.887143894404	2851220242.2264633	1425610121.1132317	4276830363.339695	86251050.0
Mexico_City	ssp245	2032	Mexico	86251050.0	20.42879712361536	416561767.1407179	91301.20923649828	100045.74415834142	82556.67431465515	8836.037782273883	7707.654903903016	9964.42066064474	2789045359.154855	1394522679.5774274	4183568038.732282	86251050.0
Mexico_City	ssp245	2033	Mexico	86251050.0	20.563493747111522	444796530.2036592	97489.65045577308	108554.85083484427	86424.45007670189	9434.948803104	8007.110414318075	10862.787191889918	2978088236.10418	1489044118.05209	4467132354.15627	86251050.0
Mexico_City	ssp245	2034	Mexico	86251050.0	20.46769539678537	428511192.1680132	93920.26129727533	103646.94074190986	84193.5818526408	9089.506965828803	7834.389495680477	10344.624435977123	2869051473.6037164	1434525736.8018582	4303577210.405575	86251050.0
Mexico_City	ssp245	2035	Mexico	86251050.0	20.515146227323658	438662205.3936521	96145.14090837425	106706.15020717088	85584.13160957763	9304.828542279607	7942.050283905877	10667.60680065333	2937016511.590669	1468508255.7953346	4405524767.3860035	86251050.0
Mexico_City	ssp245	2036	Mexico	86251050.0	20.56644763659279	452302919.9025927	99134.88655416945	110817.0504701393	87452.72263819963	9594.17307239626	8086.722548964204	11101.623595828303	3028346476.3106174	1514173238.1553087	4542519714.465926	86251050.0
Mexico_City	ssp245	2037	Mexico	86251050.0	20.652534711946966	472657061.23032415	103596.0682150421	116951.17525383919	90240.96117624504	10025.92167724686	8302.596851389504	11749.246503104208	3164625481.9410157	1582312740.9705079	4746938222.911524	86251050.0
Mexico_City	ssp245	2038	Mexico	86251050.0	20.709640821677468	487977402.2083217	106953.95116912376	121568.26431570144	92339.63802254606	10350.894160073925	8465.083092803035	12236.705227344806	3267201208.4618664	1633600604.2309332	4900801812.6928	86251050.0
Mexico_City	ssp245	2039	Mexico	86251050.0	20.68336716213239	496220910.4757861	108760.7475017187	124052.6092730195	93468.88573041791	10525.754063827422	8552.513044679783	12498.99508297505	3322394748.268206	1661197374.134103	4983592122.402309	86251050.0
Mexico_City	ssp245	2040	Mexico	86251050.0	20.638715134328535	471657365.50671685	103376.95682356652	116649.89709056026	90104.0165565728	10004.716300562437	8291.994163047291	11717.438438077568	3157932124.7046404	1578966062.3523202	4736898187.056961	86251050.0
Mexico_City	ssp245	2041	Mexico	86251050.0	20.659480076934248	489738287.9312873	107339.89872484223	122098.94220481436	92580.85524487012	10388.24577034087	8483.758897936508	12292.732642745223	3278991033.023395	1639495516.5116975	4918486549.535092	86251050.0
Mexico_City	ssp245	2042	Mexico	86251050.0	20.698507000691578	485579884.0762955	106428.46774292624	120845.72460467987	92011.21088117262	10300.038410772628	8439.655218152388	12160.421603392857	3251148878.778559	1625574439.3892796	4876723318.167839	86251050.0
Mexico_City	ssp245	2043	Mexico	86251050.0	20.81544588855303	520309096.34253204	114040.34988347122	131312.06254792924	96768.63721901324	11036.708590176315	8807.99030785423	13265.426872498387	3483674655.1187987	1741837327.5593994	5225511982.678198	86251050.0
Mexico_City	ssp245	2044	Mexico	86251050.0	20.717743799040953	496399058.1699175	108799.79357166532	124106.29761919609	93493.28952413454	10529.53290259837	8554.402464065257	12504.663341131472	3323587517.3573403	1661793758.6786702	4985381276.036011	86251050.0
Mexico_City	ssp245	2045	Mexico	86251050.0	20.695858094438858	487907726.77196074	106938.67984060627	121547.26623898992	92330.09344222264	10349.416216496898	8464.344121014523	12234.488311979263	3266734703.9293857	1633367351.9646928	4900102055.894078	86251050.0
Mexico_City	ssp245	2046	Mexico	86251050.0	20.825237985448503	529414735.5524225	116036.10642262531	134056.2277892661	98015.98505598454	11229.855869731991	8904.563947632068	13555.147791831903	3544640501.684007	1772320250.8420036	5316960752.5260105	86251050.0
Mexico_City	ssp245	2047	Mexico	86251050.0	20.817910065936577	533826447.568378	117003.05700146485	135385.78483517046	98620.32916775925	11323.43635918729	8951.354192359717	13695.518526014852	3574178653.993235	1787089326.9966176	5361267980.989853	86251050.0
Mexico_City	ssp245	2048	Mexico	86251050.0	20.88306528477577	538077893.615748	117934.88079266927	136667.04254807654	99202.71903726201	11413.617314010906	8996.444669771525	13830.789958250272	3602643762.4199657	1801321881.2099829	5403965643.629949	86251050.0
Mexico_City	ssp245	2049	Mexico	86251050.0	20.817152758442777	531592499.5006608	116513.42454826657	134712.54021202284	98314.30888451033	11276.050230437586	8927.661127984864	13624.439332890297	3559221490.416717	1779610745.2083585	5338832235.625075	86251050.0
Mexico_City	ssp245	2050	Mexico	86251050.0	20.838760954035013	525963285.7805464	115279.62428084425	133016.06484431712	97543.18371737137	11156.644300659851	8867.958163095996	13445.33043822369	3521531683.9097247	1760765841.9548624	5282297525.864587	86251050.0
Mexico_City	ssp245	2051	Mexico	86251050.0	20.892286427448038	544771699.6631744	119402.01636470792	138684.35395962966	100119.67876978617	11555.605196259681	9067.438610895912	14043.771781623438	3647461434.5259933	1823730717.2629967	5471192151.78899	86251050.0
Mexico_City	ssp245	2052	Mexico	86251050.0	20.95751010080085	573660273.0302314	125733.758472556	147390.49935792078	104077.01758719122	12168.384730730026	9373.828378131086	14962.941083328957	3840881829.380944	1920440914.690472	5761322744.071416	86251050.0
Mexico_City	ssp245	2053	Mexico	86251050.0	20.853785655744737	542788211.6699704	118967.27927030703	138086.59045482846	99847.96808578561	11513.531784268725	9046.401904900435	13980.661663637005	3634181199.951548	1817090599.975774	5451271799.927322	86251050.0
Mexico_City	ssp245	2054	Mexico	86251050.0	20.947848991165213	564228963.1549418	123666.62206153364	144548.18679276505	102785.05733030224	11968.329380076544	9273.800702804343	14662.858057348736	3777735489.238092	1888867744.619046	5666603233.857138	86251050.0
Mexico_City	ssp245	2055	Mexico	86251050.0	21.01019489219894	590834887.205003	129498.05746976622	152566.41047908485	106429.70446044761	12532.689743130732	9555.980884331439	15509.398601930016	3955872646.4406033	1977936323.2203016	5933808969.660905	86251050.0
Mexico_City	ssp245	2056	Mexico	86251050.0	20.925254698257323	562935028.5919198	123383.01996552882	144158.2339107584	102607.80602029923	11940.882658873346	9260.077342202743	14621.687975543935	3769072086.8984814	1884536043.4492407	5653608130.347722	86251050.0
Mexico_City	ssp245	2057	Mexico	86251050.0	21.071358230592345	607250126.2922676	133095.91809163243	157513.46883415087	108678.36734911399	12880.887019552285	9730.079522542215	16031.694516562347	4065779147.72591	2032889573.862955	6098668721.588865	86251050.0
Mexico_City	ssp245	2058	Mexico	86251050.0	20.964159316608946	564761841.4391596	123783.41730191014	144708.78024828274	102858.05435553756	11979.632704155008	9279.452364843575	14679.813043466425	3781303319.5644097	1890651659.7822049	5671954979.346615	86251050.0
Mexico_City	ssp245	2059	Mexico	86251050.0	21.02365393731355	593045581.1474825	129982.59312839189	153232.64700969512	106732.53924708866	12579.582609307154	9579.427317419648	15579.737901194649	3970674114.4752088	1985337057.2376044	5956011171.712813	86251050.0
Mexico_City	ssp245	2060	Mexico	86251050.0	21.035819218871723	597784397.6370922	131021.23783844333	154660.78348601586	107381.6921908708	12680.10158355857	9629.686804545358	15730.516362571774	4002402360.273967	2001201180.1369834	6003603540.41095	86251050.0
Mexico_City	ssp245	2061	Mexico	86251050.0	21.05531604906564	599925528.9474635	131490.52689277125	155306.05593571678	107674.99784982576	12725.5188989427	9652.395462237422	15798.642335647965	4016738079.045063	2008369039.5225315	6025107118.567595	86251050.0
Mexico_City	ssp245	2062	Mexico	86251050.0	21.073738928699264	611307349.2389615	133985.1724361133	158736.19355781208	109234.15131441453	12966.94814679897	9773.110086165558	16160.786207432373	4092943855.8751535	2046471927.9375768	6139415783.812731	86251050.0
Mexico_City	ssp245	2063	Mexico	86251050.0	21.04967739321625	595491890.9275446	130518.77061443287	153969.89105300148	107067.65017586427	12631.473318798058	9605.372672165102	15657.573965431004	3987053123.4897795	1993526561.7448897	5980579685.234669	86251050.0
Mexico_City	ssp245	2064	Mexico	86251050.0	21.082248645525926	612975698.7300493	134350.83807799555	159238.98381540016	109462.69234059093	13002.336894159147	9790.804459845645	16213.86932847264	4104114113.8599334	2052057056.9299667	6156171170.7899	86251050.0
Mexico_City	ssp245	2065	Mexico	86251050.0	21.13569625424927	626057431.7541071	137218.06723395345	163181.4239048423	111254.71056306463	13279.824403517738	9929.54821452494	16630.100592510527	4191701477.0277433	2095850738.5138717	6287552215.541615	86251050.0
Mexico_City	ssp245	2066	Mexico	86251050.0	21.13631620219275	625285257.0160637	137048.82345575214	162948.71370981546	111148.93320168881	13263.445163515265	9921.358594523706	16605.531732506817	4186531462.5437565	2093265731.2718782	6279797193.815635	86251050.0
Mexico_City	ssp245	2067	Mexico	86251050.0	21.048376493774956	587421701.4430971	128749.96196030741	151537.77915357897	105962.14476703585	12460.289823769312	9519.780924650728	15400.798722887883	3933020021.30772	1966510010.65386	5899530031.96158	86251050.0
Mexico_City	ssp245	2068	Mexico	86251050.0	21.170814974835075	637135351.5352654	139646.10444626212	166519.9750717667	112772.23382075754	13514.807365124938	10047.039695328544	16982.575034921327	4265872520.056352	2132936260.028176	6398808780.084528	86251050.0
Mexico_City	ssp245	2069	Mexico	86251050.0	21.160446503406042	639079813.294384	140072.28784552097	167105.97724574764	113038.59844529432	13556.052959236096	10067.662492384123	17044.443426088063	4278891458.598258	2139445729.299129	6418337187.897387	86251050.0
Mexico_City	ssp245	2070	Mexico	86251050.0	21.234837412671588	657197338.3124876	144043.25223305053	172566.05327860074	115520.4511875003	13940.358837040661	10259.815431286406	17620.90224279491	4400195435.719959	2200097717.8599796	6600293153.579939	86251050.0
Mexico_City	ssp245	2071	Mexico	86251050.0	21.260179838464264	668697279.3303696	146563.7872506685	176031.7889278255	117095.78557351154	14184.293641775954	10381.782833654052	17986.804449897852	4477192077.410266	2238596038.705133	6715788116.115398	86251050.0
Mexico_City	ssp245	2072	Mexico	86251050.0	21.269839653282578	676779618.4437766	148335.2588371687	178467.56235926322	118202.95531507414	14355.734852680225	10467.503439106187	18243.966266254254	4531306526.151078	2265653263.075539	6796959789.226618	86251050.0
Mexico_City	ssp245	2073	Mexico	86251050.0	21.24861189652178	661360870.9185835	144955.80732479758	173820.81652975298	116090.7981198422	14028.67498681028	10303.973506171214	17753.37646744934	4428071928.976663	2214035964.4883313	6642107893.464994	86251050.0
Mexico_City	ssp245	2074	Mexico	86251050.0	21.08846004116098	599029074.5339514	131294.04373364535	155035.8915919186	107552.19587537205	12706.503459474434	9642.88774250329	15770.119176445565	4010735963.1071157	2005367981.5535579	6016103944.660673	86251050.0
Mexico_City	ssp245	2075	Mexico	86251050.0	21.144064702493186	618641398.4383639	135592.63527433848	160946.45496037172	110238.81558830527	13122.516758550404	9850.894392041275	16394.139125059522	4142048208.451169	2071024104.2255845	6213072312.676754	86251050.0
Mexico_City	ssp245	2076	Mexico	86251050.0	21.224190390242057	652182400.9177829	142944.08787256732	171054.70228293637	114833.4734621983	13833.98283283031	10206.62742918123	17461.338236479387	4366618451.535522	2183309225.767761	6549927677.303284	86251050.0
Mexico_City	ssp245	2077	Mexico	86251050.0	21.25730830393336	673490199.2041994	147614.29023671342	177476.23053363722	117752.3499397896	14285.960247866939	10432.616136699544	18139.30435903433	4509282566.709452	2254641283.354726	6763923850.0641775	86251050.0
Mexico_City	ssp245	2078	Mexico	86251050.0	21.241220392780175	657462679.9451671	144101.40930322686	172646.0192500932	115556.7993563605	13945.987218895418	10262.629622213783	17629.344815577046	4401972002.624535	2200986001.3122673	6602958003.936802	86251050.0
Mexico_City	ssp245	2079	Mexico	86251050.0	21.336112850488625	703187883.5934043	154123.3717466761	186426.2176098359	121820.52588351628	14915.902508553874	10747.587267043013	19084.21775006473	4708120279.0413475	2354060139.5206738	7062180418.562021	86251050.0
Mexico_City	ssp245	2080	Mexico	86251050.0	21.350831235217406	702482882.1311352	153968.85087823356	186213.75141572743	121723.9503407397	14900.948136721074	10740.110081126611	19061.78619231553	4703400016.137645	2351700008.0688224	7055100024.206467	86251050.0
Mexico_City	ssp245	2081	Mexico	86251050.0	21.368806495650666	695635421.4763685	152468.03758403816	184150.13313620875	120785.94203186755	14755.700958917656	10667.486492224903	18843.9154256104	4657553565.820751	2328776782.9103756	6986330348.731127	86251050.0
Mexico_City	ssp245	2082	Mexico	86251050.0	21.384260449683527	706257748.5522585	154796.21886094552	187351.38239195637	122241.05532993466	14981.019965081467	10780.14599530681	19181.89393485612	4728674235.962255	2364337117.9811273	7093011353.943382	86251050.0
Mexico_City	ssp245	2083	Mexico	86251050.0	21.314679568326262	682987706.9220676	149695.9357639174	180338.4931335427	119053.37839429209	14487.41977596605	10533.3459007491	18441.493651182995	4572872127.522547	2286436063.7612734	6859308191.28382	86251050.0
Mexico_City	ssp245	2084	Mexico	86251050.0	21.336314765357187	703583894.0832082	154210.16856635915	186545.56323690014	121874.7738958182	14924.302616115578	10751.787320823865	19096.817911407285	4710771725.491517	2355385862.7457585	7066157588.237276	86251050.0
Mexico_City	ssp245	2085	Mexico	86251050.0	21.37351739366748	714456221.537598	156593.14444677334	189822.15507246964	123364.13382107706	15154.924588044018	10867.098306788086	19442.750869299947	4783566246.78894	2391783123.39447	7175349370.183411	86251050.0
Mexico_City	ssp245	2086	Mexico	86251050.0	21.32549425792807	689649479.0835072	151156.05021026032	182346.1504972642	119965.94992325641	14628.728160840796	10604.000093186474	18653.45622849511	4617475320.124946	2308737660.062473	6926212980.187418	86251050.0
Mexico_City	ssp245	2087	Mexico	86251050.0	21.302950147192686	688390665.4167366	150880.14584494074	181966.7819949498	119793.50969493168	14602.02641815148	10590.649221841815	18613.40361446114	4609047066.040469	2304523533.0202346	6913570599.060703	86251050.0
Mexico_City	ssp245	2088	Mexico	86251050.0	21.375630328627153	696046498.1323886	152558.13657713842	184274.01925172162	120842.25390255523	14764.420647450106	10671.84633649113	18856.99495840908	4660305886.197144	2330152943.098572	6990458829.295715	86251050.0
Mexico_City	ssp245	2089	Mexico	86251050.0	21.362986588479103	706760600.1446158	154906.43290858547	187502.9267074613	122309.93910970964	14991.686368048386	10785.47919679027	19197.893539306497	4732041025.741431	2366020512.8707156	7098061538.612146	86251050.0
Mexico_City	ssp245	2090	Mexico	86251050.0	21.397969046713406	718676587.5844063	157518.15618306008	191094.0462098639	123942.26615625629	15244.446279149985	10911.859152341069	19577.033405958893	4811823262.351258	2405911631.175629	7217734893.526888	86251050.0
Mexico_City	ssp245	2091	Mexico	86251050.0	21.295165526949994	688886319.0346884	150988.7822543548	182116.15705789413	119861.40745081546	14612.540138902166	10595.90608221716	18629.17419558717	4612365662.541493	2306182831.2707467	6918548493.812241	86251050.0
Mexico_City	ssp245	2092	Mexico	86251050.0	21.423132618782358	725267044.4029713	158962.63986932093	193080.21127847256	124845.0684601693	15384.241935027974	10981.756980280064	19786.726889775884	4855948970.600147	2427974485.3000736	7283923455.900221	86251050.0
Mexico_City	ssp245	2093	Mexico	86251050.0	21.41736161033605	721484606.0729287	158133.6122901335	191940.29835708987	124326.92622317716	15304.009492615658	10941.640759073905	19666.378226157405	4830624053.858303	2415312026.9291515	7245936080.787455	86251050.0
Mexico_City	ssp245	2094	Mexico	86251050.0	21.33103525971825	690761812.5378406	151399.8493235389	182681.37427802224	120118.32436905551	14652.322790027281	10615.797407779715	18688.84817227484	4624922831.402636	2312461415.701318	6937384247.103953	86251050.0
Mexico_City	ssp245	2095	Mexico	86251050.0	21.38663015863313	710608229.2835637	155749.7488842453	188662.48617399356	122837.01159449703	15073.301626878287	10826.28682620522	19320.316427551348	4757802420.6658125	2378901210.3329062	7136703630.998718	86251050.0
Mexico_City	ssp245	2096	Mexico	86251050.0	21.431059877412736	735988029.9218779	161312.4449145607	196311.19321567728	126313.69661344416	15611.653667406235	11095.462846469194	20127.844488343268	4927730197.937105	2463865098.9685526	7391595296.905658	86251050.0
Mexico_City	ssp245	2097	Mexico	86251050.0	21.44156486938213	737824906.4160439	161715.0479817752	196864.77243309718	126565.32353045321	15650.617181065176	11114.944603298663	20186.289758831685	4940028810.689181	2470014405.3445907	7410043216.0337715	86251050.0
Mexico_City	ssp245	2098	Mexico	86251050.0	21.450341708394294	739361075.4811999	162051.74257139844	197327.7274938291	126775.75764896773	15683.2021395764	11131.237082554277	20235.167196598515	4950314068.578908	2475157034.289454	7425471102.868362	86251050.0
Moscow	ssp245	2024	Russia	112244500.5	6.322684252699473	49240957.508617386	10792.538632022912	5265.044722139768	16320.032541906057	920.1714730980456	1548.5367276520442	291.8062185440489	323670106.27170014	161835053.13585007	485505159.4075502	112244500.5
Moscow	ssp245	2025	Russia	112244500.5	6.036366135436731	63107282.997058384	13831.73325962642	9443.93733509459	18219.52918415825	1179.293102666733	1678.0975424363878	680.4886628970788	414816080.507829	207408040.2539145	622224120.7617435	112244500.5
Moscow	ssp245	2026	Russia	112244500.5	6.285977630884118	95940926.07403156	21028.14818060684	19339.00785144267	22717.288509771013	1792.8591916694877	1984.8805869377652	1600.837796401212	630637812.6939608	315318906.3469804	945956719.0409412	112244500.5
Moscow	ssp245	2027	Russia	112244500.5	6.3490398747569525	24167902.334538326	5297.074484279559	-2291.218481007343	12885.36744956646	451.62838860252725	1314.2651854042851	-411.0084081992271	158860182.9201473	79430091.46007365	238290274.38022095	112244500.5
Moscow	ssp245	2028	Russia	112244500.5	6.464452972681799	77941783.309564	17083.13058839477	13914.608662151077	20251.65251463847	1456.507127248658	1816.7045547273503	1096.3096997699681	512326050.57283276	256163025.28641638	768489075.8592491	112244500.5
[truncated: 1,495 more rows]
