# Supplementary material for: Global warming may increase the burden of obstructive sleep apnea
Source: Nat Commun. 2025 Jun 16;16:5100. doi: 10.1038/s41467-025-60218-1 (PMC12170837; doi:10.1038/s41467-025-60218-1)
Supplement: Supplementary file 4 — Source Data [file 41467_2025_60218_MOESM4_ESM.zip › metadata/figure_table_health_economics/ssp245_sens.csv]

city	exp	year	country	adult_population	t2m_mean_corrected	osa_person_days_corrected	yld_diff_mean_corrected	yld_diff_max_corrected	yld_diff_min_corrected	yll_diff_corrected	yll_diff_min_corrected	yll_diff_max_corrected	money_cost_corrected	money_cost_min_corrected	money_cost_max_corrected	population_adult
Amsterdam	ssp245	2024	Netherlands	14475086.0	11.555757904552655	101655026.66982311	22280.553790649537	26699.870069467033	17861.23751183204	330.931946219023	243.4121026311406	418.4517898069055	2828096848.6534324	1414048424.3267162	4242145272.9801483	14475086.0
Amsterdam	ssp245	2025	Netherlands	14595382.5	11.371061120069653	93411463.95920435	20473.745525308437	24215.508704623022	16731.982345993853	304.09551381647645	229.99388642986733	378.1971412030857	2598756554.4513826	1299378277.2256913	3898134831.677074	14595382.5
Amsterdam	ssp245	2026	Netherlands	14699932.499999998	11.650637381864712	106343889.6101729	23308.24977757552	28112.95205149026	18503.54750366078	346.19626308791953	251.04426106558884	441.34826511025005	2958543506.726128	1479271753.363064	4437815260.089192	14699932.499999998
Amsterdam	ssp245	2027	Netherlands	14791270.499999998	11.592594950414997	104590136.22195265	22923.865473308066	27584.42363312251	18263.30731349362	340.4870223256595	248.18964068445882	432.7844039668603	2909753155.741816	1454876577.870908	4364629733.612724	14791270.499999998
Amsterdam	ssp245	2028	Netherlands	14874529.999999998	11.572235188476016	104913320.17566195	22994.70031247723	27681.82153698011	18307.57908797435	341.53912863354685	248.7156938384025	434.36256342869126	2918744305.0333233	1459372152.5166616	4378116457.549985	14874529.999999998
Amsterdam	ssp245	2029	Netherlands	14951314.5	11.566821112079417	105313244.49224815	23082.354957208452	27802.34667348554	18362.36324093136	342.8410586685275	249.36665885589287	436.3154584811623	2929870411.9902444	1464935205.9951222	4394805617.985367	14951314.5
Amsterdam	ssp245	2030	Netherlands	15019113.5	11.476717211725179	102833061.76326501	22538.75326318475	27054.89434420295	18022.612182166547	334.766970014288	245.3296145287731	424.20432549980296	2860870410.8127027	1430435205.4063513	4291305616.219054	15019113.5
Amsterdam	ssp245	2031	Netherlands	15076884.499999998	11.699489975259176	113930622.57206395	24971.09535826397	30399.36472493688	19542.82599159106	370.8944249670906	263.39334200517436	478.3955079290066	3169610448.361837	1584805224.1809185	4754415672.542755	15076884.499999998
Amsterdam	ssp245	2032	Netherlands	15124513.0	11.572242104205143	108193256.73473844	23713.59051720632	28670.295568482616	18756.885465930034	352.216768731913	254.0545138875856	450.37902357624046	3009993882.652682	1504996941.326341	4514990823.979023	15124513.0
Amsterdam	ssp245	2033	Netherlands	15164073.5	11.63242472896155	112865689.51754399	24737.685373711647	30078.425996177437	19396.944751245857	367.42759819156936	261.65992861741375	473.195267765725	3139983445.013577	1569991722.5067885	4709975167.520366	15164073.5
Amsterdam	ssp245	2034	Netherlands	15198826.0	11.762949813486536	120435568.54274097	26396.83694087811	32359.759401031326	20433.9144807249	392.0708930734621	273.98157605836013	510.1602100885639	3350581501.1763945	1675290750.5881972	5025872251.764591	15198826.0
Amsterdam	ssp245	2035	Netherlands	15228836.0	11.86415532681186	127944328.26268977	28042.59249593538	34622.67328923507	21462.511702635693	416.51521766042765	286.2037383518429	546.8266969690125	3559479185.796094	1779739592.898047	5339218778.694141	15228836.0
Amsterdam	ssp245	2036	Netherlands	15255150.5	11.85694254024268	130027974.5533784	28499.28209389453	35250.6214864289	21747.94270136016	423.29840531773186	289.595332180495	557.0014784549687	3617447332.5906816	1808723666.2953408	5426170998.886023	15255150.5
Amsterdam	ssp245	2037	Netherlands	15277882.000000002	11.769910890059684	123733848.80230567	27119.74768270051	33353.761671037115	20885.733694363895	402.80825000730863	279.3502545252834	526.2662454893339	3442341410.288871	1721170705.1444354	5163512115.433306	15277882.000000002
Amsterdam	ssp245	2038	Netherlands	15295838.000000002	11.74737577135322	122650490.25174999	26882.29923326365	33027.27005306144	20737.32841346586	399.2814401157244	277.5868495794913	520.9760306519574	3412201799.8519053	1706100899.9259527	5118302699.777858	15295838.000000002
Amsterdam	ssp245	2039	Netherlands	15311246.5	11.787904013402718	125774124.79479793	27566.9314618769	33968.63936740465	21165.22355634914	409.45024821574447	282.67125362950134	536.2292428019878	3499102972.346113	1749551486.1730566	5248654458.51917	15311246.5
Amsterdam	ssp245	2040	Netherlands	15324504.5	11.723303123795963	123614599.1637254	27093.610775614427	33317.82342379376	20869.398127435095	402.42003983931113	279.15614944128464	525.6839302373379	3439023821.9893055	1719511910.9946527	5158535732.983958	15324504.5
Amsterdam	ssp245	2041	Netherlands	15341179.5	11.607375188470145	118271751.16317576	25922.575597411764	31707.650053765094	20137.501141058434	385.0267131628324	270.45948610304526	499.5939402226195	3290382952.0964246	1645191476.0482123	4935574428.144637	15341179.5
Amsterdam	ssp245	2042	Netherlands	15356574.5	11.579206716305361	117089404.02033055	25663.431018158015	31351.32625729119	19975.535779024838	381.1776517449531	268.5349553941056	493.8203480958007	3257489426.4318733	1628744713.2159367	4886234139.64781	15356574.5
Amsterdam	ssp245	2043	Netherlands	15362421.5	11.755446675362982	128286349.63985723	28117.556085451542	34725.748224819785	21509.363946083293	417.62864808981703	286.76045356653765	548.4968426130965	3568994402.216046	1784497201.108023	5353491603.324069	15362421.5
Amsterdam	ssp245	2044	Netherlands	15364564.000000002	11.71776830943394	126956879.89100412	27826.16545556592	34325.08610872706	21327.24480240478	413.300637701739	284.59644837249857	542.0048270309796	3532007847.4899006	1766003923.7449503	5298011771.234851	15364564.000000002
Amsterdam	ssp245	2045	Netherlands	15367055.0	11.7995066707688	131975903.23693186	28926.22536700214	35837.66848695186	22014.782247052415	429.63977230628245	292.7660156747703	566.5135289377946	3671639743.451499	1835819871.7257495	5507459615.177248	15367055.0
Amsterdam	ssp245	2046	Netherlands	15370214.499999998	11.787698455179253	132880084.40392095	29124.402061136738	36110.16144138693	22138.64268088654	432.58328078912587	294.237769916192	570.9287916620598	3696794543.8853116	1848397271.9426558	5545191815.827968	15370214.499999998
Amsterdam	ssp245	2047	Netherlands	15372084.5	11.96236346047366	145369881.86148098	31861.891914848522	39874.20999024064	23849.57383945641	473.24308007221407	314.5676695577361	631.9184905866921	4044267344.662467	2022133672.3312335	6066401016.9937	15372084.5
Amsterdam	ssp245	2048	Netherlands	15372016.999999998	11.950076671427603	146853213.19499493	32187.00563178309	40321.24135102567	24052.769912540512	478.071977778196	316.9821184107271	639.161837145665	4085534410.416574	2042767205.208287	6128301615.624861	15372016.999999998
Amsterdam	ssp245	2049	Netherlands	15370918.000000002	11.886586449912805	142764615.4453216	31290.87461815605	39089.06120728849	23492.688029023615	464.76178884872104	310.3270239459896	619.1965537514523	3971787448.8539386	1985893724.4269693	5957681173.280908	15370918.000000002
Amsterdam	ssp245	2050	Netherlands	15368684.5	11.791878231420956	136461571.09846172	29909.385446241562	37189.51359590607	22629.257296577056	444.24259957551146	300.0674293093848	588.4177698416381	3796433406.47911	1898216703.239555	5694650109.718664	15368684.5
Amsterdam	ssp245	2051	Netherlands	15364012.499999998	11.710971325633874	129714553.45575643	28430.587058799305	35156.16581317297	21705.008304425646	422.27808141226456	289.08517022776135	555.4709925967677	3608727791.142278	1804363895.571139	5413091686.713417	15364012.499999998
Amsterdam	ssp245	2052	Netherlands	15358043.499999998	11.953871517994145	147854988.93541253	32406.572917354068	40623.14636868577	24189.999466022375	481.33319964111683	318.61272934218755	644.0536699400461	4113404343.7326508	2056702171.8663254	6170106515.598976	15358043.499999998
Amsterdam	ssp245	2053	Netherlands	15351454.500000002	11.975324579189188	148204641.1504179	32483.209019273054	40728.52100882437	24237.89702972174	482.4714718132087	319.18186542823344	645.7610781981839	4123131854.1153207	2061565927.0576603	6184697781.172981	15351454.500000002
Amsterdam	ssp245	2054	Netherlands	15342758.5	11.877975729116274	143556746.63926145	31464.492414088076	39327.78567669503	23601.19915148113	467.34052525024447	311.6163921467513	623.0646583537377	3993824959.5082555	1996912479.7541277	5990737439.262383	15342758.5
Amsterdam	ssp245	2055	Netherlands	15332216.5	11.79300745694964	137389423.74356657	30112.750409552216	37469.140420458214	22756.36039864621	447.2631691598011	301.57771410152964	592.9486242180728	3822246760.0101495	1911123380.0050747	5733370140.015224	15332216.5
Amsterdam	ssp245	2056	Netherlands	15318620.000000002	11.998312640809216	150964775.68450275	33088.17001304507	41560.342375260894	24615.99765082925	491.45692706430884	323.6745930537835	659.2392610748343	4199920263.2419786	2099960131.6209893	6299880394.862968	15318620.000000002
Amsterdam	ssp245	2057	Netherlands	15302362.0	12.152552166476378	159777198.02472192	35019.659841038316	44216.1408887516	25823.17879332503	520.1452484537185	338.01875374848834	702.2717431589488	4445086534.559986	2222543267.279993	6667629801.839979	15302362.0
Amsterdam	ssp245	2058	Netherlands	15285258.499999998	12.104451453019946	156984356.50188917	34407.53019219826	43374.46262159653	25440.597762799996	511.0533175290004	333.47278828612934	688.6338467718717	4367388199.629982	2183694099.814991	6551082299.444973	15285258.499999998
Amsterdam	ssp245	2059	Netherlands	15267701.5	12.105689439889135	158566250.04510123	34754.24658523104	43851.1976620166	25657.29550844548	516.2030786978884	336.04766887057326	696.3584885252033	4411397318.421453	2205698659.2107267	6617095977.63218	15267701.5
Amsterdam	ssp245	2060	Netherlands	15249276.999999998	12.01788324897103	152034561.6853402	33322.64365706424	41882.74363578725	24762.54367834123	494.9395523204597	325.41590568185893	664.4631989590603	4229682278.1350365	2114841139.0675182	6344523417.202555	15249276.999999998
Amsterdam	ssp245	2061	Netherlands	15230039.5	11.965071245036508	148271127.02710035	32497.781266217156	40748.557848372504	24247.0046840618	482.6879126650524	319.29008585415534	646.0857394759496	4124981526.5268617	2062490763.2634308	6187472289.790293	15230039.5
Amsterdam	ssp245	2062	Netherlands	15211465.499999998	12.198455912760863	163072992.5522034	35742.02576486987	45209.39403401999	26274.657495719748	530.8745132333152	343.3833861382867	718.3656403283437	4536777289.285302	2268388644.642651	6805165933.927954	15211465.499999998
Amsterdam	ssp245	2063	Netherlands	15193677.0	12.263319273768861	166819537.60610074	36563.186324628194	46338.489803687684	26787.882845568703	543.0711697775178	349.48171441038795	736.6606251446476	4641008163.127659	2320504081.5638294	6961512244.691488	15193677.0
Amsterdam	ssp245	2064	Netherlands	15176181.0	12.070796525984134	156021629.72238666	34196.52158299224	43084.32578393824	25308.717382046227	507.919217256195	331.9057381497266	683.9326963626634	4340604629.15227	2170302314.576135	6510906943.728405	15176181.0
Amsterdam	ssp245	2065	Netherlands	15159391.999999998	11.97066192626139	148055816.77750206	32450.589978633965	40683.66982794562	24217.510129322305	481.9869828411697	318.939620942214	645.0343447401253	4118991480.994244	2059495740.497122	6178487221.491366	15159391.999999998
Amsterdam	ssp245	2066	Netherlands	15143740.5	12.082945358567057	154201423.30550337	33797.57223134658	42535.77042542547	25059.37403726769	501.99364257688217	328.9429508100702	675.0443343436943	4289965519.6057687	2144982759.8028843	6434948279.408653	15143740.5
Amsterdam	ssp245	2067	Netherlands	15130375.500000002	12.076794374061958	156222207.3786662	34240.483809026104	43144.77384473482	25336.193773317395	508.5721859910933	332.2322225171757	684.9121494650108	4346184806.111711	2173092403.0558553	6519277209.167566	15130375.500000002
Amsterdam	ssp245	2068	Netherlands	15118625.000000002	12.072680202583383	156885719.35400102	34385.911091291266	43344.73635784941	25427.085824733123	510.7322101092353	333.31223457624674	688.1521856422239	4364644061.772355	2182322030.8861775	6546966092.658533	15118625.000000002
Amsterdam	ssp245	2069	Netherlands	15107327.5	12.140119341431038	158958749.0144634	34840.27375659809	43969.485022646295	25711.06249054989	517.4808359527448	336.68654749800146	698.275124407488	4422316848.273707	2211158424.1368537	6633475272.410561	15107327.5
Amsterdam	ssp245	2070	Netherlands	15096414.0	12.15311104732421	159513620.70343652	34961.88946924974	44136.706627542306	25787.072310957166	519.287188023559	337.5897235334086	700.9846525137098	4437753673.449984	2218876836.724992	6656630510.174975	15096414.0
Amsterdam	ssp245	2071	Netherlands	15086122.500000002	12.116182661262515	157036337.74824354	34418.92334208415	43390.12820268963	25447.718481478674	511.2225394119363	333.5573992275972	688.8876795962753	4368834345.519857	2184417172.7599287	6553251518.279786	15086122.500000002
Amsterdam	ssp245	2072	Netherlands	15076022.0	12.22075663503086	166051966.79708037	36394.95162676072	46107.167094119905	26682.736159401527	540.5723882611342	348.2323236521962	732.9124528700725	4619653935.430102	2309826967.715051	6929480903.145153	15076022.0
Amsterdam	ssp245	2073	Netherlands	15065488.000000002	12.2671578931972	167215171.8287708	36649.900674802455	46457.72203517729	26842.079314427614	544.3591336646781	350.1256963539681	738.5925709753881	4652014917.392616	2326007458.696308	6978022376.088924	15065488.000000002
Amsterdam	ssp245	2074	Netherlands	15054952.999999998	12.31682981292227	169618709.8107995	37176.70352017861	47182.07594756951	27171.33109278771	552.1837098638232	354.0379844535407	750.3294352741057	4718882620.990505	2359441310.4952526	7078323931.485758	15054952.999999998
Amsterdam	ssp245	2075	Netherlands	15043678.499999998	11.91180834602484	145471681.62811	31884.20419246584	39904.889371964455	23863.519012967234	473.5744832108371	314.73337112704763	632.4155952946264	4047099468.253681	2023549734.1268406	6070649202.380522	15043678.499999998
Amsterdam	ssp245	2076	Netherlands	15029752.0	12.233062026831766	165560803.78559113	36287.299459858965	45959.14536463	26615.453555087934	538.9734360339032	347.43284753858075	730.5140245292257	4605989519.508209	2302994759.7541046	6908984279.262314	15029752.0
Amsterdam	ssp245	2077	Netherlands	15013127.499999998	12.157350879830918	157959017.52377874	34621.1545257631	43668.196080248184	25574.112971278017	514.2262690243103	335.05926403378425	693.3932740148362	4394503787.071257	2197251893.5356283	6591755680.606885	15013127.499999998
Amsterdam	ssp245	2078	Netherlands	14995533.500000002	12.259617373499054	165801489.98985863	36340.052600520336	46031.68093303938	26648.42426800129	539.7569757821639	347.82461741271106	731.689334151617	4612685537.581314	2306342768.790657	6919028306.371971	14995533.500000002
Amsterdam	ssp245	2079	Netherlands	14977288.5	12.231788252751652	163052128.94872934	35737.45292027282	45203.10637269905	26271.79946784659	530.8065930022259	343.349426022742	718.2637599817099	4536196852.75236	2268098426.37618	6804295279.12854	14977288.5
Amsterdam	ssp245	2080	Netherlands	14958287.999999998	12.246650835188884	164825100.29142997	36126.04937894693	45737.426503375944	26514.67225451791	536.5783966822959	346.235327862777	726.921465501815	4585521857.44032	2292760928.72016	6878282786.1604805	14958287.999999998
Amsterdam	ssp245	2081	Netherlands	14937885.0	12.247983381671665	165650870.37848324	36307.04008295861	45986.288721392004	26627.79144452521	539.2666425171587	347.57945078020845	730.9538342541089	4608495219.972529	2304247609.9862647	6912742829.958794	14937885.0
Amsterdam	ssp245	2082	Netherlands	14915536.499999998	12.287753552982002	165783849.84934345	36336.18626835263	46026.36472630878	26646.00781039647	539.699549344697	347.79590419397755	731.6031944954163	4612194779.50043	2306097389.750215	6918292169.250645	14915536.499999998
Amsterdam	ssp245	2083	Netherlands	14891731.500000002	12.224945175768502	162179939.1310746	35546.28802873206	44940.25464683049	26152.321410633616	527.9672304710803	341.9297447571692	714.0047161849916	4511932068.653211	2255966034.3266053	6767898102.979816	14891731.500000002
Amsterdam	ssp245	2084	Netherlands	14866724.999999998	12.240322735671331	165351192.51976687	36241.35726460982	45895.97484616241	26586.739683057214	538.2910589157115	347.0916589794848	729.4904588519382	4600158022.73191	2300079011.365955	6900237034.097864	14866724.999999998
Amsterdam	ssp245	2085	Netherlands	14841117.5	12.2433902130919	165158893.96067142	36199.209635219035	45838.02185575009	26560.397414687977	537.6650422935992	346.77865066842867	728.5514339187698	4594808174.6546	2297404087.3273	6892212261.9819	14841117.5
Amsterdam	ssp245	2086	Netherlands	14813902.000000002	12.449116429109237	177823464.13014847	38975.00583674825	49654.741632852754	28295.270040643736	578.8938038365519	367.39303143990503	790.3945762331989	4947143245.12953	2473571622.564765	7420714867.694295	14813902.000000002
Amsterdam	ssp245	2087	Netherlands	14786212.0	12.55456369305787	184429894.60661948	40422.990598714496	51645.720680556355	29200.260516872644	600.4006487684844	378.1464539058713	822.6548436310977	5130937650.81138	2565468825.40569	7696406476.217071	14786212.0
Amsterdam	ssp245	2088	Netherlands	14757677.499999998	12.465759917921012	178865165.33247617	39203.32390849131	49968.67898149946	28437.968835483145	582.2850006869025	369.0886298650804	795.481371508725	4976123926.007317	2488061963.0036583	7464185889.010975	14757677.499999998
Amsterdam	ssp245	2089	Netherlands	14726997.0	12.289238971966245	167226702.52766964	36652.427951273436	46461.19704032489	26843.65886222198	544.3966711751473	350.14446510920277	738.6488772410917	4652335707.561946	2326167853.780973	6978503561.342918	14726997.0
Amsterdam	ssp245	2090	Netherlands	14694743.499999998	12.51907223936475	180557126.33980823	39574.16467722162	50478.58503850364	28669.74431593959	587.7930799961705	371.8426695197144	803.7434904726267	5023195180.126617	2511597590.0633087	7534792770.189926	14694743.499999998
Amsterdam	ssp245	2091	Netherlands	14662197.499999998	12.335245838590126	168104160.72991785	36844.747557245646	46725.63649853669	26963.85861595461	547.2531846217378	351.572721832498	742.9336474109778	4676747060.919444	2338373530.459722	7015120591.379166	14662197.499999998
Amsterdam	ssp245	2092	Netherlands	14630237.5	12.398007257590125	173375570.10247794	38000.12495397114	48314.28041903424	27685.969488908042	564.4139470564838	360.153103049871	768.6747910630968	4823400470.22815	2411700235.114075	7235100705.342226	14630237.5
Amsterdam	ssp245	2093	Netherlands	14597519.500000002	12.379566367149001	171014298.5181751	37482.5859765897	47602.664325134756	27362.507628044645	556.7269666233063	356.30961283328224	757.1443204133307	4757708640.270044	2378854320.135022	7136562960.4050665	14597519.500000002
Amsterdam	ssp245	2094	Netherlands	14564513.5	12.272510517899212	165745879.96575657	36327.86410208701	46014.92174769356	26640.80645648046	539.5759406272066	347.73409983523237	731.4177814191805	4611138437.166621	2305569218.5833106	6916707655.749931	14564513.5
Amsterdam	ssp245	2095	Netherlands	14531867.499999998	12.405315354983575	172913590.324118	37898.869112138826	48175.0536365148	27622.684587762844	562.9099991241983	359.4011290837282	766.4188691646684	4810547947.356215	2405273973.6781073	7215821921.034322	14531867.499999998
Amsterdam	ssp245	2096	Netherlands	14500053.499999998	12.30488185645337	166612638.43772987	36517.838561697594	46276.13662965811	26759.540493737077	542.397621732693	349.14494038797557	735.6503030774104	4635252118.343379	2317626059.1716895	6952878177.515068	14500053.499999998
Amsterdam	ssp245	2097	Netherlands	14469322.0	12.345737772255939	167138619.67131025	36633.122119742606	46434.65152197	26831.59271751521	544.1099226292223	350.0010908362402	738.2187544222043	4649885195.701873	2324942597.8509364	6974827793.552809	14469322.0
Amsterdam	ssp245	2098	Netherlands	14439496.5	12.54275692080044	178778159.24135566	39184.25408030051	49942.457967737115	28426.0501928639	582.0017574867318	368.94700826499496	795.0565067084688	4973703370.328248	2486851685.164124	7460555055.4923725	14439496.5
Athens	ssp245	2024	Greece	8191353.500000001	17.887375429405033	38458566.952756286	8429.274948549735	10756.208556241883	6102.341340857587	396.84798639532795	250.77944592976644	542.9165268608899	405825372.0897504	202912686.0448752	608738058.1346257	8191353.500000001
Athens	ssp245	2025	Greece	8125701.499999999	17.958023052601124	38862052.88609486	8517.710221610247	10877.807056700085	6157.613386520406	401.01149514959167	252.86120030689818	549.1617899922849	410083066.59072477	205041533.29536238	615124599.8860872	8125701.499999999
Athens	ssp245	2026	Greece	8113169.0	18.058800492702357	43123455.79935208	9451.71633958443	12162.06546891459	6741.367210254271	444.9842507497305	274.8475781069676	615.1209233924933	455050561.7400187	227525280.87000936	682575842.610028	8113169.0
Athens	ssp245	2027	Greece	8102711.5	17.834001595605404	34628184.29226795	7589.73902296325	9601.846658560466	5577.631387366033	357.3228619203177	231.01688369226127	483.62884014837414	365406121.15020597	182703060.57510298	548109181.7253089	8102711.5
Athens	ssp245	2028	Greece	8095075.5	18.00324685206205	41185600.52288392	9026.980936522916	11578.054289705007	6475.907583340825	424.9878227669468	264.84936411557584	585.1262814183174	434601780.07858	217300890.03929	651902670.1178701	8095075.5
Athens	ssp245	2029	Greece	8091588.0	18.000025836075213	42474681.99150449	9309.519340604138	11966.544595316687	6652.494085891589	438.28965446936	271.50027996678216	605.0790289719373	448204522.14901555	224102261.07450777	672306783.2235234	8091588.0
Athens	ssp245	2030	Greece	8087450.500000001	17.88064868685646	40062489.48907693	8780.81961404467	11239.582471297419	6322.0567567919215	413.398614234758	259.05475984948123	567.7424686200343	422750403.66737086	211375201.83368543	634125605.5010563	8087450.500000001
Athens	ssp245	2031	Greece	8079371.0	18.03113780033602	42889611.269754946	9400.46274405629	12091.5917750634	6709.333713049185	442.57124532458914	273.64107539439675	611.5014152547808	452582969.9716753	226291484.98583764	678874454.9575129	8079371.0
Athens	ssp245	2032	Greece	8066432.500000001	18.050729257818336	43794766.984166525	9598.853037625953	12364.378428721682	6833.327646530222	451.9114067268502	278.3111560955276	625.5116573581731	462134421.92908895	231067210.96454448	693201632.8936334	8066432.500000001
Athens	ssp245	2033	Greece	8048713.0	17.976749715851454	38424402.56450938	8421.786863454523	10745.912439235968	6097.66128767308	396.49544937285253	250.60317741852862	542.3877213271762	405464860.0719847	202732430.03599235	608197290.107977	8048713.0
Athens	ssp245	2034	Greece	8028481.000000001	17.95517041743376	40393709.12862836	8853.415699425808	11339.402088696483	6367.429310155132	416.8164183139384	260.7636618890715	572.8691747388054	426245524.3677732	213122762.1838866	639368286.5516598	8028481.000000001
Athens	ssp245	2035	Greece	8007410.5	18.15343600778533	48547152.41875811	10640.471763015888	13796.604176132845	7484.339349898933	500.95053479963383	302.8307201319192	699.0703494673485	512282899.63175887	256141449.81587943	768424349.4476383	8007410.5
Athens	ssp245	2036	Greece	7986868.0	18.13011253869535	45626559.1495695	10000.341731412906	12916.425382678743	7084.2580801470685	470.8133859198822	287.76214569204353	653.8646261477209	481463996.48211145	240731998.24105573	722195994.7231672	7986868.0
Athens	ssp245	2037	Greece	7963725.5	18.120603066839884	47242949.729661606	10354.619118830355	13403.556790377734	7305.681447282974	487.4926695688506	296.1017875165278	678.8835516211736	498520594.28550935	249260297.14275467	747780891.428264	7963725.5
Athens	ssp245	2038	Greece	7935106.0	18.26589841835312	55492997.71576482	12162.84881441462	15889.8726218061	8435.82500702314	572.623634926229	338.6672701952168	806.5799996572412	585577368.8614144	292788684.4307072	878366053.2921216	7935106.0
Athens	ssp245	2039	Greece	7902020.5	18.234498064009657	54773829.306610435	12005.222861723249	15673.136936855464	8337.308786591031	565.2026476751281	334.95677656966643	795.4485187805899	577988506.0834857	288994253.04174286	866982759.1252286	7902020.5
Athens	ssp245	2040	Greece	7866145.5	18.283831414384686	54913239.18115067	12035.778450663573	15715.15087164841	8356.406029678736	566.6411965441714	335.6760510041879	797.6063420841547	579459597.4082812	289729798.7041406	869189396.1124218	7866145.5
Athens	ssp245	2041	Greece	7830111.500000001	18.195805521472483	50503635.330714844	11069.289935499557	14386.229163297889	7752.3507077012255	521.1391784633616	312.9250419637832	729.3533149629395	532928245.2242611	266464122.61213055	799392367.8363917	7830111.500000001
Athens	ssp245	2042	Greece	7789877.0	18.24403669242406	55252043.210472554	12110.036868049192	15817.256195553637	8402.817540544747	570.1372627648437	337.42408411452413	802.8504414151632	583034750.6747552	291517375.3373776	874552126.0121329	7789877.0
Athens	ssp245	2043	Greece	7744619.0	18.171915024017192	53915639.65030476	11817.126498697346	15414.504437694848	8219.748559699845	556.3471217407237	330.52901360246426	782.1652298789827	568932652.8838165	284466326.44190824	853398979.3257247	7744619.0
Athens	ssp245	2044	Greece	7697862.999999999	18.292490603684133	54392528.854371786	11921.650159862724	15558.224471797243	8285.075847928205	561.2680674587516	332.9894864614781	789.5466484560245	573964918.8786421	286982459.43932104	860947378.3179631	7697862.999999999
Athens	ssp245	2045	Greece	7650115.000000001	18.378914559509113	57536317.69523132	12610.699768818236	16505.667684111075	8715.7318535254	593.708336818753	349.2096211414787	838.2070524960272	607139043.0648247	303569521.53241235	910708564.5972371	7650115.000000001
Athens	ssp245	2046	Greece	7601813.0	18.361571735663354	56166795.753001235	12310.530576000685	16092.935043986938	8528.126108014429	579.5764523477112	342.1436789059578	817.0092257894644	592687471.000964	296343735.500482	889031206.501446	7601813.0
Athens	ssp245	2047	Greece	7551452.999999999	18.507204616990343	61364408.12502629	13449.733287677409	17659.338772542433	9240.127802812382	633.2098081208267	368.96035679251577	897.459259449138	647534105.7558784	323767052.8779392	971301158.6338177	7551452.999999999
Athens	ssp245	2048	Greece	7499422.5	18.50159191661003	63606232.885621995	13941.092139314824	18334.95719354388	9547.227085085768	656.3428500562268	380.52687776021554	932.1588223522374	671190456.9856664	335595228.4928332	1006785685.4784997	7499422.5
Athens	ssp245	2049	Greece	7446283.000000001	18.509834028730907	65663931.69718877	14392.094618562336	18955.085602509207	9829.103634615461	677.5759248866377	391.143415175421	964.0084345978539	692903860.5786424	346451930.2893212	1039355790.8679636	7446283.000000001
Athens	ssp245	2050	Greece	7392454.5	18.569860715739164	64172586.82801971	14065.224510251308	18505.639203581544	9624.80981692107	662.1869685306267	383.44893699741556	940.9250000638378	677166779.4963409	338583389.74817044	1015750169.2445114	7392454.5
Athens	ssp245	2051	Greece	7338312.499999999	18.52042658711783	63418526.300535955	13899.950969980895	18278.388085709732	9521.513854252062	654.4059349232205	379.5584201937125	929.253449652728	669209725.4927377	334604862.7463688	1003814588.2391064	7338312.499999999
Athens	ssp245	2052	Greece	7283673.000000001	18.533441328998915	64930411.20421139	14231.323003663183	18734.024632022876	9728.621375303492	670.0068407089734	387.35887308658886	952.6548083313571	685163550.6663237	342581775.33316183	1027745325.9994855	7283673.000000001
Athens	ssp245	2053	Greece	7229326.500000001	18.762626719721553	70017304.19916691	15346.258454612338	20267.060877077965	10425.456032146714	722.4977004057539	413.6043029349792	1031.391097876528	738841844.113774	369420922.056887	1108262766.170661	7229326.500000001
Athens	ssp245	2054	Greece	7175026.5	18.58379440643436	62831714.87424113	13771.334766957372	18101.540806552388	9441.12872736236	648.3507188460089	376.5308121551068	920.1706255369111	663017529.9875035	331508764.99375176	994526294.9812553	7175026.5
Athens	ssp245	2055	Greece	7120521.499999999	18.50406169419134	61743703.25132945	13532.866466045225	17773.64689279818	9292.086039292268	637.1236956899572	370.9173005770809	903.330090802833	651536532.2101166	325768266.1050583	977304798.3151749	7120521.499999999
Athens	ssp245	2056	Greece	7066421.499999999	18.565662047055547	63125749.314205416	13835.780671607079	18190.15392544573	9481.407417768427	651.3848146191053	378.04786004165487	924.7217691965548	666120262.2383512	333060131.1191756	999180393.3575268	7066421.499999999
Athens	ssp245	2057	Greece	7012993.500000001	18.523112174148824	60146170.73522577	13182.722352926608	17292.198737260085	9073.245968593132	620.6390054778765	362.67495547104073	878.6030554847125	634678929.8826655	317339464.94133276	952018394.8239982	7012993.500000001
Athens	ssp245	2058	Greece	6960325.5	18.64041752543856	65128589.11285265	14274.759257611951	18793.74948120243	9755.769034021472	672.0518078053533	388.3813566347789	955.7222589759274	687254778.44434	343627389.22217	1030882167.66651	6960325.5
Athens	ssp245	2059	Greece	6908458.0	18.737805538551946	68135511.43346575	14933.810725143592	19699.945249058437	10167.676201228747	703.0797727747245	403.8953391194646	1002.2642064299844	718984649.4794923	359492324.73974615	1078476974.2192385	6908458.0
Athens	ssp245	2060	Greece	6857720.0	18.686277523299903	66588791.36573213	14594.803587010196	19233.810434125015	9955.796739895373	687.1194083349551	395.9151568995799	978.3236597703296	702663234.07736	351331617.03868	1053994851.11604	6857720.0
Athens	ssp245	2061	Greece	6807917.0	18.659421865933698	62801695.044719525	13764.755078295102	18092.493734641765	9437.016421948441	648.0409488820835	376.375927173144	919.7059705910226	662700752.4928912	331350376.2464456	994051128.7393367	6807917.0
Athens	ssp245	2062	Greece	6758761.0	18.70495713939623	66227443.05915977	14515.603958172418	19124.91094447307	9906.296971871763	683.3907112145778	394.0508083393912	972.730614089764	698850187.3991294	349425093.6995647	1048275281.0986941	6758761.0
Athens	ssp245	2063	Greece	6710317.0	18.840495287999914	68165600.3735547	14940.40556132747	19709.013148811267	10171.797973843672	703.3902558798736	404.05058067203913	1002.7299310877074	719302156.2478122	359651078.1239061	1078953234.3717182	6710317.0
Athens	ssp245	2064	Greece	6662433.499999999	18.906618842847436	70735733.58808298	15503.722430265178	20483.573843600614	10523.871016929737	729.9110618216587	417.3109836429316	1042.5111400003852	746422908.5469656	373211454.2734828	1119634362.8204484	6662433.499999999
Athens	ssp245	2065	Greece	6615246.0	18.887622466668965	69699319.26569295	15276.563126727635	20171.2298012365	10381.896452218774	719.2164632055176	411.96368433486094	1026.4692420761737	735486379.6705844	367743189.8352922	1103229569.5058765	6615246.0
Athens	ssp245	2066	Greece	6568005.5	18.81630388460133	66827267.58283128	14647.072346922338	19305.679979004213	9988.464714840462	689.580207424927	397.14555644456584	982.0148584052884	705179700.6856376	352589850.3428188	1057769551.0284564	6568005.5
Athens	ssp245	2067	Greece	6520142.000000001	18.890609576586648	69525904.12375669	15238.554328495029	20118.96770366666	10358.140953323396	717.4270192573745	411.0689623607895	1023.7850761539592	733656455.4149892	366828227.7074946	1100484683.1224837	6520142.000000001
Athens	ssp245	2068	Greece	6471758.0	18.852275207948978	67474154.24247584	14788.855724378682	19500.632123006682	10077.079325750678	696.2553305157398	400.48311798997224	992.0275430415074	712005826.5699595	356002913.28497976	1068008739.8549392	6471758.0
Athens	ssp245	2069	Greece	6423282.0	18.88064500438052	68355968.48734975	14982.130079419534	19766.384361187855	10197.875797651212	705.3546349147512	405.0327701894779	1005.6764996400241	721310972.9234256	360655486.4617128	1081966459.3851383	6423282.0
Athens	ssp245	2070	Greece	6375219.999999999	18.779431741782993	63656764.17978063	13952.167491459182	18350.185802742373	9554.149180175991	656.8642746418445	380.78759005302476	932.9409592306645	671723677.0944474	335861838.5472237	1007585515.6416711	6375219.999999999
Athens	ssp245	2071	Greece	6327678.0	18.89764967267595	67159549.9058454	14719.901349226806	19405.819857172857	10033.982841280755	693.0089771699072	398.859941317056	987.1580130227585	708686035.1141071	354343017.55705357	1063029052.6711607	6327678.0
Athens	ssp245	2072	Greece	6280349.5	18.941120219081604	70031347.70593768	15349.336483493602	20271.2931667897	10427.379800197505	722.6426131735841	413.6767593188943	1031.6084670282737	738990035.0582699	369495017.5291349	1108485052.5874047	6280349.5
Athens	ssp245	2073	Greece	6233256.499999999	18.823379314517812	64272247.36686096	14087.067916024735	18535.67388652001	9638.461945529461	663.2153501708167	383.96312781751067	942.4675725241229	678218424.9023592	339109212.4511796	1017327637.3535389	6233256.499999999
Athens	ssp245	2074	Greece	6187052.5	18.854004174421934	63925236.86609871	14011.010819967254	18431.095379440972	9590.926260493536	659.6346026444025	382.17275405430365	937.0964512345013	674556674.6930007	337278337.34650034	1011835012.039501	6187052.5
Athens	ssp245	2075	Greece	6141996.999999999	18.819270199704153	64204018.98838773	14072.113750879917	18515.111909445885	9629.11559231395	662.5113121174652	383.6111087908348	941.4115154440949	677498460.2943438	338749230.1471719	1016247690.4415157	6141996.999999999
Athens	ssp245	2076	Greece	6097782.499999999	18.769241398123185	61906058.63102053	13568.451206799433	17822.575911335218	9314.326502263648	638.7990156671676	371.75496056568613	905.8430707686489	653249750.8137853	326624875.40689266	979874626.220678	6097782.499999999
Athens	ssp245	2077	Greece	6053931.500000001	19.023135330668744	67715792.24561813	14841.817478492057	19573.454534912576	10110.180422071538	698.74875558541	401.72983052480737	995.7676806460122	714555657.2138495	357277828.6069248	1071833485.8207743	6053931.500000001
Athens	ssp245	2078	Greece	6010925.0	18.95386665556764	66947490.96917641	14673.422678176064	19341.911684478087	10004.933671874041	690.8207738986416	397.765839681423	983.8757081158599	706448330.9119623	353224165.45598114	1059672496.3679434	6010925.0
Athens	ssp245	2079	Greece	5969232.0	19.089277521826943	71132981.54064466	15590.790474662257	20603.2924046466	10578.288544677913	734.0102018199691	419.3605536420869	1048.6598499978513	750614778.1597431	375307389.07987154	1125922167.2396145	5969232.0
Athens	ssp245	2080	Greece	5928549.999999999	19.008615359730868	67037910.317069605	14693.240617440328	19369.161350966446	10017.319883914206	691.7537971230029	398.23235129360376	985.2752429524019	707402460.7303703	353701230.36518514	1061103691.0955554	5928549.999999999
Athens	ssp245	2081	Greece	5889226.500000001	19.092105554970917	68790246.66675776	15077.314337919925	19897.26271662589	10257.365959213956	709.835884079474	407.27339477183943	1012.3983733871089	725893595.6707894	362946797.8353947	1088840393.506184	5889226.500000001
Athens	ssp245	2082	Greece	5851254.000000001	19.127347690032146	68585620.74519584	15032.464820865256	19835.594630675725	10229.335011054787	707.7243809380316	406.2176432011181	1009.231118674945	723734326.6876501	361867163.34382504	1085601490.031475	5851254.000000001
Athens	ssp245	2083	Greece	5814674.999999999	18.977582486498225	63524388.07355262	13923.153550368112	18310.29163374215	9536.015466994071	655.498306136883	380.10460580054377	930.8920064732217	670326808.0267111	335163404.01335555	1005490212.0400667	5814674.999999999
Athens	ssp245	2084	Greece	5779254.5	19.14113114490192	69956639.81275582	15332.962150741418	20248.778459255445	10417.145842227388	721.8717140131071	413.2913097386557	1030.4521182875578	738201696.829604	369100848.414802	1107302545.244406	5779254.5
Athens	ssp245	2085	Greece	5744379.0	19.05672247110486	67565839.91168277	14808.951213519924	19528.263420575895	10089.639006463955	697.2014207132963	400.9561630887504	993.4466783378418	712973318.959026	356486659.479513	1069459978.438539	5744379.0
Athens	ssp245	2086	Greece	5710486.999999999	19.121600969119488	67963821.21580207	14896.179992504976	19648.202991680337	10144.156993329612	701.3081280525671	403.0095167583858	999.6067393467481	717172927.0990634	358586463.5495317	1075759390.648595	5710486.999999999
Athens	ssp245	2087	Greece	5677956.0	19.08478526629195	65664287.96306399	14392.172704233617	18955.192970307224	9829.152438160014	677.5796011389375	391.145253301571	964.0139489763035	692907619.9941076	346453809.9970538	1039361429.9911613	5677956.0
Athens	ssp245	2088	Greece	5646294.5	19.115227195743962	66702503.9608858	14619.726895537027	19268.07998334941	9971.373807724645	688.2927909643693	396.50184821428695	980.083733714451	703863160.6449885	351931580.32249427	1055794740.9674828	5646294.5
Athens	ssp245	2089	Greece	5614955.0	19.108849220444743	67472437.97734538	14788.47955667885	19500.114892419413	10076.844220938285	696.2376206420988	400.47426305315173	992.0009782310451	711987716.0684415	355993858.03422076	1067981574.1026623	5614955.0
Athens	ssp245	2090	Greece	5584393.0	19.168506826567196	65509927.51256281	14358.340276726509	18908.67338248495	9808.00717096807	675.9867795958021	390.34884253000337	961.6247166616004	691278766.0813361	345639383.0406681	1036918149.1220043	5584393.0
Athens	ssp245	2091	Greece	5554905.0	19.16080583431577	65915850.39850912	14447.309676385974	19031.006307016716	9863.613045755235	680.1754348859861	392.4431701750953	967.9076995968762	695562175.9762306	347781087.9881153	1043343263.9643459	5554905.0
Athens	ssp245	2092	Greece	5525891.0	19.152419364615433	67452779.29802993	14784.17080504807	19494.190358927095	10074.151251169045	696.0347657798495	400.3728356220269	991.6966959376716	711780272.279447	355890136.1397235	1067670408.4191704	5525891.0
Athens	ssp245	2093	Greece	5496943.5	19.146699458153414	66794945.54083387	14639.988063744822	19295.939089635132	9984.037037854516	689.2466812876007	396.97879337590274	981.5145691992984	704838629.6120218	352419314.8060109	1057257944.4180326	5496943.5
Athens	ssp245	2094	Greece	5467887.5	19.235589603891103	70268398.57582262	15401.29283853688	20342.73315497421	10459.852522099553	725.0887043267635	414.89980489548407	1035.277603758043	741491461.0108653	370745730.50543267	1112237191.516298	5467887.5
Athens	ssp245	2095	Greece	5438576.5	19.155813857403682	64187526.20245604	14068.49889368941	18510.141480808936	9626.856306569884	662.3411256179245	383.5260155410644	941.1562356947836	677324423.8827493	338662211.94137466	1015986635.824124	5438576.5
Athens	ssp245	2096	Greece	5408934.999999999	19.12281493494815	64222899.878436804	14076.252028150946	18520.802040693547	9631.702015608342	662.7061410929314	383.7085232785681	941.7037589072947	677697696.6371582	338848848.3185791	1016546544.9557372	5408934.999999999
Athens	ssp245	2097	Greece	5378988.5	19.27342496804359	68946822.66837496	15111.632365671638	19944.4500047845	10278.814726558776	711.4515675508824	408.0812365075434	1014.8218985942208	727545828.6880695	363772914.34403473	1091318743.0321043	5378988.5
Athens	ssp245	2098	Greece	5348969.5	19.22633905914061	65911111.30551964	14446.27097107321	19029.578087211667	9862.963854934758	680.1265329205921	392.41871919239844	967.8343466487859	695512167.7640634	347756083.8820317	1043268251.646095	5348969.5
Auckland	ssp245	2024	New Zealand	3938194.0000000005	16.164252675803844	21106018.78106155	4625.976719136013	6117.20963268792	3134.743805584106	197.40844491265466	112.55948915978462	282.25740066552453	468136820.1124398	234068410.0562199	702205230.1686597	3938194.0000000005
Auckland	ssp245	2025	New Zealand	3974728.5	16.149772029328744	21049784.189215627	4613.651329142387	6100.262221446685	3127.0404368380896	196.88247251389214	112.29650296040339	281.46844206738075	466889522.68130624	233444761.34065312	700334284.0219593	3974728.5
Auckland	ssp245	2026	New Zealand	4011644.0	16.093930655552157	20040829.036238573	4392.510473695362	5796.193545207025	2988.8274021836987	187.44553086222658	107.57803213457065	267.3130295898825	444510642.9005948	222255321.4502974	666765964.3508922	4011644.0
Auckland	ssp245	2027	New Zealand	4049696.5	16.036353889686207	18630432.869171154	4083.382546666886	5371.14264554287	2795.6224477909013	174.25383815410632	100.9821857805105	247.52549052770217	413227700.1723208	206613850.0861604	619841550.2584811	4049696.5
Auckland	ssp245	2028	New Zealand	4087842.4999999995	16.10849097287762	21287651.12790173	4665.786548580436	6171.948148174002	3159.6249489868705	199.1072853954335	113.40890940117411	284.80566138969294	472165471.3782878	236082735.6891439	708248207.0674317	4087842.4999999995
Auckland	ssp245	2029	New Zealand	4125112.499999999	16.20721098433843	24103055.993603908	5282.861587638448	7020.426326878769	3545.296848398128	225.4402808363623	126.57540712163846	324.305154551086	534611861.42612386	267305930.71306193	801917792.1391858	4125112.499999999
Auckland	ssp245	2030	New Zealand	4161252.0000000005	16.214082239387622	24459953.84620836	5361.085774510657	7127.984583828056	3594.1869651932584	228.77841157556827	128.24447249124142	329.31235065989483	542527945.8168548	271263972.9084274	813791918.7252822	4161252.0000000005
Auckland	ssp245	2031	New Zealand	4195911.0	16.204936309058354	25165853.384048723	5515.803481434572	7340.721430848438	3690.8855320207053	235.38081875975405	131.54567608333437	339.21596143617376	558184975.6144403	279092487.80722016	837277463.4216604	4195911.0
Auckland	ssp245	2032	New Zealand	4228726.5	16.205216886261795	25601326.16587094	5611.249570601085	7471.959803452395	3750.5393377497758	239.4538751496431	133.58220427827897	345.3255460210073	567843871.7540916	283921935.8770458	851765807.6311374	4228726.5
Auckland	ssp245	2033	New Zealand	4259687.0	16.28934948414684	28262804.478342872	6194.587282923701	8274.04915789599	4115.125407951411	264.3471674509527	146.02885042893377	382.66548447297174	626876132.0265509	313438066.01327544	940314198.0398264	4259687.0
Auckland	ssp245	2034	New Zealand	4288579.5	16.402403995498332	31143097.627096023	6825.884411417543	9142.082709575023	4509.6861132600625	291.2870748435399	159.49880412522725	423.07534556185243	690761760.5591599	345380880.27957994	1036142640.8387399	4288579.5
Auckland	ssp245	2035	New Zealand	4315794.5	16.32795073546995	29363017.630646452	6435.729891647774	8605.62024489159	4265.839538403956	274.63766182233144	151.17409761462312	398.1012260300398	651279137.2502325	325639568.6251162	976918705.8753487	4315794.5
Auckland	ssp245	2036	New Zealand	4341915.5	16.333541047483298	30318194.87076751	6645.0838072907445	8893.481878900677	4396.685735680814	283.57160884210174	155.64107112450824	411.5021465596951	672465209.3594522	336232604.6797261	1008697814.0391784	4341915.5
Auckland	ssp245	2037	New Zealand	4366520.0	16.246505274581075	28068553.52281871	6152.011731027995	8215.507774039394	4088.515688016594	262.5303028186123	145.12041811276356	379.9401875244613	622567596.837314	311283798.418657	933851395.255971	4366520.0
Auckland	ssp245	2038	New Zealand	4389707.499999999	16.35438355643314	31809968.262229994	6972.047838296221	9343.057421533207	4601.038255059236	297.5244375790382	162.61748549297644	432.4313896651	705553119.4504992	352776559.7252496	1058329679.1757488	4389707.499999999
Auckland	ssp245	2039	New Zealand	4411324.500000001	16.41477935773531	34193803.63614625	7494.532303812113	10061.473561617557	4927.591046006668	319.82088481402815	173.7657091104713	465.87606051758445	758427189.3162118	379213594.6581059	1137640783.9743178	4411324.500000001
Auckland	ssp245	2040	New Zealand	4431918.5	16.376904741999063	33100751.46762407	7254.959225779852	9732.0605793232	4777.8578722365055	309.59736843063456	168.65395091877463	450.5407859424944	734183016.5190088	367091508.2595044	1101274524.7785132	4431918.5
Auckland	ssp245	2041	New Zealand	4451948.0	16.428138210928278	35468353.349954635	7773.885665742719	10445.584434272141	5102.186897213296	331.7419808566686	179.7262571317916	483.75770458154545	786697023.4467945	393348511.72339725	1180045535.1701918	4451948.0
Auckland	ssp245	2042	New Zealand	4471276.0	16.419120901897696	35390998.59458045	7756.93119881139	10422.272042241562	5091.590355381215	331.0184677145916	179.3645005607532	482.6724348684303	784981275.4614878	392490637.7307439	1177471913.1922317	4471276.0
Auckland	ssp245	2043	New Zealand	4489791.5	16.473983844870208	37807825.98252593	8286.64679068985	11150.630981074448	5422.662600305255	353.623495276909	190.66701434191185	516.5799762119063	838587116.5199087	419293558.25995433	1257880674.7798629	4489791.5
Auckland	ssp245	2044	New Zealand	4507093.000000001	16.52774649149009	39255459.492770985	8603.936327181918	11586.90409375104	5620.968560612797	367.1634756505351	197.43700452872486	536.8899467723452	870695992.9121981	435347996.45609903	1306043989.368297	4507093.000000001
Auckland	ssp245	2045	New Zealand	4523048.5	16.57361652615897	41983868.113055676	9201.943696011438	12409.16422589163	5994.723166131247	392.68277933371155	210.19665637031312	575.16890229711	931212784.2937042	465606392.1468521	1396819176.4405563	4523048.5
Auckland	ssp245	2046	New Zealand	4537286.0	16.571274401875733	41226444.685888745	9035.933081837866	12180.899631402966	5890.966532272763	385.5984598109973	206.65449660895595	564.5424230130384	914412941.6350398	457206470.8175199	1371619412.4525597	4537286.0
Auckland	ssp245	2047	New Zealand	4549838.000000001	16.56357796017591	43611609.98199041	9558.709037147819	12899.716569954153	6217.701504341485	407.9073460508603	217.80893972888745	598.0057523728331	967316509.5102694	483658254.7551347	1450974764.2654042	4549838.000000001
Auckland	ssp245	2048	New Zealand	4561391.000000001	16.566697072904375	43377708.54342992	9507.442968422232	12829.22572545647	6185.660211387993	405.71962321558556	216.71507831125012	594.7241681199209	962128516.6062877	481064258.30314386	1443192774.9094315	4561391.000000001
Auckland	ssp245	2049	New Zealand	4571596.0	16.553649273841735	43616567.289129466	9559.795570219394	12901.210552927569	6218.380587511219	407.95371264910057	217.8321230280077	598.0753022701936	967426463.83299	483713231.916495	1451139695.749485	4571596.0
Auckland	ssp245	2050	New Zealand	4581478.0	16.832031579367477	53014918.34276869	11619.708129921142	15733.590322517472	7505.825937324811	495.8582049878981	261.7843691974064	729.9320407783903	1175884260.7387547	587942130.3693774	1763826391.1081321	4581478.0
Auckland	ssp245	2051	New Zealand	4592303.0	16.749588388760102	50197230.50619012	11002.132713684741	14884.424125192421	7119.841302177061	469.5038565037846	248.60719495534966	690.4005180522197	1113387233.8210487	556693616.9105244	1670080850.731573	4592303.0
Auckland	ssp245	2052	New Zealand	4602152.0	16.760835652971018	50682786.6177455	11108.555971011949	15030.756104017331	7186.355838006566	474.0453514154638	250.87794241118917	697.2127604197383	1124156990.8466463	562078495.4233232	1686235486.2699695	4602152.0
Auckland	ssp245	2053	New Zealand	4611216.5	16.611135689666035	45384820.49305811	9947.357916285944	13434.108778769076	6460.6070538028125	424.49250752180427	226.1015204643596	622.8834945792496	1006646765.9007437	503323382.95037186	1509970148.8511157	4611216.5
Auckland	ssp245	2054	New Zealand	4620625.5	16.615755313483803	45905812.39230627	10061.54792160061	13591.120036076742	6531.97580712448	429.36543982180666	228.53798661436065	630.1928930292527	1018202497.6352983	509101248.8176491	1527303746.4529474	4620625.5
Auckland	ssp245	2055	New Zealand	4629891.500000001	16.696427886089705	49950025.91210466	10947.950884844093	14809.924110536529	7085.977659151655	467.191706827434	247.45112011717433	686.9322935376938	1107904173.5720825	553952086.7860413	1661856260.3581238	4629891.500000001
Auckland	ssp245	2056	New Zealand	4638407.999999999	16.766148058829472	51381567.07568724	11261.713331656712	15241.347474903883	7282.079188409543	480.5811725463263	254.1458529766204	707.0164921160322	1139656117.6564426	569828058.8282213	1709484176.484664	4638407.999999999
Auckland	ssp245	2057	New Zealand	4646215.0	16.828941981870877	53084755.15681682	11635.014828890593	15754.637033600467	7515.3926241807185	496.5114014529399	262.1109674299273	730.9118354759526	1177433258.889207	588716629.4446034	1766149888.3338103	4646215.0
Auckland	ssp245	2058	New Zealand	4654043.0	16.72861021690422	49812607.445373945	10917.83176884832	14768.510326042342	7067.1532116542985	465.9064068331057	246.80847012001013	685.0043435462012	1104856197.3190823	552428098.6595411	1657284295.9786234	4654043.0
Auckland	ssp245	2059	New Zealand	4661850.5	16.801444611390558	53129833.46014418	11644.895004962344	15768.222275699123	7521.567734225562	496.9330270494801	262.32178022819744	731.5442738707629	1178433107.02706	589216553.51353	1767649660.54059	4661850.5
Auckland	ssp245	2060	New Zealand	4669350.5	16.87839166121529	53706508.454574764	11771.289524289594	15942.014739774095	7600.564308805095	502.32677349931834	265.01865345311637	739.6348935455203	1191223903.8576481	595611951.9288241	1786835855.7864723	4669350.5
Auckland	ssp245	2061	New Zealand	4675945.5	16.76200106873533	50425910.077718206	11052.254263608706	14953.341256337872	7151.1672708795395	471.6427382638617	249.67663583538825	693.6088406923352	1118459404.3971457	559229702.1985729	1677689106.5957186	4675945.5
Auckland	ssp245	2062	New Zealand	4682946.5	16.7711918046134	52790320.49459234	11570.481204293448	15665.903299779393	7475.059108807503	493.7575003311292	260.7340168690219	726.7809837932366	1170902623.8161278	585451311.9080639	1756353935.7241917	4682946.5
Auckland	ssp245	2063	New Zealand	4690347.0	16.84238035696521	53700575.309454136	11769.98910892069	15940.226668641852	7599.751549199529	502.27127971037345	264.99090655864404	739.5516528621026	1191092305.202362	595546152.601181	1786638457.803543	4690347.0
Auckland	ssp245	2064	New Zealand	4697632.000000001	16.86737264087531	55713166.18402864	12211.10491704661	16546.76090481499	7875.448929278229	521.0954094013646	274.40297140413963	767.7878473985895	1235732078.434071	617866039.2170355	1853598117.6511066	4697632.000000001
Auckland	ssp245	2065	New Zealand	4705672.500000001	16.870049486107757	55519348.22348304	12168.624268159905	16488.350012595773	7848.898523724038	519.2825946500678	273.4965640284912	765.0686252716444	1231433147.1826725	615716573.5913363	1847149720.7740088	4705672.500000001
Auckland	ssp245	2066	New Zealand	4713734.0	16.89464690450656	55465513.31645186	12156.824836481837	16472.12579403843	7841.523878925247	518.7790669412524	273.24480017408365	764.3133337084216	1230239075.3659997	615119537.6829998	1845358613.0489995	4713734.0
Auckland	ssp245	2067	New Zealand	4721056.000000001	16.89740876501368	56319298.22785507	12343.955775967474	16729.430835831176	7958.480716103768	526.7646730092832	277.237603208099	776.2917428104677	1249176240.0501792	624588120.0250896	1873764360.0752687	4721056.000000001
Auckland	ssp245	2068	New Zealand	4727358.499999999	16.861947044947264	56184475.56422457	12314.40560311695	16688.79934816171	7940.011858072192	525.5036520350121	276.60709272096324	774.4002113490606	1246185839.364678	623092919.682339	1869278759.0470169	4727358.499999999
Auckland	ssp245	2069	New Zealand	4732955.5	16.947596760638017	57709414.43326916	12648.638779893847	17148.36996622994	8148.907593557751	539.7666835355387	283.73860847122666	795.7947585998506	1280009368.113789	640004684.0568945	1920014052.1706836	4732955.5
Auckland	ssp245	2070	New Zealand	4737940.000000001	16.874860567030918	56054451.126928955	12285.907096312434	16649.6139013055	7922.200291319368	524.2875097471918	275.9990215770532	772.5759979173306	1243301864.5495367	621650932.2747684	1864952796.824305	4737940.000000001
Auckland	ssp245	2071	New Zealand	4742157.0	16.910149127441368	58193609.02622886	12754.763622186387	17294.291624382182	8215.23561999059	544.2954439153539	286.00298866113417	802.5878991695733	1290748926.3135204	645374463.1567602	1936123389.4702806	4742157.0
Auckland	ssp245	2072	New Zealand	4747178.5	16.966512226191075	59322768.84175564	13002.250705041572	17634.586363308066	8369.91504677508	554.8566817098085	291.28360755836167	818.4297558612557	1315793975.8286786	657896987.9143393	1973690963.743018	4747178.5
Auckland	ssp245	2073	New Zealand	4752298.5	16.94172448534005	58366017.204714745	12792.551716101098	17346.25025351491	8238.853178687283	545.908009068364	286.80927123763934	805.0067468990885	1294572983.1986678	647286491.5993339	1941859474.7980018	4752298.5
Auckland	ssp245	2074	New Zealand	4756048.500000001	16.98797172661857	59970051.33812806	13144.120841232785	17829.65780057098	8458.583881894589	560.9108330091874	294.3106832080509	827.5109828103234	1330150864.8615913	665075432.4307957	1995226297.292387	4756048.500000001
Auckland	ssp245	2075	New Zealand	4759089.5	17.012074309352073	59221106.11649555	12979.96846388867	17603.948281722827	8355.988646054517	553.9058116898698	290.80817254839206	817.0034508313472	1313539070.9401288	656769535.4700644	1970308606.4101932	4759089.5
Auckland	ssp245	2076	New Zealand	4761460.0	17.006041406291803	61106950.89488894	13393.304305728318	18172.28506425234	8614.323547204296	571.5444620156895	299.62749771130206	843.4614263200767	1355367583.7895079	677683791.8947539	2033051375.6842618	4761460.0
Auckland	ssp245	2077	New Zealand	4763670.5	17.07846416616583	63683810.23203388	13958.095393321732	18948.872809693283	8967.31797695018	595.6462976001885	311.67841550355155	879.6141796968254	1412522973.845861	706261486.9229305	2118784460.7687914	4763670.5
Auckland	ssp245	2078	New Zealand	4765169.5	17.108684604651724	63328676.33369553	13880.25782656264	18841.84615539953	8918.669497725748	592.3246654471052	310.0175994270099	874.6317314672008	1404646014.4056723	702323007.2028362	2106969021.6085086	4765169.5
Auckland	ssp245	2079	New Zealand	4765481.5	17.04390295483849	61958219.07338199	13579.883632521318	18428.83163859271	8730.935626449922	579.5065286215788	303.6085310142466	855.4045262289105	1374248926.7029476	687124463.3514738	2061373390.0544214	4765481.5
Auckland	ssp245	2080	New Zealand	4764726.0	17.0637203408363	61177041.62722851	13408.666658021924	18193.408298656046	8623.9250173878	572.2000334248442	299.9552834158794	844.4447834338091	1356922213.9117105	678461106.9558553	2035383320.8675656	4764726.0
Auckland	ssp245	2081	New Zealand	4763556.500000001	17.041530930297665	61234032.59580639	13421.157829217074	18210.58365904938	8631.73199938477	572.7330803531981	300.2218068800562	845.2443538263396	1358186287.9695387	679093143.9847693	2037279431.954308	4763556.500000001
Auckland	ssp245	2082	New Zealand	4761978.0	17.07591580387589	63377860.59917775	13891.037939545045	18856.668810750336	8925.407068339751	592.7846948569024	310.2476141319086	875.3217755818962	1405736933.819763	702868466.9098815	2108605400.7296443	4761978.0
Auckland	ssp245	2083	New Zealand	4759270.500000001	17.143561578811273	65205746.00308104	14291.670356838917	19407.538384529413	9175.80232914842	609.8812405771646	318.7958869920395	900.9665941622893	1446279893.1239207	723139946.5619603	2169419839.685881	4759270.500000001
Auckland	ssp245	2084	New Zealand	4756347.5	17.13248686326405	64442636.44118185	14124.413466559643	19177.560160395413	9071.266772723875	602.7437375987397	315.2271355028272	890.2603396946527	1429353930.562687	714676965.2813435	2144030895.8440304	4756347.5
Auckland	ssp245	2085	New Zealand	4753789.5	17.09585471400804	62379063.513615355	13672.123509832738	18555.661469895917	8788.58554976956	583.4427634633275	305.57664843512106	861.3088784915337	1383583362.5364668	691791681.2682334	2075375043.8047004	4753789.5
Auckland	ssp245	2086	New Zealand	4751526.0	17.12951777280083	64337774.62880549	14101.430055627836	19145.95797036418	9056.902140891496	601.7629459332593	314.736739670087	888.7891521964314	1427028069.1149964	713514034.5574982	2140542103.6724946	4751526.0
Auckland	ssp245	2087	New Zealand	4749592.0	17.21669856775674	64587404.717503846	14156.143499726108	19221.1889559993	9091.098043452916	604.0977817033088	315.90415755511174	892.2914058515057	1432564927.4462566	716282463.7231283	2148847391.169385	4749592.0
Auckland	ssp245	2088	New Zealand	4748693.999999999	17.138887631154248	63278496.38260372	13869.25948111786	18826.72343041296	8911.795531822761	591.8553232081172	309.7829283075159	873.9277181087186	1403533010.4336207	701766505.2168103	2105299515.6504312	4748693.999999999
Auckland	ssp245	2089	New Zealand	4747991.0	17.06813057682925	62294864.94018127	13653.669027984171	18530.286557354142	8777.051498614206	582.6552388421323	305.1828861245234	860.127591559741	1381715816.9403827	690857908.4701914	2072573725.410574	4747991.0
Auckland	ssp245	2090	New Zealand	4747394.999999999	17.12773032499156	62769133.17591369	13757.618230336484	18673.216710588567	8842.0197500844	587.0911561915202	307.4008447992172	866.7814675838229	1392235206.0330982	696117603.0165491	2088352809.0496473	4747394.999999999
Auckland	ssp245	2091	New Zealand	4747511.0	17.17442022916016	65829702.88645081	14428.428029906265	19595.580184997016	9261.275874815514	615.7172231618626	321.7138782843886	909.720568039337	1460119414.1770403	730059707.0885202	2190179121.2655606	4747511.0
Auckland	ssp245	2092	New Zealand	4748077.5	17.194129795737286	65467309.53124754	14348.999349313764	19486.365749182332	9211.632949445202	612.327691984076	320.01911269549515	904.6362712726559	1452081438.1525426	726040719.0762713	2178122157.228814	4748077.5
Auckland	ssp245	2093	New Zealand	4748464.5	17.117617615438302	63931925.06865525	14012.476727375732	19023.64714401753	9001.306310733931	597.966960941071	312.83874717399283	883.0951747081494	1418026223.503863	709013111.7519315	2127039335.2557945	4748464.5
Auckland	ssp245	2094	New Zealand	4748614.5	17.229124584551425	66385929.27726658	14550.340663509718	19763.210056201766	9337.471270817672	620.9197100907977	324.31512174885614	917.5242984327394	1472456655.821722	736228327.910861	2208684983.732583	4748614.5
Auckland	ssp245	2095	New Zealand	4749034.500000001	17.18768729783277	65542351.88968162	14365.446989518498	19508.981254463833	9221.91272457316	613.0295768556246	320.3700551312695	905.6890985799796	1453745896.5904648	726872948.2952324	2180618844.8856974	4749034.500000001
Auckland	ssp245	2096	New Zealand	4748986.0	17.228702570610093	65910427.19903876	14446.121029925542	19619.908060023525	9272.333999827562	616.4722523874093	322.0913928971618	910.8531118776566	1461909899.7912483	730954949.8956242	2192864849.6868725	4748986.0
Auckland	ssp245	2097	New Zealand	4748536.5	17.133172937686805	63609446.00765751	13941.796385239239	18926.461673579855	8957.131096898624	594.9507554402217	311.33064442356823	878.5708664568756	1410873556.592384	705436778.296192	2116310334.888576	4748536.5
Auckland	ssp245	2098	New Zealand	4747544.5	17.147758042834223	62221146.2354783	13637.511503665713	18508.06996141626	8766.953045915168	581.9657343454601	304.8381338761874	859.0933348147332	1380080717.4760807	690040358.7380403	2070121076.2141209	4747544.5
Bangkok	ssp245	2024	Thailand	56805752.0	27.45249686182658	39089596.6842742	8567.582834913528	8400.632452326665	8734.533217500391	1233.297687149127	1265.3408782771305	1201.2544960211153	140580068.49331	70290034.246655	210870102.73996502	56805752.0
Bangkok	ssp245	2025	Thailand	57048603.5	27.437424784646904	39014488.07745944	8551.120674515772	8377.996981779752	8724.244367251793	1230.9279704232813	1264.1560199142027	1197.6999209323494	140309951.27578717	70154975.63789359	210464926.91368076	57048603.5
Bangkok	ssp245	2026	Thailand	57279810.0	27.43141640239961	36893823.8144485	8086.317548376389	7738.892683338099	8433.742413414679	1164.0198784335971	1230.7019739193645	1097.337782947838	132683289.6411533	66341644.82057665	199024934.46172994	57279810.0
Bangkok	ssp245	2027	Thailand	57495187.0	27.49800537974739	39293575.81917437	8612.290590508088	8462.105616269184	8762.47556474699	1239.7333379779352	1268.5587036915365	1210.9079722643414	141313649.88549143	70656824.94274572	211970474.82823715	57495187.0
Bangkok	ssp245	2028	Thailand	57693111.00000001	27.584722233391457	43987863.59780538	9641.175583084747	9876.82248106209	9405.528685107402	1387.8406286967002	1342.6123490509187	1433.0689083424834	158195975.45096475	79097987.72548237	237293963.17644712	57693111.00000001
Bangkok	ssp245	2029	Thailand	57874133.0	27.60028023498218	43114738.39048224	9449.80567463036	9613.688856937308	9285.92249232341	1360.2930613099002	1328.8385653575162	1391.7475572622814	155055907.20109084	77527953.60054542	232583860.80163628	57874133.0
Bangkok	ssp245	2030	Thailand	58037412.5	27.55477101901103	42200412.53597741	9249.40548734163	9338.138599415306	9160.672375267955	1331.4455914634052	1314.4148304342684	1348.476352492545	151767666.79560345	75883833.39780173	227651500.19340518	58037412.5
Bangkok	ssp245	2031	Thailand	58187474.5	27.490934554840763	39907659.07785722	8746.884181452273	8647.17180381744	8846.596559087106	1259.1079933054843	1278.2460313553067	1239.969955255651	143522111.3148447	71761055.65742235	215283166.97226703	58187474.5
Bangkok	ssp245	2032	Thailand	58325312.5	27.463438217983352	38486263.45534089	8435.34541487335	8218.805999771423	8651.88482997528	1214.2622010111286	1255.8231352081314	1172.7012668141233	138410267.9877495	69205133.99387474	207615401.98162425	58325312.5
Bangkok	ssp245	2033	Thailand	58438226.99999999	27.556794231996275	41953478.16838812	9195.282886226169	9263.720022881545	9126.845749570792	1323.6546800634867	1310.5193747343114	1336.7899853926601	150879603.13535574	75439801.56767787	226319404.70303363	58438226.99999999
Bangkok	ssp245	2034	Thailand	58518433.5	27.53750906672449	38777672.96638491	8499.215992636426	8306.628044195648	8691.803941077202	1223.4563269799007	1260.4201981925207	1186.4924557672937	139458280.0548229	69729140.02741145	209187420.08223432	58518433.5
Bangkok	ssp245	2035	Thailand	58564696.5	27.59240765982076	42508633.87650084	9316.960849648134	9431.027222586748	9202.89447670952	1341.1701396460774	1319.277104525605	1363.0631747665461	152876140.17054865	76438070.08527432	229314210.25582296	58564696.5
Bangkok	ssp245	2036	Thailand	58574970.50000001	27.558541653923843	41966994.91214214	9198.245460199654	9267.793562095088	9128.69735830422	1324.0811405599861	1310.732604982561	1337.4296761374144	150928214.1450343	75464107.07251716	226392321.21755147	58574970.50000001
Bangkok	ssp245	2037	Thailand	58550124.50000001	27.636794287238903	44069834.27873488	9659.141759726828	9901.525973944952	9416.757545508703	1390.4268475318734	1343.9054584685043	1436.948236595241	158490771.1233934	79245385.5616967	237736156.68509007	58550124.50000001
Bangkok	ssp245	2038	Thailand	58491477.0	27.664257734840767	44068975.422929674	9658.953517358565	9901.26714068859	9416.639894028538	1390.3997501717563	1343.8919097884504	1436.9075905550696	158487682.3729799	79243841.18648995	237731523.55946988	58491477.0
Bangkok	ssp245	2039	Thailand	58399254.0	27.58688546660138	40691632.892743036	8918.71405868752	8883.437885015905	8953.990232359136	1283.8427865675692	1290.6134279863527	1277.0721451487789	146341559.50418597	73170779.75209299	219512339.25627896	58399254.0
Bangkok	ssp245	2040	Thailand	58276992.99999999	27.57975563597596	41055732.58758379	8998.51673152933	8993.166560173391	9003.866902885267	1295.3303267221927	1296.357198063666	1294.303455380728	147650991.280945	73825495.6404725	221476486.9214175	58276992.99999999
Bangkok	ssp245	2041	Thailand	58125590.5	27.613651962409175	44625794.18210061	9780.995985122057	10069.075533863394	9492.916436380721	1407.9676799049103	1352.675874655023	1463.2594851548029	160490200.3302467	80245100.16512334	240735300.49537003	58125590.5
Bangkok	ssp245	2042	Thailand	57949468.0	27.639232191323202	43621521.74070956	9560.881477419909	9766.418085772939	9355.34486906688	1376.2823471234337	1336.8332082642803	1415.731485982574	156878480.06265354	78439240.03132677	235317720.0939803	57949468.0
Bangkok	ssp245	2043	Thailand	57753494.99999999	27.684900303988663	47898470.877786815	10498.294986916293	11055.361661330468	9941.228312502119	1511.2223804375335	1404.3032249213359	1618.1415359537368	172259907.69642445	86129953.84821223	258389861.54463667	57753494.99999999
Bangkok	ssp245	2044	Thailand	57538393.0	27.663955630909207	45016284.07415199	9866.582810777154	10186.75741913915	9546.408202415158	1420.2878448994984	1358.8359571523174	1481.7397326466769	161894540.62605205	80947270.31302603	242841810.9390781	57538393.0
Bangkok	ssp245	2045	Thailand	57304708.0	27.65859211678762	43147374.40972119	9456.958774737526	9623.524369584664	9290.39317989039	1361.3227451761709	1329.3534072906498	1393.2920830616872	155173277.9137388	77586638.9568694	232759916.87060818	57304708.0
Bangkok	ssp245	2046	Thailand	57053551.5	27.683172272844423	47172331.93150023	10339.14124526444	10836.52526655917	9841.757223969711	1488.3123082196694	1392.848188812402	1583.7764276269359	169648454.22891787	84824227.11445893	254472681.34337682	57053551.5
Bangkok	ssp245	2047	Thailand	56788350.49999999	27.686064029131245	45689740.1820315	10014.189628942526	10389.716794116535	9638.662463768514	1441.5357453818756	1369.4599073935065	1513.6115833702556	164316527.90153039	82158263.95076519	246474791.85229558	56788350.49999999
Bangkok	ssp245	2048	Thailand	56511085.5	27.774278271623842	51136148.552199714	11207.922970349258	12031.100138550795	10384.745802147721	1613.372843125555	1455.378456265348	1771.3672299857772	183903746.15565136	91951873.07782568	275855619.23347706	56511085.5
Bangkok	ssp245	2049	Thailand	56221277.99999999	27.817960277840772	52171392.957350135	11434.8258536699	12343.091603116674	10526.560104223123	1646.0353579327234	1471.7097136689235	1820.3610021965098	187626852.60156295	93813426.30078147	281440278.9023444	56221277.99999999
Bangkok	ssp245	2050	Thailand	55920591.5	27.68518916108307	45009600.242680095	9865.117861413451	10184.74311376406	9545.492609062843	1420.0769664409129	1358.7305179230182	1481.4234149588058	161870503.19497535	80935251.59748767	242805754.792463	55920591.5
Bangkok	ssp245	2051	Thailand	55610964.00000001	27.6953483939461	45149895.2591684	9895.867454068422	10227.023803664644	9564.711104472199	1424.5033492647315	1360.9437093349343	1488.0629891945375	162375053.88621122	81187526.94310561	243562580.82931682	55610964.00000001
Bangkok	ssp245	2052	Thailand	55290933.5	27.823751236547345	53102047.0867823	11638.804840942701	12623.562710616778	10654.046971268624	1675.3979935883074	1486.3910314967222	1864.4049556799052	190973815.28106603	95486907.64053302	286460722.92159903	55290933.5
Bangkok	ssp245	2053	Thailand	54963348.0	27.773915452100983	51208775.9459143	11223.841303218209	12052.987846245602	10394.694760190816	1615.6642762507302	1456.5241728279307	1774.8043796735349	184164940.04990798	92082470.02495399	276247410.074862	54963348.0
Bangkok	ssp245	2054	Thailand	54628441.5	27.775122445871357	51900584.33432029	11375.47053903322	12261.478045491243	10489.463032575199	1637.491201001651	1467.43763520339	1807.5447667999101	186652928.6421629	93326464.32108144	279979392.9632443	54628441.5
Bangkok	ssp245	2055	Thailand	54285690.0	27.811212181504892	52270013.12372698	11456.441232601808	12372.81274914805	10540.069716055566	1649.1468769407356	1473.2654731729363	1825.028280708524	187981525.73508355	93990762.86754178	281972288.6026253	54285690.0
Bangkok	ssp245	2056	Thailand	53937077.0	27.761416728196693	50195593.31718762	11001.773877743868	11747.645136218383	10255.902619269353	1583.6978222921298	1440.5409458486338	1726.8546987356383	180521175.58508128	90260587.79254064	270781763.3776219	53937077.0
Bangkok	ssp245	2057	Thailand	53583214.5	27.814878121934207	52580144.804495856	11524.415299619644	12466.277091297576	10582.553507941713	1658.9316973801274	1478.1578833926333	1839.7055113676279	189096869.3718204	94548434.6859102	283645304.05773056	53583214.5
Bangkok	ssp245	2058	Thailand	53225920.0	27.855637879257188	52707083.418600045	11552.237461615085	12504.532564041305	10599.942359188863	1662.9366785634656	1480.160373984297	1845.712983142633	189553385.69787368	94776692.84893684	284330078.5468105	53225920.0
Bangkok	ssp245	2059	Thailand	52865704.50000001	27.88098874122481	54849941.0302436	12021.904883345178	13150.325268920184	10893.484497770172	1730.5449825752683	1513.9645259902027	1947.125439160327	197259862.49397004	98629931.24698502	295889793.74095505	52865704.50000001
Bangkok	ssp245	2060	Thailand	52502251.00000001	27.84084254892932	52891817.58964689	11592.727142940419	12560.205875863641	10625.248410017199	1668.7651404872222	1483.0746049461773	1854.4556760282587	190217755.3670868	95108877.6835434	285326633.0506302	52502251.00000001
Bangkok	ssp245	2061	Thailand	52137049.5	27.86676570755118	53145477.45623441	11648.323826028094	12636.651315109193	10659.996336946995	1676.7682449784656	1487.0761571917988	1866.4603327651364	191130006.30962995	95565003.15481497	286695009.46444494	52137049.5
Bangkok	ssp245	2062	Thailand	51769721.5	27.88000654490388	53778420.15781213	11787.050993497185	12827.401170379195	10746.700816615177	1696.7379258185722	1497.060997611856	1896.4148540253007	193406292.99170494	96703146.49585247	290109439.4875574	51769721.5
Bangkok	ssp245	2063	Thailand	51400545.5	27.860095151566	54875952.53694561	12027.606035499044	13158.16435313175	10897.047717866339	1731.3656595270947	1514.374864466112	1948.3564545880738	197353409.10749277	98676704.55374639	296030113.66123915	51400545.5
Bangkok	ssp245	2064	Thailand	51030676.99999999	27.834773890924964	53300794.34633831	11682.36588413306	12683.459145003522	10681.272623262597	1681.6685759511179	1489.526322678124	1873.810829224107	191688580.99192518	95844290.49596259	287532871.48788774	51030676.99999999
Bangkok	ssp245	2065	Thailand	50658051.5	27.875132204028613	54972834.34209665	12048.840403751326	13187.361609478638	10910.319198024015	1734.4223323084586	1515.903200856796	1952.9414637601187	197701830.47683778	98850915.23841889	296552745.7152567	50658051.5
Bangkok	ssp245	2066	Thailand	50284717.0	27.853936106907867	55150078.992731184	12087.688546356156	13240.777805560278	10934.599287152032	1740.014495856547	1518.6992826308406	1961.329709082254	198339265.17148355	99169632.58574177	297508897.75722533	50284717.0
Bangkok	ssp245	2067	Thailand	49910990.99999999	27.82458745427139	51330120.022909656	11250.437265299382	12089.557294107215	10411.31723649155	1619.4927467953735	1458.4384081002543	1780.5470854904966	184601336.4341695	92300668.21708475	276902004.65125424	49910990.99999999
Bangkok	ssp245	2068	Thailand	49534248.0	27.89054269030648	56232589.65022868	12324.95115621862	13567.013894121168	11082.888418316074	1774.168286211275	1535.776177808204	2012.5603946143415	202232357.84278473	101116178.92139237	303348536.7641771	49534248.0
Bangkok	ssp245	2069	Thailand	49155644.0	27.95584324522325	57841426.001862824	12677.572822330214	14051.86868502461	11303.27695963582	1824.9279337844632	1561.1560015947957	2088.699865974123	208018304.58288372	104009152.29144186	312027456.8743256	49155644.0
Bangkok	ssp245	2070	Thailand	48775331.0	27.94491481486558	56950737.323002174	12482.353385867606	13783.441959888523	11181.26481184669	1796.8262294747133	1547.1051494399253	2046.5473095095015	204815071.85342532	102407535.92671266	307222607.780138	48775331.0
Bangkok	ssp245	2071	Thailand	48394967.0	27.956273038522546	57141930.01867382	12524.258634233993	13841.061676392306	11207.455592075681	1802.8584613054968	1550.1212653553166	2055.5956572556806	205502668.67029753	102751334.33514877	308254003.0054463	48394967.0
Bangkok	ssp245	2072	Thailand	48015505.5	27.974683678353237	58129411.72993714	12740.692981908145	14138.658904444266	11342.727059372028	1834.0140375689145	1565.699053487022	2102.3290216508067	209054003.51077896	104527001.75538948	313581005.2661685	48015505.5
Bangkok	ssp245	2073	Thailand	47635487.49999999	27.98998237870615	58939072.45162783	12918.152866114324	14382.66624522776	11453.639487000888	1859.5592664824208	1578.4716679437722	2140.646865021062	211965830.93716323	105982915.46858162	317948746.40574485	47635487.49999999
Bangkok	ssp245	2074	Thailand	47255841.49999999	27.899043064076423	55379611.36542198	12137.997011603453	13309.951945275314	10966.042077931594	1747.25636500787	1522.320217206498	1972.1925128092284	199164745.07947332	99582372.53973666	298747117.61921	47255841.49999999
Bangkok	ssp245	2075	Thailand	46879067.0	27.93075252883768	56725353.40599342	12432.954171180754	13715.518039694103	11150.390302667407	1789.7152463194598	1543.5496578622997	2035.8808347766249	204004511.26498324	102002255.63249162	306006766.8974749	46879067.0
Bangkok	ssp245	2076	Thailand	46504706.0	27.999684167298287	58783356.78819269	12884.023405635391	14335.738237069225	11432.308574201554	1854.6463539978342	1576.0152117014857	2133.277496294181	211405822.12438384	105702911.06219192	317108733.1865758	46504706.0
Bangkok	ssp245	2077	Thailand	46130922.5	27.982640228277017	58881002.50945659	12905.425207556244	14365.1657147104	11445.684700402087	1857.7271287412432	1577.5555990731862	2137.898658409299	211756990.80730036	105878495.40365018	317635486.21095055	46130922.5
Bangkok	ssp245	2078	Thailand	45758593.5	27.929206810972545	56868724.22808172	12464.377913008326	13758.725684707013	11170.030141309639	1794.2386724554297	1545.8113709302806	2042.6659739805705	204520123.64522594	102260061.82261297	306780185.4678389	45758593.5
Bangkok	ssp245	2079	Thailand	45387816.99999999	28.0217238450634	59858010.30297965	13119.563902027054	14659.60641960776	11579.521384446343	1888.5522472967177	1592.9681583509262	2184.1363362425077	215270657.72080842	107635328.86040421	322905986.58121264	45387816.99999999
Bangkok	ssp245	2080	Thailand	45020002.0	28.018422126215956	59265774.57427101	12989.75881080324	14481.12441917502	11498.39320243146	1869.8668932276294	1583.6254813163862	2156.1083051388837	213140767.7662388	106570383.8831194	319711151.6493582	45020002.0
Bangkok	ssp245	2081	Thailand	44656687.99999999	28.02111434292292	58821978.94643886	12892.488536209892	14347.377791609166	11437.599280810618	1855.8649037522018	1576.62448657867	2135.1053209257334	211544721.11828908	105772360.55914454	317317081.6774336	44656687.99999999
Bangkok	ssp245	2082	Thailand	44296490.0	28.060108494911937	60962014.02804764	13361.537321220037	14992.319870998115	11730.75477144196	1923.3841554314354	1610.3841124182889	2236.3841984445926	219241047.09423706	109620523.54711853	328861570.6413556	44296490.0
Bangkok	ssp245	2083	Thailand	43939669.5	28.08625298891539	62518021.02843881	13702.579951442758	15461.253487554355	11943.90641533116	1972.47700871079	1634.930539057962	2310.023478363615	224837000.73013037	112418500.36506519	337255501.09519553	43939669.5
Bangkok	ssp245	2084	Thailand	43586349.5	27.99616482511515	58276226.67540121	12772.871600092052	14182.904504447137	11362.838695736968	1838.6461276398866	1568.0150985225112	2109.2771567572654	209582002.18152174	104791001.09076087	314373003.2722826	43586349.5
Bangkok	ssp245	2085	Thailand	43236970.0	27.988616804074102	57005731.01265757	12494.406797298923	13800.015400606586	11188.798193991262	1798.5613098033136	1547.9726896042246	2049.149930002395	205012848.68701342	102506424.34350671	307519273.03052014	43236970.0
Bangkok	ssp245	2086	Thailand	42892755.5	28.041785978272628	60243587.13890515	13204.07389346278	14775.807657831887	11632.340129093673	1900.717402742184	1599.0507360736594	2202.3840694107103	216657328.92239743	108328664.46119872	324985993.3835962	42892755.5
Bangkok	ssp245	2087	Thailand	42552869.0	28.054567378947766	60016682.87308401	13154.341451638968	14707.425550324144	11601.25735295379	1893.558451768564	1595.4712605868538	2191.645642950283	215841300.61982408	107920650.30991204	323761950.92973614	42552869.0
Bangkok	ssp245	2088	Thailand	42217384.5	27.99885063116088	57365443.63026463	12573.247918966226	13908.421942899125	11238.073895033327	1809.9104353242592	1553.6472523646971	2066.1736182838204	206306502.9764021	103153251.48820105	309459754.4646032	42217384.5
Bangkok	ssp245	2089	Thailand	41884178.0	28.05360634044764	60014495.41339478	13153.862008419408	14706.766315897254	11600.957700941566	1893.4894362451453	1595.4367528251428	2191.5421196651487	215833433.73812094	107916716.86906047	323750150.60718143	41884178.0
Bangkok	ssp245	2090	Thailand	41553650.5	28.077519897161697	61745303.58832587	13533.217224842661	15228.379738479223	11838.0547112061	1948.097360094603	1622.7407147498686	2273.4540054393474	222058034.461064	111029017.230532	333087051.69159603	41553650.5
Bangkok	ssp245	2091	Thailand	41227841.5	27.976312072652124	56608412.38249147	12407.323261920053	13680.27553946064	11134.37098437947	1786.0256944680407	1541.7048819365891	2030.3465069994993	203583949.82439446	101791974.91219723	305375924.7365917	41227841.5
Bangkok	ssp245	2092	Thailand	40905033.0	28.021413424988115	59191095.17883878	12973.390724133164	14458.618300003665	11488.163148262662	1867.5107183505165	1582.4473938778226	2152.574042823201	212872194.14523965	106436097.07261983	319308291.2178595	40905033.0
Bangkok	ssp245	2093	Thailand	40585481.49999999	28.07472719295851	60265298.85019248	13208.832624703839	14782.350913288341	11635.314336119334	1901.4024188484145	1599.3932441267725	2203.4115935700556	216735411.9449605	108367705.97248025	325103117.9174408	40585481.49999999
Bangkok	ssp245	2094	Thailand	40269383.5	27.990759932247062	55358704.676247984	12133.414723565318	13303.651299222876	10963.17814790776	1746.5967477799743	1521.9904085925557	1971.2030869673943	199089557.202254	99544778.601127	298634335.80338097	40269383.5
Bangkok	ssp245	2095	Thailand	39955791.5	28.08633604407851	59835675.00894332	13114.66849511498	14652.875235103664	11576.461755126298	1887.8475568211625	1592.6158131131454	2183.079300529172	215190332.07327604	107595166.03663802	322785498.10991406	39955791.5
Bangkok	ssp245	2096	Thailand	39645268.5	27.998378149620894	56303526.599406615	12340.498980695977	13588.392152777533	11092.605808614422	1776.4063849069776	1536.8952271560552	2015.9175426578963	202487472.29829276	101243736.14914638	303731208.44743913	39645268.5
Bangkok	ssp245	2097	Thailand	39338725.5	28.083094296413528	59837897.641642734	13115.155647487456	14653.545069615815	11576.766225359095	1887.9176820718653	1592.6508757384995	2183.1844884052343	215198325.449612	107599162.724806	322797488.174418	39338725.5
Bangkok	ssp245	2098	Thailand	39035970.0	28.0806298943721	59971546.69031787	13144.448589662828	14693.822865106951	11595.074314218702	1892.1343810557926	1594.7592252304626	2189.509536881118	215678974.88093156	107839487.44046578	323518462.3213973	39035970.0
Berlin	ssp245	2024	Germany	68928469.5	10.479930277167519	358830476.9631518	78647.77577274569	92838.0472478825	64457.50429760889	1617.7858733290568	1228.593756864264	2006.97798979385	8467335413.0196085	4233667706.5098042	12701003119.529413	68928469.5
Berlin	ssp245	2025	Germany	68531544.5	10.295612298061988	330203906.21074164	72373.45889550511	84210.86154167671	60536.05624933353	1488.723085360065	1164.062362879768	1813.3838078403624	7791833213.940557	3895916606.9702783	11687749820.910835	68531544.5
Berlin	ssp245	2026	Germany	68174832.5	10.556364581290339	361753237.7449902	79288.38087561438	93718.87926432696	64857.88248690183	1630.9631294640317	1235.1823849317514	2026.7438739963115	8536303902.210637	4268151951.1053185	12804455853.315956	68174832.5
Berlin	ssp245	2027	Germany	68002936.0	10.47987818508428	344415246.8575003	75488.27328383576	88493.73132563135	62482.81524204019	1552.7948619102933	1196.0982511548823	1909.4914726657046	8127178720.105968	4063589360.052984	12190768080.158953	68002936.0
Berlin	ssp245	2028	Germany	67846629.5	10.491717816740476	353028946.15439165	77376.20737630512	91089.6407027767	63662.774049833526	1591.629693214345	1215.515666806908	1967.7437196217825	8330436486.031911	4165218243.0159554	12495654729.047867	67846629.5
Berlin	ssp245	2029	Germany	67686970.5	10.443456546190614	350967757.5274343	76924.44000601309	90468.46056862516	63380.419443401006	1582.3368319413016	1210.8692361703863	1953.8044277122174	8281798545.348456	4140899272.674228	12422697818.022684	67686970.5
Berlin	ssp245	2030	Germany	67531168.5	10.436046221578232	361768348.43489003	79291.69280764722	93723.4331708721	64859.952444422335	1631.0312559533513	1235.2164481764112	2026.8460637302912	8536660469.692828	4268330234.846414	12804990704.539242	67531168.5
Berlin	ssp245	2031	Germany	67376302.00000001	10.635518568468543	388225285.80774486	85090.4736016976	101696.75676269137	68484.19044070382	1750.3122598847845	1294.8569501421277	2205.767569627441	9160965753.438892	4580482876.719446	13741448630.158339	67376302.00000001
Berlin	ssp245	2032	Germany	67226657.5	10.49230411124852	356367066.37701815	78107.85016482598	92095.6495369929	64120.050792659065	1606.679595846206	1223.0406181228386	1990.3185735695733	8409206226.587879	4204603113.2939396	12613809339.881819	67226657.5
Berlin	ssp245	2033	Germany	67094799.999999985	10.552948484129052	374723226.1403352	82131.11805815576	97627.64289032134	66634.59322599017	1689.4382739969406	1264.4199571982058	2114.4565907956758	8842357175.544039	4421178587.772019	13263535763.31606	67094799.999999985
Berlin	ssp245	2034	Germany	66986414.00000001	10.742004834411906	410327305.5401057	89934.75189920134	108357.63942175903	71511.86437664367	1849.9591338004798	1344.6803870999754	2355.237880500985	9682507892.11931	4841253946.059655	14523761838.178967	66986414.00000001
Berlin	ssp245	2035	Germany	66903717.99999999	10.779675034867546	411955763.3018381	90291.67414834816	108848.40751433591	71734.94078236044	1857.3010295740507	1348.3513349867608	2366.250724161341	9720934667.323078	4860467333.661539	14581402000.984617	66903717.99999999
Berlin	ssp245	2036	Germany	66831229.00000001	10.919191106755372	449621174.1503984	98547.10666310112	120199.6272221212	76894.58610408101	2027.1153945623355	1433.2585174809033	2620.9722716437686	10609726694.75362	5304863347.37681	15914590042.13043	66831229.00000001
Berlin	ssp245	2037	Germany	66769555.5	10.830780908595784	431700445.0561506	94619.27562874544	114798.85954988215	74439.69170760873	1946.319853966684	1392.8607471830774	2499.778960750291	10186850618.643625	5093425309.321813	15280275927.965439	66769555.5
Berlin	ssp245	2038	Germany	66704205.99999999	10.771495214558463	419187197.1493999	91876.64595055347	111027.74374236821	72725.54815873876	1889.9039222310785	1364.6527813152748	2415.1550631468826	9891575066.718851	4945787533.359426	14837362600.078278	66704205.99999999
Berlin	ssp245	2039	Germany	66625263.5	10.867418534753787	435477713.996227	95447.17019095396	115937.21457291886	74957.12580898905	1963.3496569609488	1401.37564868021	2525.323665241689	10275982966.96445	5137991483.482225	15413974450.446676	66625263.5
Berlin	ssp245	2040	Germany	66533717.00000001	10.841751358203833	432589020.7531873	94814.03194590415	115066.64948597539	74561.41440583291	1950.3259941981803	1394.8638172988258	2505.7881710975366	10207818370.687273	5103909185.3436365	15311727556.03091	66533717.00000001
Berlin	ssp245	2041	Germany	66451150.5	10.603224378170442	409336190.70050055	89717.52124942487	108058.94727831637	71376.09522053337	1845.4906962253613	1342.4461683124161	2348.535224138307	9659120520.314157	4829560260.157079	14488680780.471237	66451150.5
Berlin	ssp245	2042	Germany	66348419.5	10.56558846871499	396516971.2196046	86907.8293084066	104195.62085941623	69620.03775739695	1787.6952927835591	1313.548466591515	2261.8421189756027	9356624946.36934	4678312473.18467	14034937419.554012	66348419.5
Berlin	ssp245	2043	Germany	66190553.50000001	10.795160806147	434742693.587448	95286.06982738595	115715.70157301283	74856.43808175904	1960.035820176529	1399.718730288	2520.352910065058	10258638664.470364	5129319332.235182	15387957996.705545	66190553.50000001
Berlin	ssp245	2044	Germany	66003537.0	10.645623553099016	408098652.17126536	89446.27992794866	107685.9904612866	71206.56939461075	1839.9112583603244	1339.6564493798978	2340.166067340754	9629918280.018818	4814959140.009409	14444877420.028227	66003537.0
Berlin	ssp245	2045	Germany	65799897.999999985	10.864540403472386	455660298.6925442	99870.75039836594	122019.63735811034	77721.86343862154	2054.3427651420143	1446.8722027707427	2661.8133275132877	10752232129.442764	5376116064.721382	16128348194.164146	65799897.999999985
Berlin	ssp245	2046	Germany	65583343.5	10.839038856094493	454550100.5165274	99627.41929129377	121685.0570858861	77569.78149670144	2049.3374407867477	1444.3695405931094	2654.3053409803865	10726034743.950834	5363017371.975417	16089052115.92625	65583343.5
Berlin	ssp245	2047	Germany	65350979.49999999	11.065641126448462	506390668.95304894	110989.73566094233	137308.24209415287	84671.22922773179	2283.060451138993	1561.231045769232	3004.8898565087534	11949318464.632957	5974659232.316479	17923977696.949436	65350979.49999999
Berlin	ssp245	2048	Germany	65095406.0	11.048293753080983	495019156.1140375	108497.34928526857	133881.21082760146	83113.48774293569	2231.7920277179164	1535.5968340586937	2927.9872213771378	11680984475.345709	5840492237.672854	17521476713.018562	65095406.0
Berlin	ssp245	2049	Germany	64822774.00000001	10.92889766694585	480224406.9877709	105254.66454526494	129422.51931009645	81086.80978043342	2165.089956203569	1502.24579830152	2827.934114105617	11331872258.72526	5665936129.36263	16997808388.08789	64822774.00000001
Berlin	ssp245	2050	Germany	64542416.0	10.823502481703745	448595242.8494749	98322.24500810419	119890.44244650041	76754.04756970794	2022.4899871006085	1430.9458137500396	2614.0341604511786	10585517757.68352	5292758878.84176	15878276636.52528	64542416.0
Berlin	ssp245	2051	Germany	64253614.0	10.737528005192603	429199709.7927607	94071.16926964629	114045.2133061208	74097.12523317176	1935.0452983149796	1387.2234693572254	2482.8671272727343	10127840680.487055	5063920340.243527	15191761020.730583	64253614.0
Berlin	ssp245	2052	Germany	63957437.49999999	11.0001460940381	491949146.4041189	107824.47044473849	132956.0024218726	82692.93846760438	2217.9509003373123	1528.6762703683917	2907.225530306233	11608541348.008514	5804270674.004257	17412812022.01277	63957437.49999999
Berlin	ssp245	2053	Germany	63647545.0	11.099837170817677	490908612.3118651	107596.40817794311	132642.41680502894	82550.39955085728	2213.259656245081	1526.330648322276	2900.188664167886	11583987828.35667	5791993914.178335	17375981742.535004	63647545.0
Berlin	ssp245	2054	Germany	63322713.99999999	10.952334111378034	482007535.4314041	105645.48721784208	129959.90048489004	81331.07395079412	2173.129184172316	1506.2654122858935	2839.9929560587375	11373948803.4617	5686974401.73085	17060923205.19255	63322713.99999999
Berlin	ssp245	2055	Germany	62995270.5	10.723432955119966	439388946.82201254	96304.42670071516	117115.94227384051	75492.9111275898	1980.9834356366296	1410.1925380180503	2551.774333255211	10368276465.818338	5184138232.909169	15552414698.727509	62995270.5
Berlin	ssp245	2056	Germany	62676597.49999999	11.124349521330993	508504179.9504297	111452.97094803947	137945.19061391146	84960.7512821675	2292.589207624858	1565.9954240121644	3019.182991237552	11999191058.13556	5999595529.06778	17998786587.20334	62676597.49999999
Berlin	ssp245	2057	Germany	62367977.0	11.194780683581294	502833110.31662273	110209.99678172561	136236.1011352299	84183.89242822134	2267.0212112331214	1553.2114258162962	2980.8309966499455	11865370628.091751	5932685314.045876	17798055942.137627	62367977.0
Berlin	ssp245	2058	Germany	62067989.0	11.207753187517358	527243151.051831	115560.14269629182	143592.5517677584	87527.73362482521	2377.0737892722636	1608.2377148358673	3145.9098637086604	12441375219.729897	6220687609.864948	18662062829.594845	62067989.0
Berlin	ssp245	2059	Germany	61786566.5	11.163660614642087	527162039.30072486	115542.36477824117	143568.10713043876	87516.62242604356	2376.708097243506	1608.0548688214885	3145.3613256655226	12439461222.880003	6219730611.4400015	18659191834.320004	61786566.5
Berlin	ssp245	2060	Germany	61524175.0	11.114357652632576	496175685.3801094	108750.8351518049	134229.7538940889	83271.9164095209	2237.006235620704	1538.2039380100875	2935.8085332313212	11708275137.202757	5854137568.601378	17562412705.804134	61524175.0
Berlin	ssp245	2061	Germany	61283609.0	11.09447386442802	498480387.36118937	109255.97531204158	134924.32161441437	83587.62900966883	2247.396975946833	1543.3993081731521	2951.394643720514	11762659271.086842	5881329635.543421	17643988906.630264	61283609.0
Berlin	ssp245	2062	Germany	61065301.99999999	11.330388922748158	540383417.8551611	118440.201173734	147552.63217424144	89327.7701732266	2436.3166333754607	1637.8591368874659	3234.774129863455	12751446558.658522	6375723279.329261	19127169837.98778	61065301.99999999
Berlin	ssp245	2063	Germany	60866975.00000001	11.472597209114209	553029360.8237526	121211.91470109657	151363.73827436497	91060.09112782819	2493.3308203047795	1666.3662303521253	3320.2954102574354	13049853320.634813	6524926660.317407	19574779980.95222	60866975.00000001
Berlin	ssp245	2064	Germany	60691432.49999999	11.16981177594969	508460071.2934395	111443.30329719232	137931.8975939966	84954.70900038801	2292.390343908558	1565.8959921540145	3018.8846956631014	11998150224.601814	5999075112.300907	17997225336.90272	60691432.49999999
Berlin	ssp245	2065	Germany	60535009.00000001	11.006457790957413	483513296.3593451	105975.5170102675	130413.69144947498	81537.34257106001	2179.917901726215	1509.659771062843	2850.1760323895887	11409480297.153652	5704740148.576826	17114220445.730478	60535009.00000001
Berlin	ssp245	2066	Germany	60393312.99999999	11.233320896523653	515375121.5368568	112958.93074780432	140015.8853385881	85901.97615702052	2323.5668222607883	1581.4842313301297	3065.6494131914474	12161324908.938646	6080662454.469323	18241987363.40797	60393312.99999999
Berlin	ssp245	2067	Germany	60263994.0	11.167390219718332	519074670.0995482	113769.79070675038	141130.81778213897	86408.76363136183	2340.2462232221287	1589.8239318107999	3090.6685146334576	12248623286.774817	6124311643.387408	18372934930.162224	60263994.0
Berlin	ssp245	2068	Germany	60152272.00000001	11.155727660894886	507928606.3610544	111326.81783255996	137771.73008012713	84881.90558499281	2289.9942362338165	1564.6979383166438	3015.290534150991	11985609227.859152	5992804613.929576	17978413841.788727	60152272.00000001
Berlin	ssp245	2069	Germany	60053590.49999999	11.234436074076859	518204091.45599914	113578.97894926017	140868.4516155899	86289.50628293044	2336.3212226394708	1587.861431519471	3084.7810137594715	12228080211.836678	6114040105.918339	18342120317.755016	60053590.49999999
Berlin	ssp245	2070	Germany	59964773.5	11.292360901263148	521132402.129053	114220.80046664184	141750.9562019897	86690.64473129399	2349.5235004383885	1594.4625704189298	3104.5844304578477	12297179662.006344	6148589831.003172	18445769493.009514	59964773.5
Berlin	ssp245	2071	Germany	59878068.50000001	11.262286604683467	516425349.6338841	113189.11772797466	140332.39243632235	86045.843019627	2328.3017717375533	1583.8517060685122	3072.7518374065958	12186107178.362822	6093053589.181411	18279160767.54423	59878068.50000001
Berlin	ssp245	2072	Germany	59789174.50000001	11.37669776700997	558709009.3166568	122456.76916529474	153075.41316263744	91838.12516795204	2518.9374944509104	1679.1695674251907	3358.7054214766317	13183876186.319126	6591938093.159563	19775814279.47869	59789174.50000001
Berlin	ssp245	2073	Germany	59697758.0	11.525107169894127	569973539.6448189	124925.70731941244	156470.2031245493	93381.21151427561	2569.723587618967	1704.562614009219	3434.884561228716	13449685705.526924	6724842852.763462	20174528558.290386	59697758.0
Berlin	ssp245	2074	Germany	59599622.5	11.44084873381714	545831897.4125594	119634.38847398569	149194.63971208752	90074.13723588389	2460.881083234014	1650.1413618167426	3271.6208046512847	12880014522.82342	6440007261.41171	19320021784.23513	59599622.5
Berlin	ssp245	2075	Germany	59504861.00000001	11.071142779123452	502686916.418453	110177.95428349663	136192.04270016504	84163.86586682822	2266.3620965859263	1552.8818684926987	2979.8423246791544	11861920885.523571	5930960442.7617855	17792881328.285355	59504861.00000001
Berlin	ssp245	2076	Germany	59403367.99999999	11.443961541503057	561556140.2797247	123080.79786952879	153933.45263095925	92228.14310809832	2531.7737738287137	1685.5877071140924	3377.9598405433353	13251060036.010815	6625530018.005407	19876590054.01622	59403367.99999999
Berlin	ssp245	2077	Germany	59287520.00000001	11.376076356402093	534577973.71845245	117167.7750615787	145803.0462700279	88532.50385312951	2410.14281003622	1624.7722252178455	3195.5133948545945	12614455288.733286	6307227644.366643	18921682933.09993	59287520.00000001
Berlin	ssp245	2078	Germany	59170712.0	11.38454673782235	537427148.6668512	117792.25176259762	146661.7017339289	88922.80179126633	2422.9883047143003	1631.1949725568857	3214.781636871714	12681687370.418875	6340843685.209437	19022531055.62831	59170712.0
Berlin	ssp245	2079	Germany	59055335.00000001	11.618292408485624	573249617.2506776	125643.75172617598	157457.51418384915	93829.98926850283	2584.4937713434456	1711.9477058714583	3457.0398368154342	13526991424.268133	6763495712.134067	20290487136.4022	59055335.00000001
Berlin	ssp245	2080	Germany	58939255.5	11.47428009676559	549013703.1359848	120331.7705503529	150153.54006709243	90510.0010336134	2475.2262425265008	1657.313941462986	3293.1385435900156	12955095704.63194	6477547852.31597	19432643556.94791	58939255.5
Berlin	ssp245	2081	Germany	58825333.00000001	11.42593830973956	550206704.9045222	120593.25039003236	150513.07484665167	90673.42593341305	2480.604886571262	1660.0032634853665	3301.2065096571578	12983247009.415258	6491623504.707629	19474870514.122887	58825333.00000001
Berlin	ssp245	2082	Germany	58715681.00000001	11.412791401545674	543462221.7320712	119115.00750291979	148480.4908768719	89749.52412896769	2450.1974092252995	1644.7995248123852	3255.595293638214	12824097202.264193	6412048601.132096	19236145803.39629	58715681.00000001
Berlin	ssp245	2083	Germany	58605157.99999999	11.335430945558771	522056709.3026105	114423.38834029829	142029.51452826732	86817.26215232926	2353.6907358991375	1596.5461881493043	3110.835283648971	12318990570.960924	6159495285.480462	18478485856.441387	58605157.99999999
Berlin	ssp245	2084	Germany	58494891.99999999	11.439911486312226	557645914.2622203	122223.76203007577	152755.02835171134	91692.49570844018	2514.1445343444293	1676.7730873719502	3351.5159813169084	13158790294.847427	6579395147.423714	19738185442.27114	58494891.99999999
Berlin	ssp245	2085	Germany	58387859.99999999	11.383372669244165	552009842.5101627	120988.45863236452	151056.4861798584	90920.43108487065	2488.7343257726407	1664.0679830860558	3313.4006684592273	13025795711.05287	6512897855.526435	19538693566.579304	58387859.99999999
Berlin	ssp245	2086	Germany	58280767.00000001	11.537298839640407	562042507.947402	123187.3990021704	154080.02918834146	92294.76881599933	2533.966560652931	1686.684100526201	3381.24902077966	13262536871.008572	6631268435.504286	19893805306.512856	58280767.00000001
Berlin	ssp245	2087	Germany	58179284.5	11.720774497656429	597919359.3776691	131050.81849373577	164892.23098924386	97209.40599822768	2695.717212143373	1767.5594262714221	3623.8749980153248	14109124198.802189	7054562099.401094	21163686298.203285	58179284.5
Berlin	ssp245	2088	Germany	58093970.5	11.62508762738706	584687838.7102432	128150.75916936848	160904.6494182388	95396.86892049812	2636.0629503326563	1737.7322953660637	3534.393605299249	13796899539.22596	6898449769.61298	20695349308.83894	58093970.5
Berlin	ssp245	2089	Germany	58022968.00000001	11.52335895734738	571684443.074807	125300.69985201259	156985.8178568745	93615.5818471507	2577.437189381812	1708.4194148906415	3446.454963872982	13490057954.070583	6745028977.035292	20235086931.105873	58022968.00000001
Berlin	ssp245	2090	Germany	57954918.99999999	11.696788262066825	588919278.777843	129078.19808829445	162179.87793176202	95976.51824482685	2655.140382169374	1747.2710112844225	3563.009753054328	13896748979.651659	6948374489.8258295	20845123469.47749	57954918.99999999
Berlin	ssp245	2091	Germany	57893606.0	11.601538191436633	578125794.2221984	126712.50284322165	158927.04696978693	94497.95871665636	2606.477997118086	1722.9398187587785	3490.0161754773917	13642054744.14146	6821027372.07073	20463082116.21219	57893606.0
Berlin	ssp245	2092	Germany	57850820.0	11.59515063803525	575145983.119722	126059.39356048711	158029.02170602692	94089.76541494727	2593.043529824298	1716.2225851118844	3469.8644745367114	13571740036.523417	6785870018.261708	20357610054.785126	57850820.0
Berlin	ssp245	2093	Germany	57823716.0	11.679774636327883	589872828.4117569	129287.19526833037	162467.24905431143	96107.14148234931	2659.439457154085	1749.420548776778	3569.458365531394	13919249923.97401	6959624961.987005	20878874885.961014	57823716.0
Berlin	ssp245	2094	Germany	57805245.0	11.488096673180275	564088768.3495755	123635.89443278377	154696.71040543483	92575.07846013267	2543.1921180799523	1691.2968792397116	3395.087356920193	13310822549.845608	6655411274.922804	19966233824.76841	57805245.0
Berlin	ssp245	2095	Germany	57793159.00000001	11.564537783870414	577460517.3563311	126566.68873563429	158726.55257185432	94406.82489941426	2603.4785988379795	1721.4401196187252	3485.5170780572353	13626356182.487791	6813178091.243896	20439534273.731686	57793159.00000001
Berlin	ssp245	2096	Germany	57782404.0	11.35480326434888	530975051.24385417	116378.09342331061	144717.23401740924	88038.95282921195	2393.899047434349	1616.65034391691	3171.147750951788	12529437000.103745	6264718500.051872	18794155500.155617	57782404.0
Berlin	ssp245	2097	Germany	57768471.0	11.514779313767528	550314258.6269761	120616.8238086524	150545.48829725423	90688.15932005059	2481.0897921296823	1660.2457162645767	3301.9338679947887	12985784958.395077	6492892479.197538	19478677437.592613	57768471.0
Berlin	ssp245	2098	Germany	57763082.50000001	11.790729642275585	590294102.2257851	129379.52925496668	162594.20828593636	96164.850223997	2661.3387685807697	1750.3702044901204	3572.307332671419	13929190737.01277	6964595368.506385	20893786105.519154	57763082.50000001
Bratislava	ssp245	2024	Slovakia	4358781.5	10.751599831715044	9275590.193280445	2033.0060697601073	1999.2702520473663	2066.7418874728482	72.90592044003122	74.51899373002522	71.29284715003718	103064337.48888706	51532168.74444353	154596506.23333058	4358781.5
Bratislava	ssp245	2025	Slovakia	4339189.0	10.808844973436537	10016933.128231699	2195.4921924891487	2222.6886707997983	2168.2957141784996	78.73285844700408	77.43246273351164	80.03325416049648	111301658.98010261	55650829.49005131	166952488.47015393	4339189.0
Bratislava	ssp245	2026	Slovakia	4326019.999999999	11.07172208242447	10872119.190231562	2382.93023347542	2480.4159771559216	2285.444489794919	85.45460075109456	80.79333388555688	90.11586761663227	120803931.40408233	60401965.702041164	181205897.1061235	4326019.999999999
Bratislava	ssp245	2027	Slovakia	4323257.5	10.773106185663252	8958383.041565016	1963.481214589602	1903.6735761879215	2023.2888529912825	70.41267969911038	73.2723733595648	67.552986038656	99539737.51658866	49769868.75829433	149309606.27488297	4323257.5
Bratislava	ssp245	2028	Slovakia	4321405.500000001	10.90726538519884	10365645.05268116	2271.9222033273873	2327.779935702376	2216.0644709523986	81.47372595954448	78.80289648978184	84.14455542930715	115176319.53743237	57588159.76871619	172764479.30614856	4321405.500000001
Bratislava	ssp245	2029	Slovakia	4321543.0	10.86555134287873	10101260.903924836	2213.9749926410695	2248.1025210086896	2179.84746427345	79.39567277767831	77.76386989884875	81.02747565650789	112238654.48687056	56119327.24343528	168357981.73030585	4321543.0
Bratislava	ssp245	2030	Slovakia	4321504.5	10.806664402937939	10162589.892512025	2227.416962742371	2266.5852298979794	2188.2486955867635	79.87771718341804	78.00489210171862	81.75054226511749	112920102.39971402	56460051.19985701	169380153.59957105	4321504.5
Bratislava	ssp245	2031	Slovakia	4321574.0	11.155427421129847	11445430.850777395	2508.587583732042	2653.194833758776	2363.980333705307	89.96081689908411	83.04644195955166	96.87519183861657	127174198.44235826	63587099.22117913	190761297.66353738	4321574.0
Bratislava	ssp245	2032	Slovakia	4320287.5	10.99584266344927	10503437.23453664	2302.1232294874926	2369.306346672521	2234.940112302464	82.55676926334311	79.34441814168116	85.76912038500504	116707376.8219997	58353688.41099985	175061065.23299956	4320287.5
Bratislava	ssp245	2033	Slovakia	4315588.0	10.902042141584742	10225543.021200996	2241.2149087563926	2285.5574056672585	2196.8724118455266	80.37252729210242	78.25229715606082	82.49275742814405	113619596.70314732	56809798.35157366	170429395.054721	4315588.0
Bratislava	ssp245	2034	Slovakia	4309962.0	11.075094108546962	11198015.10518197	2454.3594751083865	2578.6311844012503	2330.0877658155227	88.01613496638541	82.07410099320231	93.95816893956842	124425075.27361539	62212537.636807695	186637612.9104231	4309962.0
Bratislava	ssp245	2035	Slovakia	4304069.5	11.138366497605148	11342895.466159014	2486.114074774588	2622.2937589422772	2349.934390606899	89.1548911911232	82.6434791055712	95.66630327667517	126034891.80368018	63017445.90184009	189052337.70552027	4304069.5
Bratislava	ssp245	2036	Slovakia	4298654.5	11.298277992621252	12864122.673491756	2819.533736655737	3080.745794028857	2558.321679282617	101.11170120946001	88.6218841147396	113.60151830418044	142937781.1106482	71468890.5553241	214406671.66597232	4298654.5
Bratislava	ssp245	2037	Slovakia	4293535.5	11.300814204757335	12482558.40128298	2735.9032112401146	2965.7538215823765	2506.052600897853	98.11261501734235	87.12234101868077	109.10288901600389	138698086.58931032	69349043.29465516	208047129.8839655	4293535.5
Bratislava	ssp245	2038	Slovakia	4287429.5	11.249667147688399	12327266.325281383	2701.866591842505	2918.9534699106625	2484.779713774347	96.8920229577513	86.51204498888525	107.27200092661728	136972581.84008446	68486290.92004223	205458872.7601267	4287429.5
Bratislava	ssp245	2039	Slovakia	4279587.5	11.368140570334262	13267383.957154809	2907.9197714312004	3202.2765918451196	2613.5629510172816	104.28132540055243	90.20669621028583	118.35595459081895	147418558.73984525	73709279.36992262	221127838.10976785	4279587.5
Bratislava	ssp245	2040	Slovakia	4269624.0	11.268463498908906	12230351.817400314	2680.6250558685715	2889.7463579465048	2471.5037537906387	96.13027720855037	86.1311721142848	106.12938230281587	135895730.73522866	67947865.36761433	203843596.102843	4269624.0
Bratislava	ssp245	2041	Slovakia	4258297.500000001	11.099843083269528	11559922.967417795	2533.681746283362	2687.699307266841	2379.6641852998823	90.86072223910674	83.49639462956297	98.22504984865063	128446360.5262105	64223180.26310525	192669540.78931576	4258297.500000001
Bratislava	ssp245	2042	Slovakia	4244532.999999999	11.092858343175406	11719500.494150829	2568.657642553616	2735.7911646384405	2401.5241204687914	92.11499784050656	84.12353243026288	100.10646325075021	130219482.42229962	65109741.21114981	195329223.63344944	4244532.999999999
Bratislava	ssp245	2043	Slovakia	4227648.0	11.231998608428768	12627282.902184308	2767.6236497938307	3009.369424593736	2525.8778749939256	99.25014618555613	87.69110660278767	110.80918576832461	140306171.30338177	70153085.65169089	210459256.95507264	4227648.0
Bratislava	ssp245	2044	Slovakia	4209016.5	11.16346542479792	11851730.517862692	2597.639565558956	2775.641308770783	2419.6378223471283	93.15432271230864	84.64319486616392	101.66545055845336	131688736.61594391	65844368.307971954	197533104.92391586	4209016.5
Bratislava	ssp245	2045	Slovakia	4189046.5000000005	11.562016598984458	14868417.512706071	3258.8312356616143	3684.779855161938	2832.88261616129	116.86541143611161	96.4987392280654	137.2320836441578	165208204.3863191	82604102.19315955	247812306.57947865	4189046.5000000005
Bratislava	ssp245	2046	Slovakia	4167999.5	11.362351660722238	13466268.922564011	2951.510996726368	3262.214526625975	2640.8074668267614	105.84455654409143	90.98831178205532	120.70080130612749	149628439.38024363	74814219.69012181	224442659.07036543	4167999.5
Bratislava	ssp245	2047	Slovakia	4145916.0	11.548752667021947	14751185.645322893	3233.1365797968083	3649.44970334783	2816.8234562457865	115.94397171978342	96.0380193699013	135.8499240696655	163905599.9705715	81952799.98528574	245858399.95585722	4145916.0
Bratislava	ssp245	2048	Slovakia	4122904.4999999995	11.502118033595213	13813785.739644915	3027.679066223553	3366.945622184604	2688.412510262502	108.5760305408647	92.35404878044196	124.79801230128741	153489820.68023217	76744910.34011608	230234731.02034825	4122904.4999999995
Bratislava	ssp245	2049	Slovakia	4099018.0	11.50126821187708	14849487.782208351	3254.682253634717	3679.075004874954	2830.2895023944793	116.71662420027432	96.42434561014676	137.00890279040183	164997869.50822112	82498934.75411056	247496804.26233166	4099018.0
Bratislava	ssp245	2050	Slovakia	4074370.5000000005	11.465507691178232	14020669.233397942	3073.0233936214763	3429.294072356749	2716.752714886204	110.20212992878709	93.16709847440313	127.23716138317099	155788575.77578264	77894287.88789132	233682863.66367397	4074370.5000000005
Bratislava	ssp245	2051	Slovakia	4049181.4999999995	11.358453530312511	12753599.229312444	2795.3094201232852	3047.4373587967357	2543.1814814498343	100.24298954150264	88.18752828076092	112.29845080224428	141709716.3391383	70854858.16956915	212564574.50870746	4049181.4999999995
Bratislava	ssp245	2052	Slovakia	4023560.5	11.459359414357161	14040065.288279539	3077.274583732511	3435.139458759422	2719.4097087056007	110.35458246329773	93.24332474165847	127.465840184937	156004092.1477455	78002046.07387275	234006138.22161824	4023560.5
Bratislava	ssp245	2053	Slovakia	3997638.0	11.647639220192202	14280371.028533429	3129.944335021035	3507.560366781142	2752.3283032609284	112.24337992148253	94.18772347075087	130.29903637221418	158674213.55220184	79337106.77610092	238011320.32830274	3997638.0
Bratislava	ssp245	2054	Slovakia	3971592.0	11.473911302396171	13926166.941145636	3052.310562442889	3400.8139294861912	2703.807195399587	109.4593441376104	92.79570557881479	126.12298269640598	154738527.64523667	77369263.82261834	232107791.467855	3971592.0
Bratislava	ssp245	2055	Slovakia	3945410.5000000005	11.278997339190894	13042440.931765813	2858.6171905240235	3134.485543097751	2582.748837950296	102.51327851934917	89.32267276968419	115.70388426901413	144919137.85110682	72459568.92555341	217378706.77666023	3945410.5000000005
Bratislava	ssp245	2056	Slovakia	3919037.4999999995	11.670863463406723	14996114.31659979	3286.8195762410596	3723.2638234586757	2850.3753290234436	117.86910530691961	97.0005861634694	138.73762445036968	166627088.3838343	83313544.19191715	249940632.57575145	3919037.4999999995
Bratislava	ssp245	2057	Slovakia	3892629.0	11.636363803436838	14436972.112349462	3164.267860240988	3554.7552139585764	2773.7805065233983	113.47426075166243	94.8031638858408	132.145357617484	160414263.14659137	80207131.57329568	240621394.71988705	3892629.0
Bratislava	ssp245	2058	Slovakia	3866228.0	11.673982770977048	15515561.143547535	3400.6709355720723	3879.809442538818	2921.5324286053265	121.9519451315714	99.0420060757953	144.86188418734747	172398844.35456023	86199422.17728011	258598266.53184032	3866228.0
Bratislava	ssp245	2059	Slovakia	3839809.0	11.643918886627764	15480626.399164785	3393.014005296401	3869.28116340977	2916.746847183032	121.67735886358318	98.9047129418012	144.45000478536505	172010672.15094563	86005336.07547282	258016008.22641844	3839809.0
Bratislava	ssp245	2060	Slovakia	3813363.9999999995	11.54019019736184	14226559.159155637	3118.149952691656	3491.3430910782454	2744.9568143050665	111.8204198956689	93.97624345784405	129.66459633349373	158076290.988689	79038145.4943445	237114436.4830335	3813363.9999999995
Bratislava	ssp245	2061	Slovakia	3786892.0	11.593210186000189	14635867.623328798	3207.8613968939926	3614.6963268564587	2801.0264669315266	115.03757478313423	95.58482090157672	134.49032866469167	162624260.96251997	81312130.48125999	243936391.44377995	3786892.0
Bratislava	ssp245	2062	Slovakia	3760406.0	11.725049346244584	15363825.820479026	3367.413878461166	3834.0809890113223	2900.74676791101	120.7593090662579	98.44568804313855	143.07293008937728	170712859.93525642	85356429.96762821	256069289.90288463	3760406.0
Bratislava	ssp245	2063	Slovakia	3733845.5000000005	12.097670709585666	17146086.144073386	3758.0462781530805	4371.200538587705	3144.8920177184564	134.76783322998338	105.4499501250013	164.0857163349654	190516179.7948434	95258089.8974217	285774269.6922651	3733845.5000000005
Bratislava	ssp245	2064	Slovakia	3707183.5	11.692307354270255	15529192.503566138	3403.658630918616	3883.9175236403153	2923.399738196916	122.05908730024171	99.09557716013046	145.02259744035308	172550307.1790399	86275153.58951995	258825460.76855984	3707183.5
Bratislava	ssp245	2065	Slovakia	3680418.0	11.621034248015274	15051012.429800339	3298.8520394083034	3739.808460313636	2857.895618502971	118.30060318359435	97.21633510180678	139.38487126538195	167237080.5836302	83618540.2918151	250855620.8754453	3680418.0
Bratislava	ssp245	2066	Slovakia	3653545.0	11.887426946103306	16075896.081956904	3523.4840727576875	4048.6775061690387	2998.290639346336	126.35616454922467	101.24411578462193	151.46821331382733	178624922.47958067	89312461.23979034	267937383.71937102	3653545.0
Bratislava	ssp245	2067	Slovakia	3626432.9999999995	11.821587188709245	16140619.845801042	3537.670103189279	4068.1832980124773	3007.1569083660806	126.86489180852269	101.49847941427095	152.23130420277454	179344090.93154782	89672045.46577391	269016136.3973217	3626432.9999999995
Bratislava	ssp245	2068	Slovakia	3598957.5	11.825553264983162	16115297.364061374	3532.1199702052427	4060.5518651594275	3003.688075251058	126.66585769849986	101.39896235925953	151.9327530377401	179062723.95115194	89531361.97557597	268594085.9267279	3598957.5
Bratislava	ssp245	2069	Slovakia	3571197.0	11.739549903641963	15083666.342794534	3306.009061434428	3749.6493655995573	2862.368757269299	118.55726217059178	97.34466459530549	139.76985974587808	167599909.66933134	83799954.83466567	251399864.50399703	3571197.0
Bratislava	ssp245	2070	Slovakia	3543199.0000000005	11.767226254998981	15321316.3285054	3358.0967295354403	3821.269909238449	2894.9235498324315	120.42518546062254	98.27862624032088	142.57174468092427	170240522.05314252	85120261.02657126	255360783.07971376	3543199.0000000005
Bratislava	ssp245	2071	Slovakia	3514971.4999999995	11.742608445197666	14830439.3726462	3250.507259758081	3673.33438829458	2827.680131221582	116.56690414978598	96.3494855849026	136.78432271466932	164786215.94539312	82393107.97269656	247179323.9180897	3514971.4999999995
Bratislava	ssp245	2072	Slovakia	3486504.5000000005	12.009836120379784	17565333.53628487	3849.936117541899	4497.54906774733	3202.323167336468	138.06310785772638	107.0975874388728	169.02862827657995	195174584.6857281	97587292.34286405	292761877.02859217	3486504.5000000005
Bratislava	ssp245	2073	Slovakia	3457863.5000000005	12.083598566390835	17336664.32577701	3799.816838526477	4428.635059101125	3170.9986179518296	136.26577324925614	106.19892013463769	166.3326263638746	192633760.8465968	96316880.4232984	288950641.2698952	3457863.5000000005
Bratislava	ssp245	2074	Slovakia	3429154.0000000005	11.903138545902692	15674676.704125244	3435.5455789863645	3927.7620772334694	2943.329080739259	123.20258968987154	99.66732835494537	146.7378510247977	174166833.1825913	87083416.59129564	261250249.77388692	3429154.0000000005
Bratislava	ssp245	2075	Slovakia	3400368.5	11.693145123169522	15255937.448095638	3343.767111911382	3801.5666850053694	2885.967538817395	119.91130900054937	98.02168801028428	141.80092999081432	169514074.37113097	84757037.18556549	254271111.55669647	3400368.5
Bratislava	ssp245	2076	Slovakia	3371587.0	11.908822235973215	16168613.211550519	3543.805635408343	4076.61965481369	3010.991616002995	127.08491900395214	101.60849301198567	152.5613449959185	179655135.0414034	89827567.5207017	269482702.5621051	3371587.0
Bratislava	ssp245	2077	Slovakia	3342925.0	11.876778801093844	16027809.425528433	3512.94453162268	4034.185637108404	2991.7034261369563	125.97820456233978	101.05513579117948	150.90127333350006	178090614.76615384	89045307.38307692	267135922.14923078	3342925.0
Bratislava	ssp245	2078	Slovakia	3314505.4999999995	11.896249190489403	15528474.172742408	3403.501188546291	3883.701040378369	2923.301336714213	122.05344123688695	99.09275412845307	145.01412834532078	172542325.55319148	86271162.77659574	258813488.32978722	3314505.4999999995
Bratislava	ssp245	2079	Slovakia	3286450.0	12.144240667328637	17039230.17006611	3734.6257906994315	4338.997368338937	3130.254213059926	133.92794779119382	105.03000740560651	162.825888176781	189328865.57134876	94664432.78567438	283993298.3570231	3286450.0
Bratislava	ssp245	2080	Slovakia	3258817.9999999995	12.130043538293071	16586304.502601024	3635.3544115290015	4202.499221979596	3068.209601078407	130.36796271322248	103.25001486662083	157.48591055982422	184296249.54624474	92148124.77312237	276444374.3193671	3258817.9999999995
Bratislava	ssp245	2081	Slovakia	3231721.5	12.040584226633005	16615297.753851727	3641.709096734635	4211.236914137341	3072.1812793319277	130.59584898514007	103.36395800257964	157.8277399677004	184618403.73476928	92309201.86738464	276927605.6021539	3231721.5
Bratislava	ssp245	2082	Slovakia	3205250.9999999995	12.145669886423969	16932252.059115868	3711.178533504858	4306.757389696398	3115.5996773133174	133.08710235890933	104.60958468946427	161.56462002835443	188140194.24142233	94070097.12071116	282210291.3621335	3205250.9999999995
Bratislava	ssp245	2083	Slovakia	3179466.0000000005	11.925268068245234	15438845.177984007	3383.8564773663675	3856.689562505974	2911.0233922267607	121.3489594492257	98.74051323462245	143.95740566382898	171546426.34116492	85773213.17058246	257319639.51174736	3179466.0000000005
Bratislava	ssp245	2084	Slovakia	3154471.9999999995	12.095179894459909	16617404.234208629	3642.170791059435	4211.871743833942	3072.4698382849283	130.6124058711288	103.372236445574	157.85257529668357	184641809.5771894	92320904.7885947	276962714.36578405	3154471.9999999995
Bratislava	ssp245	2085	Slovakia	3130332.0	11.834315529006329	15465014.83086685	3389.592291696854	3864.5763072103928	2914.608276183315	121.55465230447942	98.8433596622493	144.26594494670945	171837206.53740928	85918603.26870464	257755809.8061139	3130332.0
Bratislava	ssp245	2086	Slovakia	3107066.0000000005	12.10685524065082	16419792.621826582	3598.8586568387127	4152.317559280449	3045.3997543969767	129.05918325239048	102.59562513620484	155.52274136857608	182446077.60910174	91223038.80455087	273669116.4136526	3107066.0000000005
Bratislava	ssp245	2087	Slovakia	3084700.0	12.277484786959407	17586453.04688292	3854.565051371608	4503.913851763181	3205.2162509800364	138.22910671357363	107.18058686679643	169.27762656035094	195409250.97892573	97704625.48946287	293113876.4683886	3084700.0
Bratislava	ssp245	2088	Slovakia	3063228.5	12.198268651343392	16866848.624700144	3696.8435341808636	4287.046765625906	3106.640302735821	132.57303290492766	104.35254996247343	160.79351584738185	187413473.73123443	93706736.86561722	281120210.59685165	3063228.5
Bratislava	ssp245	2089	Slovakia	3042627.0	12.123562911224438	16836549.19699367	3690.2025637246497	4277.915431248613	3102.4896962006874	132.33488011683372	104.23347356842646	160.43628666524094	187076806.1577659	93538403.07888295	280615209.23664886	3042627.0
Bratislava	ssp245	2090	Slovakia	3022874.0	12.237904155901862	17557719.454668224	3848.267277735511	4495.254413013547	3201.2801424574754	138.00326135556315	107.06766418779117	168.93885852333506	195089981.95306596	97544990.97653298	292634972.9295989	3022874.0
Bratislava	ssp245	2091	Slovakia	3003874.0000000005	12.250708796865325	17583950.24352055	3854.016491730541	4503.159582256712	3204.8734012043697	138.20943473809703	107.17075087905812	169.24811859713583	195381441.45252013	97690720.72626007	293072162.1787802	3003874.0000000005
Bratislava	ssp245	2092	Slovakia	2985549.0	12.113528073374562	16198600.591791006	3550.3782118994086	4085.6569474889047	3015.0994763099116	127.32061910631342	101.72634306316631	152.91489514946045	179988335.34597832	89994167.67298916	269982503.0189675	2985549.0
Bratislava	ssp245	2093	Slovakia	2967875.0	12.184303572184735	16323251.386526307	3577.698934033173	4123.222940422832	3032.1749276435144	128.30037141688243	102.21621921845082	154.38452361531398	181373374.06687436	90686687.03343718	272060061.1003115	2967875.0
Bratislava	ssp245	2094	Slovakia	2950785.0	12.154503574006627	16890267.069681693	3701.976344039833	4294.104379181989	3109.848308897677	132.75710133087975	104.44458417544948	161.06961848631005	187673684.29107478	93836842.14553739	281510526.4366122	2950785.0
Bratislava	ssp245	2095	Slovakia	2934136.5	12.074625392372473	16605709.031473711	3639.6074589531518	4208.3471621878025	3070.867755718501	130.52048185310358	103.32627443656139	157.71468926964576	184511860.07569614	92255930.03784807	276767790.1135442	2934136.5
Bratislava	ssp245	2096	Slovakia	2917789.5	12.021351471021607	15619035.35423427	3423.350214626699	3910.99345123893	2935.7069780144684	122.7652499903163	99.44865850516774	146.0818414754648	173548582.61912256	86774291.30956128	260322873.92868385	2917789.5
Bratislava	ssp245	2097	Slovakia	2901627.5	12.159639150592088	15910651.113598097	3487.265997500963	3998.8776526910424	2975.654342310883	125.05734299013838	100.5947050050788	149.51998097519797	176788827.65085375	88394413.82542688	265183241.47628063	2901627.5
Bratislava	ssp245	2098	Slovakia	2885541.5	12.202525487835075	16133104.631108673	3536.0229328457463	4065.91843879012	3006.127426901373	126.80582239805561	101.4689447090374	152.1427000870737	179260586.7439742	89630293.3719871	268890880.1159613	2885541.5
Brussels	ssp245	2024	Belgium	9179266.0	11.796359114325142	50679115.7553585	11107.751398433804	12804.95537049864	9410.547426368968	334.26819220414086	266.1690443575485	402.36734005073316	1223730711.684228	611865355.842114	1835596067.526342	9179266.0
Brussels	ssp245	2025	Belgium	9217052.0	11.62355439894524	46868287.58630232	10272.501388777653	11656.486607221432	8888.516170333874	309.1328159473726	253.60135622916434	364.66427566558076	1131711989.6146197	565855994.8073099	1697567984.4219296	9217052.0
Brussels	ssp245	2026	Belgium	9256798.5	11.862741152237342	51733737.96672656	11338.901472158308	13122.786721869834	9555.016222446786	341.2242460894166	269.6470713001864	412.8014208786466	1249196301.8003907	624598150.9001954	1873794452.700586	9256798.5
Brussels	ssp245	2027	Belgium	9298830.999999998	11.788257909867863	49776654.4912552	10909.951669315273	12532.980742960657	9286.922595669887	328.31575813361883	263.1928273222874	393.43868894495006	1201939298.228639	600969649.1143194	1802908947.3429585	9298830.999999998
Brussels	ssp245	2028	Belgium	9342996.0	11.709149089982725	48878189.086939126	10713.027745081612	12262.210347139375	9163.84514302385	322.38967986681337	260.22978818888475	384.5495715447417	1180244371.3882625	590122185.6941313	1770366557.0823936	9342996.0
Brussels	ssp245	2029	Belgium	9388035.0	11.760599125790835	50527460.98029894	11074.511995681021	12759.251191713563	9389.772799648481	333.2679109888371	265.6689037498966	400.86691822777743	1220068757.3851466	610034378.6925733	1830103136.07772	9388035.0
Brussels	ssp245	2030	Belgium	9432312.5	11.672707515052405	49543960.39231479	10858.95022297217	12462.853754238891	9255.046691705447	326.78095953600973	262.4254280234829	391.1364910485363	1196320515.993454	598160257.996727	1794480773.990181	9432312.5
Brussels	ssp245	2031	Belgium	9474695.500000002	11.889042800644471	53976719.56135976	11830.513876461479	13798.75377778669	9862.273975136266	356.0184545441302	277.04417552754313	434.99273356071734	1303356786.2955282	651678393.1477641	1955035179.4432921	9474695.500000002
Brussels	ssp245	2032	Belgium	9514355.0	11.801870221922572	51848755.190503374	11364.110726684734	13157.449446843668	9570.7720065258	341.98287415328844	270.0263853321223	413.9393629744545	1251973582.0865703	625986791.0432851	1877960373.1298554	9514355.0
Brussels	ssp245	2033	Belgium	9551248.0	11.804449568877395	52445538.52529227	11494.91255348778	13337.301958697855	9652.523148277705	345.9191244900238	271.9945105004899	419.8437384795577	1266383898.527921	633191949.2639605	1899575847.7918816	9551248.0
Brussels	ssp245	2034	Belgium	9585314.5	11.94159889575969	56743582.64515377	12436.949620854684	14632.602926327349	10241.29631538202	374.26806895257744	286.16898273176673	462.36715517338797	1370167252.1096704	685083626.0548352	2055250878.1645055	9585314.5
Brussels	ssp245	2035	Belgium	9615968.0	12.080578457350187	60152340.22143147	13184.074569079934	15659.899730137067	10708.2494080228	396.75147687518415	297.41068669307015	496.09226705729805	1452477317.559789	726238658.7798945	2178715976.3396835	9615968.0
Brussels	ssp245	2036	Belgium	9643177.500000002	12.018488099715388	60030210.421096765	13157.306393664108	15623.093488940305	10691.51929838791	395.9459358359676	297.0079161734618	494.8839554984733	1449528292.3991506	724764146.1995753	2174292438.598726	9643177.500000002
Brussels	ssp245	2037	Belgium	9667506.000000002	11.988905165882427	58220600.938159995	12760.679657677967	15077.731726959362	10443.627588396572	384.0101535824484	291.0400250467022	476.9802821181947	1405832291.2472208	702916145.6236104	2108748436.870831	9667506.000000002
Brussels	ssp245	2038	Belgium	9688449.5	11.905004321141094	56619505.69813128	12409.754673562082	14595.20987380002	10224.299473324143	373.44968496624995	285.759790738603	461.13957919389674	1367171209.8855636	683585604.9427818	2050756814.8283453	9688449.5
Brussels	ssp245	2039	Belgium	9706008.0	11.954391920904056	57962456.97596174	12704.100159113965	14999.93491643386	10408.26540179407	382.3074933389475	290.1886949249518	474.4262917529432	1399598980.151131	699799490.0755655	2099398470.2266965	9706008.0
Brussels	ssp245	2040	Belgium	9719360.499999998	11.90060108139239	56665159.07111788	12419.760892298873	14608.968424563107	10230.553360034637	373.7508044753181	285.9103504931371	461.59125845749884	1368273585.7613657	684136792.8806828	2052410378.6420484	9719360.499999998
Brussels	ssp245	2041	Belgium	9731572.0	11.833269829351348	57455168.504166186	12592.913644747816	14847.053459180406	10338.773830315227	378.9615312426136	288.51571387678484	469.40734860844236	1387349664.5629048	693674832.2814524	2081024496.8443573	9731572.0
Brussels	ssp245	2042	Belgium	9742213.0	11.79908040129246	55373386.909844354	12136.632747362208	14219.667225275196	10053.598269449223	365.23056218906703	281.65022935001156	448.8108950281225	1337081619.5502715	668540809.7751358	2005622429.3254073	9742213.0
Brussels	ssp245	2043	Belgium	9743109.5	11.950694333647517	60095827.425812945	13171.688202916968	15642.86847666299	10700.507929170948	396.37873102620364	297.22431376857986	495.53314828382713	1451112723.0405123	725556361.5202562	2176669084.5607686	9743109.5
Brussels	ssp245	2044	Belgium	9736872.000000002	11.956700617834349	59583399.016373165	13059.375126875373	15488.437997105797	10630.312256644951	392.9988670426967	295.5343817768264	490.4633523085671	1438739295.193072	719369647.596536	2158108942.789608	9736872.000000002
Brussels	ssp245	2045	Belgium	9729329.5	12.077920708054675	63309690.74588457	13876.096601836776	16611.430025177724	11140.763178495828	417.5766597189145	307.8232781149353	527.3300413228935	1528716745.7095857	764358372.8547928	2293075118.5643787	9729329.5
Brussels	ssp245	2046	Belgium	9720085.0	12.00755466626664	62270235.859616145	13648.270873339588	16298.169648494091	10998.372098185086	410.7206461414865	304.3952713262213	517.0460209567518	1503617395.6365228	751808697.8182614	2255426093.4547844	9720085.0
Brussels	ssp245	2047	Belgium	9709334.5	12.11912134646057	66524880.833002664	14580.795799013345	17580.391421295506	11581.200176731183	438.78333947240253	318.42661799167934	559.1400609531256	1606352805.354005	803176402.6770025	2409529208.031008	9709334.5
Brussels	ssp245	2048	Belgium	9697012.5	12.148338889969615	66726030.29964321	14624.883353345522	17641.011808502248	11608.754898188792	440.11007668110483	319.0899865960305	561.1301667661792	1611209890.4924912	805604945.2462456	2416814835.738737	9697012.5
Brussels	ssp245	2049	Belgium	9683428.499999998	12.093390902691343	66732251.6000296	14626.246926032949	17642.886720947463	11609.607131118435	440.15111099676585	319.11050375386094	561.1917182396708	1611360114.0359757	805680057.0179878	2417040171.0539637	9683428.499999998
Brussels	ssp245	2050	Belgium	9669002.5	12.035901000598408	63989337.420659624	14025.060256581994	16816.2550504524	11233.865462711588	422.0594582430901	310.0646773770231	534.0542391091572	1545127933.9598153	772563966.9799076	2317691900.939723	9669002.5
Brussels	ssp245	2051	Belgium	9653708.0	11.939222179910523	60724275.48051497	13309.430242303715	15832.263780819765	10786.596703787664	400.5238348230724	299.29686566701423	501.7508039791304	1466287636.2917533	733143818.1458766	2199431454.4376297	9653708.0
Brussels	ssp245	2052	Belgium	9637432.0	12.177363776273287	69193582.35992692	15165.716681626884	18384.65763488912	11946.775728364642	456.38550205242404	327.2276992816901	585.543304823158	1670792998.7184837	835396499.3592418	2506189498.0777254	9637432.0
Brussels	ssp245	2053	Belgium	9620679.0	12.189373141027735	68306644.31038174	14971.31930090465	18117.361236396053	11825.277365413249	450.5354556575785	324.3026760842673	576.7682352308901	1649376418.8430724	824688209.4215362	2474064628.2646084	9620679.0
Brussels	ssp245	2054	Belgium	9604545.0	12.109671538256933	67132073.58742607	14713.879142448612	17763.381018519	11664.377266378226	442.7882480292204	320.4290722700882	565.1474237883524	1621014474.3753624	810507237.1876812	2431521711.5630436	9604545.0
Brussels	ssp245	2055	Belgium	9589516.5	12.007512864179654	63886360.46154907	14002.489964174201	16785.220898391686	11219.759029956718	421.38024509093634	309.72507080094624	533.0354193809264	1542641385.6927195	771320692.8463597	2313962078.539079	9589516.5
Brussels	ssp245	2056	Belgium	9575224.5	12.201486503189924	69406668.36827399	15212.420464278293	18448.875336034813	11975.965592521776	457.7909700392377	327.9304332750969	587.6515068033785	1675938311.3143718	837969155.6571859	2513907466.9715576	9575224.5
Brussels	ssp245	2057	Belgium	9561495.0	12.330059924944377	71511698.99225768	15673.79703939801	19083.26812682442	12264.325951971598	471.67528452906026	334.8725905200082	608.4779785381123	1726767742.4362545	863383871.2181273	2590151613.6543818	9561495.0
Brussels	ssp245	2058	Belgium	9549954.5	12.306745697170127	72037077.3662189	15788.948463827865	19241.60133541547	12336.295592240258	475.1405636024947	336.6052300567254	613.6758971482636	1739453868.503936	869726934.251968	2609180802.755904	9549954.5
Brussels	ssp245	2059	Belgium	9540457.0	12.306852898613588	72870751.4398649	15971.671548462606	19492.84557678824	12450.49752013697	480.63929264169843	339.35459457632726	621.9239907070698	1759584301.962569	879792150.9812845	2639376452.9438534	9540457.0
Brussels	ssp245	2060	Belgium	9531769.5	12.227675300680804	69917791.44080922	15324.447439080539	18602.9124263879	12045.98245177318	461.16222431042445	329.61606041069024	592.7083882101584	1688280219.652536	844140109.826268	2532420329.4788036	9531769.5
Brussels	ssp245	2061	Belgium	9523411.0	12.20558431957382	69549276.24613705	15243.67698545376	18491.85305265108	11995.500918256443	458.7315799298579	328.400738220407	589.0624216393086	1679381813.3816059	839690906.6908029	2519072720.0724087	9523411.0
Brussels	ssp245	2062	Belgium	9515542.0	12.38631595330064	74186773.99125963	16260.114847398434	19889.455112825002	12630.774581971862	489.3194851154228	343.6946908131895	634.9442794176559	1791361833.7803104	895680916.8901552	2687042750.6704655	9515542.0
Brussels	ssp245	2063	Belgium	9508606.5	12.504454537039338	76596913.33898886	16788.364567448676	20615.798477894088	12960.930657003264	505.21622898551436	351.64306274823525	658.7893952227936	1849558617.5105643	924779308.7552822	2774337926.2658463	9508606.5
Brussels	ssp245	2064	Belgium	9502047.0	12.286680282825493	71973045.22267476	15774.914021407229	19222.303977087096	12327.52406572736	474.7182218045679	336.394059157762	613.0423844513737	1737907706.9456284	868953853.4728142	2606861560.4184427	9502047.0
Brussels	ssp245	2065	Belgium	9495868.5	12.214201500939607	68928239.20458837	15107.559277717062	18304.691204513118	11910.427350921005	454.63535752983756	326.3526270203968	582.918088039278	1664385851.247907	832192925.6239535	2496578776.8718605	9495868.5
Brussels	ssp245	2066	Belgium	9489892.0	12.313275993989166	70868952.56528108	15532.921110197654	18889.56372417393	12176.278496221377	467.4358718441921	332.75288417757406	602.1188595108098	1711247571.438924	855623785.719462	2566871357.158386	9489892.0
Brussels	ssp245	2067	Belgium	9484087.500000002	12.36537022569994	75250916.39780276	16493.3515392435	20210.155564111974	12776.54751437503	496.33833209373444	347.20411430234526	645.4725498851233	1817057304.6874719	908528652.3437359	2725585957.031208	9484087.500000002
Brussels	ssp245	2068	Belgium	9477805.0	12.37313002246757	75135558.65867887	16468.067651216348	20175.390218074637	12760.745084358061	495.57745806625843	346.82367728860726	644.3312388439092	1814271802.0974538	907135901.0487269	2721407703.1461806	9477805.0
Brussels	ssp245	2069	Belgium	9470804.0	12.310377055525665	71562832.64707807	15685.004415796995	19098.678269373027	12271.330562220963	472.0125507599889	335.04122363547253	608.9838778845053	1728002448.742229	864001224.3711145	2592003673.1133432	9470804.0
Brussels	ssp245	2070	Belgium	9463082.5	12.367604421957092	73277884.4863683	16060.906188792114	19615.543207241317	12506.269170342915	483.3246517963099	340.697274153633	625.952029438987	1769415199.8644354	884707599.9322177	2654122799.7966533	9463082.5
Brussels	ssp245	2071	Belgium	9455067.0	12.38429733054682	73547952.90251175	16120.099266303008	19696.933688818794	12543.264843787223	485.1059630897333	341.5879298003447	628.6239963791216	1775936446.5390234	887968223.2695117	2663904669.808535	9455067.0
Brussels	ssp245	2072	Belgium	9446641.5	12.466794257404274	78872085.47757746	17287.032433440698	21301.46679363312	13272.598073248279	520.2227591189643	359.14632781496016	681.2991904229682	1904496395.703054	952248197.851527	2856744593.5545807	9446641.5
Brussels	ssp245	2073	Belgium	9436841.0	12.527924598198448	77863471.98327693	17065.96646208716	20997.501083022	13134.431841152316	513.5701685133962	355.8200325121761	671.320304514616	1880141761.8307316	940070880.9153658	2820212642.7460976	9436841.0
Brussels	ssp245	2074	Belgium	9425826.500000002	12.528288768853113	77234878.19428366	16928.19248093795	20808.061858941837	13048.32310293406	509.42410348550817	353.7469999982321	665.1012069727843	1864963329.5850236	932481664.7925118	2797444994.3775353	9425826.500000002
Brussels	ssp245	2075	Belgium	9414165.500000002	12.145358483763252	68843008.3545179	15088.878543455041	18279.005194902842	11898.751892007243	454.07319377168085	326.07154514131844	582.0748424020435	1662327812.0090675	831163906.0045338	2493491718.0136013	9414165.500000002
Brussels	ssp245	2076	Belgium	9402032.0	12.442130378820798	76774040.93247995	16827.1870536933	20669.179396480446	12985.194710906155	506.3845232539381	352.2272098824471	660.5418366254289	1853835654.9610226	926917827.4805113	2780753482.441534	9402032.0
Brussels	ssp245	2077	Belgium	9388699.0	12.363752842688369	72479348.14778508	15885.884525540998	19374.888420271032	12396.880630810967	478.0576834538452	338.06378998240064	618.0515769252901	1750133224.8860753	875066612.4430376	2625199837.329113	9388699.0
Brussels	ssp245	2078	Belgium	9373785.0	12.486952441858081	75833234.37911832	16620.98287761404	20385.648654371464	12856.317100856617	500.1791721715682	349.1245343412621	651.2338100018744	1831118331.3466938	915559165.6733469	2746677497.0200405	9373785.0
Brussels	ssp245	2079	Belgium	9358519.5	12.424548157808625	73831114.78261794	16182.162144134501	19782.270145837098	12582.054142431905	486.97363596352926	342.5217662372427	631.4255056898159	1782773856.4641871	891386928.2320936	2674160784.6962805	9358519.5
Brussels	ssp245	2080	Belgium	9343221.0	12.437972200856272	74822058.71647418	16399.355335116692	20080.910783437612	12717.799886795776	493.5096820726371	345.7897892917966	641.2295748534773	1806701829.7001636	903350914.8500818	2710052744.5502453	9343221.0
Brussels	ssp245	2081	Belgium	9328271.0	12.469636727796583	76725128.48273861	16816.466516763692	20654.438658202234	12978.49437532515	506.0619075984038	352.06590205467995	660.0579131421273	1852654583.3097112	926327291.6548556	2778981874.9645667	9328271.0
Brussels	ssp245	2082	Belgium	9313433.0	12.487544966599053	75824052.37926695	16618.97038449593	20382.881476334056	12855.059292657796	500.1186097397776	349.09425312536683	651.1429663541884	1830896616.8387485	915448308.4193742	2746344925.2581224	9313433.0
Brussels	ssp245	2083	Belgium	9298707.0	12.45261083620569	75023903.72567338	16443.595337132952	20141.74078620997	12745.449888055939	494.84100692558354	346.45545171826984	643.2265621328972	1811575709.8591945	905787854.9295973	2717363564.7887917	9298707.0
Brussels	ssp245	2084	Belgium	9284875.5	12.470993932335706	76465941.32863185	16759.658373397822	20576.327461074165	12942.98928572148	504.3523666927559	351.211131601856	657.4936017836558	1846396082.626992	923198041.313496	2769594123.940488	9284875.5
Brussels	ssp245	2085	Belgium	9271782.0	12.472933858315844	77820659.17862709	17056.582833670756	20984.598593949446	13128.567073392063	513.2877847622162	355.67884063658613	670.8967288878459	1879107976.1554594	939553988.0777297	2818661964.233189	9271782.0
Brussels	ssp245	2086	Belgium	9259465.499999998	12.679656267167465	82276277.43329501	18033.15669770756	22327.38765700005	13738.925738415066	542.6760532223343	370.37297486664517	714.9791315780233	1986696216.725777	993348108.3628885	2980044325.0886655	9259465.499999998
Brussels	ssp245	2087	Belgium	9247337.0	12.811964912170938	86208638.78694649	18895.044117685968	23512.48285947036	14277.60537590157	568.6130353734042	383.3414659421801	753.8846048046282	2081649557.6864486	1040824778.8432243	3122474336.5296726	9247337.0
Brussels	ssp245	2088	Belgium	9235709.5	12.704875545039167	82736656.64901006	18134.06173128894	22466.13207817445	13801.99138440343	545.7126122836312	371.89125439729366	719.5339701699688	1997812831.072626	998906415.536313	2996719246.608939	9235709.5
Brussels	ssp245	2089	Belgium	9225298.499999998	12.527878477409134	78422541.89741673	17188.50233367944	21165.987906461392	13211.016760897493	517.2576695032988	357.66378300712745	676.8515559994701	1893641425.6215158	946820712.8107579	2840462138.432274	9225298.499999998
Brussels	ssp245	2090	Belgium	9216149.500000002	12.700994928666118	81708511.31580815	17908.714808943318	22156.28005994922	13661.149557937417	538.9311940064933	368.5005452587247	709.3618427542615	1972986568.7836862	986493284.3918431	2959479853.1755295	9216149.500000002
Brussels	ssp245	2091	Belgium	9207814.0	12.613441744528735	80660028.91863558	17678.910447919192	21840.299063541046	13517.521832297338	532.0156369720603	365.0427667415082	698.988507202612	1947669234.5927312	973834617.2963656	2921503851.8890967	9207814.0
Brussels	ssp245	2092	Belgium	9199502.499999998	12.611887575013972	79531855.2122787	17431.6394985807	21500.301508200617	13362.977488960776	524.5744537608801	361.3221751359181	687.826732385842	1920427622.500522	960213811.250261	2880641433.750783	9199502.499999998
Brussels	ssp245	2093	Belgium	9191398.5	12.604643468860475	79099766.70907137	17336.9351691106	21370.08305517923	13303.787283041966	521.7244939562036	359.89719523357985	683.551792678827	1909994133.9982169	954997066.9991084	2864991200.9973254	9191398.5
Brussels	ssp245	2094	Belgium	9183468.499999998	12.560284997329243	79544580.04414636	17434.428502825664	21504.136389037445	13364.720616613882	524.658383925823	361.3641402183896	687.9526276332563	1920734884.522074	960367442.261037	2881102326.783111	9183468.499999998
Brussels	ssp245	2095	Belgium	9175363.5	12.583626013228933	79587995.9432643	17443.94431633097	21517.22063260724	13370.668000054698	524.9447455541738	361.50732103256496	688.3821700757826	1921783232.9064953	960891616.4532477	2882674849.359743	9175363.5
Brussels	ssp245	2096	Belgium	9167483.999999998	12.545983425758571	78179486.9506052	17135.230016570065	21092.738470436	13177.721562704133	515.6545330541708	356.86221478256346	674.4468513257783	1887772463.6515427	943886231.8257713	2831658695.477314	9167483.999999998
Brussels	ssp245	2097	Belgium	9159327.0	12.571203182094127	77785992.5991281	17048.984679260015	20974.15113163468	13123.818226885352	513.0591317029366	355.5645141069464	670.5537492989267	1878270894.5022047	939135447.2511023	2817406341.753307	9159327.0
Brussels	ssp245	2098	Belgium	9149794.0	12.783169354904068	82423327.02557819	18065.38674533127	22371.703972482654	13759.069518179886	543.6459596748095	370.8579280928828	716.4339912567364	1990246971.3025982	995123485.6512991	2985370456.9538975	9149794.0
Bucharest	ssp245	2024	Romania	14933287.0	12.564170864559202	48532468.21903734	10637.253308282521	13678.24051003224	7596.266106532803	489.6268277248469	302.9935714894037	676.2600839602903	409901328.322203	204950664.1611015	614851992.4833045	14933287.0
Bucharest	ssp245	2025	Romania	14873873.0	12.637558761777193	51150531.63917778	11211.075427765358	14467.245924321138	7954.904931209576	516.0395393429822	316.19992729847127	715.8791513874928	432013281.6789528	216006640.8394764	648019922.5184293	14873873.0
Bucharest	ssp245	2026	Romania	14816231.500000002	12.822187620520896	54506696.30837717	11946.673163480293	15478.692810929173	8414.653516031409	549.8986922071174	333.1295037305389	766.6678806836951	460359178.89901626	230179589.44950813	690538768.3485243	14816231.500000002
Bucharest	ssp245	2027	Romania	14757803.499999998	12.664600672484342	47112395.87879281	10326.004576174131	13250.273503383203	7401.735648965059	475.30022245194795	295.8302688529542	654.7701760509412	397907511.400452	198953755.700226	596861267.100678	14757803.499999998
Bucharest	ssp245	2028	Romania	14702973.5	12.793913915734809	52681674.42723806	11546.668367614187	14928.686216613278	8164.650518615094	531.4866948993031	323.9235050766317	739.049884721974	444945190.68148446	222472595.34074223	667417786.0222267	14702973.5
Bucharest	ssp245	2029	Romania	14651310.5	12.832335592260387	55585233.46804633	12183.06486970915	15803.731406993851	8562.398332424445	560.77967039452	338.5699928242402	782.9893479647992	469468417.1186338	234734208.5593169	704202625.6779507	14651310.5
Bucharest	ssp245	2030	Romania	14596263.0	12.622016174204052	52951510.73197584	11605.810571392329	15010.006746808227	8201.614395976434	534.2089775018994	325.2846463779299	743.1333086258687	447224206.43733627	223612103.21866813	670836309.6560044	14596263.0
Bucharest	ssp245	2031	Romania	14531540.5	13.018965785761857	59770884.184476174	13100.467766460897	17065.160390027508	9135.775142894288	603.0072132633518	359.6837642586561	846.3306622680468	504820086.86709946	252410043.43354973	757230130.3006492	14531540.5
Bucharest	ssp245	2032	Romania	14461084.499999998	12.922161071235584	58909463.120773286	12911.663149758893	16805.554042062253	9017.772257455536	594.3166422243387	355.33847873914954	833.2948057095275	497544593.75467575	248772296.87733787	746316890.6320136	14461084.499999998
Bucharest	ssp245	2033	Romania	14388819.500000002	12.73144301934827	55664940.95894666	12200.535004701003	15827.752842607653	8573.317166794353	561.5838109492365	338.97206310159845	784.1955587968746	470141620.1844622	235070810.0922311	705212430.2766933	14388819.500000002
Bucharest	ssp245	2034	Romania	14314884.999999998	12.767495964855726	55149318.06574154	12087.521767834125	15672.359641915697	8502.683893752557	556.3818747863585	336.3710950201595	776.3926545525578	465786710.6446418	232893355.3223209	698680065.9669627	14314884.999999998
Bucharest	ssp245	2035	Romania	14241975.000000002	13.021310230956997	58946096.95475021	12919.692483233288	16816.594375589542	9022.790590877034	594.6862279589149	355.5232716064377	833.8491843113923	497854000.1739187	248927000.08695936	746781000.2608781	14241975.000000002
Bucharest	ssp245	2036	Romania	14171404.999999998	13.152271541820747	64844219.89295185	14212.431757359675	18594.11087751333	9830.752637206024	654.190294612376	385.27530493316823	923.1052842915844	547669072.7571852	273834536.3785926	821503609.1357778	14171404.999999998
Bucharest	ssp245	2037	Romania	14103661.500000002	13.002790675992571	61352116.778722845	13447.039293967016	17541.69624034842	9352.382347585612	618.9597070768098	367.6600111653851	870.2594029882348	518175050.34933597	259087525.17466798	777262575.524004	14103661.500000002
Bucharest	ssp245	2038	Romania	14033633.0	13.096497111126762	65256753.19162201	14302.850014602449	18718.43598122214	9887.264047982759	658.352196484894	387.3562558694272	929.3481371003604	551153295.8619912	275576647.9309956	826729943.7929868	14033633.0
Bucharest	ssp245	2039	Romania	13958114.000000002	13.15182467544029	66721719.000536844	14623.938411076932	19159.932526374556	10087.94429577931	673.1317160120482	394.74601563300433	951.5174163910924	563526279.4141698	281763139.7070849	845289419.1212547	13958114.000000002
Bucharest	ssp245	2040	Romania	13875381.000000002	13.154155767793492	65730354.952112086	14406.653140189315	18861.16527890408	9952.141001474549	663.1301963703943	389.7452558121774	936.5151369286114	555153298.2901483	277576649.1450741	832729947.4352224	13875381.000000002
Bucharest	ssp245	2041	Romania	13785949.499999998	13.07303612461345	64900897.14139187	14224.854167976664	18611.191692111686	9838.516643841644	654.7620912338166	385.56120324388854	923.9629792237452	548147764.2450435	274073882.12252176	822221646.3675653	13785949.499999998
Bucharest	ssp245	2042	Romania	13693969.000000002	12.904008413028563	65667542.76452594	14392.886085375914	18842.235578535652	9943.536592216173	662.4965065277217	389.42841089084106	935.5646021646019	554622791.5990363	277311395.79951817	831934187.3985546	13693969.000000002
Bucharest	ssp245	2043	Romania	13600542.0	13.135798982769684	67687347.43504421	14835.582999462109	19450.943835404174	10220.222163520046	682.8735981890454	399.6169567215029	966.1302396565877	571681899.6101973	285840949.80509865	857522849.415296	13600542.0
Bucharest	ssp245	2044	Romania	13505192.0	13.182508214757863	70367461.8074041	15423.005327650579	20258.649536663317	10587.361118637838	709.912319816714	413.13631753533724	1006.688322098091	594317930.3252965	297158965.16264826	891476895.4879448	13505192.0
Bucharest	ssp245	2045	Romania	13408666.5	13.447948788942119	76770209.60997227	16826.34731177511	22188.244764834544	11464.44985871567	774.5073674278253	445.43384134089285	1103.5808935147575	648395023.9802032	324197511.9901016	972592535.9703047	13408666.5
Bucharest	ssp245	2046	Romania	13311819.0	13.29129195877112	70176968.62680358	15381.253397655946	20201.240632920697	10561.266162391194	707.9905018020263	412.17540852799334	1003.8055950760595	592709040.2228591	296354520.1114296	889063560.3342887	13311819.0
Bucharest	ssp245	2047	Romania	13213856.500000002	13.440755457179346	73698521.17988962	16153.100532578908	21262.530443439773	11043.670621718047	743.5181942625006	429.93925475823056	1057.0971337667709	622451790.2258382	311225895.1129191	933677685.3387573	13213856.500000002
Bucharest	ssp245	2048	Romania	13115016.0	13.429610852265776	75202709.49634355	16482.78564303457	21715.847470316305	11249.723815752834	758.6934157320145	437.5268654929875	1079.8599659710421	635156043.9262369	317578021.96311843	952734065.8893553	13115016.0
Bucharest	ssp245	2049	Romania	13016097.999999998	13.473726495723376	74464098.50097302	16320.898301583493	21493.252375821074	11148.544227345908	751.2418318365951	433.80107354527775	1068.6825901279124	628917794.7865199	314458897.39325994	943376692.1797798	13016097.999999998
Bucharest	ssp245	2050	Romania	12917852.499999998	13.519171275966064	78297535.16363983	17161.103597510464	22648.53465772066	11673.672537300266	789.9160122626652	453.13816375831277	1126.6938607670163	661294692.9276642	330647346.4638321	991942039.3914962	12917852.499999998
Bucharest	ssp245	2051	Romania	12820287.0	13.392496851005413	72044329.49145107	15790.537970729369	20764.006920896652	10817.069020562081	726.8296420709348	421.59497866244766	1032.0643054794218	608480620.0943239	304240310.04716194	912720930.1414858	12820287.0
Bucharest	ssp245	2052	Romania	12722512.5	13.346841197245615	71299202.62665248	15627.222493513236	20539.44813972447	10714.996847302002	719.312321884018	417.83631856898927	1020.7883251990472	602187338.4447892	301093669.2223946	903281007.6671838	12722512.5
Bucharest	ssp245	2053	Romania	12625360.499999998	13.69794307386775	77509077.77873349	16988.29101999675	22410.9173636393	11565.664676354194	781.9615458542069	449.1609305540837	1114.7621611543298	654635445.1857213	327317722.59286064	981953167.7785819	12625360.499999998
Bucharest	ssp245	2054	Romania	12528833.5	13.414793709843249	74773780.8083202	16388.77387579657	21586.581290364058	11190.966461229084	754.3661066017808	435.36321092787057	1073.3690022756912	631533346.6798747	315766673.3399373	947300020.019812	12528833.5
Bucharest	ssp245	2055	Romania	12431462.5	13.232779875813524	70715767.46593228	15499.34629390333	20363.61836526085	10635.074222545809	713.4262518486494	414.8932835513049	1011.9592201459941	597259691.9403968	298629845.9701984	895889537.9105952	12431462.5
Bucharest	ssp245	2056	Romania	12333346.5	13.669871929661292	73839284.69280991	16183.952809383358	21304.952324045888	11062.953294720824	744.9383073294789	430.64931129171964	1059.2273033672375	623640667.5494665	311820333.77473325	935461001.3241997	12333346.5
Bucharest	ssp245	2057	Romania	12235402.0	13.638867525135511	73950537.48872952	16208.336983831494	21338.480563912075	11078.193403750909	746.06069725813	431.2105062560452	1060.9108882602143	624580299.7276857	312290149.86384284	936870449.5915285	12235402.0
Bucharest	ssp245	2058	Romania	12137653.5	13.560505155996864	74092162.44099136	16239.378069258746	21381.162056374546	11097.594082142943	747.4895010805465	431.9249081672534	1063.054093993839	625776452.6987996	312888226.3493998	938664679.0481994	12137653.5
Bucharest	ssp245	2059	Romania	12039628.499999998	13.628062801236883	77037300.65408248	16884.887814593785	22268.737956210225	11501.037672977342	777.2019540713723	446.7811346626664	1107.622773480078	650650853.4853013	325325426.7426506	975976280.2279519	12039628.499999998
Bucharest	ssp245	2060	Romania	11941522.5	13.672392441366076	75575818.67996478	16564.56299834881	21828.291333873385	11300.834662824233	762.4575817156394	439.40894848479996	1085.5062149464788	638307294.1219884	319153647.0609942	957460941.1829827	11941522.5
Bucharest	ssp245	2061	Romania	11843186.0	13.511926164380592	72713213.46424204	15937.142677094507	20965.588392148722	10908.696962040296	733.5777748103517	424.9690450321561	1042.1865045885477	614129960.4019921	307064980.20099604	921194940.6029881	11843186.0
Bucharest	ssp245	2062	Romania	11744520.0	13.661162694585492	73957586.25771672	16209.881919499916	21340.60485045616	11079.158988543677	746.1318097839339	431.2460625189472	1061.0175570489203	624639833.0643756	312319916.5321878	936959749.5965635	11744520.0
Bucharest	ssp245	2063	Romania	11646855.0	13.946200156880522	76201833.49610263	16701.771725173545	22016.953333257396	11386.59011708969	768.7732227654817	442.56676900972104	1094.9796765212427	643594564.9759282	321797282.4879641	965391847.4638922	11646855.0
Bucharest	ssp245	2064	Romania	11550362.5	13.82637014961786	77419670.19303706	16968.694836830407	22383.972611785583	11553.417061875232	781.0595444896458	448.70992987180307	1113.4091591074887	653880315.8983822	326940157.9491911	980820473.8475733	11550362.5
Bucharest	ssp245	2065	Romania	11454351.0	13.75249234815646	74605293.14205518	16351.845072231641	21535.804185462275	11167.885959001003	752.6662944024142	434.5133048281873	1070.8192839766407	630110313.3839741	315055156.69198704	945165470.0759611	11454351.0
Bucharest	ssp245	2066	Romania	11359965.5	13.836160499434536	75031245.43188974	16445.20447822277	21664.173368700085	11226.235587745461	756.9635757088693	436.6619454814148	1077.2652059363236	633707872.2103056	316853936.1051528	950561808.3154583	11359965.5
Bucharest	ssp245	2067	Romania	11267728.500000002	13.859044432798939	74548944.69390094	16339.494727430709	21518.822461360996	11160.166993500421	752.0978149302298	434.2290650920951	1069.966564768364	629634398.9169191	314817199.45845956	944451598.3753786	11267728.500000002
Bucharest	ssp245	2068	Romania	11177119.0	13.71578016811843	72523794.06577867	15895.626096609387	20908.50309398168	10882.749099237095	731.666789802118	424.01355252803927	1039.3200270761965	612530139.377236	306265069.688618	918795209.0658541	11177119.0
Bucharest	ssp245	2069	Romania	11087762.5	13.884667981328084	75045690.45691997	16448.370511106114	21668.526663914676	11228.214358297548	757.1093064339177	436.7348108439391	1077.4838020238967	633829873.7314485	316914936.86572427	950744810.5971727	11087762.5
Bucharest	ssp245	2070	Romania	10999339.5	13.590074269866019	69934698.81706578	15328.153165384647	20128.22781354766	10528.078517221631	705.5463277727954	410.95332151337794	1000.1393340322124	590662848.8695635	295331424.43478173	885994273.3043451	10999339.5
Bucharest	ssp245	2071	Romania	10911946.5	13.709292198892964	72999529.9847053	15999.89698294947	21051.875562699293	10947.918403199648	736.4663204537949	426.4133178538777	1046.5193230537125	616548166.736127	308274083.3680635	924822250.1041906	10911946.5
Bucharest	ssp245	2072	Romania	10825620.0	13.934738565809592	76316504.06504169	16726.90500055745	22051.511586910266	11402.298414204633	769.9300933917527	443.14520432285656	1096.7149824606483	644563063.3905451	322281531.69527256	966844595.0858177	10825620.0
Bucharest	ssp245	2073	Romania	10740912.5	13.81674121559862	75059936.33421795	16451.49289517142	21672.819942004477	11230.165848338365	757.2530280282554	436.80667164110787	1077.6993844154028	633950193.2668407	316975096.63342035	950925289.900261	10740912.5
Bucharest	ssp245	2074	Romania	10657409.5	13.752939187469396	69098424.9669117	15144.860266720738	19876.200077884787	10413.520455556689	697.1094580361864	406.7348866450734	987.4840294272992	583599747.1028825	291799873.55144125	875399620.6543238	10657409.5
Bucharest	ssp245	2075	Romania	10574723.999999998	13.762247109449028	71502030.07785681	15671.677825284049	20600.574220909337	10742.781429658757	721.3585759723217	418.859445613141	1023.8577063315026	603900402.8060254	301950201.4030127	905850604.209038	10574723.999999998
Bucharest	ssp245	2076	Romania	10493144.499999998	13.806236653942083	71106752.72304311	15585.041692722145	20481.44953863672	10688.633846807566	717.3707631861391	416.8655392200498	1017.8759871522279	600561922.0169883	300280961.00849414	900842883.0254824	10493144.499999998
Bucharest	ssp245	2077	Romania	10412410.0	13.937405403401469	72768860.30606303	15949.339245164865	20982.35867324546	10916.319817084266	734.139176025529	425.24974563974473	1043.0286064113136	614599949.1583112	307299974.5791556	921899923.7374668	10412410.0
Bucharest	ssp245	2078	Romania	10332567.500000002	13.913521278519298	71717736.2346285	15718.955887042226	20665.581555826833	10772.330218257619	723.5347587451447	419.94753699955254	1027.1219804907362	605722239.6800318	302861119.8400159	908583359.5200477	10332567.500000002
Bucharest	ssp245	2079	Romania	10253882.0	14.22189175084919	76232452.25113511	16708.482685180665	22026.180903267184	11390.784467094141	769.082124505813	442.72121987988675	1095.4430291317394	643853168.5215535	321926584.26077676	965779752.7823303	10253882.0
Bucharest	ssp245	2080	Romania	10176400.0	14.119211764454457	74332723.56491685	16292.103795050632	21453.659929338395	11130.547660762873	749.9164367857311	433.1383760198458	1066.6944975516162	627808212.6289705	313904106.31448525	941712318.9434557	10176400.0
Bucharest	ssp245	2081	Romania	10100499.0	14.144458966077538	74606381.85657167	16352.083694591416	21536.13229120697	11168.035097975862	752.6772780563379	434.5187966551492	1070.8357594575266	630119508.5793318	315059754.2896659	945179262.8689976	10100499.0
Bucharest	ssp245	2082	Romania	10027023.0	14.237665224095085	75667969.4328015	16584.76042362809	21856.062793632398	11313.458053623785	763.3872579188005	439.87378658638045	1086.9007292512201	639085591.9786558	319542795.9893279	958628387.9679837	10027023.0
Bucharest	ssp245	2083	Romania	9955572.0	13.892640813406043	66599589.29558111	14597.170256566089	19123.12631392214	10071.214199210033	671.8995928128209	394.1299540333906	949.669231592251	562494781.7358936	281247390.8679468	843742172.6038404	9955572.0
Bucharest	ssp245	2084	Romania	9885683.0	14.17433758830417	75660627.07461394	16583.151139641777	21853.850028151217	11312.452251132338	763.3131834758697	439.836749364915	1086.7896175868239	639023579.0111613	319511789.50558066	958535368.516742	9885683.0
Bucharest	ssp245	2085	Romania	9817727.499999998	13.884621907678078	69270507.95346263	15182.577085690802	19928.060703968626	10437.093467412978	698.8455421444592	407.60292869920977	990.0881555897085	585053146.1851324	292526573.0925662	877579719.2776985	9817727.499999998
Bucharest	ssp245	2086	Romania	9751170.5	14.096291151184088	71668242.60546961	15708.10796832247	20650.66566758717	10765.55026905777	723.035435106209	419.69787518008474	1026.3729950323332	605304220.4636147	302652110.23180735	907956330.695422	9751170.5
Bucharest	ssp245	2087	Romania	9686415.0	14.241468144291176	72922469.163793	15983.00694000979	21028.651753657232	10937.362126362346	735.6888812121952	426.0245982330778	1045.3531641913125	615897317.2324301	307948658.61621505	923845975.8486452	9686415.0
Bucharest	ssp245	2088	Romania	9623666.000000002	14.224782445093627	75639992.54811141	16578.628503696018	21847.631403725794	11309.625603666238	763.1050090696667	439.7326621618136	1086.4773559775197	638849301.4577405	319424650.7288703	958273952.1866108	9623666.000000002
Bucharest	ssp245	2089	Romania	9561848.5	13.978377979291084	70091085.038413	15362.429597460748	20175.357907652302	10549.501287269195	707.1240527941675	411.742184024064	1002.5059215642711	591983674.3337085	295991837.16685426	887975511.5005628	9561848.5
Bucharest	ssp245	2090	Romania	9500489.5	14.172202303931616	70964471.27915399	15553.85671871905	20438.570199382462	10669.143238055633	715.9353362529544	416.14782575345737	1015.7228467524515	599360224.3703214	299680112.1851607	899040336.5554821	9500489.5
Bucharest	ssp245	2091	Romania	9439925.500000002	14.256625782680272	74090569.42979315	16239.028916119409	21380.68197080796	11097.375861430857	747.4734297565822	431.9168725052713	1063.029987007893	625762998.2541742	312881499.1270871	938644497.3812613	9439925.500000002
Bucharest	ssp245	2092	Romania	9379931.5	14.193593568296295	68344138.04351816	14979.537105429	19648.88073110865	10310.193479749352	689.4997252727778	402.93002026336916	976.0694302821867	577229100.3342149	288614550.16710746	865843650.5013224	9379931.5
Bucharest	ssp245	2093	Romania	9319742.5	14.205838743240546	70767949.64994419	15510.783484919637	20379.344502908276	10642.222466931002	713.952699362223	415.1565073080917	1012.7488914163541	597700418.4751507	298850209.23757535	896550627.7127261	9319742.5
Bucharest	ssp245	2094	Romania	9259817.0	14.274361933630296	70972253.568091	15555.562425883327	20440.915546733348	10670.209305033306	716.0138490009044	416.1870821274324	1015.8406158743762	599425952.9575895	299712976.47879475	899138929.4363842	9259817.0
Bucharest	ssp245	2095	Romania	9199887.5	14.18210175363337	70392059.99450886	15428.396711125595	20266.062688941467	10590.730733309725	710.1604821863991	413.26039872017975	1007.0605656526186	594525684.6377921	297262842.31889606	891788526.9566882	9199887.5
Bucharest	ssp245	2096	Romania	9139336.5	14.096455265511016	67342165.62335575	14759.926711968747	19346.9164401008	10172.936983836695	679.3911815379381	397.87574839594924	960.9066146799269	568766521.7545897	284383260.87729484	853149782.6318846	9139336.5
Bucharest	ssp245	2097	Romania	9078351.499999998	14.330629197088758	70954402.94183466	15551.649959854538	20435.53590594376	10667.764013765314	715.8337603751343	416.0970378145473	1015.5704829357207	599275188.0020378	299637594.0010189	898912782.0030566	9078351.499999998
Bucharest	ssp245	2098	Romania	9016777.0	14.265950244404959	68248876.1218482	14958.657780131478	19620.171658824554	10297.143901438401	688.5386615926918	402.44948842332616	974.6278347620575	576424525.7954792	288212262.8977396	864636788.6932187	9016777.0
Budapest	ssp245	2024	Hungary	7778429.0	11.574805980475887	32998581.794926114	7232.565872862506	9080.669180850029	5384.462564874983	209.37453194418492	138.04055505937686	280.708508828993	329636429.88682973	164818214.94341487	494454644.8302446	7778429.0
Budapest	ssp245	2025	Hungary	7745862.5	11.65463208815202	34347411.842684954	7528.199855932938	9487.16590757187	5569.233804294003	217.93279852899835	142.3196883517835	293.5459087062131	343110448.9895402	171555224.4947701	514665673.4843103	7745862.5
Budapest	ssp245	2026	Hungary	7716812.499999999	11.885418885224981	38086466.793630555	8347.718749290876	10614.004385939039	6081.433112642715	241.65693567928471	154.1817569269267	329.1321144316426	380461409.4895931	190230704.74479654	570692114.2343897	7716812.499999999
Budapest	ssp245	2027	Hungary	7699104.0	11.642191791871573	33557462.28640382	7355.0602271589905	9249.098918007694	5461.021536310286	212.9206037736678	139.8135909741183	286.0276165732175	335219317.39057046	167609658.69528523	502828976.0858557	7699104.0
Budapest	ssp245	2028	Hungary	7681151.000000001	11.774533481801965	37436058.81297225	8205.163575447961	10417.991021905029	5992.336128990893	237.53012600699665	152.11835209078268	322.9418999232108	373964216.18454593	186982108.09227297	560946324.2768189	7681151.000000001
Budapest	ssp245	2029	Hungary	7662598.0	11.680105570641881	35250490.45992841	7726.134895328762	9759.32658674113	5692.943203916393	223.6627921380936	145.18468515633114	302.140899119856	352131673.3907948	176065836.6953974	528197510.08619225	7662598.0
Budapest	ssp245	2030	Hungary	7639063.5	11.615218391147303	34144094.076289766	7483.637057818923	9425.8920601651	5541.3820554727445	216.64275635568666	141.67466726512768	291.6108454462457	341079424.04842097	170539712.02421048	511619136.0726315	7639063.5
Budapest	ssp245	2031	Hungary	7611160.000000001	12.01335914836151	41700719.19594453	9139.883659387091	11703.23113732133	6576.536181452849	264.5892062164065	165.6478921954876	363.53052023732533	416565665.90922946	208282832.95461473	624848498.8638442	7611160.000000001
Budapest	ssp245	2032	Hungary	7583630.5	11.849346102919943	39076994.109650135	8564.82062677462	10912.51946747919	6217.121786070055	247.9417873877119	157.32418278114028	338.55939199428354	390356194.97422856	195178097.48711428	585534292.4613428	7583630.5
Budapest	ssp245	2033	Hungary	7556871.499999999	11.709378772137343	36439096.39857699	7986.65126544352	10117.536595648922	5855.765935238117	231.20444388595374	148.95551103026122	313.45337674164625	364005147.8507955	182002573.92539775	546007721.7761933	7556871.499999999
Budapest	ssp245	2034	Hungary	7531023.0	11.867065832074765	39383924.39228131	8632.093017488301	11005.019004710499	6259.167030266106	249.88924636230564	158.2979122684372	341.4805804561741	393422248.03127915	196711124.01563957	590133372.0469187	7531023.0
Budapest	ssp245	2035	Hungary	7506011.0	11.996281197455039	41641467.72298284	9126.89703517631	11685.37452903151	6568.419541321111	264.2132582591441	165.45991821685638	362.96659830143176	415973778.5325536	207986889.2662768	623960667.7988304	7506011.0
Budapest	ssp245	2036	Hungary	7482096.0	12.141550290883643	45656768.00600681	10006.962850633618	12895.465025285306	7118.460675981928	289.6901597392771	178.19836895692293	401.18195052163156	456084267.4755287	228042133.73776436	684126401.2132931	7482096.0
Budapest	ssp245	2037	Hungary	7459233.499999999	12.151925563210325	45094800.25248039	9883.791836162072	12726.10488038693	7041.478791937212	286.12449936958194	176.41553877207528	395.8334599670886	450470540.0391452	225235270.0195726	675705810.0587177	7459233.499999999
Budapest	ssp245	2038	Hungary	7435253.499999999	12.124219187022758	45082561.24288808	9881.109313511704	12722.416411742674	7039.802215280732	286.04684339876553	176.37671078666713	395.716976010864	450348279.52951396	225174139.76475698	675522419.294271	7435253.499999999
Budapest	ssp245	2039	Hungary	7410719.000000001	12.205718464530168	46996229.95795512	10300.543552430508	13299.138490256031	7301.948614604985	298.1889861733673	182.44778217396805	413.9301901727668	469464704.8092707	234732352.40463534	704197057.213906	7410719.000000001
Budapest	ssp245	2040	Hungary	7386584.000000001	12.137577422956369	46338470.31426236	10156.37705518278	13100.909556540402	7211.8445538251535	294.0155305265215	180.36105435054512	407.6700067024978	462894072.7130818	231447036.3565409	694341109.0696226	7386584.000000001
Budapest	ssp245	2041	Hungary	7363496.000000001	11.922223512974337	42168768.214848325	9242.46974572217	11844.287006032064	6640.652485412273	267.5589563974577	167.1327672860131	367.98514550890206	421241200.40832615	210620600.20416307	631861800.6124892	7363496.000000001
Budapest	ssp245	2042	Hungary	7339107.5	11.93339022792519	42369394.86238233	9286.442709565239	11904.749831316287	6668.135587814191	268.8319235414399	167.76925085800434	369.8945962248756	423245342.6543248	211622671.3271624	634868013.9814873	7339107.5
Budapest	ssp245	2043	Hungary	7311090.0	12.111936474759563	46417081.7478295	10173.606958430371	13124.600673505844	7222.613243354899	294.5143165716572	180.61044737311303	408.4181857702015	463679354.7130898	231839677.3565449	695519032.0696347	7311090.0
Budapest	ssp245	2044	Hungary	7281249.5	12.041103634541342	45647290.7698134	10004.885648180269	12892.608871911954	7117.162424448586	289.6300270976853	178.16830263612698	401.0917515592436	455989595.4583068	227994797.7291534	683984393.1874602	7281249.5
Budapest	ssp245	2045	Hungary	7251221.0	12.415284255403803	53330306.95446025	11688.834400979576	15208.038407011001	8169.6303949481535	338.3784226371345	202.54250040585165	474.21434486841764	532738409.7439696	266369204.8719848	799107614.6159544	7251221.0
Budapest	ssp245	2046	Hungary	7221112.0	12.222647678067275	49365703.31677048	10819.880179020172	14013.226351816822	7626.5340062235255	313.22318911394444	189.9648836442566	436.48149458363224	493134350.4796713	246567175.23983565	739701525.719507	7221112.0
Budapest	ssp245	2047	Hungary	7191143.5	12.428795385564985	53781024.5737623	11787.621824388247	15343.871114197922	8231.372534578572	341.2382058595415	203.97239201705509	478.5040197020279	537240813.7514238	268620406.8757119	805861220.6271358	7191143.5
Budapest	ssp245	2048	Hungary	7161317.499999999	12.365480155400896	52972129.83923559	11610.329827779653	15100.094618861105	8120.5650366982	336.1058047919396	201.40619148325408	470.80541810062476	529160430.96101654	264580215.48050827	793740646.4415247	7161317.499999999
Budapest	ssp245	2049	Hungary	7131474.5	12.39120086131798	53529254.15997517	11732.43926794175	15267.99509908399	8196.883436799511	339.64073379629747	203.1736559854331	476.10781160716186	534725775.3516626	267362887.6758313	802088663.0274938	7131474.5
Budapest	ssp245	2050	Hungary	7101621.999999999	12.396907533972803	53384749.12130536	11700.766930699054	15224.445635375283	8177.088226022826	338.7238557612627	202.7152169679157	474.7324945546099	533282254.9802785	266641127.49013925	799923382.4704177	7101621.999999999
Budapest	ssp245	2051	Hungary	7071741.5	12.265809409460678	49930541.360408396	10943.680298173691	14183.451515652909	7703.909080694475	316.8070613465727	191.75681976057075	441.8573029325747	498776750.4266184	249388375.2133092	748165125.6399276	7071741.5
Budapest	ssp245	2052	Hungary	7041772.999999999	12.323695452783536	52679995.882045165	11546.30046729956	15012.054248200977	8080.546686398142	334.2522278433341	200.4794030089514	468.02505267771676	526242184.4952928	263121092.2476464	789363276.7429392	7041772.999999999
Budapest	ssp245	2053	Hungary	7011937.0	12.571669616100285	55907939.09579964	12253.794870314236	15984.859052346157	8522.730688282314	354.733383782773	210.71998097867075	498.74678658687503	558487439.2602344	279243719.6301172	837731158.8903515	7011937.0
Budapest	ssp245	2054	Hungary	6982112.999999999	12.33559959449657	52033011.37818989	11404.495644536757	14817.072616902125	7991.91867217139	330.14713997890163	198.42685907673516	461.867420881068	519779189.710599	259889594.8552995	779668784.5658985	6982112.999999999
Budapest	ssp245	2055	Hungary	6952353.0	12.150416052983491	47966248.78976786	10513.150419677135	13591.472932720146	7434.827906634127	304.34371246281796	185.52514531869338	423.1622796069429	479154622.5950957	239577311.29754785	718731933.8926436	6952353.0
Budapest	ssp245	2056	Hungary	6922659.5	12.554076827798163	56089984.68285416	12293.695272956327	16039.722105979032	8547.66843993362	355.88845492549393	211.29751655003145	500.4793933009568	560305967.6371878	280152983.8185939	840458951.4557817	6922659.5
Budapest	ssp245	2057	Hungary	6893270.500000001	12.507418910516177	53842328.75684667	11801.05835766701	15362.34634745622	8239.770367877798	341.62717817111775	204.16687817284318	479.08747816939217	537853206.495289	268926603.2476445	806779809.7429335	6893270.500000001
Budapest	ssp245	2058	Hungary	6864471.5	12.57101773719558	56039233.21883629	12282.571664404462	16024.427144220219	8540.716184588706	355.56643914644445	211.13650866050656	499.99636963238225	559798990.3520927	279899495.1760464	839698485.5281391	6864471.5
Budapest	ssp245	2059	Hungary	6835552.0	12.549858132573867	55185238.69218674	12095.394781851137	15767.058930709398	8423.730632992878	350.14788190627775	208.42723004042318	491.8685337721321	551268087.1557966	275634043.5778983	826902130.733695	6835552.0
Budapest	ssp245	2060	Hungary	6806538.0	12.431607739278398	53474522.06775455	11720.44319293449	15251.500495949007	8189.385889919974	339.293461108573	203.00001964157087	475.5869025755751	534179033.9313203	267089516.96566015	801268550.8969805	6806538.0
Budapest	ssp245	2061	Hungary	6777894.999999999	12.47414487143693	53190626.52907866	11658.21951322471	15165.94293634806	8150.496090101361	337.49215655855636	202.09936736656252	472.8849457505501	531343084.422597	265671542.2112985	797014626.6338955	6777894.999999999
Budapest	ssp245	2062	Hungary	6749360.500000001	12.608511631573183	55497401.00133631	12163.813918103097	15861.13524305584	8466.492593150353	352.1285378561297	209.41755801534921	494.8395176969102	554386405.0814805	277193202.54074025	831579607.6222208	6749360.500000001
Budapest	ssp245	2063	Hungary	6721038.0	13.01561004083064	62926745.07341379	13792.163303763915	18100.115648339466	9484.210959188364	399.2673951382511	232.98698665640993	565.5478036200924	628601184.1146935	314300592.05734676	942901776.1720402	6721038.0
Budapest	ssp245	2064	Hungary	6692695.5	12.632494492936063	57323365.852728754	12564.025392380896	16411.426020187813	8716.624764573975	363.71420352148226	215.2103908480255	512.2180161949393	572626720.3305508	286313360.1652754	858940080.4958262	6692695.5
Budapest	ssp245	2065	Hungary	6664421.0	12.539376941736444	53856555.292213604	11804.176502404971	15366.633796470916	8241.719208339024	341.71744490446264	204.21201153951563	479.2228782694095	537995321.2187992	268997660.6093996	806992981.8281989	6664421.0
Budapest	ssp245	2066	Hungary	6636985.5	12.779560581983478	57979786.12766309	12707.898329352804	16609.251308524188	8806.545350181419	367.87916093320285	217.29286955388574	518.4654523125198	579183972.9203544	289591986.4601772	868775959.3805315	6636985.5
Budapest	ssp245	2067	Hungary	6610309.499999999	12.720222513805911	57627255.371533245	12630.631314310645	16503.00916284122	8758.253465780072	365.64236898501184	216.1744735797903	515.1102643902336	575662397.944857	287831198.9724285	863493596.9172854	6610309.499999999
Budapest	ssp245	2068	Hungary	6584012.000000001	12.691252583252899	57059243.017845556	12506.135455968139	16331.827357620274	8680.443554316003	362.038355896481	214.37246703552486	509.70424475743715	569988288.5069185	284994144.2534593	854982432.7603779	6584012.000000001
Budapest	ssp245	2069	Hungary	6558227.5	12.642513152955157	55171455.24987826	12092.373753399963	15762.905016589033	8421.842490210895	350.0604265786562	208.38350237661246	491.73735078070007	551130398.6714141	275565199.33570707	826695598.0071212	6558227.5
Budapest	ssp245	2070	Hungary	6533123.500000001	12.6090604338186	54321728.42359723	11906.132257228779	15506.822959353653	8305.441555103904	344.66894770727174	205.6877629409203	483.65013247362333	542642127.2925109	271321063.64625543	813963190.9387662	6533123.500000001
Budapest	ssp245	2071	Hungary	6508844.0	12.59616789073583	53798053.99635665	11791.354300573312	15349.003268952383	8233.705332194237	341.3462567875217	204.02641748104523	478.6660960939984	537410927.6703165	268705463.8351582	806116391.5054747	6508844.0
Budapest	ssp245	2072	Hungary	6485499.0	12.862174812147972	59963025.72532967	13142.58098089616	17206.939954396305	9078.222007396018	380.46272785965886	223.58465301711382	537.340802702204	598995370.4115442	299497685.2057721	898493055.6173162	6485499.0
Budapest	ssp245	2073	Hungary	6463081.0	12.95202487039055	60670973.27817635	13297.747567821465	17420.294011418595	9175.201124224332	384.9546235550396	225.83060086480413	544.0786462452751	606067350.211092	303033675.105546	909101025.316638	6463081.0
Budapest	ssp245	2074	Hungary	6441467.000000001	12.752709497882826	56470422.48880653	12377.078901658213	16154.374595444126	8599.7832078723	358.3023158620083	212.50444701828852	504.100184705728	564106317.6318462	282053158.8159231	846159476.4477693	6441467.000000001
Budapest	ssp245	2075	Hungary	6420651.0	12.642674276262253	55254748.96199179	12110.629909479641	15788.007231198586	8433.252587760693	350.5889214726504	208.64774982360956	492.5300931216911	551962453.8810517	275981226.9405258	827943680.8215775	6420651.0
Budapest	ssp245	2076	Hungary	6400585.0	12.829971320815385	58719718.50020465	12870.075287718075	16832.244626276435	8907.905949159715	372.57399888514925	219.64028852985896	525.5077092404396	586575462.262473	293287731.1312365	879863193.3937094	6400585.0
Budapest	ssp245	2077	Hungary	6381250.5	12.773020396384787	56930215.79922274	12477.855517639848	16292.942442418873	8662.768592860823	361.2196839403618	213.96313105746532	508.4762368232584	568699382.4572779	284349691.22863895	853049073.6859169	6381250.5
Budapest	ssp245	2078	Hungary	6362796.0	12.78503680255036	56384585.77022414	12358.26537429769	16128.505995323405	8588.024753271973	357.75768570521853	212.23213193989363	503.28323947054344	563248859.2828016	281624429.6414008	844873288.9242024	6362796.0
Budapest	ssp245	2079	Hungary	6344892.0	13.053781893367711	61334746.36770895	13443.232080595732	17620.335216483214	9266.128944708249	389.1662342479388	227.93640621125377	550.3960622846241	612698053.0954827	306349026.54774135	919047079.643224	6344892.0
Budapest	ssp245	2080	Hungary	6327412.0	13.06951957136661	61548335.94254528	13490.046233984514	17684.704677392794	9295.38779057624	390.52145058836925	228.61401438146902	552.4288867952696	614831687.3633922	307415843.6816961	922247531.0450883	6327412.0
Budapest	ssp245	2081	Hungary	6310525.5	12.948564090804826	59228149.40928516	12981.512199297365	16985.470379697963	8977.554018896772	375.79997036102196	221.25327426779535	530.3466664542486	591654388.1010113	295827194.05050564	887481582.1515169	6310525.5
Budapest	ssp245	2082	Hungary	6294222.5	13.076099616948436	61883118.26082936	13563.42318045774	17785.597978793474	9341.248382122005	392.6456294888302	229.67610383169932	555.6151551459608	618175965.8803964	309087982.9401982	927263948.8205945	6294222.5
Budapest	ssp245	2083	Hungary	6278586.499999999	12.782665668058808	55451795.45597237	12153.81818213292	15847.391106096846	8460.245258168992	351.8391727017735	209.27287543817104	494.4054699653758	553930832.4980819	276965416.24904096	830896248.7471229	6278586.499999999
Budapest	ssp245	2084	Hungary	6263659.500000001	13.046441941412729	61141820.69673355	13400.94700202578	17562.19323344953	9239.70077060203	387.94212945726866	227.3243538159186	548.5599050986186	610770839.0773453	305385419.5386726	916156258.6160178	6263659.500000001
Budapest	ssp245	2085	Hungary	6248995.0	12.740345187742747	54898546.37436001	12032.558109450758	15680.658506158874	8384.457712742642	348.3288319170994	207.517705045834	489.13995878836454	548404199.4677843	274202099.73389214	822606299.2016764	6248995.0
Budapest	ssp245	2086	Hungary	6234545.0	12.9780089199436	59267712.9588497	12990.183662215622	16997.393641210565	8982.97368322068	376.0509993211027	221.37878874783567	530.7232098943699	592049604.6988988	296024802.3494494	888074407.0483482	6234545.0
Budapest	ssp245	2087	Hungary	6220940.5	13.165640928333179	62753731.1757869	13754.242449489528	18047.974473712184	9460.510425266872	398.169629662735	232.43810391865185	563.9011554068182	626872877.004741	313436438.5023705	940309315.5071114	6220940.5
Budapest	ssp245	2088	Hungary	6208379.999999999	13.096291517854082	62035143.90091951	13596.743868696674	17831.41392512201	9362.07381227134	393.6102254049576	230.15840178976308	557.062049020152	619694612.6380659	309847306.31903297	929541918.957099	6208379.999999999
Budapest	ssp245	2089	Hungary	6196443.5	12.996563754949644	59504194.12386547	13042.015150438256	17068.661937516685	9015.368363359827	377.55146178177745	222.1290199781731	532.9739035853819	594411912.4930853	297205956.24654263	891617868.7396278	6196443.5
Budapest	ssp245	2090	Hungary	6185106.000000001	13.099980526223868	62035949.61729905	13596.920464067534	17831.656743756943	9362.184184378126	393.61533763950445	230.16095790703656	557.0697173719723	619702661.2709589	309851330.63547945	929553991.9064384	6185106.000000001
Budapest	ssp245	2091	Hungary	6174496.499999999	13.21181686937293	63783899.43390928	13980.03275263964	18358.43614054359	9601.62936473569	404.70600138345173	235.70628977901023	573.7057129878933	637163652.1932166	318581826.0966083	955745478.2898248	6174496.499999999
Budapest	ssp245	2092	Hungary	6164514.0	13.026501991115065	59831202.344186544	13113.688185029176	17167.212360079197	9060.164009979151	379.62631437687145	223.16644627572003	536.0861824780227	597678532.3423914	298839266.1711957	896517798.513587	6164514.0
Budapest	ssp245	2093	Hungary	6154842.500000001	13.086066064043262	59931406.6102462	13135.650763891565	17197.410906014986	9073.890621768147	380.2621059825662	223.4843420785675	537.0398698865652	598679514.0430171	299339757.0215086	898019271.0645257	6154842.500000001
Budapest	ssp245	2094	Hungary	6145372.499999999	13.0766601152025	60396494.63690682	13237.587865625403	17337.57442089901	9137.601310351793	383.21306879969796	224.95982348713338	541.4663141122626	603325469.9705853	301662734.9852927	904988204.955878	6145372.499999999
Budapest	ssp245	2095	Hungary	6136313.5	13.001463890620549	60008717.39692424	13152.595593848397	17220.71004720563	9084.481140491167	380.75263948111325	223.72960882784093	537.7756701343853	599451803.3453473	299725901.67267364	899177705.0180209	6136313.5
Budapest	ssp245	2096	Hungary	6127551.0	12.920904809547864	57696778.11246984	12645.86917533784	16523.961221753616	8767.77712892207	366.08348768015867	216.39503292736367	515.7719424329537	576356889.2493832	288178444.6246916	864535333.8740748	6127551.0
Budapest	ssp245	2097	Hungary	6118925.999999999	13.091611572670748	59681040.35262339	13080.775967700265	17121.95806125195	9039.593874148584	378.67354322765283	222.69006070111072	534.6570257541948	596178502.337733	298089251.1688665	894267753.5065995	6118925.999999999
Budapest	ssp245	2098	Hungary	6110058.5	13.105294953439905	60278086.57167053	13211.63541297087	17301.88979849903	9121.381027442712	382.4617748989076	224.5841765367382	540.3393732610768	602142643.0195104	301071321.5097552	903213964.5292656	6110058.5
Copenhagen	ssp245	2024	Denmark	4688726.000000001	9.73815199647991	25166600.676983923	5515.96727166736	6574.592680693586	4457.341862641136	102.03564900064879	75.92538272855322	128.14591527274445	763681899.7116357	381840949.85581785	1145522849.5674536	4688726.000000001
Copenhagen	ssp245	2025	Denmark	4716556.5	9.527081825191276	23485523.79528623	5147.512064719921	6067.9667711408565	4227.0573582989855	95.2198786530522	72.5174975547549	117.92225975134949	712669528.0745562	356334764.0372781	1069004292.1118343	4716556.5
Copenhagen	ssp245	2026	Denmark	4742416.999999999	9.767771906217126	25699777.921226572	5632.828037528763	6735.276233753014	4530.379841304512	104.1973667013006	77.0062415788791	131.38849182372198	779861192.8943917	389930596.4471958	1169791789.3415875	4742416.999999999
Copenhagen	ssp245	2027	Denmark	4766313.5	9.875268919154601	26143813.493957117	5730.150902784772	6869.095173480027	4591.206632089518	105.99766776001151	77.90639210823457	134.08894341178848	793335477.0885439	396667738.54427195	1190003215.6328158	4766313.5
Copenhagen	ssp245	2028	Denmark	4788466.5	9.895083136847372	27408479.00769782	6007.337864700544	7250.227246114213	4764.448483286875	111.12513682583861	80.47012664114814	141.78014701052913	831711822.5644201	415855911.28221005	1247567733.84663	4788466.5
Copenhagen	ssp245	2029	Denmark	4808018.5	9.88885011685961	27490774.5700906	6025.375248238686	7275.0286484791595	4775.721847998215	111.4587965531255	80.63695650479154	142.28063660145935	834209085.9903635	417104542.99518174	1251313628.9855452	4808018.5
Copenhagen	ssp245	2030	Denmark	4824869.5	9.794077684911771	27887417.23106864	6112.310625987298	7394.564792883501	4830.056459091096	113.06694744540107	81.44103195092934	144.69286293987278	846245229.6368685	423122614.81843424	1269367844.4553027	4824869.5
Copenhagen	ssp245	2031	Denmark	4838406.500000001	9.962624371270554	28893692.862983435	6332.864189146705	7697.825942227684	4967.902436065726	117.14679869324374	83.48095757485069	150.8126398116369	876780719.7524275	438390359.8762137	1315171079.6286411	4838406.500000001
Copenhagen	ssp245	2032	Denmark	4847890.5	9.840417754745431	26578628.806448743	5825.452889084307	7000.135404641887	4650.770373526727	107.76058612848527	78.78785129247143	136.73332096449906	806529971.9720352	403264985.9860176	1209794957.9580526	4847890.5
Copenhagen	ssp245	2033	Denmark	4854627.0	10.004852492147807	30866199.303879097	6765.194367973152	8292.279938114048	5238.108797832255	125.14414316729474	87.47962981187622	162.8086565227133	936636537.6005	468318268.80025	1404954806.40075	4854627.0
Copenhagen	ssp245	2034	Denmark	4860032.0	10.129559331711201	32876888.321433965	7205.893330724903	8898.241011897708	5513.545649552099	133.2962953581267	91.55570590729218	175.0368848089612	997651007.8646555	498825503.93232775	1496476511.7969832	4860032.0
Copenhagen	ssp245	2035	Denmark	4865357.0	10.09789654153051	31956465.46519687	7004.156814289376	8620.853301798856	5387.460326779896	129.5645262290101	89.68982134273385	169.4392311152863	969720725.0103629	484860362.50518143	1454581087.5155444	4865357.0
Copenhagen	ssp245	2036	Denmark	4871807.0	10.242388306732046	35244929.39504818	7724.916031791034	9611.897225863635	5837.934837718431	142.89729832661146	96.35620739153455	189.43838926168843	1069509346.1799647	534754673.08998233	1604264019.269947	4871807.0
Copenhagen	ssp245	2037	Denmark	4878859.5	10.215660811189588	34551513.473783314	7572.934460006954	9402.922564660526	5742.9463553533815	140.08590776728403	94.95051211187084	185.2213034226973	1048467601.4151989	524233800.70759946	1572701402.1227984	4878859.5
Copenhagen	ssp245	2038	Denmark	4885392.0	10.119514162464196	33368634.355725892	7313.673283446422	9046.438446889795	5580.908120003049	135.2900340595301	92.55257525799385	178.02749286106626	1012573068.6730981	506286534.33654904	1518859603.0096471	4885392.0
Copenhagen	ssp245	2039	Denmark	4891476.5	10.30952819146688	34997855.09786259	7670.762761175014	9537.436478766609	5804.089043583419	141.89555849737167	95.85533747691464	187.93577951782868	1062011862.8660111	531005931.4330056	1593017794.2990167	4891476.5
Copenhagen	ssp245	2040	Denmark	4896981.5	10.237173564757667	34954681.54065488	7661.300063704832	9524.425269745108	5798.174857664555	141.72051531272007	95.76781588458883	187.67321474085122	1060701758.8671088	530350879.4335544	1591052638.3006632	4896981.5
Copenhagen	ssp245	2041	Denmark	4903351.5	9.927552962503658	31878003.23907771	6986.959614044081	8597.207151461576	5376.712076626585	129.2464084082182	89.53076243233792	168.96205438409845	967339784.3872184	483669892.1936092	1451009676.5808275	4903351.5
Copenhagen	ssp245	2042	Denmark	4907901.0	9.95302998869213	31822426.431981176	6974.77839605032	8580.457976720154	5369.098815380485	129.02107739692013	89.41809692668888	168.6240578671513	965653303.079387	482826651.5396935	1448479954.6190805	4907901.0
Copenhagen	ssp245	2043	Denmark	4909370.500000001	10.184903834079586	35242912.2407746	7724.473915785866	9611.289316356531	5837.658515215202	142.88911996163955	96.3521182090486	189.42612171423042	1069448135.5211462	534724067.7605731	1604172203.2817192	4909370.500000001
Copenhagen	ssp245	2044	Denmark	4910804.0	9.99505880424027	32104695.008844882	7036.645481390311	8665.525219062642	5407.765743717979	130.16550916990548	89.99031281318153	170.34070552662934	974218758.7710384	487109379.3855192	1461328138.1565576	4910804.0
Copenhagen	ssp245	2045	Denmark	4912866.0	10.08467932938313	33607340.48356077	7365.992434752696	9118.377279935923	5613.60758956947	136.25784592203308	93.03648118924534	179.4792106548207	1019816619.421868	509908309.710934	1529724929.132802	4912866.0
Copenhagen	ssp245	2046	Denmark	4914922.000000001	10.200616569617504	37317432.62482223	8179.16331502918	10236.487240316088	6121.839389742273	151.30007050947967	100.55759348296866	202.04254753599065	1132399572.1579182	566199786.0789591	1698599358.2368774	4914922.000000001
Copenhagen	ssp245	2047	Denmark	4916680.0	10.414550917187372	42625956.67305404	9342.675435189576	11836.316405536632	6849.03446484252	172.8229890573229	111.31905275689033	234.32692535775573	1293487030.1683443	646743515.0841721	1940230545.2525163	4916680.0
Copenhagen	ssp245	2048	Denmark	4918459.500000001	10.458263656021817	42488259.93037717	9312.495327205606	11794.818757058674	6830.1718973525385	172.2647103813652	111.0399134189114	233.48950734381884	1289308614.8399785	644654307.4199892	1933962922.2599678	4918459.500000001
Copenhagen	ssp245	2049	Denmark	4919961.0	10.277306296159344	39683508.0759725	8697.75519473335	10949.551074909323	6445.959314557378	160.8931040439366	105.35411025019717	216.4320978376761	1204198263.5500433	602099131.7750217	1806297395.3250651	4919961.0
Copenhagen	ssp245	2050	Denmark	4920940.0	10.260421166334966	37738980.27253631	8271.557320007609	10363.52899716143	6179.585642853791	153.00919636128918	101.41215640887343	204.60623631370487	1145191459.014521	572595729.5072604	1717787188.5217814	4920940.0
Copenhagen	ssp245	2051	Denmark	4921409.0	10.06658036956788	34869136.568491615	7642.550480764938	9498.644593202753	5786.456368327121	141.3736811548036	95.59439880563063	187.15296350397654	1058105891.9206375	529052945.96031874	1587158837.8809562	4921409.0
Copenhagen	ssp245	2052	Denmark	4921529.500000001	10.37032444345949	41886531.019946635	9180.609538618091	11613.475797750842	6747.743279485343	169.82505630625684	109.82008638135727	229.8300262311564	1271049117.527364	635524558.763682	1906573676.2910461	4921529.500000001
Copenhagen	ssp245	2053	Denmark	4921124.000000001	10.484935127678904	41883773.301063165	9180.00510708199	11612.644704388702	6747.365509775278	169.81387539073918	109.81449592359843	229.81325485788005	1270965434.3941975	635482717.1970987	1906448151.5912962	4921124.000000001
Copenhagen	ssp245	2054	Denmark	4920242.5	10.25089008654229	39263301.197548196	8605.655056996517	10822.913385521173	6388.396728471858	159.18941421689664	104.50226533667717	213.8765630971161	1191447062.4122405	595723531.2061203	1787170593.6183608	4920242.5
Copenhagen	ssp245	2055	Denmark	4918909.0	10.101753646123116	37199324.88512255	8153.276687149799	10200.89312698194	6105.66024731766	150.82121362980274	100.3181650431302	201.3242622164754	1128815586.216305	564407793.1081525	1693223379.3244576	4918909.0
Copenhagen	ssp245	2056	Denmark	4917085.0	10.477329597045415	43438906.75572897	9520.856275227918	12081.315060589353	6960.397489866484	176.11901979089438	112.96706812367599	239.2709714581128	1318156045.720999	659078022.8604995	1977234068.5814986	4917085.0
Copenhagen	ssp245	2057	Denmark	4915240.5	10.644207087312962	45192576.64701964	9905.222278798476	12609.81831549887	7200.626242098084	183.22911176507063	116.52211411076415	249.93610941937715	1371371256.2787302	685685628.1393651	2057056884.418095	4915240.5
Copenhagen	ssp245	2058	Denmark	4913560.500000001	10.612992519303187	46715305.44215476	10238.971055814392	13068.722883895756	7409.2192277330305	189.40287447771487	119.60899546708627	259.1967534883435	1417578546.406633	708789273.2033165	2126367819.6099494	4913560.500000001
Copenhagen	ssp245	2059	Denmark	4911813.5	10.47093395081671	44784659.450785086	9815.81577003474	12486.884365948732	7144.747174120748	181.57524931497124	115.69518288571446	247.45531574422807	1358992986.231701	679496493.1158504	2038489479.3475513	4911813.5
Copenhagen	ssp245	2060	Denmark	4909594.5	10.579229329107225	44245548.4982925	9697.65446537883	12324.412572046855	7070.896358710803	179.38947394439282	114.60229520042517	244.1766526883602	1342633634.3415012	671316817.1707506	2013950451.5122519	4909594.5
Copenhagen	ssp245	2061	Denmark	4907147.0	10.457846437200981	42558569.53614696	9327.905651757888	11816.007953318061	6839.803350197715	172.54977415886054	111.18244530765904	233.91710301006196	1291442163.7443943	645721081.8721972	1937163245.6165915	4907147.0
Copenhagen	ssp245	2062	Denmark	4904670.5	10.686314999577668	46610058.32195089	10215.9031938519	13037.00457369733	7394.801814006474	188.9761597873487	119.39563812190318	258.55668145279424	1414384816.6801553	707192408.3400776	2121577225.020233	4904670.5
Copenhagen	ssp245	2063	Denmark	4902186.0	10.769087393964899	46976859.40270808	10296.297951278135	13147.547365158403	7445.04853739787	190.4633207595266	120.13921860799209	260.787422911061	1425515415.9122214	712757707.9561107	2138273123.8683321	4902186.0
Copenhagen	ssp245	2064	Denmark	4899679.0	10.579918676908447	44615925.82603686	9778.833057761156	12436.033136572554	7121.632978949758	180.89113447839094	115.35312546742433	246.4291434893575	1353872754.987645	676936377.4938225	2030809132.4814672	4899679.0
Copenhagen	ssp245	2065	Denmark	4897077.0	10.370872786564606	41854207.6679429	9173.524968315902	11603.734513585328	6743.315423046473	169.69400427257503	109.7545603645163	229.6334481806336	1270068263.6099	635034131.80495	1905102395.41485	4897077.0
Copenhagen	ssp245	2066	Denmark	4894874.5	10.551403909285185	42897594.32059915	9402.212453829601	11918.179806166667	6886.245101492537	173.92431871308457	111.86971758477111	235.97891984139795	1301729889.7175162	650864944.8587581	1952594834.5762744	4894874.5
Copenhagen	ssp245	2067	Denmark	4893161.0	10.485706240962086	45040386.37499915	9871.865506848782	12563.95275406804	7179.778259629524	182.6120704182274	116.21359343734252	249.01054739911228	1366753033.9949183	683376516.9974592	2050129550.9923775	4893161.0
Copenhagen	ssp245	2068	Denmark	4891764.0	10.399254460368732	42403358.810868025	9293.886862655658	11769.232118302494	6818.541607008821	171.9204866643369	110.8678015603973	232.97317176827647	1286732285.6381693	643366142.8190846	1930098428.457254	4891764.0
Copenhagen	ssp245	2069	Denmark	4890716.5	10.724559092737767	48275046.80472421	10580.83217637756	13538.781924670111	7622.882428085009	195.72670121322085	122.77090883483925	268.68249359160245	1464908984.9555025	732454492.4777513	2197363477.433254	4890716.5
Copenhagen	ssp245	2070	Denmark	4889929.0	10.65938258117384	45778099.71768561	10033.556102506085	12786.277323096834	7280.83488191534	185.6030607654571	117.70908861095735	253.49703291995672	1389138986.4807732	694569493.2403866	2083708479.72116	4889929.0
Copenhagen	ssp245	2071	Denmark	4889484.0	10.615870160498103	45038375.50611836	9871.424768463949	12563.346738788896	7179.502798139003	182.60391753679778	116.20951699662768	248.9983180769678	1366692014.0666943	683346007.0333471	2050038021.1000414	4889484.0
Copenhagen	ssp245	2072	Denmark	4889414.000000001	10.700565883533205	48798968.82563236	10695.664400138252	13696.676232341062	7694.652567935444	197.8508944690061	123.83300546273188	271.86878347528034	1480807427.870514	740403713.935257	2221211141.805771	4889414.000000001
Copenhagen	ssp245	2073	Denmark	4889169.5	10.803569225826106	48927365.42027786	10723.806119512607	13735.371096480798	7712.241142544415	198.3714665570795	124.09329150676852	272.6496416073903	1484703629.6887062	742351814.8443531	2227055444.533059	4889169.5
Copenhagen	ssp245	2074	Denmark	4888821.0	10.851483021143402	50501867.83856004	11068.902539958017	14209.878674593238	7927.926405322794	204.75514062432933	127.28512854039347	282.2251527082651	1532481993.2955976	766240996.6477988	2298722989.9433966	4888821.0
Copenhagen	ssp245	2075	Denmark	4888650.0	10.360081386006224	41986795.710190415	9202.585361137275	11643.692553714718	6761.478168559833	170.23157019632018	110.02334332638893	230.43979706625146	1274091655.139104	637045827.569552	1911137482.7086558	4888650.0
Copenhagen	ssp245	2076	Denmark	4888079.0	10.749897578404537	49158792.657655664	10774.529897568016	13805.116291306986	7743.943503829045	199.30976683312207	124.56244164478986	274.0570920214543	1491726302.1010096	745863151.0505048	2237589453.1515145	4888079.0
Copenhagen	ssp245	2077	Denmark	4887300.999999999	10.757219959343987	48044203.73236797	10530.23643449126	13469.21277957645	7591.260089406074	194.79076938009445	122.30294291827605	267.27859584191293	1457904039.0633254	728952019.5316627	2186856058.594988	4887300.999999999
Copenhagen	ssp245	2078	Denmark	4886626.5	10.744029265833019	47963991.97123899	10512.655774517789	13445.039372112922	7580.272176922652	194.46555823182183	122.14033734413975	266.790779119504	1455470008.702832	727735004.351416	2183205013.054248	4886626.5
Copenhagen	ssp245	2079	Denmark	4885563.999999999	10.912253379827014	51286687.49909962	11240.917808021484	14446.399668180507	8035.435947862463	207.93711916960228	128.87611781302996	286.9981205261746	1556297389.6212552	778148694.8106276	2334446084.431883	4885563.999999999
Copenhagen	ssp245	2080	Denmark	4884034.5	10.882472201364546	49325141.075327784	10810.98982472903	13855.248691153378	7766.730958304679	199.98421106876833	124.899663762613	275.0687583749237	1496774154.103448	748387077.051724	2245161231.155172	4884034.5
Copenhagen	ssp245	2081	Denmark	4882259.0	10.711649606805354	47762013.018448345	10468.386415002027	13384.169002778755	7552.603827225303	193.64665329519642	121.73088487582704	265.5624217145658	1449340946.1270504	724670473.0635252	2174011419.1905756	4882259.0
Copenhagen	ssp245	2082	Denmark	4879772.000000001	10.770600494246326	48845008.39873984	10705.755265476877	13710.55117218167	7700.959358772083	198.0375576493866	123.92633705292214	272.1487782458512	1482204501.2815762	741102250.6407881	2223306751.922364	4879772.000000001
Copenhagen	ssp245	2083	Denmark	4876293.0	10.655643381998985	45883889.918337815	10056.74299579972	12818.159301375581	7295.326690223861	186.03197732514673	117.92354689080217	254.1404077594912	1392349196.0137134	696174598.0068567	2088523794.02057	4876293.0
Copenhagen	ssp245	2084	Denmark	4872223.0	10.784770036712619	50329564.855735935	11031.137502626705	14157.951748262683	7904.323256990727	204.0565541563809	126.93583530641925	281.17727300634243	1527253449.681861	763626724.8409305	2290880174.5227914	4872223.0
Copenhagen	ssp245	2085	Denmark	4867614.000000001	10.774236621961698	50188971.752390936	11000.322575866157	14115.581223966932	7885.0639277653845	203.4865324546442	126.65082445555093	280.32224045373744	1522987144.127648	761493572.063824	2284480716.191472	4867614.000000001
Copenhagen	ssp245	2086	Denmark	4862556.5	10.919256847487944	52516863.522262	11510.545429536527	14817.137647763691	8203.953211309365	212.92475379374105	131.36993512509932	294.4795724623827	1593627149.5839343	796813574.7919672	2390440724.375901	4862556.5
Copenhagen	ssp245	2087	Denmark	4857214.0	10.881013843912886	50061773.273267284	10972.443457154124	14077.247435737885	7867.639478570363	202.97081801486502	126.39296723566137	279.54866879406876	1519127299.1917198	759563649.5958599	2278690948.7875795	4857214.0
Copenhagen	ssp245	2088	Denmark	4851702.0	10.923096021621605	52588615.543214746	11526.271899882337	14838.761544489174	8213.782255275495	213.21566570985522	131.51539108315643	294.91594033655394	1595804468.6574423	797902234.3287212	2393706702.9861636	4851702.0
Copenhagen	ssp245	2089	Denmark	4845890.499999999	10.856718274420256	51539676.62756208	11296.367480013258	14522.642967169195	8070.091992857322	208.96284013383172	129.38897829514468	288.5367019725188	1563974358.819853	781987179.4099265	2345961538.2297797	4845890.499999999
Copenhagen	ssp245	2090	Denmark	4839687.5	10.970896867113158	50595197.74684664	11089.358410267407	14238.005496268652	7940.711324266165	205.13353808393936	127.47432727019854	282.7927488976802	1535314094.5624723	767657047.2812362	2302971141.8437085	4839687.5
Copenhagen	ssp245	2091	Denmark	4833478.5	10.856447706068064	49922145.36283763	10941.840079525708	14035.16779149881	7848.512367552601	202.40470959831111	126.10991302738438	278.69950616923785	1514890282.4702995	757445141.2351497	2272335423.705449	4833478.5
Copenhagen	ssp245	2092	Denmark	4827362.5	11.016062805031277	54673283.10718134	11983.185338559946	15467.017522670889	8499.353154449002	221.6677570578314	135.74143675714456	307.59407735851835	1659063822.0342102	829531911.0171051	2488595733.0513153	4827362.5
Copenhagen	ssp245	2093	Denmark	4821326.5	11.078322734265129	54486840.472202435	11942.321199386486	15410.829331307385	8473.81306746559	220.91184268124823	135.3634795688529	306.4602057936434	1653406209.8880389	826703104.9440194	2480109314.8320584	4821326.5
Copenhagen	ssp245	2094	Denmark	4815261.500000001	10.870481109386944	51178298.02540653	11217.16121104766	14413.734347341495	8020.588074753821	207.4976640983727	128.65639027741517	286.33893791933025	1553008305.00307	776504152.501535	2329512457.5046053	4815261.500000001
Copenhagen	ssp245	2095	Denmark	4809379.500000001	11.058045237355826	55535645.871747285	12172.196355451113	15726.907670896242	8617.48504000598	225.1641269285921	137.48962169252488	312.83863216465926	1685232268.1718976	842616134.0859488	2527848402.2578464	4809379.500000001
Copenhagen	ssp245	2096	Denmark	4803822.0	10.739105283527989	48211663.774849586	10566.940005446137	13519.680189639403	7614.199821252871	195.46972059546113	122.64241852595939	268.29702266496287	1462985623.3825428	731492811.6912714	2194478435.0738144	4803822.0
Copenhagen	ssp245	2097	Denmark	4798190.000000001	10.831546650074245	49391333.41506506	10825.497734808432	13875.19706751256	7775.798402104305	200.2525817728873	125.03384911467249	275.4713144311021	1498782764.3407118	749391382.1703559	2248174146.511068	4798190.000000001
Copenhagen	ssp245	2098	Denmark	4792572.0	11.054682511939635	52034058.38980991	11404.725126533329	14671.634731134294	8137.815521932367	210.96726514984795	130.39119080315282	291.5433394965431	1578976400.939968	789488200.469984	2368464601.409952	4792572.0
Dubai	ssp245	2024	United Arab Emirates	8747775.5	28.273674087339714	2375252.711554722	520.6033340394024	774.0843277366091	267.1223403421957	150.4615755128537	52.78221727459666	248.14093375111165	71101754.24778381	35550877.123891905	106652631.37167571	8747775.5
Dubai	ssp245	2025	United Arab Emirates	9028876.0	28.402474750908443	2965866.9556800425	650.0530313819384	952.0776615825961	348.0284011812807	187.8743313258009	71.48859518107007	304.260067470531	88781434.66105333	44390717.330526665	133172151.99158	9028876.0
Dubai	ssp245	2026	United Arab Emirates	9224061.5	28.284223139987365	2694834.580084802	590.6486750870912	870.3966716771812	310.9006784970012	170.70564942148084	62.90425422891026	278.50704461405314	80668244.31754993	40334122.158774965	121002366.47632489	9224061.5
Dubai	ssp245	2027	United Arab Emirates	9376129.5	28.274978045422177	2768467.0414959756	606.7872967662526	892.5872764860281	320.987317046477	175.3699346568679	65.23639684660341	285.50347246713216	82872387.54426794	41436193.77213397	124308581.3164019	9376129.5
Dubai	ssp245	2028	United Arab Emirates	9504931.499999998	28.271113841417215	2697177.876562714	591.1622743151268	871.10287061573	311.2216780145234	170.85408671333047	62.978472874834495	278.7297005518245	80738389.48125896	40369194.74062948	121107584.22188844	9504931.499999998
Dubai	ssp245	2029	United Arab Emirates	9615564.5	28.39741291269844	2693768.086119227	590.4149229850474	870.075262536871	310.7545834332238	170.6380918257971	62.87047543106826	278.40570822052644	80636319.46531083	40318159.73265541	120954479.19796625	9615564.5
Dubai	ssp245	2030	United Arab Emirates	9715039.499999998	28.40508909124147	3238647.764130208	709.8406058367693	1034.2855764579886	385.39563521555	205.15376858711943	80.12831381172947	330.1792233625099	96946963.28526466	48473481.64263233	145420444.92789698	9715039.499999998
Dubai	ssp245	2031	United Arab Emirates	9812313.0	28.306428422951434	3124703.9250395223	684.8666137073039	999.9463372799738	369.78689013463406	197.93593889423235	76.51939896528572	319.35247882317947	93536123.33309291	46768061.66654646	140304184.99963936	9812313.0
Dubai	ssp245	2032	United Arab Emirates	9912495.0	28.49750544162615	3849538.4658981785	843.7344582790643	1218.389623566144	469.0792929919843	243.8509467892665	99.47690291280313	388.22499066572925	115233607.20237929	57616803.60118964	172850410.80356893	9912495.0
Dubai	ssp245	2033	United Arab Emirates	10014858.0	28.601080007081134	2922408.1002303963	640.5278027902352	938.9804722690043	342.0751333114661	185.1214083087556	70.11213367254663	300.13068294496213	87480520.09097882	43740260.04548941	131220780.13646823	10014858.0
Dubai	ssp245	2034	United Arab Emirates	10117407.0	28.464820491015338	3368572.646850342	738.3172924603602	1073.4410205654262	403.19356435529437	213.383925512022	84.24339227418056	342.52445874986313	100836186.119071	50418093.0595355	151254279.1786065	10117407.0
Dubai	ssp245	2035	United Arab Emirates	10218030.999999998	28.537531720330676	3645524.27159883	799.0190184326316	1156.9058937772993	441.13214308796387	230.9275652257211	93.01521213103027	368.83991832041283	109126565.60820839	54563282.804104194	163689848.41231257	10218030.999999998
Dubai	ssp245	2036	United Arab Emirates	10315845.000000002	28.46990595833438	3655428.556489845	801.1898206005253	1159.890746758153	442.4888944428974	231.5549571246062	93.32890808047244	369.78100616873814	109423044.38997999	54711522.194989994	164134566.58497	10315845.000000002
Dubai	ssp245	2037	United Arab Emirates	10411831.0	28.700406056634804	3390537.1677424577	743.1314340257554	1080.0604652178445	406.2024028336664	214.77527911525604	84.939069075797	344.61148915471404	101493680.77597399	50746840.387986995	152240521.163961	10411831.0
Dubai	ssp245	2038	United Arab Emirates	10507697.0	28.659924792382547	4099750.407487465	898.5754317780858	1293.795962127299	503.35490142887284	259.70074784854705	107.40180344244274	411.99969225465026	122723550.43839717	61361775.219198585	184085325.65759575	10507697.0
Dubai	ssp245	2039	United Arab Emirates	10604777.0	28.59593764435022	4749797.709683263	1041.0515528073015	1489.700628542471	592.4024770721327	300.87832056342904	127.99058979988442	473.76605132697483	142182323.52191773	71091161.76095887	213273485.2828766	10604777.0
Dubai	ssp245	2040	United Arab Emirates	10703997.0	28.66089973129857	4040837.643871492	885.6630452321191	1276.0414306265948	495.28465983764363	255.96888926004536	105.53587414819233	406.4019043719006	120960032.46816021	60480016.234080106	181440048.70224032	10703997.0
Dubai	ssp245	2041	United Arab Emirates	10805252.499999998	28.711041932159098	4095300.0382474177	897.6000083830071	1292.4547549590652	502.7452618069485	259.4188369747212	107.26084800553	411.57682594391366	122590331.32513046	61295165.66256523	183885496.9876957	10805252.499999998
Dubai	ssp245	2042	United Arab Emirates	10906574.5	28.73865304719607	3677789.7969578477	806.0909144017313	1166.6297507348113	445.5520780686513	232.97144112854787	94.0371500824439	371.90573217465237	110092414.60759807	55046207.30379903	165138621.9113971	10906574.5
Dubai	ssp245	2043	United Arab Emirates	11007755.0	28.76156985841211	5122898.863130778	1122.8271480834696	1602.1420720472015	643.5122241197377	324.5126004445966	139.8077297404681	509.21747114872556	153350881.0370575	76675440.51852874	230026321.55558622	11007755.0
Dubai	ssp245	2044	United Arab Emirates	11111355.5	28.66232354640283	4594333.279835037	1006.977157224129	1442.848334615608	571.1059798326498	291.030348203529	123.06660361993411	458.99409278712625	137528589.7816857	68764294.89084285	206292884.67252856	11111355.5
Dubai	ssp245	2045	United Arab Emirates	11218737.5	28.751891482611406	5045576.939755513	1105.8798772066993	1578.8395745916423	632.9201798217562	319.61460438879567	137.35873171256733	501.8704770650243	151036295.99646395	75518147.99823198	226554443.99469593	11218737.5
Dubai	ssp245	2046	United Arab Emirates	11331206.5	28.895878798498302	5000809.422369282	1096.0678186014975	1565.3479940094903	626.7876431935053	316.7787835243597	135.94082128034924	497.61674576836987	149696207.4223113	74848103.71115565	224544311.13346696	11331206.5
Dubai	ssp245	2047	United Arab Emirates	11450607.499999998	28.926596185661843	4239881.931709144	929.2891905116047	1336.0273803858872	522.551000637322	268.5774496036249	111.84015431998216	425.31474488726695	126918302.91635787	63459151.45817894	190377454.3745368	11450607.499999998
Dubai	ssp245	2048	United Arab Emirates	11576156.0	28.960104259919703	5094483.4339773385	1116.5991088169621	1593.5785180557536	639.6196995781705	322.71261081886007	138.90773492760002	506.5174867101193	152500282.34047046	76250141.17023523	228750423.5107057	11576156.0
Dubai	ssp245	2049	United Arab Emirates	11706260.5	28.910494934484614	5657848.2861463195	1240.0763366896158	1763.3597063806524	716.7929669985789	358.399240217732	156.7510496270354	560.0474308084256	169364268.67586103	84682134.33793052	254046403.01379156	11706260.5
Dubai	ssp245	2050	United Arab Emirates	11840029.5	28.971450198902083	4924957.805816192	1079.4428067542453	1542.488602719518	616.3970107889725	311.97392479237874	133.5383919143584	490.40945767039767	147425635.12774283	73712817.56387141	221138452.69161424	11840029.5
Dubai	ssp245	2051	United Arab Emirates	11976808.0	29.10907115500492	5010664.988582881	1098.2279427031085	1568.3181646492048	628.137720757012	317.40308931416234	136.25297417525087	498.55320445307126	149991227.8399212	74995613.9199606	224986841.7598818	11976808.0
Dubai	ssp245	2052	United Arab Emirates	12116673.0	29.063919853832065	5290295.466922819	1159.5168146680262	1652.590363600967	666.4432657350857	335.1164223535361	145.1096406949366	525.1232040121358	158361797.19214088	79180898.59607044	237542695.78821132	12116673.0
Dubai	ssp245	2053	United Arab Emirates	12259666.5	29.011671594502626	5375277.147080829	1178.1429363464945	1678.2012809088606	678.0845917841283	340.49962954833336	147.80124429233692	533.1980148043328	160905672.42224365	80452836.21112183	241358508.63336548	12259666.5
Dubai	ssp245	2054	United Arab Emirates	12405819.0	29.078385220723117	5499272.520986481	1205.3200045997878	1715.569749757139	695.0702594424366	348.3541787604637	151.7285188984013	544.9798386225261	164617398.99365807	82308699.49682903	246926098.4904871	12405819.0
Dubai	ssp245	2055	United Arab Emirates	12554353.0	29.130393563159295	4985841.241812098	1092.7871214930738	1560.8370354854073	624.7372075007403	315.8306166121657	135.46673782425168	496.1944954000788	149248143.98454058	74624071.99227029	223872215.97681087	12554353.0
Dubai	ssp245	2056	United Arab Emirates	12704408.0	29.097393117993704	5923924.625594266	1298.3944384864258	1843.5470963512662	753.2417806215852	375.2539795241124	165.17841928022634	585.3295397680013	177329103.07286885	88664551.53643443	265993654.6093033	12704408.0
Dubai	ssp245	2057	United Arab Emirates	12856019.999999998	29.22549067623651	5960790.749537138	1306.4746848300692	1854.657435073776	758.2919345863623	377.5892826539731	166.34607084515486	588.8324944627875	178432668.21012932	89216334.10506466	267649002.31519398	12856019.999999998
Dubai	ssp245	2058	United Arab Emirates	13009160.999999998	29.132733634450965	5721065.525488341	1253.9321699700586	1782.4114771412615	725.4528627988559	362.4037679821681	158.75331350925396	566.0542224550827	171256638.52520537	85628319.26260269	256884957.78780806	13009160.999999998
Dubai	ssp245	2059	United Arab Emirates	13163284.499999998	29.049294381518262	5555755.713164245	1217.6998823373797	1732.592081646328	702.8076830284317	351.93213492644225	153.5174969813905	550.3467728714934	166308189.21139672	83154094.60569836	249462283.8170951	13163284.499999998
Dubai	ssp245	2060	United Arab Emirates	13317550.000000002	29.12862054237434	6742597.582784475	1477.8296071856498	2090.2704533126994	865.3887610586002	427.11322901339844	191.10804402486914	663.1184140019282	201835583.21634144	100917791.60817072	302753374.8245121	13317550.000000002
Dubai	ssp245	2061	United Arab Emirates	13472263.5	29.148528335767573	6240885.164776885	1367.865241594945	1939.0694506254804	796.6610325644098	395.33200400918304	175.21743152276122	615.4465764956067	186817125.2330274	93408562.6165137	280225687.84954107	13472263.5
Dubai	ssp245	2062	United Arab Emirates	13628268.500000002	29.21469064869172	5736656.909136043	1257.3494595366783	1787.1102502953636	727.5886687779931	363.39141200701283	159.24713552167538	567.5356884923444	171723357.17080864	85861678.58540432	257585035.75621295	13628268.500000002
Dubai	ssp245	2063	United Arab Emirates	13785442.5	29.2705127739269	6416385.947292323	1406.3311665298356	1991.9600974109549	820.7022356487164	406.4491891880741	180.77602411220633	632.1223542639434	192070635.0797919	96035317.53989595	288105952.61968786	13785442.5
Dubai	ssp245	2064	United Arab Emirates	13943672.0	29.275266076215164	6490167.740163359	1422.5025183919802	2014.1957062214037	830.809330562557	411.1229338997578	183.11289646804818	639.1329713314658	194279248.45350048	97139624.22675024	291418872.6802507	13943672.0
Dubai	ssp245	2065	United Arab Emirates	14102842.499999998	29.234179646263435	7088030.1611017175	1553.5408572277852	2194.3734221206355	912.7082923349348	448.9948291118848	202.04884407411177	695.9408141496583	212175898.65865698	106087949.32932849	318263847.9879855	14102842.499999998
Dubai	ssp245	2066	United Arab Emirates	14262379.5	29.354961616182532	6859998.56378922	1503.5613290497035	2125.651570875773	881.4710872236338	434.5500530964951	194.82645606641654	674.2736501265738	205349910.62211224	102674955.31105612	308024865.93316835	14262379.5
Dubai	ssp245	2067	United Arab Emirates	14422406.5	29.44112880160009	6467961.616489754	1417.6354227922861	2007.5034497718243	827.767395812748	409.71627584703293	182.40956744168537	637.0229842523795	193614521.56336543	96807260.78168271	290421782.3450481	14422406.5
Dubai	ssp245	2068	United Arab Emirates	14583360.499999998	29.38002699192422	6703268.577457474	1469.2095512235674	2078.417876364836	860.0012260822988	424.62191342576983	189.8623862310541	659.3814406204845	200658293.2134854	100329146.6067427	300987439.8202281	14583360.499999998
Dubai	ssp245	2069	United Arab Emirates	14745310.5	29.431288520084376	7056357.305637978	1546.5988615097053	2184.8281780082757	908.3695450111348	446.9884961811255	201.04567760873255	692.9313147535197	211227790.87435535	105613895.43717767	316841686.31153303	14745310.5
Dubai	ssp245	2070	United Arab Emirates	14908141.499999998	29.472379605999276	6777147.459424436	1485.4021828875589	2100.6827449028247	870.1216208722934	429.3018082949789	192.2023336656588	666.4012829242972	202869812.89059702	101434906.44529851	304304719.33589554	14908141.499999998
Dubai	ssp245	2071	United Arab Emirates	15071899.000000002	29.485015781635294	6947457.861337109	1522.7304901560897	2152.0091673970546	893.4518129151255	440.090206208746	197.59653262254247	682.5838797949527	207967951.83123612	103983975.91561806	311951927.7468542	15071899.000000002
Dubai	ssp245	2072	United Arab Emirates	15236658.0	29.362885612271647	7392476.142322169	1620.2687435226785	2286.1242657761136	954.4132212692433	468.2801126398885	211.69148583811423	724.8687394416638	221289305.090385	110644652.5451925	331933957.6355775	15236658.0
Dubai	ssp245	2073	United Arab Emirates	15402676.000000002	29.347402256943408	7511510.850745034	1646.3585426290601	2321.9977395473884	970.7193457107318	475.8204260065018	215.4616425214189	736.1792094915791	224852537.1389444	112426268.5694722	337278805.7084166	15402676.000000002
Dubai	ssp245	2074	United Arab Emirates	15569546.999999998	29.527630607902722	6615881.287177215	1450.056172532004	2052.081980663936	848.0303644000714	419.0863216500367	187.09459034318846	651.0780529568867	198042407.4983945	99021203.74919724	297063611.24759173	15569546.999999998
Dubai	ssp245	2075	United Arab Emirates	15736647.5	29.47691513522482	7804858.9367838735	1710.6540135416822	2410.404012052244	1010.9040150311206	494.4027077925063	224.75278341442285	764.0526321705895	233633734.7863047	116816867.39315236	350450602.17945707	15736647.5
Dubai	ssp245	2076	United Arab Emirates	15904233.999999998	29.42388415414075	8217787.9574999185	1801.1590043835554	2534.8483744598193	1067.4696343072915	520.5599039214421	237.83138147888988	803.288426363993	245994515.4349933	122997257.71749665	368991773.15248996	15904233.999999998
Dubai	ssp245	2077	United Arab Emirates	16072197.499999998	29.552864752064767	7926274.636476443	1737.265673748273	2446.9950448363065	1027.53630266024	502.09384624648084	228.59835264140966	775.5893398515504	237268240.36938173	118634120.18469086	355902360.5540726	16072197.499999998
Dubai	ssp245	2078	United Arab Emirates	16240390.0	29.509436520150444	8685060.640316281	1903.5749348638542	2675.67027887023	1131.479590857478	550.1595266094455	252.63119282289293	847.6878603959972	259982040.761747	129991020.3808735	389973061.1426205	16240390.0
Dubai	ssp245	2079	United Arab Emirates	16408726.999999998	29.47260362617519	8051817.299922648	1764.78187395566	2484.829820121464	1044.7339277898568	510.0464092913741	232.57463416385636	787.5181844188924	241026284.11796498	120513142.05898249	361539426.1769475	16408726.999999998
Dubai	ssp245	2080	United Arab Emirates	16577128.500000002	29.48556908979865	9088163.589991525	1991.9262662995238	2797.1533595942756	1186.6991730047712	575.6942853351054	265.39857218572206	885.9899984844858	272048683.9129953	136024341.95649764	408073025.8694929	16577128.500000002
Dubai	ssp245	2081	United Arab Emirates	16745732.0	29.61461040875614	8079562.211176262	1770.8629503948086	2493.1913002252927	1048.5346005643246	511.80392462411345	233.45339183022523	790.1544574180004	241856811.2665017	120928405.63325085	362785216.89975256	16745732.0
Dubai	ssp245	2082	United Arab Emirates	16914556.5	29.661889778539347	8449689.614735778	1851.9867648736067	2604.73654513364	1099.2369846135734	535.2498308256468	245.176344930993	825.3233167203007	252936351.37616578	126468175.68808289	379404527.0642487	16914556.5
Dubai	ssp245	2083	United Arab Emirates	17083656.000000004	29.681499996728864	7428916.650456822	1628.2557042097255	2297.1063367208035	959.4050716986477	470.5884549226916	212.84565697951464	728.3312528658691	222380129.6756806	111190064.8378403	333570194.5135209	17083656.000000004
Dubai	ssp245	2084	United Arab Emirates	17252901.5	29.639390722705624	7876773.50759324	1726.4161112533238	2432.0768964057515	1020.7553261008967	498.95817238525234	227.03051571079558	770.8858290597091	235786453.99620128	117893226.99810064	353679680.9943019	17252901.5
Dubai	ssp245	2085	United Arab Emirates	17422009.5	29.61786854881831	8229543.826853818	1803.73563328304	2538.391239196611	1069.0800273694695	521.3045853677188	238.20372220202776	804.4054485334066	246346420.27850914	123173210.13925457	369519630.4177637	17422009.5
Dubai	ssp245	2086	United Arab Emirates	17591067.0	29.75855702198468	7572582.714840779	1659.7441566774423	2340.4029588639146	979.0853544909706	479.6890538988702	217.3959564676043	741.9821513301345	226680686.47701898	113340343.23850949	340021029.7155285	17591067.0
Dubai	ssp245	2087	United Arab Emirates	17760255.5	29.87774859955772	7738906.286940032	1696.1986382334426	2390.5278710034145	1001.8694054634708	490.22490407651577	222.66388155642724	757.7859265966019	231659482.076951	115829741.0384755	347489223.1154265	17760255.5
Dubai	ssp245	2088	United Arab Emirates	17929413.0	29.621014352913882	9191601.988553714	2014.5976961213737	2828.3265755993193	1200.8688166434276	582.2466426234398	268.67475082988994	895.8185344169913	275145049.85274357	137572524.92637178	412717574.7791153	17929413.0
Dubai	ssp245	2089	United Arab Emirates	18098498.0	29.704313962060347	8026564.594873807	1759.2470344929006	2477.219415860169	1041.274653125632	508.4467640118973	231.77481152411715	785.1187164996759	240270359.65580603	120135179.82790302	360405539.48370904	18098498.0
Dubai	ssp245	2090	United Arab Emirates	18267331.5	29.71705369707037	8675588.662758887	1901.4988849882602	2672.8157102912887	1130.1820596852317	549.5595194356476	252.3311892359932	846.7878496353014	259698502.8387078	129849251.4193539	389547754.2580617	18267331.5
Dubai	ssp245	2091	United Arab Emirates	18435944.000000004	29.71218765653653	7716265.765043684	1691.2363320643803	2383.704700020954	998.767964107807	488.7907288502798	221.94679394330993	755.6346637572515	230981751.7385811	115490875.86929055	346472627.60787165	18435944.000000004
Dubai	ssp245	2092	United Arab Emirates	18604440.000000004	29.66286633103148	9461688.274996538	2073.7946904102114	2909.722442746471	1237.8669380739511	599.3553940354141	277.22912653587775	921.4816615349546	283229919.58931345	141614959.79465672	424844879.38397014	18604440.000000004
Dubai	ssp245	2093	United Arab Emirates	18772755.0	29.779255840201206	8836867.642660603	1936.8477025009652	2721.420334371258	1152.2750706306724	559.7758173878915	257.43933821211544	862.1122965636707	264526291.62030616	132263145.81015308	396789437.43045926	18772755.0
Dubai	ssp245	2094	United Arab Emirates	18941262.0	29.8431957599526	9227437.092403501	2022.4519654583128	2839.126195937611	1205.7777349790144	584.5166352678755	269.8097471521079	899.223523383647	276217752.02669597	138108876.01334798	414326628.04004395	18941262.0
Dubai	ssp245	2095	United Arab Emirates	19110096.5	29.756045803808522	8921787.294710733	1955.4602289777067	2747.0125582767773	1163.9078996786357	565.1550953810579	260.1289772086984	870.1812135534151	267068310.07649165	133534155.03824583	400602465.1147375	19110096.5
Dubai	ssp245	2096	United Arab Emirates	19279408.499999996	29.742466126633268	9032048.063293196	1979.6269727766025	2780.241831000259	1179.0121145529456	572.1396191235108	263.6212390799235	880.6579991670951	270368899.53915596	135184449.76957798	405553349.30873394	19279408.499999996
Dubai	ssp245	2097	United Arab Emirates	19449516.0	29.743256644999676	9213408.496365886	2019.377204682945	2834.8983998714803	1203.85600949441	583.6279868087929	269.36542292256695	897.8905506950225	275797814.483606	137898907.241803	413696721.725409	19449516.0
Dubai	ssp245	2098	United Arab Emirates	19620382.5	29.76381879866374	9231789.442365237	2023.405905175954	2840.437863049367	1206.3739473025403	584.792337061305	269.94759804882426	899.6370760737925	276348036.9921122	138174018.4960561	414522055.48816836	19620382.5
Dublin	ssp245	2024	Ireland	3922866.0	10.729276166924079	12155991.05132136	2664.3268057692076	2616.827298221818	2711.826313316597	46.02429692639427	47.11832259646071	44.93027125632785	562044862.0182841	281022431.00914204	843067293.0274261	3922866.0
Dublin	ssp245	2025	Ireland	3979180.4999999995	10.580433546131674	11753629.915798135	2576.13806373672	2495.567777927148	2656.708349546292	44.50090090752795	46.35662458702755	42.64517722802834	543441277.3379486	271720638.6689743	815161916.0069228	3979180.4999999995
Dublin	ssp245	2026	Ireland	4034647.0	10.715123408328155	11556181.692731626	2532.861740872828	2436.062833989296	2629.6606477563596	43.75333408162003	45.982841174073585	41.52382698916648	534312053.82826996	267156026.91413498	801468080.7424049	4034647.0
Dublin	ssp245	2027	Ireland	4091243.4999999995	10.739889907870321	12042029.55694751	2639.348943988638	2582.482738273535	2696.2151497037407	45.5928226325179	46.90258544952252	44.28305981551326	556775734.0541118	278387867.0270559	835163601.0811677	4091243.4999999995
Dublin	ssp245	2028	Ireland	4149138.0	10.66658984221087	11505240.446393026	2521.696536195874	2420.710677558485	2622.6823948332635	43.5604633368663	45.886405801696725	41.23452087203587	531956732.43583566	265978366.21791783	797935098.6537535	4149138.0
Dublin	ssp245	2029	Ireland	4205770.0	10.695200731503965	11442243.83324476	2507.8890593414594	2401.725396883665	2614.0527217992544	43.32194927275995	45.76714876964355	40.8767497758763	529044018.6476262	264522009.3238131	793566027.9714394	4205770.0
Dublin	ssp245	2030	Ireland	4259797.000000001	10.686127280081555	13109197.531609755	2873.248774051596	2904.095004610102	2842.4025434930895	49.633271126500986	48.922809696514065	50.3437325564879	606117352.8935024	303058676.4467512	909176029.3402536	4259797.000000001
Dublin	ssp245	2031	Ireland	4311242.0	10.806966095460663	12001798.042754326	2630.531077864104	2570.358172352301	2690.7039833759072	45.440500444453775	46.82642435549046	44.054576533417034	554915588.2422214	277457794.1211107	832373382.363332	4311242.0
Dublin	ssp245	2032	Ireland	4359533.5	10.823678920338784	12513773.97735414	2742.7449813380363	2724.6522896289575	2760.8376730471145	47.3789135556269	47.79563091107702	46.96219620017673	578587326.9185623	289293663.45928115	867880990.3778434	4359533.5
Dublin	ssp245	2033	Ireland	4403585.5	10.883293577446208	14199546.228622885	3112.2293103832408	3232.6932420661137	2991.7653787003674	53.76148510533367	50.9869166859304	56.53605352473695	656530756.48826	328265378.24413	984796134.73239	4403585.5
Dublin	ssp245	2034	Ireland	4443295.5	10.899966163215653	14021506.748141095	3073.206958496821	3179.0375082222868	2967.3764087713553	53.0874025167798	50.64987539165347	55.52492964190607	648298916.3348147	324149458.16740733	972448374.5022221	4443295.5
Dublin	ssp245	2035	Ireland	4478782.499999999	10.957245081205059	15411954.626027117	3377.962657759511	3598.076594708485	3157.848720810536	58.351834328411556	53.28209129746935	63.42157735935381	712587717.0068976	356293858.5034488	1068881575.5103464	4478782.499999999
Dublin	ssp245	2036	Ireland	4512155.0	10.883554694155823	14469880.096442796	3171.480569083495	3314.1637227789633	3028.7974153880264	54.7850072640185	51.498677765272824	58.071336762764105	669029923.4254705	334514961.71273524	1003544885.1382058	4512155.0
Dublin	ssp245	2037	Ireland	4544580.0	10.884301309483089	13868520.95966725	3039.6758267765263	3132.932202106882	2946.419451446171	52.508176740410654	50.3602625034689	54.65609097735238	641225459.6326408	320612729.8163204	961838189.4489613	4544580.0
Dublin	ssp245	2038	Ireland	4574798.5	10.80622888408104	13133104.728689458	2878.4887076581063	2911.2999133190538	2845.6775019971583	49.72378714715525	48.9680677068412	50.47950658746932	607222726.9619083	303611363.4809542	910834090.4428625	4574798.5
Dublin	ssp245	2039	Ireland	4601540.999999999	10.868075725118171	12368271.262203548	2710.853975277633	2680.802156295903	2740.9057942593627	46.82801975047251	47.520184008499825	46.13585549244509	571859857.8775905	285929928.93879527	857789786.8163857	4601540.999999999
Dublin	ssp245	2040	Ireland	4624554.0	10.792784361293826	11914430.898231598	2611.3821146810405	2544.028347975589	2678.7358813864926	45.109716110692034	46.66103218860959	43.558400032774564	550876077.6436291	275438038.82181454	826314116.4654436	4624554.0
Dublin	ssp245	2041	Ireland	4647453.5	10.766635858686861	13865986.325642616	3039.1202905519485	3132.1683397980873	2946.07224130581	52.4985802584409	50.35546426248402	54.641696254397715	641108268.1980116	320554134.0990058	961662402.2970175	4647453.5
Dublin	ssp245	2042	Ireland	4667023.0	10.7298120641479	11495364.228531403	2519.5318857056554	2417.734283134434	2621.329488276877	43.523070582836276	45.86770942468171	41.17843174099089	531500095.2532429	265750047.62662145	797250142.8798643	4667023.0
Dublin	ssp245	2043	Ireland	4680814.0	10.859563911861976	12988791.464258129	2846.8584031252117	2867.8082445863242	2825.9085616640996	49.17739677021585	48.6948725183715	49.659921022060196	600550253.4093801	300275126.70469004	900825380.1140702	4680814.0
Dublin	ssp245	2044	Ireland	4692973.5	10.90600777803253	14629757.479918392	3206.5221873795163	3362.3459479359926	3050.69842682304	55.39032559123913	51.80133692888314	58.97931425359504	676422020.1748024	338211010.0874012	1014633030.2622037	4692973.5
Dublin	ssp245	2045	Ireland	4703516.0	10.854222988606413	11545417.443841824	2530.502453444926	2432.818813775931	2628.186093113921	43.712579116845795	45.962463691686466	41.462694542005025	533814357.60947084	266907178.80473542	800721536.4142063	4703516.0
Dublin	ssp245	2046	Ireland	4711766.5	10.892078947553326	12893986.186600357	2826.079164186522	2839.236791045626	2812.9215373274183	48.8184506151316	48.51539944082937	49.12150178943384	596166833.0058275	298083416.5029138	894250249.5087414	4711766.5
Dublin	ssp245	2047	Ireland	4718598.0	11.02605752946456	17876871.117292933	3918.218327078046	4340.928140021471	3495.508514134621	67.68435588208861	57.94835207430788	77.42035968986949	826555689.1262436	413277844.5631218	1239833533.6893654	4718598.0
Dublin	ssp245	2048	Ireland	4725159.000000001	11.013877159547318	17626350.605978943	3863.309721858541	4265.428807844652	3461.19063587243	66.73584988614085	57.474099076334	75.99760069594777	814972613.2898303	407486306.64491516	1222458919.9347456	4725159.000000001
Dublin	ssp245	2049	Ireland	4730887.000000001	10.928694980042684	15555269.68204145	3409.37417688594	3641.267433507325	3177.4809202645542	58.89444534747018	53.55339680699866	64.23549388794167	719214037.3573027	359607018.67865133	1078821056.035954	4730887.000000001
Dublin	ssp245	2050	Ireland	4735207.0	10.866481174057808	14369406.074092928	3149.458865554757	3283.8838804269485	3015.033850682565	54.40459844185868	51.30847335419291	57.50072352952439	664384402.7279283	332192201.36396414	996576604.0918925	4735207.0
Dublin	ssp245	2051	Ireland	4738522.499999999	10.769176655448721	12832612.924296241	2812.627490256853	2820.740739392331	2804.514241121375	48.586082786321896	48.39921552642452	48.77295004621924	593329176.5286474	296664588.2643237	889993764.7929711	4738522.499999999
Dublin	ssp245	2052	Ireland	4741785.5	11.006655205012713	17014357.522903435	3729.1742515954156	4080.992536232855	3377.3559669579768	64.41875774174517	56.31555300413615	72.52196247935416	786676477.9536736	393338238.9768368	1180014716.9305105	4741785.5
Dublin	ssp245	2053	Ireland	4745137.000000001	10.9266925237384	16498255.213988334	3616.0559373126544	3925.4548540940577	3306.657020531251	62.46472159532006	55.3385349309236	69.59090825971649	762813952.0784216	381406976.0392108	1144220928.1176324	4745137.000000001
Dublin	ssp245	2054	Ireland	4748638.5	10.912796795858414	16448731.482463516	3605.2014208140636	3910.5298939084955	3299.872947719632	62.277217761615525	55.24478301407133	69.30965250915973	760524170.9545312	380262085.4772656	1140786256.4317968	4748638.5
Dublin	ssp245	2055	Ireland	4751792.0	10.951800188856186	17348367.12212081	3802.381834985525	4181.652963394255	3423.110706576795	65.68336520202891	56.94785673427802	74.41887366977974	802119758.4161494	401059879.2080747	1203179637.6242242	4751792.0
Dublin	ssp245	2056	Ireland	4755254.5	10.960546490232623	16093350.071361043	3527.309604682015	3803.4286467269285	3251.1905626371017	60.931693606682956	54.57202093660505	67.29136627676088	744092742.5894018	372046371.2947009	1116139113.8841028	4755254.5
Dublin	ssp245	2057	Ireland	4758650.5	11.20761618378476	20345730.335347317	4459.338155692705	5084.967904366627	3833.708407018783	77.03180515557466	62.6220767110509	91.44153360009841	940705957.3105092	470352978.6552546	1411058935.9657638	4758650.5
Dublin	ssp245	2058	Ireland	4760700.0	11.038825214704822	17071703.43201651	3741.7432179763637	4098.274865006659	3385.2115709460695	64.63587744324794	56.42411285488754	72.84764203160842	789327925.5763885	394663962.78819424	1183991888.3645828	4760700.0
Dublin	ssp245	2059	Ireland	4761802.0	11.061082747840715	18943119.276580498	4151.916553771211	4662.263201724572	3641.5699058178484	71.72132182530777	59.966835045917456	83.47580860469807	875854779.3471804	437927389.6735902	1313782169.0207705	4761802.0
Dublin	ssp245	2060	Ireland	4762236.0	11.011498406421223	17526506.472347803	3841.426076131168	4235.338794969513	3447.5133572928216	66.35782591152648	57.2850870890268	75.4305647340262	810356216.1509113	405178108.07545567	1215534324.226367	4762236.0
Dublin	ssp245	2061	Ireland	4763023.0	10.95329332788225	16850256.440775733	3693.2068911290708	4031.5374155916297	3354.876366666511	63.79744789560428	56.00489808106571	71.58999771014281	779089094.1137124	389544547.0568562	1168633641.1705687	4763023.0
Dublin	ssp245	2062	Ireland	4764214.0	11.071061004476311	18390372.67022732	4030.7666126527056	4495.682032686628	3565.851192618783	69.62854519949045	58.9204467330088	80.33664366597213	850297966.3496044	425148983.1748022	1275446949.5244064	4764214.0
Dublin	ssp245	2063	Ireland	4764992.999999999	11.152162925106273	19601050.223599374	4296.120596953429	4860.543761100123	3731.6974328067354	74.21234120289799	61.212344734712566	87.21233767108333	906274899.498105	453137449.7490525	1359412349.2471576	4764992.999999999
Dublin	ssp245	2064	Ireland	4764335.5	11.095263356344548	18599914.18024313	4076.6935189575415	4558.831528855777	3594.555509059305	70.42189891574898	59.31712359113806	81.52667424035977	859986335.5320686	429993167.7660343	1289979503.2981029	4764335.5
Dublin	ssp245	2065	Ireland	4762213.5	11.010722061288165	17884561.987764407	3919.9039973183685	4343.245936601915	3496.5620580348223	67.71347460261963	57.962911434573385	77.46403777066583	826911284.5042499	413455642.25212497	1240366926.7563748	4762213.5
Dublin	ssp245	2066	Ireland	4758876.5	10.98125259884118	15577711.728184186	3414.292981519964	3648.030789879109	3180.55517316082	58.97941409999302	53.59588118326008	64.36294701672591	720251668.6515714	360125834.3257857	1080377502.9773571	4758876.5
Dublin	ssp245	2067	Ireland	4754275.0	11.06347651223199	20878559.985060956	4576.122736451859	5245.546702910464	3906.6987699932542	79.04917337393456	63.63076082023086	94.4675859276383	965341889.1475915	482670944.57379574	1448012833.7213871	4754275.0
Dublin	ssp245	2068	Ireland	4748370.0	11.029329846903524	18727829.774203002	4104.729813524088	4597.381433884779	3612.0781931633974	70.9062053991174	59.55927683282227	82.25313396541256	865900645.7724782	432950322.8862391	1298850968.6587174	4748370.0
Dublin	ssp245	2069	Ireland	4740965.0	11.130381650493673	19191135.14342398	4206.276195819097	4737.007709540416	3675.5446820977777	72.66034488396815	60.43634657524765	84.88434319268873	887322050.3471231	443661025.1735616	1330983075.5206847	4740965.0
Dublin	ssp245	2070	Ireland	4731966.5	11.088137516989196	17783427.34216613	3897.7374996529934	4312.767002312024	3482.7079969939628	67.33056456764938	57.77145641708826	76.88967271821045	822235219.2052082	411117609.6026041	1233352828.8078122	4731966.5
Dublin	ssp245	2071	Ireland	4721669.0	11.030100381071462	17485798.98139766	3832.503886333876	4223.070783998237	3441.9369886695144	66.2037016083161	57.20802493742161	75.19937827921052	808474063.0596833	404237031.52984166	1212711094.589525	4721669.0
Dublin	ssp245	2072	Ireland	4710249.0	11.130263636404287	20771601.264203075	4552.679729140543	5213.312567857403	3892.0468904236814	78.64421256844807	63.428280417487606	93.86014471940862	960396541.6845657	480198270.84228283	1440594812.5268486	4710249.0
Dublin	ssp245	2073	Ireland	4697683.5	11.174530706423102	19596624.404132724	4295.150554330603	4859.209952493737	3731.091156167469	74.19558442606125	61.203966346294195	87.18720250582837	906070267.1418499	453035133.57092494	1359105400.7127748	4697683.5
Dublin	ssp245	2074	Ireland	4684147.0	11.233130418151285	20679577.758429214	4532.510193628464	5185.579456528295	3879.4409307286314	78.29579859413191	63.25407343032953	93.33752375793426	956141739.3910512	478070869.6955256	1434212609.0865767	4684147.0
Dublin	ssp245	2075	Ireland	4670223.0	10.899116670513651	18265971.210282564	4003.500539240157	4458.191181744373	3548.80989673594	69.15754372323067	58.6849459948789	79.63014145158238	844546135.7424307	422273067.87121534	1266819203.613646	4670223.0
Dublin	ssp245	2076	Ireland	4656178.5	11.216294808399049	20920802.537075236	4585.381377989235	5258.277335024356	3912.485420954114	79.20910963487982	63.71072895070348	94.70749031905612	967295017.3802404	483647508.6901202	1450942526.0703607	4656178.5
Dublin	ssp245	2077	Ireland	4641964.0	11.093359299566778	16757847.450028006	3672.9528657597057	4003.6881307087533	3342.217600810658	63.44757442079788	55.82996134366251	71.06518749793318	774816468.522366	387408234.261183	1162224702.783549	4641964.0
Dublin	ssp245	2078	Ireland	4627844.5	11.117991920864233	18201630.847181667	3989.398541848179	4438.800935330404	3539.996148365954	68.91394203224513	58.56314514938614	79.26473891510409	841571292.2805874	420785646.1402937	1262356938.4208813	4627844.5
Dublin	ssp245	2079	Ireland	4613828.0	11.140382534092502	19143633.903571617	4195.864965166524	4722.6922673931285	3669.0376629399198	72.48049848904179	60.34642337778446	84.61457360029922	885125781.224696	442562890.612348	1327688671.837044	4613828.0
Dublin	ssp245	2080	Ireland	4600920.999999999	11.07437039659729	17931133.291235812	3930.1114062984034	4357.281123949462	3502.941688647344	67.88980012722449	58.05107419687582	77.72852605757326	829064557.0529948	414532278.5264974	1243596835.5794923	4600920.999999999
Dublin	ssp245	2081	Ireland	4589597.0	11.141874215125808	20032368.481786624	4390.656105597211	4990.530085485321	3790.782125709098	75.84537297305734	62.02886061979224	89.66188532632246	926217346.797164	463108673.398582	1389326020.195746	4589597.0
Dublin	ssp245	2082	Ireland	4578503.0	11.07187533382181	18356647.557420377	4023.374807105979	4485.518300059879	3561.2313141520785	69.50085716491151	58.85660271571933	80.14511161410357	848738650.7582961	424369325.37914807	1273107976.1374443	4578503.0
Dublin	ssp245	2083	Ireland	4567018.5	11.143586544904313	20797236.90816681	4558.298500420266	5221.038378367022	3895.558622473508	78.74127273283159	63.476810499679374	94.0057349659838	961581832.2884759	480790916.14423794	1442372748.4327137	4567018.5
Dublin	ssp245	2084	Ireland	4555642.0	11.19426998476194	21366571.1571685	4683.084089242553	5392.618562997668	3973.549615487438	80.89685251368095	64.55460039010404	97.23910463725785	987905592.1589336	493952796.0794668	1481858388.2384005	4555642.0
Dublin	ssp245	2085	Ireland	4544706.0	11.290809279914672	23841420.672418214	5225.516859708245	6138.463622387994	4312.570097028495	90.26698189738033	69.23966508195375	111.294298712807	1102332827.9508905	551166413.9754453	1653499241.9263358	4544706.0
Dublin	ssp245	2086	Ireland	4534423.5	11.398598387011623	24448563.604822025	5358.589283248804	6321.438204756265	4395.740361741346	92.56571068713802	70.38902947683259	114.74239189744338	1130404711.5371456	565202355.7685728	1695607067.3057184	4534423.5
Dublin	ssp245	2087	Ireland	4524402.5	11.363830977262893	22683984.35313472	4971.832186988574	5789.647197398448	4154.017176578701	85.88476471679962	67.04855649166339	104.72097294193587	1048817558.515422	524408779.257711	1573226337.773133	4524402.5
Dublin	ssp245	2088	Ireland	4514061.5	11.282973557110044	21754178.147467047	4768.039046020318	5509.431628567094	4026.6464634735407	82.36438725740743	65.2883677619673	99.44040675284764	1005827003.6226234	502913501.8113117	1508740505.4339352	4514061.5
Dublin	ssp245	2089	Ireland	4503524.0	11.243306635184245	21949812.824934043	4810.91787943774	5568.390024516051	4053.4457343594304	83.10508774384462	65.65871800518589	100.55145748250335	1014872375.9693699	507436187.98468494	1522308563.9540548	4503524.0
Dublin	ssp245	2090	Ireland	4492680.499999999	11.390316178606694	21822302.286345117	4782.97036413058	5529.962190968705	4035.9785372924543	82.62231485725032	65.41733156188873	99.82729815261192	1008976793.8844116	504488396.9422058	1513465190.8266172	4492680.499999999
Dublin	ssp245	2091	Ireland	4481802.5	11.35352904237565	22864132.480652153	5011.316708088287	5843.938413910551	4178.695002266021	86.56683094049058	67.38958960350885	105.74407227747218	1057146894.152962	528573447.076481	1585720341.229443	4481802.5
Dublin	ssp245	2092	Ireland	4471176.0	11.301583184097801	22789216.453677088	4994.896756970463	5821.360981123544	4168.432532817382	86.28318829420286	67.247768280365	105.31860830804065	1053683073.8962348	526841536.9481174	1580524610.8443522	4471176.0
Dublin	ssp245	2093	Ireland	4460422.000000001	11.35397083160321	24000380.37192323	5260.357341791536	6186.36928525252	4334.345398330552	90.86882574363364	69.5405870050804	112.1970644821869	1109682494.6294496	554841247.3147248	1664523741.9441743	4460422.000000001
Dublin	ssp245	2094	Ireland	4449380.0	11.206508555299537	21105178.936517425	4625.7926436204	5313.842825267207	3937.742461973592	79.90718469254642	64.05976647953679	95.75460290555607	975819851.5584165	487909925.77920824	1463729777.3376248	4449380.0
Dublin	ssp245	2095	Ireland	4437914.5	11.270612179099805	22772147.257235564	4991.155563229855	5816.216839730209	4166.094286729502	86.21856190857929	67.21545508755321	105.22166872960537	1052893861.8839657	526446930.94198287	1579340792.8259487	4437914.5
Dublin	ssp245	2096	Ireland	4425346.0	11.356157918810018	25419454.074817576	5571.387194480707	6614.03533270013	4528.739056261284	96.24163896689896	72.22699361671306	120.25628431708485	1175294840.0293162	587647420.0146581	1762942260.0439744	4425346.0
Dublin	ssp245	2097	Ireland	4411607.0	11.261519752143123	21823090.295269527	4783.143078415382	5530.199673110308	4036.0864837204554	82.62529837020004	65.4188233183636	99.8317734220365	1009013228.294845	504506614.1474225	1513519842.4422674	4411607.0
Dublin	ssp245	2098	Ireland	4397071.0	11.465690185210207	24100752.216072816	5282.356650098294	6216.618334174313	4348.094966022276	91.24884770471328	69.73059798562021	112.76709742380638	1114323291.0118592	557161645.5059296	1671484936.517789	4397071.0
Helsinki	ssp245	2024	Finland	4478541.499999999	6.647286971146658	14641322.528858976	3209.0569926259877	3275.994683967681	3142.1193012842946	60.8085764093228	59.11736900146938	62.49978381717628	351549209.8614541	175774604.93072706	527323814.7921812	4478541.499999999
Helsinki	ssp245	2025	Finland	4494859.5	6.458332439298532	14133445.267331993	3097.7414284556903	3122.9357832335218	3072.547073677859	58.69925239141033	58.06270699251314	59.33579779030758	339354693.30432457	169677346.65216228	509032039.9564868	4494859.5
Helsinki	ssp245	2026	Finland	4507386.500000001	6.71110727923313	16088814.76915413	3526.315565841364	3712.225222138823	3340.4059095439047	66.82032448210842	62.12324303786219	71.51740592635467	386304591.58010983	193152295.79005492	579456887.3701648	4507386.500000001
Helsinki	ssp245	2027	Finland	4518215.5	6.823856143975659	13903896.00211141	3047.4292607361103	3053.7565526190992	3041.1019688531214	57.74588468802441	57.586023140820174	57.90574623522862	333843042.1093229	166921521.05466145	500764563.16398436	4518215.5
Helsinki	ssp245	2028	Finland	4528517.0	7.01231262123583	16825300.040469263	3687.736995170708	3934.1796874666716	3441.294302874745	69.87910696619335	63.65263427990466	76.10557965248199	403988159.0785482	201994079.5392741	605982238.6178223	4528517.0
Helsinki	ssp245	2029	Finland	4538976.0	7.131394502610743	16897931.947376292	3703.6563172325227	3956.0687553016664	3451.243879163379	70.18076297112097	63.80346228236846	76.55806365987343	405732106.0091328	202866053.0045664	608598159.0136992	4538976.0
Helsinki	ssp245	2030	Finland	4549508.000000001	6.953132409489906	17658161.058672607	3870.2818758728104	4185.178898432062	3555.384853313559	73.3381587536221	65.38216017361903	81.29415733362515	423985781.03494847	211992890.51747423	635978671.5524228	4549508.000000001
Helsinki	ssp245	2031	Finland	4559133.0	7.173656901771262	18070873.325098753	3960.7393589251174	4309.557937628984	3611.9207802212504	75.05224198200364	66.23920178780982	83.86528217619755	433895314.198793	216947657.0993965	650842971.2981895	4559133.0
Helsinki	ssp245	2032	Finland	4567376.5	7.104340282492704	15292756.367097925	3351.8370119660312	3472.3172105602407	3231.3568133718218	63.51412191247639	60.470141753046185	66.55810207190666	367190628.22776395	183595314.11388198	550785942.341646	4567376.5
Helsinki	ssp245	2033	Finland	4574039.5	7.197266179735713	19616537.325104937	4299.515030159349	4775.374485576052	3823.6555747426455	81.47171858749935	69.44894009055764	93.49449708444098	471007873.9994904	235503936.9997452	706511810.9992356	4574039.5
Helsinki	ssp245	2034	Finland	4578791.5	7.150047996783182	19268103.884098615	4223.1460567881	4670.3671471905855	3775.9249663856153	80.02459921155253	68.72538040258424	91.32381802052075	462641723.9721505	231320861.98607525	693962585.9582257	4578791.5
Helsinki	ssp245	2035	Finland	4581184.999999999	7.123002191898495	17587174.33773683	3854.723142517024	4163.785640067856	3545.660644966192	73.04333556155302	65.2347485775845	80.85192254552157	422281336.2618453	211140668.13092265	633422004.3927679	4581184.999999999
Helsinki	ssp245	2036	Finland	4580452.0	7.284523322049349	19347377.980683107	4240.521201244976	4694.2579708187895	3786.784431671162	80.35384166556827	68.89000162959212	91.81768170154446	464545154.89253587	232272577.44626793	696817732.3388038	4580452.0
Helsinki	ssp245	2037	Finland	4576428.5	7.149575382262665	18559574.258299753	4067.851892229445	4456.837670922435	3678.8661135364555	77.08192256442977	67.25404207902288	86.90980304983671	445629392.6324021	222814696.31620106	668444088.9486032	4576428.5
Helsinki	ssp245	2038	Finland	4568958.000000001	7.206911172651621	18836368.986382	4128.519229891308	4540.255260207496	3716.7831995751194	78.23151088468663	67.82883623915129	88.63418553022194	452275443.06666803	226137721.53333402	678413164.600002	4568958.000000001
Helsinki	ssp245	2039	Finland	4558459.0	7.550192839337173	21950724.765448652	4811.117756810027	5478.828234720733	4143.407278899319	91.1661034383261	74.29613251597101	108.0360743606811	527053477.0318739	263526738.51593694	790580215.5478108	4558459.0
Helsinki	ssp245	2040	Finland	4546919.5	7.5727682884135605	20772674.574851565	4552.914975309295	5123.799410157228	3982.0305404613614	86.27340642357547	71.84978400859573	100.69702883855521	498767602.3873313	249383801.19366565	748151403.580997	4546919.5
Helsinki	ssp245	2041	Finland	4537002.0	7.175060040917863	19202789.39061594	4208.83055136724	4650.683327236903	3766.9777754975776	79.75333400584789	68.58974779973194	90.91692021196393	461073473.66340405	230536736.83170202	691610210.4951061	4537002.0
Helsinki	ssp245	2042	Finland	4526093.000000001	7.228039535398885	20024998.62867421	4389.040795325217	4898.472412679121	3879.609177971313	83.16814664851566	70.2971541210658	96.03913917596546	480815338.3351576	240407669.1675788	721223007.5027363	4526093.000000001
Helsinki	ssp245	2043	Finland	4512019.999999999	7.496833504543562	21135212.96895981	4632.375445250827	5233.057556326835	4031.693334174819	87.77910671779368	72.60263415570483	102.95557927988256	507472422.98956895	253736211.49478447	761208634.4843534	4512019.999999999
Helsinki	ssp245	2044	Finland	4497451.0	7.153816277916941	18396510.34368478	4032.111856149452	4407.695121312444	3656.5285909864597	76.40468288939877	66.91542224150739	85.89394353729017	441714104.9098054	220857052.4549027	662571157.3647082	4497451.0
Helsinki	ssp245	2045	Finland	4483135.0	7.317437904962624	18946879.45752529	4152.740703018604	4573.5597857575285	3731.9216202796797	78.69048475233426	68.05832317297514	89.32264633169338	454928882.92739594	227464441.46369797	682393324.391094	4483135.0
Helsinki	ssp245	2046	Finland	4468865.000000001	7.429742287189662	22713364.349419694	4978.271638228337	5708.664821670911	4247.878454785763	94.33351043474156	75.87983601417874	112.78718485530428	545365029.326804	272682514.663402	818047543.990206	4468865.000000001
Helsinki	ssp245	2047	Finland	4454675.499999999	7.585708057110286	23729500.216585893	5200.986348840106	6014.897548762094	4387.075148918118	98.55374227507185	77.98995193434389	119.11753261579977	569763218.8011582	284881609.4005791	854644828.2017373	4454675.499999999
Helsinki	ssp245	2048	Finland	4440510.5	7.804058352766486	25006166.683557406	5480.803656669479	6399.646347027482	4561.960966311477	103.85601399629437	80.64108779495517	127.07094019763352	600416944.7084936	300208472.3542468	900625417.0627403	4440510.5
Helsinki	ssp245	2049	Finland	4426531.5	7.485718681808928	21108188.295724943	4626.452229199351	5224.913134256054	4027.9913241426466	87.66686740989648	72.54651450175625	102.78722031803677	506823540.1783505	253411770.08917525	760235310.2675258	4426531.5
Helsinki	ssp245	2050	Finland	4412803.000000001	7.631885130213504	21581392.347870193	4730.168185833925	5367.522574628596	4092.813797039256	89.63218609646748	73.52917384504173	105.73519834789322	518185526.79581875	259092763.39790937	777278290.1937281	4412803.000000001
Helsinki	ssp245	2051	Finland	4399255.5	7.42615136041642	22524753.024270847	4936.9321697025625	5651.823052447971	4222.041286957154	93.5501668430426	75.48816421832927	111.61216946775593	540836328.985949	270418164.4929745	811254493.4789236	4399255.5
Helsinki	ssp245	2052	Finland	4386056.0	7.428214134754491	22816528.963059835	5000.88306039604	5739.755527151501	4262.010593640577	94.76197536876032	76.09406848118813	113.42988225633242	547842089.6018835	273921044.80094177	821763134.4028254	4386056.0
Helsinki	ssp245	2053	Finland	4373457.0	7.693773549520297	22593936.395504713	4952.095648329163	5672.672835559546	4231.518461098779	93.83750033410101	75.63183096385848	112.04316970434357	542497473.9709654	271248736.9854827	813746210.9564481	4373457.0
Helsinki	ssp245	2054	Finland	4361424.499999999	7.4267652250473954	22007257.908554245	4823.508582696184	5495.8656203142	4151.151545078167	91.4008977982905	74.41352969595324	108.38826590062772	528410880.4871005	264205440.24355024	792616320.7306507	4361424.499999999
Helsinki	ssp245	2055	Finland	4349894.5	7.498136032639692	22955331.26843122	5031.305483491137	5781.5863589072615	4281.024608075013	95.3384513377399	76.38230646567794	114.29459620980191	551174837.7661349	275587418.8830674	826762256.6492023	4349894.5
Helsinki	ssp245	2056	Finland	4339064.5	7.628237823636026	23478047.761792976	5145.87348203618	5939.117356906694	4352.629607165665	97.5094058921768	77.46778374289639	117.55102804145717	563725655.4850061	281862827.74250305	845588483.2275091	4339064.5
Helsinki	ssp245	2057	Finland	4329185.5	7.827545636558899	24850518.531018887	5446.688993099393	6352.738684618613	4540.639301580173	103.2095735836913	80.31786758865363	126.10127957872899	596679715.0331367	298339857.51656836	895019572.549705	4329185.5
Helsinki	ssp245	2058	Finland	4320488.499999999	7.854476043984064	27016061.890055493	5921.328633436183	7005.368190081699	4837.2890767906665	112.20354312135692	84.81485235748644	139.5922338852274	648676046.3269545	324338023.16347724	973014069.4904318	4320488.499999999
Helsinki	ssp245	2059	Finland	4312568.999999999	7.752702215476643	26800562.378371023	5874.095863751916	6940.423131765832	4807.768595738	111.30852708051711	84.36734433706651	138.24970982396763	643501740.3235935	321750870.16179675	965252610.4853902	4312568.999999999
Helsinki	ssp245	2060	Finland	4305081.5	8.034063109893461	24462586.364147548	5361.662764744031	6235.827620629991	4487.497908858071	101.59840746366797	79.51228452864196	123.68453039869395	587365170.771532	293682585.385766	881047756.1572981	4305081.5
Helsinki	ssp245	2061	Finland	4298154.0	7.787634975154408	24205508.79013458	5305.316995097352	6158.352187365807	4452.2818028288975	100.53070874508018	78.97843516934807	122.08298232081228	581192544.095271	290596272.0476355	871788816.1429064	4298154.0
Helsinki	ssp245	2062	Finland	4291699.000000001	8.09029559391016	27525719.716616094	6033.034458435768	7158.963699456128	4907.105217415407	114.3202622106289	85.87321190212242	142.76731251913532	660913315.5950803	330456657.7975401	991369973.3926203	4291699.000000001
Helsinki	ssp245	2063	Finland	4285402.999999999	8.050304341243697	24079459.54979091	5277.689764337098	6120.364745070457	4435.014783603739	100.00719901106076	78.71668030233835	121.29771771978312	578166006.6524193	289083003.32620966	867249009.978629	4285402.999999999
Helsinki	ssp245	2064	Finland	4278969.999999999	8.148265446522112	27030082.922649145	5924.401736470409	7009.59370675376	4839.2097661870575	112.26177549962252	84.84396854661924	139.67958245262577	649012701.9070789	324506350.95353943	973519052.8606184	4278969.999999999
Helsinki	ssp245	2065	Finland	4272182.5	7.6784027046774534	24506684.895220872	5371.328196212156	6249.117588898663	4493.53880352565	101.78155819277904	79.60385989319751	123.9592564923606	588424009.8022496	294212004.9011248	882636014.7033744	4272182.5
Helsinki	ssp245	2066	Finland	4265184.5	7.953259138718179	26731337.59353507	5858.923308171433	6919.560867842667	4798.285748500198	111.02102158981978	84.22359159171788	137.81845158792174	641839600.9667187	320919800.48335934	962759401.450078	4265184.5
Helsinki	ssp245	2067	Finland	4257936.5	7.772064735935188	24681234.687257998	5409.5856848778285	6301.721635813961	4517.449733941696	102.50650119880882	79.9663313962124	125.04667100140523	592615082.1149588	296307541.0574794	888922623.1724381	4257936.5
Helsinki	ssp245	2068	Finland	4250023.5	7.680715581816494	24791085.596832052	5433.662596565292	6334.827389384223	4532.49780374636	102.9627357647301	80.19444867917304	125.73102285028718	595252685.4043617	297626342.70218086	892879028.1065426	4250023.5
Helsinki	ssp245	2069	Finland	4241403.5	8.144430535917548	27190934.201601595	5959.656811309302	7058.069434657237	4861.244187961366	112.929825620603	85.17799360710949	140.68165763409647	652874862.5766149	326437431.2883074	979312293.8649223	4241403.5
Helsinki	ssp245	2070	Finland	4231871.999999999	8.104571424394456	28102277.25339333	6159.403233619819	7332.720765334198	4986.085701905439	116.71483025326222	87.0704959234391	146.35916458308537	674756897.4227622	337378448.7113811	1012135346.1341432	4231871.999999999
Helsinki	ssp245	2071	Finland	4221379.0	8.03396838025689	27287718.760449916	5980.8698653034535	7087.237383899197	4874.502346707711	113.33179280836015	85.37897720098806	141.2846084157322	655198732.9184406	327599366.4592203	982798099.3776609	4221379.0
Helsinki	ssp245	2072	Finland	4210059.5	8.008373483905423	27170115.995247573	5955.093916765954	7051.795454660135	4858.392378871774	112.84336311086119	85.13476235223858	140.5519638694838	652375001.7218276	326187500.8609138	978562502.5827415	4210059.5
Helsinki	ssp245	2073	Finland	4197854.0	8.151856155479479	26566126.561291844	5822.712670967438	6869.771241687175	4775.654100247701	110.33486447129278	83.88051303245439	136.7892159101312	637872759.3285378	318936379.6642689	956809138.9928067	4197854.0
Helsinki	ssp245	2074	Finland	4184697.5	8.141041071449898	27752275.229284067	6082.690461212309	7227.240703273872	4938.140219150746	115.26119621272267	86.34367890316929	144.17871352227598	666353084.5306535	333176542.26532674	999529626.7959802	4184697.5
Helsinki	ssp245	2075	Finland	4170829.5	7.866751066070019	26330372.459976844	5771.040539172369	6798.7220604689555	4743.359017875783	109.35572674275977	83.39094416818787	135.32050931733164	632212125.3335185	316106062.66675925	948318188.0002778	4170829.5
Helsinki	ssp245	2076	Finland	4156400.4999999995	8.162290407509882	26619770.959308863	5834.470347245142	6885.938046569017	4783.002647921266	110.55766124865502	83.99191142113548	137.12341107617448	639160801.832841	319580400.9164205	958741202.7492616	4156400.4999999995
Helsinki	ssp245	2077	Finland	4141551.4999999995	8.262261712484609	28524044.22515014	6251.845309621312	7459.828619836251	5043.861999406372	118.46651962957739	87.94634061159667	148.98669864755806	684883840.8989775	342441920.44948876	1027325761.3484663	4141551.4999999995
Helsinki	ssp245	2078	Finland	4126633.5	8.192504527905793	29277741.225607753	6417.039172735308	7686.970181617996	5147.10816385262	121.59678614419539	89.51147386890565	153.68209841948507	702980675.0110337	351490337.5055168	1054471012.5165505	4126633.5
Helsinki	ssp245	2079	Finland	4111580.0	8.397900258991431	28821524.800823614	6317.04653168673	7549.480300176201	5084.612763197259	119.7020207450317	88.56409116932385	150.83995032073955	692026574.1541891	346013287.07709455	1038039861.2312837	4111580.0
Helsinki	ssp245	2080	Finland	4096288.4999999995	8.32815270220659	28182669.09473884	6177.023363229793	7356.9484435479135	4997.098282911673	117.04871494281197	87.23743826821396	146.85999161740995	676687166.2388899	338343583.11944497	1015030749.3583349	4096288.4999999995
Helsinki	ssp245	2081	Finland	4081060.0000000005	8.034436638642816	28550868.487413544	6257.724599980414	7467.912644080016	5047.536555880811	118.5779265874019	88.00204409050895	149.15380908429486	685527911.691437	342763955.8457185	1028291867.5371555	4081060.0000000005
Helsinki	ssp245	2082	Finland	4066121.0	8.139694453891732	28953664.058991462	6346.008560874205	7589.303090308978	5102.71403143943	120.25082363911	88.83849261636297	151.66315466185702	695199337.523689	347599668.7618445	1042799006.2855335	4066121.0
Helsinki	ssp245	2083	Finland	4051626.0	8.110453765826353	27160161.934164334	5952.91220474771	7048.795600635049	4857.028808860371	112.80202174413907	85.11409166887753	140.4899518194006	652135997.1987165	326067998.59935826	978203995.7980747	4051626.0
Helsinki	ssp245	2084	Finland	4037632.5	8.29313728302596	29394819.4712129	6442.700158073423	7722.254036457904	5163.146279688942	122.08303739846002	89.75459949603801	154.41147530088207	705791812.0960435	352895906.04802173	1058687718.1440651	4037632.5
Helsinki	ssp245	2085	Finland	4023866.0000000005	8.12128204638622	28259763.876599677	6193.920849665044	7380.182487396384	5007.659211933706	117.36890623183692	87.39753391272644	147.34027855094732	678538270.1671178	339269135.0835589	1017807405.2506768	4023866.0000000005
Helsinki	ssp245	2086	Finland	4010287.5000000005	8.328083269737276	28111087.539110944	6161.334255146968	7335.375919934028	4987.292590359907	116.75142127372443	87.08879143367021	146.4140511137787	674968439.0356579	337484219.51782894	1012452658.5534868	4010287.5000000005
Helsinki	ssp245	2087	Finland	3997058.5	8.076770395248174	27254372.009470355	5973.560988376426	7077.187678124535	4869.934298628319	113.1932965454067	85.30972906951135	141.07686402130204	654398052.2466499	327199026.12332493	981597078.3699749	3997058.5
Helsinki	ssp245	2088	Finland	3984349.9999999995	8.289335060564088	29394157.36559435	6442.555039033741	7722.054497778341	5163.05558028914	122.08028753074711	89.75322456218153	154.40735049931266	705775914.4401735	352887957.22008675	1058663871.6602602	3984349.9999999995
Helsinki	ssp245	2089	Finland	3972205.5	8.050719631034003	27707124.009985205	6072.794303557765	7213.633486498873	4931.955120616655	115.07367344192805	86.24991751777202	143.8974293660841	665268969.6607357	332634484.83036786	997903454.4911036	3972205.5
Helsinki	ssp245	2090	Finland	3960379.5	8.144960846027185	26774927.949813377	5868.4773588625685	6932.697687542979	4804.257030182158	111.20206175919216	84.31411167640407	138.0900118419802	642886238.3368754	321443119.1684377	964329357.5053132	3960379.5
Helsinki	ssp245	2091	Finland	3948873.5	8.28374543835002	28203321.422395386	6181.549900798351	7363.17243270468	4999.927368892022	117.13448852247717	87.28032505804656	146.98865198690777	677183044.2208924	338591522.1104462	1015774566.3313386	3948873.5
Helsinki	ssp245	2092	Finland	3937768.0	8.28074168688806	28871277.994714335	6327.951341306614	7564.474413403542	5091.428269209686	119.90865651077956	88.66740905219777	151.14990396936133	693221185.9090968	346610592.9545484	1039831778.8636453	3937768.0
Helsinki	ssp245	2093	Finland	3926879.9999999995	8.533387329545581	30300068.569892503	6641.110919427856	7995.068833320251	5287.153005535463	125.84273252695911	91.63444706028756	160.05101799363064	727527526.5263076	363763763.2631538	1091291289.7894614	3926879.9999999995
Helsinki	ssp245	2094	Finland	3916140.5	8.409136444368515	29564971.571605925	6479.99376911847	7773.532751644843	5186.454786592096	122.78971584076349	90.10793871718975	155.47149296433724	709877292.5115963	354938646.25579816	1064815938.7673945	3916140.5
Helsinki	ssp245	2095	Finland	3905399.5000000005	8.53762304787701	31181898.42333044	6834.388695523843	8260.825775452231	5407.951615595454	129.50516246913926	93.46566203137762	165.5446629069009	748700927.1939977	374350463.5969989	1123051390.7909966	3905399.5000000005
Helsinki	ssp245	2096	Finland	3894464.5	8.080272328882565	27765304.268765993	6085.546141098759	7231.167263117742	4939.925019079777	115.31530862922845	86.3707351114222	144.25988214703466	666665921.6070924	333332960.8035462	999998882.4106386	3894464.5
Helsinki	ssp245	2097	Finland	3883185.4999999995	8.229491059014162	28257218.036352187	6193.362857282034	7379.415247869744	5007.310466694324	117.35833280714044	87.3922472003782	147.32441841390263	678477142.620363	339238571.3101815	1017715713.9305445	3883185.4999999995
Helsinki	ssp245	2098	Finland	3871401.5	8.430029303558609	29055374.088056255	6368.3011699842955	7619.9554278353535	5116.6469121332375	120.67324736905596	89.04970448133594	152.29679025677586	697641472.1247294	348820736.0623647	1046462208.1870941	3871401.5
Istanbul	ssp245	2024	Turkey		14.731734889725397	0.0	0.0	0.0	0.0	0.0	0.0	0.0	0.0	0.0	0.0
Istanbul	ssp245	2025	Turkey		14.796916765515347	0.0	0.0	0.0	0.0	0.0	0.0	0.0	0.0	0.0	0.0
Istanbul	ssp245	2026	Turkey		14.858466394522255	0.0	0.0	0.0	0.0	0.0	0.0	0.0	0.0	0.0	0.0
Istanbul	ssp245	2027	Turkey		14.75834803451621	0.0	0.0	0.0	0.0	0.0	0.0	0.0	0.0	0.0	0.0
Istanbul	ssp245	2028	Turkey		14.863919087721829	0.0	0.0	0.0	0.0	0.0	0.0	0.0	0.0	0.0	0.0
Istanbul	ssp245	2029	Turkey		14.96021358077502	0.0	0.0	0.0	0.0	0.0	0.0	0.0	0.0	0.0	0.0
Istanbul	ssp245	2030	Turkey		14.729293607873545	0.0	0.0	0.0	0.0	0.0	0.0	0.0	0.0	0.0	0.0
Istanbul	ssp245	2031	Turkey		14.985629265672383	0.0	0.0	0.0	0.0	0.0	0.0	0.0	0.0	0.0	0.0
Istanbul	ssp245	2032	Turkey		14.926140156254851	0.0	0.0	0.0	0.0	0.0	0.0	0.0	0.0	0.0	0.0
Istanbul	ssp245	2033	Turkey		14.876753139420302	0.0	0.0	0.0	0.0	0.0	0.0	0.0	0.0	0.0	0.0
Istanbul	ssp245	2034	Turkey		14.7900593512138	0.0	0.0	0.0	0.0	0.0	0.0	0.0	0.0	0.0	0.0
Istanbul	ssp245	2035	Turkey		15.089473266705886	0.0	0.0	0.0	0.0	0.0	0.0	0.0	0.0	0.0	0.0
Istanbul	ssp245	2036	Turkey		15.078450729998826	0.0	0.0	0.0	0.0	0.0	0.0	0.0	0.0	0.0	0.0
Istanbul	ssp245	2037	Turkey		14.985086336210882	0.0	0.0	0.0	0.0	0.0	0.0	0.0	0.0	0.0	0.0
Istanbul	ssp245	2038	Turkey		15.143374570907941	0.0	0.0	0.0	0.0	0.0	0.0	0.0	0.0	0.0	0.0
Istanbul	ssp245	2039	Turkey		15.13978046212047	0.0	0.0	0.0	0.0	0.0	0.0	0.0	0.0	0.0	0.0
Istanbul	ssp245	2040	Turkey		15.125623354675522	0.0	0.0	0.0	0.0	0.0	0.0	0.0	0.0	0.0	0.0
Istanbul	ssp245	2041	Turkey		15.061718824683261	0.0	0.0	0.0	0.0	0.0	0.0	0.0	0.0	0.0	0.0
Istanbul	ssp245	2042	Turkey		15.03927329498873	0.0	0.0	0.0	0.0	0.0	0.0	0.0	0.0	0.0	0.0
Istanbul	ssp245	2043	Turkey		15.131898148686926	0.0	0.0	0.0	0.0	0.0	0.0	0.0	0.0	0.0	0.0
Istanbul	ssp245	2044	Turkey		15.205819000300181	0.0	0.0	0.0	0.0	0.0	0.0	0.0	0.0	0.0	0.0
Istanbul	ssp245	2045	Turkey		15.286953335433154	0.0	0.0	0.0	0.0	0.0	0.0	0.0	0.0	0.0	0.0
Istanbul	ssp245	2046	Turkey		15.298554427978287	0.0	0.0	0.0	0.0	0.0	0.0	0.0	0.0	0.0	0.0
Istanbul	ssp245	2047	Turkey		15.455826412834078	0.0	0.0	0.0	0.0	0.0	0.0	0.0	0.0	0.0	0.0
Istanbul	ssp245	2048	Turkey		15.40420613001009	0.0	0.0	0.0	0.0	0.0	0.0	0.0	0.0	0.0	0.0
Istanbul	ssp245	2049	Turkey		15.479669738656925	0.0	0.0	0.0	0.0	0.0	0.0	0.0	0.0	0.0	0.0
Istanbul	ssp245	2050	Turkey		15.455821387686663	0.0	0.0	0.0	0.0	0.0	0.0	0.0	0.0	0.0	0.0
Istanbul	ssp245	2051	Turkey		15.412948040249788	0.0	0.0	0.0	0.0	0.0	0.0	0.0	0.0	0.0	0.0
Istanbul	ssp245	2052	Turkey		15.392583586536837	0.0	0.0	0.0	0.0	0.0	0.0	0.0	0.0	0.0	0.0
Istanbul	ssp245	2053	Turkey		15.797403784621716	0.0	0.0	0.0	0.0	0.0	0.0	0.0	0.0	0.0	0.0
Istanbul	ssp245	2054	Turkey		15.456984321447413	0.0	0.0	0.0	0.0	0.0	0.0	0.0	0.0	0.0	0.0
Istanbul	ssp245	2055	Turkey		15.306218241089983	0.0	0.0	0.0	0.0	0.0	0.0	0.0	0.0	0.0	0.0
Istanbul	ssp245	2056	Turkey		15.580877696819847	0.0	0.0	0.0	0.0	0.0	0.0	0.0	0.0	0.0	0.0
Istanbul	ssp245	2057	Turkey		15.537324762627449	0.0	0.0	0.0	0.0	0.0	0.0	0.0	0.0	0.0	0.0
Istanbul	ssp245	2058	Turkey		15.538547761325928	0.0	0.0	0.0	0.0	0.0	0.0	0.0	0.0	0.0	0.0
Istanbul	ssp245	2059	Turkey		15.608566669081936	0.0	0.0	0.0	0.0	0.0	0.0	0.0	0.0	0.0	0.0
Istanbul	ssp245	2060	Turkey		15.619395988692915	0.0	0.0	0.0	0.0	0.0	0.0	0.0	0.0	0.0	0.0
Istanbul	ssp245	2061	Turkey		15.597540015718707	0.0	0.0	0.0	0.0	0.0	0.0	0.0	0.0	0.0	0.0
Istanbul	ssp245	2062	Turkey		15.70587355799506	0.0	0.0	0.0	0.0	0.0	0.0	0.0	0.0	0.0	0.0
Istanbul	ssp245	2063	Turkey		15.78866975825217	0.0	0.0	0.0	0.0	0.0	0.0	0.0	0.0	0.0	0.0
Istanbul	ssp245	2064	Turkey		15.888284575182846	0.0	0.0	0.0	0.0	0.0	0.0	0.0	0.0	0.0	0.0
Istanbul	ssp245	2065	Turkey		15.809611450193923	0.0	0.0	0.0	0.0	0.0	0.0	0.0	0.0	0.0	0.0
Istanbul	ssp245	2066	Turkey		15.711713828670526	0.0	0.0	0.0	0.0	0.0	0.0	0.0	0.0	0.0	0.0
Istanbul	ssp245	2067	Turkey		15.833424837545364	0.0	0.0	0.0	0.0	0.0	0.0	0.0	0.0	0.0	0.0
Istanbul	ssp245	2068	Turkey		15.644312772887762	0.0	0.0	0.0	0.0	0.0	0.0	0.0	0.0	0.0	0.0
Istanbul	ssp245	2069	Turkey		15.949273610607605	0.0	0.0	0.0	0.0	0.0	0.0	0.0	0.0	0.0	0.0
Istanbul	ssp245	2070	Turkey		15.689653347698146	0.0	0.0	0.0	0.0	0.0	0.0	0.0	0.0	0.0	0.0
Istanbul	ssp245	2071	Turkey		15.916985261294371	0.0	0.0	0.0	0.0	0.0	0.0	0.0	0.0	0.0	0.0
Istanbul	ssp245	2072	Turkey		15.953037410959782	0.0	0.0	0.0	0.0	0.0	0.0	0.0	0.0	0.0	0.0
Istanbul	ssp245	2073	Turkey		15.642024500455278	0.0	0.0	0.0	0.0	0.0	0.0	0.0	0.0	0.0	0.0
Istanbul	ssp245	2074	Turkey		15.82777972926202	0.0	0.0	0.0	0.0	0.0	0.0	0.0	0.0	0.0	0.0
Istanbul	ssp245	2075	Turkey		15.824830685728415	0.0	0.0	0.0	0.0	0.0	0.0	0.0	0.0	0.0	0.0
Istanbul	ssp245	2076	Turkey		15.80487949799244	0.0	0.0	0.0	0.0	0.0	0.0	0.0	0.0	0.0	0.0
Istanbul	ssp245	2077	Turkey		16.005522336789742	0.0	0.0	0.0	0.0	0.0	0.0	0.0	0.0	0.0	0.0
Istanbul	ssp245	2078	Turkey		15.895726941144282	0.0	0.0	0.0	0.0	0.0	0.0	0.0	0.0	0.0	0.0
Istanbul	ssp245	2079	Turkey		16.145093848501475	0.0	0.0	0.0	0.0	0.0	0.0	0.0	0.0	0.0	0.0
Istanbul	ssp245	2080	Turkey		16.02417621081277	0.0	0.0	0.0	0.0	0.0	0.0	0.0	0.0	0.0	0.0
Istanbul	ssp245	2081	Turkey		16.17891722178299	0.0	0.0	0.0	0.0	0.0	0.0	0.0	0.0	0.0	0.0
Istanbul	ssp245	2082	Turkey		16.160833049104642	0.0	0.0	0.0	0.0	0.0	0.0	0.0	0.0	0.0	0.0
Istanbul	ssp245	2083	Turkey		15.997495633990345	0.0	0.0	0.0	0.0	0.0	0.0	0.0	0.0	0.0	0.0
Istanbul	ssp245	2084	Turkey		16.16405257880888	0.0	0.0	0.0	0.0	0.0	0.0	0.0	0.0	0.0	0.0
Istanbul	ssp245	2085	Turkey		16.09753683496185	0.0	0.0	0.0	0.0	0.0	0.0	0.0	0.0	0.0	0.0
Istanbul	ssp245	2086	Turkey		16.157534481917757	0.0	0.0	0.0	0.0	0.0	0.0	0.0	0.0	0.0	0.0
Istanbul	ssp245	2087	Turkey		16.08049457968967	0.0	0.0	0.0	0.0	0.0	0.0	0.0	0.0	0.0	0.0
Istanbul	ssp245	2088	Turkey		16.14386189411013	0.0	0.0	0.0	0.0	0.0	0.0	0.0	0.0	0.0	0.0
Istanbul	ssp245	2089	Turkey		16.05291082293315	0.0	0.0	0.0	0.0	0.0	0.0	0.0	0.0	0.0	0.0
Istanbul	ssp245	2090	Turkey		16.150930164545027	0.0	0.0	0.0	0.0	0.0	0.0	0.0	0.0	0.0	0.0
Istanbul	ssp245	2091	Turkey		16.198259481715706	0.0	0.0	0.0	0.0	0.0	0.0	0.0	0.0	0.0	0.0
Istanbul	ssp245	2092	Turkey		16.21752139462364	0.0	0.0	0.0	0.0	0.0	0.0	0.0	0.0	0.0	0.0
Istanbul	ssp245	2093	Turkey		16.230062644442256	0.0	0.0	0.0	0.0	0.0	0.0	0.0	0.0	0.0	0.0
Istanbul	ssp245	2094	Turkey		16.346009808360797	0.0	0.0	0.0	0.0	0.0	0.0	0.0	0.0	0.0	0.0
Istanbul	ssp245	2095	Turkey		16.236026027124854	0.0	0.0	0.0	0.0	0.0	0.0	0.0	0.0	0.0	0.0
Istanbul	ssp245	2096	Turkey		16.163983424515767	0.0	0.0	0.0	0.0	0.0	0.0	0.0	0.0	0.0	0.0
Istanbul	ssp245	2097	Turkey		16.400624086935956	0.0	0.0	0.0	0.0	0.0	0.0	0.0	0.0	0.0	0.0
Istanbul	ssp245	2098	Turkey		16.23172832212109	0.0	0.0	0.0	0.0	0.0	0.0	0.0	0.0	0.0	0.0
Jerusalem	ssp245	2024	Israel	6067171.5	20.464478203113146	-2715781.1607728517	-595.2397064707468	212.1280875657028	-1402.607500507196	-16.819418550026626	-47.237319560521485	13.598482460468347	-63974471.55297604	-31987235.77648802	-95961707.32946406	6067171.5
Jerusalem	ssp245	2025	Israel	6164624.0	20.593363068382462	-1925160.1083488734	-421.9529004600115	450.39744583046354	-1294.3032467504863	-11.922931827438745	-44.789076199227566	20.943212544350146	-45350156.47263688	-22675078.23631844	-68025234.70895532	6164624.0
Jerusalem	ssp245	2026	Israel	6264778.0	20.517725248499104	-2546424.8251033546	-558.1205096116785	263.1669832469213	-1379.4080024702782	-15.770558231357512	-46.71288940118696	15.17177293847196	-59985018.265980855	-29992509.132990427	-89977527.39897129	6264778.0
Jerusalem	ssp245	2027	Israel	6368829.999999999	20.527519894096468	-3568027.22446357	-782.0333642659723	-44.71319190273266	-1519.353536629212	-22.09756226052508	-49.87639141577074	5.681266894720622	-84050460.12865451	-42025230.064327255	-126075690.19298176	6368829.999999999
Jerusalem	ssp245	2028	Israel	6476237.0	20.536085648411916	-1341465.2322786907	-294.01977693777985	626.3054906735322	-1214.3450445490917	-8.307983551070677	-42.9816020610436	26.365634958902092	-31600311.01964614	-15800155.50982307	-47400466.529469214	6476237.0
Jerusalem	ssp245	2029	Israel	6587328.5	20.62636450586433	-977979.6755535295	-214.351709710347	735.8490831112524	-1164.5525025319462	-6.05683909077527	-41.85602983089586	29.74235164934531	-23037840.396271445	-11518920.198135722	-34556760.59440717	6587328.5
Jerusalem	ssp245	2030	Israel	6703162.0	20.48650842802781	-927673.3714255979	-203.32567044943085	751.0098870950121	-1157.6612279938734	-5.745281297734408	-41.7002509343754	30.209688338906616	-21852796.745165255	-10926398.372582627	-32779195.11774788	6703162.0
Jerusalem	ssp245	2031	Israel	6821984.0	20.642606889970157	-1018029.6515600951	-223.12978664329262	723.7792273284515	-1170.0388006150372	-6.304877231367215	-41.98004890119184	29.370294438457336	-23981280.20200315	-11990640.101001576	-35971920.30300473	6821984.0
Jerusalem	ssp245	2032	Israel	6940308.500000001	20.506475094796652	-2672514.1084691314	-585.7565169247252	225.16747319148203	-1396.6805070409325	-16.55145636197055	-47.103338466493454	14.000425742552252	-62955248.48494429	-31477624.242472146	-94432872.72741644	6940308.500000001
Jerusalem	ssp245	2033	Israel	7057800.5	20.656935500208462	-711362.1493702801	-155.9149916427857	816.1995704541489	-1128.0295537397203	-4.4056192390359	-41.03041990502618	32.219181426954194	-16757247.692151854	-8378623.846075927	-25135871.53822778	7057800.5
Jerusalem	ssp245	2034	Israel	7176860.500000001	20.58735883172291	-1567436.8185020024	-343.54779583603954	558.2044646884249	-1245.300056360504	-9.707474328899366	-43.681347449957904	24.266398792159023	-36923425.05528159	-18461712.527640793	-55385137.582922384	7176860.500000001
Jerusalem	ssp245	2035	Israel	7299214.0	20.74903527895084	1726857.0564185893	378.4892178451862	1551.0053585001103	-794.0269228097379	10.694798250861226	-33.48021116007759	54.86980766180004	40678818.02393604	20339409.01196802	61018227.035904065	7299214.0
Jerusalem	ssp245	2036	Israel	7421378.000000001	20.675081118794434	457592.8408786049	100.29432128847725	1168.4873757346352	-967.8987331576809	2.8339711709433004	-37.410624700036585	43.078567041922994	10779314.844833447	5389657.422416723	16168972.267250169	7421378.000000001
Jerusalem	ssp245	2037	Israel	7544888.0	20.732258277164295	-467131.60917778965	-102.38501023073263	889.8032948957218	-1094.5733153571873	-2.893046820636002	-40.2741336958262	34.4880400545544	-11004015.446639704	-5502007.723319852	-16506023.169959556	7544888.0
Jerusalem	ssp245	2038	Israel	7671236.0	20.858392890232587	69640.98439859692	15.263777402447658	1051.570377891345	-1021.0428230864493	0.4313016386388284	-38.611959466188786	39.47456274346651	1640502.275987829	820251.1379939145	2460753.4139817436	7671236.0
Jerusalem	ssp245	2039	Israel	7796574.500000001	20.73667366668135	-1823049.967234944	-399.5725955583282	481.1703650702782	-1280.3155561869344	-11.290541697334007	-44.472881134175175	21.891797739507382	-42944792.442456834	-21472396.221228417	-64417188.66368525	7796574.500000001
Jerusalem	ssp245	2040	Israel	7917635.5	20.834109395997363	-965010.1095431307	-211.5090651053281	739.7577194431535	-1162.7758496538092	-5.976515770806785	-41.815868170911635	29.86283662929786	-22732321.990086388	-11366160.995043194	-34098482.98512958	7917635.5
Jerusalem	ssp245	2041	Israel	8038561.0	20.80810171279166	1059366.6749822507	232.18995616050847	1349.8438736836786	-885.4639613626614	6.56088633422597	-35.547167118395166	48.668939786847176	24955038.42199894	12477519.21099947	37432557.63299841	8038561.0
Jerusalem	ssp245	2042	Israel	8161729.000000001	20.895822687062534	1711931.472947619	375.21785708442553	1546.507237454064	-796.0715232852135	10.602360892826681	-33.526429839094774	54.73115162474842	40327222.568099126	20163611.284049563	60490833.85214869	8161729.000000001
Jerusalem	ssp245	2043	Israel	8281487.999999999	20.846191163050698	-264279.26889477577	-57.924223319387465	950.9368768988213	-1066.7853235375965	-1.6367385199695832	-39.64597954549299	36.37250250555367	-6225511.397661973	-3112755.6988309864	-9338267.09649296	8281487.999999999
Jerusalem	ssp245	2044	Israel	8398573.0	20.859022988430603	2005098.9745219825	439.4737478404502	1634.8590872435987	-755.911591562698	12.418010469260281	-32.61860505087808	57.454625989398735	47233241.45527232	23616620.72763616	70849862.18290848	8398573.0
Jerusalem	ssp245	2045	Israel	8512937.0	21.075655812309186	1832769.246352858	401.70284851571046	1582.924100672081	-779.5184036406604	11.35073528945044	-33.15224264078308	55.85371321968371	43173745.258844405	21586872.629422203	64760617.88826661	8512937.0
Jerusalem	ssp245	2046	Israel	8625262.5	21.019770279465135	6046222.64168512	1325.199483109083	2852.7319732379683	-202.33300701980238	37.4455610510893	-20.104829759963508	94.99595186214226	142428228.01060274	71214114.00530137	213642342.01590413	8625262.5
Jerusalem	ssp245	2047	Israel	8736847.5	21.079236527621976	3223573.2632263405	706.5366056386658	2002.0705167161448	-588.9973054388131	19.96428457638612	-28.845467997315083	68.77403715008747	75936308.4942115	37968154.24710575	113904462.74131724	8736847.5
Jerusalem	ssp245	2048	Israel	8847262.999999998	20.993559172400506	3398111.0414308393	744.791461135542	2054.67094302435	-565.0880207532653	21.0452346863638	-28.304992942326336	70.39546231505362	80047818.761661	40023909.3808305	120071728.14249149	8847262.999999998
Jerusalem	ssp245	2049	Israel	8959536.5	21.10673244609339	4553657.897006723	998.0620048234066	2402.9179405951636	-406.7939309483502	28.20178562604363	-24.726717472486442	81.1302887245735	107268531.72188126	53634265.86094063	160902797.58282188	8959536.5
Jerusalem	ssp245	2050	Israel	9074603.5	21.144477624339427	4789532.702004339	1049.7605922201453	2474.003498265679	-374.4823138253885	29.66260917396552	-23.996305698525454	83.3215240464567	112824931.56011051	56412465.780055255	169237397.34016576	9074603.5
Jerusalem	ssp245	2051	Israel	9191064.999999998	21.146901507054253	7852875.8108428335	1721.1782599107735	3397.2027913402935	45.15372848125412	48.6345538409727	-14.51033336502175	111.77944104696724	184986768.23682806	92493384.11841403	277480152.3552421	9191064.999999998
Jerusalem	ssp245	2052	Israel	9309558.0	21.19917197760253	4824472.691850766	1057.4186721864855	2484.533358219396	-369.6960138464258	29.879000067992493	-23.888110251511975	83.64611038749659	113647997.65202475	56823998.82601237	170471996.47803712	9309558.0
Jerusalem	ssp245	2053	Israel	9431015.0	21.274327016023825	6094612.622187282	1335.8055062328442	2867.3152550331406	-195.7042425674515	37.74525063854544	-19.95498496623557	95.44548624332613	143568129.66239992	71784064.83119996	215352194.4935999	9431015.0
Jerusalem	ssp245	2054	Israel	9556490.000000002	21.232669524149014	7228354.245845462	1584.296821007241	3208.9908128479346	-40.39717083345408	44.76675707335079	-16.444231748832813	105.97774589553426	170275186.29081628	85137593.14540814	255412779.4362244	9556490.000000002
Jerusalem	ssp245	2055	Israel	9684372.5	21.173375384348173	6394807.53127431	1401.6016506902758	2957.784953662109	-154.5816522815569	39.604422465587746	-19.02539905271437	98.23424398388981	150639690.1213699	75319845.06068495	225959535.18205485	9684372.5
Jerusalem	ssp245	2056	Israel	9811504.0	21.2468080078102	7747876.931290715	1698.1648068582542	3365.5592933930793	30.770320323429814	47.98427313059037	-14.835473720213038	110.80401998139375	182513355.45599487	91256677.72799744	273770033.1839923	9811504.0
Jerusalem	ssp245	2057	Israel	9938997.500000002	21.306955100654257	4837215.017184406	1060.211510615776	2488.373511059671	-367.95048982811954	29.957916037431346	-23.84865226679249	83.76448434165526	113948163.04876219	56974081.52438109	170922244.57314327	9938997.500000002
Jerusalem	ssp245	2058	Israel	10067589.500000002	21.183054045825138	7107670.447926491	1557.8455776277394	3172.6203532011214	-56.92919794564182	44.01933628012735	-16.817942145444583	104.85661470569913	167432290.73340112	83716145.36670056	251148436.10010168	10067589.500000002
Jerusalem	ssp245	2059	Israel	10196833.5	21.39931463871689	7300564.739838197	1600.1237785946885	3230.752879530676	-30.50532234129855	45.213972239178744	-16.220624165918856	106.64856864427627	171976217.3828979	85988108.69144896	257964326.07434687	10196833.5
Jerusalem	ssp245	2060	Israel	10329108.0	21.21138702338487	4197308.213527302	919.9579646087393	2295.5248852999957	-455.60895608251735	25.994835168038563	-25.830192701488897	77.8198630375664	98874157.7502395	49437078.87511975	148311236.62535927	10329108.0
Jerusalem	ssp245	2061	Israel	10462390.5	21.253252612053352	8473229.620463245	1857.1462181837412	3584.1587339656235	130.13370240185873	52.476538800518384	-12.58934088524893	117.54241848628573	199600172.18836305	99800086.09418152	299400258.28254455	10462390.5
Jerusalem	ssp245	2062	Israel	10593953.5	21.427209860827777	7275192.452727272	1594.5627293648975	3223.106436839713	-33.980978109918624	45.056836192042766	-16.299192189486917	106.41286457357218	171378533.488681	85689266.7443405	257067800.2330215	10593953.5
Jerusalem	ssp245	2063	Israel	10727778.999999998	21.39929874988488	7331131.715652446	1606.8233897320586	3239.9648448445596	-26.318065380442704	45.40328011400088	-16.125970228507782	106.93253045651012	172696270.29177547	86348135.14588773	259044405.4376632	10727778.999999998
Jerusalem	ssp245	2064	Israel	10860500.5	21.526729348799073	7802766.029067288	1710.1952940421613	3382.101213270951	38.28937481337175	48.32421315325209	-14.665503708882213	111.31393001538618	183806353.97700858	91903176.98850429	275709530.9655129	10860500.5
Jerusalem	ssp245	2065	Israel	10991778.5	21.40630264356705	8670297.266881403	1900.33912698772	3643.548983571094	157.12927040434602	53.69702124426267	-11.979099663376914	119.37314215190253	204242408.72858655	102121204.36429328	306363613.09287983	10991778.5
Jerusalem	ssp245	2066	Israel	11123187.5	21.405251910030053	5959341.132439229	1306.1569605346406	2826.548504698111	-214.23458362882843	36.907485123112295	-20.373867723952053	94.1888379701768	140381598.2150895	70190799.10754475	210572397.32263425	11123187.5
Jerusalem	ssp245	2067	Israel	11253646.499999998	21.53924253031499	9022283.28291269	1977.486746939783	3749.6269610051813	205.34653287438482	55.87694656847417	-10.889137001271138	122.64303013821961	212533989.69059277	106266994.84529638	318800984.53588915	11253646.499999998
Jerusalem	ssp245	2068	Israel	11384751.0	21.491391768738325	8780505.606318697	1924.4943794671278	3676.7624557302797	172.22630320397525	54.37956526344716	-11.637827653784584	120.39695818067901	206838538.48236462	103419269.24118231	310257807.7235469	11384751.0
Jerusalem	ssp245	2069	Israel	11516848.000000002	21.542280717297945	6922309.448751467	1517.2185093154055	3116.758134271662	-82.32111564085085	42.87135562800184	-17.391932471507552	103.13464372751058	163065822.5731392	81532911.2865696	244598733.8597088	11516848.000000002
Jerusalem	ssp245	2070	Israel	11649567.5	21.440014303080204	8104228.348787251	1776.269227131468	3472.952871268748	79.5855829941886	50.191234327737305	-13.731993121639597	114.11446177711423	190907770.27512106	95453885.13756053	286361655.4126816	11649567.5
Jerusalem	ssp245	2071	Israel	11779553.0	21.58279532905382	6454516.545073896	1414.6885578244317	2975.7794509715723	-146.40233532270963	39.97421326788424	-18.840503651566095	98.78893018733483	152046229.3005764	76023114.6502882	228069343.95086458	11779553.0
Jerusalem	ssp245	2072	Israel	11902445.5	21.560512840392768	8949253.141668007	1961.480140639578	3727.6178773424	195.34240393675714	55.42465515040847	-11.115282710303916	121.96459301112083	210813650.5259163	105406825.26295815	316220475.78887445	11902445.5
Jerusalem	ssp245	2073	Israel	12021648.5	21.43191617037786	3933604.810138059	862.1599583864393	2216.052626744334	-491.7327099714546	24.361663107368045	-26.646778731824057	75.37010494656015	92662211.76496448	46331105.88248224	138993317.64744672	12021648.5
Jerusalem	ssp245	2074	Israel	12142711.000000002	21.481092212323443	8405070.455635611	1842.2072231530262	3563.617615798391	120.79683050766221	52.05441439012226	-12.80040309044712	116.90923187069171	197994576.48929742	98997288.24464871	296991864.73394614	12142711.000000002
Jerusalem	ssp245	2075	Israel	12265012.499999998	21.569515315634238	13316618.052052185	2918.7108059292623	5043.810042115714	793.6115697428097	82.47268812502848	2.4087337770060913	162.53664247305062	313693759.6659816	156846879.8329908	470540639.4989724	12265012.499999998
Jerusalem	ssp245	2076	Israel	12387185.000000002	21.478616616788837	9646788.158568747	2114.3645279054945	3937.8339098330343	290.8951459779548	59.74463997540535	-8.955290297805561	128.44457024861663	227245178.49307513	113622589.24653757	340867767.7396127	12387185.000000002
Jerusalem	ssp245	2077	Israel	12511515.5	21.64510792252323	8635788.470625613	1892.7755552056294	3633.14907237072	152.40203804053886	53.48330082515555	-12.08595987293036	119.05256152324154	203429500.0759007	101714750.03795035	305144250.1138511	12511515.5
Jerusalem	ssp245	2078	Israel	12637940.0	21.56383393033878	9749952.742888927	2136.975943646904	3968.9246064774725	305.02728081633563	60.38356049974048	-8.635830035637937	129.40295103511892	229675381.581673	114837690.7908365	344513072.3725095	12637940.0
Jerusalem	ssp245	2079	Israel	12762235.0	21.741637134459186	6193380.577400069	1357.453277238387	2897.0809401657616	-182.1743856889873	38.35694189042083	-19.64913934029775	96.36302312113939	145894763.27794057	72947381.63897029	218842144.91691086	12762235.0
Jerusalem	ssp245	2080	Israel	12886607.500000002	21.6392836663365	9555158.883226868	2094.2813990634386	3910.219607675208	278.3431904516699	59.177160107855215	-9.239030231580585	127.59335044729119	225086707.64371154	112543353.82185577	337630061.4655673	12886607.500000002
Jerusalem	ssp245	2081	Israel	13009492.5	21.7146676154298	12542052.933240637	2748.943108655498	4810.379458364288	687.5067589467069	77.67563926272886	0.010209345856253549	155.3410691796015	295447667.2064417	147723833.60322085	443171500.8096626	13009492.5
Jerusalem	ssp245	2082	Israel	13128333.0	21.773526100482446	11755699.72186669	2576.591719861208	4573.39629877214	579.7871409502757	72.80558420038032	-2.424818185317932	148.03598658607854	276923887.7950996	138461943.8975498	415385831.6926494	13128333.0
Jerusalem	ssp245	2083	Israel	13246875.999999998	21.691664074797227	12736353.547071032	2791.5295445635293	4868.935807737832	714.1232813892263	78.87898487678028	0.6118821528819893	157.1460876006788	300024721.96761435	150012360.98380718	450037082.9514215	13246875.999999998
Jerusalem	ssp245	2084	Israel	13367842.499999998	21.764662859175722	12136416.990963273	2660.036600759089	4688.133010006727	631.9401915114515	75.1634483724457	-1.2458860992852863	151.57278284417725	285892278.3463527	142946139.17317635	428838417.51952904	13367842.499999998
Jerusalem	ssp245	2085	Israel	13488819.999999998	21.74208326419758	13544032.51581227	2968.55507195887	5112.345907906425	824.7642360113139	83.88111495468543	3.112947191834479	164.64928271753666	319050862.93803424	159525431.46901712	478576294.4070513	13488819.999999998
Jerusalem	ssp245	2086	Israel	13607884.5	21.816703703439018	11456948.176993787	2511.111929204134	4483.361586618663	538.8622717896039	70.95535143926439	-3.3499345658759694	145.26063744440523	269886328.03699285	134943164.01849642	404829492.0554893	13607884.5
Jerusalem	ssp245	2087	Israel	13725017.500000002	21.78945552410251	9891047.398527011	2167.900799677169	4011.446283519086	324.3553158352513	61.257390137646055	-8.198915216685322	130.71369549197692	232999086.80644414	116499543.40322207	349498630.2096662	13725017.500000002
Jerusalem	ssp245	2088	Israel	13839428.500000002	21.780316086671306	8285332.348874765	1815.9632545479096	3527.5321589663563	104.39435012946456	51.312850466236696	-13.171185052389944	115.79688598486291	195173958.16576543	97586979.08288272	292760937.24864817	13839428.500000002
Jerusalem	ssp245	2089	Israel	13950820.499999998	21.808530757501934	12330562.357132688	2702.589009782522	4746.642572413948	658.5354471510971	76.36583250424427	-0.6446940333861306	153.3763590418746	290465676.00613064	145232838.00306532	435698514.0091959	13950820.499999998
Jerusalem	ssp245	2090	Israel	14063141.0	21.706014143485177	11525100.683492262	2526.049464875032	4503.900698166149	548.1982315839161	71.37743461319148	-3.13889297891248	145.89376220529522	271491766.88870424	135745883.44435212	407237650.33305633	14063141.0
Jerusalem	ssp245	2091	Israel	14178698.999999998	21.85511054710934	11986903.128056489	2627.266439026096	4643.07403762386	611.4588404283306	74.23747676781765	-1.7088719015992808	150.1838254372347	282370245.53035676	141185122.76517838	423555368.29553515	14178698.999999998
Jerusalem	ssp245	2092	Israel	14294650.5	21.77701768589549	13429842.707301766	2943.527168723691	5077.932540958053	809.1217964893274	83.17391283868783	2.7593461338356633	163.58847954354002	316360943.45493555	158180471.72746778	474541415.1824033	14294650.5
Jerusalem	ssp245	2093	Israel	14410533.500000002	21.94111317526176	9751123.673139062	2137.232585893509	3969.2774895665543	305.18768222046333	60.39081232336129	-8.63220412382752	129.4138287705499	229702964.67454514	114851482.33727257	344554447.0118177	14410533.500000002
Jerusalem	ssp245	2094	Israel	14523537.0	21.970242839336894	9797950.359828688	2147.4959692775365	3983.389641719592	311.60229683548073	60.68082009501781	-8.487200237999375	129.8488404280344	230806040.49627036	115403020.24813518	346209060.7444055	14523537.0
Jerusalem	ssp245	2095	Israel	14632560.5	21.848176594488365	12461220.186396405	2731.2263422238857	4786.018904520822	676.433779926949	77.1750246250847	-0.24009797296591273	154.59014722313532	293543525.4669565	146771762.73347825	440315288.20043474	14632560.5
Jerusalem	ssp245	2096	Israel	14740255.5	21.855287509025967	18411330.566965133	4035.360124266347	6579.2028548292055	1491.5173937034876	114.02534171070079	18.185060569842065	209.86562285155924	433707678.8888186	216853839.4444093	650561518.3332279	14740255.5
Jerusalem	ssp245	2097	Israel	14844559.5	21.956581925920972	13976281.909926355	3063.2946651893535	5242.612848598341	883.9764817803668	86.55812869298286	4.451454060983295	168.6648033249832	329233173.2681027	164616586.63405135	493849759.9021541	14844559.5
Jerusalem	ssp245	2098	Israel	14944835.499999998	21.902353818697378	12231214.629100967	2680.814165282419	4716.702161226305	644.9261693385326	75.75055059423808	-0.9523349883891683	152.4534361768654	288125384.9353252	144062692.4676626	432188077.40298784	14944835.499999998
Kolkata	ssp245	2024	India	966282240.5	26.34291435068857	-1993520649.2524235	-436936.03271291894	-400976.47910566966	-472895.5863201682	-42327.146595507875	-46971.809072659424	-37682.48411835635	-2381789840.7851033	-1190894920.3925517	-3572684761.177655	966282240.5
Kolkata	ssp245	2025	India	982970176.0	26.286547736320603	-1861476060.990362	-407994.75309383695	-361182.21962943196	-454807.28655824193	-39523.52846062368	-45570.00000521733	-33477.05691603002	-2224027512.629073	-1112013756.3145366	-3336041268.9436097	982970176.0
Kolkata	ssp245	2026	India	999196152.0	26.370021113039915	-2098001900.94662	-459836.03308424965	-432463.97961624945	-487208.0865522499	-44545.53006627841	-48081.00080804468	-41010.059324512134	-2506620443.332929	-1253310221.6664646	-3759930664.9993935	999196152.0
Kolkata	ssp245	2027	India	1014997444.0000001	26.329365152456184	-1910118950.8062973	-418656.20839595975	-375841.7206698508	-461470.6961220687	-40556.33177211173	-46086.401660961325	-35026.261883262094	-2282144362.7522225	-1141072181.3761113	-3423216544.128334	1014997444.0000001
Kolkata	ssp245	2028	India	1030499525.9999999	26.42148316024295	-2310267474.163845	-506359.99433734	-496434.4263392487	-516285.56233543134	-49052.4289730501	-50334.45026143054	-47770.40768466962	-2760228042.545272	-1380114021.272636	-4140342063.817908	1030499525.9999999
Kolkata	ssp245	2029	India	1045876848.4999999	26.46951080554558	-1900208035.9558454	-416483.95308627165	-372854.8696190297	-460113.0365535136	-40345.89966751935	-45981.18560866514	-34710.61372637344	-2270303142.892001	-1135151571.4460006	-3405454714.3380017	1045876848.4999999
Kolkata	ssp245	2030	India	1061021597.4999999	26.439226583704876	-1915505152.7817895	-419836.7458152457	-377464.959621369	-462208.5320091224	-40670.693547443785	-46143.58254862736	-35197.80454626017	-2288579611.441747	-1144289805.7208736	-3432869417.1626205	1061021597.4999999
Kolkata	ssp245	2031	India	1075785366.5	26.489210515925276	-2162003827.5550747	-473863.8526148699	-451752.2314708522	-495975.4737588875	-45904.4419646658	-48760.45675723839	-43048.42717209322	-2583087741.850169	-1291543870.9250846	-3874631612.775254	1075785366.5
Kolkata	ssp245	2032	India	1090202653.9999998	26.596494827311062	-2403628601.1372013	-526822.7070986237	-524570.6563860137	-529074.7578112336	-51034.70596085254	-51325.58875533176	-50743.82316637332	-2871772702.9092093	-1435886351.4546046	-4307659054.363813	1090202653.9999998
Kolkata	ssp245	2033	India	1104160006.5000002	26.45359049521593	-1902968457.614652	-417088.97701148957	-373686.7775162043	-460491.17650677485	-40404.509931858156	-46010.490740834575	-34798.529122881795	-2273601199.6568975	-1136800599.8284488	-3410401799.4853463	1104160006.5000002
Kolkata	ssp245	2034	India	1117312448.5	26.48974536801499	-1901983300.8391514	-416873.0522387771	-373389.88095372467	-460356.22352382954	-40383.59272928407	-46000.03213954753	-34767.15331902062	-2272424168.2575254	-1136212084.1287627	-3408636252.386288	1117312448.5
Kolkata	ssp245	2035	India	1129905319.0000002	26.517293898208578	-2008706097.768172	-440264.3501958227	-405552.9156446624	-474975.78474698303	-42649.56949375352	-47133.02052178226	-38166.11846572482	-2399932891.882233	-1199966445.9411166	-3599899337.82335	1129905319.0000002
Kolkata	ssp245	2036	India	1142411153.9999998	26.517002392915828	-1772874888.584616	-388575.31804600224	-334480.49643865926	-442670.1396533452	-37642.31653821033	-44629.39404401061	-30655.239032409998	-2118169882.1115458	-1059084941.0557729	-3177254823.167319	1142411153.9999998
Kolkata	ssp245	2037	India	1154404064.0	26.602312757514355	-2265324670.8029604	-496509.5168883791	-482890.01984692743	-510129.0139298308	-48098.18722642852	-49857.32938811976	-46339.04506473738	-2706531928.3357286	-1353265964.1678643	-4059797892.503593	1154404064.0
Kolkata	ssp245	2038	India	1165909952.5	26.592883504036696	-2652230161.7198963	-581310.7203770226	-599491.6746438122	-563129.766110233	-56313.10360503991	-53964.78757742546	-58661.41963265439	-3168793288.886657	-1584396644.4433286	-4753189933.329986	1165909952.5
Kolkata	ssp245	2039	India	1177063576.5	26.70065872220629	-2640722787.789154	-578788.5562278188	-596023.698938657	-561553.4135169806	-56068.77490772825	-53842.62322876962	-58294.926586686954	-3155044674.678607	-1577522337.3393035	-4732567012.01791	1177063576.5
Kolkata	ssp245	2040	India	1187489922.5	26.600175176961212	-2442324477.091928	-535303.9949791117	-536232.4272216848	-534375.5627365387	-51856.310700583184	-51736.391125197086	-51976.230275969145	-2918005203.316865	-1459002601.6584325	-4377007804.975298	1187489922.5
Kolkata	ssp245	2041	India	1197338409.5	26.6955819067582	-2563797600.3938093	-561928.2411822638	-572840.7657510189	-551015.7166135088	-54435.471693643354	-53025.97162172712	-55844.971765559436	-3063137109.0823326	-1531568554.5411663	-4594705663.623499	1197338409.5
Kolkata	ssp245	2042	India	1206887167.0	26.84099308776684	-3076968046.771804	-674403.9554568927	-727494.8728786337	-621313.0380351518	-65331.29096717991	-58473.88125849543	-72188.70067586441	-3676255491.494091	-1838127745.7470455	-5514383237.241137	1206887167.0
Kolkata	ssp245	2043	India	1216176185.0	26.80806605193761	-2974990540.1820955	-652052.7211358608	-696761.9256872147	-607343.5165845068	-63166.06791193614	-57391.26973087352	-68940.86609299867	-3554416277.4006667	-1777208138.7003334	-5331624416.101	1216176185.0
Kolkata	ssp245	2044	India	1225212048.5	26.803981886568778	-2896365941.6243877	-634819.9324108837	-673066.8411903712	-596573.0236313961	-61496.68218953979	-56556.576869675395	-66436.78750940421	-3460478313.853234	-1730239156.926617	-5190717470.779851	1225212048.5
Kolkata	ssp245	2045	India	1233982473.5	26.713726837165627	-2317541011.827197	-507954.19437314325	-498626.4513884781	-517281.9373578084	-49206.863337730516	-50411.667443770704	-48002.059231690226	-2768918214.9393396	-1384459107.4696698	-4153377322.4090095	1233982473.5
Kolkata	ssp245	2046	India	1242459047.4999998	26.982300279181967	-3675540986.085038	-805598.0243474646	-907886.71760317	-703309.3310917593	-78040.40665148928	-64828.439100650125	-91252.37420232847	-4391409832.312964	-2195704916.156482	-6587114748.469446	1242459047.4999998
Kolkata	ssp245	2047	India	1250636428.5	26.819087914756835	-2686730357.469441	-588872.4071166487	-609888.9939107982	-567855.8203224994	-57045.62415535982	-54331.04785258534	-59760.2004581341	-3210012935.029859	-1605006467.5149295	-4815019402.544788	1250636428.5
Kolkata	ssp245	2048	India	1258490295.5	26.892050221043775	-2791489128.123802	-611833.2335614404	-641460.1302723866	-582206.336850494	-59269.90000839092	-55443.185779100946	-63096.614237680915	-3335175107.677143	-1667587553.8385715	-5002762661.515715	1258490295.5
Kolkata	ssp245	2049	India	1266023045.0	26.939359407397916	-3186465477.183504	-698403.3922594571	-760494.0984821598	-636312.6860367546	-67656.17974653834	-59636.32564817468	-75676.03384490215	-3807079251.6815886	-1903539625.8407943	-5710618877.522383	1266023045.0
Kolkata	ssp245	2050	India	1273258124.5000002	26.960763149302505	-3010308386.80507	-659793.6190258276	-707405.6602859192	-612181.5777657361	-63915.94911934111	-57766.210334575975	-70065.68790410597	-3596612824.658173	-1798306412.3290865	-5394919236.98726	1273258124.5000002
Kolkata	ssp245	2051	India	1280176072.5	26.9351137053875	-3171693748.905752	-695165.7531848813	-756042.344754618	-634289.1616151447	-67342.54110501433	-59479.50632741266	-75205.57588261594	-3789430499.2816677	-1894715249.6408339	-5684145748.922502	1280176072.5
Kolkata	ssp245	2052	India	1286737996.5	26.997131903543597	-3816203788.9647093	-836428.2277183514	-950278.2472381393	-722578.2081985634	-81027.00981522063	-66321.7406825158	-95732.27894792553	-4559468906.594811	-2279734453.2974057	-6839203359.892218	1286737996.5
Kolkata	ssp245	2053	India	1292943126.9999998	27.026996843570643	-3669118068.491396	-804190.2615872142	-905951.0438078257	-702429.4793666027	-77904.03295771337	-64760.25225376216	-91047.81366166464	-4383735951.493886	-2191867975.746943	-6575603927.240829	1292943126.9999998
Kolkata	ssp245	2054	India	1298779363.5	26.99863466152563	-3490294570.4027004	-764996.0702253084	-852059.0306852052	-677933.1097654116	-74107.18820410715	-62861.829876959026	-85352.54653125524	-4170083792.3346777	-2085041896.1673388	-6255125688.502016	1298779363.5
Kolkata	ssp245	2055	India	1304244531.5	27.11480377700011	-3985326609.017965	-873496.2430724896	-1001246.7683500794	-745745.7177948998	-84617.88628781815	-68117.1789188145	-101118.59365682173	-4761531029.602551	-2380765514.8012757	-7142296544.403828	1304244531.5
Kolkata	ssp245	2056	India	1309325750.0	27.13190798578033	-3821664616.1688366	-837625.1213521328	-951923.9759845887	-723326.2667196768	-81142.95606021608	-66379.71380501351	-95906.19831541866	-4565993314.938386	-2282996657.469193	-6848989972.407579	1309325750.0
Kolkata	ssp245	2057	India	1314007254.5	27.063802942340757	-3835503723.0214663	-840658.3502513393	-956094.6657209976	-725222.0347816809	-81436.79294859827	-66526.63224920459	-96346.95364799176	-4582527803.36693	-2291263901.683465	-6873791705.050395	1314007254.5
Kolkata	ssp245	2058	India	1318284099.0	27.1310189632884	-3613857206.4504876	-792078.2918248235	-889297.0853845383	-694859.4982651084	-76730.71448244397	-64173.59301612744	-89287.83594876032	-4317712175.993292	-2158856087.996646	-6476568263.989938	1318284099.0
Kolkata	ssp245	2059	India	1322146883.9999998	27.11253065684868	-3902197899.1107926	-855276.2518599587	-976194.2804328494	-734358.2232870681	-82852.86765515187	-67234.66960248142	-98471.06570782252	-4662211708.877834	-2331105854.438917	-6993317563.3167515	1322146883.9999998
Kolkata	ssp245	2060	India	1325615656.0	27.13729029184249	-3615846118.962992	-792514.2178549614	-889896.483675978	-695131.9520339447	-76772.94378742452	-64194.70766861771	-89351.17990623125	-4320088460.190933	-2160044230.0954666	-6480132690.2864	1325615656.0
Kolkata	ssp245	2061	India	1328674113.5	27.22878489177357	-4330813191.875789	-949219.3297262592	-1105366.0124990125	-793072.6469535059	-91953.38153081157	-71784.92654031128	-112121.83652131201	-5174306504.733338	-2587153252.366669	-7761459757.100008	1328674113.5
Kolkata	ssp245	2062	India	1331307029.0	27.376579803559448	-4482257992.517596	-982412.7106888472	-1151006.911322571	-813818.5100551234	-95168.91194445209	-73392.69174713154	-116945.13214177267	-5355247538.749514	-2677623769.374757	-8032871308.12427	1331307029.0
Kolkata	ssp245	2063	India	1333540341.0	27.222861996159782	-4151573621.200884	-909933.9443728556	-1051348.6076380825	-768519.2811076286	-88147.70257458127	-69882.08706219615	-106413.31808696639	-4960157236.37226	-2480078618.18613	-7440235854.55839	1333540341.0
Kolkata	ssp245	2064	India	1335384415.0	27.219876047629178	-4060324932.967111	-889934.2318832615	-1023849.0029648906	-756019.4608016323	-86210.27764498947	-68913.37459740022	-103507.1806925787	-4851136445.089442	-2425568222.544721	-7276704667.634163	1335384415.0
Kolkata	ssp245	2065	India	1336820041.5	27.27252707684538	-4292450318.317466	-940811.0286723803	-1093804.598549929	-787817.4587948315	-91138.84721759206	-71377.65938370151	-110900.03505148272	-5128471864.12463	-2564235932.062315	-7692707796.186945	1336820041.5
Kolkata	ssp245	2066	India	1337879369.9999998	27.34121841713339	-4942668253.073281	-1083324.5486188605	-1289760.6884763394	-876888.4087613816	-104944.50799855829	-78280.48977418464	-131608.5262229319	-5905329867.51587	-2952664933.757935	-8857994801.273806	1337879369.9999998
Kolkata	ssp245	2067	India	1338572432.0	27.281139574285465	-4365182330.398817	-956752.2915943203	-1115723.8350675968	-797780.7481210441	-92683.1194270157	-72149.7954884134	-113216.44336561834	-5215369568.214206	-2607684784.107103	-7823054352.321308	1338572432.0
Kolkata	ssp245	2068	India	1338880918.0	27.26945726836063	-4781295876.597656	-1047955.2606242028	-1241127.917483685	-854782.6037647206	-101518.19172834113	-76567.33163907606	-126469.05181760617	-5712527707.6701355	-2856263853.8350677	-8568791561.505203	1338880918.0
Kolkata	ssp245	2069	India	1338846025.0	27.388832523933903	-4811432986.746224	-1054560.6546293683	-1250210.3342407877	-858910.9750179491	-102158.07367774638	-76887.27261377862	-127428.87474171419	-5748534489.345254	-2874267244.672627	-8622801734.017881	1338846025.0
Kolkata	ssp245	2070	India	1338483265.9999998	27.31989465433919	-4418681681.380058	-968478.1767408937	-1131846.9271441349	-805109.4263376524	-93819.03686664504	-72717.754208228	-114920.3195250622	-5279288750.944259	-2639644375.4721293	-7918933126.416388	1338483265.9999998
Kolkata	ssp245	2071	India	1337801299.5	27.40575977776553	-5035936050.7589245	-1103766.8056458507	-1317868.7918884507	-889664.8194032506	-106924.8033853957	-79270.63746760324	-134578.9693031879	-6016763021.259896	-3008381510.629948	-9025144531.889845	1337801299.5
Kolkata	ssp245	2072	India	1336807319.5	27.307814460567332	-4587344756.24525	-1005445.4260264152	-1182676.894911727	-828213.9571411033	-97400.15186424663	-74508.31170702874	-120291.99202146428	-5480801586.228949	-2740400793.1144743	-8221202379.343423	1336807319.5
Kolkata	ssp245	2073	India	1335525319.5	27.280858751174417	-4961235102.577693	-1087393.9950855807	-1295356.1773680798	-879431.8128030818	-105338.72601736052	-78477.5987835858	-132199.8532511355	-5927512900.102751	-2963756450.0513754	-8891269350.154125	1335525319.5
Kolkata	ssp245	2074	India	1333965938.5000002	27.294169138920267	-4174597260.6888533	-914980.2215209035	-1058287.2387166484	-771673.2043251586	-88636.54875941236	-70126.51015461163	-107146.58736421286	-4987665088.197572	-2493832544.098786	-7481497632.296358	1333965938.5000002
Kolkata	ssp245	2075	India	1332123843.0	27.27981135726959	-4615025379.133694	-1011512.4118649783	-1191019.0004397512	-832005.8232902052	-97987.87679365395	-74802.17417173246	-121173.57941557541	-5513873441.495166	-2756936720.747583	-8270810162.242748	1332123843.0
Kolkata	ssp245	2076	India	1330043716.5	27.45924275727803	-5411048738.338465	-1185983.285115339	-1430916.4511589974	-941050.1190716807	-114889.33072699298	-83252.90113840197	-146525.76031558402	-6464934746.374184	-3232467373.187092	-9697402119.561275	1330043716.5
Kolkata	ssp245	2077	India	1327738488.0	27.470512180097753	-5446905703.548294	-1193842.3459832468	-1441722.6598523706	-945962.0321141231	-115650.65869391176	-83633.56512186132	-147667.75226596213	-6507775413.959026	-3253887706.979513	-9761663120.93854	1327738488.0
Kolkata	ssp245	2078	India	1325199140.0	27.401275641505453	-4903259327.325471	-1074686.975852217	-1277884.0259222046	-871489.9257822295	-104107.76352945829	-77862.11753963462	-130353.40951928183	-5858245439.763604	-2929122719.881802	-8787368159.645407	1325199140.0
Kolkata	ssp245	2079	India	1322430378.0	27.5101356500448	-5214450001.96162	-1142893.1511149348	-1371667.5169084417	-914118.7853214281	-110715.07572831381	-81165.77363906239	-140264.37781756523	-6230045344.456483	-3115022672.2282414	-9345068016.684725	1322430378.0
Kolkata	ssp245	2080	India	1319434532.5000002	27.53309398457129	-5121400328.51274	-1122498.7021398377	-1343625.1495676828	-901372.2547119925	-108739.41163363251	-80177.9415917217	-137300.88167554303	-6118872798.041179	-3059436399.0205894	-9178309197.061768	1319434532.5000002
Kolkata	ssp245	2081	India	1316220490.4999998	27.415654023368717	-5000995415.057298	-1096108.5841222066	-1307338.73729344	-884878.430950973	-106182.93125578538	-78899.70140279818	-133466.16110877262	-5975017152.624972	-2987508576.312486	-8962525728.937458	1316220490.4999998
Kolkata	ssp245	2082	India	1312811008.0	27.46264268878871	-5360126064.048003	-1174822.151024279	-1415569.8917837897	-934074.4102647683	-113808.12221253126	-82712.29688117103	-144903.94754389155	-6404094088.247018	-3202047044.123509	-9606141132.370527	1312811008.0
Kolkata	ssp245	2083	India	1309203471.9999998	27.5827612701641	-5606438544.928532	-1228808.448203573	-1489801.050405319	-967815.8460018269	-119037.91729413226	-85327.19442197165	-152748.64016629307	-6698379760.602472	-3349189880.301236	-10047569640.90371	1309203471.9999998
Kolkata	ssp245	2084	India	1305404528.5	27.57285512306614	-5753170813.730304	-1260968.9454751941	-1534021.734153798	-987916.1567965902	-122153.38953877222	-86884.93054429154	-157421.8485332529	-6873690423.814522	-3436845211.907261	-10310535635.721783	1305404528.5
Kolkata	ssp245	2085	India	1301410584.0	27.59403230039885	-5651040591.063031	-1238584.2391371615	-1503242.7629390035	-973925.71533532	-119984.92396090642	-85800.69775535872	-154169.1501664544	-6751668749.809179	-3375834374.9045897	-10127503124.713768	1301410584.0
Kolkata	ssp245	2086	India	1297214616.9999998	27.6272341325406	-5824316529.217687	-1276562.5269518807	-1555462.9086842423	-997662.1452195194	-123663.98092903703	-87640.226239424	-159687.73561864992	-6958692875.345062	-3479346437.672531	-10438039313.017593	1297214616.9999998
Kolkata	ssp245	2087	India	1292851828.0	27.457769471424665	-4979436763.353963	-1091383.4001872288	-1300841.609382846	-881925.1909916119	-105725.19021789331	-78670.83088385218	-132779.54955193464	-5949259617.769602	-2974629808.884801	-8923889426.654404	1292851828.0
Kolkata	ssp245	2088	India	1288315344.5	27.567231217963297	-5440325870.937228	-1192400.1908904104	-1439739.6965997205	-945060.6851811004	-115510.95332411435	-83563.71243696268	-147458.19421126597	-6499914056.479244	-3249957028.239622	-9749871084.718866	1288315344.5
Kolkata	ssp245	2089	India	1283586973.4999998	27.75748191106965	-6330305958.730648	-1387464.319721845	-1707952.8737429432	-1066975.7657007468	-134407.33027272113	-93011.90091126604	-175802.7596341762	-7563231626.02737	-3781615813.013685	-11344847439.041056	1283586973.4999998
Kolkata	ssp245	2090	India	1278691594.5000002	27.63829596170205	-5677299376.338197	-1244339.589334458	-1511156.3694602863	-977522.8092086304	-120542.4599233146	-86079.4657365628	-155005.4541100665	-6783041842.444659	-3391520921.2223296	-10174562763.666988	1278691594.5000002
Kolkata	ssp245	2091	India	1273666990.0	27.633139931600418	-5923635809.9271755	-1298331.1364224534	-1585394.74670628	-1011267.5261386273	-125772.76357742646	-88694.61756361877	-162850.9095912343	-7077356132.67155	-3538678066.335775	-10616034199.007324	1273666990.0
Kolkata	ssp245	2092	India	1268534931.5	27.886290289952054	-6523238255.037904	-1429750.8504193258	-1766096.853451979	-1093404.8473866724	-138503.73809867742	-95060.10482424418	-181947.37137311068	-7793740491.574472	-3896870245.787236	-11690610737.36171	1268534931.5
Kolkata	ssp245	2093	India	1263289282.5	27.7082906362032	-5736945555.042431	-1257412.7243929205	-1529131.9301656717	-985693.5186201693	-121808.88901740104	-86712.68028360602	-156905.09775119624	-6854305043.321285	-3427152521.6606426	-10281457564.981928	1263289282.5
Kolkata	ssp245	2094	India	1257938504.0	27.648792988941725	-5563038107.254741	-1219296.0235079476	-1476721.466448834	-961870.5805670611	-118116.42360987267	-84866.44757984178	-151366.39963990345	-6646526411.816839	-3323263205.9084196	-9969789617.725258	1257938504.0
Kolkata	ssp245	2095	India	1252500266.0	27.73356729772623	-6105707773.0194435	-1338237.32011391	-1640265.749282032	-1036208.8909457874	-129638.58090699694	-90627.52622840393	-168649.63558558992	-7294889445.982114	-3647444722.991057	-10942334168.973171	1252500266.0
Kolkata	ssp245	2096	India	1246993053.5000002	27.652814481721187	-5504975213.882146	-1206569.909892036	-1459223.060226956	-953916.7595571164	-116883.6113987415	-84250.04147427616	-149517.18132320658	-6577154865.746686	-3288577432.873343	-9865732298.62003	1246993053.5000002
Kolkata	ssp245	2097	India	1241437315.9999998	27.76714262090833	-5808973381.699484	-1273199.6453040554	-1550838.9464184826	-995560.3441896286	-123338.20970891803	-87477.34062936452	-159199.07878847152	-6940361410.908904	-3470180705.454452	-10410542116.363356	1241437315.9999998
Kolkata	ssp245	2098	India	1235820795.0	27.767992151592985	-6241000236.3653755	-1367890.462765073	-1681038.8204273814	-1054742.1051027644	-132511.15909245808	-92063.8153211346	-172958.50286378188	-7456532223.473744	-3728266111.736872	-11184798335.210617	1235820795.0
Lisbon	ssp245	2024	Portugal	8572515.0	17.328375310555792	33158381.962458752	7267.590567114723	8784.456396179152	5750.724738050294	194.88070574570207	140.64762247741422	249.11378901398996	407079472.8118772	203539736.4059386	610619209.2178158	8572515.0
Lisbon	ssp245	2025	Portugal	8571492.5	17.26398171030727	31123080.39818106	6821.497073574406	8171.077842561218	5471.916304587596	182.91869246951705	134.66661583932165	231.17076909971257	382092442.7228534	191046221.3614267	573138664.0842801	8571492.5
Lisbon	ssp245	2026	Portugal	8569127.499999998	17.39443063575481	34768421.659908086	7620.475980254303	9269.673839246076	5971.2781212625305	204.3433409512662	145.37894008019623	263.30774182233637	426845639.6889544	213422819.8444772	640268459.5334316	8569127.499999998
Lisbon	ssp245	2027	Portugal	8564096.5	17.37972633903028	35248522.23300096	7725.703503123974	9414.361683191873	6037.045323056076	207.1650208094444	146.78978000928535	267.54026160960365	432739747.8035357	216369873.90176785	649109621.7053035	8564096.5
Lisbon	ssp245	2028	Portugal	8557784.500000002	17.34867549797372	34105532.23605482	7475.18514762893	9069.898944386186	5880.471350871673	200.44736198286725	143.4309505959968	257.46377336973774	418707465.83293647	209353732.91646823	628061198.7494047	8557784.500000002
Lisbon	ssp245	2029	Portugal	8549842.5	17.359023686213757	34302111.15429992	7518.2709379292255	9129.141906049093	5907.399969809358	201.60270901897138	144.0086241140488	259.196793923894	421120829.74483484	210560414.87241742	631681244.6172522	8549842.5
Lisbon	ssp245	2030	Portugal	8542462.5	17.355665613589327	34836564.099027425	7635.41130937635	9290.209916788888	5980.61270196381	204.74383234562464	145.57918577737547	263.90847891387375	427682212.1195458	213841106.0597729	641523318.1793187	8542462.5
Lisbon	ssp245	2031	Portugal	8534830.5	17.39685212701147	35697819.309281185	7824.179574637447	9549.766281522898	6098.592867751997	209.80566025361586	148.11009973137106	271.5012207758605	438255686.9454135	219127843.47270674	657383530.4181201	8534830.5
Lisbon	ssp245	2032	Portugal	8520296.0	17.46531798337219	38039580.69275907	8337.442343618903	10255.5025888724	6419.382098365406	223.56882009708653	154.99167965310636	292.14596054106636	467005068.9422979	233502534.47114894	700507603.4134468	8520296.0
Lisbon	ssp245	2033	Portugal	8497939.0	17.477925249638957	39035039.88788487	8555.62518090675	10555.503990143188	6555.7463716703105	229.41940082526537	157.91697001719584	300.92183163333505	479226141.8769277	239613070.93846384	718839212.8153915	8497939.0
Lisbon	ssp245	2034	Portugal	8471263.5	17.57287975104746	42010181.696319185	9207.711056727969	11452.122069397365	6963.300044058573	246.9051073346368	166.65982327188152	327.1503913973918	515751421.0744813	257875710.53724065	773627131.611722	8471263.5
Lisbon	ssp245	2035	Portugal	8445272.5	17.545493048106664	41950349.09067019	9194.597060969285	11434.090325229176	6955.103796709395	246.55345506075088	166.4839971349386	326.6229129865629	515016866.97011864	257508433.48505932	772525300.455178	8445272.5
Lisbon	ssp245	2036	Portugal	8421238.0	17.563792045417486	42321984.23900634	9276.05134005666	11546.089958974317	7006.0127211390045	248.73765452107588	167.57609686510105	329.89921217705046	519579364.63464016	259789682.31732008	779369046.9519602	8421238.0
Lisbon	ssp245	2037	Portugal	8397069.5	17.58195952705956	42681075.23540875	9354.756215980477	11654.309163369562	7055.203268591389	250.84812863543573	168.63133392228096	333.0649233485906	523987860.0091274	261993930.0045637	785981790.0136911	8397069.5
Lisbon	ssp245	2038	Portugal	8371989.0	17.61391523728497	44333994.9155366	9717.03998148795	12152.44934094234	7281.630622033561	260.56278100203656	173.48866010558135	347.63690189849166	544280456.697005	272140228.3485025	816420685.0455076	8371989.0
Lisbon	ssp245	2039	Portugal	8345619.999999999	17.603878819162716	44070726.70100051	9659.337359123876	12073.108235191738	7245.5664830560145	259.0154830817917	172.71501114545885	345.3159550181243	541048360.3268383	270524180.1634191	811572540.4902574	8345619.999999999
Lisbon	ssp245	2040	Portugal	8316800.999999999	17.50149294755779	40192547.548179306	8809.32549001238	10904.34191516343	6714.309064861329	236.2223838537984	161.3184615314623	311.12630617613434	493436654.5811306	246718327.2905653	740154981.871696	8316800.999999999
Lisbon	ssp245	2041	Portugal	8284554.5	17.66181692009122	47565859.604112305	10425.39388583331	13126.43595941721	7724.351812249411	279.5573167455866	182.98592797735648	376.12870551381684	583957476.3752921	291978738.18764603	875936214.5629381	8284554.5
Lisbon	ssp245	2042	Portugal	8252420.5	17.48904446784786	40693906.19174222	8919.212315998771	11055.436300894718	6782.988331102823	239.16900309474508	162.79177115193568	315.5462350375546	499591744.1914236	249795872.0957118	749387616.2871354	8252420.5
Lisbon	ssp245	2043	Portugal	8222485.000000001	17.57161283563958	44235431.64495319	9695.43707286693	12122.745341588436	7268.128804145423	259.9834982205773	173.1990187148519	346.76797772630283	543070413.207153	271535206.6035765	814605619.8107295	8222485.000000001
Lisbon	ssp245	2044	Portugal	8192539.999999999	17.66755825429078	47445183.7218932	10398.944377401725	13090.06788532378	7707.82086947967	278.8480722136923	182.6313057114092	375.06483871597527	582475960.3420166	291237980.1710083	873713940.5130248	8192539.999999999
Lisbon	ssp245	2045	Portugal	8161872.499999999	17.709759064935152	49176066.54157687	10778.315954318696	13611.703803584613	7944.928105052776	289.0209348655835	187.71773703735482	390.32413269381203	603725696.4278625	301862848.21393126	905588544.6417937	8161872.499999999
Lisbon	ssp245	2046	Portugal	8130144.5	17.751007693059545	50298034.3636006	11024.226709830744	13949.83109241368	8098.622327247806	295.6150407308062	191.01478996996622	400.21529149164616	617499892.9498272	308749946.4749136	926249839.4247408	8130144.5
Lisbon	ssp245	2047	Portugal	8097808.5	17.767458337896965	51617178.450743005	11313.354180985243	14347.38136525112	8279.32699671937	303.36800439995085	194.89127180453852	411.8447369953629	633694786.9034818	316847393.4517409	950542180.3552227	8097808.5
Lisbon	ssp245	2048	Portugal	8065565.5	17.83392089647785	53477751.410208136	11721.150994018699	14908.101983172119	8534.200004865277	314.30309079356414	200.35881500134525	428.24736658578297	656536705.4363153	328268352.71815765	984805058.154473	8065565.5
Lisbon	ssp245	2049	Portugal	8032383.500000001	17.732467527319415	51627473.98448504	11315.610736325965	14350.48412884461	8280.73734380732	303.42851401359667	194.92152661136146	411.93550141583205	633821183.3136798	316910591.6568399	950731774.9705198	8032383.500000001
Lisbon	ssp245	2050	Portugal	7998562.5	17.74222947318679	52342100.43165471	11472.241190500137	14565.851003334097	8378.631377666177	307.62856534682055	197.0215522779733	418.2355784156675	642594523.2703941	321297261.63519704	963891784.9055911	7998562.5
Lisbon	ssp245	2051	Portugal	7965422.500000001	17.668262551561423	49279603.53653053	10801.008994308537	13642.906733570648	7959.111255046428	289.62944955940054	188.0219943842635	391.2369047345379	604996801.4344329	302498400.71721643	907495202.1516492	7965422.500000001
Lisbon	ssp245	2052	Portugal	7932040.5	17.686847170193076	49762207.288497806	10906.785159123283	13788.348960190922	8025.221358055644	292.46584127131786	189.44019024022208	395.4914923024137	610921640.6244237	305460820.3122119	916382460.9366356	7932040.5
Lisbon	ssp245	2053	Portugal	7898075.500000001	17.740803865938798	50827505.41977459	11140.275160499017	14109.397712082557	8171.152608915478	298.7268841620065	192.57071168556632	404.8830566384465	624000113.577615	312000056.7888075	936000170.3664225	7898075.500000001
Lisbon	ssp245	2054	Portugal	7864611.499999999	17.866708088839022	55023882.82801664	12060.029112990425	15374.059396758243	8745.998829222608	323.39011989586584	204.90232955249616	441.8779102392361	675518281.8947781	337759140.94738907	1013277422.8421671	7864611.499999999
Lisbon	ssp245	2055	Portugal	7831447.0	17.822506748078773	53177825.394607484	11655.413785119925	14817.713320936306	8493.114249303546	312.5403451427685	199.47744217594732	425.60324810958963	652854567.8563964	326427283.9281982	979281851.7845947	7831447.0
Lisbon	ssp245	2056	Portugal	7798757.000000001	17.76044495210477	51325906.25784811	11249.513700350744	14259.600704378683	8239.426696322807	301.6561195866411	194.0353293978837	409.27690977539874	630118890.7435713	315059445.37178564	945178336.1153569	7798757.000000001
Lisbon	ssp245	2057	Portugal	7767135.499999999	17.875703727915106	55442788.32729442	12151.844016941719	15500.304889691271	8803.383144192167	325.8521398892552	206.13333954919068	445.5709402293199	680661109.1291423	340330554.56457114	1020991663.6937134	7767135.499999999
Lisbon	ssp245	2058	Portugal	7734937.5	17.78575992966364	51237898.11093099	11230.2242434922	14233.07770119818	8227.370785786217	301.1388720984498	193.77670565378804	408.5010385431115	629038430.602581	314519215.3012905	943557645.9038715	7734937.5
Lisbon	ssp245	2059	Portugal	7702714.5	17.863453039472947	54852588.09017183	12022.485060860055	15322.436325078983	8722.533796641126	322.38337477062123	204.39895698987368	440.3677925513683	673415327.3038014	336707663.6519007	1010122990.9557021	7702714.5
Lisbon	ssp245	2060	Portugal	7671261.0	17.86704706875285	55616192.92427877	12189.850503951988	15552.563809330391	8827.137198573586	326.8712852226468	206.6429122158866	447.0996582294072	682789966.0801076	341394983.0400538	1024184949.1201613	7671261.0
Lisbon	ssp245	2061	Portugal	7640431.5	17.942638626115173	57827237.7749025	12674.463073951709	16218.906093080008	9130.02005482341	339.8661889369708	213.14036407304854	466.5920138008929	709934564.787436	354967282.393718	1064901847.181154	7640431.5
Lisbon	ssp245	2062	Portugal	7609855.0	17.846072783934407	53068469.24387564	11631.445313726643	14784.756672770543	8478.133954682744	311.89762970941626	199.15608445927137	424.63917495956144	651512022.1242477	325756011.06212384	977268033.1863716	7609855.0
Lisbon	ssp245	2063	Portugal	7578790.500000001	17.903240167083784	55015422.47310196	12058.174788625563	15371.509700756558	8744.83987649457	323.3403961204872	204.87746766480672	441.80332457616754	675414415.6439348	337707207.8219674	1013121623.4659023	7578790.500000001
Lisbon	ssp245	2064	Portugal	7547435.0	17.89891008596518	55631086.13871397	12193.114770129567	15557.052175324561	8829.17736493457	326.9588166390846	206.6866779241053	447.2309553540636	682972807.3866471	341486403.69332355	1024459211.0799706	7547435.0
Lisbon	ssp245	2065	Portugal	7516726.000000001	17.81374478643909	50985892.01004384	11174.990029599125	14157.130657095206	8192.849402103046	299.6577646412552	193.0361519251907	406.27937735731973	625944597.1697357	312972298.58486784	938916895.7546035	7516726.000000001
Lisbon	ssp245	2066	Portugal	7487068.0	18.002744673108392	58014986.69687599	12715.613522603431	16275.487959976126	9155.739085230736	340.9696397162823	213.69208946270425	468.24718996986053	712239524.4282439	356119762.21412194	1068359286.6423658	7487068.0
Lisbon	ssp245	2067	Portugal	7457711.000000001	17.892766727185744	54313608.02751578	11904.352444387496	15160.003977429215	8648.700911345777	319.2156443574728	202.81509178329947	435.6161969316459	666798366.3190787	333399183.15953934	1000197549.478618	7457711.000000001
Lisbon	ssp245	2068	Portugal	7428188.0	17.870872761948938	54217327.52402291	11883.24986827947	15130.98793528068	8635.51180127826	318.64977801057194	202.5321586098491	434.7673974112946	665616347.948933	332808173.9744665	998424521.9233994	7428188.0
Lisbon	ssp245	2069	Portugal	7399010.0	17.826650848205897	51558393.21042757	11300.469744751725	14329.665265430029	8271.274224073419	303.0225077730928	194.71852349110952	411.32649205507613	632973091.1143503	316486545.55717516	949459636.6715255	7399010.0
Lisbon	ssp245	2070	Portugal	7371123.000000001	17.970499233778863	56952711.50312594	12482.786082877396	15955.350230352826	9010.221935401965	334.7263634403612	210.57045132474374	458.8822755559789	699198163.5336604	349599081.7668302	1048797245.3004906	7371123.000000001
Lisbon	ssp245	2071	Portugal	7344384.999999999	17.936508636238674	54491605.0942765	11943.365500115875	15213.646929055736	8673.084071176014	320.26178086770045	203.3381600384132	437.1854016969873	668983604.1929004	334491802.0964502	1003475406.2893506	7344384.999999999
Lisbon	ssp245	2072	Portugal	7319453.500000001	17.971888149195234	58337274.38521054	12786.251920046621	16372.615756460513	9199.88808363273	342.8638109163998	214.639175062763	471.08844677003685	716196192.2297524	358098096.1148762	1074294288.3446286	7319453.500000001
Lisbon	ssp245	2073	Portugal	7295635.0	18.09289900638606	60060527.96412621	13163.951334603482	16891.952451476194	9435.950217730768	352.99183447370405	219.7031868414151	486.2804821059929	737352265.5031816	368676132.7515908	1106028398.2547724	7295635.0
Lisbon	ssp245	2074	Portugal	7272260.999999999	18.07476638286276	58799486.552321106	12887.558696399623	16511.91257394589	9263.204818853355	345.58035581393847	215.9974475115323	475.16326411634435	721870687.6115723	360935343.80578613	1082806031.4173584	7272260.999999999
Lisbon	ssp245	2075	Portugal	7250888.0	17.95710064266932	55589533.05499838	12184.00724493163	15544.5293281774	8823.485161685861	326.714598019202	206.56456861416416	446.86462742424004	682462667.675011	341231333.8375055	1023694001.5125165	7250888.0
Lisbon	ssp245	2076	Portugal	7231557.0	18.16596085422718	63639677.00608768	13948.422357499147	17970.600107957736	9926.24460704056	374.0274535233963	230.2209963662613	517.8339106805313	781292832.5298326	390646416.2649163	1171939248.7947488	7231557.0
Lisbon	ssp245	2077	Portugal	7214531.000000001	18.061113981726002	59249510.273852095	12986.194032625594	16647.536161256598	9324.851903994588	348.2252659471758	217.319902578151	479.13062931620027	727395547.6460901	363697773.8230451	1091093321.4691353	7214531.000000001
Lisbon	ssp245	2078	Portugal	7199836.500000001	18.105914566071085	60411438.59422471	13240.863253529178	16997.70633999903	9484.020167059329	355.05423038085917	220.73438479499265	489.3740759667257	741660331.9964832	370830165.9982416	1112490497.9947248	7199836.500000001
Lisbon	ssp245	2079	Portugal	7186682.5	17.919671273640468	53246898.00442606	11670.552987271942	14838.529723895328	8502.576250648555	312.94630339985054	199.6804213044884	426.2121854952125	653702559.824838	326851279.912419	980553839.737257	7186682.5
Lisbon	ssp245	2080	Portugal	7175324.500000001	17.96288248259639	56334283.85310261	12347.240296570912	15768.974774181412	8925.505818960411	331.0916982439218	208.75311872652406	453.4302777613195	691605838.8530172	345802919.4265086	1037408758.2795258	7175324.500000001
Lisbon	ssp245	2081	Portugal	7165514.999999999	17.995413191532844	57760613.59379154	12659.86051370821	16198.827572745196	9120.893454671223	339.4746207522106	212.9445799806682	466.0046615237525	709116631.7364845	354558315.86824226	1063674947.6047268	7165514.999999999
Lisbon	ssp245	2082	Portugal	7157346.0	17.976347717994017	55579342.77805547	12181.773759574276	15541.458285811039	8822.089233337516	326.6547070280003	206.53462311856316	446.7747909374372	682337563.4835451	341168781.74177253	1023506345.2253176	7157346.0
Lisbon	ssp245	2083	Portugal	7151284.5	18.074749244374395	59204278.234302245	12976.280160943435	16633.90458769363	9318.655734193238	347.9594251169515	217.18698216303886	478.7318680708641	726840242.0574458	363420121.0287229	1090260363.0861688	7151284.5
Lisbon	ssp245	2084	Portugal	7146466.5	18.086013338042488	59984355.30537088	13147.25595734204	16868.996307741712	9425.515606942367	352.5441473243863	219.4793432667563	485.6089513820162	736417107.514957	368208553.7574785	1104625661.2724354	7146466.5
Lisbon	ssp245	2085	Portugal	7142534.5	18.127752953295314	61353099.149427906	13447.254608094265	17281.49445252602	9613.014763662508	360.5886220703766	223.5015806397514	497.6756635010019	753220928.7353058	376610464.3676529	1129831393.1029587	7142534.5
Lisbon	ssp245	2086	Portugal	7139760.5	18.152307013168585	61930519.380614474	13573.812466984471	17455.511508500058	9692.113425468888	363.9822756658047	225.19840743746536	502.76614389414414	760309812.7335796	380154906.3667898	1140464719.1003695	7139760.5
Lisbon	ssp245	2087	Portugal	7137046.5	18.219160451125607	63259247.59568354	13865.040568917415	17855.950148657852	9874.130989176978	371.7915678257795	229.10305351745282	514.4800821341055	776622369.296591	388311184.6482955	1164933553.9448867	7137046.5
Lisbon	ssp245	2088	Portugal	7134676.0	18.163283929040876	61969966.25061997	13582.458356300744	17467.399606309933	9697.517106291558	364.21411550270744	225.31432735591682	503.1139036494982	760794094.8395067	380397047.4197534	1141191142.2592602	7134676.0
Lisbon	ssp245	2089	Portugal	7133269.999999999	18.08116941841606	58280647.898016855	12773.840635182252	16355.550239772007	9192.1310305925	342.53100186073766	214.47277053493198	470.5892331865433	715500999.0632074	357750499.5316037	1073251498.5948111	7133269.999999999
Lisbon	ssp245	2090	Portugal	7132336.0	18.206808888692745	62894523.42888452	13785.101025509413	17746.033276471848	9824.168774546975	369.6479860578638	228.03126263349503	511.26470948223255	772144716.5054995	386072358.25274974	1158217074.7582493	7132336.0
Lisbon	ssp245	2091	Portugal	7131825.5	18.153755978921733	61699348.905178845	13523.144965519126	17385.843693985207	9660.446237053045	362.6236247686812	224.51908198890374	500.72816754845866	757471774.5151725	378735887.25758624	1136207661.7727587	7131825.5
Lisbon	ssp245	2092	Portugal	7131179.499999999	18.045804183942032	58063935.202244736	12726.341962136308	16290.239564333831	9162.444359938785	341.2573232130907	213.83593121110837	468.67871521507294	712840456.3972104	356420228.1986052	1069260684.5958155	7131179.499999999
Lisbon	ssp245	2093	Portugal	7130338.5	18.080560433547817	59557551.19207694	13053.709850318708	16740.370410584634	9367.049290052784	350.03570505756943	218.2251221333477	481.84628798179097	731177310.4214094	365588655.2107047	1096765965.632114	7130338.5
Lisbon	ssp245	2094	Portugal	7129626.5	18.102042893857973	60693654.49029658	13302.718792394247	17082.7577059385	9522.679878849996	356.7128889083293	221.5637140587277	491.86206375793046	745125045.6342636	372562522.8171318	1117687568.4513955	7129626.5
Lisbon	ssp245	2095	Portugal	7127877.500000001	18.06787030039777	58650458.93691773	12854.895109461897	16467.000141906516	9242.790077017278	344.7044805405826	215.55950987485443	473.8494512063107	720041102.4653038	360020551.2326519	1080061653.6979556	7127877.500000001
Lisbon	ssp245	2096	Portugal	7125502.500000001	18.221515719687847	65338977.27871682	14320.871732321972	18482.717998339118	10159.025466304824	384.0146970740238	235.214618141575	532.8147760064728	802154835.383714	401077417.691857	1203232253.075571	7125502.500000001
Lisbon	ssp245	2097	Portugal	7123708.499999999	18.09524828298777	59603650.428915314	13063.81379263945	16754.26333127565	9373.364254003249	350.3066426388898	218.360590924008	482.2526943537716	731743262.4347026	365871631.2173513	1097614893.6520538	7123708.499999999
Lisbon	ssp245	2098	Portugal	7122447.5	18.22570819576932	63464285.055859126	13909.980286216176	17917.742259943647	9902.218312488701	372.99662798186773	229.70558359549705	516.2876723682386	779139577.2016529	389569788.60082644	1168709365.8024793	7122447.5
London	ssp245	2024	United Kingdom	53151317.0	11.696881050649068	266182310.480186	58341.32832441562	67389.18839411864	49293.46825471259	1023.9648992714215	812.2295505119704	1235.7002480308724	5801960545.862372	2900980272.931186	8702940818.793558	53151317.0
London	ssp245	2025	United Kingdom	53535880.00000001	11.527955275325366	247785135.15364826	54309.07071859912	61844.83418612096	46773.30725107728	953.193623200765	776.8439124766421	1129.543333924887	5400958371.04713	2700479185.523565	8101437556.570694	53535880.00000001
London	ssp245	2026	United Kingdom	53932902.0	11.680120186976676	266201877.7089586	58345.6170320918	67395.0853671734	49296.14869701021	1024.0401715740893	812.2671866633043	1235.8131564848736	5802387051.625005	2901193525.8125024	8703580577.437508	53932902.0
London	ssp245	2027	United Kingdom	54348754.0	11.729348685100065	274035450.6828551	60062.56453321981	69755.8881812244	50369.240885215215	1054.1747952712155	827.3344985118674	1281.0150920305637	5973134992.183855	2986567496.0919275	8959702488.275784	54348754.0
London	ssp245	2028	United Kingdom	54780209.50000001	11.636804392297993	261239967.32957298	57258.075031130575	65899.71511585171	48616.43494640944	1004.9524190759755	802.7233104142474	1207.1815277377027	5694232575.8397045	2847116287.9198523	8541348863.759557	54780209.50000001
London	ssp245	2029	United Kingdom	55206209.0	11.721095314495768	279713943.9948765	61307.16580708751	71467.2149327925	51147.116681382526	1076.0191388031674	838.2566702778433	1313.7816073284916	6096908785.028548	3048454392.514274	9145363177.542822	55206209.0
London	ssp245	2030	United Kingdom	55624849.0	11.625170408721184	281003680.91064405	61589.84787081739	71855.90277042109	51323.7929712137	1080.9805704199357	840.7373860862275	1321.223754753644	6125021106.566098	3062510553.283049	9187531659.849148	55624849.0
London	ssp245	2031	United Kingdom	56044213.0	11.832469792844332	299690822.37162113	65685.65969788087	77487.64403263335	53883.67536312837	1152.8673043251413	876.6807530388303	1429.053855611452	6532343656.573134	3266171828.286567	9798515484.859701	56044213.0
London	ssp245	2032	United Kingdom	56461615.99999999	11.796523725438812	291352711.42473155	63858.1285314393	74974.78867877621	52741.468384102394	1120.791795924736	860.6429988386276	1380.9405930108437	6350598330.771384	3175299165.385692	9525897496.157076	56461615.99999999
London	ssp245	2033	United Kingdom	56866704.50000001	11.84570272828764	306510923.1138751	67180.47629892282	79543.01685906603	54817.9357387796	1179.1032467398177	889.7987242461684	1468.4077692334668	6681001001.060025	3340500500.5300126	10021501501.590038	56866704.50000001
London	ssp245	2034	United Kingdom	57240743.0	11.90147434473145	323583466.55571944	70922.40362864212	84688.1669374301	57156.64031985417	1244.7788552887107	922.636528520615	1566.9211820568069	7053130250.702594	3526565125.351297	10579695376.05389	57240743.0
London	ssp245	2035	United Kingdom	57591601.50000001	12.015378275458387	346237372.02938044	75887.64318451303	91515.37132675259	60259.91504227348	1331.925157364898	966.2096795587088	1697.6406351710878	7546916128.249405	3773458064.1247025	11320374192.374107	57591601.50000001
London	ssp245	2036	United Kingdom	57928748.49999999	11.89323702719933	327766157.5676267	71839.15782303276	85948.70395471722	57729.61169134831	1260.8690634357708	930.681632594145	1591.0564942773958	7144300126.65282	3572150063.32641	10716450189.979229	57928748.49999999
London	ssp245	2037	United Kingdom	58240523.49999999	11.872026218451984	320926072.07313716	70339.96100232273	83887.3083262409	56792.61367840454	1234.5562425659741	917.5252221592467	1551.5872629727019	6995207175.668333	3497603587.8341665	10492810763.502499	58240523.49999999
London	ssp245	2038	United Kingdom	58521174.99999999	11.806338323884466	309980650.35743105	67940.96446189398	80588.68808315138	55293.24084063657	1192.4507862552655	896.4724940038925	1488.4290785066382	6756630446.667069	3378315223.3335347	10134945670.000605	58521174.99999999
London	ssp245	2039	United Kingdom	58768293.0	11.873456780660515	317591033.7779982	69608.99370475803	82882.22829208945	56335.7591174266	1221.7268319797186	911.110516866119	1532.3431470933178	6922513537.3404045	3461256768.6702023	10383770306.010607	58768293.0
London	ssp245	2040	United Kingdom	58979672.0	11.800772259614574	306987281.618176	67284.88364233123	79686.57695625263	54883.19032840985	1180.935729097469	890.714965424994	1471.1564927699433	6691384160.041005	3345692080.0205026	10037076240.061508	58979672.0
London	ssp245	2041	United Kingdom	59167300.5	11.78933924920866	327550567.19210374	71791.90513798663	85883.73151277879	57700.07876319448	1260.039718402444	930.2669600774816	1589.8124767274057	7139600915.609848	3569800457.804924	10709401373.414772	59167300.5
London	ssp245	2042	United Kingdom	59340035.5	11.70358585205171	305482814.0489452	66955.1373257875	79233.17577100496	54677.09888057002	1175.1482596739518	887.8212307132355	1462.4752886346691	6658591366.772882	3329295683.386441	9987887050.159325	59340035.5
London	ssp245	2043	United Kingdom	59504641.0	11.895700855662028	343353277.65533775	75255.51291075026	90646.19220032876	59864.83362117174	1320.830462905755	960.6623323291371	1680.9985934823726	7484051688.690837	3742025844.3454185	11226077533.036255	59504641.0
London	ssp245	2044	United Kingdom	59661323.99999999	11.899985170015404	343783212.0916345	75349.74511596598	90775.76148250038	59923.72874943157	1322.4843585795966	961.4892801660579	1683.479436993134	7493422944.9257145	3746711472.4628572	11240134417.388573	59661323.99999999
London	ssp245	2045	United Kingdom	59804449.0	11.934671798117124	344782737.8714558	75568.81925948846	91076.9884298438	60060.65008913312	1326.3293898764084	963.4117958144639	1689.2469839383523	7515209550.987684	3757604775.493842	11272814326.481525	59804449.0
London	ssp245	2046	United Kingdom	59934266.50000001	11.913393943623387	346097678.8563029	75857.02550274262	91473.27201431827	60240.77899116697	1331.3877779062818	965.9409898294005	1696.8345659831625	7543871244.172547	3771935622.0862737	11315806866.258821	59934266.50000001
London	ssp245	2047	United Kingdom	60053338.50000001	12.100783976718509	410046557.7986491	89873.2181476404	110745.53690105272	69000.89939422808	1577.3898779954993	1088.9420398740094	2065.837716116988	8937761288.579893	4468880644.289947	13406641932.869839	60053338.50000001
London	ssp245	2048	United Kingdom	60163018.0	12.095063206009586	406041410.4078786	88995.37762363591	109538.50618054654	68452.24906672529	1561.98265451337	1081.2384281329446	2042.7268808937938	8850461320.750713	4425230660.375357	13275691981.12607	60163018.0
London	ssp245	2049	United Kingdom	60262117.49999999	11.972132829827952	384789456.6547804	84337.41515720342	103133.80778920188	65541.02252520497	1480.2294581989436	1040.3618299757313	1920.0970864221551	8387233704.401787	4193616852.2008934	12580850556.60268	60262117.49999999
London	ssp245	2050	United Kingdom	60352131.49999999	11.940313611551352	369143424.1071681	80908.1477495076	98418.5651036201	63397.730395395076	1420.0414310054252	1010.2678163789722	1829.8150456318774	8046198030.856173	4023099015.4280863	12069297046.28426	60352131.49999999
London	ssp245	2051	United Kingdom	60435453.5	11.770589500926773	337896118.75181127	74059.42328805951	89001.56896912899	59117.27760699003	1299.8375608722672	950.1658813123931	1649.509240432142	7365102309.246165	3682551154.6230826	11047653463.869247	60435453.5
London	ssp245	2052	United Kingdom	60512804.99999999	12.119354620647442	416460010.6428801	91278.9064422664	112678.35830616346	69879.45457836933	1602.0615046854118	1101.2778532189654	2102.8451561518577	9077554952.170296	4538777476.085148	13616332428.255444	60512804.99999999
London	ssp245	2053	United Kingdom	60582473.50000001	12.059571338011636	402129327.04959387	88137.93469579268	108359.52215476212	67916.34723682326	1546.9334349214232	1073.7138183369711	2020.1530515058753	8765189864.296862	4382594932.148431	13147784796.445293	60582473.50000001
London	ssp245	2054	United Kingdom	60648596.00000001	11.984969252992798	394730293.7214989	86516.22876086776	106129.67649424035	66902.78102749519	1518.470422473894	1059.4823121132067	1977.4585328345818	8603913559.460184	4301956779.730092	12905870339.190277	60648596.00000001
London	ssp245	2055	United Kingdom	60709340.5	12.009685923474098	401341124.4523182	87965.17796214324	108121.98164599409	67808.37427829235	1543.9013333829366	1072.197767567728	2015.6048991981445	8748009457.517427	4374004728.758714	13122014186.276142	60709340.5
London	ssp245	2056	United Kingdom	60765076.0	12.073295040825194	402922649.1130296	88311.81350421696	108598.6055163455	68025.02149208845	1549.9852303067378	1075.2397160296287	2024.730744583847	8782481859.786396	4391240929.893198	13173722789.679594	60765076.0
London	ssp245	2057	United Kingdom	60820876.5	12.271755436622644	441503113.3512534	96767.80566601944	120225.59473882389	73310.01659321498	1698.3987034119757	1149.4464525822475	2247.350954241704	9623418024.730854	4811709012.365427	14435127037.096281	60820876.5
London	ssp245	2058	United Kingdom	60878700.5	12.143320441271678	419755184.53099084	92001.13633555092	113671.42440942969	70330.84826167216	1614.7375626561102	1107.6158822043146	2121.859243107907	9149379668.30597	4574689834.152985	13724069502.458954	60878700.5
London	ssp245	2059	United Kingdom	60936878.49999999	12.175282955750701	437305489.9808856	95847.77862593882	118960.55755871304	72734.9996931646	1682.2510526388469	1141.372627195683	2223.1294780820117	9531922669.020203	4765961334.510101	14297884003.530304	60936878.49999999
London	ssp245	2060	United Kingdom	60995232.0	12.116045412517012	416537152.19712055	91295.81418018209	112701.60644579754	69890.02191456665	1602.3582571017355	1101.4262294271273	2103.2902847763435	9079236402.201073	4539618201.100536	13618854603.301609	60995232.0
London	ssp245	2061	United Kingdom	61061716.00000001	12.054301896172172	409552066.0670287	89764.83639824417	110596.51199563287	68933.16080085543	1575.487639731635	1087.9909207420772	2062.9843587211917	8926982880.683664	4463491440.341832	13390474321.025497	61061716.00000001
London	ssp245	2062	United Kingdom	61137127.00000001	12.221670024281636	441153495.68234956	96691.17713584872	120120.23050983917	73262.12376185828	1697.0537747408068	1148.773988246663	2245.33356123495	9615797428.465616	4807898714.232808	14423696142.698425	61137127.00000001
London	ssp245	2063	United Kingdom	61215923.50000001	12.332203993845193	462675977.00131094	101408.43331534712	126606.45775664946	76210.40887404478	1779.8476515243058	1190.1709266384125	2369.524376410198	10084921718.642624	5042460859.321312	15127382577.963936	61215923.50000001
London	ssp245	2064	United Kingdom	61295292.0	12.182495862477849	438077956.1514473	96017.08627976057	119193.35558271795	72840.81697680318	1685.2226184168394	1142.8584100846792	2227.5868267489986	9548760069.809639	4774380034.9048195	14323140104.714458	61295292.0
London	ssp245	2065	United Kingdom	61374755.00000001	12.078065527942279	416253200.6308273	91233.5782204466	112616.03200116122	69851.12443973195	1601.2659364420601	1100.8800690972898	2101.6518037868314	9073047126.205996	4536523563.102998	13609570689.308994	61374755.00000001
London	ssp245	2066	United Kingdom	61454355.99999999	12.113503596717633	411486710.1360326	90188.86797501214	111179.55541368885	69198.18053633542	1582.9299360122166	1091.712068882368	2074.1478031420666	8969152206.430365	4484576103.215182	13453728309.645546	61454355.99999999
London	ssp245	2067	United Kingdom	61533710.0	12.226205352420845	467303719.63363576	102422.7330703772	128001.11991981581	76844.34622093859	1797.6499089688914	1199.0720553607052	2396.227762577078	10185792359.22246	5092896179.61123	15278688538.83369	61533710.0
London	ssp245	2068	United Kingdom	61606023.49999999	12.232499449224216	455853434.7136333	99913.08158106159	124550.34912200687	75275.81404011633	1753.6023168370568	1177.048259294788	2330.156374379323	9936211155.930244	4968105577.965122	14904316733.895367	61606023.49999999
London	ssp245	2069	United Kingdom	61671577.5	12.230533551795759	439680886.6464486	96368.41351154167	119676.43052641695	73060.39649666638	1691.3888604931526	1145.9415311228358	2236.836189863469	9583699053.820189	4791849526.910094	14375548580.730282	61671577.5
London	ssp245	2070	United Kingdom	61733274.99999999	12.182866913047318	431796485.4174706	94640.32557094375	117300.30960809483	71980.34153379267	1661.0587078407004	1130.7764547966099	2191.3409608847905	9411843212.70226	4705921606.35113	14117764819.053389	61733274.99999999
London	ssp245	2071	United Kingdom	61788535.50000001	12.17946967047796	434217645.6461389	95170.99082654229	118029.97433454281	72312.00731854176	1670.3725615118778	1135.4333816321987	2205.311741391556	9464617103.260973	4732308551.6304865	14196925654.89146	61788535.50000001
London	ssp245	2072	United Kingdom	61834126.5	12.2979576599879	483304569.308396	105929.76861553013	132823.2937944011	79036.24343665918	1859.2028663983967	1229.848534075458	2488.557198721335	10534561961.326271	5267280980.663136	15801842941.989407	61834126.5
London	ssp245	2073	United Kingdom	61864088.5	12.34868696186403	465350066.3207332	101994.5350839876	127412.34768853012	76576.72247944509	1790.1344868728515	1195.3143443126855	2384.9546294330175	10143208690.077402	5071604345.038701	15214813035.116104	61864088.5
London	ssp245	2074	United Kingdom	61879302.5	12.407832733318848	475060963.09547627	104122.95081543815	130338.91931927459	77906.98231160166	1827.4909040586808	1213.9925529056	2440.989255211761	10354876549.787426	5177438274.893713	15532314824.681139	61879302.5
London	ssp245	2075	United Kingdom	61885000.49999999	11.970209833007708	413586810.8918078	90649.16403107246	111812.46249077178	69485.86557137311	1591.0087202671446	1095.751461009832	2086.2659795244563	9014927982.083391	4507463991.041696	13522391973.125088	61885000.49999999
London	ssp245	2076	United Kingdom	61886165.49999999	12.319031340768005	478178973.05689514	104806.35025903679	131278.59355422278	78334.10696385083	1839.4854379941337	1219.9898198733265	2458.9810561149407	10422839633.980082	5211419816.990041	15634259450.970123	61886165.49999999
London	ssp245	2077	United Kingdom	61879886.99999999	12.23497836486042	440431251.94615734	96532.8771388751	119902.56801400043	73163.18626374977	1694.2754074133713	1147.3848045829454	2241.1660102437963	9600054723.195969	4800027361.597984	14400082084.793953	61879886.99999999
London	ssp245	2078	United Kingdom	61863519.99999999	12.252313926527812	444754886.4632524	97480.52306043018	121205.58115613865	73755.4649647217	1710.9078048660701	1155.7010033092947	2266.1146064228437	9694296736.640305	4847148368.320152	14541445104.960457	61863519.99999999
London	ssp245	2079	United Kingdom	61839220.0	12.226224051426275	439802375.3890276	96395.04118114803	119713.04357212572	73077.03879017037	1691.856210137211	1146.1752059448652	2237.5372143295567	9586347136.970186	4793173568.485093	14379520705.45528	61839220.0
London	ssp245	2080	United Kingdom	61807391.50000001	12.210488167573414	444429741.0440868	97409.25831102402	121107.59212570521	73710.92449634285	1709.6570174047094	1155.0756095786144	2264.238425230805	9687209560.5982	4843604780.2991	14530814340.8973	61807391.50000001
London	ssp245	2081	United Kingdom	61774338.50000001	12.312242086732732	469292799.7028773	102858.69582527946	128600.56870780642	77116.82294275251	1805.30161267929	1202.8979072159045	2407.7053181426754	10229148223.34237	5114574111.671185	15343722335.013554	61774338.50000001
London	ssp245	2082	United Kingdom	61737242.50000001	12.233246835523472	447364117.43381107	98052.40930055262	121991.924736307	74112.89386479821	1720.9451395151088	1160.719670633814	2281.1706083964036	9751169994.366995	4875584997.183497	14626754991.550491	61737242.50000001
London	ssp245	2083	United Kingdom	61692609.50000001	12.307056032044061	469361452.62812436	102873.74304177196	128621.2586304836	77126.2274530603	1805.5657105660293	1203.0299561592742	2408.1014649727845	10230644647.214125	5115322323.607062	15345966970.821186	61692609.50000001
London	ssp245	2084	United Kingdom	61646309.00000001	12.298049109552469	472138823.47744083	103482.48185806052	129458.27450288039	77506.68921324066	1816.2498550414064	1208.3720283969628	2424.12768168585	10291182840.228888	5145591420.114444	15436774260.34333	61646309.00000001
London	ssp245	2085	United Kingdom	61598942.5	12.420425542008584	511200798.89683616	112044.01071710608	141230.376684068	82857.64475014413	1966.5156321079294	1283.5049169302242	2649.526347285636	11142614476.75637	5571307238.378185	16713921715.134556	61598942.5
London	ssp245	2086	United Kingdom	61548045.5	12.522066464008327	516015829.7037853	113099.35993506754	142681.481858765	83517.23801137003	1985.0383601071449	1292.7662809298322	2677.310439284456	11247567426.9304	5623783713.4652	16871351140.395601	61548045.5
London	ssp245	2087	United Kingdom	61495505.5	12.553886833041677	519137752.0567858	113783.61688914982	143622.3351706282	83944.89860767148	1997.0479444478794	1298.7710731001994	2695.3248157955595	11315615789.297836	5657807894.648918	16973423683.946754	61495505.5
London	ssp245	2088	United Kingdom	61444690.5	12.498790765993212	509408946.75932705	111651.27600203556	140690.36645084608	82612.18555322508	1959.6226357619892	1280.0584187572542	2639.1868527667234	11103557578.545914	5551778789.272957	16655336367.81887	61444690.5
London	ssp245	2089	United Kingdom	61394219.50000001	12.390814538301964	492013147.5001099	107838.49808220717	135447.79681108205	80229.19935333231	1892.7035087768857	1246.5988552647025	2538.8081622890686	10724382340.40308	5362191170.20154	16086573510.60462	61394219.50000001
London	ssp245	2090	United Kingdom	61342719.49999999	12.573474944254228	520964292.7513082	114183.9545756205	144172.79948952532	84195.10966171564	2004.0743826620046	1302.2842922072618	2705.864473116745	11355428791.994804	5677714395.997402	17033143187.992207	61342719.49999999
London	ssp245	2091	United Kingdom	61292468.49999999	12.506290336226737	518687517.6082065	113684.93536617354	143486.64807653578	83883.2226558113	1995.3159575590582	1297.9050796557888	2692.7268354623257	11305802054.860212	5652901027.430106	16958703082.290318	61292468.49999999
London	ssp245	2092	United Kingdom	61244371.50000001	12.491462579489825	511428968.46859264	112094.02048625817	141299.14011665218	82888.9008558642	1967.3933674921448	1283.943784622332	2650.8429503619564	11147587875.817749	5573793937.9088745	16721381813.726624	61244371.50000001
London	ssp245	2093	United Kingdom	61197172.5	12.477651298829466	506273486.8221359	110964.05190621287	139745.43331908988	82182.67049333587	1947.5609742903312	1274.0275880214253	2621.0943605592365	11035214138.23277	5517607069.116385	16552821207.349155	61197172.5
London	ssp245	2094	United Kingdom	61150918.00000001	12.373160761351835	487511161.88757265	106851.76150959625	134091.03402374202	79612.48899545049	1875.3850204222415	1237.9396110873804	2512.830429757102	10626252818.366604	5313126409.183302	15939379227.549906	61150918.00000001
London	ssp245	2095	United Kingdom	61101757.99999999	12.381224633321448	493795536.00659525	108229.15857677927	135984.9549911187	80473.36216243988	1899.560099901267	1250.0271508268931	2549.09304897564	10763232960.391207	5381616480.195603	16144849440.586811	61101757.99999999
London	ssp245	2096	United Kingdom	61048311.0	12.424263771076857	503512783.2222316	110358.96618568592	138913.44045336527	81804.49191800653	1936.9409463159136	1268.7175740342163	2605.164318597611	10975039240.296946	5487519620.148473	16462558860.44542	61048311.0
London	ssp245	2097	United Kingdom	60993604.5	12.409311611472836	493134979.19957995	108084.37900263895	135785.8830766757	80382.87492860219	1897.0190332799045	1248.756617516212	2545.2814490435967	10748834841.576736	5374417420.788368	16123252262.365105	60993604.5
London	ssp245	2098	United Kingdom	60934932.49999999	12.625307989710782	516282721.0416354	113157.85666665109	142761.91486469243	83553.79846860978	1986.0650525322917	1293.2796271424054	2678.8504779221757	11253384842.105152	5626692421.052576	16880077263.157728	60934932.49999999
Luxembourg	ssp245	2024	Luxembourg	531786.9999999999	11.570833452672112	3525346.9318841705	772.6787795910691	852.3157041133161	693.0418550688221	20.13489064527745	17.36792665983738	22.901854630717523	203371615.43525442	101685807.71762721	305057423.1528816	531786.9999999999
Luxembourg	ssp245	2025	Luxembourg	537501.0	11.471528550059567	3358228.3379327194	736.0500466702031	801.9511963471253	670.1488969932809	19.18039888063102	16.890680777514167	21.47011698374787	193730811.54336363	96865405.77168182	290596217.3150455	537501.0
Luxembourg	ssp245	2026	Luxembourg	543102.5	11.653155191433921	3672356.4813934546	804.9000507163915	896.6199519106344	713.1801495221487	20.974530334753048	17.787746504575182	24.161314164930918	211852360.77629018	105926180.38814509	317778541.16443527	543102.5
Luxembourg	ssp245	2027	Luxembourg	548758.5	11.554766123592469	3536751.9304807014	775.1785053108567	855.752826978024	694.6041836436893	20.20002987951105	17.400496276954186	22.999563482067913	204029551.5287593	102014775.76437965	306044327.293139	548758.5
Luxembourg	ssp245	2028	Luxembourg	554535.5	11.485963496343787	3432828.536427008	752.4007751073075	824.4334479481438	680.3681022664712	19.606475198173957	17.103718936285638	22.109231460062272	198034377.45409942	99017188.72704971	297051566.1811491	554535.5
Luxembourg	ssp245	2029	Luxembourg	560208.0	11.558155278694352	3589029.036398703	786.636501128501	871.5075712272849	701.7654310297171	20.49860866657755	17.54978567048743	23.447431662667668	207045333.99960434	103522666.99980217	310568000.9994065	560208.0
Luxembourg	ssp245	2030	Luxembourg	565703.0	11.444568273862695	3534594.7343623387	774.7056952027224	855.1027130793394	694.3086773261055	20.187709132423496	17.394335903410408	22.981082361436584	203905106.34141213	101952553.17070606	305857659.5121182	565703.0
Luxembourg	ssp245	2031	Luxembourg	571049.5	11.688631972102838	3900360.854866284	854.8736120255049	965.3335987106653	744.4136253403445	22.27676901231402	18.438865843355664	26.114672181272358	225005567.72454607	112502783.86227304	337508351.5868191	571049.5
Luxembourg	ssp245	2032	Luxembourg	576348.5	11.630126663477089	3738607.6875332	819.4208630209934	916.586068829462	722.2556572125247	21.352921686445796	17.976942180421553	24.728901192470037	215674286.69663432	107837143.34831716	323511430.0449515	576348.5
Luxembourg	ssp245	2033	Luxembourg	581666.9999999999	11.580869003648889	3715601.8172655534	814.3784804965777	909.6527928583904	719.104168134765	21.22152449604475	17.91124358522103	24.531805406868468	214347114.90582153	107173557.45291077	321520672.3587323	581666.9999999999
Luxembourg	ssp245	2034	Luxembourg	586893.4999999999	11.760831910828975	4170736.1152051724	914.133943058686	1046.8165538812893	781.4513322360827	23.82100746750696	19.210985070952134	28.431029864061777	240603083.24040413	120301541.62020206	360904624.8606062	586893.4999999999
Luxembourg	ssp245	2035	Luxembourg	591994.5	11.888464167829742	4416107.771794841	967.9140321742296	1120.7641764151617	815.0638879332975	25.22243875025535	19.91170071232633	30.53317678818437	254758180.92209345	127379090.46104673	382137271.3831402	591994.5
Luxembourg	ssp245	2036	Luxembourg	596880.0	11.82545798176516	4388021.241970293	961.758080431863	1112.2997427694077	811.2164180943183	25.06202355777944	19.831493116088378	30.2925539994705	253137914.02276284	126568957.01138142	379706871.0341443	596880.0
Luxembourg	ssp245	2037	Luxembourg	601539.0	11.799896704773303	4241657.215693943	929.6782938507453	1068.190036220371	791.1665514811198	24.226070750745563	19.41351671257144	29.03862478891969	244694407.8826396	122347203.9413198	367041611.82395935	601539.0
Luxembourg	ssp245	2038	Luxembourg	606121.0000000001	11.719774638691744	4159344.466193214	911.6371432752429	1043.3834541790552	779.8908323714309	23.7559444789396	19.178453576668453	28.33343538121074	239945917.26304165	119972958.63152082	359918875.8945625	606121.0000000001
Luxembourg	ssp245	2039	Luxembourg	610594.4999999999	11.75677037048256	4279156.572075234	937.8973308658227	1079.4912121161024	796.3034496155432	24.440246959383856	19.520604816890586	29.35988910187713	246857685.662784	123428842.831392	370286528.49417603	610594.4999999999
Luxembourg	ssp245	2040	Luxembourg	614774.0	11.712504623682797	4093280.644501701	897.1574015346374	1023.4738092857225	770.8409937835523	23.378623366700353	18.989793020548834	27.767453712851868	236134801.25124863	118067400.62562431	354202201.87687296	614774.0
Luxembourg	ssp245	2041	Luxembourg	618838.5000000001	11.65649470871227	4156415.391846807	910.9951543774005	1042.5007194445216	779.4895893102791	23.739215177456273	19.17008892592679	28.308341428985756	239776943.6575871	119888471.82879356	359665415.4863807	618838.5000000001
Luxembourg	ssp245	2042	Luxembourg	622651.5	11.68477728748488	4177020.057930325	915.511245573788	1048.7103448395544	782.3121463080214	23.856897977586343	19.228930325991826	28.48486562918084	240965593.82674062	120482796.91337031	361448390.74011093	622651.5
Luxembourg	ssp245	2043	Luxembourg	626257.9999999999	11.742789464036242	4313776.071238542	945.4851662988765	1089.9244858365514	801.0458467612018	24.637974968375854	19.619468821386583	29.65648111536511	248854829.09474638	124427414.54737319	373282243.6421196	626257.9999999999
Luxembourg	ssp245	2044	Luxembourg	629888.5	11.810287432606318	4395565.516497958	963.411620054365	1114.5733597503481	812.2498803583821	25.10511240706081	19.853037540729062	30.357187273392547	253573131.131213	126786565.5656065	380359696.69681954	629888.5
Luxembourg	ssp245	2045	Luxembourg	633389.5	11.936446477965413	4781776.181094644	1048.0605328426795	1230.9656148342806	865.1554508510787	27.31094055616104	20.955951615279176	33.66592949704291	275853005.5024342	137926502.7512171	413779508.25365126	633389.5
Luxembourg	ssp245	2046	Luxembourg	636650.0	11.838609755395051	4601637.111983125	1008.5779971470043	1176.677128252727	840.4788660412817	26.28208282170708	20.4415227480522	32.122642895361984	265461071.26275033	132730535.63137516	398191606.89412546	636650.0
Luxembourg	ssp245	2047	Luxembourg	639617.9999999999	11.935691151119034	4882881.785105603	1070.2206652286434	1261.4357968649806	879.005533592306	27.888401532263433	21.244682103330376	34.5321209611965	281685625.78479487	140842812.89239743	422528438.67719233	639617.9999999999
Luxembourg	ssp245	2048	Luxembourg	642384.0	11.987661488260047	5054423.14986424	1107.8187725730022	1313.133194463474	902.5043506825302	28.868153791344152	21.734558232870732	36.00174934981756	291581572.2374425	145790786.11872125	437372358.35616374	642384.0
Luxembourg	ssp245	2049	Luxembourg	644850.5	11.941941414978883	5058983.573973083	1108.8183175831596	1314.5075688524405	903.1290663138786	28.894200487598997	21.747581580998144	36.0408193941998	291844655.7965944	145922327.8982972	437766983.6948916	644850.5
Luxembourg	ssp245	2050	Luxembourg	646932.5000000001	11.911452238624005	4952027.610680066	1085.3759146696216	1282.2742648463259	888.4775644929174	28.283325397465855	21.442144035931587	35.12450675900014	285674537.6619493	142837268.83097464	428511806.4929239	646932.5000000001
Luxembourg	ssp245	2051	Luxembourg	648818.0	11.805956368993945	4695282.985872452	1029.1031201912404	1204.8991724385517	853.3070679439292	26.816937820824954	20.708950247611135	32.92492539403877	270863351.6679697	135431675.83398485	406295027.50195456	648818.0
Luxembourg	ssp245	2052	Luxembourg	650428.5	12.037569465095652	5310413.173477521	1163.9261750087899	1390.280872812682	937.5714772048976	30.330231490738306	22.46559708256781	38.194865898908816	306349226.49770445	153174613.24885222	459523839.74655664	650428.5
Luxembourg	ssp245	2053	Luxembourg	651699.0	12.03737825205755	5253377.22269087	1151.4251446993867	1373.091956137253	929.7583332615206	30.00447273447177	22.302717704434535	37.70622776450898	303058913.8920265	151529456.94601324	454588370.83803976	651699.0
Luxembourg	ssp245	2054	Luxembourg	652799.5000000001	11.990845898961	5205555.591284218	1140.9436912403949	1358.6799576311387	923.2074248496507	29.731341227855197	22.166151951126253	37.296530504584126	300300160.6062267	150150080.30311334	450450240.90934	652799.5000000001
Luxembourg	ssp245	2055	Luxembourg	653741.0	11.85096638045633	4993542.042259473	1094.474968166478	1294.7854634045032	894.1644729284526	28.520433561911247	21.560698118154285	35.480169005668216	288069438.6964604	144034719.3482302	432104158.0446906	653741.0
Luxembourg	ssp245	2056	Luxembourg	654313.0000000001	12.074641579503778	5443257.423271873	1193.0427229089216	1430.3161261753635	955.76931964248	31.088966586643778	22.84496463052055	39.332968542767006	314012798.3968598	157006399.1984299	471019197.5952897	654313.0000000001
Luxembourg	ssp245	2057	Luxembourg	654579.5	12.157175223091224	5603941.752614107	1228.261206052425	1478.7415404976805	977.7808716071696	32.006709283243126	23.303835978820228	40.70958258766606	323282419.87380034	161641209.93690017	484923629.81070054	654579.5
Luxembourg	ssp245	2058	Luxembourg	654803.5	12.177994634980205	5684250.663299492	1245.8631590793589	1502.9442259097143	988.7820922490032	32.46539070261409	23.533176688505698	41.39760471672248	327915312.24312043	163957656.12156022	491872968.36468065	654803.5
Luxembourg	ssp245	2059	Luxembourg	654957.5	12.174154909940611	5751231.714177317	1260.5439373539507	1523.1302960372782	997.957578670623	32.84795053595508	23.724456605176194	41.97144446673395	331779341.736891	165889670.8684455	497669012.6053364	654957.5
Luxembourg	ssp245	2060	Luxembourg	655013.9999999999	12.107994599586444	5453269.864867252	1195.237230655854	1433.3335743273954	957.1408869843127	31.146152282267636	22.87355747833248	39.418747086202785	314590400.108421	157295200.0542105	471885600.1626315	655013.9999999999
Luxembourg	ssp245	2061	Luxembourg	655056.0	12.09509413970739	5447431.78229173	1193.957650913274	1431.5741521813477	956.3411496452002	31.112808286199318	22.856885480298313	39.36873109210033	314253610.47966427	157126805.23983213	471380415.71949637	655056.0
Luxembourg	ssp245	2062	Luxembourg	655021.5	12.250003798510736	5982257.383543048	1311.1797005026037	1592.7544703666763	1029.6049306385312	34.16744523500442	24.384203954700865	43.950686515307964	345106842.4038415	172553421.20192075	517660263.60576224	655021.5
Luxembourg	ssp245	2063	Luxembourg	654877.9999999999	12.456155325687828	6456296.883033686	1415.0787688841137	1735.6156893912525	1094.541848376975	36.87490457679602	25.737933625596668	48.01187552799539	372453421.52194357	186226710.76097178	558680132.2829154	654877.9999999999
Luxembourg	ssp245	2064	Luxembourg	654745.5	12.123495407909271	5644948.913993429	1237.2490770396737	1491.0998631051475	983.3982909742	32.240920192410215	23.420941433403762	41.06089895141666	325648057.3033255	162824028.65166274	488472085.95498824	654745.5
Luxembourg	ssp245	2065	Luxembourg	654617.9999999999	12.089629170164155	5553458.430349128	1217.1963682957173	1463.5273885822073	970.8653480092273	31.7183756262001	23.159669150298704	40.27708210210147	320370117.9075142	160185058.9537571	480555176.8612713	654617.9999999999
Luxembourg	ssp245	2066	Luxembourg	654477.5000000001	12.251055823979247	5979941.378975962	1310.6720830632426	1592.056496387555	1029.2876697389306	34.15421745924411	24.377590066820716	43.930844851667516	344973235.81156445	172486617.90578222	517459853.71734667	654477.5000000001
Luxembourg	ssp245	2067	Luxembourg	654262.0	12.296627797389117	6172980.035459972	1352.9819255802859	1650.2325298484893	1055.7313213120826	35.25675071730831	24.928856695852808	45.58464473876379	356109326.5762884	178054663.2881442	534163989.8644326	654262.0
Luxembourg	ssp245	2068	Luxembourg	653955.5	12.342327730508108	6247942.052236414	1369.4119566545746	1672.8238225756359	1066.000090733513	35.68489354679613	25.142928110596728	46.22685898299555	360433765.20393896	180216882.60196948	540650647.8059084	653955.5
Luxembourg	ssp245	2069	Luxembourg	653556.0	12.16808898298774	5718616.058630634	1253.395300521801	1513.3009203930724	993.4896806505295	32.66166740682044	23.631315040608882	41.692019773032	329897796.8321847	164948898.41609234	494846695.248277	653556.0
Luxembourg	ssp245	2070	Luxembourg	652951.0	12.229264834978316	5831787.258755588	1278.1999471245306	1547.4073094718256	1008.9925847772355	33.3080405958254	23.954501635111356	42.66157955653946	336426462.020282	168213231.010141	504639693.0304229	652951.0
Luxembourg	ssp245	2071	Luxembourg	652319.9999999999	12.287551302696698	5930662.903227086	1299.8713212552698	1577.2054489015918	1022.5371936089475	33.87276523920991	24.23686395680361	43.508666521616206	342130439.5101294	171065219.7550647	513195659.26519406	652319.9999999999
Luxembourg	ssp245	2072	Luxembourg	651655.0	12.362350391223256	6416157.892728612	1406.281181967933	1723.5190073815038	1089.0433565543622	36.64565219510982	25.623307434753567	47.66799695546609	370137867.49052227	185068933.74526113	555206801.2357833	651655.0
Luxembourg	ssp245	2073	Luxembourg	650848.0	12.483221931861017	6515290.784391227	1428.0089390446706	1753.3946733620182	1102.6232047273231	37.211846096460164	25.906404385428733	48.51728780749157	375856685.1586088	187928342.5793044	563785027.7379131	650848.0
Luxembourg	ssp245	2074	Luxembourg	650064.0000000001	12.436743007049595	6288722.742927054	1378.3501902306052	1685.113893742678	1071.5864867185323	35.91781097687047	25.25938682563389	46.57623512810705	362786337.9023338	181393168.9511669	544179506.8535007	650064.0000000001
Luxembourg	ssp245	2075	Luxembourg	649283.5	12.066726627451807	5631711.6573047815	1234.3477605051758	1487.1105528702126	981.5849681401387	32.16531608279512	23.38313937859622	40.947492786994026	324884421.1765224	162442210.5882612	487326631.76478356	649283.5
Luxembourg	ssp245	2076	Luxembourg	648448.0000000001	12.345321555121227	6178324.331464626	1354.1532781292512	1651.8431396033166	1056.463416655186	35.287274469355644	24.944118571876484	45.63043036683482	356417630.4490224	178208815.2245112	534626445.6735336	648448.0000000001
Luxembourg	ssp245	2077	Luxembourg	647521.0	12.237754011844864	5873590.866074301	1287.3623816053446	1560.0056568829445	1014.7191063277442	33.546800376977096	24.0738815256872	43.01971922826698	338838045.1398145	169419022.56990725	508257067.70972174	647521.0
Luxembourg	ssp245	2078	Luxembourg	646550.0000000001	12.397549376124916	6241170.092485588	1367.9276915037085	1670.7829579931954	1065.0724250142218	35.64621574524308	25.123589209820196	46.16884228066593	360043101.6973967	180021550.84869835	540064652.546095	646550.0000000001
Luxembourg	ssp245	2079	Luxembourg	645503.5	12.360460129971768	6056845.670659321	1327.5278182267189	1615.2331322373343	1039.822504216103	34.593453521145506	24.597208097771414	44.58969894451958	349409721.1662667	174704860.58313334	524114581.7494	645503.5
Luxembourg	ssp245	2080	Luxembourg	644344.4999999999	12.362555016415822	6130062.30512421	1343.5752997532695	1637.2984193363418	1049.8521801701972	35.01162766310943	24.806295168753373	45.21696015746548	353633471.48518866	176816735.74259433	530450207.22778296	644344.4999999999
Luxembourg	ssp245	2081	Luxembourg	643091.0000000001	12.425798291383265	6432356.586384716	1409.83158057749	1728.400805469645	1091.2623556853355	36.73817044414007	25.66956655926868	47.80677432901144	371072344.17053	185536172.085265	556608516.255795	643091.0000000001
Luxembourg	ssp245	2082	Luxembourg	641700.0	12.450117317111014	6370470.58073174	1396.2675245439611	1709.7502284235425	1082.7848206643798	36.38471077609266	25.492836725244985	47.276584826940336	367502239.6714094	183751119.8357047	551253359.5071142	641700.0
Luxembourg	ssp245	2083	Luxembourg	640357.5	12.371348198038627	6101728.445002713	1337.3651386307497	1628.759447792877	1045.9708294686225	34.84979985264768	24.725381263522493	44.97421844177285	351998936.4973526	175999468.2486763	527998404.7460289	640357.5
Luxembourg	ssp245	2084	Luxembourg	639012.5	12.419170492687176	6343753.762797687	1390.4117836269083	1701.6985846625948	1079.1249825912216	36.23211864320876	25.416540658803036	47.047696627614464	365960989.25619596	182980494.62809798	548941483.8842939	639012.5
Luxembourg	ssp245	2085	Luxembourg	637538.0	12.34777810027739	6330966.550606782	1387.6091069823265	1697.844904276295	1077.373309688358	36.159084946356614	25.38002381037696	46.93814608233626	365223315.4753101	182611657.73765504	547834973.2129651	637538.0
Luxembourg	ssp245	2086	Luxembourg	636016.0	12.579210286817506	6642278.240304321	1455.8418060941158	1791.6648655550052	1120.0187466332263	37.93713032735586	26.26904650087659	49.60521415383512	383182388.00376266	191591194.00188133	574773582.005644	636016.0
Luxembourg	ssp245	2087	Luxembourg	634447.0000000001	12.7753215068209	7320438.248014856	1604.4796160032743	1996.041854180098	1212.9173778264503	41.81041651991631	28.20568959715681	55.41514344267577	422304352.155518	211152176.077759	633456528.233277	634447.0000000001
Luxembourg	ssp245	2088	Luxembourg	632915.5000000001	12.610167040642347	6740784.238131836	1477.4321617823384	1821.3516046263112	1133.5127189383654	38.49974374739192	26.550353210894613	50.44913428388921	388865041.1710457	194432520.58552286	583297561.7565686	632915.5000000001
Luxembourg	ssp245	2089	Luxembourg	631470.4999999999	12.451866256047245	6375582.265445443	1397.3878937962795	1711.2907361454804	1083.4850514470786	36.413905977221006	25.50743432580915	47.32037762863283	367797124.571508	183898562.285754	551695686.857262	631470.4999999999
Luxembourg	ssp245	2090	Luxembourg	630076.0	12.654547185851994	6762191.388204205	1482.1241398803918	1827.8030745111348	1136.445205249649	38.62200990560626	26.611486290001793	50.632533521210725	390099985.35560447	195049992.67780223	585149978.0334067	630076.0
Luxembourg	ssp245	2091	Luxembourg	628646.5000000001	12.547480648456036	6667140.833421858	1461.2911415719323	1799.1577018370026	1123.4245813068615	38.07913212271167	26.340047398554496	49.81821684686886	384616671.160547	192308335.5802735	576925006.7408205	628646.5000000001
Luxembourg	ssp245	2092	Luxembourg	627305.4999999999	12.532540690084552	6419334.241983937	1406.9773681060865	1724.476263321465	1089.478472890708	36.66379379823226	25.632378236314786	47.69520936014975	370321105.98923564	185160552.99461782	555481658.9838535	627305.4999999999
Luxembourg	ssp245	2093	Luxembourg	626078.5000000001	12.57354252644405	6635286.97434322	1454.309473828669	1789.5579086900161	1119.061038967322	37.89719996636766	26.24908132038248	49.54531861235282	382779073.07336897	191389536.53668448	574168609.6100534	626078.5000000001
Luxembourg	ssp245	2094	Luxembourg	624834.0000000001	12.501870492676588	6430109.072430625	1409.338974779333	1727.723472497179	1090.954477061487	36.72533385002215	25.663148262209738	47.787519437834575	370942688.6919663	185471344.34598315	556414033.0379494	624834.0000000001
Luxembourg	ssp245	2095	Luxembourg	623713.5	12.496070575452247	6449170.875174397	1413.5169041478312	1733.4681253788635	1093.5656829167983	36.83420464236218	25.71758365837975	47.95082562634462	372042333.54735565	186021166.77367783	558063500.3210335	623713.5
Luxembourg	ssp245	2096	Luxembourg	622606.0	12.44790547467465	6393475.850757445	1401.3097755084991	1716.6833234997825	1085.936227517216	36.516104538233705	25.558533606315507	47.473675470151896	368829376.8352264	184414688.4176132	553244065.2528396	622606.0
Luxembourg	ssp245	2097	Luxembourg	621336.0	12.45163662954192	6271009.455229675	1374.4678258037825	1679.7756426557971	1069.1600089517678	35.81664217911916	25.208802426758233	46.42448193148005	361764486.7190916	180882243.3595458	542646730.0786374	621336.0
Luxembourg	ssp245	2098	Luxembourg	620057.5	12.702127747497174	6747849.521228534	1478.9807169816145	1823.4808680253159	1134.480565937913	38.54009685455517	26.57052976447624	50.5096639446341	389272626.0313859	194636313.01569295	583908939.0470788	620057.5
Madrid	ssp245	2024	Spain	39160095.0	14.5708594654668	110448001.84007084	24207.781225211445	30616.104210255475	17799.458240167412	454.26168031150235	293.9244983626197	614.5988622603854	1611762348.558189	805881174.2790945	2417643522.837283	39160095.0
Madrid	ssp245	2025	Spain	39265479.99999999	14.545991323949854	105072441.17783251	23029.576148556473	28996.072229854886	17063.08006725805	432.15253231097114	282.8699243623541	581.4351402595876	1533317051.8262906	766658525.9131453	2299975577.739436	39265479.99999999
Madrid	ssp245	2026	Spain	39372651.00000001	14.746456751709376	123873516.54634531	27150.359790970233	34662.149738173815	19638.569843766654	509.47949111762796	321.5334037656826	697.425578469574	1807680235.2840064	903840117.6420032	2711520352.9260097	39372651.00000001
Madrid	ssp245	2027	Spain	39484452.5	14.508436444161019	105128747.16144179	23041.917186059873	29013.041156422063	17070.79321569768	432.38411323864574	282.98571482619116	581.7825116510999	1534138722.321619	767069361.1608095	2301208083.4824286	39484452.5
Madrid	ssp245	2028	Spain	39606137.5	14.846618892657679	135392916.10578778	29675.15969440968	38133.74960540305	21216.569783416307	556.8576393219722	345.22247786785454	768.4928007760901	1975782275.8695736	987891137.9347868	2963673413.8043604	39606137.5
Madrid	ssp245	2029	Spain	39720521.49999999	14.801163663965204	134500686.00780576	29479.60241266019	37864.858342997504	21094.34648232288	553.187985396311	343.38765090502375	762.9883198875971	1962762005.2062736	981381002.6031368	2944143007.80941	39720521.49999999
Madrid	ssp245	2030	Spain	39810569.0	14.483507776525295	114573423.81758073	25111.983302473887	31859.382066491336	18364.584538456438	471.2291318568133	302.4082241352754	640.0500395783517	1671964431.9321876	835982215.9660938	2507946647.898281	39810569.0
Madrid	ssp245	2031	Spain	39881770.00000001	14.697869549154621	129391530.40311037	28359.78748560367	36325.11281829479	20394.46215291255	532.1745349825786	332.880925698158	731.4681442669998	1888204344.593271	944102172.2966355	2832306516.8899064	39881770.00000001
Madrid	ssp245	2032	Spain	39938095.49999999	14.787799701153064	126822536.09939563	27796.720240953866	35550.89535690131	20042.545125006425	521.6085161350304	327.5979162743836	715.6191159956771	1850715134.979637	925357567.4898185	2776072702.4694552	39938095.49999999
Madrid	ssp245	2033	Spain	39974376.00000001	14.796108375543518	133244713.45621264	29204.320757516496	37486.34606717492	20922.295447858072	548.0222948251226	340.80480561942966	755.2397840308148	1944433658.5113974	972216829.2556987	2916650487.767096	39974376.00000001
Madrid	ssp245	2034	Spain	39996039.0	14.787374948581821	129255755.21242787	28330.028539700656	36284.19426767815	20375.86281172317	531.6161050858263	332.6017107497818	730.6304994218709	1886222983.802993	943111491.9014965	2829334475.7044897	39996039.0
Madrid	ssp245	2035	Spain	40009540.5	14.98396847780231	154945604.49081802	33960.68043633412	44026.34062554915	23895.020247119082	637.2759079408404	385.4316121772887	889.120203704392	2261113711.722328	1130556855.861164	3391670567.5834923	40009540.5
Madrid	ssp245	2036	Spain	40006143.5	15.049604544562971	156481614.15838665	34297.34008949984	44489.24764865202	24105.432530347658	643.5933634035014	388.59033990861917	898.5963868983835	2283528626.505433	1141764313.2527165	3425292939.7581496	40006143.5
Madrid	ssp245	2037	Spain	39979758.5	14.912015722767224	147330338.25125402	32291.580986566667	41731.328882118905	22851.833091014425	605.9550729744158	369.77119469407637	842.1389512547555	2149984499.8335233	1074992249.9167616	3224976749.750285	39979758.5
Madrid	ssp245	2038	Spain	39923789.0	14.949345920996619	147861738.5753168	32408.052290470827	41891.476924987124	22924.627655954526	608.1406698173213	370.86399311552907	845.4173465191134	2157739199.059105	1078869599.5295525	3236608798.5886574	39923789.0
Madrid	ssp245	2039	Spain	39842460.0	15.044290631153277	152987908.0999324	33531.59629586604	43436.34993240554	23626.842659326532	629.224096796703	381.4057066052199	877.0424869881851	2232545142.9825525	1116272571.4912763	3348817714.473829	39842460.0
Madrid	ssp245	2040	Spain	39735519.5	15.038692238794761	161017104.62024063	35291.42019072811	45856.1077878409	24726.732593615332	662.2473859653772	397.9173511895571	926.5774207411974	2349714819.4367366	1174857409.7183683	3524572229.1551046	39735519.5
Madrid	ssp245	2041	Spain	39608702.5	15.115951395221744	168378988.81286892	36904.983849386364	48074.75781849599	25735.20988027674	692.526085696359	413.05670105504805	971.9954703376696	2457146439.3705225	1228573219.6852612	3685719659.0557837	39608702.5
Madrid	ssp245	2042	Spain	39473006.49999999	14.916847083094526	151574886.7568638	33221.89298779621	43010.50788380952	23433.278091782886	623.4124801180428	378.49989826588995	868.3250619701955	2211924990.870016	1105962495.435008	3317887486.305024	39473006.49999999
Madrid	ssp245	2043	Spain	39330118.50000001	14.937353864058064	150108250.5705402	32900.43848120473	42568.50793724624	23232.369025163214	617.3803509051509	375.4838336594436	859.2768681508566	2190522439.9431715	1095261219.9715858	3285783659.9147573	39330118.50000001
Madrid	ssp245	2044	Spain	39177782.0	15.10866161121531	166938749.2376437	36589.3149013918	47640.713015003465	25537.916787780134	686.6025231276095	410.09491977067324	963.110126484545	2436129092.9126515	1218064546.4563258	3654193639.3689775	39177782.0
Madrid	ssp245	2045	Spain	39011327.5	15.269565195253545	179339466.70657834	39307.28037403501	51377.91553988788	27236.64520818214	737.6054445083323	435.5963804610347	1039.61450855563	2617092163.1227016	1308546081.5613508	3925638244.6840525	39011327.5
Madrid	ssp245	2046	Spain	38834144.0	15.222160787251035	176532518.56331697	38692.0588631832	50531.985962466635	26852.13176389976	726.060745112579	429.8240307631579	1022.2974594619993	2576130504.6382256	1288065252.3191128	3864195756.9573383	38834144.0
Madrid	ssp245	2047	Spain	38648179.0	15.246778787125463	175564889.136304	38479.97570109817	50240.37161459972	26719.579787596613	722.0809812226869	427.8341488182119	1016.3278136271615	2562009935.213391	1281004967.6066954	3843014902.8200865	38648179.0
Madrid	ssp245	2048	Spain	38454924.0	15.287904413111	186983920.5197803	40982.777100216255	53681.723538387094	28283.83066204542	769.0463250710924	451.3168207424144	1086.7758293997695	2728647307.861822	1364323653.930911	4092970961.792733	38454924.0
Madrid	ssp245	2049	Spain	38251539.99999999	15.423680496453244	202940943.27073583	44480.206744261304	58490.68929894904	30469.724189573575	834.6759774582387	484.131646935988	1185.2203079804895	2961507369.03638	1480753684.51819	4442261053.554569	38251539.99999999
Madrid	ssp245	2050	Spain	38040561.5	15.407082614029658	202129387.55397385	44302.331518669635	58246.11086376049	30358.552173578784	831.338129263425	482.4627228385809	1180.2135356882686	2949664375.7160597	1474832187.8580298	4424496563.574089	38040561.5
Madrid	ssp245	2051	Spain	37827657.99999999	15.274481752378238	184937587.28832906	40534.26570702147	53065.02037274426	28003.511041298676	760.6299593903228	447.10863790202984	1074.151280878616	2698785265.9949756	1349392632.9974878	4048177898.992463	37827657.99999999
Madrid	ssp245	2052	Spain	37606064.5	15.31853321796277	174319246.0780043	38206.958044484534	49864.97233675597	26548.94375221309	716.9577748332129	425.27254562347485	1008.643004042951	2543832326.3145146	1271916163.1572573	3815748489.471772	37606064.5
Madrid	ssp245	2053	Spain	37373110.5	15.35213621364536	180518108.4628024	39565.61281375535	51733.122644503346	27398.102983007353	742.4530811857529	438.02019879974495	1046.8859635717606	2634292025.261194	1317146012.630597	3951438037.8917913	37373110.5
Madrid	ssp245	2054	Spain	37136464.0	15.455559288501954	185302316.85445687	40614.206433843996	53174.93887212524	28053.47399556276	762.1300559317558	447.8586861727462	1076.4014256907653	2704107746.9117613	1352053873.4558806	4056161620.367642	37136464.0
Madrid	ssp245	2055	Spain	36899389.5	15.464705666345258	197961005.5450766	43388.713544116814	56989.88614875037	29787.54093948327	814.1939873686356	473.89065189118656	1154.497322846085	2888835378.6819725	1444417689.3409863	4333253068.022959	36899389.5
Madrid	ssp245	2056	Spain	36653830.0	15.559972668686397	208361576.446725	45668.290728039756	60124.30477664441	31212.27667943511	856.9705042387495	495.2789103262433	1218.6620981512565	3040610406.7813187	1520305203.3906593	4560915610.171978	36653830.0
Madrid	ssp245	2057	Spain	36403185.0	15.392788813873432	180880413.0276868	39645.022033456036	51842.31032159179	27447.73374532028	743.9432039375176	438.7652601756274	1049.1211476994085	2639579118.252131	1319789559.1260655	3959368677.3781967	36403185.0
Madrid	ssp245	2058	Spain	36156258.5	15.347685499237071	176498989.4558241	38684.710017705314	50521.88129993455	26847.53873547608	725.9228432179731	429.75507981585525	1022.0906066200915	2575641215.994362	1287820607.997181	3863461823.991543	36156258.5
Madrid	ssp245	2059	Spain	35908179.5	15.552464862718058	191276042.7624032	41923.516221887025	54975.239830684404	28871.792613089652	786.6993982779737	460.1433573458552	1113.2554392100917	2791282040.1414385	1395641020.0707192	4186923060.2121577	35908179.5
Madrid	ssp245	2060	Spain	35657762.0	15.526926626707326	187203381.0716827	41030.87804309898	53747.86233485083	28313.89375134712	769.9489445608831	451.76813048731015	1088.1297586344563	2731849885.0805798	1365924942.5402899	4097774827.6208696	35657762.0
Madrid	ssp245	2061	Spain	35403677.0	15.607188763028637	202107559.81834254	44297.54735743538	58239.53264206339	30355.562072807374	831.248353951059	482.41783518239816	1180.07887271972	2949345844.6257854	1474672922.3128927	4424018766.938678	35403677.0
Madrid	ssp245	2062	Spain	35144525.0	15.621306107605637	190574456.97016785	41769.743993451884	54763.803016586084	28775.68497031769	783.8138454788829	458.70058094630997	1108.9271100114559	2781043832.610567	1390521916.3052835	4171565748.9158506	35144525.0
Madrid	ssp245	2063	Spain	34885735.0	15.709396294729922	197073442.45979184	43194.179169259885	56722.40138332208	29665.956955197686	810.5435284034497	472.06542240859307	1149.0216343983052	2875883213.509224	1437941606.754612	4313824820.263836	34885735.0
Madrid	ssp245	2064	Spain	34625981.0	15.525046594740427	189102582.06365052	41447.14127421521	54320.22427763565	28574.058270794765	777.7601699292695	455.6737431715031	1099.846596687035	2759564833.2933292	1379782416.6466646	4139347249.939994	34625981.0
Madrid	ssp245	2065	Spain	34366417.49999999	15.503689472193717	182095735.77141237	39911.394141669865	52208.571970385805	27614.216312953926	748.9417058795002	441.26451114661853	1056.6189006123818	2657314264.2669992	1328657132.1334996	3985971396.400499	34366417.49999999
Madrid	ssp245	2066	Spain	34108054.5	15.80477194015125	197679449.07124746	43327.002536154265	56905.033512801856	29748.971559506677	813.0359735089609	473.311644961349	1152.760302056572	2884726638.678076	1442363319.339038	4327089958.017114	34108054.5
Madrid	ssp245	2067	Spain	33848738.0	15.653166905107248	189033913.96095544	41432.09073115875	54299.52978093303	28564.65168138448	777.477744831536	455.5325306226366	1099.4229590404361	2758562762.9921284	1379281381.4960642	4137844144.4881926	33848738.0
Madrid	ssp245	2068	Spain	33586925.0	15.697670686678585	191925119.47210455	42065.77961031473	55170.851989772484	28960.707230856962	789.3689864270368	461.4781514203871	1117.2598214336872	2800753985.1707196	1400376992.5853598	4201130977.7560797	33586925.0
Madrid	ssp245	2069	Spain	33324442.000000004	15.613958814404695	188780614.8084571	41376.57310869337	54223.19305004312	28529.953167343614	776.435950532695	455.011633473216	1097.8602675921736	2754866380.7116246	1377433190.3558123	4132299571.067437	33324442.000000004
Madrid	ssp245	2070	Spain	33062207.000000004	15.90149816036637	201988837.7279602	44271.52607735158	58203.75338194816	30339.298772754995	830.7600617649744	482.1736890893558	1179.346434440593	2947613338.903341	1473806669.4516704	4421420008.355011	33062207.000000004
Madrid	ssp245	2071	Spain	32800755.000000004	15.845166848917895	202031828.0227074	44280.94860770713	58216.709361187044	30345.187854227213	830.9368765846505	482.2620964991938	1179.611656670107	2948240694.1951756	1474120347.0975878	4422361041.292764	32800755.000000004
Madrid	ssp245	2072	Spain	32541051.0	15.779816513828472	193615137.64501634	42436.194552322784	55680.17253503358	29192.216569612003	796.3198636017607	464.9535900077487	1127.6861371957723	2825416338.623013	1412708169.3115065	4238124507.93452	32541051.0
Madrid	ssp245	2073	Spain	32284078.0	15.941954237315802	200550539.7640955	43956.282688011364	57770.29372160537	30142.271654417364	824.844484851234	479.2159006324859	1170.4730690699826	2926624326.286139	1463312163.1430695	4389936489.429209	32284078.0
Madrid	ssp245	2074	Spain	32032021.0	15.827494988676476	183695259.44461936	40261.97467278373	52690.62020066736	27833.329144900086	755.5203881497438	444.55385228174043	1066.4869240177472	2680656035.862257	1340328017.9311285	4020984053.7933855	32032021.0
Madrid	ssp245	2075	Spain	31786177.000000004	15.704727873221131	184288036.27295902	40391.89836118694	52869.26527222178	27914.531450152095	757.9584204690723	445.7728684414044	1070.14397249674	2689306399.446013	1344653199.7230065	4033959599.1690197	31786177.000000004
Madrid	ssp245	2076	Spain	31548613.500000004	15.828599028464787	199223100.25647533	43665.33704250558	57370.243459034915	29960.43062597625	819.384857776074	476.48608709490526	1162.2836284572418	2907253065.7587676	1453626532.8793838	4360879598.638151	31548613.500000004
Madrid	ssp245	2077	Spain	31320053.5	15.897239449354075	197060918.88085142	43191.43427524554	56718.62715405237	29664.241396438723	810.4920201650183	472.0396682893777	1148.9443720406593	2875700457.527503	1437850228.7637515	4313550686.291254	31320053.5
Madrid	ssp245	2078	Spain	31102031.499999996	16.041300712435945	202193716.56703007	44316.4310283806	58265.497689613054	30367.364367148133	831.6027081157067	482.59501226472173	1180.6104039666916	2950603125.8920403	1475301562.9460201	4425904688.83806	31102031.499999996
Madrid	ssp245	2079	Spain	30891991.0	15.749719071750224	185833973.25493753	40730.73386408633	53335.16408870845	28126.30363946422	764.3167059915772	448.952011202657	1079.681400780497	2711866183.0481243	1355933091.5240622	4067799274.5721865	30891991.0
Madrid	ssp245	2080	Spain	30690135.500000004	15.915880540663421	193358152.63296926	42379.86907023028	55602.72499715637	29157.013143304182	795.2629097280598	464.4251130708985	1126.1007063852207	2821666168.772397	1410833084.3861985	4232499253.1585956	30690135.500000004
Madrid	ssp245	2081	Spain	30497714.0	15.850178766633942	185414603.06149048	40638.81710935821	53208.778550957286	28068.855667759144	762.5918779677646	448.08959719075074	1077.0941587447783	2705746334.0997972	1352873167.0498986	4058619501.149696	30497714.0
Madrid	ssp245	2082	Spain	30315377.5	15.954615247413843	185648848.27802926	40690.158526681786	53279.372999777195	28100.944053586376	763.5553053172598	448.5713108654984	1078.5392997690215	2709164663.214469	1354582331.6072345	4063746994.8217034	30315377.5
Madrid	ssp245	2083	Spain	30141595.999999996	16.07259948634427	202847525.65053484	44459.731649422734	58462.536043545995	30456.927255299466	834.2917600489942	483.9395382313659	1184.6439818666227	2960144130.223333	1480072065.1116664	4440216195.334999	30141595.999999996
Madrid	ssp245	2084	Spain	29975092.5	16.07307376706339	196897878.5522019	43155.69940869222	56669.491712541545	29641.9071048429	809.8214514592295	471.7043839364833	1147.9385189819752	2873321217.8976684	1436660608.9488342	4309981826.846502	29975092.5
Madrid	ssp245	2085	Spain	29816188.5	16.01375781198378	193391437.6687802	42387.16442054501	55612.75610383912	29161.572737250888	795.3998077800375	464.49356209688744	1126.3060534631873	2822151895.6900125	1411075947.8450062	4233227843.535019	29816188.5
Madrid	ssp245	2086	Spain	29665319.499999996	16.0795881671431	189536052.14329526	41542.14841495926	54450.859096158725	28633.437733759798	779.5429893869657	456.56515290035145	1102.5208258735802	2765890441.1989374	1382945220.5994687	4148835661.798406	29665319.499999996
Madrid	ssp245	2087	Spain	29522261.0	16.182617858505232	197878592.14033553	43370.65033211877	56965.049232253055	29776.251431984492	813.8550292064756	473.7211728101062	1153.9888856028454	2887632723.8528657	1443816361.9264328	4331449085.779299	29522261.0
Madrid	ssp245	2088	Spain	29382600.499999996	16.2124174430691	189029314.7670118	41431.08268865055	54298.14372248425	28564.021654816857	777.4588288028701	455.52307260830366	1099.3945849974366	2758495647.177368	1379247823.588684	4137743470.7660522	29382600.499999996
Madrid	ssp245	2089	Spain	29244351.0	16.011688715494543	189011882.18003917	41427.261847670256	54292.89006613634	28561.633629204167	777.3871303011457	455.4872233574414	1099.2870372448497	2758241254.278879	1379120627.1394396	4137361881.4183187	29244351.0
Madrid	ssp245	2090	Spain	29109374.0	16.160893894026195	189626859.73282686	41562.05144828126	54478.225766976466	28645.877129586046	779.9164719988594	456.7518942062982	1103.08104979142	2767215591.9606724	1383607795.9803362	4150823387.9410086	29109374.0
Madrid	ssp245	2091	Spain	28980619.000000004	16.152188167787568	194624420.9559986	42657.40733281205	55984.340108206314	29330.47455741779	800.4709457863088	467.02913110002277	1133.9127604725938	2840144761.161843	1420072380.5809214	4260217141.7427645	28980619.000000004
Madrid	ssp245	2092	Spain	28857517.499999996	15.955448557297096	185449806.1697826	40646.532859120874	53219.387706880945	28073.678011360807	762.7366648616747	448.16199063770574	1077.3113390856436	2706260051.356354	1353130025.678177	4059390077.0345316	28857517.499999996
Madrid	ssp245	2093	Spain	28736427.5	16.049802922756864	184732415.6190485	40489.29657402847	53003.18781487889	27975.405333178052	759.7861086579691	446.686712535853	1072.8855047800844	2695791205.749176	1347895602.874588	4043686808.623764	28736427.5
Madrid	ssp245	2094	Spain	28615906.5	16.065549886819525	186682572.05534178	40916.72812170918	53590.90619293987	28242.5500504785	767.8069087164774	450.69711256510715	1084.9167048678476	2724249744.296287	1362124872.1481435	4086374616.4444304	28615906.5
Madrid	ssp245	2095	Spain	28493880.999999996	15.965251605525824	182018581.6900576	39894.48365808526	52185.32005545697	27603.647260713544	748.6243787929508	441.1058476033439	1056.1429099825577	2656188358.4896784	1328094179.2448392	3984282537.7345176	28493880.999999996
Madrid	ssp245	2096	Spain	28370861.500000004	16.08375601852607	188262794.15811384	41263.07817163183	54067.1375115835	28459.01883168015	774.3062055413322	453.94676097753467	1094.6656501051298	2747309849.007792	1373654924.503896	4120964773.511688	28370861.500000004
Madrid	ssp245	2097	Spain	28245637.999999996	16.146816432567977	189502223.0436341	41534.73381777325	54440.66402502796	28628.803610518542	779.4038536543179	456.49558503402744	1102.3121222746076	2765396774.783872	1382698387.391936	4148095162.175808	28245637.999999996
Madrid	ssp245	2098	Spain	28115558.0	16.41391482396582	205488379.33967152	45038.5488963568	59258.40975808034	30818.68803463326	845.1533294237059	489.37032291872146	1200.9363359286904	2998681980.3726406	1499340990.1863203	4498022970.558961	28115558.0
Mexico_City	ssp245	2024	Mexico	87641812.0	20.318706762889985	402863457.18757296	88298.83993169937	96120.34764010823	80477.3322232905	8545.47154733164	7536.194843642282	9554.748251021016	2697329770.2153125	1348664885.1076562	4045994655.3229685	87641812.0
Mexico_City	ssp245	2025	Mexico	89012995.49999999	20.359636562585766	393885770.6245129	86331.12780828896	93414.7434704189	79247.512146159	8355.038377689343	7440.978258821133	9269.098496557539	2637220617.096272	1318610308.548136	3955830925.644408	89012995.49999999
Mexico_City	ssp245	2026	Mexico	90358055.0	20.438023653693275	428121054.93284035	93834.75176627852	103732.22641265456	83937.27711990249	9081.231440751424	7804.074790352174	10358.388091150686	2866439350.910222	1433219675.455111	4299659026.365334	90358055.0
Mexico_City	ssp245	2027	Mexico	91681581.0	20.322000825761958	390254536.3220936	85535.24083789568	92320.39888612815	78750.0827896632	8278.013249549012	7402.465694750967	9153.56080434706	2612908070.967368	1306454035.483684	3919362106.451052	91681581.0
Mexico_City	ssp245	2028	Mexico	92990364.5	20.51118644470499	457136626.586866	100194.32911510608	112476.64526729245	87912.01296291969	9696.70484141511	8111.811490684017	11281.598192146197	3060710049.3955846	1530355024.6977923	4591065074.093377	92990364.5
Mexico_City	ssp245	2029	Mexico	94287695.5	20.494827963976572	450302447.7234013	98696.42689845627	110417.02971939897	86975.82407751356	9551.739394723423	8039.328767338168	11064.150022108686	3014952525.910949	1507476262.9554746	4522428788.866424	94287695.5
Mexico_City	ssp245	2030	Mexico	95574841.00000001	20.429182062142587	435192505.4234543	95384.65872312541	105863.34847831904	84905.96896793178	9231.229853085966	7879.073996519447	10583.385709652495	2913785501.5391593	1456892750.7695796	4370678252.308739	95574841.00000001
Mexico_City	ssp245	2031	Mexico	96851184.5	20.46145845253052	448733611.1115942	98352.57229860814	109944.22964460778	86760.91495260848	9518.461497735292	8022.689818844106	11014.233176626478	3004448545.909477	1502224272.9547386	4506672818.864216	96851184.5
Mexico_City	ssp245	2032	Mexico	98114310.49999999	20.42879712361536	440461889.5934628	96539.59223983962	107451.38206380108	85627.80241587816	9343.00313927826	7934.960639615587	10751.04563894091	2949066107.260165	1474533053.6300826	4423599160.890247	98114310.49999999
Mexico_City	ssp245	2033	Mexico	99359579.99999999	20.563493747111522	479584912.8001807	105114.50143583256	119241.88220829137	90987.12066337375	10172.874093550592	8349.896116751748	11995.852070349418	3211010181.147595	1605505090.5737975	4816515271.721393	99359579.99999999
Mexico_City	ssp245	2034	Mexico	100560950.5	20.46769539678537	462200151.0739552	101304.1427013174	114002.63894833303	88605.64645430178	9804.11146681517	8165.514803384032	11442.708130246272	3094612343.3305054	1547306171.6652527	4641918514.995758	100560950.5
Mexico_City	ssp245	2035	Mexico	101690147.49999999	20.515146227323658	479089592.32952464	105005.93804500386	119092.60754590189	90919.26854410581	10162.367439464007	8344.642789708465	11980.092089219539	3207693815.199137	1603846907.5995686	4811540722.798706	101690147.49999999
Mexico_City	ssp245	2036	Mexico	102748745.49999999	20.56644763659279	501237511.32686305	109860.2764553794	125767.32286016826	93953.23005059053	10632.165352993135	8579.541746473024	12684.788959513244	3355982869.9492683	1677991434.9746342	5033974304.9239025	102748745.49999999
Mexico_City	ssp245	2037	Mexico	103750352.50000001	20.652534711946966	533418634.44179976	116913.67330248881	135465.7435249437	98361.6030800339	11314.785896089641	8920.85201802128	13708.719774157978	3571448184.2338753	1785724092.1169376	5357172276.350813	103750352.50000001
Mexico_City	ssp245	2038	Mexico	104715582.5	20.709640821677468	559575269.0537165	122646.63431331988	143348.56491483643	101944.70371180333	11869.616007537055	9198.26707374499	14540.964941329128	3746577171.40923	1873288585.704615	5619865757.113846	104715582.5
Mexico_City	ssp245	2039	Mexico	105658825.49999997	20.68336716213239	576375123.5209074	126328.79419653978	148411.5347542638	104246.05363881576	12225.971680376006	9376.44491016447	15075.498450587564	3859058824.388856	1929529412.194428	5788588236.583284	105658825.49999997
Mexico_City	ssp245	2040	Mexico	106571340.49999999	20.638715134328535	545348435.7940508	119528.42428380411	139061.02612425224	99995.82244335597	11567.838825567022	9047.378482759976	14088.299168374084	3651322910.4370337	1825661455.2185168	5476984365.65555	106571340.49999999
Mexico_City	ssp245	2041	Mexico	107449692.5	20.659480076934248	576888251.0300523	126441.26049991403	148566.1759214034	104316.34507842467	12236.85605435264	9381.887097152774	15091.825011552488	3862494415.4846406	1931247207.7423203	5793741623.226961	107449692.5
Mexico_City	ssp245	2042	Mexico	108291718.00000001	20.698507000691578	575454209.839446	126126.9501019729	148133.99912423434	104119.90107971148	12206.437415050983	9366.677777501962	15046.197052600024	3852892944.003129	1926446472.0015645	5779339416.004694	108291718.00000001
Mexico_City	ssp245	2043	Mexico	109088654.00000001	20.81544588855303	634166480.7740123	138995.3930465354	165828.1081730078	112162.67792006303	13451.832180443169	9989.375160198051	16914.289200688298	4245994759.1292677	2122997379.5646338	6368992138.693901	109088654.00000001
Mexico_City	ssp245	2044	Mexico	109845687.0	20.717743799040953	602039528.4377904	131953.86924681554	156146.01294839295	107761.7255452381	12770.360698746861	9648.639419349885	15892.081978143819	4030892139.577817	2015446069.7889085	6046338209.366726	109845687.0
Mexico_City	ssp245	2045	Mexico	110565430.00000001	20.695858094438858	593382016.8024538	130056.3324500294	153536.89985281203	106575.76504724676	12586.719025543887	9556.818582748407	15616.61946833937	3972926683.904684	1986463341.952342	5959390025.857026	110565430.00000001
Mexico_City	ssp245	2046	Mexico	111247345.50000001	20.825237985448503	665934882.4481703	145958.3303997755	175402.14703371294	116514.51376583808	14125.698146110988	10326.30814303196	17925.08814919003	4458696740.554677	2229348370.2773385	6688045110.832016	111247345.50000001
Mexico_City	ssp245	2047	Mexico	111893623.00000001	20.817910065936577	679065385.94948	148836.24897540503	179359.28507520352	118313.21287560655	14404.220166588102	10465.569153270502	18342.87117990568	4546610641.307001	2273305320.6535006	6819915961.960502	111893623.00000001
Mexico_City	ssp245	2048	Mexico	112506818.5	20.88306528477577	692131089.0241439	151699.96471779715	183296.89422099263	120103.03521460161	14681.367651370121	10604.14289566152	18758.592407078708	4634090677.640015	2317045338.8200073	6951136016.460022	112506818.5
Mexico_City	ssp245	2049	Mexico	113086644.5	20.817152758442777	686996722.7230659	150574.62415865675	181749.55095217458	119399.69736513885	14572.458341387965	10549.688240670435	18595.228442105486	4599714069.814273	2299857034.9071364	6899571104.721409	113086644.5
Mexico_City	ssp245	2050	Mexico	113633137.00000001	20.838760954035013	682979355.5866935	149694.10533424633	180538.83756861032	118849.37309988236	14487.24262885195	10507.080384402438	18467.404873301486	4572816212.037724	2286408106.018862	6859224318.056585	113633137.00000001
Mexico_City	ssp245	2051	Mexico	114150097.00000001	20.892286427448038	717544398.2392046	157270.00509370083	190955.69973786024	123584.31044954143	15220.430470163172	10873.674305058043	19567.186635268285	4804242808.051318	2402121404.025659	7206364212.076977	114150097.00000001
Mexico_City	ssp245	2052	Mexico	114638044.49999999	20.95751010080085	769979560.9302015	168762.64349172753	206758.07753514696	130767.20944830812	16332.676276676624	11429.797208314785	21235.555345038498	5155316907.250056	2577658453.625028	7732975360.875084	114638044.49999999
Mexico_City	ssp245	2053	Mexico	115095887.50000001	20.853785655744737	717446341.6952567	157248.51324845199	190926.14845064306	123570.87804626088	15218.35051133001	10872.63432564147	19564.066697018556	4803586280.807569	2401793140.4037843	7205379421.211353	115095887.50000001
Mexico_City	ssp245	2054	Mexico	115522807.50000003	20.947848991165213	756873002.2494535	165889.97309594718	202808.15574094898	128971.79045094538	16054.662169685278	11290.790154819097	20818.53418455145	5067563326.517313	2533781663.2586565	7601344989.7759695	115522807.50000003
Mexico_City	ssp245	2055	Mexico	115920163.00000001	21.01019489219894	805618513.7218931	176573.9208159339	217498.58385593072	135649.2577759371	17088.64371830905	11807.78092913099	22369.50650748711	5393933755.288899	2696966877.6444497	8090900632.93335	115920163.00000001
Mexico_City	ssp245	2056	Mexico	116287579.50000001	20.925254698257323	757543764.0579348	166036.98938273755	203010.3031352858	129063.67563018939	16068.89025577036	11297.904197861644	20839.876313679102	5072054341.431811	2536027170.7159057	7608081512.1477165	116287579.50000001
Mexico_City	ssp245	2057	Mexico	116626462.5	21.071358230592345	837951382.9451739	183660.57708405028	227242.73622459068	140078.41794350982	17774.483074202137	12150.700607077522	23398.26554132675	5610415069.630717	2805207534.8153586	8415622604.446075	116626462.5
Mexico_City	ssp245	2058	Mexico	116938214.5	20.964159316608946	763329992.8991102	167305.20392326917	204754.09812851675	129856.30971802164	16191.626763751676	11359.272451852294	21023.981075651056	5110795426.11471	2555397713.057355	7666193139.172065	116938214.5
Mexico_City	ssp245	2059	Mexico	117219527.50000001	21.02365393731355	815165595.3482208	178666.43185732083	220375.78653783776	136957.07717680393	17291.154799773612	11909.036469863266	22673.27312968397	5457855232.975387	2728927616.4876933	8186782849.463079	117219527.50000001
Mexico_City	ssp245	2060	Mexico	117467402.5	21.035819218871723	824757849.9647729	180768.84382807201	223266.6029976206	138271.08465852338	17494.624083070055	12010.771111511487	22978.477054628645	5522079161.651577	2761039580.8257885	8283118742.4773655	117467402.5
Mexico_City	ssp245	2061	Mexico	117683144.00000001	21.05531604906564	829563746.047935	181822.19091479242	224714.95524186117	138929.42658772366	17596.56593831967	12061.7420391363	23131.38983750307	5554256531.791185	2777128265.8955927	8331384797.686778	117683144.00000001
Mexico_City	ssp245	2062	Mexico	117867225.0	21.073738928699264	850911246.608753	186501.0951473005	231148.44856155978	141853.7417330412	18049.38551128903	12288.15182562097	23810.619196957057	5697186469.35426	2848593234.67713	8545779704.031391	117867225.0
Mexico_City	ssp245	2063	Mexico	118018376.0	21.04967739321625	823042407.0130452	180392.8563318029	222749.62019025057	138036.0924733552	17458.23639718422	11992.577268568572	22923.895525799882	5510593594.370061	2755296797.1850305	8265890391.555092	118018376.0
Mexico_City	ssp245	2064	Mexico	118138788.5	21.082248645525926	855179190.3723621	187436.53487631067	232434.67818894878	142438.39156367257	18139.916412880437	12333.41727641668	23946.41554934421	5725762036.499342	2862881018.249671	8588643054.749013	118138788.5
Mexico_City	ssp245	2065	Mexico	118228586.5	21.13569625424927	879265280.0783048	192715.6778255584	239693.4997441644	145737.8559069524	18650.826475820755	12588.87230788683	24712.780643754653	5887027908.72645	2943513954.363225	8830541863.089676	118228586.5
Mexico_City	ssp245	2066	Mexico	118287424.99999999	21.13631620219275	878151868.438863	192471.64239773556	239357.95103090798	145585.3337645631	18627.208976354013	12577.063558153468	24677.35439455456	5879573178.574129	2939786589.2870646	8819359767.861195	118287424.99999999
Mexico_City	ssp245	2067	Mexico	118316972.00000001	21.048376493774956	809733228.8739953	177475.77619173715	218738.63499766018	136212.91738581413	17175.924360497418	11851.421250225176	22500.42747076969	5421483396.43327	2710741698.216635	8132225094.649906	118316972.00000001
Mexico_City	ssp245	2068	Mexico	118317092.5	21.170814974835075	899752428.4988678	197206.01172595576	245867.70885721076	148544.31459470076	19085.39640463883	12806.157272295877	25364.635536981776	6024197449.312904	3012098724.656452	9036296173.969357	118317092.5
Mexico_City	ssp245	2069	Mexico	118288064.0	21.160446503406042	903127230.283963	197945.69430899032	246884.77240888332	149006.61620909735	19156.982129573164	12841.950134763052	25472.014124383313	6046793078.579063	3023396539.2895317	9070189617.868595	118288064.0
Mexico_City	ssp245	2070	Mexico	118228982.00000001	21.234837412671588	935611596.892246	205065.55548340856	256674.58152370836	153456.52944310874	19846.035022385364	13186.47658116915	26505.593463601628	6264288727.677199	3132144363.8385997	9396433091.515799	118228982.00000001
Mexico_City	ssp245	2071	Mexico	118142385.00000001	21.260179838464264	955944383.3659799	209522.05662833655	262802.2705979843	156241.84265868872	20277.330651683136	13402.12439581803	27152.536907548234	6400424754.135874	3200212377.067937	9600637131.203812	118142385.00000001
Mexico_City	ssp245	2072	Mexico	118029601.00000001	21.269839653282578	969925027.3971219	212586.30737488822	267015.6153744929	158156.99937528354	20573.885709357557	13550.401924655243	27597.36949405985	6494030681.10469	3247015340.552345	9741046021.657034	118029601.00000001
Mexico_City	ssp245	2073	Mexico	117889201.50000001	21.24861189652178	941318861.3283069	206316.46275706572	258394.57902498695	154238.3464891445	19967.09655075483	13247.007345353873	26687.185756155748	6302501114.517435	3151250557.2587175	9453751671.776154	117889201.50000001
Mexico_City	ssp245	2074	Mexico	117723332.49999999	21.08846004116098	828126857.3322113	181507.25640175707	224281.92028643755	138732.59251707658	17566.08689779669	12046.5025188748	23085.67127671853	5544635995.005703	2772317997.5028515	8316953992.508554	117723332.49999999
Mexico_City	ssp245	2075	Mexico	117534210.99999999	21.144064702493186	862568712.7459972	189056.1562184773	234661.65753442788	143450.6549025267	18296.66171222564	12411.789926089277	24181.533498361983	5775237803.860285	2887618901.9301424	8662856705.790428	117534210.99999999
Mexico_City	ssp245	2076	Mexico	117322256.00000001	21.224190390242057	921791593.9866889	202036.5137506837	252509.6491412117	151563.3783601557	19552.887457109497	13039.902798531213	26065.87211568779	6171758356.414987	3085879178.2074933	9257637534.62248	117322256.00000001
Mexico_City	ssp245	2077	Mexico	117087527.99999999	21.25730830393336	958744984.4892442	210135.8870115177	263646.2873748585	156625.48664817697	20336.736529250942	13431.827334601925	27241.64572389993	6419175883.456462	3209587941.728231	9628763825.184692	117087527.99999999
Mexico_City	ssp245	2078	Mexico	116830884.00000001	21.241220392780175	928660779.8402312	203542.088732282	254579.81474090932	152504.36272365466	19698.595466156567	13112.756803054748	26284.434129258378	6217750265.507988	3108875132.753994	9326625398.261982	116830884.00000001
Mexico_City	ssp245	2079	Mexico	116552722.00000001	21.336112850488625	1008744293.7073929	221094.63971686538	278714.5723447115	163474.70708901924	21397.313423694417	13962.115781823659	28832.511065565148	6753940982.742303	3376970491.3711514	10130911474.113455	116552722.00000001
Mexico_City	ssp245	2080	Mexico	116252565.0	21.350831235217406	1005684604.3263421	220424.02286622417	277792.4741750798	163055.5715573685	21332.411809802947	13929.664974877931	28735.158644727944	6733455155.328923	3366727577.6644616	10100182732.993385	116252565.0
Mexico_City	ssp245	2081	Mexico	115929642.49999999	21.368806495650666	991596965.3084819	217336.32116367947	273546.8843340808	161125.75799327804	21033.58719255843	13780.252666255685	28286.921718861195	6639132854.715913	3319566427.3579564	9958699282.07387	115929642.49999999
Mexico_City	ssp245	2082	Mexico	115588359.99999999	21.384260449683527	1008374377.9213381	221013.56228430546	278603.09087494155	163424.0336936693	21389.466832577164	13958.192486265041	28820.741178889282	6751464250.627751	3375732125.3138757	10127196375.941628	115588359.99999999
Mexico_City	ssp245	2083	Mexico	115229872.5	21.314679568326262	965164662.4235415	211542.93970944587	265580.9848345097	157504.89458438207	20472.909652307055	13499.913896129989	27445.905408484105	6462158159.705152	3231079079.852576	9693237239.557728	115229872.5
Mexico_City	ssp245	2084	Mexico	114851403.0	21.336314765357187	999207252.0390136	219004.3292142069	275840.3954035561	162168.26302485773	21195.015308120495	13860.966724036713	28529.063892204245	6690086726.534912	3345043363.267456	10035130089.802368	114851403.0
Mexico_City	ssp245	2085	Mexico	114453041.00000001	21.37351739366748	1015852819.7075131	222652.6728127821	280856.867851597	164448.47777396726	21548.098275468765	14037.508207710838	29058.688343226637	6801535368.533186	3400767684.266593	10202303052.799778	114453041.00000001
Mexico_City	ssp245	2086	Mexico	114035773.5	21.32549425792807	969977805.9377704	212597.87527420843	267031.52123605815	158164.22931235866	20575.005238839258	13550.961689396074	27599.048788282427	6494384054.254772	3247192027.127386	9741576081.382158	114035773.5
Mexico_City	ssp245	2087	Mexico	113603139.49999999	21.302950147192686	965276659.1912487	211567.48694620363	265614.7372850516	157520.23660735565	20475.285308809904	13501.10172438142	27449.46889323839	6462908022.246203	3231454011.1231017	9694362033.369305	113603139.49999999
Mexico_City	ssp245	2088	Mexico	113157301.0	21.375630328627153	975954189.0253963	213907.76745779766	268832.6229884934	158982.91192710196	20701.77526654953	13614.346703251216	27789.203829847822	6534398296.631006	3267199148.315503	9801597444.94651	113157301.0
Mexico_City	ssp245	2089	Mexico	112696656.49999999	21.362986588479103	991712754.8681633	217361.69969730824	273581.7798178204	161141.61957679602	21036.043301123435	13781.480720538186	28290.605881708718	6639908111.495438	3319954055.747719	9959862167.243156	112696656.49999999
Mexico_City	ssp245	2090	Mexico	112221351.49999999	21.397969046713406	1009293053.5820239	221214.9158537708	278879.95203295647	163549.8796745852	21408.95362538386	13967.935882668384	28849.971368099337	6757615146.581515	3378807573.2907577	10136422719.872272	112221351.49999999
Mexico_City	ssp245	2091	Mexico	111732624.5	21.295165526949994	955297016.142242	209380.1679217638	262607.1736264468	156153.16221708077	20263.59880757464	13395.258473763777	27131.93914138548	6396090375.195086	3198045187.597543	9594135562.79263	111732624.5
Mexico_City	ssp245	2092	Mexico	111231428.00000001	21.423132618782358	1014323157.7210963	222317.40443219763	280395.8738282933	164238.9350361019	21515.651344011683	14021.284741982307	29010.017946041044	6791293678.102576	3395646839.051288	10186940517.153864	111231428.00000001
Mexico_City	ssp245	2093	Mexico	110716973.0	21.41736161033605	1004645893.9411206	220196.3603160386	277479.43816857465	162913.28246350255	21310.37886071203	13918.648500332467	28702.109221091603	6726500579.542269	3363250289.7711344	10089750869.313404	110716973.0
Mexico_City	ssp245	2094	Mexico	110188273.50000001	21.33103525971825	949508773.3578153	208111.5119690128	260862.77169141418	155360.2522466114	20140.81958016954	13333.868860061244	26947.77030027788	6357335806.367647	3178667903.1838236	9536003709.551472	110188273.50000001
Mexico_City	ssp245	2095	Mexico	109648725.5	21.38663015863313	979670011.4859295	214722.19429846248	269952.4598944075	159491.9287025174	20780.594664399636	13653.756402176265	27907.43292662296	6559277193.8474	3279638596.9237	9838915790.7711	109648725.5
Mexico_City	ssp245	2096	Mexico	109101122.0	21.431059877412736	1018690776.6599839	223274.6907749675	281712.1425496019	164837.23900033307	21608.29653857043	14067.607339261684	29148.985737879204	6820536609.866695	3410268304.9333477	10230804914.800043	109101122.0
[truncated: 1,502 more rows]
