# Supplementary material for: Global warming may increase the burden of obstructive sleep apnea
Source: Nat Commun. 2025 Jun 16;16:5100. doi: 10.1038/s41467-025-60218-1 (PMC12170837; doi:10.1038/s41467-025-60218-1)
Supplement: Supplementary file 4 — Source Data [file 41467_2025_60218_MOESM4_ESM.zip › metadata/figure_table_health_economics/ssp370.csv]

city	exp	year	country	adult_population	t2m_mean_corrected	osa_person_days_corrected	yld_diff_mean_corrected	yld_diff_max_corrected	yld_diff_min_corrected	yll_diff_corrected	yll_diff_min_corrected	yll_diff_max_corrected	money_cost_corrected	money_cost_min_corrected	money_cost_max_corrected	population_adult
Amsterdam	ssp370	2024	Netherlands	14327401.5	11.555757904552655	101655026.66982311	22280.553790649537	25936.593027314295	18624.51455398478	330.931946219023	258.5279900510163	403.3359023870298	2828096848.6534324	1414048424.3267162	4242145272.9801483	14327401.5
Amsterdam	ssp370	2025	Netherlands	14327401.5	11.53986567669249	100336857.59724042	21991.640021316343	25539.336594481152	18443.943448151535	326.64072451630875	256.3823791996591	396.8990698329585	2791424684.74489	1395712342.372445	4187137027.1173353	14327401.5
Amsterdam	ssp370	2026	Netherlands	14327401.5	11.485237413129532	97487166.58924747	21367.050211345286	24680.52560577095	18053.574816919623	317.36372344423137	251.74387866362042	382.9835682248423	2712144766.93506	1356072383.46753	4068217150.40259	14327401.5
Amsterdam	ssp370	2027	Netherlands	14327401.5	11.621319598700964	103109145.11474514	22599.264682687244	26374.82050386614	18823.70886150835	335.6657430884493	260.8948884857294	410.43659769116925	2868551196.3268566	1434275598.1634283	4302826794.490285	14327401.5
Amsterdam	ssp370	2028	Netherlands	14327401.5	11.592232756064373	102885138.64856847	22550.16737503208	26307.311705840293	18793.023044223868	334.9365032441839	260.5302685635967	409.3427379247712	2862319217.428953	1431159608.7144766	4293478826.1434298	14327401.5
Amsterdam	ssp370	2029	Netherlands	14327401.5	11.506982487967313	97921636.24936566	21462.276438220506	24811.461667724376	18113.091208716636	318.77811380844855	252.451073845729	385.10515377116815	2724231943.702093	1362115971.8510466	4086347915.5531397	14327401.5
Amsterdam	ssp370	2030	Netherlands	14327401.5	11.424504176424724	93949783.85093787	20591.733446784277	23614.46505449956	17569.001839068995	305.8479824871937	245.98600818510158	365.7099567892858	2613732899.834909	1306866449.9174545	3920599349.752363	14327401.5
Amsterdam	ssp370	2031	Netherlands	14327401.5	11.618011653559075	103879204.85023014	22768.044898683955	26606.89330086162	18929.19649650629	338.172627158203	262.14833052060624	414.1969237957999	2889974667.2809615	1444987333.6404808	4334962000.921442	14327401.5
Amsterdam	ssp370	2032	Netherlands	14327401.5	11.696177099407855	107738724.17646012	23613.966942789157	27770.03611150627	19457.89777407204	350.73706478555005	268.43054933427976	433.0435802368204	2997348545.399933	1498674272.6999664	4496022818.099899	14327401.5
Amsterdam	ssp370	2033	Netherlands	14327401.5	11.717029089310836	108122808.3941218	23698.149785016372	27885.78751956869	19510.51205046405	351.9874283123399	269.0557310976747	434.9191255270051	3008033972.389337	1504016986.1946685	4512050958.584005	14327401.5
Amsterdam	ssp370	2034	Netherlands	14327401.5	11.763684761231357	111599681.89966342	24460.204251984404	28933.61241164973	19986.79609231907	363.30618502944253	274.71510945622606	451.8972606026591	3104762440.486886	1552381220.243443	4657143660.7303295	14327401.5
Amsterdam	ssp370	2035	Netherlands	14327401.5	11.887549394490689	115691902.99818332	25357.129424262734	30166.88452353244	20547.37432499303	376.6281695574721	281.37610172024085	471.8802373947035	3218610205.5394235	1609305102.7697117	4827915308.309135	14327401.5
Amsterdam	ssp370	2036	Netherlands	14327401.5	11.834358848157459	115116738.41508389	25231.065953994366	29993.54725191343	20468.584656075298	374.7557551662036	280.43989452460653	469.07161580780064	3202608821.2674623	1601304410.6337311	4803913231.901194	14327401.5
Amsterdam	ssp370	2037	Netherlands	14327401.5	11.92339261951579	117776962.43638492	25814.128753183635	30795.258600798676	20832.99890556859	383.41595763319225	284.7699957581009	482.0619195082836	3276617666.8485913	1638308833.4242957	4914926500.272887	14327401.5
Amsterdam	ssp370	2038	Netherlands	14327401.5	11.776441324894126	111720450.2367886	24486.674024504984	28970.008348865533	20003.339700144435	363.69933923101763	274.9116865570136	452.4869919050218	3108122279.786816	1554061139.893408	4662183419.680224	14327401.5
Amsterdam	ssp370	2039	Netherlands	14327401.5	12.037078690992503	124220783.02107424	27226.472990923758	32737.231927691344	21715.714054156168	404.3934356491475	295.2587347660785	513.5281365322164	3455888178.950627	1727944089.4753134	5183832268.4259405	14327401.5
Amsterdam	ssp370	2040	Netherlands	14327401.5	12.020634185839556	123324297.80739436	27029.983081076112	32467.05830165083	21592.907860501386	401.4749808885847	293.7995073857971	509.15045439137236	3430947484.026539	1715473742.0132694	5146421226.039808	14327401.5
Amsterdam	ssp370	2041	Netherlands	14327401.5	11.865553541273691	115087845.61266276	25224.733284970556	29984.839832005695	20464.626737935418	374.661696351306	280.3928651171577	468.93052758545434	3201805008.154104	1600902504.077052	4802707512.231156	14327401.5
Amsterdam	ssp370	2042	Netherlands	14327401.5	11.95849639805939	119599213.13691275	26213.52616699795	31344.43004479336	21082.62228920254	389.34818735738844	287.736110620199	490.96026409457795	3327313649.452158	1663656824.726079	4990970474.178237	14327401.5
Amsterdam	ssp370	2043	Netherlands	14327401.5	12.156838290733264	129332918.66369718	28346.941076978103	34277.875546016076	22416.006607940133	421.0356918461168	303.57986286456315	538.4915208276705	3598110508.474451	1799055254.2372255	5397165762.711677	14327401.5
Amsterdam	ssp370	2044	Netherlands	14327401.5	12.042597269815191	124343097.37615383	27253.28161669463	32774.093788126294	21732.469445262963	404.79162282102715	295.45782835201834	514.125417290036	3459291029.291409	1729645514.6457045	5188936543.937114	14327401.5
Amsterdam	ssp370	2045	Netherlands	14327401.5	12.035171934567545	122652764.67308205	26882.797736569308	32264.678452953976	21500.917020184635	399.28884436028136	292.7064391216454	505.8712495989174	3412265075.461705	1706132537.7308526	5118397613.192558	14327401.5
Amsterdam	ssp370	2046	Netherlands	14327401.5	12.011965975078684	121670517.60830426	26667.510708672802	31968.658789596284	21366.36262774932	396.0911969495868	291.10761541629813	501.07477848287556	3384938440.2770095	1692469220.1385047	5077407660.415514	14327401.5
Amsterdam	ssp370	2047	Netherlands	14327401.5	12.150320607231164	127514911.00684524	27948.473645339312	33729.98282751274	22166.964463165892	415.1172751004573	300.6206544917334	529.6138957091812	3547532569.600166	1773766284.800083	5321298854.400249	14327401.5
Amsterdam	ssp370	2048	Netherlands	14327401.5	12.091409685708708	126269111.76501387	27675.421756718748	33354.53648065946	21996.307032778037	411.0616491151676	298.59284149908854	523.5304567312467	3512873772.8313546	1756436886.4156773	5269310659.247032	14327401.5
Amsterdam	ssp370	2049	Netherlands	14327401.5	12.141455448125363	129004051.81420207	28274.860671609313	34178.76498863398	22370.95635458464	419.9650852060355	303.0445595445225	536.8856108675486	3588961258.003007	1794480629.0015035	5383441887.004511	14327401.5
Amsterdam	ssp370	2050	Netherlands	14327401.5	12.112458776009703	126995098.23509929	27834.542078929248	33573.3269236989	22095.757234159602	413.4250552677664	299.77454457538795	527.0755659601449	3533071102.1270514	1766535551.0635257	5299606653.190577	14327401.5
Amsterdam	ssp370	2051	Netherlands	14327401.5	12.08777585037378	126043121.94463372	27625.889741292962	33286.429959449	21965.349523136923	410.3259525782221	298.2249932306158	522.4269119258284	3506586615.9658055	1753293307.9829028	5259879923.948709	14327401.5
Amsterdam	ssp370	2052	Netherlands	14327401.5	12.159587365360647	131114498.45446274	28737.42431878973	34814.790003507056	22660.0586340724	426.83551982134827	306.47977685217893	547.1912627905177	3647675004.761024	1823837502.380512	5471512507.141536	14327401.5
Amsterdam	ssp370	2053	Netherlands	14327401.5	12.230732332431572	133147904.24528438	29183.102300339677	35427.597228138235	22938.60737254112	433.45515249328025	309.78959318814486	557.1207117984158	3704245434.157828	1852122717.078914	5556368151.236742	14327401.5
Amsterdam	ssp370	2054	Netherlands	14327401.5	12.162153047419755	130278789.09253171	28554.255143571972	34562.93238758264	22545.5778995613	424.11491726309424	305.1194755730519	543.1103589531367	3624425126.3212347	1812212563.1606174	5436637689.481852	14327401.5
Amsterdam	ssp370	2055	Netherlands	14327401.5	12.291021506383329	136527893.96680456	29923.921965330406	36446.22426750049	23401.619663160323	444.45850976331553	315.29127182316256	573.6257477034687	3798278543.9120407	1899139271.9560204	5697417815.868061	14327401.5
Amsterdam	ssp370	2056	Netherlands	14327401.5	12.120601569114429	128928503.42200711	28258.302119895347	34155.99698002728	22360.607259763412	419.7191418692245	302.921587876117	536.516695862332	3586859461.595227	1793429730.7976134	5380289192.39284	14327401.5
Amsterdam	ssp370	2057	Netherlands	14327401.5	12.194285004455823	130372615.25518098	28574.819781960854	34591.20876536735	22558.430798554353	424.4203628040476	305.27219834352854	543.5685272645667	3627035420.013562	1813517710.006781	5440553130.020344	14327401.5
Amsterdam	ssp370	2058	Netherlands	14327401.5	12.234614282457883	133507340.88762936	29261.882934278303	35535.920599803845	22987.84526875276	434.62527729173223	310.37465558737085	558.8758989960937	3714245152.5072994	1857122576.2536497	5571367728.760949	14327401.5
Amsterdam	ssp370	2059	Netherlands	14327401.5	12.197606808821133	131667621.32913336	28858.65672967644	34981.484568476284	22735.828890876597	428.6361787303028	307.38010630665616	549.8922511539495	3663063176.9943037	1831531588.4971519	5494594765.491455	14327401.5
Amsterdam	ssp370	2060	Netherlands	14327401.5	12.410174152832107	141203590.18885314	30948.732096190364	37855.33819743293	24042.125994947797	459.67996315703044	322.90199852001996	596.4579277940409	3928358896.886457	1964179448.4432285	5892538345.329685	14327401.5
Amsterdam	ssp370	2061	Netherlands	14327401.5	12.515975788207838	147181244.3517443	32258.902871618564	39656.8230136467	24860.982729590425	479.1398638698121	332.6319488764108	625.6477788632135	4094660411.4718494	2047330205.7359247	6141990617.207774	14327401.5
Amsterdam	ssp370	2062	Netherlands	14327401.5	12.339331504327323	138375844.8581912	30328.95229768912	37003.14097449372	23654.76362088452	450.4744049436897	318.29921941334965	582.6495904740299	3849689519.479149	1924844759.7395744	5774534279.218723	14327401.5
Amsterdam	ssp370	2063	Netherlands	14327401.5	12.370378177442396	139145979.6850859	30497.748972076995	37235.236401777045	23760.26154237694	452.98153346910055	319.552783676055	586.4102832621462	3871115079.5161653	1935557539.7580826	5806672619.274248	14327401.5
Amsterdam	ssp370	2064	Netherlands	14327401.5	12.456349660036652	146175331.95508212	32038.428921665214	39353.67133246084	24723.18651086958	475.86517536636507	330.99460462468727	620.7357461080428	4066675394.1813493	2033337697.0906746	6100013091.272024	14327401.5
Amsterdam	ssp370	2065	Netherlands	14327401.5	12.293438203035318	135901423.80548096	29786.61343682112	36257.42504080022	23315.801832842022	442.4190730868751	314.2715534849423	570.5665926888079	3780849811.1965494	1890424905.5982747	5671274716.794825	14327401.5
Amsterdam	ssp370	2066	Netherlands	14327401.5	12.427492645261115	142500189.44618174	31232.918234782934	38246.094137997716	24219.74233156815	463.90096559784035	325.0124997404249	602.7894314552557	3964430977.075143	1982215488.5375714	5946646465.612715	14327401.5
Amsterdam	ssp370	2067	Netherlands	14327401.5	12.45279956000364	143854454.5621144	31529.74346567228	38654.228830470565	24405.258100873994	468.30969584162654	327.216864862318	609.402526820935	4002107352.0865793	2001053676.0432897	6003161028.129869	14327401.5
Amsterdam	ssp370	2068	Netherlands	14327401.5	12.508604671412419	147042129.77136734	32228.412004686626	39614.89807161529	24841.92593775796	478.6869845549393	332.40550921897443	624.9684598909043	4090790169.9377675	2045395084.9688838	6136185254.9066515	14327401.5
Amsterdam	ssp370	2069	Netherlands	14327401.5	12.521296513417608	147523171.62512064	32333.845835646258	39759.86958918479	24907.822082107734	480.25298794985713	333.1885109164333	627.3174649832811	4104173009.8743367	2052086504.9371684	6156259514.811505	14327401.5
Amsterdam	ssp370	2070	Netherlands	14327401.5	12.524802916687461	147702517.82266226	32373.154591271817	39813.91912816993	24932.390054373704	480.83683892254146	333.48043640277547	628.1932414423075	4109162516.371962	2054581258.185981	6163743774.557943	14327401.5
Amsterdam	ssp370	2071	Netherlands	14327401.5	12.537039767707142	147051034.60431996	32230.363748895423	39617.58171990239	24843.145777888458	478.7159737136294	332.42000379831944	625.0119436289394	4091037907.121418	2045518953.560709	6136556860.682127	14327401.5
Amsterdam	ssp370	2072	Netherlands	14327401.5	12.641684083454372	154667026.42431265	33899.622229989705	41912.81213140703	25886.432328572388	503.50938608038507	344.8167099816973	662.202062179073	4302918845.733992	2151459422.866996	6454378268.600987	14327401.5
Amsterdam	ssp370	2073	Netherlands	14327401.5	12.58430898268921	149854125.2759753	32844.739786518505	40462.348771634126	25227.130801402887	487.84127013809734	336.98265201055347	638.6998882656414	4169021378.816776	2084510689.408388	6253532068.225163	14327401.5
Amsterdam	ssp370	2074	Netherlands	14327401.5	12.760482944226577	157231669.19817448	34461.735714671755	42685.71817284484	26237.753256498665	511.85842943135833	348.9912316571839	674.7256272055329	4374268570.231506	2187134285.115753	6561402855.3472595	14327401.5
Amsterdam	ssp370	2075	Netherlands	14327401.5	12.856049536942935	163615595.6878923	35860.95247954141	44609.641224540625	27112.2637345422	532.6409257522093	359.3824798176094	705.8993716868094	4551872796.7912445	2275936398.3956223	6827809195.186867	14327401.5
Amsterdam	ssp370	2076	Netherlands	14327401.5	12.852216515641828	164314835.68739358	36014.210561623884	44820.371087404026	27208.05003584375	534.9172603466683	360.5206471148389	709.3138735784978	4571326025.065579	2285663012.5327897	6856989037.59837	14327401.5
Amsterdam	ssp370	2077	Netherlands	14327401.5	12.69903393186068	155092501.1934285	33992.87697390551	42041.03740429126	25944.716543519768	504.8944941072408	345.50926399512514	664.2797242193567	4314755779.854587	2157377889.9272933	6472133669.781879	14327401.5
Amsterdam	ssp370	2078	Netherlands	14327401.5	12.771280913438373	158650393.99867418	34772.6890956032	43113.27907162558	26432.099119580816	516.4770043780114	351.30051913051045	681.6534896255123	4413738247.91337	2206869123.956685	6620607371.870055	14327401.5
Amsterdam	ssp370	2079	Netherlands	14327401.5	12.889124427839105	165401416.4775662	36252.36525536036	45147.83379129167	27356.89671942904	538.4545600493577	362.28929696618366	714.619823132532	4601555279.920584	2300777639.960292	6902332919.880876	14327401.5
Amsterdam	ssp370	2080	Netherlands	14327401.5	12.942264385196902	170301060.87088215	37326.25991690905	46624.43895092113	28028.080882896975	554.4050635116976	370.2645486973535	738.5455783260416	4737865989.997555	2368932994.9987774	7106798984.996332	14327401.5
Amsterdam	ssp370	2081	Netherlands	14327401.5	12.815228975860265	160654181.66830525	35211.87543415248	43717.16028713083	26706.590581174118	523.0002170025532	354.5621254427814	691.4383085623251	4469484685.443308	2234742342.721654	6704227028.164962	14327401.5
Amsterdam	ssp370	2082	Netherlands	14327401.5	12.977872566166226	171258848.72851133	37536.186022690796	46913.087346371016	28159.284699010568	557.5230854155203	371.8235596492649	743.2226111817756	4764512157.04483	2382256078.522415	7146768235.5672455	14327401.5
Amsterdam	ssp370	2083	Netherlands	14327401.5	12.999553792181576	171682450.2496047	37629.03019169756	47040.74807875532	28217.312304639792	558.9020951938767	372.51306453844313	745.2911258493104	4776296976.41023	2388148488.205115	7164445464.615345	14327401.5
Amsterdam	ssp370	2084	Netherlands	14327401.5	12.900212496007015	166909482.30131984	36582.900230429645	45602.319382011934	27563.481078847344	543.3639794300854	364.7440066565474	721.9839522036232	4643510472.333955	2321755236.1669774	6965265708.500933	14327401.5
Amsterdam	ssp370	2085	Netherlands	14327401.5	12.970846506252734	168804112.12434933	36998.1615615046	46173.30371224	27823.019410769193	549.5318351204514	367.8279345017305	731.2357357391725	4696220080.578683	2348110040.2893414	7044330120.868025	14327401.5
Amsterdam	ssp370	2086	Netherlands	14327401.5	13.205045563801495	180570114.67594162	39577.01143582619	49719.222289432204	29434.800582220192	587.8353627587214	386.9796983208654	788.6910271965774	5023556522.538216	2511778261.269108	7535334783.807323	14327401.5
Amsterdam	ssp370	2087	Netherlands	14327401.5	13.13715024321957	177908976.92940438	38993.74836809201	48917.2355712977	29070.261164886328	579.1721857130954	382.6481097980525	775.6962616281382	4949522256.635579	2474761128.3177896	7424283384.953369	14327401.5
Amsterdam	ssp370	2088	Netherlands	14327401.5	13.171793423884635	180886084.23285776	39646.26503734206	49814.44599151652	29478.08408316761	588.8639830231759	387.49400845309265	790.233957593259	5032346963.478115	2516173481.7390575	7548520445.217173	14327401.5
Amsterdam	ssp370	2089	Netherlands	14327401.5	13.230252946569914	183454346.59450006	40209.17185633216	50588.44286762789	29829.90084503642	597.2248097287743	391.67442180589194	802.7751976516568	5103797386.830676	2551898693.415338	7655696080.246014	14327401.5
Amsterdam	ssp370	2090	Netherlands	14327401.5	13.233609950839954	182622341.50574762	40026.8145766056	50337.701608003874	29715.927545207316	594.5162662134665	390.320150048238	798.7123823786951	5080650563.2387	2540325281.61935	7620975844.858049	14327401.5
Amsterdam	ssp370	2091	Netherlands	14327401.5	13.162212665768976	179957521.70408282	39442.74448309002	49534.60522941996	29350.883736760083	585.8411024544495	385.9825681687295	785.6996367401694	5006513860.60623	2503256930.303115	7509770790.909345	14327401.5
Amsterdam	ssp370	2092	Netherlands	14327401.5	13.207563198726296	182595806.1621962	40020.998610895695	50329.70465515276	29712.292566638625	594.4298819669345	390.276957924972	798.582806008897	5079912335.8835535	2539956167.9417768	7619868503.825331	14327401.5
Amsterdam	ssp370	2093	Netherlands	14327401.5	13.429662008174143	194165724.0650217	42556.87102795334	53816.52922860702	31297.212827299656	632.0950675913773	409.10955073719344	855.0805844455613	5401793598.739671	2700896799.3698354	8102690398.109507	14327401.5
Amsterdam	ssp370	2094	Netherlands	14327401.5	13.17466682737632	179568993.30738163	39357.587574224	49417.51447972919	29297.660668718825	584.5762711648044	385.35015252390696	783.802389805702	4995704794.194868	2497852397.097434	7493557191.292302	14327401.5
Amsterdam	ssp370	2095	Netherlands	14327401.5	13.3964187204367	191475547.91249824	41967.243378085186	53005.79121003831	30928.695546132058	623.3373577270315	404.73069580502056	841.9440196490427	5326951468.955138	2663475734.477569	7990427203.432707	14327401.5
Amsterdam	ssp370	2096	Netherlands	14327401.5	13.333008664284447	190263690.31959963	41701.630754984115	52640.57385327434	30762.68765669389	619.3922267788016	402.7581303309056	836.0263232266977	5293236946.891958	2646618473.445979	7939855420.337937	14327401.5
Amsterdam	ssp370	2097	Netherlands	14327401.5	13.424882838164265	193023858.04578272	42306.59902373658	53472.40522280897	31140.79282466418	628.3777900848208	407.2509119839151	849.5046681857264	5370026279.440424	2685013139.720212	8055039419.160636	14327401.5
Amsterdam	ssp370	2098	Netherlands	14327401.5	13.542384131311513	198378953.83108005	43480.318647911336	55086.26970604927	31874.367589773407	645.8109887024737	415.9675112927416	875.6544661122059	5519007889.211919	2759503944.6059594	8278511833.817879	14327401.5
Athens	ssp370	2024	Greece	8325766.5	17.887375429405033	38458566.952756286	8429.274948549735	10585.499527414742	6273.050369684728	396.84798639532795	261.49535918257504	532.2006136080811	405825372.0897504	202912686.0448752	608738058.1346257	8325766.5
Athens	ssp370	2025	Greece	8325766.5	17.74793928220811	34398541.36797385	7539.406327227556	9361.930173096745	5716.882481358367	354.9532122085125	240.54797208916733	469.35845232785795	362982865.87618834	181491432.93809417	544474298.8142825	8325766.5
Athens	ssp370	2026	Greece	8325766.5	17.99232106650245	43097628.7464243	9446.055615655052	11983.572944684554	6908.538286625552	444.71774539706064	285.4302386834413	604.00525211068	454778027.5767651	227389013.78838256	682167041.3651477	8325766.5
Athens	ssp370	2027	Greece	8325766.5	17.90786336926369	38980944.847304456	8543.768733656183	10742.92848193611	6344.608985376259	402.23832285387334	264.1905274118477	540.2861182958991	411337647.25296384	205668823.62648192	617006470.8794458	8325766.5
Athens	ssp370	2028	Greece	8325766.5	17.842840004370878	36859037.182390556	8078.693081072316	10103.449459633292	6053.9367025113415	380.3426868263472	253.24270939808463	507.4426642546097	388946694.1862113	194473347.09310564	583420041.2793169	8325766.5
Athens	ssp370	2029	Greece	8325766.5	17.85854642343781	38926049.16179532	8531.736802585689	10726.384576714176	6337.089028457199	401.67186279094767	263.9072973803849	539.4364282015106	410758372.8867289	205379186.44336444	616137559.3300934	8325766.5
Athens	ssp370	2030	Greece	8325766.5	17.892854032782825	38871508.238254875	8519.782627563125	10709.947586058153	6329.617669068097	401.1090634617435	263.6258977157828	538.5922292077043	410182842.06632394	205091421.03316197	615274263.0994859	8325766.5
Athens	ssp370	2031	Greece	8325766.5	18.004211581656286	42744434.98617749	9368.643284642054	11877.130989541682	6860.155579742427	441.0731937752202	283.60796287252117	598.5384246779195	451051029.9133315	225525514.95666575	676576544.8699973	8325766.5
Athens	ssp370	2032	Greece	8325766.5	17.983349403219236	40749316.02658187	8931.356937333425	11275.862261992315	6586.851612674534	420.48587072942934	273.3143013496257	567.6574401092328	429997986.12374383	214998993.06187192	644996979.1856158	8325766.5
Athens	ssp370	2033	Greece	8325766.5	18.04687525347055	42453504.38118929	9304.877672589846	11789.453272969895	6820.302072209797	438.0711259937515	282.1069289817867	594.0353230057162	447981050.1825042	223990525.0912521	671971575.2737563	8325766.5
Athens	ssp370	2034	Greece	8325766.5	18.229015353432864	47251289.83762421	10356.447087698869	13235.361218744802	7477.532956652937	487.5787298491343	306.8607309094782	668.2967287887905	498608601.39771783	249304300.69885892	747912902.0965767	8325766.5
Athens	ssp370	2035	Greece	8325766.5	18.18308699297536	46816749.71387646	10261.20541674046	13104.403921176989	7418.006912303931	483.0947777214044	304.61875484561324	661.5708005971956	494023214.54166377	247011607.27083188	741034821.8124957	8325766.5
Athens	ssp370	2036	Greece	8325766.5	18.122500262253673	46548281.58123627	10202.363086298774	13023.49571681967	7381.230455777877	480.3244967075426	303.2336143386823	657.4153790764027	491190264.9947714	245595132.4973857	736785397.4921571	8325766.5
Athens	ssp370	2037	Greece	8325766.5	18.212665741335915	49264066.74324163	10797.603669752003	13841.951519067861	7753.255820436146	508.3482625006872	317.2454972352546	699.4510277661198	519847976.6885141	259923988.34425706	779771965.0327711	8325766.5
Athens	ssp370	2038	Greece	8325766.5	18.268596348176693	50894810.18123318	11155.026889037825	14333.408445585865	7976.645332489783	525.1756510637936	325.6591915168078	724.6921106107793	537056029.7945694	268528014.8972847	805584044.691854	8325766.5
Athens	ssp370	2039	Greece	8325766.5	18.333184309745427	49962547.977789566	10950.695447187165	14052.45271304121	7848.938181333123	515.5557820061787	320.8492569880003	710.2623070243569	527218542.71236825	263609271.35618412	790827814.0685524	8325766.5
Athens	ssp370	2040	Greece	8325766.5	18.316403848098727	52299296.67399411	11462.859544985422	14756.67834751381	8169.040742457033	539.6683293077914	332.90553063880674	746.431127976776	551876557.4086084	275938278.7043042	827814836.1129127	8325766.5
Athens	ssp370	2041	Greece	8325766.5	18.285076768772356	51365422.31978111	11258.17475502093	14475.236761312633	8041.112748729225	530.0318247164766	328.0872783431493	731.9763710898039	542022058.4682524	271011029.2341262	813033087.7023786	8325766.5
Athens	ssp370	2042	Greece	8325766.5	18.322735925714333	51819400.331769764	11357.676785045842	14612.052052596886	8103.301517494794	534.7163533976088	330.42954268371545	739.0031641115021	546812559.2651796	273406279.6325898	820218838.8977695	8325766.5
Athens	ssp370	2043	Greece	8325766.5	18.39903740161841	54110097.3102177	11859.747355664567	15302.399087197635	8417.095624131498	558.3537001675897	342.2482160687059	774.4591842664736	570984623.5744252	285492311.7872126	856476935.3616378	8325766.5
Athens	ssp370	2044	Greece	8325766.5	18.226522434000692	50560262.35510765	11081.701338106199	14232.58581305488	7930.816863157518	521.7235039436491	323.9331179567356	719.5138899305628	533525789.1544022	266762894.5772011	800288683.7316033	8325766.5
Athens	ssp370	2045	Greece	8325766.5	18.452485095033232	55051049.00601463	12065.983343784439	15585.973570862461	8545.99311670642	568.0632347488172	347.1029833593196	789.0234861383146	580913804.5689832	290456902.2844916	871370706.8534749	8325766.5
Athens	ssp370	2046	Greece	8325766.5	18.460561708581057	54274505.30399322	11895.781984437283	15351.94670176012	8439.617267114445	560.0502007511202	343.09646636047114	777.0039351417691	572719501.9262483	286359750.96312416	859079252.8893725	8325766.5
Athens	ssp370	2047	Greece	8325766.5	18.64264479275064	61485526.622043915	13476.279807571682	17525.131208569917	9427.428406573445	634.459611102714	380.30117153626804	888.6180506691599	648812181.4361165	324406090.7180582	973218272.1541747	8325766.5
Athens	ssp370	2048	Greece	8325766.5	18.70299193871269	64484411.2112822	14133.569580555413	18428.904646422554	9838.234514688278	665.4046359689036	395.77368396936276	935.0355879684444	680457236.1199483	340228618.05997413	1020685854.1799223	8325766.5
Athens	ssp370	2049	Greece	8325766.5	18.679184603329375	63012513.84671625	13810.961939006713	17985.31913929309	9636.60473872034	650.2163553960452	388.17954368293357	912.2531671091567	664925370.4530177	332462685.22650886	997388055.6795266	8325766.5
Athens	ssp370	2050	Greece	8325766.5	18.61673816963607	61210776.00002138	13416.060493155786	17442.32965124806	9389.79133506351	631.624502055504	378.88361701266297	884.3653870983449	645912937.3339858	322956468.6669929	968869406.0009787	8325766.5
Athens	ssp370	2051	Greece	8325766.5	18.5947197483017	58626376.140443414	12849.616688316775	16663.469419594425	9035.76395703913	604.9564808166037	365.5496063932128	844.3633552399943	618641639.4738685	309320819.73693424	927962459.2108028	8325766.5
Athens	ssp370	2052	Greece	8325766.5	18.66770275643525	62275061.731309555	13649.328598643602	17763.073296293813	9535.583900993395	642.6067014164366	384.37471669312924	900.8386861397436	657143572.9798846	328571786.4899423	985715359.4698269	8325766.5
Athens	ssp370	2053	Greece	8325766.5	18.841891653261797	66664889.08264398	14611.482538662105	19086.034963819257	10136.93011350496	687.9046488709024	407.02369042036213	968.7856073214423	703466238.1081359	351733119.05406797	1055199357.1622039	8325766.5
Athens	ssp370	2054	Greece	8325766.5	18.529842646338956	58066071.739166245	12726.810244201235	16494.61055893555	8959.009929466914	599.1747866185748	362.6587592941984	835.690813942951	612729153.3843285	306364576.69216424	919093730.0764928	8325766.5
Athens	ssp370	2055	Greece	8325766.5	18.78833229038696	65954399.888113484	14455.75887958693	18871.914932590887	10039.602826582975	680.5732210891183	403.3579765294702	957.7884656487665	695968960.789138	347984480.394569	1043953441.183707	8325766.5
Athens	ssp370	2056	Greece	8325766.5	18.698252838952765	62867759.42590224	13779.23494266392	17941.69451932174	9616.775366006092	648.7226569830902	387.43269447645605	910.0126194897243	663397882.0065387	331698941.0032694	995096823.0098081	8325766.5
Athens	ssp370	2057	Greece	8325766.5	18.77467096431255	65364829.90701995	14326.538061813004	18694.23630815174	9958.839815474272	674.4895399128674	400.31613594134467	948.66294388439	689747656.2552446	344873828.1276223	1034621484.3828669	8325766.5
Athens	ssp370	2058	Greece	8325766.5	18.787435304486905	64828011.045393676	14208.879133237384	18532.455281360257	9885.302985114507	668.9501893552375	397.5464606625297	940.3539180479452	684082996.0370965	342041498.01854825	1026124494.0556448	8325766.5
Athens	ssp370	2059	Greece	8325766.5	18.879247582192537	68452692.60131651	15003.329885220472	19624.825065337005	10381.834705103938	706.3527160421819	416.2477240060019	996.4577080783615	722331632.3668426	361165816.1834213	1083497448.550264	8325766.5
Athens	ssp370	2060	Greece	8325766.5	18.8159761593951	66231828.88635957	14516.565235366896	18955.523671788338	10077.606798945453	683.435967885089	404.78934992745536	962.0825858427222	698896467.8535589	349448233.92677945	1048344701.7803383	8325766.5
Athens	ssp370	2061	Greece	8325766.5	18.888129326901122	67077846.57285835	14701.993769394023	19210.487906075636	10193.499632712408	692.1658931512662	409.154312560544	975.177473741988	707823879.0813257	353911939.5406628	1061735818.6219885	8325766.5
Athens	ssp370	2062	Greece	8325766.5	19.04740766401823	73510122.61543462	16111.807696534026	21148.98205589314	11074.63333717491	758.5395518102264	442.34114189002406	1074.7379617304282	775699024.340093	387849512.1700465	1163548536.5101395	8325766.5
Athens	ssp370	2063	Greece	8325766.5	19.176451833838584	76638984.94157863	16797.585740620387	22091.926866511887	11503.244614728887	790.825796780395	458.48426437510835	1123.1673291856812	808715639.839177	404357819.9195885	1213073459.7587655	8325766.5
Athens	ssp370	2064	Greece	8325766.5	19.241638626857778	77955768.36398059	17086.195805804382	22488.76570613988	11683.625905468882	804.413480646537	465.2781063081795	1143.5488549848944	822610700.5421493	411305350.27107465	1233916050.8132238	8325766.5
Athens	ssp370	2065	Greece	8325766.5	19.076024980979142	74479408.78435892	16324.253980133875	21441.095695842938	11207.412264424816	768.5414654241929	447.3420986970073	1089.740832151378	785927198.4852284	392963599.2426142	1178890797.7278426	8325766.5
Athens	ssp370	2066	Greece	8325766.5	19.158628796821006	78307942.1098446	17163.384572021147	22594.900259687936	11731.86888435436	808.0475068981935	467.09511943400776	1148.9998943623793	826326934.7333779	413163467.36668897	1239490402.100067	8325766.5
Athens	ssp370	2067	Greece	8325766.5	19.175359580593728	76818110.9296766	16836.84623116241	22145.91004100717	11527.78242131765	792.67417006417	459.4084510169959	1125.9398891113437	810605826.5135818	405302913.2567909	1215908739.7703726	8325766.5
Athens	ssp370	2068	Greece	8325766.5	19.16194764074073	78549714.9677617	17216.37588334544	22667.76331275884	11764.988453932045	810.5423235133655	468.34252774159364	1152.7421192851368	828878188.401928	414439094.200964	1243317282.602892	8325766.5
Athens	ssp370	2069	Greece	8325766.5	19.15753402188924	76748243.59573999	16821.53284290233	22124.854132149558	11518.2115536551	791.9532198836389	459.0479759267303	1124.858463840547	809868567.1969105	404934283.59845525	1214802850.7953658	8325766.5
Athens	ssp370	2070	Greece	8325766.5	19.221804152151176	77706267.92993692	17031.510779164666	22413.573794510274	11649.447763819058	801.8389243720761	463.990828170949	1139.687020573203	819977903.3657304	409988951.6828652	1229966855.0485957	8325766.5
Athens	ssp370	2071	Greece	8325766.5	19.365872381021106	81222888.17054525	17802.276859298	23473.37715469361	12131.176563902394	838.1263831095968	482.1345575397094	1194.118208679484	857086246.9864452	428543123.4932226	1285629370.4796677	8325766.5
Athens	ssp370	2072	Greece	8325766.5	19.396681969373766	85227621.58718172	18680.026649245716	24680.283115871716	12679.770182619719	879.4506059906624	502.7966689802421	1256.1045430010822	899345295.0399814	449672647.5199907	1349017942.559972	8325766.5
Athens	ssp370	2073	Greece	8325766.5	19.35754708754238	81149599.3284939	17786.213551451125	23451.290106404158	12121.136996498099	837.3701269176006	481.7564294437112	1192.9838243914896	856312882.975455	428156441.4877275	1284469324.4631824	8325766.5
Athens	ssp370	2074	Greece	8325766.5	19.392512263147903	83381540.61843765	18275.40616294565	24123.929947209122	12426.882378682174	860.4011828525433	493.2719574111826	1227.5304082939037	879864941.1056122	439932470.5528061	1319797411.6584182	8325766.5
Athens	ssp370	2075	Greece	8325766.5	19.534166429072524	88401197.04457596	19375.604831688295	25636.703116730263	13114.506546646327	912.1982388259555	519.1704853978888	1305.225992254022	932833735.7932206	466416867.8966103	1399250603.689831	8325766.5
Athens	ssp370	2076	Greece	8325766.5	19.541399474046653	87348538.29658252	19144.885106100686	25319.463494047304	12970.306718154075	901.3360165019735	513.7393742358978	1288.9326587680491	921725791.2717115	460862895.63585573	1382588686.9075673	8325766.5
Athens	ssp370	2077	Greece	8325766.5	19.51728998411487	87332168.1720933	19141.2971336099	25314.53003187247	12968.064235347334	901.1670957268296	513.6549138483258	1288.6792776053333	921553049.217382	460776524.608691	1382329573.826073	8325766.5
Athens	ssp370	2078	Greece	8325766.5	19.63564304330394	89715897.83981445	19663.758430644673	26032.914315295282	13294.602545994065	925.7644323854709	525.9535821776464	1325.575282593295	946706820.0417764	473353410.0208882	1420060230.0626645	8325766.5
Athens	ssp370	2079	Greece	8325766.5	19.412402509250008	82406260.10656622	18061.646050754658	23830.009792946505	12293.282308562804	850.3374145435945	488.24007325670823	1212.4347558304805	869573513.0056449	434786756.50282246	1304360269.5084674	8325766.5
Athens	ssp370	2080	Greece	8325766.5	19.59233303497561	89138027.31958973	19537.101878266658	25858.761555775513	13215.442200757803	919.8014761310144	522.9721040504181	1316.6308482116103	940608971.435562	470304485.717781	1410913457.153343	8325766.5
Athens	ssp370	2081	Greece	8325766.5	19.695027372216888	90636990.53737116	19865.64176161601	26310.50389538087	13420.779627851152	935.2690450445389	530.7058885071804	1339.8322015818972	956426443.4269712	478213221.7134856	1434639665.1404567	8325766.5
Athens	ssp370	2082	Greece	8325766.5	19.659369274723588	91165175.84616327	19981.40840463894	26469.683029537395	13493.133779740481	940.7193073097765	533.4310196397992	1348.007594979753	962000000.0219481	481000000.01097405	1443000000.0329223	8325766.5
Athens	ssp370	2083	Greece	8325766.5	19.86513084650444	97543143.79996336	21379.31918903348	28391.810358079885	14366.828019987068	1006.5325692253457	566.3376505975839	1446.7274878531073	1029302071.3967575	514651035.69837874	1543953107.0951362	8325766.5
Athens	ssp370	2084	Greece	8325766.5	19.854688088832283	98214935.79607257	21526.56127037249	28594.268219921025	14458.85432082395	1013.4646866196292	569.8037092947255	1457.1256639445326	1036391005.2388022	518195502.6194011	1554586507.8582034	8325766.5
Athens	ssp370	2085	Greece	8325766.5	19.91484755789497	100367665.14572063	21998.392360706304	29243.035969130025	14753.748752282583	1035.6783668306289	580.9105494002255	1490.4461842610322	1059107197.1968278	529553598.5984139	1588660795.7952416	8325766.5
Athens	ssp370	2086	Greece	8325766.5	19.915293631500333	99231085.4859348	21749.279010616257	28900.50511275621	14598.052908476307	1023.9501776363222	575.046454803072	1472.8539004695717	1047113696.1412936	523556848.0706468	1570670544.2119405	8325766.5
Athens	ssp370	2087	Greece	8325766.5	19.942619034887798	100034520.7810849	21925.374417772444	29142.63629759597	14708.112537948924	1032.240701811882	579.1917168908519	1485.289686732912	1055591766.2681617	527795883.1340808	1583387649.4022424	8325766.5
Athens	ssp370	2088	Greece	8325766.5	19.966878283335124	100109472.8353233	21941.802265276754	29165.224587914396	14718.379942639116	1033.0141204324261	579.5784262011241	1486.449814663728	1056382680.9514247	528191340.47571236	1584574021.4271371	8325766.5
Athens	ssp370	2089	Greece	8325766.5	19.938093625637503	98398852.16669047	21566.871707768187	28649.69507134011	14484.04834419626	1015.3624911175059	570.752611543664	1459.9723706913476	1038331741.3466003	519165870.67330015	1557497612.0199003	8325766.5
Athens	ssp370	2090	Greece	8325766.5	20.033953955678466	102028666.30565435	22362.447409458902	29743.611661164847	14981.283157752958	1052.8179801326448	589.4803560512335	1516.155604214056	1076634538.1037219	538317269.0518609	1614951807.155583	8325766.5
Athens	ssp370	2091	Greece	8325766.5	20.107447786151038	105723758.92706251	23172.330723740146	30857.201218301554	15487.460229178734	1090.9470676816234	608.5448998257226	1573.3492355375236	1115626171.354932	557813085.677466	1673439257.0323982	8325766.5
Athens	ssp370	2092	Greece	8325766.5	20.032359715294394	104872344.3327916	22985.71930581775	30600.610518658264	15370.828092977237	1082.1614525613554	604.1520922655886	1560.170812857122	1106641810.472555	553320905.2362775	1659962715.7088323	8325766.5
Athens	ssp370	2093	Greece	8325766.5	20.19760294430136	106123745.45067307	23259.999002887656	30977.74510212939	15542.252903645931	1095.074466569759	610.6085992697905	1579.5403338697272	1119846939.122346	559923469.561173	1679770408.683519	8325766.5
Athens	ssp370	2094	Greece	8325766.5	20.19865539657646	109422959.49523738	23983.114409915455	31972.02878679261	15994.200033038302	1129.1185444960313	627.6306382329265	1630.6064507591354	1154661152.7898426	577330576.3949213	1731991729.184764	8325766.5
Athens	ssp370	2095	Greece	8325766.5	20.11980140690766	105064922.58100736	23027.928236933534	30658.647798942467	15397.208674924601	1084.1486376304674	605.1456848001446	1563.1515904607897	1108673949.0942192	554336974.5471096	1663010923.6413288	8325766.5
Athens	ssp370	2096	Greece	8325766.5	20.38390189323764	112935688.47279578	24753.0276104762	33030.65943756363	16475.39578338877	1165.3658498937823	645.7542909318021	1684.977408855762	1191728434.7330103	595864217.3665051	1787592652.0995154	8325766.5
Athens	ssp370	2097	Greece	8325766.5	20.35000804642327	110716252.67246628	24266.5759282122	32361.788374450633	16171.36348197377	1142.463836166221	634.3032840680214	1650.6243882644198	1168308337.967459	584154168.9837295	1752462506.9511886	8325766.5
Athens	ssp370	2098	Greece	8325766.5	20.318039479536182	110485075.12362641	24215.906876411682	32292.118428224916	16139.695324598444	1140.0783509017906	633.1105414358062	1647.0461603677745	1165868888.9133124	582934444.4566562	1748803333.3699687	8325766.5
Auckland	ssp370	2024	New Zealand	3898491.5	16.164252675803844	21106018.78106155	4625.976719136013	6128.721016237011	3123.232422035016	197.40844491265466	111.9045083955226	282.9123814297867	468136820.1124398	234068410.0562199	702205230.1686597	3898491.5
Auckland	ssp370	2025	New Zealand	3898491.5	16.09769098404568	18799538.325759437	4120.446756330071	5433.61731737884	2807.276195281302	175.83551234655513	101.11804211247282	250.55298258063735	416978501.8527376	208489250.9263688	625467752.7791064	3898491.5
Auckland	ssp370	2026	New Zealand	3898491.5	16.100739645597933	19364482.722379282	4244.270185726202	5603.874532798519	2884.6658386538834	181.11954037456601	103.76005612647826	258.47902462265375	429509111.06508744	214754555.53254372	644263666.5976312	3898491.5
Auckland	ssp370	2027	New Zealand	3898491.5	16.12586799748373	19929470.95928674	4368.103223952493	5774.14496035967	2962.0614875453157	186.40397844878657	106.40227516358854	266.4056817339845	442040692.6660742	221020346.3330371	663061038.9991113	3898491.5
Auckland	ssp370	2028	New Zealand	3898491.5	16.18906948500424	21271352.82117474	4662.214316969042	6178.547713257424	3145.8809206806586	198.95484435863457	112.67770811851256	285.23198059875654	471803970.8241787	235901985.41208935	707705956.236268	3898491.5
Auckland	ssp370	2029	New Zealand	3898491.5	16.229796893801677	22357445.274151184	4900.261977895385	6505.863247031147	3294.6607087596235	209.11326525257692	117.75691856548373	300.4696119396701	495893775.37513536	247946887.68756768	743840663.062703	3898491.5
Auckland	ssp370	2030	New Zealand	3898491.5	16.15245591683182	20142829.253813513	4414.866685766581	5838.444720354041	2991.2886511791207	188.39955750936926	107.4000646938799	269.39905032485854	446773033.4538129	223386516.72690645	670159550.1807194	3898491.5
Auckland	ssp370	2031	New Zealand	3898491.5	16.114659214181707	19261981.351958334	4221.804131935309	5572.983708836041	2870.624555034575	180.1608263534085	103.28069911589952	257.0409535909174	427235604.81533957	213617802.40766978	640853407.2230093	3898491.5
Auckland	ssp370	2032	New Zealand	3898491.5	16.18744419944015	21491344.643821154	4710.431702754557	6244.846618712508	3176.0167867966056	201.01246801815213	113.70651994827134	288.31841608803285	476683444.9387786	238341722.4693893	715025167.4081678	3898491.5
Auckland	ssp370	2033	New Zealand	3898491.5	16.231190264735442	22247746.124919284	4876.218328748668	6472.803229454411	3279.633428042925	208.08722909280888	117.2439004855997	298.930557700018	493460620.5758727	246730310.28793636	740190930.8638091	3898491.5
Auckland	ssp370	2034	New Zealand	3898491.5	16.348047037543303	24584596.41897509	5388.404694569118	7177.05948245753	3599.7499066807063	229.94421630241115	128.17239409040087	331.71603851442137	545292549.5192838	272646274.7596419	817938824.2789257	3898491.5
Auckland	ssp370	2035	New Zealand	3898491.5	16.376511958541386	25521510.897579152	5593.755813167269	7459.417270529987	3728.0943558045506	238.70734838127387	132.5539601298322	344.86073663271543	566073548.97166	283036774.48583	849110323.45749	3898491.5
Auckland	ssp370	2036	New Zealand	3898491.5	16.357470528882175	25348910.80282166	5555.925655412202	7407.40080361677	3704.4505072076336	237.09298820035568	131.7467800393731	342.4391963613382	562245235.3352013	281122617.66760063	843367853.0028019	3898491.5
Auckland	ssp370	2037	New Zealand	3898491.5	16.328464126436536	24733387.630192816	5421.016466890812	7221.900669399859	3620.132264381765	231.3358876511319	128.86822976476122	333.80354553750254	548592776.1135412	274296388.0567706	822889164.1703119	3898491.5
Auckland	ssp370	2038	New Zealand	3898491.5	16.416825925626185	26650766.321249254	5841.263851231949	7799.740822868922	3882.7868795949757	249.2694804161393	137.8350261472649	360.7039346850136	591120719.0995522	295560359.5497761	886681078.6493282	3898491.5
Auckland	ssp370	2039	New Zealand	3898491.5	16.335897630368024	24496189.201029398	5369.0277700878705	7150.416211295814	3587.639328879927	229.11732746114018	127.75894966976537	330.47570525251496	543331655.1263902	271665827.5631951	814997482.6895853	3898491.5
Auckland	ssp370	2040	New Zealand	3898491.5	16.343980825509405	24109552.20969133	5284.2854158219925	7033.895474180233	3534.6753574637532	225.5010411308044	125.95080650459747	325.0512757570112	534755949.1374765	267377974.56873825	802133923.7062148	3898491.5
Auckland	ssp370	2041	New Zealand	3898491.5	16.421342866260076	26871044.515276797	5889.544003347574	7866.126032027907	3912.9619746672415	251.32978255943917	138.86517721891488	363.7943878999634	596006545.0036165	298003272.5018082	894009817.5054247	3898491.5
Auckland	ssp370	2042	New Zealand	3898491.5	16.484463473074563	27518488.561873145	6031.4495478070485	8061.246155659684	4001.652939954413	257.3854448675407	141.89300837296562	372.87788136211566	610367017.2612438	305183508.6306219	915550525.8918657	3898491.5
Auckland	ssp370	2043	New Zealand	3898491.5	16.525528089830253	29264348.794493612	6414.103845367698	8587.395814805579	4240.8118759298195	273.71479419351317	150.05768303595187	397.3719053510744	649090637.5772272	324545318.7886136	973635956.3658409	3898491.5
Auckland	ssp370	2044	New Zealand	3898491.5	16.521648668645774	28601192.200703908	6268.754454948037	8387.540402978544	4149.968506917531	267.51216956441533	146.95637072140298	388.06796840742766	634381657.0596924	317190828.5298462	951572485.5895386	3898491.5
Auckland	ssp370	2045	New Zealand	3898491.5	16.609333653137043	30082797.848554768	6593.4899394085	8834.05169411168	4352.928184705321	281.3698975400259	153.8852347092082	408.85456037084333	667244044.0328343	333622022.01641715	1000866066.0492514	3898491.5
Auckland	ssp370	2046	New Zealand	3898491.5	16.579453165043063	29943808.50545691	6563.026521743216	8792.164494821915	4333.888548664518	280.06990485239487	153.23523836539272	406.90457133939685	664161225.3457903	332080612.67289513	996241838.0186853	3898491.5
Auckland	ssp370	2047	New Zealand	3898491.5	16.633444443436574	31779949.55220019	6965.468395002017	9345.522070552766	4585.414719451268	297.24366710656136	161.822119492476	432.66521472064676	704887296.8904511	352443648.44522554	1057330945.3356767	3898491.5
Auckland	ssp370	2048	New Zealand	3898491.5	16.643347855728358	31360230.55435883	6873.475189995692	9219.031413669069	4527.918966322315	293.31795873286677	159.85926530562867	426.77665216010473	695577823.6530552	347788911.8265276	1043366735.4795828	3898491.5
Auckland	ssp370	2049	New Zealand	3898491.5	16.609584777238652	30845265.629677165	6760.606165407929	9063.836504860896	4457.375825954963	288.50139782573825	157.4509848520644	419.551810799412	684155771.734563	342077885.8672815	1026233657.6018445	3898491.5
Auckland	ssp370	2050	New Zealand	3898491.5	16.71308857467468	32597190.276151903	7144.589649566776	9591.81379557931	4697.365503554242	304.8874687210743	165.64402029973246	444.130917142416	723013902.2794548	361506951.1397274	1084520853.4191823	3898491.5
Auckland	ssp370	2051	New Zealand	3898491.5	16.69210986717227	32562036.311722696	7136.884671061744	9581.219450134891	4692.549891988598	304.5586672771605	165.47961957777554	443.6377149765453	722234178.481568	361117089.240784	1083351267.722352	3898491.5
Auckland	ssp370	2052	New Zealand	3898491.5	16.746639718454965	33048028.221120004	7243.403445724168	9727.682765295724	4759.124126152613	309.10423828557595	167.75240508198326	450.45607148916844	733013601.6132205	366506800.8066102	1099520402.4198308	3898491.5
Auckland	ssp370	2053	New Zealand	3898491.5	16.812681176658025	35220469.34107491	7719.554924070448	10382.391048021858	5056.718800119038	329.4234764897732	177.9120241840819	480.9349287954643	781198893.6063232	390599446.8031616	1171798340.4094849	3898491.5
Auckland	ssp370	2054	New Zealand	3898491.5	16.81572564438111	34912320.50426595	7652.015452989032	10289.524275284912	5014.506630693153	326.54130419062363	176.4709380345071	476.61167034674	774364074.6818486	387182037.3409243	1161546112.022773	3898491.5
Auckland	ssp370	2055	New Zealand	3898491.5	16.795111379637838	34496269.63327223	7560.826220990409	10164.139081286805	4957.5133606940135	322.64990447666463	174.52523817752763	470.7745707758015	765135961.4231411	382567980.71157056	1147703942.1347117	3898491.5
Auckland	ssp370	2056	New Zealand	3898491.5	16.80172374183686	34813761.20101254	7630.413413919791	10259.821471564706	5001.005356274877	325.6194610430002	176.0100164606954	475.22890562530483	772178004.4761802	386089002.2380901	1158267006.7142704	3898491.5
Auckland	ssp370	2057	New Zealand	3898491.5	16.842189912803555	35329786.69513604	7743.514892083848	10415.336004040284	5071.6937801274125	330.44594164964224	178.4232567640164	482.4686265352679	783623580.0923988	391811790.0461994	1175435370.1385982	3898491.5
Auckland	ssp370	2058	New Zealand	3898491.5	16.877328891087572	36608264.39821625	8023.72918316992	10800.630654283632	5246.827712056208	342.40377689268945	184.40217438554004	500.40537939983875	811980538.0157831	405990269.00789154	1217970807.0236745	3898491.5
Auckland	ssp370	2059	New Zealand	3898491.5	16.938048370451	37595594.96612047	8240.13040353249	11098.182332282166	5382.078474782814	351.6384598542915	189.01951586634107	514.2574038422418	833879779.0452332	416939889.5226166	1250819668.5678499	3898491.5
Auckland	ssp370	2060	New Zealand	3898491.5	16.937144289009602	37351097.08698927	8186.5418272845545	11024.498039941254	5348.585614627854	349.3516265768073	187.87609922759896	510.82715392601557	828456754.4166641	414228377.20833206	1242685131.6249962	3898491.5
Auckland	ssp370	2061	New Zealand	3898491.5	16.932773386977146	37547787.176908195	8229.651983979114	11083.774505396275	5375.5294625619545	351.19130487821536	188.795938378303	513.5866713781277	832819390.2219973	416409695.11099863	1249229085.332996	3898491.5
Auckland	ssp370	2062	New Zealand	3898491.5	16.99692715905595	39051751.97651927	8559.288104441815	11537.02417103249	5581.552037851143	365.258162080154	195.82936697927232	534.6869571810356	866177708.8208057	433088854.41040283	1299266563.2312086	3898491.5
Auckland	ssp370	2063	New Zealand	3898491.5	17.06879955718715	39057382.536544815	8560.52219978988	11538.721052136078	5582.323347443683	365.31082573549133	195.85569880694095	534.7659526640416	866302596.0623624	433151298.0311812	1299453894.0935435	3898491.5
Auckland	ssp370	2064	New Zealand	3898491.5	17.029769104990756	37885070.129956946	8303.57701478432	11185.421422753432	5421.732606815208	354.3459738827106	190.3732728805506	518.3186748848705	840300411.1931375	420150205.59656876	1260450616.7897062	3898491.5
Auckland	ssp370	2065	New Zealand	3898491.5	17.061443405441082	40104796.53042272	8790.092390228874	11854.380063989694	5725.804716468054	375.10747994375674	200.75402591107368	549.4609339764397	889534502.6346873	444767251.31734365	1334301753.952031	3898491.5
Auckland	ssp370	2066	New Zealand	3898491.5	17.153134928830134	41224746.76488891	9035.560934769408	12191.899312732929	5879.2225568058875	385.58257884606314	205.99157536222688	565.1735823298993	914375281.3189985	457187640.6594992	1371562921.9784977	3898491.5
Auckland	ssp370	2067	New Zealand	3898491.5	17.142223733551504	41930879.595210716	9190.329774291997	12404.706467076487	5975.953081507505	392.18716805739734	209.29386996789398	575.0804661469007	930037485.6026658	465018742.8013329	1395056228.4039986	3898491.5
Auckland	ssp370	2068	New Zealand	3898491.5	17.20269884245576	42647418.752840996	9347.379452676714	12620.649774855476	6074.1091304979545	398.889089546909	212.6448307126498	585.133348381168	945930504.8508115	472965252.42540574	1418895757.2762172	3898491.5
Auckland	ssp370	2069	New Zealand	3898491.5	17.167117767642154	41205426.84548031	9031.32643188533	12186.076871267323	5876.57599250334	385.40187611449386	205.90122399644224	564.9025282325455	913946760.6334732	456973380.3167366	1370920140.9502096	3898491.5
Auckland	ssp370	2070	New Zealand	3898491.5	17.140537647884564	41456691.84757781	9086.398213166975	12261.800570529582	5910.995855804366	387.752003527891	207.07628770314082	568.4277193526411	919519881.7562987	459759940.87814933	1379279822.634448	3898491.5
Auckland	ssp370	2071	New Zealand	3898491.5	17.20985691997017	43034403.114312515	9432.197942862253	12737.27519886059	6127.120686863916	402.5086248934882	214.45459838593942	590.562651401037	954513915.5969019	477256957.79845095	1431770873.3953528	3898491.5
Auckland	ssp370	2072	New Zealand	3898491.5	17.251965883161134	42222736.84586246	9254.298486763611	12492.663446724959	6015.933526802265	394.91696217846334	210.65876702842695	579.1751573284996	936510953.036964	468255476.518482	1404766429.5554461	3898491.5
Auckland	ssp370	2073	New Zealand	3898491.5	17.250299961289116	43618434.498634234	9560.204821617699	12913.284657149328	6207.12498608607	407.97117700031197	217.18587443935127	598.7564795612725	967467879.01077	483733939.505385	1451201818.516155	3898491.5
Auckland	ssp370	2074	New Zealand	3898491.5	17.24991900973832	42666680.749761745	9351.601260220988	12626.454760228851	6076.747760213125	399.0692505188801	212.73491119863536	585.4035898391247	946357740.8009467	473178870.40047336	1419536611.20142	3898491.5
Auckland	ssp370	2075	New Zealand	3898491.5	17.25315511931393	44061469.77987988	9657.308444904415	13046.802139168563	6267.814750640267	412.11496682725124	219.2577693528209	604.9721643016815	977294513.295114	488647256.647557	1465941769.942671	3898491.5
Auckland	ssp370	2076	New Zealand	3898491.5	17.344766455693055	44448458.53170766	9742.12789735982	13163.428886294745	6320.826908424895	415.7345432376337	221.06755755801214	610.4015289172552	985878021.4204137	492939010.71020687	1478817032.1306205	3898491.5
Auckland	ssp370	2077	New Zealand	3898491.5	17.28385231390064	44384359.32673064	9728.078756542938	13144.111317671532	6312.046195414344	415.13501167718584	220.76779177778823	609.5022315765833	984456284.8863494	492228142.4431747	1476684427.329524	3898491.5
Auckland	ssp370	2078	New Zealand	3898491.5	17.375454038868035	45644646.40843353	10004.306062121654	13523.923862842266	6484.688261401041	426.9227067192154	226.661639298803	627.1837741396278	1012409770.2393838	506204885.1196919	1518614655.3590758	3898491.5
Auckland	ssp370	2079	New Zealand	3898491.5	17.343145381329258	43987720.11117454	9641.144133955298	13024.576211613527	6257.712056297069	411.4251727186147	218.91287229850266	603.9374731387267	975658727.0414294	487829363.5207147	1463488090.562144	3898491.5
Auckland	ssp370	2080	New Zealand	3898491.5	17.606963051952157	49278503.851748735	10800.767967505808	14619.058982745479	6982.476952266137	460.9108384630805	243.65570517073553	678.1659717554254	1093009644.8960962	546504822.4480481	1639514467.3441443	3898491.5
Auckland	ssp370	2081	New Zealand	3898491.5	17.468252894290856	46731734.36194749	10242.571914946631	13851.539410476611	6633.6044194166525	437.09043871133593	231.74550529486325	642.4353721278085	1036521655.2433567	518260827.62167835	1554782482.865035	3898491.5
Auckland	ssp370	2082	New Zealand	3898491.5	17.592018810700388	49300215.98715834	10805.526791705173	14625.602366019604	6985.451217390741	461.1139160274191	243.75724395290484	678.4705881019333	1093491225.53591	546745612.767955	1640236838.303865	3898491.5
Auckland	ssp370	2083	New Zealand	3898491.5	17.61788539089725	47718999.668628335	10458.958831479416	14149.071420709191	6768.846242249643	446.3245112728073	236.36254157559895	656.2864809700156	1058419448.7624112	529209724.3812056	1587629173.143617	3898491.5
Auckland	ssp370	2084	New Zealand	3898491.5	17.619267801862613	49240343.71854177	10792.404102693321	14607.55866862831	6977.249536758333	460.5539197740472	243.47724582621888	677.6305937218754	1092163243.516476	546081621.758238	1638244865.274714	3898491.5
Auckland	ssp370	2085	New Zealand	3898491.5	17.682485970685576	49889561.67580344	10934.698449490399	14803.213395474291	7066.183503506508	466.62617379229005	246.5133728353403	686.7389747492398	1106563061.5600917	553281530.7800459	1659844592.3401375	3898491.5
Auckland	ssp370	2086	New Zealand	3898491.5	17.731991634666983	50061932.50120686	10972.478356428137	14855.16076751368	7089.795945342593	468.23838957510446	247.3194807267475	689.1572984234614	1110386289.9444487	555193144.9722244	1665579434.9166732	3898491.5
Auckland	ssp370	2087	New Zealand	3898491.5	17.621966298697593	49206375.47439894	10784.959008086675	14597.321663544171	6972.59635262918	460.23620858833243	243.3183902333615	677.1540269433033	1091409819.2936141	545704909.6468071	1637114728.940421	3898491.5
Auckland	ssp370	2088	New Zealand	3898491.5	17.695236882195083	49268359.77135463	10798.54460741943	14616.001862626708	6981.087352212151	460.81595902814576	243.6082654532682	678.0236526030234	1092784646.6343246	546392323.3171623	1639176969.9514868	3898491.5
Auckland	ssp370	2089	New Zealand	3898491.5	17.733420400105004	50543122.08915594	11077.944567485469	15000.176807717513	7155.712327253426	472.73904359472635	249.56980773655846	695.9082794528942	1121059196.3750951	560529598.1875476	1681588794.5626426	3898491.5
Auckland	ssp370	2090	New Zealand	3898491.5	17.709437644621985	51357678.748600274	11256.477533939022	15245.659636591148	7267.295431286897	480.35774066413563	253.3791562712631	707.336325057008	1139126268.5363264	569563134.2681632	1708689402.8044896	3898491.5
Auckland	ssp370	2091	New Zealand	3898491.5	17.874248345158335	53464732.704034	11718.297578965594	15880.662198502683	7555.932959428504	500.06540078725226	263.2329863328214	736.8978152416831	1185861256.7278152	592930628.3639076	1778791885.0917227	3898491.5
Auckland	ssp370	2092	New Zealand	3898491.5	17.904810879957296	51940941.25935036	11384.315892459588	15421.437379556926	7347.194405362251	485.8131013561461	256.1068366172683	715.5193660950239	1152063178.1404436	576031589.0702218	1728094767.2106652	3898491.5
Auckland	ssp370	2093	New Zealand	3898491.5	17.89028222483971	52734824.59692226	11558.317719872608	15660.68989224983	7455.9455474953875	493.2384370737841	259.81950447608733	726.6573696714809	1169671710.8081343	584835855.4040672	1754507566.2122016	3898491.5
Auckland	ssp370	2094	New Zealand	3898491.5	17.845641431924328	52557042.7978248	11519.351846097823	15607.111815809498	7431.591876386147	491.5756114666592	258.9880916725249	724.1631312607935	1165728465.6624393	582864232.8312197	1748592698.493659	3898491.5
Auckland	ssp370	2095	New Zealand	3898491.5	17.981308978191954	52965354.16974117	11608.844749531547	15730.164558030867	7487.524941032224	495.3946222335072	260.89759705594895	729.8916474110656	1174784914.8794856	587392457.4397428	1762177372.3192284	3898491.5
Auckland	ssp370	2096	New Zealand	3898491.5	17.95363863422604	52454174.31888573	11496.805330165971	15576.110356403202	7417.500303928739	490.6134638125447	258.50701784546766	722.7199097796218	1163446816.8531642	581723408.4265821	1745170225.2797463	3898491.5
Auckland	ssp370	2097	New Zealand	3898491.5	17.955533302173045	51986662.69002369	11394.337027949634	15435.216440855738	7353.457615043529	486.2407422401059	256.3206570592482	716.1608274209635	1153077291.0050457	576538645.5025228	1729615936.5075684	3898491.5
Auckland	ssp370	2098	New Zealand	3898491.5	17.890977662674565	53370464.605987325	11697.636078023856	15852.252634707795	7543.019521339918	499.1836940649514	262.792132971671	735.5752551582318	1183770366.535998	591885183.267999	1775655549.803997	3898491.5
Bangkok	ssp370	2024	Thailand	56531439.0	27.45249686182658	39089596.6842742	8567.582834913528	8154.34379060351	8980.821879223548	1233.297687149127	1312.6116574030737	1153.9837168951876	140580068.49331	70290034.246655	210870102.73996502	56531439.0
Bangkok	ssp370	2025	Thailand	56531439.0	27.487839953275042	39525481.2364321	8663.119175112519	8285.706258377124	9040.532091847917	1247.050077954851	1319.4878528059355	1174.6123031037723	142147664.10429665	71073832.05214833	213221496.15644497	56531439.0
Bangkok	ssp370	2026	Thailand	56531439.0	27.577627675087264	42833244.25065923	9388.108328915727	9282.566344856534	9493.650312974922	1351.4117706075704	1371.668699132295	1331.1548420828492	154043554.3293947	77021777.16469735	231065331.49409205	56531439.0
Bangkok	ssp370	2027	Thailand	56531439.0	27.589348166750636	43668969.891787626	9571.281072176746	9534.428866840433	9608.133277513058	1377.7793616732838	1384.8524946651526	1370.7062286814216	157049120.46046343	78524560.23023172	235573680.69069517	56531439.0
Bangkok	ssp370	2028	Thailand	56531439.0	27.561828942511475	42743242.947144434	9368.382015816595	9255.442664345226	9481.321367287963	1348.5721813336836	1370.2489044953522	1326.8954581720207	153719877.68686536	76859938.84343268	230579816.53029805	56531439.0
Bangkok	ssp370	2029	Thailand	56531439.0	27.578173530356345	43729817.913506255	9584.617624882198	9552.76662681043	9616.468622953966	1379.6991493103706	1385.812388483696	1373.5859101370527	157267951.55073982	78633975.77536991	235901927.32610974	56531439.0
Bangkok	ssp370	2030	Thailand	56531439.0	27.511194944886714	41466938.98960006	9088.644162108238	8870.803115496235	9306.485208720242	1308.3041086888784	1350.11486817295	1266.4933492048162	149129835.50201023	74564917.75100511	223694753.25301534	56531439.0
Bangkok	ssp370	2031	Thailand	56531439.0	27.57929616701589	42647262.97733554	9347.345310105056	9226.51719399186	9468.173426218253	1345.5439619398112	1368.7347947984165	1322.353129081214	153374699.6376085	76687349.81880425	230062049.45641273	56531439.0
Bangkok	ssp370	2032	Thailand	56531439.0	27.63643124771024	44902016.56326938	9841.537876885075	9906.031973314386	9777.043780455764	1416.6826438014627	1404.3041357292423	1429.0611518736905	161483594.08607677	80741797.04303838	242225391.12911516	56531439.0
Bangkok	ssp370	2033	Thailand	56531439.0	27.61781756492133	43313465.34806216	9493.362268072533	9427.290511197141	9559.434024947925	1366.5630031344951	1379.244315395758	1353.8816908732383	155770599.89883557	77885299.94941778	233655899.84825337	56531439.0
Bangkok	ssp370	2034	Thailand	56531439.0	27.62184343333549	43756282.38747599	9590.4180575331	9560.74222170542	9620.09389336078	1380.534117621814	1386.2298726394176	1374.8383626042169	157363127.1953839	78681563.59769195	236044690.79307586	56531439.0
Bangkok	ssp370	2035	Thailand	56531439.0	27.546686608971203	42778629.14451059	9376.137894691366	9266.106997798037	9486.168791584696	1349.6886347911377	1370.8071312240802	1328.570138358207	153847139.01651344	76923569.50825672	230770708.52477014	56531439.0
Bangkok	ssp370	2036	Thailand	56531439.0	27.6628996593512	44720580.723134026	9801.771117403354	9851.352679027019	9752.189555779687	1410.958245982469	1401.441936819745	1420.4745551451983	160831086.38589835	80415543.19294918	241246629.57884753	56531439.0
Bangkok	ssp370	2037	Thailand	56531439.0	27.65845200187201	44656012.68080934	9787.619217715752	9831.893816956568	9743.344618474937	1408.9210897051623	1400.423358681091	1417.4188207292368	160598876.78072402	80299438.39036201	240898315.171086	56531439.0
Bangkok	ssp370	2038	Thailand	56531439.0	27.712181745551618	47225484.89382647	10350.791209609917	10606.255305811044	10095.32711340879	1489.9893126163015	1440.9574701366614	1539.0211550959477	169839611.1534775	84919805.57673874	254759416.73021623	56531439.0
Bangkok	ssp370	2039	Thailand	56531439.0	27.682796098958377	45546244.18550221	9982.738451621037	10100.182763576335	9865.29413966574	1437.0083699253353	1414.4669987911789	1459.5497410595008	163800465.3495546	81900232.6747773	245700698.0243319	56531439.0
Bangkok	ssp370	2040	Thailand	56531439.0	27.663559609778115	44875766.91749919	9835.784529866953	9898.121121164468	9773.447938569436	1415.854453434642	1403.8900405458314	1427.8188663234587	161389191.03991333	80694595.51995666	242083786.55987	56531439.0
Bangkok	ssp370	2041	Thailand	56531439.0	27.737090221112734	45870696.254063495	10053.851233771456	10197.96283903316	9909.739628509751	1447.2450062605549	1419.5853169587883	1474.9046955623282	164967310.18526688	82483655.09263344	247450965.27790034	56531439.0
Bangkok	ssp370	2042	Thailand	56531439.0	27.65979693722895	45892476.20135361	10058.624920848742	10204.52665876443	9912.723182933056	1447.9321752491746	1419.9289014530987	1475.9354490452606	165045638.60872322	82522819.30436161	247568457.91308483	56531439.0
Bangkok	ssp370	2043	Thailand	56531439.0	27.703465604959696	46277146.21040417	10142.93615570914	10320.454606697476	9965.417704720805	1460.0687198216203	1425.997173739321	1494.1402659039259	166429048.53889993	83214524.26944996	249643572.8083499	56531439.0
Bangkok	ssp370	2044	Thailand	56531439.0	27.730749762244006	46944863.28845973	10289.285104324057	10521.684411042987	10056.885797605128	1481.1355508428524	1436.530589249937	1525.740512435774	168830396.2254808	84415198.1127404	253245594.3382212	56531439.0
Bangkok	ssp370	2045	Thailand	56531439.0	27.727929178924462	45984314.582983196	10078.753881205912	10232.203979255537	9925.303783156287	1450.8297253203643	1421.377676488693	1480.2817741520425	165375922.03641054	82687961.01820527	248063883.0546158	56531439.0
Bangkok	ssp370	2046	Thailand	56531439.0	27.747165161220945	47235878.49237946	10353.069258607831	10609.387623183176	10096.750894032486	1490.317236210913	1441.1214319339674	1539.513040487866	169876990.22413594	84938495.11206797	254815485.3362039	56531439.0
Bangkok	ssp370	2047	Thailand	56531439.0	27.771615517149012	47392987.333862595	10387.50407317948	10656.735493219192	10118.272653139766	1495.274104208216	1443.5998659326192	1546.9483424838213	170442009.39982572	85221004.69991286	255663014.0997386	56531439.0
Bangkok	ssp370	2048	Thailand	56531439.0	27.75542278803468	47213737.428883374	10348.216422773074	10602.714973910384	10093.717871635763	1489.6186738128072	1440.7721507349145	1538.465196890707	169797363.0985881	84898681.54929405	254696044.64788216	56531439.0
Bangkok	ssp370	2049	Thailand	56531439.0	27.78260034814486	49481271.39048506	10845.210167781664	11286.081373297195	10404.33896226613	1561.160583363895	1476.543105510459	1645.7780612173415	177952220.3156484	88976110.1578242	266928330.4734726	56531439.0
Bangkok	ssp370	2050	Thailand	56531439.0	27.750945785060374	47661129.95743871	10446.275059168764	10737.545598954457	10155.004519383068	1503.7341474302916	1447.829887543657	1559.6384073169352	171406345.4786232	85703172.7393116	257109518.21793482	56531439.0
Bangkok	ssp370	2051	Thailand	56531439.0	27.849348795953922	51761487.186240785	11344.983492878808	11973.26969530577	10716.697290451848	1633.1026115669451	1512.5141196119835	1753.6911035219127	186152685.9110298	93076342.9555149	279229028.86654466	56531439.0
Bangkok	ssp370	2052	Thailand	56531439.0	27.885482342059966	52720815.63066872	11555.247261520548	12262.38237718816	10848.112145852934	1663.3699372005474	1527.647782428785	1799.0920919723185	189602771.60811386	94801385.80405693	284404157.41217077	56531439.0
Bangkok	ssp370	2053	Thailand	56531439.0	27.81303682493401	50455923.4957988	11058.832547028509	11579.812144761607	10537.85294929541	1591.9113786961432	1491.9185031765828	1691.904254215712	181457415.33796528	90728707.66898264	272186123.00694793	56531439.0
Bangkok	ssp370	2054	Thailand	56531439.0	27.825500955282948	50660763.84435324	11103.729061780168	11641.54485254514	10565.913271015197	1598.374201276469	1495.1499144667462	1701.5984880862031	182194093.96022257	91097046.98011129	273291140.94033384	56531439.0
Bangkok	ssp370	2055	Thailand	56531439.0	27.862953432080435	51927088.7714577	11381.279730734572	12023.177022357442	10739.382439111698	1638.327430172412	1515.1265289147175	1761.5283314301169	186748248.00854692	93374124.00427346	280122372.01282036	56531439.0
Bangkok	ssp370	2056	Thailand	56531439.0	27.891971531324934	54787563.64248048	12008.233127123125	12885.237942391705	11131.228311854546	1728.5769426213121	1560.2512851391677	1896.902600103468	197035531.2603941	98517765.63019705	295553296.89059114	56531439.0
Bangkok	ssp370	2057	Thailand	56531439.0	27.939950696741498	55462958.80891433	12156.264944423696	13088.78169117999	11223.7481976674	1749.8860214384247	1570.9058245477236	1928.866218329134	199464492.0788994	99732246.0394497	299196738.11834913	56531439.0
Bangkok	ssp370	2058	Thailand	56531439.0	27.85858190123535	52245548.62411414	11451.079150494887	12119.151224527875	10783.007076461896	1648.3750088901804	1520.1503182736014	1776.599699506769	187893542.70832065	93946771.35416032	281840314.062481	56531439.0
Bangkok	ssp370	2059	Thailand	56531439.0	27.904412335422982	52899324.08327408	11594.372401817613	12316.179445096626	10872.565358538599	1669.0019743769074	1530.463801016965	1807.5401477368584	190244751.38336137	95122375.69168068	285367127.07504207	56531439.0
Bangkok	ssp370	2060	Thailand	56531439.0	27.99874246080962	57066032.15651408	12507.623486363365	13571.899686347035	11443.347286379694	1800.4638431512858	1596.1947354041538	2004.7329508984253	205229713.01032788	102614856.50516394	307844569.51549184	56531439.0
Bangkok	ssp370	2061	Thailand	56531439.0	27.996981907211648	57963507.9093904	12704.33050069242	13842.371831049488	11566.289170335356	1828.779683277101	1610.352655467062	2047.2067110871485	208457354.46770665	104228677.23385333	312686031.70155996	56531439.0
Bangkok	ssp370	2062	Thailand	56531439.0	28.001757144205556	58482424.042930834	12818.065543660188	13998.757515130168	11637.373572190209	1845.1517648948472	1618.5386962759346	2071.7648335137674	210323561.12582535	105161780.56291267	315485341.688738	56531439.0
Bangkok	ssp370	2063	Thailand	56531439.0	27.938261557541935	54270099.03114638	11894.816226008801	12729.28970335951	11060.342748658091	1712.2506573056999	1552.0881424813613	1872.4131721300485	195174544.79149443	97587272.39574721	292761817.1872417	56531439.0
Bangkok	ssp370	2064	Thailand	56531439.0	28.02626196749908	59292883.631121635	12995.700521893788	14243.005610201368	11748.395433586209	1870.7221984738017	1631.323913065412	2110.1204838821996	213238261.5597827	106619130.77989136	319857392.33967406	56531439.0
Bangkok	ssp370	2065	Thailand	56531439.0	28.019571758324105	59164127.04753276	12967.479900833214	14204.202256243076	11730.75754542335	1866.6598593806684	1629.2927435188453	2104.0269752425	212775207.16999	106387603.584995	319162810.754985	56531439.0
Bangkok	ssp370	2066	Thailand	56531439.0	27.968369146067715	57488034.82893202	12600.117222783736	13699.078573925044	11501.155871642426	1813.7782532248273	1602.8519404409249	2024.70456600874	206747384.4529886	103373692.2264943	310121076.6794829	56531439.0
Bangkok	ssp370	2067	Thailand	56531439.0	28.028456692185344	60340166.47042096	13225.241966123776	14558.6250960176	11891.858836229952	1903.7645323185563	1647.8450799877896	2159.6839846493335	217004662.48915663	108502331.24457832	325506993.73373497	56531439.0
Bangkok	ssp370	2068	Thailand	56531439.0	27.997917131331697	57711767.74074936	12649.154573319043	13766.504930911095	11531.804215726994	1820.8371462830505	1606.3813869700364	2035.292905596073	207552007.44057056	103776003.72028528	311328011.1608558	56531439.0
Bangkok	ssp370	2069	Thailand	56531439.0	28.10699917713099	62152990.90168433	13622.573348318489	15104.95574653533	12140.190950101647	1960.960112931531	1676.4428702942769	2245.4773555687952	223524222.78985837	111762111.39492919	335286334.1847876	56531439.0
Bangkok	ssp370	2070	Thailand	56531439.0	28.150656382266387	63678542.410238266	13956.940802248118	15564.71099568857	12349.170608807664	2009.0920791506373	1700.5088534038302	2317.675304897454	229010647.6638394	114505323.8319197	343515971.4957591	56531439.0
Bangkok	ssp370	2071	Thailand	56531439.0	28.015064135302907	58095021.28582877	12733.15535032275	13882.005999291188	11584.304701354311	1832.9290006594408	1612.4273141582316	2053.4306871606595	208930323.26338944	104465161.63169472	313395484.89508414	56531439.0
Bangkok	ssp370	2072	Thailand	56531439.0	28.122684279951798	63385183.009223536	13892.64285134078	15476.301313190981	12308.984389490579	1999.8364331101568	1695.8810303835899	2303.7918358367333	227955623.10012016	113977811.55006008	341933434.6501802	56531439.0
Bangkok	ssp370	2073	Thailand	56531439.0	28.0454264623269	59220441.63517758	12979.822824152627	14221.17377580727	11738.471872497983	1868.436614747477	1630.1811212022499	2106.6921082927142	212977734.4217348	106488867.2108674	319466601.6326022	56531439.0
Bangkok	ssp370	2074	Thailand	56531439.0	28.13312755678433	63120668.51100913	13834.667070910225	15396.58461509897	12272.749526721484	1991.490859184182	1691.7082434206022	2291.273474947771	227004335.04829437	113502167.52414718	340506502.5724416	56531439.0
Bangkok	ssp370	2075	Thailand	56531439.0	28.156830743720498	63655555.49114484	13951.902573405725	15557.783431030279	12346.02171578117	2008.3668295559303	1700.1462286064764	2316.587430505392	228927978.54124135	114463989.27062067	343391967.811862	56531439.0
Bangkok	ssp370	2076	Thailand	56531439.0	28.13893331420862	62841324.406786546	13773.44096587514	15312.398720675723	12234.483211074554	1982.6774032552544	1687.3015154561385	2278.0532910543798	225999714.46799064	112999857.23399532	338999571.70198596	56531439.0
Bangkok	ssp370	2077	Thailand	56531439.0	28.141873212140194	63785217.89414151	13980.321730226913	15596.859771659412	12363.783688794412	2012.457747735967	1702.1916876964947	2322.723807775448	229394290.57923698	114697145.28961849	344091435.8688555	56531439.0
Bangkok	ssp370	2078	Thailand	56531439.0	28.198160128015232	64649693.33133261	14169.795798652358	15857.386615744403	12482.204981560317	2039.7324102477362	1715.8290189523796	2363.6358015431024	232503251.18460298	116251625.59230149	348754876.77690446	56531439.0
Bangkok	ssp370	2079	Thailand	56531439.0	28.245073969608004	67319332.7827966	14754.922253767756	16661.93549152807	12847.909016007437	2123.9609631183384	1757.9432953876808	2489.9786308490056	242104222.5113311	121052111.25566556	363156333.7669967	56531439.0
Bangkok	ssp370	2080	Thailand	56531439.0	28.291153410031527	69450799.99030131	15222.093148563305	17304.295471871956	13139.890825254657	2191.209893786041	1791.5677607215325	2590.8520268505617	249769735.36996514	124884867.68498257	374654603.05494773	56531439.0
Bangkok	ssp370	2081	Thailand	56531439.0	28.32430981388648	70712482.75570741	15498.626357419438	17684.528634049137	13312.72408078974	2231.016659996983	1811.4711438270033	2650.5621761669727	254307194.55661604	127153597.27830802	381460791.83492404	56531439.0
Bangkok	ssp370	2082	Thailand	56531439.0	28.264337753468553	67653888.14062129	14828.249455482754	16762.760393886194	12893.738517079313	2134.5163636347743	1763.220995645899	2505.81173162366	243307402.36242172	121653701.18121086	364961103.54363257	56531439.0
Bangkok	ssp370	2083	Thailand	56531439.0	28.255849101798084	67539080.61301175	14803.086161760115	16728.160865017562	12878.011458502662	2130.8941247201146	1761.409876188569	2500.3783732516695	242894513.73056272	121447256.86528136	364341770.5958441	56531439.0
Bangkok	ssp370	2084	Thailand	56531439.0	28.23913110656997	67839657.38781047	14868.96600281189	16818.745646463758	12919.186359160023	2140.37748276456	1766.1515552107915	2514.6034103183383	243975494.53294802	121987747.26647401	365963241.799422	56531439.0
Bangkok	ssp370	2085	Thailand	56531439.0	28.39154131564623	75896252.6575171	16634.795103021563	19246.760659252053	14022.829546791068	2394.567373560261	1893.2465006086422	2895.8882465118886	272949871.6283601	136474935.81418005	409424807.44254017	56531439.0
Bangkok	ssp370	2086	Thailand	56531439.0	28.404222508700844	75332123.2441173	16511.15030008462	19076.74905521376	13945.55154495548	2376.768788775207	1884.3472082161159	2869.19036933431	270921061.96282816	135460530.98141408	406381592.94424224	56531439.0
Bangkok	ssp370	2087	Thailand	56531439.0	28.33055101204377	69605431.69657427	15255.985029390256	17350.896808009013	13161.073250771502	2196.088606842271	1794.0071172496473	2598.1700964349047	250325845.88792872	125162922.94396436	375488768.8318931	56531439.0
Bangkok	ssp370	2088	Thailand	56531439.0	28.320621789682633	70734758.9176269	15503.508803867546	17691.241997915284	13315.775609819808	2231.719484822621	1811.822556239822	2651.616413405429	254387307.54406133	127193653.77203067	381580961.316092	56531439.0
Bangkok	ssp370	2089	Thailand	56531439.0	28.332183342515876	70982426.86443369	15557.792189469033	17765.88165311733	13349.702725820738	2239.5335410392872	1815.7295843481556	2663.3374977304297	255278009.4156334	127639004.7078167	382917014.1234501	56531439.0
Bangkok	ssp370	2090	Thailand	56531439.0	28.369001679674902	75009882.06687845	16440.522096854187	18979.635275771914	13901.40891793646	2366.6019072439713	1879.2637674504972	2853.940047037454	269762168.2772915	134881084.13864574	404643252.4159372	56531439.0
Bangkok	ssp370	2091	Thailand	56531439.0	28.36261930942751	74608393.25764981	16352.52454962599	18858.638648333144	13846.410450918836	2353.9347205283557	1872.9301740926894	2834.93926696403	268318271.9701356	134159135.9850678	402477407.9552034	56531439.0
Bangkok	ssp370	2092	Thailand	56531439.0	28.345595819524757	71346379.24642575	15637.56257456318	17875.56593262178	13399.55921650458	2251.0164333947278	1821.4710305258754	2680.5618362635882	256586911.40308487	128293455.70154244	384880367.1046273	56531439.0
Bangkok	ssp370	2093	Thailand	56531439.0	28.394095495472083	74859656.11267316	16407.59586031604	18934.36170053196	13880.830020100117	2361.862198022421	1876.8939128397224	2846.830483205128	269221902.40803164	134610951.20401582	403832853.61204743	56531439.0
Bangkok	ssp370	2094	Thailand	56531439.0	28.433124350186084	78037456.36237529	17104.100024634317	19892.054926469595	14316.14512279904	2462.1234959282	1927.024561792612	2997.222430063798	280650400.3884344	140325200.1942172	420975600.5826516	56531439.0
Bangkok	ssp370	2095	Thailand	56531439.0	28.420407304636374	76713648.44523343	16813.95034416487	19493.0991158241	14134.801572505634	2420.3566479449046	1906.1411378009643	2934.572158088854	275889517.0985187	137944758.54925936	413834275.6477781	56531439.0
Bangkok	ssp370	2096	Thailand	56531439.0	28.47782325104629	80349663.23063006	17610.88509164906	20588.884393614862	14632.885789683254	2535.0748595828563	1963.50024361994	3106.6494755457807	288965917.2389978	144482958.6194989	433448875.8584967	56531439.0
Bangkok	ssp370	2097	Thailand	56531439.0	28.466651974325867	78169537.5870792	17133.04933415846	19931.860227065292	14334.23844125163	2466.2907292270957	1929.10817844206	3003.473280012142	281125411.36809534	140562705.68404767	421688117.052143	56531439.0
Bangkok	ssp370	2098	Thailand	56531439.0	28.47420412324875	80633000.48424926	17672.986407510805	20674.27370292476	14671.699112096843	2544.0143015114613	1967.9699645842427	3120.058638438689	289984898.6023053	144992449.30115265	434977347.90345794	56531439.0
Berlin	ssp370	2024	Germany	68937239.5	10.479930277167519	358830476.9631518	78647.77577274569	90190.93124344692	67104.62030204447	1617.7858733290568	1301.195375663398	1934.3763709947166	8467335413.0196085	4233667706.5098042	12701003119.529413	68937239.5
Berlin	ssp370	2025	Germany	68937239.5	10.390698307856887	346129012.32933724	75863.89311327948	86363.09258668088	65364.69363987808	1560.521367178188	1272.5631225879636	1848.4796117684132	8167618504.352013	4083809252.1760063	12251427756.528019	68937239.5
Berlin	ssp370	2026	Germany	68937239.5	10.472143973308345	355258647.9763968	77864.90914551172	89114.4896310002	66615.32866002322	1601.6822956017015	1293.1435867997204	1910.2210044036838	8383050838.51869	4191525419.259345	12574576257.778034	68937239.5
Berlin	ssp370	2027	Germany	68937239.5	10.413095487297575	338369880.8700967	74163.26156056923	84024.72420170429	64301.79891943418	1525.5393517978373	1255.0721148977882	1796.0065886978869	7984526005.813076	3992263002.906538	11976789008.719614	68937239.5
Berlin	ssp370	2028	Germany	68937239.5	10.46790996927835	359807753.82348037	78861.97344076291	90485.45303697059	67238.49384455523	1622.1919224259777	1303.3984002118584	1940.9854446400968	8490396249.540009	4245198124.7700043	12735594374.310013	68937239.5
Berlin	ssp370	2029	Germany	68937239.5	10.449828602686894	346703697.12168205	75989.8514239304	86536.28526382589	65443.41758403491	1563.1123314311155	1273.8586047144274	1852.3660581478043	8181179361.653565	4090589680.8267827	12271769042.480349	68937239.5
Berlin	ssp370	2030	Germany	68937239.5	10.394449166526504	341059694.2731123	74752.80970369594	84835.3528985035	64670.266508888366	1537.666365540143	1261.135621768941	1814.1971093113448	8047997627.495055	4023998813.7475276	12071996441.242582	68937239.5
Berlin	ssp370	2031	Germany	68937239.5	10.47299492535997	356057285.0520288	78039.952888116	89355.17477708108	66724.73099915091	1605.2829478924689	1294.943912945104	1915.6219828398343	8401896305.74288	4200948152.87144	12602844458.614319	68937239.5
Berlin	ssp370	2032	Germany	68937239.5	10.63060999479781	389416313.1771478	85351.52069636124	99408.5805134183	71294.46087930418	1755.6820023583762	1370.1434401780577	2141.2205645386953	9189070468.256235	4594535234.128118	13783605702.384354	68937239.5
Berlin	ssp370	2033	Germany	68937239.5	10.648533075269464	382983019.5208384	83941.4837305948	97469.77968548946	70413.18777570016	1726.6775217907339	1355.6411998942365	2097.713843687232	9037263811.08643	4518631905.543215	13555895716.629644	68937239.5
Berlin	ssp370	2034	Germany	68937239.5	10.591556094523813	385033275.7713448	84390.8549635825	98087.66513084754	70694.04479631748	1735.921094485131	1360.262986241435	2111.579202728827	9085643780.097425	4542821890.048713	13628465670.146137	68937239.5
Berlin	ssp370	2035	Germany	68937239.5	10.871661503070698	418231676.82545567	91667.21683845612	108092.66270879876	75241.77096811349	1885.5959623976823	1435.1004201977107	2336.091504597654	9869027619.954391	4934513809.977196	14803541429.931587	68937239.5
Berlin	ssp370	2036	Germany	68937239.5	10.776344344412795	415837101.12319124	91142.37832837077	107371.0097574314	74913.74689931015	1874.8000267332245	1429.7024523654818	2319.897601100968	9812522732.70363	4906261366.351815	14718784099.055447	68937239.5
Berlin	ssp370	2037	Germany	68937239.5	10.982648960135899	436076347.8701063	95578.37761536585	113470.50877704963	77686.24645368206	1966.0485955590698	1475.3267367784044	2456.770454339736	10290108951.587133	5145054475.793567	15435163427.3807	68937239.5
Berlin	ssp370	2038	Germany	68937239.5	10.681395314059932	393657698.61977017	86281.13942351135	100686.8062632497	71875.47258377301	1774.8042728814648	1379.7045754396022	2169.9039703233284	9289154590.0469	4644577295.02345	13933731885.07035	68937239.5
Berlin	ssp370	2039	Germany	68937239.5	10.92991366534012	428980737.3515848	94023.17530993647	111332.10560708425	76714.24501278871	1934.0580618768126	1459.3314699372759	2408.78465381635	10122673580.074245	5061336790.037123	15184010370.111368	68937239.5
Berlin	ssp370	2040	Germany	68937239.5	11.105102010959609	453090361.7783196	99307.47655415234	118598.01981788105	80016.93329042362	2042.7562141044154	1513.6805460510773	2571.8318821577545	10691589237.492216	5345794618.746108	16037383856.238323	68937239.5
Berlin	ssp370	2041	Germany	68937239.5	10.863736229323147	420330118.37188303	92127.14923219362	108725.06975018783	75529.22871419943	1895.0567783198644	1439.8308281588018	2350.2827284809273	9918544619.091677	4959272309.545838	14877816928.637516	68937239.5
Berlin	ssp370	2042	Germany	68937239.5	10.915997745860974	421447733.7050282	92372.10601754051	109061.8853300398	75682.32670504124	1900.0955429005107	1442.350210449125	2357.8408753518966	9944917027.501806	4972458513.750903	14917375541.252708	68937239.5
Berlin	ssp370	2043	Germany	68937239.5	11.065121513274654	455933708.55239344	99930.6758471	119454.91884568411	80406.43284851592	2055.5754324801865	1520.0901552389628	2591.06070972141	10758683791.542822	5379341895.771411	16138025687.314232	68937239.5
Berlin	ssp370	2044	Germany	68937239.5	10.938781789489019	427990578.01412755	93806.15408528832	111033.70142319302	76578.6067473836	1929.59393217958	1457.0994050886595	2402.088459270501	10099308755.286957	5049654377.643478	15148963132.930435	68937239.5
Berlin	ssp370	2045	Germany	68937239.5	11.047689747020412	446094388.4446093	97774.11253580486	116489.64429265328	79058.58077895644	2011.2148943000038	1497.9098861488715	2524.519902451137	10526505008.141346	5263252504.070673	15789757512.212019	68937239.5
Berlin	ssp370	2046	Germany	68937239.5	10.998785685481757	434504979.0944968	95233.96802071172	112996.9455844002	77470.99045702323	1958.9640852675075	1471.7844816326233	2446.1436889023926	10253029307.20119	5126514653.600595	15379543960.801786	68937239.5
Berlin	ssp370	2047	Germany	68937239.5	11.226769341408637	473515272.69216657	103784.16935718729	124753.47242205411	82814.86629232047	2134.841849137646	1559.7233635676926	2709.9603347076	11173556580.267136	5586778290.133568	16760334870.400703	68937239.5
Berlin	ssp370	2048	Germany	68937239.5	11.079485427936143	453878278.25456214	99480.17057634247	118835.4740983925	80124.86705429245	2046.3085326126325	1515.456705305186	2577.16035992008	10710181730.354729	5355090865.177364	16065272595.532093	68937239.5
Berlin	ssp370	2049	Germany	68937239.5	11.121338256381053	462145517.855564	101292.16829711	121326.97096444784	81257.36562977216	2083.5813516639023	1534.093114830821	2633.069588496984	10905264074.624693	5452632037.312346	16357896111.937038	68937239.5
Berlin	ssp370	2050	Germany	68937239.5	11.161936791086225	467613593.53481567	102490.6506377679	122974.88418285246	82006.41709268335	2108.2341505650857	1546.4195142814124	2670.048786848759	11034294449.167692	5517147224.583846	16551441673.751537	68937239.5
Berlin	ssp370	2051	Germany	68937239.5	11.129910441009427	460310956.89473885	100890.07274405244	120774.08957899369	81006.05590911118	2075.310240382323	1529.9575591900311	2620.662921574616	10861973874.967173	5430986937.483586	16292960812.45076	68937239.5
Berlin	ssp370	2052	Germany	68937239.5	11.170753151399499	470830346.7514272	103195.69243866907	123944.31665909156	82447.06821824658	2122.7368705008694	1553.6708742493042	2691.802866752435	11110200288.204763	5555100144.102382	16665300432.307144	68937239.5
Berlin	ssp370	2053	Germany	68937239.5	11.399385053642355	506507174.8007732	111015.27118921066	134696.23744108624	87334.30493733507	2283.5857173209615	1634.0952976593503	2933.076136982573	11952067657.228327	5976033828.614163	17928101485.84249	68937239.5
Berlin	ssp370	2054	Germany	68937239.5	11.130021997869191	471115819.6772664	103258.26184707218	124030.34959564585	82486.17409849852	2124.0239241272766	1554.3144010625078	2693.7334471920462	11116936602.898191	5558468301.449096	16675404904.347286	68937239.5
Berlin	ssp370	2055	Germany	68937239.5	11.393290944724045	500293046.5267436	109653.27047161512	132823.48645439238	86483.05448883786	2255.5693430657366	1620.0871105317378	2891.0515755997358	11805432653.309357	5902716326.654678	17708148979.964035	68937239.5
Berlin	ssp370	2056	Germany	68937239.5	11.241615862825595	484526288.23704684	106197.54262729803	128071.86066845637	84323.22458613968	2184.4849718463806	1584.5449249220599	2784.425018770701	11433383902.197897	5716691951.0989485	17150075853.296844	68937239.5
Berlin	ssp370	2057	Germany	68937239.5	11.264027110343998	488103616.12570643	106981.6144933056	129149.9594842168	84813.26950239441	2200.613341352559	1592.6091096751493	2808.61757302997	11517798234.480883	5758899117.240441	17276697351.721325	68937239.5
Berlin	ssp370	2058	Germany	68937239.5	11.292248148860578	488701272.9802409	107112.60777649125	129330.07524859706	84895.14030438544	2203.3078750625914	1593.9563765301652	2812.6593735950178	11531901164.343647	5765950582.1718235	17297851746.515472	68937239.5
Berlin	ssp370	2059	Germany	68937239.5	11.30451248650852	489918836.9614252	107379.47111483301	129697.01233881697	85061.92989084905	2208.797257751891	1596.701067874815	2820.893447628967	11560632064.524565	5780316032.262282	17340948096.786846	68937239.5
Berlin	ssp370	2060	Germany	68937239.5	11.432407111197826	505420097.36730295	110777.00764214867	134368.62506387604	87185.39022042134	2278.6846327476364	1631.6447553726878	2925.724510122586	11926415852.71323	5963207926.356615	17889623779.069847	68937239.5
Berlin	ssp370	2061	Germany	68937239.5	11.511876442629667	531206376.1575296	116428.79477425315	142139.83237051967	90717.75717798663	2394.941974948925	1689.7734264733322	3100.110523424518	12534895582.245525	6267447791.122763	18802343373.368286	68937239.5
Berlin	ssp370	2062	Germany	68937239.5	11.472246172776863	514350354.3219611	112734.32423495046	137059.9353789785	88408.71309092245	2318.946663076597	1651.775770537168	2986.117555616026	12137143440.847574	6068571720.423787	18205715161.271362	68937239.5
Berlin	ssp370	2063	Germany	68937239.5	11.536554663336707	526913994.03981346	115487.99869365784	140846.2377597011	90129.75962761455	2375.5897861054864	1680.0973320516127	3071.0822401593605	12433608090.115131	6216804045.057566	18650412135.1727	68937239.5
Berlin	ssp370	2064	Germany	68937239.5	11.620460515774017	549587510.3049674	120457.53650519841	147679.3522505694	93235.72075982743	2477.813250017757	1731.209064007748	3224.4174360277666	12968635852.62408	6484317926.31204	19452953778.93612	68937239.5
Berlin	ssp370	2065	Germany	68937239.5	11.396335539311224	507926615.3247388	111326.38144103873	135124.01403734984	87528.74884472761	2289.985259653979	1637.295068825859	2942.6754504820997	11985562245.305033	5992781122.652516	17978343367.95755	68937239.5
Berlin	ssp370	2066	Germany	68937239.5	11.62868005200738	543335372.0890324	119087.20484143187	145795.1462128904	92379.26346997332	2449.625508080553	1717.115193039146	3182.1358231219606	12821103926.766191	6410551963.383096	19231655890.14929	68937239.5
Berlin	ssp370	2067	Germany	68937239.5	11.636916483185045	548441973.2500263	120206.45989041682	147334.1219052447	93078.79787558892	2472.648600458046	1728.6267392278928	3216.6704616882	12941604574.360546	6470802287.180273	19412406861.540817	68937239.5
Berlin	ssp370	2068	Germany	68937239.5	11.643847455804973	553559174.649941	121328.03827943919	148876.29219015047	93779.78436872791	2495.7194839733625	1740.162180985551	3251.276786961174	13062355356.166348	6531177678.083174	19593533034.24952	68937239.5
Berlin	ssp370	2069	Germany	68937239.5	11.612668979823463	551962489.6605353	120978.07992559689	148395.0994536173	93561.06039757647	2488.52083562588	1736.5628568118095	3240.478814439951	13024678324.191113	6512339162.095556	19537017486.286667	68937239.5
Berlin	ssp370	2070	Germany	68937239.5	11.672206694333326	562246340.406369	123232.07460961523	151494.34214414255	94969.80707508793	2534.8855385375114	1759.7452082676255	3310.0258688073977	13267346712.72754	6633673356.36377	19901020069.09131	68937239.5
Berlin	ssp370	2071	Germany	68937239.5	11.75583382151215	575845913.9366771	126212.80305461425	155592.84375601617	96832.76235321233	2596.1991653142395	1790.4020216559893	3401.99630897249	13588256328.68239	6794128164.341195	20382384493.023586	68937239.5
Berlin	ssp370	2072	Germany	68937239.5	11.871535913381226	594557216.6792486	130313.91050504088	161231.8665003528	99395.95450972897	2680.559004268572	1832.5819411331559	3528.5360674039894	14029787599.038158	7014893799.519079	21044681398.557236	68937239.5
Berlin	ssp370	2073	Germany	68937239.5	11.8604350064714	581935164.0151625	127547.4332088028	157427.96021802543	97666.90619958016	2623.652526688429	1804.1287023430841	3443.176351033774	13731944577.41937	6865972288.709685	20597916866.129055	68937239.5
Berlin	ssp370	2074	Germany	68937239.5	11.97896575934729	597581857.8431749	130976.84555466857	162143.40219359088	99810.28891574626	2694.195587727988	1839.4002328628635	3548.9909425931123	14101160163.196417	7050580081.598208	21151740244.794624	68937239.5
Berlin	ssp370	2075	Germany	68937239.5	11.991176027893028	603571991.5389884	132289.7515701893	163948.6479649319	100630.85517544673	2721.2020832588437	1852.9034806282914	3589.5006858893958	14242509559.157816	7121254779.578908	21363764338.736725	68937239.5
Berlin	ssp370	2076	Germany	68937239.5	11.96344437562659	607201125.7036116	133085.1782364081	165042.35963098274	101127.99684183348	2737.564021167888	1861.0844495828135	3614.043592752962	14328146365.960794	7164073182.980397	21492219548.941193	68937239.5
Berlin	ssp370	2077	Germany	68937239.5	11.99702450922485	605669355.718431	132749.44782869727	164580.73032038036	100918.16533701422	2730.6580418759745	1857.631459936857	3603.684623815093	14292001135.628387	7146000567.814194	21438001703.44258	68937239.5
Berlin	ssp370	2078	Germany	68937239.5	12.136520754451597	626594860.0805464	137335.8597436815	170887.04670348362	103784.67278387934	2825.0006006124086	1904.8027393050738	3745.1984619197437	14785780999.647104	7392890499.823552	22178671499.470657	68937239.5
Berlin	ssp370	2079	Germany	68937239.5	12.176583347017989	649759129.5498059	142412.95990132744	177868.0594202468	106957.86038240805	2929.4366235236034	1957.0207507606713	3901.852496286536	15332389082.811491	7666194541.4057455	22998583624.217236	68937239.5
Berlin	ssp370	2080	Germany	68937239.5	12.223871912204096	659311494.4518576	144506.62892095518	180746.85432223493	108266.40351967538	2972.5034252239825	1978.554151610861	3966.4526988371044	15557796574.10865	7778898287.054325	23336694861.162975	68937239.5
Berlin	ssp370	2081	Germany	68937239.5	12.022999804715411	605027536.4124771	132608.77510410466	164387.3053240655	100830.24488414383	2727.7644019176587	1856.184639957699	3599.3441638776194	14276856102.842834	7138428051.421417	21415284154.26425	68937239.5
Berlin	ssp370	2082	Germany	68937239.5	12.200026128339793	655942838.183066	143768.29330039813	179731.642843969	107804.94375682724	2957.315850941344	1970.9603644695417	3943.671337413147	15478306273.394985	7739153136.697493	23217459410.092476	68937239.5
Berlin	ssp370	2083	Germany	68937239.5	12.319235468516926	662855150.83451	145283.32073085158	181814.8055608425	108751.83590086065	2988.4799868703244	1986.542432434032	3990.4175413066177	15641416358.677523	7820708179.338761	23462124538.016285	68937239.5
Berlin	ssp370	2084	Germany	68937239.5	12.18652698578122	641281906.3283122	140554.93837332877	175313.27981924865	105796.59692740889	2891.2170940988512	1937.9109860482954	3844.523202149408	15132351747.647236	7566175873.823618	22698527621.470856	68937239.5
Berlin	ssp370	2085	Germany	68937239.5	12.248860843061932	648988244.6610816	142243.9988298262	177635.73794693255	106852.25971271977	2925.9610918644867	1955.2829849311129	3896.639198797861	15314198484.919971	7657099242.459986	22971297727.37996	68937239.5
Berlin	ssp370	2086	Germany	68937239.5	12.457278717981795	680614105.9367437	149175.6944518891	187166.8194272691	111184.5694765091	3068.5461700235223	2026.575524010631	4110.516816036414	16060475048.195724	8030237524.097862	24090712572.293587	68937239.5
Berlin	ssp370	2087	Germany	68937239.5	12.3495346878871	667414402.9353042	146282.60886253254	183188.8267419038	109376.39098316123	3009.035358041789	1996.8201180197643	4021.2505980638143	15749001191.205292	7874500595.602646	23623501786.807938	68937239.5
Berlin	ssp370	2088	Germany	68937239.5	12.492836389882195	699232427.3772441	153256.42243884812	192777.82040933776	113735.02446835849	3152.486803122635	2068.545840560187	4236.4277656850845	16499812235.4891	8249906117.74455	24749718353.23365	68937239.5
Berlin	ssp370	2089	Germany	68937239.5	12.46335935726397	693447031.7029746	151988.3905102411	191034.27650750312	112942.5045129791	3126.403368201877	2055.504123099808	4197.302613303947	16363294049.83871	8181647024.919355	24544941074.758064	68937239.5
Berlin	ssp370	2090	Germany	68937239.5	12.399307804603778	676353095.6477113	148241.77438853955	185882.67934016348	110600.86943691563	3049.3354209532454	2016.9701494754922	4081.700692431	15959927838.212584	7979963919.106292	23939891757.318874	68937239.5
Berlin	ssp370	2091	Germany	68937239.5	12.409463782429235	682961753.2345784	149690.24728429125	187874.32957182208	111506.16499676045	3079.130529150817	2031.867703574278	4126.3933547273555	16115872564.233017	8057936282.1165085	24173808846.349525	68937239.5
Berlin	ssp370	2092	Germany	68937239.5	12.517754369876048	699056230.6380503	153217.80397546318	192724.72002218344	113710.8879287429	3151.692420778062	2068.1486493879006	4235.236192168224	16495654514.82373	8247827257.411865	24743481772.235596	68937239.5
Berlin	ssp370	2093	Germany	68937239.5	12.672516518513824	735946150.4189188	161303.26584524257	203842.23009313014	118764.30159735502	3318.010487166454	2151.3076825820967	4484.7132917508125	17366147252.1953	8683073626.09765	26049220878.292953	68937239.5
Berlin	ssp370	2094	Germany	68937239.5	12.43731539315059	684179992.104721	149957.25854350056	188241.4700532349	111673.04703376627	3084.622954574479	2034.613916286109	4134.631992862849	16144619389.792469	8072309694.8962345	24216929084.688705	68937239.5
Berlin	ssp370	2095	Germany	68937239.5	12.774837040881843	751793334.555974	164776.62127254234	208618.0938056673	120935.14873941739	3389.457458020068	2187.0311680089035	4591.883748031233	17740093814.861744	8870046907.430872	26610140722.292618	68937239.5
Berlin	ssp370	2096	Germany	68937239.5	12.63154925797284	727915092.2054551	159543.03390804504	201421.91117948352	117664.15663660657	3281.8024910241425	2133.203684510941	4430.401297537344	17176638088.452036	8588319044.226018	25764957132.678055	68937239.5
Berlin	ssp370	2097	Germany	68937239.5	12.874502748021133	763654197.4464414	167376.26245401462	212192.6004301917	122559.92447783756	3442.9321143315565	2213.768496164648	4672.0957324984665	18019975014.56189	9009987507.280945	27029962521.842834	68937239.5
Berlin	ssp370	2098	Germany	68937239.5	12.809559746172885	747581287.5109521	163853.4328791129	207348.70976470178	120358.15599352396	3370.4674595536494	2177.5361687756945	4563.398750331606	17640701992.273384	8820350996.136692	26461052988.410076	68937239.5
Bratislava	ssp370	2024	Slovakia	4365332.5	10.751599831715044	9275590.193280445	2033.0060697601073	2004.2173921002052	2061.7947474200096	72.90592044003122	74.28244693726498	71.52939394279745	103064337.48888706	51532168.74444353	154596506.23333058	4365332.5
Bratislava	ssp370	2025	Slovakia	4365332.5	10.596285735517109	8714535.22863203	1910.03511860429	1835.1323342609562	1984.9379029476236	68.49604163309868	72.07750753379871	64.91457573239865	96830258.89966372	48415129.44983186	145245388.3494956	4365332.5
Bratislava	ssp370	2026	Slovakia	4365332.5	10.798393314752802	9313923.346794467	2041.407856831674	2015.7698493236094	2067.0458643397387	73.20721812374443	74.43309577912159	71.98134046836728	103490270.60887814	51745135.30443907	155235405.9133172	4365332.5
Bratislava	ssp370	2027	Slovakia	4365332.5	10.733115768671414	9087876.411904648	1991.8633231571928	1947.6461155211975	2036.0805307931878	71.43049453986647	73.5447339871826	69.3162550925503	100978583.79430862	50489291.89715431	151467875.69146293	4365332.5
Bratislava	ssp370	2028	Slovakia	4365332.5	10.723546163698446	8780122.999937609	1924.4105205342803	1854.8985119146928	1993.9225291538676	69.01155997069269	72.3352667025957	65.68785323878966	97559027.64171953	48779513.82085977	146338541.4625793	4365332.5
Bratislava	ssp370	2029	Slovakia	4365332.5	10.681727129350799	8541795.71058398	1872.1744023197862	1783.0738493697636	1961.2749552698087	67.13831308998316	71.39864326224094	62.877982917725376	94910889.49946436	47455444.74973218	142366334.24919653	4365332.5
Bratislava	ssp370	2030	Slovakia	4365332.5	10.672851006803866	8974416.71134456	1966.9954435823793	1913.4527811058292	2020.5381060589293	70.53870396591728	73.098838700208	67.97856923162658	99717893.24780473	49858946.623902366	149576839.87170708	4365332.5
Bratislava	ssp370	2031	Slovakia	4365332.5	10.964923592697161	10784352.067553489	2363.6936038473496	2458.912751470163	2268.474456224536	84.76475323412984	80.21186333431429	89.31764313394542	119828720.10608059	59914360.053040296	179743080.1591209	4365332.5
Bratislava	ssp370	2032	Slovakia	4365332.5	10.878486800978024	10087283.516557548	2210.911455683856	2248.8372977453596	2172.9856136223525	79.28581084219776	77.47239213834825	81.09922954604731	112083346.83109698	56041673.41554849	168125020.24664545	4365332.5
Bratislava	ssp370	2033	Slovakia	4365332.5	10.939729066468187	10477770.73962967	2296.497696357197	2366.518378671204	2226.4770140431906	82.35503121792827	79.00700232621351	85.70306010964305	116422187.3905859	58211093.69529295	174633281.08587885	4365332.5
Bratislava	ssp370	2034	Slovakia	4365332.5	10.96056423694818	10684604.08230983	2341.83103173915	2428.851714821389	2254.810348656911	83.98073641959924	79.81985492704898	88.14161791214951	118720385.23996755	59360192.61998378	178080577.85995132	4365332.5
Bratislava	ssp370	2035	Slovakia	4365332.5	11.096662401600915	10645080.132418122	2333.1682482012416	2416.940387456765	2249.3961089457184	83.67007910440567	79.6645262694522	87.67563193935914	118281220.76356757	59140610.38178378	177421831.14535135	4365332.5
Bratislava	ssp370	2036	Slovakia	4365332.5	11.05562460280492	11118276.240586564	2436.8824636902154	2559.547433754104	2314.2174936263273	87.38938936885117	81.52418140167495	93.2545973360274	123539068.76832636	61769534.38416318	185308603.15248954	4365332.5
Bratislava	ssp370	2037	Slovakia	4365332.5	11.288571280111194	12328920.061979055	2702.2290546803506	2924.39899636554	2480.0591129951617	96.90502128924263	86.28199736187068	107.52804521661457	136990957.08883685	68495478.54441842	205486435.63325527	4365332.5
Bratislava	ssp370	2038	Slovakia	4365332.5	11.065146023498466	11190348.541954413	2452.679132483169	2581.267853344415	2324.090411621923	87.95587595999663	81.80742469724768	94.10432722274564	124339889.39935835	62169944.69967917	186509834.09903753	4365332.5
Bratislava	ssp370	2039	Slovakia	4365332.5	11.219910781273809	11452733.815435674	2510.1882335201576	2660.3428672702744	2360.033599770041	90.01821802928268	82.8385957318907	97.19784032667467	127255344.24532351	63627672.122661754	190883016.36798525	4365332.5
Bratislava	ssp370	2040	Slovakia	4365332.5	11.479665636134625	12680368.407953115	2779.2588291404186	3030.3149362481327	2528.202722032704	99.66739701051208	87.6631852225054	111.67160879851879	140896022.9859505	70448011.49297525	211344034.47892576	4365332.5
Bratislava	ssp370	2041	Slovakia	4365332.5	11.199096690085375	11712817.549197882	2567.1928874954356	2738.7242664862815	2395.6615085045896	92.06247005058788	83.8607217425433	100.26421835863243	130145225.87584835	65072612.93792418	195217838.81377253	4365332.5
Bratislava	ssp370	2042	Slovakia	4365332.5	11.206476052856559	11474796.542035928	2515.0238996243224	2666.991908163501	2363.055891085144	90.19163054069067	82.92530198759471	97.45795909378664	127500490.94250087	63750245.47125044	191250736.4137513	4365332.5
Bratislava	ssp370	2043	Slovakia	4365332.5	11.278664208747497	12061127.301761981	2643.5347510711285	2843.6943289028595	2443.3751732393976	94.80017650158214	85.22957496804044	104.37077803512383	134015417.7602357	67007708.88011785	201023126.64035356	4365332.5
Bratislava	ssp370	2044	Slovakia	4365332.5	11.085992309322787	10899188.974866321	2388.8633369570116	2493.5211344959484	2284.2055394180747	85.66736862071657	80.66317102760766	90.67156621382551	121104713.28008302	60552356.64004151	181657069.92012453	4365332.5
Bratislava	ssp370	2045	Slovakia	4365332.5	11.299234336363119	12135545.00705687	2659.845480998775	2866.1215825533736	2453.5693794441772	95.38509791235002	85.52203567342438	105.24816015127564	134842298.99731505	67421149.49865752	202263448.49597257	4365332.5
Bratislava	ssp370	2046	Slovakia	4365332.5	11.244286748325989	11399213.57764321	2498.457770442357	2644.2134805382984	2352.7020603464157	89.5975502208606	82.62826182767967	96.56683861404149	126660662.10269023	63330331.05134512	189990993.15403536	4365332.5
Bratislava	ssp370	2047	Slovakia	4365332.5	11.628028788839531	13603410.976797378	2981.5695291610787	3308.4921487765405	2654.646909545617	106.9224898600935	91.29073164729613	122.55424807289087	151152272.86866862	75576136.43433431	226728409.30300292	4365332.5
Bratislava	ssp370	2048	Slovakia	4365332.5	11.522160517725625	13048167.657836128	2859.8723633613527	3141.158545801917	2578.5861809207877	102.5582904513734	89.10863194293606	116.00794895981076	144982769.51401114	72491384.75700557	217474154.27101672	4365332.5
Bratislava	ssp370	2049	Slovakia	4365332.5	11.408504681158707	12711227.565128988	2786.022480028281	3039.614956218944	2532.4300038376177	99.90994925905152	87.78446134677512	112.03543717132789	141238909.9099654	70619454.9549827	211858364.8649481	4365332.5
Bratislava	ssp370	2050	Slovakia	4365332.5	11.625917637247337	14301082.920589797	3134.483927800513	3518.7494469057633	2750.218408695263	112.40617490519347	94.0325741698461	130.77977564054078	158904350.65274745	79452175.32637373	238356525.97912118	4365332.5
Bratislava	ssp370	2051	Slovakia	4365332.5	11.547544935375273	13443441.909805391	2946.507815847767	3260.2822929707368	2632.7333387247963	105.6651367614808	90.66205509798976	120.6682184249718	149374800.4313688	74687400.2156844	224062200.64705318	4365332.5
Bratislava	ssp370	2052	Slovakia	4365332.5	11.582078456057284	13940532.341638403	3055.45914337281	3410.0903683176716	2700.827918427949	109.572255847118	92.61561464080836	126.52889705342761	154898146.6510032	77449073.3255016	232347219.9765048	4365332.5
Bratislava	ssp370	2053	Slovakia	4365332.5	11.950474681576022	16598082.932738952	3637.935985257862	4210.996025909618	3064.8759446061063	130.46054089667513	103.05975716558693	157.86132462776328	184427123.81661773	92213561.90830886	276640685.7249266	4365332.5
Bratislava	ssp370	2054	Slovakia	4365332.5	11.433440477438005	13212815.509731855	2895.9595637768543	3190.7784463732323	2601.1406811804763	103.85241868912442	89.75569606181158	117.94914131643726	146812229.5721856	73406114.7860928	220218344.3582784	4365332.5
Bratislava	ssp370	2055	Slovakia	4365332.5	11.694187147592189	14038023.161923828	3076.8269943942732	3439.4711634721834	2714.182825316363	110.3385313982426	92.99875241637066	127.67831038011448	155981401.36521477	77990700.68260738	233972102.04782215	4365332.5
Bratislava	ssp370	2056	Slovakia	4365332.5	11.62055758045064	14263256.910423383	3126.1932954352715	3507.3498274035555	2745.036763466987	112.10886335624706	93.88391839537289	130.33380831712122	158484052.58045083	79242026.29022542	237726078.87067625	4365332.5
Bratislava	ssp370	2057	Slovakia	4365332.5	11.729657187477907	14862264.982999764	3257.482735999958	3687.87280818	2827.092663819916	116.81705269753809	96.23801306601841	137.39609232905775	165139841.46979865	82569920.73489933	247709762.20469797	4365332.5
Bratislava	ssp370	2058	Slovakia	4365332.5	11.566847142990191	13644333.597427864	2990.5388706691306	3320.824993350112	2660.252747988149	107.2441406943493	91.45155706442401	123.03672432427454	151606978.46644777	75803489.23322389	227410467.69967166	4365332.5
Bratislava	ssp370	2059	Slovakia	4365332.5	11.664031510750624	14475206.406822164	3172.6479795774703	3571.2250180990795	2774.070941055861	113.77478140563949	94.71687742006911	132.83268539120982	160839097.80908418	80419548.90454209	241258646.71362627	4365332.5
Bratislava	ssp370	2060	Slovakia	4365332.5	11.762234560035548	14346603.87634141	3144.4611235816883	3532.468091104879	2756.4541560584976	112.7639685451912	94.21147098984497	131.31646610053738	159410149.96563643	79705074.98281822	239115224.94845465	4365332.5
Bratislava	ssp370	2061	Slovakia	4365332.5	11.821189213871152	15058162.868172184	3300.4192587774746	3746.910526999085	2853.927990555864	118.35680546077423	97.00788944763647	139.70572147391192	167316531.61350462	83658265.80675231	250974797.4202569	4365332.5
Bratislava	ssp370	2062	Slovakia	4365332.5	11.949469883592437	15763631.972792543	3455.0426241737177	3959.517654418919	2950.5675939285156	123.90177600632592	99.78037472041233	148.02317729223944	175155246.3876058	87577623.1938029	262732869.58140868	4365332.5
Bratislava	ssp370	2063	Slovakia	4365332.5	12.187209551625083	17267029.22515472	3784.5543507188527	4412.59627841848	3156.512423019225	135.71844299856454	105.68870821653164	165.74817778059736	191860020.8082748	95930010.4041374	287790031.21241224	4365332.5
Bratislava	ssp370	2064	Slovakia	4365332.5	12.174970247476848	17045306.697417945	3735.957632310792	4345.775790607397	3126.1394740141877	133.97570915305153	104.81734129377513	163.1340770123278	189396383.99903902	94698191.99951951	284094575.9985585	4365332.5
Bratislava	ssp370	2065	Slovakia	4365332.5	11.764732516770241	14801592.68568366	3244.184698232045	3669.588006249119	2818.78139021497	116.34016986972131	95.99957165211002	136.68076808733255	164465690.2841045	82232845.14205225	246698535.42615676	4365332.5
Bratislava	ssp370	2066	Slovakia	4365332.5	12.148273743658468	17368997.247874737	3806.9035063835136	4443.326367457389	3170.480645309639	136.5199092553681	106.08944134493342	166.9503771658027	192993023.28980997	96496511.64490499	289489534.934715	4365332.5
Bratislava	ssp370	2067	Slovakia	4365332.5	12.045078041770696	16431344.869663108	3601.390656364527	4160.746198681281	3042.0351140477715	129.14998364828168	102.4044785413902	155.89548875517306	182574438.6885554	91287219.3442777	273861658.0328331	4365332.5
Bratislava	ssp370	2068	Slovakia	4365332.5	12.117888956563199	17257856.75794769	3782.5439469474486	4409.8319732328	3155.255920662098	135.6463476223675	105.65266052843312	165.64003471630178	191758102.3064725	95879051.15323626	287637153.45970875	4365332.5
Bratislava	ssp370	2069	Slovakia	4365332.5	12.122713427485042	17358692.763969116	3804.6449893631034	4440.220906554325	3169.069072171882	136.43891625458383	106.0489448445413	166.82888766462634	192878526.5532393	96439263.27661964	289317789.8298589	4365332.5
Bratislava	ssp370	2070	Slovakia	4365332.5	12.061467450295927	17030128.72516553	3732.630953460948	4341.201607188861	3124.060299733035	133.8564106486526	104.75769204157567	162.9551292557295	189227736.2233155	94613868.11165775	283841604.3349733	4365332.5
Bratislava	ssp370	2071	Slovakia	4365332.5	12.27948728478557	18785299.22545546	4117.325857634083	4870.157100426922	3364.494614841244	147.65200943928454	111.65549143689162	183.64852744167734	208730051.55021143	104365025.77510571	313095077.32531714	4365332.5
Bratislava	ssp370	2072	Slovakia	4365332.5	12.324966102473162	18494724.855506696	4053.6383244946283	4782.586742360171	3324.689906629085	145.3681017357357	110.51353758511723	180.2226658863541	205501377.76169983	102750688.88084991	308252066.64254975	4365332.5
Bratislava	ssp370	2073	Slovakia	4365332.5	12.320185039590127	18360585.357988074	4024.2378866823274	4742.161140368257	3306.3146329963965	144.31376844478865	109.98637093964369	178.64116594993354	204010906.73454466	102005453.36727233	306016360.101817	4365332.5
Bratislava	ssp370	2074	Slovakia	4365332.5	12.481020410086957	19008259.673520006	4166.19390104549	4937.350660117607	3395.0371419733738	149.4044733094156	112.53172337195717	186.27722324687397	211207443.3266015	105603721.66330075	316811164.98990226	4365332.5
Bratislava	ssp370	2075	Slovakia	4365332.5	12.488499224131038	19119036.478498954	4190.473748712109	4970.735450659208	3410.2120467650107	150.27517638729051	112.96707491089464	187.58327786368636	212438323.2788618	106219161.6394309	318657484.9182927	4365332.5
Bratislava	ssp370	2076	Slovakia	4365332.5	12.475373697592529	19570640.64370624	4289.455483552062	5106.835336064143	3472.075631039981	153.82477448864236	114.74187396157055	192.90767501571412	217456255.62865755	108728127.81432877	326184383.4429863	4365332.5
Bratislava	ssp370	2077	Slovakia	4365332.5	12.493856282941184	19265627.38137681	4222.603261671639	5014.913530978562	3430.292992364717	151.42737743107818	113.54317543278846	189.31157942936784	214067146.24022427	107033573.12011214	321100719.3603364	4365332.5
Bratislava	ssp370	2078	Slovakia	4365332.5	12.650980139307382	20132598.408019617	4412.624308607049	5276.192470514749	3549.0561466993477	158.24174927967675	116.95036135708776	199.5331372022657	223700365.54175523	111850182.77087761	335550548.31263286	4365332.5
Bratislava	ssp370	2079	Slovakia	4365332.5	12.542379525772086	19923941.266921937	4366.8912365856395	5213.309496485313	3520.4729766859673	156.6017090654022	116.13034124995048	197.07307688085388	221381902.82817647	110690951.41408823	332072854.2422647	4365332.5
Bratislava	ssp370	2080	Slovakia	4365332.5	12.661782595412879	20510003.283851407	4495.343185501688	5389.930926244879	3600.7554447584976	161.20814271424257	118.43355807437065	203.9827273541144	227893843.5503953	113946921.77519765	341840765.325593	4365332.5
Bratislava	ssp370	2081	Slovakia	4365332.5	12.632723304029474	20408201.630450808	4473.030494345392	5359.250975904972	3586.8100127858124	160.40798411637095	118.03347877543484	202.78248945730698	226762689.656748	113381344.828374	340144034.48512197	4365332.5
Bratislava	ssp370	2082	Slovakia	4365332.5	12.658286441873798	21045028.80376292	4612.609052879553	5551.171493889444	3674.046611869663	165.41343069864593	120.53620206657233	210.2906593307194	233838699.8452835	116919349.92264175	350758049.76792526	4365332.5
Bratislava	ssp370	2083	Slovakia	4365332.5	12.840299965807034	21760194.956334647	4769.3577986487	5766.701019322019	3772.0145779753793	171.03461981268907	123.34679662359389	218.7224430017841	241785161.92191535	120892580.96095768	362677742.88287306	4365332.5
Bratislava	ssp370	2084	Slovakia	4365332.5	12.85036823695992	21577273.341524884	4729.265389923271	5711.5739573245555	3746.9568225219873	169.59686022885765	122.62791683167819	216.565803626037	239752655.67164746	119876327.83582373	359628983.5074712	4365332.5
Bratislava	ssp370	2085	Slovakia	4365332.5	12.754896211543475	21089872.12784084	4622.437726650057	5564.6859203238855	3680.189532976228	165.76589816964952	120.71243580207411	210.8193605372248	234336969.75486174	117168484.87743087	351505454.6322926	4365332.5
Bratislava	ssp370	2086	Slovakia	4365332.5	12.888053193051249	21600380.209498122	4734.329908931105	5718.537670960327	3750.122146901883	169.7784796668634	122.71872655068107	216.8382327830456	240009404.19001457	120004702.09500729	360014106.28502184	4365332.5
Bratislava	ssp370	2087	Slovakia	4365332.5	12.865615531007233	21613916.26196619	4737.296714951504	5722.617029238376	3751.9764006646324	169.88487272043147	122.7719230774651	216.99782236339774	240159808.01885635	120079904.00942817	360239712.02828455	4365332.5
Bratislava	ssp370	2088	Slovakia	4365332.5	13.07013747463471	23481342.423057236	5146.595599574199	6285.402995594582	4007.788203553817	184.56279836086725	130.11088589768298	239.01471082405135	260909435.38399062	130454717.69199531	391364153.0759859	4365332.5
Bratislava	ssp370	2089	Slovakia	4365332.5	13.097792327642848	23485143.69489626	5147.428755045765	6286.548584367984	4008.308925723545	184.59267626798595	130.12582485124236	239.05952768472943	260951672.6492794	130475836.3246397	391427508.9739191	4365332.5
Bratislava	ssp370	2090	Slovakia	4365332.5	13.014097131288983	22645336.94335142	4963.361521830458	6033.456138696937	3893.266904963979	177.99181498182452	126.82539420816163	229.1582357554873	251620285.14044303	125810142.57022151	377430427.7106645	4365332.5
Bratislava	ssp370	2091	Slovakia	4365332.5	13.010349284520444	22991319.383033708	5039.193289432055	6137.7248191491335	3940.661759714977	180.71122880838573	128.18510112144224	233.2373564953291	255464617.4347347	127732308.71736735	383196926.15210205	4365332.5
Bratislava	ssp370	2092	Slovakia	4365332.5	13.171258547371528	23724479.10816057	5199.885831925614	6358.677065077778	4041.0945987734513	186.4738469788879	131.06641020669332	241.8812837510824	263611012.41006193	131805506.20503096	395416518.6150929	4365332.5
Bratislava	ssp370	2093	Slovakia	4365332.5	13.222895590448818	24243295.75994488	5313.59907067286	6515.0327683552405	4112.16537299048	190.55173364159847	133.1053535380486	247.99811374514823	269375766.2834153	134687883.14170766	404063649.425123	4365332.5
Bratislava	ssp370	2094	Slovakia	4365332.5	12.972264833800244	21979686.546369456	4817.4655444097525	5832.849169743467	3802.0819190760376	172.7598185404126	124.20939598745568	221.31024109336943	244224009.9994972	122112004.9997486	366336014.9992458	4365332.5
Bratislava	ssp370	2095	Slovakia	4365332.5	13.158871309910232	23758030.498571754	5207.2395613308045	6368.788443009915	4045.690679651695	186.73756011724348	131.1982667758711	242.27685345861573	263983813.68227255	131991906.84113628	395975720.52340883	4365332.5
Bratislava	ssp370	2096	Slovakia	4365332.5	13.307977597668431	24980097.380431652	5475.0898368069475	6737.0825717896105	4213.097101824284	196.3429770238476	136.00097522917318	256.6849788185219	277562627.6360459	138781313.81802294	416343941.4540688	4365332.5
Bratislava	ssp370	2097	Slovakia	4365332.5	13.436568238950445	25795018.584438704	5653.70270343863	6982.675263408174	4324.730143469086	202.74823849252138	139.20360596351006	266.29287102153256	286617503.0937259	143308751.54686296	429926254.6405889	4365332.5
Bratislava	ssp370	2098	Slovakia	4365332.5	13.395600214833832	25163303.581092287	5515.244620513387	6792.295399385966	4238.193841640809	197.78297344576367	136.72097344013122	258.844973451396	279598296.01956534	139799148.00978267	419397444.029348	4365332.5
Brussels	ssp370	2024	Belgium	9136595.000000002	11.796359114325142	50679115.7553585	11107.751398433804	12359.966810581634	9855.535986285973	334.26819220414086	284.02390578293324	384.51247862534836	1223730711.684228	611865355.842114	1835596067.526342	9136595.000000002
Brussels	ssp370	2025	Belgium	9136595.000000002	11.731623006230064	50262593.008838534	11016.458741662304	12234.43940752082	9798.478075803785	331.520900673577	282.6502600176513	380.3915413295026	1213673084.0118725	606836542.0059363	1820509626.017809	9136595.000000002
Brussels	ssp370	2026	Belgium	9136595.000000002	11.721400049580641	49453993.38049964	10839.231425861997	11990.751848295402	9687.711003428594	326.18755710683865	279.98358823428214	372.3915259793951	1194148114.3294601	597074057.1647301	1791222171.4941902	9136595.000000002
Brussels	ssp370	2027	Belgium	9136595.000000002	11.84795192807421	51614780.08644388	11312.828512096352	12641.947841867639	9983.709182325067	340.4396263304119	287.10962284606876	393.769629814755	1246323867.8731396	623161933.9365698	1869485801.8097095	9136595.000000002
Brussels	ssp370	2028	Belgium	9136595.000000002	11.808070297611115	51457003.3787584	11278.247315891316	12594.398697085713	9962.095934696918	339.3989662071267	286.58929278442616	392.2086396298272	1242514089.428796	621257044.714398	1863771134.1431942	9136595.000000002
Brussels	ssp370	2029	Belgium	9136595.000000002	11.751924520267622	49595005.03485822	10870.138089831002	12033.248511252781	9707.027668409222	327.11763866172805	280.44862901172684	373.7866483117292	1197553072.95141	598776536.475705	1796329609.427115	9136595.000000002
Brussels	ssp370	2030	Belgium	9136595.000000002	11.638079848782462	47665343.75672959	10447.198631611029	11451.706756200318	9442.690507021738	314.39002142941087	274.0848203955682	354.69522246325334	1150958223.4952145	575479111.7476072	1726437335.2428217	9136595.000000002
Brussels	ssp370	2031	Belgium	9136595.000000002	11.86299501851369	52388526.15094737	11482.416690617665	12875.131587334443	10089.701793900886	345.54308353071536	289.66135144622046	401.4248156152102	1265007240.8575568	632503620.4287784	1897510861.2863352	9136595.000000002
Brussels	ssp370	2032	Belgium	9136595.000000002	11.912207725506615	53729195.2040058	11776.261962520883	13279.168836201368	10273.355088840397	354.3858388556754	294.0827291087005	414.6889486026501	1297379903.0474823	648689951.5237411	1946069854.5712233	9136595.000000002
Brussels	ssp370	2033	Belgium	9136595.000000002	11.951608743514088	53938373.231841326	11822.109201498532	13342.208789795635	10302.009613201428	355.76553067095773	294.77257501634165	416.75848632557376	1302430851.0179946	651215425.5089973	1953646276.5269918	9136595.000000002
Brussels	ssp370	2034	Belgium	9136595.000000002	11.98379718443401	55299611.16909259	12120.46272199196	13752.444880474099	10488.48056350982	364.743953787913	299.26178657481927	430.2261210010065	1335300182.790976	667650091.395488	2002950274.186464	9136595.000000002
Brussels	ssp370	2035	Belgium	9136595.000000002	12.09253190830588	57117409.797106266	12518.88433909085	14300.274603985072	10737.494074196626	376.7337498236333	305.25668459267945	448.21081505458693	1379193924.337222	689596962.168611	2068790886.5058331	9136595.000000002
Brussels	ssp370	2036	Belgium	9136595.000000002	12.093719875555648	57917016.57351525	12694.140618851721	14541.251988656271	10847.029249047173	382.00777853626323	307.8936989489944	456.12185812353204	1398501746.7997541	699250873.3998771	2097752620.1996312	9136595.000000002
Brussels	ssp370	2037	Belgium	9136595.000000002	12.147419691751017	58006363.56103201	12713.723520225256	14568.178478044882	10859.268562405632	382.5970914228631	308.18835539229434	457.0058274534317	1400659176.9559655	700329588.4779828	2100988765.4339483	9136595.000000002
Brussels	ssp370	2038	Belgium	9136595.000000002	12.024814720696332	56329629.24934487	12346.220109444515	14062.861288221364	10629.578930667669	371.5377242886772	302.6586718252014	440.41677675215294	1360171665.6416132	680085832.8208066	2040257498.46242	9136595.000000002
Brussels	ssp370	2039	Belgium	9136595.000000002	12.249657315294806	60331331.623254046	13223.305561260224	15268.853784467963	11177.757338052486	397.9320644094289	315.85584188557726	480.00828693328043	1456799359.7318556	728399679.8659278	2185199039.5977836	9136595.000000002
Brussels	ssp370	2040	Belgium	9136595.000000002	12.259776098001419	60681357.901614115	13300.023649667912	15374.341156028533	11225.70614330729	400.24076000420183	317.0101896829637	483.47133032543985	1465251320.669641	732625660.3348205	2197876981.0044613	9136595.000000002
Brussels	ssp370	2041	Belgium	9136595.000000002	12.122536632490197	57559693.96024779	12615.823333752005	14433.56572164416	10798.080945859849	379.6509579368832	306.7152886493044	452.58662722446184	1389873603.8395357	694936801.9197679	2084810405.7593036	9136595.000000002
Brussels	ssp370	2042	Belgium	9136595.000000002	12.154709056451365	58062933.40614508	12726.122390387027	14585.226924517316	10867.017856256738	382.97021355763945	308.37491645968254	457.56551065559626	1402025149.0292406	701012574.5146203	2103037723.543861	9136595.000000002
Brussels	ssp370	2043	Belgium	9136595.000000002	12.381403154768233	63782771.776615635	13979.785594873723	16309.013830686525	11650.557359060924	420.6969971311129	327.23830824641925	514.1556860158064	1540140066.2981987	770070033.1490993	2310210099.447298	9136595.000000002
Brussels	ssp370	2044	Belgium	9136595.000000002	12.224794630131413	59892594.10570974	13127.14391357928	15136.631518906664	11117.656308251895	395.0382491828641	314.40893427229486	475.6675640934333	1446205319.828341	723102659.9141705	2169307979.7425117	9136595.000000002
Brussels	ssp370	2045	Belgium	9136595.000000002	12.231597807145956	59777184.871760085	13101.848739014971	15101.85065388074	11101.846824149203	394.2770355069538	314.0283274343397	474.5257435795677	1443418573.8109496	721709286.9054748	2165127860.7164245	9136595.000000002
Brussels	ssp370	2046	Belgium	9136595.000000002	12.208906718838053	58911572.896417156	12912.125566337072	14840.981291448627	10983.269841225516	388.56765116124143	311.1736352614835	465.96166706099933	1422516947.1183634	711258473.5591817	2133775420.677545	9136595.000000002
Brussels	ssp370	2047	Belgium	9136595.000000002	12.422751036318147	63238316.350041956	13860.452898638396	16144.93137336295	11575.974423913844	417.10589005546683	325.4427547085962	508.7690254023373	1526993293.3778176	763496646.6889088	2290489940.0667267	9136595.000000002
Brussels	ssp370	2048	Belgium	9136595.000000002	12.330901302229197	62090715.14719513	13608.923867877447	15799.078956066645	11418.768779688251	409.5365673920891	321.65809337690735	497.4150414072708	1499282572.3883524	749641286.1941762	2248923858.5825286	9136595.000000002
Brussels	ssp370	2049	Belgium	9136595.000000002	12.381424414492908	63203584.54194419	13852.840447548477	16134.464253114309	11571.216641982643	416.8768067628366	325.3282130622811	508.425400463392	1526154636.6726234	763077318.3363117	2289231955.008935	9136595.000000002
Brussels	ssp370	2050	Belgium	9136595.000000002	12.393373383039975	63668708.91061348	13954.785514654071	16274.638720384502	11634.93230892364	419.9446637991694	326.86214158044754	513.0271860178912	1537385830.5521889	768692915.2760944	2306078745.8282833	9136595.000000002
Brussels	ssp370	2051	Belgium	9136595.000000002	12.315651395050079	61644225.951917686	13511.063222337187	15664.520568448786	11357.605876225587	406.59162382076573	320.18562159124565	492.99762605028565	1488501355.4599879	744250677.7299939	2232752033.189982	9136595.000000002
Brussels	ssp370	2052	Belgium	9136595.000000002	12.405882769562117	64579839.786830604	14154.48543272906	16549.22610773761	11759.74475772051	425.95428070576133	329.8669500337435	522.0416113777792	1559386586.0699658	779693293.0349829	2339079879.104949	9136595.000000002
Brussels	ssp370	2053	Belgium	9136595.000000002	12.443707185869176	64814778.60567732	14205.978872476286	16620.029587390047	11791.928157562525	427.5038849773429	330.64175216953424	524.3660177851516	1565059570.7640443	782529785.3820221	2347589356.1460667	9136595.000000002
Brussels	ssp370	2054	Belgium	9136595.000000002	12.403443758951319	64434159.99318519	14122.555614943762	16505.322608282826	11739.788621604697	424.99340914088236	329.386514251304	520.6003040304606	1555868907.5371299	777934453.7685649	2333803361.3056946	9136595.000000002
Brussels	ssp370	2055	Belgium	9136595.000000002	12.516628078218918	66334926.91658527	14539.162063908163	17078.156475608877	12000.167652207447	437.5304456265535	335.65503249413956	539.4058587589675	1601766055.2132409	800883027.6066204	2402649082.8198614	9136595.000000002
Brussels	ssp370	2056	Belgium	9136595.000000002	12.398632827999506	64489205.4001703	14134.620361680225	16521.911635045464	11747.329088314986	425.35647642032893	329.5680478910273	521.1449049496305	1557198069.5412583	778599034.7706292	2335797104.3118877	9136595.000000002
Brussels	ssp370	2057	Belgium	9136595.000000002	12.451311794953769	64550632.083928	14148.083744421638	16540.423786314906	11755.743702528369	425.7616331841506	329.7706262729381	521.7526400953631	1558681317.9821758	779340658.9910879	2338021976.9732637	9136595.000000002
Brussels	ssp370	2058	Belgium	9136595.000000002	12.479661780961063	65299258.85265412	14312.16632386846	16766.037333054286	11858.295314682633	430.6994090882477	332.23951422498664	529.1593039515085	1576758144.201905	788379072.1009525	2365137216.3028574	9136595.000000002
Brussels	ssp370	2059	Belgium	9136595.000000002	12.380367011844967	63692751.93010269	13960.055217555817	16281.884561874402	11638.225873237232	420.10324621600927	326.9414327888675	513.2650596431511	1537966388.853415	768983194.4267075	2306949583.2801228	9136595.000000002
Brussels	ssp370	2060	Belgium	9136595.000000002	12.635301605524088	68452156.85653096	15003.212461704477	17716.22577257881	12290.199150830145	451.4952240951167	342.63742172842115	560.3530264618123	1652890058.9096782	826445029.4548391	2479335088.364517	9136595.000000002
Brussels	ssp370	2061	Belgium	9136595.000000002	12.736013060627718	70820443.13404877	15522.288906091946	18429.95588361158	12614.621928572313	467.11591440923684	350.4477668854812	583.7840619329922	1710076231.333231	855038115.6666155	2565114346.9998465	9136595.000000002
Brussels	ssp370	2062	Belgium	9136595.000000002	12.554514240204902	66687013.91065957	14616.331816034037	17184.264884781955	12048.398747286119	439.8527332445135	336.81617630311956	542.8892901859074	1610267775.5256715	805133887.7628357	2415401663.2885075	9136595.000000002
Brussels	ssp370	2063	Belgium	9136595.000000002	12.62222713215341	68171168.76223981	14941.626030079022	17631.54442909381	12251.707631064235	449.6418890297813	341.71075419575345	557.5730238638089	1646105138.6229548	823052569.3114774	2469157707.934432	9136595.000000002
Brussels	ssp370	2064	Belgium	9136595.000000002	12.700104059667414	71111147.75036895	15586.004986381302	18517.565494009443	12654.44447875316	469.0333374959348	351.4064784288302	586.6601965630393	1717095773.0461667	858547886.5230833	2575643659.56925	9136595.000000002
Brussels	ssp370	2065	Belgium	9136595.000000002	12.515783880229668	66515512.310877316	14578.742424300941	17132.579471148947	12024.905377452933	438.72154678111747	336.25058307142154	541.1925104908132	1606126586.9585772	803063293.4792886	2409189880.4378657	9136595.000000002
Brussels	ssp370	2066	Belgium	9136595.000000002	12.68610672188551	69811434.94893423	15301.136427162728	18125.871225083905	12476.40162924155	460.4607205107162	347.1201699362209	573.8012710852114	1685712067.0012007	842856033.5006003	2528568100.501801	9136595.000000002
Brussels	ssp370	2067	Belgium	9136595.000000002	12.708675837019792	70765784.77415943	15510.308991595652	18413.483501179173	12607.134482012129	466.75540000647464	350.2675096841001	583.2432903288491	1708756415.218645	854378207.6093225	2563134622.8279676	9136595.000000002
Brussels	ssp370	2068	Belgium	9136595.000000002	12.764104006391568	72411933.3894124	15871.10868808945	18909.58308385815	12832.634292320754	477.61303067975405	355.69632502073983	599.5297363387681	1748505384.5220153	874252692.2610077	2622758076.783023	9136595.000000002
Brussels	ssp370	2069	Belgium	9136595.000000002	12.772074704940218	72149710.51189792	15813.635180689018	18830.55701118255	12796.713350195481	475.8834668167129	354.8315430892193	596.9353905442064	1742173581.298184	871086790.649092	2613260371.947276	9136595.000000002
Brussels	ssp370	2070	Belgium	9136595.000000002	12.755900366742516	72267038.14519987	15839.350826344238	18865.91602395848	12812.785628729995	476.6573338286939	355.2184765952097	598.0961910621779	1745006650.2272851	872503325.1136426	2617509975.3409276	9136595.000000002
Brussels	ssp370	2071	Belgium	9136595.000000002	12.78696161977205	72442789.8817564	15877.871754904576	18918.882300728947	12836.861209080205	477.8165532503408	355.7980863060332	599.8350201946482	1749250465.3462052	874625232.6731026	2623875698.019308	9136595.000000002
Brussels	ssp370	2072	Belgium	9136595.000000002	12.898843690452184	75659669.39631784	16582.941237548177	19888.3528393639	13277.529635732457	499.0343760920403	366.40699772688293	631.6617544571975	1826927318.9985065	913463659.4992533	2740390978.49776	9136595.000000002
Brussels	ssp370	2073	Belgium	9136595.000000002	12.833387226359166	72558689.16474846	15903.274337478177	18953.810851767645	12852.737823188705	478.5809991808999	356.18030927131275	600.981689090487	1752049044.4047709	876024522.2023854	2628073566.6071563	9136595.000000002
Brussels	ssp370	2074	Belgium	9136595.000000002	13.027851125167002	76597229.85676315	16788.433941207426	20170.905306895365	13405.962575519487	505.2183166664584	369.498968014092	640.9376653188247	1849566260.3534873	924783130.1767436	2774349390.530231	9136595.000000002
Brussels	ssp370	2075	Belgium	9136595.000000002	13.1318098337105	80257670.20344646	17590.722236370893	21274.05171274513	13907.392759996654	529.361768246467	381.5706938040963	677.1528426888376	1937953620.7831376	968976810.3915688	2906930431.1747065	9136595.000000002
Brussels	ssp370	2076	Belgium	9136595.000000002	13.078048256386312	79011267.73518956	17317.53813373924	20898.423571626612	13736.652695851872	521.1407743792045	377.46019687046504	664.8213518879438	1907857180.5277865	953928590.2638932	2861785770.79168	9136595.000000002
Brussels	ssp370	2077	Belgium	9136595.000000002	12.920323347204995	74869434.9676097	16409.73917098201	19650.19999783542	13169.278344128605	493.8221653033417	363.80089233253364	623.8434382741495	1807845807.3062232	903922903.6531116	2711768710.959335	9136595.000000002
Brussels	ssp370	2078	Belgium	9136595.000000002	13.012591014239884	76340925.94370183	16732.257741084395	20093.663031726195	13370.852450442593	503.5277929784082	368.65370617006687	638.4018797867494	1843377380.2741256	921688690.1370628	2765066070.411188	9136595.000000002
Brussels	ssp370	2079	Belgium	9136595.000000002	13.175163326700554	81036947.19301686	17761.522672441115	21508.902312341685	14014.143032540544	534.5017062001493	384.1406627809375	684.8627496193611	1956770547.0619936	978385273.5309968	2935155820.5929904	9136595.000000002
Brussels	ssp370	2080	Belgium	9136595.000000002	13.144482939106803	81993055.83698171	17971.080731392314	21797.04464339959	14145.116819385044	540.8079864736987	387.2938029177122	694.3221700296851	1979857364.8544474	989928682.4272237	2969786047.281671	9136595.000000002
Brussels	ssp370	2081	Belgium	9136595.000000002	13.040746188245745	77380023.44395545	16960.005138400258	20406.815703035507	13513.194573765008	510.3814493170541	372.0805343393898	648.6823642947184	1868468100.6732936	934234050.3366468	2802702151.00994	9136595.000000002
Brussels	ssp370	2082	Belgium	9136595.000000002	13.221900523447172	82945870.99712476	18179.916930875723	22084.194417689272	14275.639444062173	547.0925436594086	390.43608151056713	703.7490058082502	2002864656.0560937	1001432328.0280468	3004296984.084141	9136595.000000002
Brussels	ssp370	2083	Belgium	9136595.000000002	13.29198769568005	83635142.32502323	18330.99009863429	22291.920023357306	14370.060173911279	551.6388242580485	392.7092218098871	710.56842670621	2019508247.4065132	1009754123.7032566	3029262371.10977	9136595.000000002
Brussels	ssp370	2084	Belgium	9136595.000000002	13.15688015011895	80950478.45473737	17742.570620215472	21482.84324053143	14002.297999899516	533.9313776062884	383.855498484007	684.0072567285698	1954682616.97371	977341308.486855	2932023925.460565	9136595.000000002
Brussels	ssp370	2085	Belgium	9136595.000000002	13.19705138554863	81883563.78370993	17947.082473140967	21764.04703830398	14130.117907977949	540.0858012073936	386.9327102845596	693.2388921302277	1977213498.9093344	988606749.4546672	2965820248.3640018	9136595.000000002
Brussels	ssp370	2086	Belgium	9136595.000000002	13.440454249638847	86409193.55159053	18939.001326375066	23127.935461500874	14750.067191249263	569.9358500598149	401.8577347107703	738.0139654088596	2086492282.765833	1043246141.3829165	3129738424.1487494	9136595.000000002
Brussels	ssp370	2087	Belgium	9136595.000000002	13.36890537669862	85012464.17881703	18632.868861109644	22707.003321760916	14558.734400458374	560.7233333164434	397.2514763390845	724.1951902938022	2052765951.8324883	1026382975.9162441	3079148927.7487326	9136595.000000002
Brussels	ssp370	2088	Belgium	9136595.000000002	13.438261089706819	87866975.83318771	19258.5152511087	23567.267108009615	14949.763394207783	579.5510582305551	406.66533879614036	752.4367776649697	2121692836.728757	1060846418.3643785	3182539255.0931354	9136595.000000002
Brussels	ssp370	2089	Belgium	9136595.000000002	13.51771993001873	88926562.61877817	19490.753450690172	23886.59463243414	15094.912268946202	586.5398573448201	410.1597383532728	762.9199763363672	2147278304.665514	1073639152.332757	3220917456.998271	9136595.000000002
Brussels	ssp370	2090	Belgium	9136595.000000002	13.526361562933674	89222818.61991486	19555.686272857114	23975.877262913687	15135.495282800544	588.4938961328614	411.13675774729353	765.8510345184292	2154431893.7072372	1077215946.8536186	3231647840.560856	9136595.000000002
Brussels	ssp370	2091	Belgium	9136595.000000002	13.437376140778593	87610407.41372561	19202.28107698002	23489.945118582684	14914.61703537736	577.8587899170295	405.8192046393776	749.8983751946814	2115497569.7067413	1057748784.8533707	3173246354.560112	9136595.000000002
Brussels	ssp370	2092	Belgium	9136595.000000002	13.435378566237963	87744616.59571269	19231.696788100475	23530.391721373308	14933.001854827644	578.7440038749169	406.2618116183212	751.2261961315123	2118738271.430513	1059369135.7152565	3178107407.145769	9136595.000000002
Brussels	ssp370	2093	Belgium	9136595.000000002	13.747997275413542	94917931.92320278	20803.930284536662	25692.21277897306	15915.647790100258	626.057598654385	429.9186090080553	822.1965883007146	2291949783.51017	1145974891.755085	3437924675.265255	9136595.000000002
Brussels	ssp370	2094	Belgium	9136595.000000002	13.398639808719764	86403552.06787239	18937.764836793012	23126.235288325544	14749.294385260479	569.8986400861265	401.839129723926	737.9581504483269	2086356059.8506846	1043178029.9253423	3129534089.7760267	9136595.000000002
Brussels	ssp370	2095	Belgium	9136595.000000002	13.693220399230805	93577168.94758306	20510.064426866586	25288.147224676708	15731.981629056461	617.21422383707	425.49692159939775	808.931526074742	2259574853.405324	1129787426.702662	3389362280.107986	9136595.000000002
Brussels	ssp370	2096	Belgium	9136595.000000002	13.59875037246128	91940539.15605506	20151.351047901546	24794.91632859978	15507.785767203311	606.4193772110461	420.0994982863859	792.7392561357065	2220055731.777031	1110027865.8885155	3330083597.6655464	9136595.000000002
Brussels	ssp370	2097	Belgium	9136595.000000002	13.680352762962777	92958494.8594737	20374.464626733024	25101.697499493064	15647.231753972987	613.1335869531474	423.4566031574365	802.8105707488581	2244635948.6738873	1122317974.3369436	3366953923.010831	9136595.000000002
Brussels	ssp370	2098	Belgium	9136595.000000002	13.815082965963315	95697928.0481762	20974.888339325356	25927.280104307516	16022.496574343193	631.202279865473	432.4909496135993	829.9136101173466	2310784074.4976525	1155392037.2488263	3466176111.746479	9136595.000000002
Bucharest	ssp370	2024	Romania	14998803.500000002	12.564170864559202	48532468.21903734	10637.253308282521	14070.457611730388	7204.049004834656	489.6268277248469	278.9221926953611	700.3314627543332	409901328.322203	204950664.1611015	614851992.4833045	14998803.500000002
Bucharest	ssp370	2025	Romania	14998803.500000002	12.273458940705268	38873523.95845111	8520.224429249924	11159.542903060565	5880.9059554392825	392.18117101236845	230.19936433912193	554.1629776856157	328322660.9291601	164161330.46458006	492483991.3937402	14998803.500000002
Bucharest	ssp370	2026	Romania	14998803.500000002	12.698965323179749	49380475.15793978	10823.11784283648	14326.02134674208	7320.214338930881	498.18206842493873	283.19981304540704	713.164323804471	417063526.8140199	208531763.40700996	625595290.2210299	14998803.500000002
Bucharest	ssp370	2027	Romania	14998803.500000002	12.431515858022133	43316719.51858954	9494.0755109241	12498.588140362557	6489.562881485644	437.00699230076873	252.61227498332204	621.401709618216	365849533.7409076	182924766.8704538	548774300.6113614	14998803.500000002
Bucharest	ssp370	2028	Romania	14998803.500000002	12.421099379557573	43602398.25055046	9556.690027518272	12584.683100679544	6528.696954357001	439.88910352262485	254.0533305942501	625.7248764510005	368262353.3645805	184131176.68229026	552393530.0468707	14998803.500000002
Bucharest	ssp370	2029	Romania	14998803.500000002	12.535295641529308	46021263.38864422	10086.852249566222	13313.656155995473	6860.0483431369685	464.29217445060243	266.2548660582389	662.3294828429667	388691894.03129536	194345947.01564768	583037841.0469431	14998803.500000002
Bucharest	ssp370	2030	Romania	14998803.500000002	12.49623783887585	44820551.07424125	9823.682427231324	12951.79765028499	6695.567204177658	452.1786145373105	260.19808610159293	644.1591429730288	378550774.26822656	189275387.13411328	567826161.4023398	14998803.500000002
Bucharest	ssp370	2031	Romania	14998803.500000002	12.648396356880005	47793604.348750904	10475.310542192345	13847.786308356392	7102.834776028296	482.1726926642502	275.1951251650628	689.1502601634382	403660943.4212578	201830471.7106289	605491415.1318867	14998803.500000002
Bucharest	ssp370	2032	Romania	14998803.500000002	12.653296162159835	50302013.88132034	11025.098932892495	14603.7453455691	7446.45252021589	507.4791451719524	287.84835141891386	727.1099389249916	424846768.8512723	212423384.42563614	637270153.2769084	14998803.500000002
Bucharest	ssp370	2033	Romania	14998803.500000002	12.646218528351616	47561457.17311952	10424.428969451219	13777.824145837345	7071.033793065092	479.8306422938327	274.024099979854	685.6371846078121	401700247.0225483	200850123.51127416	602550370.5338225	14998803.500000002
Bucharest	ssp370	2034	Romania	14998803.500000002	12.77007699051738	50209551.45931043	11004.833196561554	14575.879958114056	7433.786435009052	506.546324649243	287.38194115755914	725.7107081409274	424065838.66180205	212032919.33090103	636098757.9927031	14998803.500000002
Bucharest	ssp370	2035	Romania	14998803.500000002	12.830929070364345	49805644.82272535	10916.305714570304	14454.154670376089	7378.456758764521	502.47145410535063	285.344505885613	719.5984023250888	420654475.65205044	210327237.82602522	630981713.4780756	14998803.500000002
Bucharest	ssp370	2036	Romania	14998803.500000002	12.84541759488129	51686934.45157094	11328.643167467968	15021.118668110375	7636.16766682556	521.4511167272061	294.83433719654073	748.067896257872	436543696.74713737	218271848.37356868	654815545.1207061	14998803.500000002
Bucharest	ssp370	2037	Romania	14998803.500000002	12.907801383847096	53291780.13366147	11680.39016628233	15504.770791480125	7856.009541084538	537.641834593923	302.9296961298992	772.3539730579474	450098094.47263765	225049047.23631883	675147141.7089565	14998803.500000002
Bucharest	ssp370	2038	Romania	14998803.500000002	12.915285813316977	56131651.617695265	12302.827751823983	16360.622471599898	8245.033032048072	566.292288957754	317.25492331181465	815.329654603694	474083420.92082226	237041710.46041113	711125131.3812335	14998803.500000002
Bucharest	ssp370	2039	Romania	14998803.500000002	12.968953342499267	51960029.75151391	11388.499671565058	15103.421361243874	7673.577981886242	524.2062781744696	296.2119179201725	752.2006384287673	438850237.7147212	219425118.8573606	658275356.5720818	14998803.500000002
Bucharest	ssp370	2040	Romania	14998803.500000002	13.173321595993796	61508213.56737154	13481.252288739332	17980.9562098585	8981.548367620162	620.5345121145248	344.37603489020006	896.6929893388501	519493431.2881572	259746715.6440786	779240146.9322358	14998803.500000002
Bucharest	ssp370	2041	Romania	14998803.500000002	12.995681865610218	55945269.084086046	12261.97678555347	16304.452392977943	8219.501178129	564.4119418000012	316.31474973293825	812.5091338670647	472509249.01269525	236254624.50634763	708763873.5190428	14998803.500000002
Bucharest	ssp370	2042	Romania	14998803.500000002	12.959927567032247	52651820.437174775	11540.125027326343	15311.906225415642	7768.343829237045	531.1855086010157	299.70153313344554	762.6694840685867	444693046.2793611	222346523.13968056	667039569.4190416	14998803.500000002
Bucharest	ssp370	2043	Romania	14998803.500000002	12.948460808858478	55300128.23200802	12120.576050851436	16110.026382762644	8131.125718940229	557.9033449692564	313.0604513175659	802.7462386209477	467060441.19545835	233530220.59772918	700590661.7931875	14998803.500000002
Bucharest	ssp370	2044	Romania	14998803.500000002	12.78325124099681	53305122.32311345	11683.314481778654	15508.79172528757	7857.83723826974	537.7764392026725	302.9969984342739	772.5558799710719	450210781.5330692	225105390.7665346	675316172.2996038	14998803.500000002
Bucharest	ssp370	2045	Romania	14998803.500000002	13.143261733902232	59120824.364640936	12957.988901839475	17261.469052871194	8654.508750807752	596.448990714669	332.33327419027216	860.5647072390664	499329733.8432896	249664866.9216448	748994600.7649344	14998803.500000002
Bucharest	ssp370	2046	Romania	14998803.500000002	13.243657076534964	59038907.00814095	12940.034412743586	17236.78163036435	8643.287195122823	595.6225556111076	331.9200566384915	859.3250545837244	498637866.43010867	249318933.21505433	747956799.645163	14998803.500000002
Bucharest	ssp370	2047	Romania	14998803.500000002	13.477576770458162	64565119.245510444	14151.259012714982	18902.215455325022	9400.302570104945	651.3745473479685	359.7960525069219	942.9530421890157	545311811.1069949	272655905.55349743	817967716.6604923	14998803.500000002
Bucharest	ssp370	2048	Romania	14998803.500000002	13.41047971783784	65678421.647245176	14395.270498026704	19237.73124762864	9552.80974842477	662.6062597100849	365.41190868798014	959.8006107321904	554714673.7686623	277357336.88433117	832072010.6529934	14998803.500000002
Bucharest	ssp370	2049	Romania	14998803.500000002	13.366816493342819	62363419.31962331	13668.694645397254	18238.68945026314	9098.699840531364	629.1623790846779	348.68996837527664	909.6347897940798	526716430.3792949	263358215.18964744	790074645.5689423	14998803.500000002
Bucharest	ssp370	2050	Romania	14998803.500000002	13.34633143207206	65197981.52361093	14289.968553120567	19092.941073382703	9486.996032858435	657.7592700085706	362.988413837223	952.5301261799189	550656915.074665	275328457.5373325	825985372.6119974	14998803.500000002
Bucharest	ssp370	2051	Romania	14998803.500000002	13.437250695952335	65449443.33788101	14345.08347131675	19168.724085902453	9521.44285673105	660.2961789055034	364.2568682856894	956.3354895253182	552780741.3599142	276390370.6799571	829171112.0398712	14998803.500000002
Bucharest	ssp370	2052	Romania	14998803.500000002	13.482089615774331	68720285.34274074	15061.980349094229	20154.457292846484	9969.503405341973	693.2945417252278	380.75604969555155	1005.8330337549041	580406010.2103063	290203005.10515314	870609015.3154595	14998803.500000002
Bucharest	ssp370	2053	Romania	14998803.500000002	13.779474798694325	73293187.8687428	16064.260354793305	21532.592300682714	10595.928408903897	739.428930505868	403.8232440858717	1075.0346169258646	619028377.6373323	309514188.81866616	928542566.4559984	14998803.500000002
Bucharest	ssp370	2054	Romania	14998803.500000002	13.177458528246763	59902895.24477847	13129.401697486057	17497.161646885244	8761.641748086866	604.3390259457121	336.27829180579374	872.399760085631	505935041.6789362	252967520.8394681	758902562.5184042	14998803.500000002
Bucharest	ssp370	2055	Romania	14998803.500000002	13.495076792338342	64631739.293838635	14165.860667143079	18922.292730163652	9409.428604122506	652.0466533446922	360.1321055052838	943.961201184101	545874478.6840769	272937239.34203845	818811718.0261154	14998803.500000002
Bucharest	ssp370	2056	Romania	14998803.500000002	13.508408250560656	67471363.38562605	14788.24402972662	19778.06985371602	9798.418205737218	680.6946118560506	374.456084760963	986.9331389511387	569857715.6772197	284928857.8386099	854786573.5158296	14998803.500000002
Bucharest	ssp370	2057	Romania	14998803.500000002	13.572912499580761	69502303.9083041	15233.38167853277	20390.134120824478	10076.629236241062	701.18404917312	384.7008034194977	1017.6672949267427	587010876.2012614	293505438.1006307	880516314.301892	14998803.500000002
Bucharest	ssp370	2058	Romania	14998803.500000002	13.48557275780731	65575870.54760615	14372.793544681164	19206.82543677852	9538.76165258381	661.5716581033973	364.89460788463634	958.2487083221587	553848535.4182858	276924267.7091429	830772803.1274288	14998803.500000002
Bucharest	ssp370	2059	Romania	14998803.500000002	13.662508134300564	72750629.4753527	15945.343446653013	21369.08155198981	10521.605341316214	733.9552516521135	401.0864046589944	1066.824098645233	614445973.0264802	307222986.5132401	921668959.5397203	14998803.500000002
Bucharest	ssp370	2060	Romania	14998803.500000002	13.665333032636788	68783379.81941518	15075.809275488626	20173.47206663878	9978.146484338473	693.9310794822123	381.07431857404384	1006.787840390381	580938901.0923839	290469450.54619193	871408351.6385758	14998803.500000002
Bucharest	ssp370	2061	Romania	14998803.500000002	13.707357650823969	69066277.29997222	15137.814202734004	20258.728841601172	10016.899563866833	696.7851316468648	382.50134465637007	1011.06891863736	583328230.490097	291664115.2450485	874992345.7351456	14998803.500000002
Bucharest	ssp370	2062	Romania	14998803.500000002	13.823714732065897	73319966.57597059	16070.129660487068	21540.662596011636	10599.596724962497	739.6990913683104	403.9583245170929	1075.4398582195286	619254548.4476418	309627274.2238209	928881822.6714628	14998803.500000002
Bucharest	ssp370	2063	Romania	14998803.500000002	14.137170239196957	80829986.25575215	17716.16137112412	23803.95619813758	11628.366544110655	815.4650115223559	441.8412845941156	1189.0887384505966	682683571.4384962	341341785.7192481	1024025357.1577444	14998803.500000002
Bucharest	ssp370	2064	Romania	14998803.500000002	14.130752831203305	78238983.39959192	17148.270334157496	23023.10602230848	11273.434646006517	789.3253043192918	428.7714309925836	1149.8791776460007	660800169.4315475	330400084.71577376	991200254.1473212	14998803.500000002
Bucharest	ssp370	2065	Romania	14998803.500000002	13.735752376604523	72932588.96448874	15985.224978518449	21423.918658304785	10546.53129873211	735.7909762857345	402.0042669758049	1069.5776855956647	615982788.2562575	307991394.12812877	923974182.3843863	14998803.500000002
Bucharest	ssp370	2066	Romania	14998803.500000002	13.990265206953731	79058975.49515149	17327.994629074663	23270.22692781958	11385.762330329746	797.5979132188894	432.9077354423824	1162.2880909953972	667725756.8067167	333862878.40335834	1001588635.210075	14998803.500000002
Bucharest	ssp370	2067	Romania	14998803.500000002	14.050281897445494	77305566.59996581	16943.685830129856	22741.802329270475	11145.569330989243	779.9083938814523	424.0629757736638	1135.753811989241	652916606.1164037	326458303.05820185	979374909.1746056	14998803.500000002
Bucharest	ssp370	2068	Romania	14998803.500000002	14.071250283892665	81618673.23207876	17889.024270045025	24041.642684153827	11736.405855936222	823.4217941970767	445.819675931476	1201.0239124626776	689344758.2911338	344672379.1455669	1034017137.4367006	14998803.500000002
Bucharest	ssp370	2069	Romania	14998803.500000002	14.002119650193588	80276386.45058334	17594.824427525484	23637.11790068946	11552.530954361508	809.8799397883049	439.0487487270901	1180.7111308495203	678007911.9506367	339003955.9753184	1017011867.925955	14998803.500000002
Bucharest	ssp370	2070	Romania	14998803.500000002	13.983085642534833	80620393.2581639	17670.223179871904	23740.791185165792	11599.655174578022	813.35050224046	440.78402995316765	1185.916974527753	680913365.8159282	340456682.9079641	1021370048.7238923	14998803.500000002
Bucharest	ssp370	2071	Romania	14998803.500000002	14.252901149129844	86408811.68086663	18938.917628683463	25485.246052281684	12392.589205085245	871.7477990163129	469.98267834109413	1273.5129196915325	729801882.8730469	364900941.43652344	1094702824.3095703	14998803.500000002
Bucharest	ssp370	2072	Romania	14998803.500000002	14.238584401710382	83630211.47375986	18329.909364112114	24647.85968849608	12011.959039728154	843.7154887950184	455.96652323044685	1231.4644543595907	706334048.7083174	353167024.3541587	1059501073.0624762	14998803.500000002
Bucharest	ssp370	2073	Romania	14998803.500000002	14.242468449206843	84492991.71745536	18519.011883278254	24907.87565234951	12130.148114206988	852.4197721180444	460.3186648919599	1244.5208793441295	713621021.3457859	356810510.6728929	1070431532.0186788	14998803.500000002
Bucharest	ssp370	2074	Romania	14998803.500000002	14.268174139692986	82255284.02374044	18028.555402464022	24233.497991229946	11823.612813698093	829.844334279108	449.0309459724917	1210.657722585725	694721521.903251	347360760.9516255	1042082282.8548765	14998803.500000002
Bucharest	ssp370	2075	Romania	14998803.500000002	14.541257491416284	89129876.50700891	19535.31539879684	26305.292986187575	12765.337811406107	899.1996552220317	483.7086064439535	1314.6907040001101	752783777.8315437	376391888.91577184	1129175666.7473154	14998803.500000002
Bucharest	ssp370	2076	Romania	14998803.500000002	14.418187160046145	88625582.55501509	19424.785217537916	26153.313986956557	12696.256448119279	894.1120127217332	481.1647851938043	1307.0592402496623	748524551.6192236	374262275.8096118	1122786827.4288354	14998803.500000002
Bucharest	ssp370	2077	Romania	14998803.500000002	14.432408427663768	88096297.42657453	19308.777518153685	25993.803400303237	12623.751636004135	888.7722431219127	478.494900393894	1299.0495858499319	744054251.9379916	372027125.9689958	1116081377.9069874	14998803.500000002
Bucharest	ssp370	2078	Romania	14998803.500000002	14.745649958813546	91544552.34857658	20064.55941886646	27033.0035137833	13096.11532394962	923.5604618258616	495.88900974586846	1351.2319139058552	773177936.0362943	386588968.0181472	1159766904.0544415	14998803.500000002
Bucharest	ssp370	2079	Romania	14998803.500000002	14.267751678824105	86126035.42252931	18876.93927069172	25400.02581004303	12353.852731340405	868.8949698195632	468.5562637427193	1269.2336758964077	727413577.3084645	363706788.65423226	1091120365.9626968	14998803.500000002
Bucharest	ssp370	2080	Romania	14998803.500000002	14.727041727460824	95368417.4793022	20902.666844778927	28185.401224412944	13619.932465144911	962.1380784670503	515.1778180664628	1409.0983388676384	805473993.7874743	402736996.89373714	1208210990.6812115	14998803.500000002
Bucharest	ssp370	2081	Romania	14998803.500000002	14.649461240980628	93971843.24793273	20596.56838310891	27764.51583961667	13428.62092660115	948.0485372654466	508.133047465661	1387.964027065233	793678640.0058522	396839320.0029261	1190517960.0087783	14998803.500000002
Bucharest	ssp370	2082	Romania	14998803.500000002	14.658255620831811	91588739.8563985	20074.244352087706	27046.320296962516	13102.168407212897	924.0062538919536	496.1119057789145	1351.9006020049933	773551140.1781012	386775570.0890506	1160326710.2671518	14998803.500000002
Bucharest	ssp370	2083	Romania	14998803.500000002	14.782550074721625	94009129.56601158	20604.74072679742	27775.752812188377	13433.72864140647	948.4247056802919	508.32113167308364	1388.5282796875006	793993557.2534105	396996778.6267052	1190990335.8801157	14998803.500000002
Bucharest	ssp370	2084	Romania	14998803.500000002	14.922499404273289	95649960.93257317	20964.374998920517	28270.249936357624	13658.500061483403	964.9784703315155	516.5980139986955	1413.358926664336	807851887.1794887	403925943.5897443	1211777830.769233	14998803.500000002
Bucharest	ssp370	2085	Romania	14998803.500000002	14.986707583934383	97651056.21687514	21402.971225616828	28873.31974806506	13932.6227031686	985.16680964296	526.6921836544177	1443.6414356315026	824752977.2174536	412376488.6087268	1237129465.8261805	14998803.500000002
Bucharest	ssp370	2086	Romania	14998803.500000002	14.905443807236102	94616839.19269183	20737.93735730269	27958.898179133113	13516.97653547226	954.555672177738	511.38661492180665	1397.7247294336696	799126223.9475129	399563111.97375643	1198689335.9212694	14998803.500000002
Bucharest	ssp370	2087	Romania	14998803.500000002	14.800489872799124	93028244.31262404	20389.752178109746	27480.143557742816	13299.360798476671	938.528902878534	503.3732302722047	1373.684575484864	785709079.1905892	392854539.5952946	1178563618.785884	14998803.500000002
Bucharest	ssp370	2088	Romania	14998803.500000002	15.020447972937456	99004723.58036217	21699.66544227153	29281.27429596527	14118.056588577787	998.8234786997955	533.5205181828354	1464.126439216756	836185943.0393339	418092971.51966697	1254278914.559001	14998803.500000002
Bucharest	ssp370	2089	Romania	14998803.500000002	14.974183317855903	100373271.6761727	21999.621189298494	29693.71344812735	14305.52893046964	1012.630274177749	540.4239159218123	1484.8366324336864	847744590.3311584	423872295.1655792	1271616885.4967375	14998803.500000002
Bucharest	ssp370	2090	Romania	14998803.500000002	14.984210295871966	100314423.5386576	21986.722967377376	29675.978392985806	14297.46754176894	1012.0365762277706	540.127066946823	1483.9460855087189	847247563.6885436	423623781.8442718	1270871345.5328155	14998803.500000002
Bucharest	ssp370	2091	Romania	14998803.500000002	14.976109740035348	97775905.3623018	21430.335421874734	28910.94551791967	13949.725325829788	986.4263683108506	527.321962988363	1445.5307736333389	825807443.071515	412903721.5357575	1238711164.6072724	14998803.500000002
Bucharest	ssp370	2092	Romania	14998803.500000002	15.099657103832492	100463015.90330017	22019.291156888074	29720.75965356302	14317.822660213125	1013.5356717980949	540.8766147319852	1486.1947288642052	848502562.864984	424251281.432492	1272753844.297476	14998803.500000002
Bucharest	ssp370	2093	Romania	14998803.500000002	15.073867053479939	101646641.51787665	22278.715949124016	30077.468742887442	14479.96315536059	1025.4768500679359	546.8472038669056	1504.1064962689668	858499369.733767	429249684.8668835	1287749054.6006505	14998803.500000002
Bucharest	ssp370	2094	Romania	14998803.500000002	15.280137764761454	102473416.18696338	22459.926835499187	30326.633711653307	14593.219959345075	1033.8178859419236	551.0177218038996	1516.6180500799485	865482242.1801524	432741121.0900762	1298223363.2702286	14998803.500000002
Bucharest	ssp370	2095	Romania	14998803.500000002	15.19754101221332	102555824.94205126	22477.98902839516	30351.469226885263	14604.508829905057	1034.6492785912387	551.433418128557	1517.865139053921	866178259.9063361	433089129.95316803	1299267389.8595042	14998803.500000002
Bucharest	ssp370	2096	Romania	14998803.500000002	15.3726604769491	106449248.44507772	23331.342124948904	31524.829734646668	15137.854515251147	1073.928644935691	571.0731013007833	1576.7841885705993	899061802.0828569	449530901.04142845	1348592703.1242852	14998803.500000002
Bucharest	ssp370	2097	Romania	14998803.500000002	15.355288953975831	104340032.41496465	22869.048200540565	30889.175588585193	14848.920812495933	1052.6495138362866	560.4335357510811	1544.8654919214925	881247532.9103146	440623766.4551573	1321871299.3654718	14998803.500000002
Bucharest	ssp370	2098	Romania	14998803.500000002	15.335322910495112	103950383.31587112	22783.64565827349	30771.747092967966	14795.544223579012	1048.7184825222816	558.4680200940785	1538.9689449504851	877956587.9170135	438978293.95850676	1316934881.8755202	14998803.500000002
Budapest	ssp370	2024	Hungary	7786130.999999999	11.574805980475887	32998581.794926114	7232.565872862506	9137.788669653286	5327.343076071726	209.37453194418492	135.83582966531822	282.9132342230515	329636429.88682973	164818214.94341487	494454644.8302446	7786130.999999999
Budapest	ssp370	2025	Hungary	7786130.999999999	11.366466939692257	29311452.214964524	6424.427882733938	8026.598933226504	4822.25683224137	185.97985896036982	124.13849317341071	247.82122474732893	292804173.312239	146402086.6561195	439206259.9683585	7786130.999999999
Budapest	ssp370	2026	Hungary	7786130.999999999	11.611202860385335	32989076.196237598	7230.482453971872	9134.923968678664	5326.040939265079	209.31421934382448	135.80567336513803	282.8227653225109	329541474.544958	164770737.272479	494312211.817437	7786130.999999999
Budapest	ssp370	2027	Hungary	7786130.999999999	11.559365405002477	32224762.64020976	7062.96167456851	8904.582896999042	5221.340452137978	204.4646838684387	133.38090562744515	275.54846210943236	321906431.5152665	160953215.75763324	482859647.27289975	7786130.999999999
Budapest	ssp370	2028	Hungary	7786130.999999999	11.493294940573737	31726820.056077912	6953.823573936872	8754.51800863054	5153.129139243205	201.3052603472828	131.80119386686718	270.80932682769844	316932277.87612313	158466138.93806157	475398416.81418467	7786130.999999999
Budapest	ssp370	2029	Hungary	7786130.999999999	11.458696689295621	30440186.250473995	6671.821643941493	8366.765354886893	4976.877932996093	193.1416261491219	127.71937676778671	258.563875530457	304079562.662887	152039781.3314435	456119343.99433047	7786130.999999999
Budapest	ssp370	2030	Hungary	7786130.999999999	11.458007997836688	30706722.6019995	6730.240570303247	8447.091378634304	5013.389761972188	194.83278742973607	128.56495740809382	261.10061745137835	306742104.09869534	153371052.04934767	460113156.14804304	7786130.999999999
Budapest	ssp370	2031	Hungary	7786130.999999999	11.787731630452454	36672255.04330456	8037.754530041343	10244.923073274187	5830.585986808499	232.68382510336338	147.49047624490743	317.87717396181927	366334265.62085205	183167132.81042603	549501398.4312781	7786130.999999999
Budapest	ssp370	2032	Hungary	7786130.999999999	11.710087071139473	35397111.31534395	7758.270973228059	9860.633182655922	5655.9087638001965	224.5930949361551	143.44511116130332	305.7410787110068	353596329.52742773	176798164.76371387	530394494.2911416	7786130.999999999
Budapest	ssp370	2033	Hungary	7786130.999999999	11.779268503476656	36345354.6670991	7966.105132516859	10146.405151678022	5785.805113355696	230.6096567743804	146.45339208041597	314.7659214683447	363068723.0708517	181534361.53542584	544603084.6062775	7786130.999999999
Budapest	ssp370	2034	Hungary	7786130.999999999	11.742290905787248	35701745.3642465	7825.040079836838	9952.440704242992	5697.639455430683	226.5259844100002	144.41155589822586	308.64041292177444	356639444.5596507	178319722.27982536	534959166.8394761	7786130.999999999
Budapest	ssp370	2035	Hungary	7786130.999999999	11.863522725814361	37291074.396959394	8173.386169198566	10431.41657711537	5915.355761281763	236.6102063440686	149.45366686526006	323.76674582287717	372515907.1153651	186257953.55768254	558773860.6730477	7786130.999999999
Budapest	ssp370	2036	Hungary	7786130.999999999	11.832914004234613	38173892.12350094	8366.880465426852	10697.471234429262	6036.289696424441	242.2116455039502	152.25438644520085	332.1689045626995	381334737.13134575	190667368.56567287	572002105.6970186	7786130.999999999
Budapest	ssp370	2037	Hungary	7786130.999999999	12.071298251185482	41343055.1945822	9061.491549499457	11652.561475029092	6470.421623969819	262.31984405581704	162.30848572113428	362.3312023904997	412992812.8320644	206496406.4160322	619489219.2480966	7786130.999999999
Budapest	ssp370	2038	Hungary	7786130.999999999	11.87711102043843	37886659.24284719	8303.925313502743	10610.90790053361	5996.942726471872	240.3891656677076	151.34314652707957	329.43518480833563	378465449.53852737	189232724.76926368	567698174.307791	7786130.999999999
Budapest	ssp370	2039	Hungary	7786130.999999999	12.053447752462732	40533337.24901655	8884.019123074107	11408.536888694238	6359.501357453976	257.1822197508334	159.73967356864244	354.62476593302426	404904206.6474032	202452103.3237016	607356309.9711047	7786130.999999999
Budapest	ssp370	2040	Hungary	7786130.999999999	12.286994103710706	44790490.34371221	9817.093773966306	12691.514533671012	6942.673014261601	284.1936665504543	173.2453969684529	395.1419361324556	447430662.97627914	223715331.48813957	671145994.4644186	7786130.999999999
Budapest	ssp370	2041	Hungary	7786130.999999999	12.007143730492325	40182942.58519635	8807.220292647762	11302.938496858014	6311.502088437511	254.9589812132193	158.6280542998354	351.2899081266031	401403969.9781165	200701984.98905826	602105954.9671748	7786130.999999999
Budapest	ssp370	2042	Hungary	7786130.999999999	12.01568197038712	39793689.38426539	8721.904522580704	11185.629313015808	6258.1797321456	252.48918698814686	157.3931571872992	347.58521678899456	397515559.3708281	198757779.68541405	596273339.0562421	7786130.999999999
Budapest	ssp370	2043	Hungary	7786130.999999999	12.062396623833232	40750181.92636981	8931.54672358989	11473.88733940344	6389.206107776341	258.55808957177226	160.42760847911188	356.68857066443263	407070357.4755476	203535178.7377738	610605536.2133214	7786130.999999999
Budapest	ssp370	2044	Hungary	7786130.999999999	11.83440233340008	37204259.59182132	8154.35826670255	10405.253211183348	5903.4633222217535	236.0593702716407	149.1782488290461	322.94049171423524	371648678.2567168	185824339.1283584	557473017.3850752	7786130.999999999
Budapest	ssp370	2045	Hungary	7786130.999999999	12.108350989802208	41869156.32978217	9176.801387351505	11811.112502075659	6542.490272627349	265.65793232949943	163.97752985797547	367.3383348010234	418248253.8399366	209124126.9199683	627372380.7599049	7786130.999999999
Budapest	ssp370	2046	Hungary	7786130.999999999	12.056957768887708	40675950.06306641	8915.276726153528	11451.516092928441	6379.037359378614	258.08709170492205	160.19210954568678	355.9820738641573	406328824.80740917	203164412.40370458	609493237.2111137	7786130.999999999
Budapest	ssp370	2047	Hungary	7786130.999999999	12.484486295013335	47705481.573065326	10455.995961221786	13570.005041147297	7341.986881296276	302.6891560857355	182.4931417360935	422.8851704353775	476549711.42407864	238274855.71203932	714824567.1361179	7786130.999999999
Budapest	ssp370	2048	Hungary	7786130.999999999	12.391111157344387	46840417.48651038	10266.392873757686	13309.300795884159	7223.484951631213	297.2003629809358	179.74874518369367	414.6519807781781	467908229.83291954	233954114.91645977	701862344.7493793	7786130.999999999
Budapest	ssp370	2049	Hungary	7786130.999999999	12.281388703692521	44442581.37223029	9740.839752819586	12586.66525459427	6895.0142510449	281.9861996200299	172.1416635032407	391.83073573681895	443955256.9119343	221977628.45596716	665932885.3679014	7786130.999999999
Budapest	ssp370	2050	Hungary	7786130.999999999	12.418064683388913	47147876.63493538	10333.781180261798	13401.95971732731	7265.602643196283	299.1511775854391	180.72415248594532	417.5782026849329	470979565.9482923	235489782.97414616	706469348.9224385	7786130.999999999
Budapest	ssp370	2051	Hungary	7786130.999999999	12.439341194820573	47584538.32855143	10429.487852835178	13533.55639211571	7325.419313554646	301.9217765853291	182.1094519858903	421.73410118476795	475341559.5226351	237670779.76131755	713012339.2839527	7786130.999999999
Budapest	ssp370	2052	Hungary	7786130.999999999	12.46819882409202	48739930.791896135	10682.724557129906	13881.756860520962	7483.692253738851	309.2526903115007	185.7749088489761	432.73047177402543	486883250.8929459	243441625.44647294	730324876.3394189	7786130.999999999
Budapest	ssp370	2053	Hungary	7786130.999999999	12.808433915823564	54572114.46787891	11961.011390222022	15639.40125602262	8282.621524421422	346.2576360076546	204.27738169705304	488.2378903182562	545143336.654883	272571668.3274415	817715004.9823246	7786130.999999999
Budapest	ssp370	2054	Hungary	7786130.999999999	12.236406766443691	43996960.997414425	9643.16953368186	12452.368703279897	6833.970364083822	279.15875818688903	170.72794278667027	387.5895735871078	439503771.3798596	219751885.6899298	659255657.0697894	7786130.999999999
Budapest	ssp370	2055	Hungary	7786130.999999999	12.553927571885634	49358364.88512927	10818.27175564676	14068.134258481636	7568.4092528118845	313.17662709198737	187.73687723921944	438.6163769447553	493061043.86236864	246530521.93118432	739591565.793553	7786130.999999999
Budapest	ssp370	2056	Hungary	7786130.999999999	12.464183341486223	48674133.75419821	10668.303288593375	13861.927616283232	7474.678960903519	308.8352110374843	185.56616921196792	432.10425286300074	486225977.1731643	243112988.58658215	729338965.7597464	7786130.999999999
Budapest	ssp370	2057	Hungary	7786130.999999999	12.528060114482185	48950228.52022341	10728.817209913967	13945.134258099044	7512.500161728888	310.58702003242877	186.44207370944014	434.7319663554174	488984001.5497439	244492000.77487195	733476002.3246158	7786130.999999999
Budapest	ssp370	2058	Hungary	7786130.999999999	12.396926891783036	46700156.89164084	10235.650825567101	13267.030479622106	7204.271171512098	296.31041575279346	179.30377156962248	413.3170599359645	466507108.9594857	233253554.47974285	699760663.4392285	7786130.999999999
Budapest	ssp370	2059	Hungary	7786130.999999999	12.522209459171274	49605279.5273179	10872.390033386733	14142.546890374098	7602.233176399367	314.7432895006839	188.5202084435677	440.96637055780013	495527575.95891887	247763787.97945943	743291363.9383783	7786130.999999999
Budapest	ssp370	2060	Hungary	7786130.999999999	12.577694339101646	49858588.86500594	10927.909888222468	14218.886690773234	7636.9330856717015	316.3505259675454	189.32382667699846	443.3772252580925	498057987.3036058	249028993.6518029	747086980.9554087	7786130.999999999
Budapest	ssp370	2061	Hungary	7786130.999999999	12.628628608093425	50655202.9078567	11102.510226381539	14458.962155741958	7746.058297021122	321.4050065933668	191.85106698990913	450.9589461968244	506015693.20487404	253007846.60243702	759023539.807311	7786130.999999999
Budapest	ssp370	2062	Hungary	7786130.999999999	12.740777400498832	52607372.09172121	11530.382924214855	15047.287115262765	8013.478733166943	333.7914331279251	198.0442802571883	469.5385859986619	525516715.53071696	262758357.76535848	788275073.2960755	7786130.999999999
Budapest	ssp370	2063	Hungary	7786130.999999999	13.061291601805733	58499139.9819037	12821.729311104169	16822.888397235572	8820.570224972766	371.1744380096784	216.73578269806498	525.613093321292	584372012.5586554	292186006.2793277	876558018.8379831	7786130.999999999
Budapest	ssp370	2064	Hungary	7786130.999999999	13.051203754692137	58738144.83885454	12874.113937285172	16894.91725823445	8853.310616335892	372.6909131832921	217.4940202848718	527.8878060817124	586759530.5514127	293379765.27570635	880139295.8271191	7786130.999999999
Budapest	ssp370	2065	Hungary	7786130.999999999	12.610105882437841	50545099.782195166	11078.378034455722	14425.780391843957	7730.975677067485	320.70640716432933	191.50176727539045	449.9110470532685	504915827.7170784	252457913.8585392	757373741.5756176	7786130.999999999
Budapest	ssp370	2066	Hungary	7786130.999999999	12.993236098738883	57847511.932272956	12678.906724883733	16626.50734118247	8731.306108584991	367.0398870540944	214.66850722027294	519.4112668879159	577862631.4819399	288931315.74096996	866793947.2229099	7786130.999999999
Budapest	ssp370	2067	Hungary	7786130.999999999	12.957436080270847	56816741.38489592	12452.98441312986	16315.864162520898	8590.10466373882	360.4996938348788	211.39841061066517	509.60097705909254	567565839.7779397	283782919.88896984	851348759.6669095	7786130.999999999
Budapest	ssp370	2068	Hungary	7786130.999999999	12.996401652446348	57911980.4162122	12693.036803555346	16645.936199355943	8740.137407754752	367.4489367136771	214.87303205006432	520.02484137729	578506633.7308247	289253316.86541235	867759950.5962371	7786130.999999999
Budapest	ssp370	2069	Hungary	7786130.999999999	12.991944509686743	57731238.27438025	12653.422087537385	16591.465964831244	8715.378210243525	366.3021358728462	214.29963162964887	518.3046401160435	576701126.0052555	288350563.00262773	865051689.0078832	7786130.999999999
Budapest	ssp370	2070	Hungary	7786130.999999999	12.889130966519128	56435712.978749916	12369.471337810188	16201.033683956348	8537.908991664026	358.0820855664374	210.18960647644448	505.9745646564303	563759590.0346031	281879795.01730156	845639385.0519047	7786130.999999999
Budapest	ssp370	2071	Hungary	7786130.999999999	13.163003567476615	61109014.2067592	13393.756538469755	17609.425834863254	9178.087242076257	387.73397373937144	225.0155505629115	550.4523969158314	610443121.5318013	305221560.7659007	915664682.2977021	7786130.999999999
Budapest	ssp370	2072	Hungary	7786130.999999999	13.1844083366967	61231728.043907136	13420.652721954235	17646.408087154414	9194.897356754056	388.5125875711899	225.40485747882073	551.6203176635591	611668960.6125998	305834480.3062999	917503440.9188998	7786130.999999999
Budapest	ssp370	2073	Hungary	7786130.999999999	13.202940965565036	61315990.95169397	13439.121304482856	17671.80238813127	9206.440220834444	389.04723196856935	225.67217967751043	552.4222842596283	612510697.5171537	306255348.75857687	918766046.2757306	7786130.999999999
Budapest	ssp370	2074	Hungary	7786130.999999999	13.31894940757063	62624809.877290756	13725.98572653147	18066.24096844811	9385.730484614829	397.3516297651024	229.82437857577702	564.878880954428	625585029.0348878	312792514.5174439	938377543.5523317	7786130.999999999
Budapest	ssp370	2075	Hungary	7786130.999999999	13.381815914879686	63947773.49277292	14015.950354582354	18464.942332018076	9566.958377146631	405.74577498904466	234.0214511877481	577.4700987903415	638800657.687894	319400328.843947	958200986.531841	7786130.999999999
Budapest	ssp370	2076	Hungary	7786130.999999999	13.360680725098211	64980934.56428929	14242.396616832517	18776.305942612053	9708.487291052981	412.3011359774657	237.2991316819586	587.303140272973	649121329.3224847	324560664.66124237	973681993.9837271	7786130.999999999
Budapest	ssp370	2077	Hungary	7786130.999999999	13.414172251608655	64851451.154879585	14214.016691482444	18737.283545255705	9690.749837709187	411.4795695111196	236.88834844878556	586.0707905734537	647827866.1951104	323913933.0975552	971741799.2926657	7786130.999999999
Budapest	ssp370	2078	Hungary	7786130.999999999	13.592740166874744	68100586.2790449	14926.155896778953	19716.474952538403	10135.836841019505	432.09518717836374	247.19615728240765	616.9942170743201	680284815.684805	340142407.8424025	1020427223.5272076	7786130.999999999
Budapest	ssp370	2079	Hungary	7786130.999999999	13.341964646863895	64077252.548083946	14044.329325609428	18503.963417180305	9584.69523403855	406.5673138288287	234.43222060764012	578.7024070500173	640094077.3203825	320047038.66019124	960141115.9805737	7786130.999999999
Budapest	ssp370	2080	Hungary	7786130.999999999	13.546898339458213	67623107.81586	14821.503082930207	19572.577333496374	10070.42883236404	429.0656075932759	245.68136748986376	612.4498476966883	675515086.58159	337757543.290795	1013272629.872385	7786130.999999999
Budapest	ssp370	2081	Hungary	7786130.999999999	13.575880170100719	68349526.3178133	14980.718097056959	19791.497977920662	10169.938216193259	433.67470063816086	247.98591401230615	619.3634872640156	682771580.3023105	341385790.15115523	1024157370.4534657	7786130.999999999
Budapest	ssp370	2082	Hungary	7786130.999999999	13.551453143596405	68283083.8817895	14966.155371353108	19771.474230077867	10160.836512628353	433.2531263405085	247.77512686348004	618.7311258175372	682107859.4327295	341053929.71636474	1023161789.1490942	7786130.999999999
Budapest	ssp370	2083	Hungary	7786130.999999999	13.718575726176844	70733557.68691617	15503.24552042197	20509.97318504755	10496.51785579639	448.80127350569194	255.54920044607172	642.0533465653123	706586651.93578	353293325.96789	1059879977.9036701	7786130.999999999
Budapest	ssp370	2084	Hungary	7786130.999999999	13.742560721005546	71412314.96300972	15652.01423846987	20714.53017236341	10589.498304576327	453.10795819502107	257.7025427907363	648.5133735993061	713367038.0336313	356683519.01681566	1070050557.050447	7786130.999999999
Budapest	ssp370	2085	Hungary	7786130.999999999	13.633825402545808	68540714.19177309	15022.62228860979	19849.116241305805	10196.128335913778	434.88777918415724	248.59245328530437	621.1831050830102	684681434.750038	342340717.375019	1027022152.125057	7786130.999999999
Budapest	ssp370	2086	Hungary	7786130.999999999	13.732227222646676	70496211.73205295	15451.224489219076	20438.444267143568	10464.004711294581	447.2953239919475	254.79622568919947	639.7944222946954	704215705.3994899	352107852.69974494	1056323558.0992348	7786130.999999999
Budapest	ssp370	2087	Hungary	7786130.999999999	13.68501944596175	69861639.91059	15312.140254377873	20247.20344423692	10377.077064518831	443.2689940445131	252.7830607154823	633.754927373544	697876706.0135845	348938353.00679225	1046815059.0203767	7786130.999999999
Budapest	ssp370	2088	Hungary	7786130.999999999	13.970393577273075	76325173.6527195	16728.805184159686	22195.11772268691	11262.492645632463	484.27982779409604	273.2884775902738	695.2711779979185	762443607.72012	381221803.86006	1143665411.58018	7786130.999999999
Budapest	ssp370	2089	Hungary	7786130.999999999	13.94882698408899	74971428.36966369	16432.093889243344	21787.13969217694	11077.048086309751	475.6903742602166	268.99375082333404	682.3869976970991	748920488.3068138	374460244.1534069	1123380732.4602208	7786130.999999999
Budapest	ssp370	2090	Hungary	7786130.999999999	13.921936054274802	73920770.23657584	16201.81265459395	21470.50299453402	10933.122314653878	469.02399519533105	265.6605612908913	672.3874290997709	738425031.3149076	369212515.6574538	1107637546.9723613	7786130.999999999
Budapest	ssp370	2091	Hungary	7786130.999999999	13.902269485620701	74220183.55270559	16267.437491005949	21560.73714460052	10974.137837411377	470.9237593522305	266.61044336934106	675.2370753351202	741415994.2963752	370707997.1481876	1112123991.4445627	7786130.999999999
Budapest	ssp370	2092	Hungary	7786130.999999999	14.003882509797647	76061863.21056196	16671.093306426526	22115.763890803813	11226.42272204924	482.60913476476037	272.45313107560594	692.7651384539149	759813291.2221527	379906645.61107635	1139719936.833229	7786130.999999999
Budapest	ssp370	2093	Hungary	7786130.999999999	14.106506409936545	77706057.73623782	17031.464709314383	22611.274569774614	11451.654848854148	493.0414758083225	277.66930159738695	708.4136500192581	776237827.7931895	388118913.89659476	1164356741.6897843	7786130.999999999
Budapest	ssp370	2094	Hungary	7786130.999999999	13.854090545608809	72515819.76258999	15893.8783041313	21047.093262647875	10740.663345614721	460.1096470053503	261.203387195901	659.0159068147999	724390402.1514328	362195201.0757164	1086585603.227149	7786130.999999999
Budapest	ssp370	2095	Hungary	7786130.999999999	14.041135138052375	76414329.85232252	16748.346269004185	22221.986714348095	11274.705823660275	484.84551991013336	273.5713236482925	696.1197161719743	763334225.7327986	381667112.8663993	1145001338.5991979	7786130.999999999
Budapest	ssp370	2096	Hungary	7786130.999999999	14.204969692515263	80016111.83419523	17537.77793626395	23307.455256830275	11768.10061569763	507.69866618490767	284.99789678567953	730.3994355841357	799313909.9844853	399656954.99224263	1198970864.976728	7786130.999999999
Budapest	ssp370	2097	Hungary	7786130.999999999	14.326321712070268	81870087.5781379	17944.128784251392	23866.187672813	12022.069895689778	519.4620597160664	290.87959355125895	748.0445258808738	817834037.5805099	408917018.79025495	1226751056.3707647	7786130.999999999
Budapest	ssp370	2098	Hungary	7786130.999999999	14.273246296702656	80292178.18120003	17598.28562875816	23390.65333400981	11805.91792350651	509.45029486243334	285.8737111244424	733.0268786004243	802071650.471761	401035825.2358805	1203107475.7076416	7786130.999999999
Copenhagen	ssp370	2024	Denmark	4655625.5	9.73815199647991	25166600.676983923	5515.96727166736	6479.111022399531	4552.82352093519	102.03564900064879	78.28037203912743	125.79092596217023	763681899.7116357	381840949.85581785	1145522849.5674536	4655625.5
Copenhagen	ssp370	2025	Denmark	4655625.5	9.683629364784656	24863151.84791777	5449.4579392692995	6387.660690352197	4511.255188186401	100.80534385893907	77.66521946827255	123.94546824960565	754473728.0868338	377236864.0434169	1131710592.1302507	4655625.5
Copenhagen	ssp370	2026	Denmark	4655625.5	9.70028610759878	24602052.84321054	5392.230760155387	6308.973319070567	4475.488201240206	99.74674215342202	77.13591861551402	122.35756569133005	746550664.2417432	373275332.1208716	1119825996.3626149	4655625.5
Copenhagen	ssp370	2027	Denmark	4655625.5	9.587469497158255	22849191.955804527	5008.0420725047525	5780.713873550946	4235.37027145856	92.63993021048535	73.58251264404569	111.69734777692506	693360002.9519659	346680001.47598296	1040040004.427949	4655625.5
Copenhagen	ssp370	2028	Denmark	4655625.5	9.758402766918968	25659315.258934364	5623.959508807184	6627.600348466789	4620.3186691475785	104.03331458873	79.279204833168	128.787424344292	778633351.152739	389316675.5763695	1167950026.7291086	4655625.5
Copenhagen	ssp370	2029	Denmark	4655625.5	9.64054332809489	23174448.543540664	5079.331187625003	5878.73640684129	4279.925968408716	93.95865288770977	74.24187398265789	113.67543179276169	703229932.2286378	351614966.1143189	1054844898.3429568	4655625.5
Copenhagen	ssp370	2030	Denmark	4655625.5	9.530502322601095	22280160.0763006	4883.322756449097	5609.22481397442	4157.420698923775	90.33284321560424	72.42896914660514	108.23671728460339	676092698.8645492	338046349.4322746	1014139048.2968237	4655625.5
Copenhagen	ssp370	2031	Denmark	4655625.5	9.575089825127417	22928699.20516426	5025.468318939764	5804.674962399085	4246.261675480441	92.9622849811118	73.7436900293589	112.18087993286474	695772654.8635697	347886327.43178487	1043658982.2953546	4655625.5
Copenhagen	ssp370	2032	Denmark	4655625.5	9.861753960997074	27152196.14411529	5951.166278161907	7077.509656329533	4824.82289999428	110.08606171795958	82.3055783977828	137.8665450381364	823934904.7900919	411967452.39504594	1235902357.1851377	4655625.5
Copenhagen	ssp370	2033	Denmark	4655625.5	9.823840564759436	26363166.99127437	5778.228381648829	6839.72004862405	4716.736714673607	106.88701617645441	80.7060556270302	133.06797672587862	799991771.186016	399995885.593008	1199987656.779024	4655625.5
Copenhagen	ssp370	2034	Denmark	4655625.5	9.76261678629945	26393399.71021848	5784.854731006442	6848.8312789907695	4720.878183022116	107.00959193223926	80.76734350492265	133.25184035955593	800909184.7268047	400454592.36340237	1201363777.090207	4655625.5
Copenhagen	ssp370	2035	Denmark	4655625.5	10.064571818610315	29697501.710045405	6509.041470694534	7844.5880460618955	5173.494895327172	120.40576713459669	87.46543110610136	153.34610316309207	901172344.0010984	450586172.0005492	1351758516.0016475	4655625.5
Copenhagen	ssp370	2036	Denmark	4655625.5	9.98995029995613	29308284.299063496	6423.73354499987	7727.289648231732	5120.177441768008	118.82772122996218	86.67640815378411	150.97903430614028	889361519.9794273	444680759.98971367	1334042279.969141	4655625.5
Copenhagen	ssp370	2037	Denmark	4655625.5	10.17736923347938	31171300.81548529	6832.065932160811	8288.746680578026	5375.385183743596	126.38114895712661	90.45312201736633	162.30917589688693	945894859.9690593	472947429.9845297	1418842289.953589	4655625.5
Copenhagen	ssp370	2038	Denmark	4655625.5	9.919828470015505	28451674.256984033	6235.983398790673	7469.133197194086	5002.833600387259	115.35467523913127	84.93988515836864	145.76946531989395	863367640.526108	431683820.263054	1295051460.7891622	4655625.5
Copenhagen	ssp370	2039	Denmark	4655625.5	10.166542453359147	31469504.70980209	6897.425689819288	8378.616347358431	5416.235032280144	127.59018899720473	91.0576420374054	164.12273595700418	954943873.7566683	477471936.87833416	1432415810.6350026	4655625.5
Copenhagen	ssp370	2040	Denmark	4655625.5	10.241838709927988	30849668.712871898	6761.571224738698	8191.816457872621	5331.3259916047755	125.0771214187705	89.80110824818827	160.35313458935278	936134915.8953773	468067457.94768864	1404202373.843066	4655625.5
Copenhagen	ssp370	2041	Denmark	4655625.5	10.081715252955458	29771434.85883787	6525.245996457266	7866.8692689856525	5183.62272392888	120.70552223130309	87.61530865445455	153.79573580815165	903415849.5204248	451707924.7602124	1355123774.2806373	4655625.5
Copenhagen	ssp370	2042	Denmark	4655625.5	10.17967825693272	30978319.622146912	6789.768684305824	8230.58796477742	5348.949403834229	125.5987246019292	90.06190983976762	161.13553936409085	940038834.9051714	470019417.4525857	1410058252.357757	4655625.5
Copenhagen	ssp370	2043	Denmark	4655625.5	10.33248797297501	33433088.053966798	7327.800121417032	8970.381190805329	5685.219052028733	135.55135560290864	95.03822534025733	176.06448586555993	1014528919.7372855	507264459.86864275	1521793379.6059282	4655625.5
Copenhagen	ssp370	2044	Denmark	4655625.5	10.283981536166666	32688219.85081329	7164.541337164207	8745.900362457696	5583.182311870718	132.5313565373131	93.52822580745955	171.53448726716664	991925852.6119215	495962926.3059608	1487888778.9178824	4655625.5
Copenhagen	ssp370	2045	Denmark	4655625.5	10.269619449079245	31900661.11511464	6991.925723860394	8508.553894164954	5475.297553555835	129.33827266577435	91.93168387169018	166.74486145985856	968027338.8979529	484013669.44897646	1452041008.3469293	4655625.5
Copenhagen	ssp370	2046	Denmark	4655625.5	10.282132522046972	31920838.141642556	6996.348085839116	8514.634641885696	5478.061529792536	129.4200785490203	91.97258681331317	166.86757028472746	968639611.8921148	484319805.9460574	1452959417.8381722	4655625.5
Copenhagen	ssp370	2047	Denmark	4655625.5	10.351100220258013	32612268.124357853	7147.89438342055	8723.010801060169	5572.777965780933	132.2234173046345	93.37425619112025	171.0725784181487	989621093.2409463	494810546.62047315	1484431639.8614194	4655625.5
Copenhagen	ssp370	2048	Denmark	4655625.5	10.30089532635294	32763914.37906421	7181.131918698656	8768.712412067562	5593.551425329749	132.8382529837189	93.68167403066246	171.99483193677534	994222807.2890508	497111403.6445254	1491334210.933576	4655625.5
Copenhagen	ssp370	2049	Denmark	4655625.5	10.264691472367959	33023776.957391027	7238.088100249739	8847.027161700302	5629.149038799176	133.89184171311788	94.20846839536196	173.57521503087384	1002108351.7067399	501054175.85336995	1503162527.5601099	4655625.5
Copenhagen	ssp370	2050	Denmark	4655625.5	10.36658529164302	33399201.492129184	7320.372929781391	8960.168802306322	5680.577057256458	135.41396567989597	94.96953037875099	175.85840098104094	1013500630.130318	506750315.065159	1520250945.195477	4655625.5
Copenhagen	ssp370	2051	Denmark	4655625.5	10.376857089491148	33695962.204793006	7385.4163736529135	9049.603537629668	5721.22920967616	136.6171544737738	95.57112477568992	177.66318417185772	1022505850.4902598	511252925.2451299	1533758775.7353897	4655625.5
Copenhagen	ssp370	2052	Denmark	4655625.5	10.42273374769757	34501102.52340165	7561.8854845808355	9292.24856515556	5831.522404006111	139.88152124305884	97.20330816033243	182.55973432578523	1046937878.3171983	523468939.15859914	1570406817.4757974	4655625.5
Copenhagen	ssp370	2053	Denmark	4655625.5	10.434110598280492	34421107.92298561	7544.352421475951	9268.140603386342	5820.564239565558	139.55719055276177	97.04114281518389	182.07323829033967	1044510437.710638	522255218.855319	1566765656.565957	4655625.5
Copenhagen	ssp370	2054	Denmark	4655625.5	10.413388145015075	35616601.95812709	7806.378511369972	9628.426476990622	5984.330545749322	144.40421027217943	99.46465267489273	189.34376786946618	1080787770.8145	540393885.40725	1621181656.2217503	4655625.5
Copenhagen	ssp370	2055	Denmark	4655625.5	10.590332829403135	36129281.3271254	7918.746592246314	9782.932588195592	6054.560596297035	146.48282123821355	100.50395815790978	192.46168431851734	1096345054.830918	548172527.415459	1644517582.246377	4655625.5
Copenhagen	ssp370	2056	Denmark	4655625.5	10.46524785764556	35765318.79137252	7838.973981670341	9673.245248653631	6004.702714687052	145.00716888356612	99.7661319805861	190.24820578654624	1085300591.4051588	542650295.7025794	1627950887.107738	4655625.5
Copenhagen	ssp370	2057	Denmark	4655625.5	10.441485595348166	35253274.21333207	7726.745033058736	9518.930444312675	5934.5596218047995	142.93113161861294	98.7281133481095	187.13414988911643	1069762570.1557248	534881285.0778624	1604643855.2335873	4655625.5
Copenhagen	ssp370	2058	Denmark	4655625.5	10.510754210452028	35878289.159615934	7863.734610326431	9707.291113055753	6020.1781075971085	145.46519676701004	99.99514592230804	190.93524761171204	1088728683.5237005	544364341.7618502	1633093025.2855506	4655625.5
Copenhagen	ssp370	2059	Denmark	4655625.5	10.573231834155292	36203637.326299	7935.0437975446375	9805.341245480788	6064.746349608487	146.7842907425836	100.65469291009481	192.9138885750724	1098601391.7686193	549300695.8843096	1647902087.6529288	4655625.5
Copenhagen	ssp370	2060	Denmark	4655625.5	10.718060686062984	37629915.79855122	8247.652777764302	10235.178593282828	6260.1269622457785	152.56700456396146	103.54604982078376	201.58795930713924	1141881891.4748669	570940945.7374334	1712822837.2123003	4655625.5
Copenhagen	ssp370	2061	Denmark	4655625.5	10.682269147782053	39194956.04407079	8590.675297330235	10706.834557685985	6474.516036974486	158.91231512907686	106.71870510334145	211.10592515481233	1189373124.9220872	594686562.4610436	1784059687.3831308	4655625.5
Copenhagen	ssp370	2062	Denmark	4655625.5	10.63810450574924	37167971.64525649	8146.404744165458	10095.962547084415	6196.8469412465	150.6940948258344	102.60959495172023	198.77859469994863	1127864170.4057097	563932085.2028549	1691796255.6085646	4655625.5
Copenhagen	ssp370	2063	Denmark	4655625.5	10.720815953870133	38515763.04669914	8441.811078728228	10502.146257108225	6381.475900348231	156.15859009592668	105.34184258676636	206.975337605087	1168762975.5752974	584381487.7876487	1753144463.362946	4655625.5
Copenhagen	ssp370	2064	Denmark	4655625.5	10.771136236403756	40247990.08387734	8821.477278657698	11024.187282011246	6618.76727530415	163.18174400628277	108.8534195419444	217.51006847062112	1221327501.5302875	610663750.7651438	1831991252.2954311	4655625.5
Copenhagen	ssp370	2065	Denmark	4655625.5	10.655600918007416	37956196.37269839	8319.166328262312	10333.509725217591	6304.822931307034	153.88987889914551	104.20748698837578	203.5722708099153	1151782893.6762333	575891446.8381166	1727674340.51435	4655625.5
Copenhagen	ssp370	2066	Denmark	4655625.5	10.865392160224907	40263715.58742921	8824.923964367696	11028.926474862494	6620.921453872899	163.24550160236703	108.88529833998653	217.60570486474754	1221804692.8117223	610902346.4058611	1832707039.2175834	4655625.5
Copenhagen	ssp370	2067	Denmark	4655625.5	10.832644308178613	40309069.89876897	8834.864635346275	11042.594897458039	6627.13437323451	163.42938645244777	108.97724076502692	217.88153213986868	1223180971.9162638	611590485.9581319	1834771457.8743958	4655625.5
Copenhagen	ssp370	2068	Denmark	4655625.5	10.87403417935154	40791028.50787723	8940.499398986442	11187.842697463268	6693.156100509615	165.38344294593284	109.95426901176944	220.81261688009624	1237806032.762197	618903016.3810985	1856709049.1432955	4655625.5
Copenhagen	ssp370	2069	Denmark	4655625.5	10.778933850725226	40188450.66527824	8808.427543074335	11006.24389558412	6610.611190564548	162.9403469540605	108.73272101583325	217.14797289228773	1219520774.5556324	609760387.2778162	1829281161.8334484	4655625.5
Copenhagen	ssp370	2070	Denmark	4655625.5	10.934176230990166	42796521.08685743	9380.05941629717	11792.237721265521	6967.881111328821	173.51452665837687	114.01981086799147	233.00924244876234	1298662816.8082824	649331408.4041412	1947994225.2124236	4655625.5
Copenhagen	ssp370	2071	Denmark	4655625.5	10.943725429404758	42015123.459341675	9208.79418286906	11556.74802530187	6860.840340436252	170.34642242870854	112.43575875315729	228.2570861042598	1274951262.2653928	637475631.1326964	1912426893.3980892	4655625.5
Copenhagen	ssp370	2072	Denmark	4655625.5	11.019627246976937	44336611.86788429	9717.613560083879	12256.374668972247	7178.852451195514	179.75868193301795	117.14188850531201	242.37547536072395	1345396957.3654008	672698478.6827004	2018095436.0481012	4655625.5
Copenhagen	ssp370	2073	Denmark	4655625.5	11.002442096928656	41864145.20276609	9175.703058140165	11511.247728799637	6840.158387480692	169.7342950861086	112.12969508185732	227.33889509035987	1270369818.6577845	635184909.3288922	1905554727.9866767	4655625.5
Copenhagen	ssp370	2074	Denmark	4655625.5	11.155744382507086	44149507.01025303	9676.604276219492	12199.986903658715	7153.2216487802725	179.00008263609195	116.76258885684899	241.23757641533493	1339719250.035948	669859625.017974	2009578875.0539222	4655625.5
Copenhagen	ssp370	2075	Denmark	4655625.5	11.212161689376678	45639004.03460239	10003.06937744675	12648.876417846193	7357.262337047308	185.03911021533116	119.78210264646862	250.29611778419374	1384918120.2278337	692459060.1139169	2077377180.3417506	4655625.5
Copenhagen	ssp370	2076	Denmark	4655625.5	11.171780008945168	45473721.64314222	9966.84309986644	12599.065286173265	7334.620913559614	184.3689880841194	119.44704158086273	249.29093458737609	1379902616.8501914	689951308.4250957	2069853925.2752872	4655625.5
Copenhagen	ssp370	2077	Denmark	4655625.5	11.248749860268713	45479755.25036721	9968.165534326712	12600.88363355614	7335.447435097283	184.39345078517778	119.45927293139192	249.32762863896366	1380085706.997599	690042853.4987994	2070128560.4963984	4655625.5
Copenhagen	ssp370	2078	Denmark	4655625.5	11.366418245301444	47229463.05298297	10351.663134900027	13128.19283434445	7575.133435455607	191.48747883818592	123.00628695789601	259.9686707184759	1433180687.7537398	716590343.8768699	2149771031.6306095	4655625.5
Copenhagen	ssp370	2079	Denmark	4655625.5	11.319318603271896	48072952.01466465	10536.537427871357	13382.394987180027	7690.679868562687	194.9073266251291	124.71621085136755	265.0984423988906	1458776407.291342	729388203.645671	2188164610.937013	4655625.5
Copenhagen	ssp370	2080	Denmark	4655625.5	11.430639635334913	50114851.34629665	10984.077007407135	13997.761909041721	7970.392105772548	203.18601814057007	128.85555660908807	277.5164796720521	1520737956.275065	760368978.1375325	2281106934.4125977	4655625.5
Copenhagen	ssp370	2081	Denmark	4655625.5	11.151288007058424	44931724.47182061	9848.049199302797	12435.723672898257	7260.374725707337	182.17151080690857	118.34830294225732	245.99471867155987	1363455682.488818	681727841.244409	2045183523.7332268	4655625.5
Copenhagen	ssp370	2082	Denmark	4655625.5	11.384749188947636	49521151.868129835	10853.951094384274	13818.838778635287	7889.06341013326	200.7789186540871	127.65200686584657	273.90583044232767	1502722112.5318568	751361056.2659284	2254083168.7977853	4655625.5
Copenhagen	ssp370	2083	Denmark	4655625.5	11.478313614268062	50062889.89854643	10972.688196941335	13982.102294651246	7963.274099231424	202.97534526852604	128.75022017306605	277.200470363986	1519161183.2480288	759580591.6240144	2278741774.872043	4655625.5
Copenhagen	ssp370	2084	Denmark	4655625.5	11.332347958544588	47413576.955921024	10392.016867050836	13183.67921605181	7600.354518049861	192.23395158662933	123.37952333211771	261.08837984114103	1438767634.3963854	719383817.1981927	2158151451.5945783	4655625.5
Copenhagen	ssp370	2085	Denmark	4655625.5	11.50433792493031	49946251.20656532	10947.123552123558	13946.950908026804	7947.2961962203135	202.50244450661413	128.5137697921101	276.4911192211182	1515621775.6412842	757810887.8206421	2273432663.4619265	4655625.5
Copenhagen	ssp370	2086	Denmark	4655625.5	11.626339632551318	51779241.62501708	11348.874876715721	14499.358979341028	8198.390774090414	209.93413420357518	132.22961464059063	287.6386537665598	1571243972.0150976	785621986.0075488	2356865958.0226464	4655625.5
Copenhagen	ssp370	2087	Denmark	4655625.5	11.581847793041787	51617269.40791625	11313.374116803212	14450.545434461328	8176.202799145097	209.27743286738445	131.90126397249526	286.65360176227364	1566328916.0628173	783164458.0314087	2349493374.094226	4655625.5
Copenhagen	ssp370	2088	Denmark	4655625.5	11.632692918560597	51803073.72920683	11354.098351606626	14506.541257316021	8201.655445897231	210.03075926030272	132.2779271689544	287.78359135165107	1571967158.544552	785983579.272276	2357950737.8168283	4655625.5
Copenhagen	ssp370	2089	Denmark	4655625.5	11.671181830847143	53001466.01001206	11616.759673426954	14867.700574818973	8365.818772034934	214.88952964803914	134.7073123628226	295.0717469332558	1608332439.0745583	804166219.5372791	2412498658.6118374	4655625.5
Copenhagen	ssp370	2090	Denmark	4655625.5	11.566648405116702	51113214.84288341	11202.896403919302	14298.638579245951	8107.1542285926525	207.23379036933753	130.87944272347178	283.5881380152033	1551033352.2032664	775516676.1016332	2326550028.3048997	4655625.5
Copenhagen	ssp370	2091	Denmark	4655625.5	11.595684526767418	51936888.554924116	11383.42762847617	14546.869013011645	8219.986243940697	210.5732990638789	132.54919707074248	288.59740105701536	1576027776.8864975	788013888.4432487	2364041665.3297462	4655625.5
Copenhagen	ssp370	2092	Denmark	4655625.5	11.658879058700794	51971013.94266756	11390.90716551583	14557.153376441176	8224.660954590483	210.71165728438282	132.61837618099443	288.80493838777124	1577063313.6788838	788531656.8394419	2365594970.518326	4655625.5
Copenhagen	ssp370	2093	Denmark	4655625.5	11.82004830435594	55904562.883647695	12253.054878607367	15742.606481942039	8763.503275272693	226.65986674740122	140.59248091250365	312.7272525822989	1696427075.4523945	848213537.7261972	2544640613.1785917	4655625.5
Copenhagen	ssp370	2094	Denmark	4655625.5	11.665117247799543	53113248.93884529	11641.2600413904	14901.388580768711	8381.13150201209	215.3427431684937	134.9339191230499	295.7515672139376	1611724498.2780395	805862249.1390197	2417586747.417059	4655625.5
Copenhagen	ssp370	2095	Denmark	4655625.5	11.943902604430559	57884977.518497586	12687.118360218303	16339.443769157075	9034.792951279527	234.6892742605929	144.60718466909947	324.7713638520864	1756522867.8866167	878261433.9433084	2634784301.829925	4655625.5
Copenhagen	ssp370	2096	Denmark	4655625.5	11.818527323834005	56494330.03503542	12382.318911788238	15920.344527565736	8844.293296010737	229.05102297956327	141.78805902858466	316.31398693054194	1714323592.5204003	857161796.2602001	2571485388.7806005	4655625.5
Copenhagen	ssp370	2097	Denmark	4655625.5	12.060550330299856	59141596.828550026	12962.541770640752	16718.150958487942	9206.932582793559	239.78412073960888	147.15460790860746	332.4136335706104	1794655050.863274	897327525.431637	2691982576.2949114	4655625.5
Copenhagen	ssp370	2098	Denmark	4655625.5	12.044640576052066	58329658.44189316	12784.582672195413	16473.4571981256	9095.70814626522	236.49219183373836	145.50864345567223	327.4757402118046	1770016735.2826552	885008367.6413276	2655025102.9239826	4655625.5
Dubai	ssp370	2024	United Arab Emirates	8397339.5	28.273674087339714	2375252.711554722	520.6033340394024	773.3472480743684	267.85942000443634	150.4615755128537	53.06625225224053	247.85689877346573	71101754.24778381	35550877.123891905	106652631.37167571	8397339.5
Dubai	ssp370	2025	United Arab Emirates	8397339.5	28.434904256805684	2397229.9825730124	525.4202701530003	779.9705352305655	270.870005075435	151.8537367792312	53.762332885429316	249.9451406730318	71759630.57200724	35879815.28600362	107639445.85801086	8397339.5
Dubai	ssp370	2026	United Arab Emirates	8397339.5	28.382368562960362	2494836.242296684	546.8134229691475	809.3861203527678	284.240725585527	158.0366543048064	56.85379164821708	259.21951696139485	74681414.96074091	37340707.480370454	112022122.44111136	8397339.5
Dubai	ssp370	2027	United Arab Emirates	8397339.5	28.4638087629497	2415866.013419438	529.5048796535867	785.5868732938719	273.4228860133016	153.03424550944746	54.35258725053748	251.7159037683562	72317488.89122981	36158744.445614904	108476233.33684471	8397339.5
Dubai	ssp370	2028	United Arab Emirates	8397339.5	28.357869267031617	2287156.6558951875	501.2946095112852	746.7977518482073	255.7914671743631	144.88108663833435	50.276007814980915	239.48616546168677	68464652.06946301	34232326.03473151	102696978.10419452	8397339.5
Dubai	ssp370	2029	United Arab Emirates	8397339.5	28.441032779537583	2638919.022505442	578.393210412163	852.8083280869141	303.9780927374117	167.16365035412105	61.41728967287429	272.91001103536655	78994445.89841954	39497222.94920977	118491668.84762931	8397339.5
Dubai	ssp370	2030	United Arab Emirates	8397339.5	28.393928748602946	2283051.3993935464	500.39482726435017	745.5605512586715	255.2291032700287	144.6210371041874	50.14598304790738	239.09609116046602	68341763.69742417	34170881.84871209	102512645.54613626	8397339.5
Dubai	ssp370	2031	United Arab Emirates	8397339.5	28.536829973007915	2356639.8743400266	516.5238080745377	767.7378998726793	265.3097162763959	149.2825359948837	52.47673249325574	246.08833949651103	70544590.21590817	35272295.107954085	105816885.32386225	8397339.5
Dubai	ssp370	2032	United Arab Emirates	8397339.5	28.632101686744722	2362395.159659005	517.7852404732178	769.4723694208645	266.09811152557097	149.64710743286452	52.65901821224611	246.63519665348224	70716871.20326802	35358435.60163401	106075306.80490203	8397339.5
Dubai	ssp370	2033	United Arab Emirates	8397339.5	28.69892929703851	2406965.706334378	527.5541274157654	782.9045889668674	272.2036658646632	152.4704510887309	54.07069004017926	250.87021213728144	72051063.57824594	36025531.78912297	108076595.3673689	8397339.5
Dubai	ssp370	2034	United Arab Emirates	8397339.5	28.620813936116427	2725804.0050511365	597.4364942577946	878.9928433746577	315.88014514093146	172.66742319422306	64.16917609292526	281.16567029551936	81595295.33508575	40797647.667542875	122392943.00262862	8397339.5
Dubai	ssp370	2035	United Arab Emirates	8397339.5	28.735176771028698	2567782.753557716	562.8016994099216	831.3700004588322	294.23339836101087	162.65748768354936	59.16420833758849	266.15076702950927	76865024.68432276	38432512.34216138	115297537.02648413	8397339.5
Dubai	ssp370	2036	United Arab Emirates	8397339.5	28.63882913229019	2744244.274079642	601.4781970585628	884.550184725714	318.40620939141166	173.83553129380027	64.7532301427139	282.9178324448854	82147293.64261304	41073646.82130652	123220940.46391955	8397339.5
Dubai	ssp370	2037	United Arab Emirates	8397339.5	28.707579395249866	2643781.552000229	579.4589703014313	854.2737479346581	304.6441926682044	167.47166972620906	61.571299358918296	273.3720400934984	79140002.77979013	39570001.38989507	118710004.1696852	8397339.5
Dubai	ssp370	2038	United Arab Emirates	8397339.5	28.849176168492388	2865914.5957905124	628.1456648308085	921.2179529125517	335.0733767490652	181.5427989073558	68.60686394949147	294.4787338652182	85789421.18190661	42894710.590953305	128684131.77285992	8397339.5
Dubai	ssp370	2039	United Arab Emirates	8397339.5	28.736634663461803	2378884.9542808607	521.3994420341726	774.4418965671773	268.3569875011677	150.6916617519143	53.18129537177077	248.20202813205606	71210483.23835644	35605241.61917822	106815724.85753466	8397339.5
Dubai	ssp370	2040	United Arab Emirates	8397339.5	28.729837399619132	2548062.460399994	558.4794433753525	825.4268984112998	291.5319883394052	161.40829581286891	58.53961240224817	264.2769792234884	76274709.62817165	38137354.81408583	114412064.44225748	8397339.5
Dubai	ssp370	2041	United Arab Emirates	8397339.5	28.87271346042459	2286389.9520913563	501.12656484195236	746.5666904278746	255.6864392560301	144.8325194009557	50.25172419629165	239.41331460561872	68441701.25451364	34220850.62725682	102662551.88177046	8397339.5
Dubai	ssp370	2042	United Arab Emirates	8397339.5	28.87592430635916	2490799.135050355	545.9285775452946	808.1694578949702	283.68769719561897	157.78092171945184	56.72592535553966	258.8359180833627	74560566.59546845	37280283.29773422	111840849.89320266	8397339.5
Dubai	ssp370	2043	United Arab Emirates	8397339.5	29.012937792453513	2459098.062840835	538.9803973349889	798.6157101057997	279.34508456417785	155.77280138476544	55.72186518819663	255.8237375813336	73611614.15993698	36805807.07996849	110417421.23990548	8397339.5
Dubai	ssp370	2044	United Arab Emirates	8397339.5	28.99098628605461	2744641.1552467416	601.5651847116259	884.6697927486757	318.46057667457603	173.86067193058514	64.76580046110638	282.9555434000629	82159174.04046352	41079587.02023176	123238761.06069529	8397339.5
Dubai	ssp370	2045	United Arab Emirates	8397339.5	29.007549544210296	2743141.120238022	601.2364099151943	884.2177274035821	318.25509242680624	173.7656514598629	64.71829022574526	282.8130126939793	82114271.3991428	41057135.6995714	123171407.0987142	8397339.5
Dubai	ssp370	2046	United Arab Emirates	8397339.5	29.145157734578305	2296886.946939388	503.42727604152094	749.7301683272814	257.1243837557604	145.49745680963755	50.5841929006325	240.41072071864141	68755922.45059703	34377961.22529852	103133883.67589554	8397339.5
Dubai	ssp370	2047	United Arab Emirates	8397339.5	29.089565425575763	2400515.97874017	526.1404884910074	780.9608354453253	271.3201415366895	152.0618898561798	53.86640942390363	250.2573702884548	71857994.8811184	35928997.4405592	107786992.3216776	8397339.5
Dubai	ssp370	2048	United Arab Emirates	8397339.5	29.16152235672944	2439879.9389249203	534.7682057917747	792.8239467338802	276.712464849669	154.55541967682177	55.11317433422475	253.99766501941792	73036331.23651345	36518165.618256725	109554496.85477018	8397339.5
Dubai	ssp370	2049	United Arab Emirates	8397339.5	29.12192646211783	2654143.339410883	581.7300469941774	857.3964783871841	306.06361560117074	168.128042351889	61.89948567175824	274.35659903201827	79450176.62295896	39725088.31147948	119175264.93443844	8397339.5
Dubai	ssp370	2050	United Arab Emirates	8397339.5	29.15458222352509	2670035.166357842	585.2131871469355	862.1857960972264	308.24057819664455	169.13471810836137	62.40282354999448	275.8666126667274	79925888.85712852	39962944.42856426	119888833.28569278	8397339.5
Dubai	ssp370	2051	United Arab Emirates	8397339.5	29.220236178008474	2845734.2982688877	623.7225859219593	915.1362194128842	332.3089524310344	180.26446782929747	67.96769841046248	292.5612372481306	85185336.17316219	42592668.086581096	127778004.25974329	8397339.5
Dubai	ssp370	2052	United Arab Emirates	8397339.5	29.26871405810407	2687671.944026663	589.0787822524305	867.500989367282	310.65657513757895	170.25192864436517	62.96142881799639	277.54242847073266	80453835.13645746	40226917.56822873	120680752.7046862	8397339.5
Dubai	ssp370	2053	United Arab Emirates	8397339.5	29.394583816668117	2453667.578897687	537.7901542789564	796.9791259037552	278.60118265415764	155.42880465300368	55.549866822315465	255.30774248369	73449055.90544307	36724527.952721536	110173583.85816461	8397339.5
Dubai	ssp370	2054	United Arab Emirates	8397339.5	29.350929123684338	2371662.1670693355	519.8163653850711	772.2651661746628	267.3675645954793	150.23413066978844	52.95252983070773	247.51573150886668	70994273.46884449	35497136.734422244	106491410.20326674	8397339.5
Dubai	ssp370	2055	United Arab Emirates	8397339.5	29.412269258465265	2542338.6589973075	557.224911561065	823.7019171666545	290.74790595547546	161.04571873937215	58.35832386549973	263.7331136132427	76103371.09281617	38051685.54640809	114155056.63922426	8397339.5
Dubai	ssp370	2056	United Arab Emirates	8397339.5	29.410514672734323	2869706.0260689594	628.9766632480024	922.3605757361934	335.59275075981134	181.78296896183758	68.72694897673239	294.8389889469408	85902915.35563995	42951457.677819975	128854373.03345993	8397339.5
Dubai	ssp370	2057	United Arab Emirates	8397339.5	29.439919303472415	2748619.15461144	602.4370749833406	885.8686418722834	319.00550809439767	174.11266029750269	64.89179464456515	283.33352595043846	82278253.04702592	41139126.52351296	123417379.57053888	8397339.5
Dubai	ssp370	2058	United Arab Emirates	8397339.5	29.41947089682249	2276786.6836627647	499.0217388850008	743.6725547370662	254.37092303293537	144.22419554101043	49.94756226631884	238.50082881570017	68154233.21860169	34077116.609300844	102231349.82790253	8397339.5
Dubai	ssp370	2059	United Arab Emirates	8397339.5	29.499974757927937	2616851.7716389718	573.556552688005	846.157923716197	300.955181659813	165.7657892690862	60.718359130356646	270.81321940781356	78333876.08182731	39166938.04091366	117500814.12274097	8397339.5
Dubai	ssp370	2060	United Arab Emirates	8397339.5	29.547036128959	2558838.889527451	560.841400444384	828.6745893812182	293.00821150754985	162.09093412627126	58.880931558949285	265.3009366935913	76597295.52051131	38298647.76025566	114895943.28076696	8397339.5
Dubai	ssp370	2061	United Arab Emirates	8397339.5	29.724098240665807	2666510.981447791	584.4407630570614	861.1237129736495	307.7578131404732	168.91147684591186	62.2912029187695	275.5317507730519	79820394.51196721	39910197.255983606	119730591.76795082	8397339.5
Dubai	ssp370	2062	United Arab Emirates	8397339.5	29.62533374958423	2568389.9295968707	562.9347790897364	831.5529850185777	294.3165731608951	162.69594955458368	59.183439273105535	266.2084598360601	76883200.13205984	38441600.06602992	115324800.19808976	8397339.5
Dubai	ssp370	2063	United Arab Emirates	8397339.5	29.66457727298895	2595095.806701046	568.7881220166789	839.6013315431236	297.97491249023415	164.38764674747597	60.029287869551624	268.746005625398	77682624.42135565	38841312.210677825	116523936.63203347	8397339.5
Dubai	ssp370	2064	United Arab Emirates	8397339.5	29.59892040751515	2585054.4658956234	566.5872801963122	836.5751740401195	296.599386352505	163.75157297288538	59.71125098225639	267.7918949635125	77382042.95362708	38691021.47681354	116073064.43044062	8397339.5
Dubai	ssp370	2065	United Arab Emirates	8397339.5	29.784093258076084	2471748.9144293885	541.7531867242608	802.4282955160487	281.0780779324728	156.57417593002293	56.122552460825204	257.025799399219	73990309.75569351	36995154.877846755	110985464.63354027	8397339.5
Dubai	ssp370	2066	United Arab Emirates	8397339.5	29.820740473386223	2493440.9719197033	546.5076102837819	808.9656279103903	284.04959265717355	157.9482702022794	56.80959959695315	259.08694080760245	74639648.3853485	37319824.19267425	111959472.57802275	8397339.5
Dubai	ssp370	2067	United Arab Emirates	8397339.5	29.86674519652282	2574997.1772960727	564.3829429690135	833.5442103525836	295.2216755854432	163.114488977269	59.39270898444826	266.8362689700878	77080984.09832059	38540492.049160294	115621476.14748088	8397339.5
Dubai	ssp370	2068	United Arab Emirates	8397339.5	29.89939200286999	2501538.128040984	548.2823294336515	811.405866741461	285.15879212584207	158.4611886219723	57.066058806799646	259.8563184371424	74882031.8596797	37441015.92983985	112323047.78951955	8397339.5
Dubai	ssp370	2069	United Arab Emirates	8397339.5	29.987593553063356	2223811.7814744883	487.4108014190772	727.7075157214211	247.11408711673306	140.8684737657594	48.26970137869341	233.46724615282307	66568461.54118476	33284230.77059238	99852692.31177714	8397339.5
Dubai	ssp370	2070	United Arab Emirates	8397339.5	29.932775752050304	2477910.6428637495	543.1037025454906	804.2852547702397	281.9221503207415	156.96449371120332	56.31771135141541	257.61127607098945	74174757.37204622	37087378.68602311	111262136.05806932	8397339.5
Dubai	ssp370	2071	United Arab Emirates	8397339.5	30.004106694142738	2817003.0183083843	617.425319081301	906.4774775069791	328.37316065562294	178.4444704756146	67.05769973362098	289.83124121760613	84325282.6735753	42162641.33678765	126487924.01036295	8397339.5
Dubai	ssp370	2072	United Arab Emirates	8397339.5	29.829186433666077	2793121.2676396673	612.1909627703493	899.2802375794204	325.1016879612782	176.93166898963335	66.30129899063043	287.5620389886348	83610396.9021398	41805198.4510699	125415595.3532097	8397339.5
Dubai	ssp370	2073	United Arab Emirates	8397339.5	30.127665070095144	2640960.859159156	578.8407362540729	853.4236761195403	304.2577963886054	167.29299152205823	61.481960256842996	273.10402278727173	79055567.04450236	39527783.52225118	118583350.56675354	8397339.5
Dubai	ssp370	2074	United Arab Emirates	8397339.5	30.222477065092313	2495959.099623213	547.0595286845511	809.7245157114479	284.3945416576543	158.10778226588846	56.889355628757954	259.3262089030171	74715027.01612262	37357513.50806131	112072540.52418393	8397339.5
Dubai	ssp370	2075	United Arab Emirates	8397339.5	30.250032611323928	2080028.0811533262	455.89656573224715	684.3754416520298	227.4176898124643	131.76042308207832	43.7156760368529	219.8051701273016	62264383.37916865	31132191.689584326	93396575.06875297	8397339.5
Dubai	ssp370	2076	United Arab Emirates	8397339.5	30.250644947939005	2621907.086307997	574.664566862038	847.6814432054923	301.6476905185836	166.08602071482483	60.87847485322611	271.29356657642165	78485203.87086374	39242601.93543187	117727805.8062956	8397339.5
Dubai	ssp370	2077	United Arab Emirates	8397339.5	30.18089322472141	2529901.396725062	554.4989362685179	819.9537011394023	289.04417139763353	160.25787411658996	57.964401554108534	262.55134667906907	75731069.16414371	37865534.582071856	113596603.74621557	8397339.5
Dubai	ssp370	2078	United Arab Emirates	8397339.5	30.313383475694696	2214995.372202867	485.4784377431055	725.0505156669601	245.90635981925078	140.30999389415655	47.99046144289194	232.6295263454191	66304547.65853591	33152273.829267956	99456821.48780388	8397339.5
Dubai	ssp370	2079	United Arab Emirates	8397339.5	30.27835238484461	2719496.8694973825	596.0541083829993	877.0920627968142	315.01615396918436	172.2678945260634	63.96941175884551	280.5663772932797	81406495.04450244	40703247.52225122	122109742.56675366	8397339.5
Dubai	ssp370	2080	United Arab Emirates	8397339.5	30.26979599065216	2711812.609472568	594.3698870076975	874.7762584057741	313.96351560962074	171.7811312168963	63.72603010426204	279.8362323295293	81176471.36525239	40588235.682626195	121764707.0478786	8397339.5
Dubai	ssp370	2081	United Arab Emirates	8397339.5	30.61247148207871	1830824.185378625	401.2765337816277	609.2728977199282	193.2801698433272	115.97447719101504	35.82270309132109	196.12625129070636	54804615.385317944	27402307.692658972	82206923.07797691	8397339.5
Dubai	ssp370	2082	United Arab Emirates	8397339.5	30.452664601487538	2327336.4772141143	510.1011456907761	758.9067390950072	261.2955522865449	147.4262975921261	51.548613291876805	243.30398189237349	69667410.73477925	34833705.36738963	104501116.10216889	8397339.5
Dubai	ssp370	2083	United Arab Emirates	8397339.5	30.518572722536618	2158506.900662545	473.09740288495254	708.026592737	238.16821303290521	136.73170330430716	46.20131614796735	227.26209046064503	64613599.406270176	32306799.703135088	96920399.10940526	8397339.5
Dubai	ssp370	2084	United Arab Emirates	8397339.5	30.542092411839324	2549981.2311574295	558.8999958701328	826.0051580916227	291.79483364864285	161.52984130982122	58.60038515072429	264.459297468916	76332146.87103406	38166073.43551703	114498220.30655108	8397339.5
Dubai	ssp370	2085	United Arab Emirates	8397339.5	30.645835023071665	2236152.4497492705	490.1156054245089	731.4266212288899	248.8045896201279	141.6501995932785	48.66056429245302	234.63983489410214	66937871.98692754	33468935.99346377	100406807.98039131	8397339.5
Dubai	ssp370	2086	United Arab Emirates	8397339.5	30.692610553868988	2112174.1366559337	462.9422765273391	694.0632939952815	231.82125905939682	133.79673110687008	44.73383004924874	222.8596321644893	63226656.12061772	31613328.06030886	94839984.18092658	8397339.5
Dubai	ssp370	2087	United Arab Emirates	8397339.5	30.712831223031916	2038403.848895879	446.7734463333545	671.8311524785527	221.71574018815642	129.12371519221807	42.3973220919228	215.85010829251155	61018387.14545233	30509193.572726164	91527580.7181785	8397339.5
Dubai	ssp370	2088	United Arab Emirates	8397339.5	30.757043354256353	2175096.6079408065	476.73350311032505	713.0262305468871	240.44077567376303	137.78258664073832	46.7267578161827	228.83841546529158	65110202.26633794	32555101.13316897	97665303.39950691	8397339.5
Dubai	ssp370	2089	United Arab Emirates	8397339.5	30.805544754624908	1837144.4310559956	402.6617931081746	611.1776292939303	194.14595692241903	116.37483632653735	36.02288265908237	196.7267899939901	54993808.11952761	27496904.059763804	82490712.17929141	8397339.5
Dubai	ssp370	2090	United Arab Emirates	8397339.5	30.754844377764616	1994832.3768354412	437.2235346488751	658.7000239123934	215.74704538535678	126.3636584194222	41.01729370552468	211.71002313331752	59714101.4652025	29857050.73260125	89571152.19780375	8397339.5
Dubai	ssp370	2091	United Arab Emirates	8397339.5	30.857058509339943	2012376.990830766	441.0689294971654	663.9874418287926	218.15041716553827	127.47503080125773	41.57297989644252	213.37708170607027	60239288.880671784	30119644.440335892	90358933.32100767	8397339.5
Dubai	ssp370	2092	United Arab Emirates	8397339.5	30.846776842171078	2037773.860315444	446.63536664449214	671.6412929063667	221.62944038261742	129.08380824930364	42.37736862046552	215.79024787813995	60999528.81808065	30499764.409040324	91499293.22712097	8397339.5
Dubai	ssp370	2093	United Arab Emirates	8397339.5	30.96248139305574	1973223.7817476136	432.48740421866626	652.1878445708563	212.7869638664763	124.99485111495412	40.33289005329078	209.65681217661538	59067261.23211888	29533630.61605944	88600891.84817833	8397339.5
Dubai	ssp370	2094	United Arab Emirates	8397339.5	31.09651579384188	1689467.1753927907	370.2941754285681	566.6721549844713	173.9161958726649	107.02014642494868	31.34553770828819	182.6947551416075	50573178.73172681	25286589.365863405	75859768.09759021	8397339.5
Dubai	ssp370	2095	United Arab Emirates	8397339.5	30.941231831772814	2195194.9536061254	481.138619968477	719.083266226846	243.19397371010803	139.0557264373142	47.36332771447067	230.7481251601552	65711834.09579788	32855917.04789894	98567751.14369681	8397339.5
Dubai	ssp370	2096	United Arab Emirates	8397339.5	31.14918408979101	1829205.8922378654	400.9218393946119	608.7851929377815	193.0584858514423	115.8719655995464	35.771447295586995	195.97248390350387	54756172.75829323	27378086.379146613	82134259.13743985	8397339.5
Dubai	ssp370	2097	United Arab Emirates	8397339.5	31.15039283289865	1419607.3114837506	311.1468079964497	485.3445247653085	136.94909122759094	89.92573786205267	22.798333426840074	157.05314229726304	42495086.81684929	21247543.408424646	63742630.22527394	8397339.5
Dubai	ssp370	2098	United Arab Emirates	8397339.5	31.296829495824493	1678532.8778088777	367.8976170540118	563.3768872194563	172.4183468885672	106.3275078549139	30.999218423270648	181.65579728655493	50245867.14256345	25122933.571281724	75368800.71384516	8397339.5
Dublin	ssp370	2024	Ireland	3862133.0	10.729276166924079	12155991.05132136	2664.3268057692076	2438.180033943721	2890.4735775946942	46.02429692639427	51.2329903709085	40.81560348188002	562044862.0182841	281022431.00914204	843067293.0274261	3862133.0
Dublin	ssp370	2025	Ireland	3862133.0	10.772023188448173	13594776.66604106	2979.6770774885936	2871.786657557877	3087.5674974193103	51.47174222852557	53.95671302197415	48.98677143507699	628568608.1188604	314284304.0594302	942852912.1782906	3862133.0
Dublin	ssp370	2026	Ireland	3862133.0	10.720622177469432	12073397.277076691	2646.2240607292806	2413.2887595138213	2879.1593619447394	45.711585245869095	51.07663453064592	40.34653596109228	558226053.1484088	279113026.5742044	837339079.7226131	3862133.0
Dublin	ssp370	2027	Ireland	3862133.0	10.897649498286286	13865894.981680293	3039.100269957467	2953.493547202578	3124.706992712356	52.49823441731385	54.46995911636829	50.52650971825942	641104044.8151149	320552022.4075574	961656067.2226722	3862133.0
Dublin	ssp370	2028	Ireland	3862133.0	10.762879159416773	12700630.934401376	2783.6999308278414	2602.3180808993425	2965.0817807563403	48.08638035431038	52.26403208486656	43.90872862375419	587226852.2519861	293613426.1259931	880840278.3779793	3862133.0
Dublin	ssp370	2029	Ireland	3862133.0	10.72778825728015	12504219.447695166	2740.6508378511376	2543.1255780563747	2938.1760976459004	47.34273875851167	51.8922112869672	42.79326623005613	578145563.3238742	289072781.6619371	867218344.9858114	3862133.0
Dublin	ssp370	2030	Ireland	3862133.0	10.701154349824892	11971965.47155815	2623.992432122476	2382.720270179466	2865.264594065487	45.32755012152133	50.88461696847203	39.77048327457061	553536248.352054	276768124.176027	830304372.5280809	3862133.0
Dublin	ssp370	2031	Ireland	3862133.0	10.84017549307552	13075818.45799109	2865.9328127105186	2715.388293488024	3016.4773319330134	49.50689324510353	52.97428853026313	46.0394979599439	604574036.7831914	302287018.3915957	906861055.1747872	3862133.0
Dublin	ssp370	2032	Ireland	3862133.0	10.88982434346373	14090909.825639978	3088.418591921233	3021.3062399027567	3155.53094393971	53.350172358656685	54.89592808703971	51.804416630273664	651507839.6510473	325753919.8255237	977261759.4765711	3862133.0
Dublin	ssp370	2033	Ireland	3862133.0	10.934577505691145	14883128.892656181	3262.055647705607	3260.0571916062704	3264.0541038049437	56.349625502144654	56.3956546587837	56.30359634550563	688136910.3972744	344068455.1986372	1032205365.5959115	3862133.0
Dublin	ssp370	2034	Ireland	3862133.0	10.876905578049195	13798521.076900655	3024.3333867180945	2933.189082748441	3115.4776906877487	52.24314730960074	54.34241556251173	50.14387905668974	637988942.4054774	318994471.2027387	956983413.608216	3862133.0
Dublin	ssp370	2035	Ireland	3862133.0	11.015583003465222	15344215.964208426	3363.1158277718523	3399.0149391973578	3327.2167163463473	58.09536619909352	57.26852500725813	58.922207390928904	709455749.6770064	354727874.8385032	1064183624.5155096	3862133.0
Dublin	ssp370	2036	Ireland	3862133.0	10.938017115489401	14716500.889035026	3225.534441432477	3209.8405329807165	3241.2283498842376	55.71874837476498	56.08021609509386	55.357280654436096	680432691.7195672	340216345.8597836	1020649037.5793507	3862133.0
Dublin	ssp370	2037	Ireland	3862133.0	10.99877096696469	14365001.643250681	3148.493510849607	3103.9092534292704	3193.0777682699436	54.38792264537121	55.41480323039697	53.36104206034542	664180759.29692	332090379.64846	996271138.94538	3862133.0
Dublin	ssp370	2038	Ireland	3862133.0	10.959410815835383	14810284.612967947	3246.089778184898	3238.1041210152957	3254.0754353545008	56.07382678333962	56.257755299381174	55.889898267298065	684768879.5264599	342384439.76322997	1027153319.2896899	3862133.0
Dublin	ssp370	2039	Ireland	3862133.0	11.10522515009789	16471305.214715792	3610.1490881570285	3738.685672226975	3481.612504087082	62.36268509632561	59.40218445587417	65.32318573677705	761567890.8927413	380783945.44637066	1142351836.339112	3862133.0
Dublin	ssp370	2040	Ireland	3862133.0	11.000130317993928	14733260.372854032	3229.207752954451	3214.8913363234306	3243.524169585471	55.78220214470956	56.111942980066146	55.45246130935296	681207583.8473076	340603791.9236538	1021811375.7709613	3862133.0
Dublin	ssp370	2041	Ireland	3862133.0	11.004559616196268	15116013.853639092	3313.098926825149	3330.2417003956407	3295.9561532546577	57.23136081674922	56.836522316085976	57.62619931741247	698904588.2615598	349452294.1307799	1048356882.3923397	3862133.0
Dublin	ssp370	2042	Ireland	3862133.0	11.172413538051105	16752284.498227522	3671.73358865275	3823.364360408592	3520.1028168969083	63.4265123005338	59.93409805797826	66.91892654308933	774559259.6725143	387279629.83625716	1161838889.5087714	3862133.0
Dublin	ssp370	2043	Ireland	3862133.0	11.18272939607626	17288344.62462663	3789.22621909639	3984.916727268597	3593.535710924183	65.45611155933763	60.94889768738018	69.96332543129509	799344555.9518107	399672277.97590536	1199016833.927716	3862133.0
Dublin	ssp370	2044	Ireland	3862133.0	11.182787988782495	16828118.332885988	3688.3547030984414	3846.2183927714173	3530.491013425465	63.71362989618292	60.07765685580283	67.34960293656297	778065515.7200046	389032757.8600023	1167098273.5800068	3862133.0
Dublin	ssp370	2045	Ireland	3862133.0	11.136804793664554	16579700.237706512	3633.9069014152683	3771.352665457055	3496.4611373734824	62.77308394430148	59.607383879862105	65.93878400874084	766579647.2755055	383289823.6377528	1149869470.9132583	3862133.0
Dublin	ssp370	2046	Ireland	3862133.0	11.129228740804864	16017143.677816723	3510.6068334942183	3601.815072065611	3419.398594922826	60.64316545053629	58.54242463297951	62.743906268093056	740569260.895174	370284630.447587	1110853891.342761	3862133.0
Dublin	ssp370	2047	Ireland	3862133.0	11.220238792816046	17188109.89967684	3767.2569643128745	3954.7090019412635	3579.804926684486	65.07660875089142	60.75914628315708	69.39407121862575	794710099.4179093	397355049.70895463	1192065149.126864	3862133.0
Dublin	ssp370	2048	Ireland	3862133.0	11.145826058054839	15864593.28909211	3477.1711318559474	3555.8409823129887	3398.5012813989065	60.06558815903823	58.25363598723048	61.87754033084595	733515935.3522735	366757967.67613673	1100273903.0284102	3862133.0
Dublin	ssp370	2049	Ireland	3862133.0	11.109358157982134	16796858.118363094	3681.5031492304097	3836.7975062028736	3526.2087922579453	63.59527431422255	60.01847906482264	67.17206956362244	776620167.2589862	388310083.6294931	1164930250.8884792	3862133.0
Dublin	ssp370	2050	Ireland	3862133.0	11.122293308974605	16035179.332375772	3514.5598536715447	3607.2504748094348	3421.8692325336547	60.71145098292794	58.57656739917534	62.84633456668054	741403158.101519	370701579.0507595	1112104737.1522784	3862133.0
Dublin	ssp370	2051	Ireland	3862133.0	11.150827440713178	16910719.10899295	3706.458982793118	3871.111777351598	3541.8061882346383	64.02636808674643	60.23402595108459	67.8187102224083	781884648.3282499	390942324.16412497	1172826972.492375	3862133.0
Dublin	ssp370	2052	Ireland	3862133.0	11.20863659733209	17236078.28689459	3777.770583429094	3969.165228226065	3586.375938632123	65.25822383164206	60.84995382353239	69.6664938397517	796927967.5835912	398463983.7917956	1195391951.3753867	3862133.0
Dublin	ssp370	2053	Ireland	3862133.0	11.168083095390562	16953417.973181084	3715.8176379576407	3883.979928202816	3547.6553477124644	64.18803200995248	60.3148579126876	68.06120610721734	783858874.6278281	391929437.31391406	1175788311.9417422	3862133.0
Dublin	ssp370	2054	Ireland	3862133.0	11.239537719340928	18396996.99304578	4032.218519023875	4319.031139668889	3745.4058983788614	69.65362582015281	63.04765481778777	76.25959682251786	850604248.7899868	425302124.3949934	1275906373.1849804	3862133.0
Dublin	ssp370	2055	Ireland	3862133.0	11.212721652724507	17696447.839023996	3878.6734989643064	4107.906737086982	3649.440260841631	67.0012478988379	61.72146585713031	72.28102994054548	818213631.6081506	409106815.8040753	1227320447.412226	3862133.0
Dublin	ssp370	2056	Ireland	3862133.0	11.101026381369248	16338568.609681536	3581.056133628972	3698.6828597508975	3463.429407507047	61.86012558494519	59.15090470018396	64.5693464697064	755430676.2019539	377715338.10097694	1133146014.3029308	3862133.0
Dublin	ssp370	2057	Ireland	3862133.0	11.135691406276525	16204836.933381703	3551.745081289283	3658.3801627838247	3445.1099997947413	61.353798593381825	58.89774120440228	63.809855982361356	749247453.3584952	374623726.6792476	1123871180.0377429	3862133.0
Dublin	ssp370	2058	Ireland	3862133.0	11.310886308226989	17827277.33748042	3907.3484575300977	4147.334805114944	3667.3621099452503	67.49658683568535	61.96913532555405	73.02403834581665	824262669.2470739	412131334.62353694	1236394003.8706107	3862133.0
Dublin	ssp370	2059	Ireland	3862133.0	11.266187057882671	18176933.090286266	3983.985334857406	4252.710511439995	3715.2601582748184	68.82043284060698	62.63105832801486	75.00980735319911	840429365.8586419	420214682.92932093	1260644048.787963	3862133.0
Dublin	ssp370	2060	Ireland	3862133.0	11.407868847337877	19087699.455233335	4183.605360051284	4527.188046081576	3840.022674020992	72.26872277714259	64.35520329628267	80.18224225800249	882539593.9557496	441269796.9778748	1323809390.9336245	3862133.0
Dublin	ssp370	2061	Ireland	3862133.0	11.457800003192647	20453149.071175277	4482.881988202943	4938.693409790108	4027.0705666157787	77.43850764263073	66.94009572902672	87.93691955623474	945672574.0430903	472836287.0215452	1418508861.0646355	3862133.0
Dublin	ssp370	2062	Ireland	3862133.0	11.269576953726876	17714105.92958305	3882.5437653882086	4113.228353419848	3651.85917735657	67.06810392066386	61.7548938680433	72.38131397328439	819030071.7511113	409515035.87555563	1228545107.626667	3862133.0
Dublin	ssp370	2063	Ireland	3862133.0	11.233460602491526	17052349.20397549	3737.501195392031	3913.7948196751036	3561.207571108959	64.56259960564674	60.502141710534744	68.62305750075876	788433062.7566597	394216531.3783299	1182649594.1349897	3862133.0
Dublin	ssp370	2064	Ireland	3862133.0	11.354127108875135	19887631.898969218	4358.9330189523	4768.263577070473	3949.6024608341268	75.29737985299221	65.86953183420746	84.72522787177695	919525300.6797262	459762650.3398631	1379287951.0195894	3862133.0
Dublin	ssp370	2065	Ireland	3862133.0	11.366457686679091	19991977.605238877	4381.80331073743	4799.7102282750275	3963.8963931998333	75.69244741663817	66.06706561603045	85.31782921724593	924349832.7014204	462174916.3507102	1386524749.0521307	3862133.0
Dublin	ssp370	2066	Ireland	3862133.0	11.31952805314462	17874571.107382685	3917.714215316895	4161.587722071791	3673.840708561999	67.67564772011347	62.058665767768105	73.29262967245882	826449345.7810411	413224672.8905206	1239674018.6715617	3862133.0
Dublin	ssp370	2067	Ireland	3862133.0	11.311957336433741	18996176.20795398	4163.5454702366305	4499.605697586428	3827.4852428868335	71.9222028520564	64.18194333373957	79.66246237037325	878307921.6329077	439153960.8164539	1317461882.4493616	3862133.0
Dublin	ssp370	2068	Ireland	3862133.0	11.394978936970423	19361180.77472963	4243.54647117376	4609.60707387498	3877.4858684725396	73.30416163187495	64.87292272364884	81.73540054010107	895184286.5877137	447592143.29385686	1342776429.8815706	3862133.0
Dublin	ssp370	2069	Ireland	3862133.0	11.497610033628474	20846807.035495117	4569.163185862086	5057.330056571429	4080.996315152743	78.92895222759307	67.6853180215079	90.17258643367825	963873758.570491	481936879.2852455	1445810637.8557365	3862133.0
Dublin	ssp370	2070	Ireland	3862133.0	11.444182464639333	19946925.083436202	4371.928785410817	4786.132755950934	3957.7248148707	75.52187221368072	65.98177801455174	85.0619664128097	922266782.5993552	461133391.2996776	1383400173.8990328	3862133.0
Dublin	ssp370	2071	Ireland	3862133.0	11.419875031542611	19470887.76989665	4267.59183997749	4642.669455980109	3892.5142239748707	73.71952779158593	65.08060580350434	82.35844977966752	900256703.3656433	450128351.68282163	1350385055.0484648	3862133.0
Dublin	ssp370	2072	Ireland	3862133.0	11.605981384091152	22999343.785217393	5040.952062513544	5706.039761967183	4375.8643630599045	87.07876001339308	71.76022191440791	102.39729811237825	1063398529.1448627	531699264.5724313	1595097793.717294	3862133.0
Dublin	ssp370	2073	Ireland	3862133.0	11.499402551497786	19279758.178179547	4225.700422614838	4585.068757106463	3866.332088123213	72.99588419531572	64.71878400536923	81.27298438526219	891419628.334022	445709814.167011	1337129442.501033	3862133.0
Dublin	ssp370	2074	Ireland	3862133.0	11.649802224866875	21140625.527206924	4633.5617593879615	5145.878095169508	4121.245423606415	80.04139048523206	68.24153715032739	91.8412438201367	977458761.4662132	488729380.7331066	1466188142.1993198	3862133.0
Dublin	ssp370	2075	Ireland	3862133.0	11.762253650910255	24697514.96605093	5413.1539651619905	6217.817378108797	4608.490552215184	93.50827565950877	74.97497973746576	112.04157158155176	1141915236.090876	570957618.045438	1712872854.1363142	3862133.0
Dublin	ssp370	2076	Ireland	3862133.0	11.62476165431736	21209101.351148672	4648.570159156016	5166.514644850583	4130.625673461449	80.30064961433706	68.3711667148799	92.23013251379422	980624812.2519073	490312406.1259537	1470937218.377861	3862133.0
Dublin	ssp370	2077	Ireland	3862133.0	11.63272099285768	21215592.823238984	4649.992947559373	5168.470978905198	4131.514916213548	80.32522724340183	68.38345552941227	92.26699895739134	980924952.2009984	490462476.1004992	1471387428.3014977	3862133.0
Dublin	ssp370	2078	Ireland	3862133.0	11.597729999285418	20849088.369491365	4569.663204272223	5058.017581885367	4081.3088266590785	78.93758967992324	67.68963674767298	90.18554261217346	963979238.4154272	481989619.2077136	1445968857.6231408	3862133.0
Dublin	ssp370	2079	Ireland	3862133.0	11.727207893209354	23795449.373637192	5215.4409586055535	5945.961994093697	4484.919923117411	90.092928075174	73.26730594529836	106.9185502050496	1100207297.241704	550103648.620852	1650310945.862556	3862133.0
Dublin	ssp370	2080	Ireland	3862133.0	11.74180760218105	23817751.71051321	5220.329142030436	5952.68324630291	4487.975037757962	90.17736786870469	73.3095258420637	107.04520989534564	1101238468.9330328	550619234.4665164	1651857703.399549	3862133.0
Dublin	ssp370	2081	Ireland	3862133.0	11.654997323419781	21767095.371653505	4770.870218444747	5334.677226372586	4207.063210516906	82.41329369036822	69.42748875289547	95.39909862784094	1006424244.8886694	503212122.4443347	1509636367.333004	3862133.0
Dublin	ssp370	2082	Ireland	3862133.0	11.769230181624994	24411192.938679636	5350.398452313488	6131.528547942106	4569.268356684869	92.42422007336481	74.43295194439378	110.41548820233581	1128676840.0039365	564338420.0019683	1693015260.0059047	3862133.0
Dublin	ssp370	2083	Ireland	3862133.0	11.731905010040467	22947158.95752739	5029.514292060941	5690.312827594855	4368.715756527027	86.88118089421499	71.66143235481886	102.10092943361113	1060985709.47803	530492854.739015	1591478564.2170448	3862133.0
Dublin	ssp370	2084	Ireland	3862133.0	11.688763251041285	22995147.648420494	5040.032361297785	5704.775172795516	4375.289549800055	87.06287284754467	71.75227833148371	102.37346736360564	1063204516.4052134	531602258.2026067	1594806774.60782	3862133.0
Dublin	ssp370	2085	Ireland	3862133.0	11.79179532394344	23565649.398233864	5165.073840708935	5876.707206985846	4453.440474432024	89.22287295116263	72.83227838329267	105.61346751903253	1089582256.887358	544791128.443679	1634373385.331037	3862133.0
Dublin	ssp370	2086	Ireland	3862133.0	11.934291793521522	24639654.662126616	5400.472254712825	6200.380026241195	4600.564483184455	93.2892083866866	74.86544610105466	111.7129706723185	1139240004.8902128	569620002.4451064	1708860007.335319	3862133.0
Dublin	ssp370	2087	Ireland	3862133.0	11.850567572189432	24230113.662276283	5310.709843786724	6076.956711217807	4544.462976355642	91.7386283886377	74.09015610203022	109.38710067524515	1120304451.7312891	560152225.8656446	1680456677.5969338	3862133.0
Dublin	ssp370	2088	Ireland	3862133.0	11.931705027182419	25748591.359181568	5643.526873245418	6534.58012672351	4752.4736197673255	97.48779915582625	76.9647414856245	118.01085682602799	1190512843.957948	595256421.978974	1785769265.936922	3862133.0
Dublin	ssp370	2089	Ireland	3862133.0	11.986598275113515	26060740.38346177	5711.9430977451875	6628.652435410694	4795.233760079682	98.6696393955977	77.55566160551021	119.78361718568515	1204945378.0508082	602472689.0254041	1807418067.0762124	3862133.0
Dublin	ssp370	2090	Ireland	3862133.0	11.946506002898143	25351597.01197057	5556.514413582733	6414.937994687318	4698.090832478148	95.98472255458529	76.213203185004	115.75624192416656	1172157398.3050017	586078699.1525009	1758236097.4575026	3862133.0
Dublin	ssp370	2091	Ireland	3862133.0	11.973584845374313	26137809.96120202	5728.835059989627	6651.878883496797	4805.791236482456	98.9614356888767	77.70155975214972	120.22131162560366	1208508769.9621668	604254384.9810834	1812763154.9432502	3862133.0
Dublin	ssp370	2092	Ireland	3862133.0	12.091936817926582	27586081.229191132	6046.264379000938	7088.34419713735	5004.184560864525	104.44479501239626	80.4432394139095	128.44635061088297	1275471095.086078	637735547.543039	1913206642.629117	3862133.0
Dublin	ssp370	2093	Ireland	3862133.0	12.254167411782774	30192768.082761504	6617.593004441021	7873.9210571174635	5361.264951764577	114.31407915684177	85.37788148613225	143.2502768275513	1395993967.03904	697996983.51952	2093990950.5585601	3862133.0
Dublin	ssp370	2094	Ireland	3862133.0	12.0465169280597	27439100.825011633	6014.049495893104	7044.048732864078	4984.050258922129	103.88830646812558	80.16499514177416	127.61161779447696	1268675303.559276	634337651.779638	1903012955.3389142	3862133.0
Dublin	ssp370	2095	Ireland	3862133.0	12.214343533385001	29908726.65446113	6555.33734892313	7788.3195307803635	5322.355167065895	113.23865824049697	84.84017102795985	141.63714545303407	1382861016.817001	691430508.4085006	2074291525.2255015	3862133.0
Dublin	ssp370	2096	Ireland	3862133.0	12.015518394942077	26899186.28804017	5895.712063132234	6881.334762817882	4910.089363446586	101.84411386716562	79.14289884129417	124.54532889303704	1243711794.606973	621855897.3034865	1865567691.9104595	3862133.0
Dublin	ssp370	2097	Ireland	3862133.0	12.080658932245838	26913438.50523474	5898.835836763921	6885.629951561452	4912.0417219663905	101.89807477197816	79.16987929370045	124.62627025025584	1244370760.660235	622185380.3301175	1866556140.9903524	3862133.0
Dublin	ssp370	2098	Ireland	3862133.0	12.316932130246506	30146229.31062728	6607.392725617081	7859.895673734547	5354.889777499615	114.13787680046855	85.28978030794565	142.9859732929914	1393842198.6104317	696921099.3052158	2090763297.9156475	3862133.0
Helsinki	ssp370	2024	Finland	4453441.0	6.647286971146658	14641322.528858976	3209.0569926259877	3200.897000891616	3217.21698436036	60.8085764093228	61.0147418475472	60.60241097109842	351549209.8614541	175774604.93072706	527323814.7921812	4453441.0
Helsinki	ssp370	2025	Finland	4453441.0	6.469036187735245	14353697.083804345	3146.015799189356	3114.2153599162475	3177.816238462465	59.61400578099341	60.41745653338251	58.810555028604306	344643105.73419905	172321552.86709952	516964658.6012986	4453441.0
Helsinki	ssp370	2026	Finland	4453441.0	6.707134364455643	16001346.090611333	3507.1443486265043	3610.7671153923256	3403.521581860683	66.4570481583945	63.83897772208306	69.07511859470596	384204402.5590195	192102201.27950975	576306603.8385292	4453441.0
Helsinki	ssp370	2027	Finland	4453441.0	6.51757352851171	13766749.451989327	3017.369742901133	2937.32703251994	3097.4124532823257	57.17628542839899	59.19859635708529	55.153974499712675	330550049.87889975	165275024.93944988	495825074.8183496	4453441.0
Helsinki	ssp370	2028	Finland	4453441.0	6.572123828329162	16067981.640712654	3521.749400703506	3630.8490619982035	3412.649739408809	66.73379999771278	63.9773536417422	69.49024635368333	385804372.4347349	192902186.21736744	578706558.6521024	4453441.0
Helsinki	ssp370	2029	Finland	4453441.0	6.745228829196669	14001236.205044495	3068.7640997351423	3007.9942731667034	3129.5339263035817	58.15015958573866	59.68553343575513	56.614785735722194	336180253.8852015	168090126.94260076	504270380.8278023	4453441.0
Helsinki	ssp370	2030	Finland	4453441.0	6.580172836792876	15571139.064239968	3412.8523976409997	3481.115682787257	3344.5891124947425	64.67030541139401	62.945606348582814	66.39500447420521	373874806.99826145	186937403.49913073	560812210.4973922	4453441.0
Helsinki	ssp370	2031	Finland	4453441.0	6.505528869457221	14669354.915692812	3215.201077411486	3209.3451174716756	3221.0570373512965	60.925000969560514	61.07295412766605	60.77704781145498	352222288.63712776	176111144.31856388	528333432.95569164	4453441.0
Helsinki	ssp370	2032	Finland	4453441.0	7.031513497395643	18423515.86108194	4038.030873661158	4340.736087314974	3735.325660007341	76.51684263896247	68.86887496236704	84.1648103155579	442362527.7748957	221181263.88744786	663543791.6623436	4453441.0
Helsinki	ssp370	2033	Finland	4453441.0	6.893249229303755	17451044.908732854	3824.886555338071	4047.66264962073	3602.110461055412	72.47796062572802	66.84943395574982	78.10648729570622	419012765.8775156	209506382.9387578	628519148.8162735	4453441.0
Helsinki	ssp370	2034	Finland	4453441.0	6.778181682869545	16475203.454948995	3611.0034969744847	3753.573444370799	3468.4335495781706	68.42508019167941	64.82299373872551	72.0271666446333	395582075.6955562	197791037.8477781	593373113.5433344	4453441.0
Helsinki	ssp370	2035	Finland	4453441.0	7.033815325741182	17367166.391779818	3806.5022228552134	4022.3841924568014	3590.6202532536263	72.12959501891984	66.67525115234572	77.58393888549395	416998779.3471953	208499389.67359766	625498169.020793	4453441.0
Helsinki	ssp370	2036	Finland	4453441.0	7.220387066332095	19929254.33556208	4368.055744780092	4794.520285103509	3941.5912044566753	82.77049990915914	71.99570359746538	93.5452962208529	478516445.5591821	239258222.77959105	717774668.3387731	4453441.0
Helsinki	ssp370	2037	Finland	4453441.0	7.269948811356238	19527090.57927471	4279.910263949984	4673.320248962111	3886.5002789378577	81.10022692288616	71.16056710432889	91.03988674144341	468860190.0891523	234430095.04457614	703290285.1337284	4453441.0
Helsinki	ssp370	2038	Finland	4453441.0	6.700197718445236	17160285.43818167	3761.1584522035637	3960.036507810783	3562.280396596345	71.2703737122577	66.24564049901466	76.29510692550073	412031411.43152547	206015705.71576273	618047117.1472882	4453441.0
Helsinki	ssp370	2039	Finland	4453441.0	7.106459225129175	19689828.83731137	4315.57892324569	4722.364655493706	3908.7931909976737	81.77611407577402	71.49851068077281	92.0537174707752	472767658.55139405	236383829.27569702	709151487.8270911	4453441.0
Helsinki	ssp370	2040	Finland	4453441.0	7.286224417869083	19591171.527211502	4293.955403223802	4692.63231546361	3895.278490983994	81.36636894737312	71.29363811657235	91.43909977817387	470398822.0378682	235199411.0189341	705598233.0568023	4453441.0
Helsinki	ssp370	2041	Finland	4453441.0	7.349986505898515	20588975.608241722	4512.652188107137	4993.340394678196	4031.9639815360783	85.51046491843533	73.36568610210347	97.65524373476721	494356851.4844138	247178425.7422069	741535277.2266207	4453441.0
Helsinki	ssp370	2042	Finland	4453441.0	7.2625557482641	20162923.105647493	4419.270817675526	4864.94101033473	3973.600625016321	83.74097680646173	72.48094204611667	95.00101156680677	484127009.17670554	242063504.58835277	726190513.7650583	4453441.0
Helsinki	ssp370	2043	Finland	4453441.0	7.333063750980512	20305872.426557187	4450.60217568313	4908.021627595186	3993.1827237710736	84.33467622712986	72.77779175645074	95.89156069780898	487559330.31552273	243779665.15776137	731338995.4732841	4453441.0
Helsinki	ssp370	2044	Finland	4453441.0	7.239604287315525	20255070.47009077	4439.46750029323	4892.711448934074	3986.2235516523865	84.12368472377062	72.67229600477111	95.57507344277009	486339536.97923183	243169768.48961592	729509305.4688478	4453441.0
Helsinki	ssp370	2045	Finland	4453441.0	7.367405766448425	20710190.83981034	4539.21991009478	5029.871012411206	4048.568807778355	86.01389796939685	73.61740262758424	98.41039331120945	497267320.72632396	248633660.36316198	745900981.0894859	4453441.0
Helsinki	ssp370	2046	Finland	4453441.0	7.446494478444936	20366659.29828565	4463.925325651012	4926.340958801024	4001.509692501	84.58713724128339	72.9040222635275	96.27025221903924	489018869.0070565	244509434.50352824	733528303.5105847	4453441.0
Helsinki	ssp370	2047	Finland	4453441.0	7.4470374197275655	21263207.264442842	4660.428989466287	5196.5334965470265	4124.324482385547	88.31069468612765	74.76580098594964	101.85558838630564	510545662.67506546	255272831.33753273	765818494.0125982	4453441.0
Helsinki	ssp370	2048	Finland	4453441.0	7.369981991454045	20147547.47179128	4415.900815734438	4860.307257665734	3971.4943738031407	83.67711847642735	72.44901288109949	94.9052240717552	483757828.59738165	241878914.29869083	725636742.8960725	4453441.0
Helsinki	ssp370	2049	Finland	4453441.0	7.403828760085204	21106095.858869035	4625.993612902164	5149.184853771359	4102.80237203297	87.65817706746434	74.43954217661798	100.8768119583107	506773299.18940085	253386649.59470043	760159948.7841012	4453441.0
Helsinki	ssp370	2050	Finland	4453441.0	7.46569190559561	19237070.78228262	4216.344281047608	4585.917022471343	3846.7715396238727	79.89571203354807	70.55830965965984	89.23311440743629	461896595.7638577	230948297.88192886	692844893.6457865	4453441.0
Helsinki	ssp370	2051	Finland	4453441.0	7.470673053816615	21338856.083629947	4677.00955257579	5219.331770822593	4134.687334328986	88.62488057970025	74.92289393273595	102.32686722666458	512362047.94762295	256181023.97381148	768543071.9214344	4453441.0
Helsinki	ssp370	2052	Finland	4453441.0	7.586569697954728	20690288.70154271	4534.857797597765	5023.873107727809	4045.8424874677203	85.93124008837752	73.57607368707455	98.28640648968045	496789455.35803163	248394727.67901582	745184183.0370474	4453441.0
Helsinki	ssp370	2053	Finland	4453441.0	7.610920606853643	22508755.201494817	4933.425797587268	5571.904107713375	4294.947487461161	93.48372442797097	77.3523158568713	109.61513299907065	540452209.1808336	270226104.5904168	810678313.7712504	4453441.0
Helsinki	ssp370	2054	Finland	4453441.0	7.596458946466889	23046851.587042257	5051.364731405884	5734.0701417139735	4368.659321097795	95.7185549982047	78.46973114198816	112.96737885442123	553372309.7247348	276686154.8623674	830058464.5871022	4453441.0
Helsinki	ssp370	2055	Finland	4453441.0	7.838680756186796	23753311.235013798	5206.205202194167	5946.975789047863	4465.434615340472	98.65263458009434	79.93677093293299	117.36849822725569	570334939.3337691	285167469.66688454	855502409.0006536	4453441.0
Helsinki	ssp370	2056	Finland	4453441.0	7.761814034324131	23697845.92045144	5194.048420920226	5930.260214796193	4457.836627044258	98.42227514282457	79.8215912142981	117.02295907135105	569003175.2482034	284501587.6241017	853504762.8723052	4453441.0
Helsinki	ssp370	2057	Finland	4453441.0	7.834454598474703	25286186.352300614	5542.177830640593	6408.938153161698	4675.417508119488	105.0189961920163	83.11995173889397	126.91804064513865	607140428.4032437	303570214.20162183	910710642.6048656	4453441.0
Helsinki	ssp370	2058	Finland	4453441.0	7.646943009402314	23944926.329320833	5248.203031083382	6004.722803770532	4491.683258396231	99.44845347421293	80.33468037999228	118.5622265684336	574935762.4403161	287467881.22015804	862403643.6604741	4453441.0
Helsinki	ssp370	2059	Finland	4453441.0	7.819618954726764	23798612.18643955	5216.134177849128	5960.628130573434	4471.640225124823	98.84077922076862	80.03084325327012	117.6507151882671	571422649.3851193	285711324.69255966	857133974.0776789	4453441.0
Helsinki	ssp370	2060	Finland	4453441.0	7.881712899993119	22929902.41003233	5025.732035074941	5698.825184258927	4352.638885890956	95.23283979370737	78.2268735397395	112.23880604767524	550564271.6741585	275282135.8370792	825846407.5112376	4453441.0
Helsinki	ssp370	2061	Finland	4453441.0	7.743822315445772	24633568.122422945	5399.138218612611	6212.258686623223	4586.017750602	102.3085316544435	81.76471947010756	122.85234383877945	591470571.8993313	295735285.94966567	887205857.848997	4453441.0
Helsinki	ssp370	2062	Finland	4453441.0	7.789024315525031	24329490.39551442	5332.491045591565	6120.618823719284	4544.363267463846	101.04563114428491	81.13326921502828	120.95799307354156	584169436.0613306	292084718.0306653	876254154.0919958	4453441.0
Helsinki	ssp370	2063	Finland	4453441.0	7.90796561789569	24945190.443977583	5467.439001419107	6306.172262982154	4628.70573985606	103.60276649653224	82.41183689115192	124.79369610191253	598952859.1518533	299476429.57592666	898429288.72778	4453441.0
Helsinki	ssp370	2064	Finland	4453441.0	7.888935895336328	24263072.76595885	5317.9337569218505	6100.602551798427	4535.264962045274	100.76978437608511	80.99534583092837	120.54422292124187	582574698.6224746	291287349.3112373	873862047.9337118	4453441.0
Helsinki	ssp370	2065	Finland	4453441.0	7.824332474770411	24746679.886979014	5423.929838241338	6246.347163612723	4601.512512869955	102.77830925576636	81.999608270769	123.55701024076373	594186470.7791866	297093235.3895933	891279706.1687799	4453441.0
Helsinki	ssp370	2066	Finland	4453441.0	8.050654611503782	25829612.457074605	5661.284922097906	6572.710403915504	4749.859440280309	107.27596223793464	84.24843476185313	130.3034897140161	620188499.5303476	310094249.7651738	930282749.2955214	4453441.0
Helsinki	ssp370	2067	Finland	4453441.0	8.192072231815244	26867479.462050714	5888.762621818698	6885.492241031591	4892.033002605804	111.58644818962485	86.40367773769825	136.76921864155145	645108470.033117	322554235.0165585	967662705.0496756	4453441.0
Helsinki	ssp370	2068	Finland	4453441.0	8.137351412773675	25555419.316779803	5601.18779545795	6490.076854785563	4712.298736130337	106.13717887395464	83.67904307986312	128.59531466804611	613604915.1833673	306802457.5916836	920407372.7750509	4453441.0
Helsinki	ssp370	2069	Finland	4453441.0	8.053360208328419	27426964.20809882	6011.389415473077	7054.104082306363	4968.674748639791	113.91010924297998	87.56550826437581	140.25471022158416	658542121.2634007	329271060.63170034	987813181.8951011	4453441.0
Helsinki	ssp370	2070	Finland	4453441.0	8.184737982642527	27970088.694426723	6130.430398777822	7217.785434350389	5043.0753632052565	116.16582260231286	88.69336494404224	143.63828026058349	671582950.3038561	335791475.15192807	1007374425.4557842	4453441.0
Helsinki	ssp370	2071	Finland	4453441.0	8.324882065421448	28601877.5912171	6268.904677526398	7408.18756762968	5129.621787423117	118.78977841841615	90.00534285209389	147.57421398473844	686752678.7917135	343376339.39585674	1030129018.1875702	4453441.0
Helsinki	ssp370	2072	Finland	4453441.0	8.304582420662056	28281431.000712886	6198.66980837479	7311.614622546218	5085.724994203361	117.45889448048109	89.33990088312636	145.57788807783584	679058514.1783372	339529257.0891686	1018587771.2675059	4453441.0
Helsinki	ssp370	2073	Finland	4453441.0	8.405465649613072	28348527.671996593	6213.375928108206	7331.835537179665	5094.916319036746	117.7375614557168	89.47923437074422	145.99588854068938	680669555.9218433	340334777.96092165	1021004333.8827649	4453441.0
Helsinki	ssp370	2074	Finland	4453441.0	8.52129734526801	29105897.39895729	6379.374772373563	7560.083948044533	5198.665596702595	120.88308159716759	91.0519944414696	150.71416875286553	698854574.9705849	349427287.48529243	1048281862.4558773	4453441.0
Helsinki	ssp370	2075	Finland	4453441.0	8.404663381465753	28511611.85388667	6249.120406330688	7380.984194735578	5117.256617925797	118.41488530512103	89.81789629544633	147.01187431479576	684585330.2770194	342292665.1385097	1026877995.415529	4453441.0
Helsinki	ssp370	2076	Finland	4453441.0	8.434990155636275	28981671.39620009	6352.14715533089	7522.645974610857	5181.648336050925	120.36714416284106	90.79402572430635	149.94026260137576	695871814.838946	347935907.419473	1043807722.258419	4453441.0
Helsinki	ssp370	2077	Finland	4453441.0	8.659308353746598	29625116.67902053	6493.176258414822	7716.5609913512635	5269.791525478382	123.03951146903815	92.1302093774049	153.9488135606714	711321421.957346	355660710.978673	1066982132.936019	4453441.0
Helsinki	ssp370	2078	Finland	4453441.0	8.772542471399166	31203746.368245013	6839.177286190052	8192.312404542203	5486.042167837899	129.59590170564644	95.40840449570902	163.7833989155838	749225512.8491993	374612756.42459965	1123838269.273799	4453441.0
Helsinki	ssp370	2079	Finland	4453441.0	8.505705053990042	30131755.158923313	6604.2203088044735	7869.246560637033	5339.194056971914	125.1436905591682	93.18229892246991	157.1050821958665	723486194.4322507	361743097.21612537	1085229291.648376	4453441.0
Helsinki	ssp370	2080	Finland	4453441.0	8.909431918957493	33829177.39134408	7414.614222759709	8983.538192325483	5845.690253193936	140.49988409254263	100.86039568915713	180.13937249592811	812264094.2271572	406132047.1135786	1218396141.340736	4453441.0
Helsinki	ssp370	2081	Finland	4453441.0	8.490730783670157	30842162.43186079	6759.926012462001	8083.341903166135	5436.510121757869	128.09416548061154	94.6575363831916	161.5307945780315	740543609.4976444	370271804.7488222	1110815414.2464666	4453441.0
Helsinki	ssp370	2082	Finland	4453441.0	8.797429794686332	32113096.027629532	7038.486800575699	8466.362986822469	5610.610614328929	133.37262734887224	97.29676731732194	169.44848738042256	771059684.8384002	385529842.4192001	1156589527.2576003	4453441.0
Helsinki	ssp370	2083	Finland	4453441.0	8.90737710958517	33405219.664489634	7321.691981257365	8855.77011025976	5787.613852254971	138.73909603689123	99.98000166133144	177.49819041245107	802084549.0667664	401042274.5333832	1203126823.6001496	4453441.0
Helsinki	ssp370	2084	Finland	4453441.0	8.651481402490436	31880507.37004125	6987.508464665938	8396.267774946547	5578.749154385328	132.40663639217942	96.81377183897553	167.9995009453833	765475055.5375468	382737527.7687734	1148212583.3063202	4453441.0
Helsinki	ssp370	2085	Finland	4453441.0	8.871161858374894	32458586.418866888	7114.21072194279	8570.483378702218	5657.938065183362	134.8075236031441	98.01421544445785	171.60083176183034	779355170.0184338	389677585.0092169	1169032755.0276508	4453441.0
Helsinki	ssp370	2086	Finland	4453441.0	8.895091879793297	32535767.61188799	7131.12714781043	8593.743464270225	5668.510831350636	135.12807377639086	98.17449053108123	172.08165702170044	781208348.7438706	390604174.3719353	1171812523.1158059	4453441.0
Helsinki	ssp370	2087	Finland	4453441.0	8.929648244269638	33796996.855954014	7407.5609547290105	8973.839948783272	5841.281960674749	140.36623137494811	100.79356933035987	179.93889341953633	811491415.272302	405745707.636151	1217237122.908453	4453441.0
Helsinki	ssp370	2088	Finland	4453441.0	8.953467469759318	32893299.83534348	7209.490374869166	8701.492901475985	5717.487848262346	136.61298236206932	98.91694482392049	174.30901990021817	789792967.40848	394896483.70424	1184689451.11272	4453441.0
Helsinki	ssp370	2089	Finland	4453441.0	9.17877005076938	35423768.90542525	7764.113732695308	9464.10001848693	6064.127446903685	147.1225672370844	104.17173726142802	190.07339721274076	850551440.5868998	425275720.2934499	1275827160.8803496	4453441.0
Helsinki	ssp370	2090	Finland	4453441.0	8.906559079541893	32919938.495900735	7215.328985402264	8709.520990958996	5721.136979845533	136.72361847590025	98.97226288083596	174.47497407096458	790432581.7638236	395216290.8819118	1185648872.6457355	4453441.0
Helsinki	ssp370	2091	Finland	4453441.0	9.022141322794017	34704323.03030758	7606.426965546231	9247.28071365695	5965.573217435513	144.13455304757122	102.67773016667142	185.591375928471	833277001.8579377	416638500.92896885	1249915502.7869065	4453441.0
Helsinki	ssp370	2092	Finland	4453441.0	9.004874764929454	33805684.96674012	7409.465198188977	8976.458283540727	5842.4721128372275	140.40231497651808	100.81161113114487	179.99301882189133	811700023.3728354	405850011.6864177	1217550035.0592532	4453441.0
Helsinki	ssp370	2093	Finland	4453441.0	8.995188076764421	34491736.60175983	7559.832679837134	9183.213570806942	5936.451788867325	143.2516356705069	102.23627147813926	184.2669998628745	828172641.1804142	414086320.5902071	1242258961.7706213	4453441.0
Helsinki	ssp370	2094	Finland	4453441.0	9.155961111105725	35688702.295458935	7822.181325031459	9543.942957949137	6100.419692113779	148.22289285722508	104.72190007149835	191.72388564295179	856912691.3378956	428456345.6689478	1285369037.0068436	4453441.0
Helsinki	ssp370	2095	Finland	4453441.0	9.443617192094461	37120692.11043187	8136.04210639539	9975.501532324542	6296.582680466236	154.17025600761872	107.69558164669517	200.64493036854225	891295848.118386	445647924.059193	1336943772.177579	4453441.0
Helsinki	ssp370	2096	Finland	4453441.0	9.348504938142494	37741022.49099891	8272.00492953337	10162.450414139268	6381.559444927474	156.74662212969463	108.98376470773314	204.5094795516561	906190448.9791756	453095224.4895878	1359285673.4687634	4453441.0
Helsinki	ssp370	2097	Finland	4453441.0	9.479181973974992	39749395.08482333	8712.196182974341	10767.7133876206	6656.67897832808	165.08782751529134	113.1543674005315	217.0212876300512	954412991.517588	477206495.758794	1431619487.276382	4453441.0
Helsinki	ssp370	2098	Finland	4453441.0	9.413899862272565	37147441.55843488	8141.904999108379	9983.563009804904	6300.2469884118545	154.28135224565267	107.75112976571215	200.81157472559318	891938122.56396	445969061.28198	1337907183.8459399	4453441.0
Istanbul	ssp370	2024	Turkey		14.731734889725397	0.0	0.0	0.0	0.0	0.0	0.0	0.0	0.0	0.0	0.0
Istanbul	ssp370	2025	Turkey		14.481531491777393	0.0	0.0	0.0	0.0	0.0	0.0	0.0	0.0	0.0	0.0
Istanbul	ssp370	2026	Turkey		14.81946080714212	0.0	0.0	0.0	0.0	0.0	0.0	0.0	0.0	0.0	0.0
Istanbul	ssp370	2027	Turkey		14.595557905387384	0.0	0.0	0.0	0.0	0.0	0.0	0.0	0.0	0.0	0.0
Istanbul	ssp370	2028	Turkey		14.683868874290608	0.0	0.0	0.0	0.0	0.0	0.0	0.0	0.0	0.0	0.0
Istanbul	ssp370	2029	Turkey		14.642850933320204	0.0	0.0	0.0	0.0	0.0	0.0	0.0	0.0	0.0	0.0
Istanbul	ssp370	2030	Turkey		14.736707585137808	0.0	0.0	0.0	0.0	0.0	0.0	0.0	0.0	0.0	0.0
Istanbul	ssp370	2031	Turkey		14.817129831278207	0.0	0.0	0.0	0.0	0.0	0.0	0.0	0.0	0.0	0.0
Istanbul	ssp370	2032	Turkey		14.846362264602977	0.0	0.0	0.0	0.0	0.0	0.0	0.0	0.0	0.0	0.0
Istanbul	ssp370	2033	Turkey		14.828239916746634	0.0	0.0	0.0	0.0	0.0	0.0	0.0	0.0	0.0	0.0
Istanbul	ssp370	2034	Turkey		15.07622842401923	0.0	0.0	0.0	0.0	0.0	0.0	0.0	0.0	0.0	0.0
Istanbul	ssp370	2035	Turkey		15.018993560416972	0.0	0.0	0.0	0.0	0.0	0.0	0.0	0.0	0.0	0.0
Istanbul	ssp370	2036	Turkey		15.090291451954236	0.0	0.0	0.0	0.0	0.0	0.0	0.0	0.0	0.0	0.0
Istanbul	ssp370	2037	Turkey		14.982451546712488	0.0	0.0	0.0	0.0	0.0	0.0	0.0	0.0	0.0	0.0
Istanbul	ssp370	2038	Turkey		15.145298940187427	0.0	0.0	0.0	0.0	0.0	0.0	0.0	0.0	0.0	0.0
Istanbul	ssp370	2039	Turkey		15.210015892279609	0.0	0.0	0.0	0.0	0.0	0.0	0.0	0.0	0.0	0.0
Istanbul	ssp370	2040	Turkey		15.23438141259926	0.0	0.0	0.0	0.0	0.0	0.0	0.0	0.0	0.0	0.0
Istanbul	ssp370	2041	Turkey		15.19519373079922	0.0	0.0	0.0	0.0	0.0	0.0	0.0	0.0	0.0	0.0
Istanbul	ssp370	2042	Turkey		15.180484114093563	0.0	0.0	0.0	0.0	0.0	0.0	0.0	0.0	0.0	0.0
Istanbul	ssp370	2043	Turkey		15.193380011794794	0.0	0.0	0.0	0.0	0.0	0.0	0.0	0.0	0.0	0.0
Istanbul	ssp370	2044	Turkey		15.047762182090826	0.0	0.0	0.0	0.0	0.0	0.0	0.0	0.0	0.0	0.0
Istanbul	ssp370	2045	Turkey		15.25157294343738	0.0	0.0	0.0	0.0	0.0	0.0	0.0	0.0	0.0	0.0
Istanbul	ssp370	2046	Turkey		15.462250795112649	0.0	0.0	0.0	0.0	0.0	0.0	0.0	0.0	0.0	0.0
Istanbul	ssp370	2047	Turkey		15.550267960658449	0.0	0.0	0.0	0.0	0.0	0.0	0.0	0.0	0.0	0.0
Istanbul	ssp370	2048	Turkey		15.59867938352128	0.0	0.0	0.0	0.0	0.0	0.0	0.0	0.0	0.0	0.0
Istanbul	ssp370	2049	Turkey		15.58562900685564	0.0	0.0	0.0	0.0	0.0	0.0	0.0	0.0	0.0	0.0
Istanbul	ssp370	2050	Turkey		15.429897955439642	0.0	0.0	0.0	0.0	0.0	0.0	0.0	0.0	0.0	0.0
Istanbul	ssp370	2051	Turkey		15.49865653284643	0.0	0.0	0.0	0.0	0.0	0.0	0.0	0.0	0.0	0.0
Istanbul	ssp370	2052	Turkey		15.582953031300656	0.0	0.0	0.0	0.0	0.0	0.0	0.0	0.0	0.0	0.0
Istanbul	ssp370	2053	Turkey		15.804561527830932	0.0	0.0	0.0	0.0	0.0	0.0	0.0	0.0	0.0	0.0
Istanbul	ssp370	2054	Turkey		15.413236720982072	0.0	0.0	0.0	0.0	0.0	0.0	0.0	0.0	0.0	0.0
Istanbul	ssp370	2055	Turkey		15.722002121031823	0.0	0.0	0.0	0.0	0.0	0.0	0.0	0.0	0.0	0.0
Istanbul	ssp370	2056	Turkey		15.636404389956613	0.0	0.0	0.0	0.0	0.0	0.0	0.0	0.0	0.0	0.0
Istanbul	ssp370	2057	Turkey		15.711444856371383	0.0	0.0	0.0	0.0	0.0	0.0	0.0	0.0	0.0	0.0
Istanbul	ssp370	2058	Turkey		15.738566688783623	0.0	0.0	0.0	0.0	0.0	0.0	0.0	0.0	0.0	0.0
Istanbul	ssp370	2059	Turkey		15.82497684105324	0.0	0.0	0.0	0.0	0.0	0.0	0.0	0.0	0.0	0.0
Istanbul	ssp370	2060	Turkey		15.781882093163777	0.0	0.0	0.0	0.0	0.0	0.0	0.0	0.0	0.0	0.0
Istanbul	ssp370	2061	Turkey		15.862404203920269	0.0	0.0	0.0	0.0	0.0	0.0	0.0	0.0	0.0	0.0
Istanbul	ssp370	2062	Turkey		15.955925912273454	0.0	0.0	0.0	0.0	0.0	0.0	0.0	0.0	0.0	0.0
Istanbul	ssp370	2063	Turkey		16.18543815838006	0.0	0.0	0.0	0.0	0.0	0.0	0.0	0.0	0.0	0.0
Istanbul	ssp370	2064	Turkey		16.205686055741793	0.0	0.0	0.0	0.0	0.0	0.0	0.0	0.0	0.0	0.0
Istanbul	ssp370	2065	Turkey		15.965322560899455	0.0	0.0	0.0	0.0	0.0	0.0	0.0	0.0	0.0	0.0
Istanbul	ssp370	2066	Turkey		16.13169765460104	0.0	0.0	0.0	0.0	0.0	0.0	0.0	0.0	0.0	0.0
Istanbul	ssp370	2067	Turkey		16.181243280259338	0.0	0.0	0.0	0.0	0.0	0.0	0.0	0.0	0.0	0.0
Istanbul	ssp370	2068	Turkey		16.086554051864162	0.0	0.0	0.0	0.0	0.0	0.0	0.0	0.0	0.0	0.0
Istanbul	ssp370	2069	Turkey		16.089562012383688	0.0	0.0	0.0	0.0	0.0	0.0	0.0	0.0	0.0	0.0
Istanbul	ssp370	2070	Turkey		16.158419339248532	0.0	0.0	0.0	0.0	0.0	0.0	0.0	0.0	0.0	0.0
Istanbul	ssp370	2071	Turkey		16.31993916556396	0.0	0.0	0.0	0.0	0.0	0.0	0.0	0.0	0.0	0.0
Istanbul	ssp370	2072	Turkey		16.33683830378068	0.0	0.0	0.0	0.0	0.0	0.0	0.0	0.0	0.0	0.0
Istanbul	ssp370	2073	Turkey		16.305136741443135	0.0	0.0	0.0	0.0	0.0	0.0	0.0	0.0	0.0	0.0
Istanbul	ssp370	2074	Turkey		16.33338691614557	0.0	0.0	0.0	0.0	0.0	0.0	0.0	0.0	0.0	0.0
Istanbul	ssp370	2075	Turkey		16.55443600570281	0.0	0.0	0.0	0.0	0.0	0.0	0.0	0.0	0.0	0.0
Istanbul	ssp370	2076	Turkey		16.467677109997958	0.0	0.0	0.0	0.0	0.0	0.0	0.0	0.0	0.0	0.0
Istanbul	ssp370	2077	Turkey		16.48674705530616	0.0	0.0	0.0	0.0	0.0	0.0	0.0	0.0	0.0	0.0
Istanbul	ssp370	2078	Turkey		16.6969792271963	0.0	0.0	0.0	0.0	0.0	0.0	0.0	0.0	0.0	0.0
Istanbul	ssp370	2079	Turkey		16.39924268758933	0.0	0.0	0.0	0.0	0.0	0.0	0.0	0.0	0.0	0.0
Istanbul	ssp370	2080	Turkey		16.67680541176383	0.0	0.0	0.0	0.0	0.0	0.0	0.0	0.0	0.0	0.0
Istanbul	ssp370	2081	Turkey		16.746444288065504	0.0	0.0	0.0	0.0	0.0	0.0	0.0	0.0	0.0	0.0
Istanbul	ssp370	2082	Turkey		16.748698472749517	0.0	0.0	0.0	0.0	0.0	0.0	0.0	0.0	0.0	0.0
Istanbul	ssp370	2083	Turkey		16.779979660004116	0.0	0.0	0.0	0.0	0.0	0.0	0.0	0.0	0.0	0.0
Istanbul	ssp370	2084	Turkey		16.90728571556393	0.0	0.0	0.0	0.0	0.0	0.0	0.0	0.0	0.0	0.0
Istanbul	ssp370	2085	Turkey		17.019952456575126	0.0	0.0	0.0	0.0	0.0	0.0	0.0	0.0	0.0	0.0
Istanbul	ssp370	2086	Turkey		16.88527699296686	0.0	0.0	0.0	0.0	0.0	0.0	0.0	0.0	0.0	0.0
Istanbul	ssp370	2087	Turkey		16.915791898388328	0.0	0.0	0.0	0.0	0.0	0.0	0.0	0.0	0.0	0.0
Istanbul	ssp370	2088	Turkey		17.00003885189453	0.0	0.0	0.0	0.0	0.0	0.0	0.0	0.0	0.0	0.0
Istanbul	ssp370	2089	Turkey		16.94668317922146	0.0	0.0	0.0	0.0	0.0	0.0	0.0	0.0	0.0	0.0
Istanbul	ssp370	2090	Turkey		17.122439342855827	0.0	0.0	0.0	0.0	0.0	0.0	0.0	0.0	0.0	0.0
Istanbul	ssp370	2091	Turkey		17.156300333428433	0.0	0.0	0.0	0.0	0.0	0.0	0.0	0.0	0.0	0.0
Istanbul	ssp370	2092	Turkey		17.183295360572053	0.0	0.0	0.0	0.0	0.0	0.0	0.0	0.0	0.0	0.0
Istanbul	ssp370	2093	Turkey		17.18221881981787	0.0	0.0	0.0	0.0	0.0	0.0	0.0	0.0	0.0	0.0
Istanbul	ssp370	2094	Turkey		17.46091229900432	0.0	0.0	0.0	0.0	0.0	0.0	0.0	0.0	0.0	0.0
Istanbul	ssp370	2095	Turkey		17.186845543934574	0.0	0.0	0.0	0.0	0.0	0.0	0.0	0.0	0.0	0.0
Istanbul	ssp370	2096	Turkey		17.431738669269023	0.0	0.0	0.0	0.0	0.0	0.0	0.0	0.0	0.0	0.0
Istanbul	ssp370	2097	Turkey		17.40644369181551	0.0	0.0	0.0	0.0	0.0	0.0	0.0	0.0	0.0	0.0
Istanbul	ssp370	2098	Turkey		17.355486317664322	0.0	0.0	0.0	0.0	0.0	0.0	0.0	0.0	0.0	0.0
Jerusalem	ssp370	2024	Israel	5967213.5	20.464478203113146	-2715781.1607728517	-595.2397064707468	179.6934341261565	-1370.1728470676499	-16.819418550026626	-46.015331162023145	12.376494061969908	-63974471.55297604	-31987235.77648802	-95961707.32946406	5967213.5
Jerusalem	ssp370	2025	Israel	5967213.5	20.426799556327683	-2080808.3911521947	-456.0675925812877	371.05509072416294	-1283.190275886738	-12.886895217742413	-44.04906949588102	18.275279060396272	-49016695.14088408	-24508347.57044204	-73525042.71132612	5967213.5
Jerusalem	ssp370	2026	Israel	5967213.5	20.55024436481194	-3606131.44273818	-790.384973750819	-88.63130838394295	-1492.138639117695	-22.33354990376361	-48.77239683889163	4.105297031364401	-84948064.56868382	-42474032.28434191	-127422096.85302573	5967213.5
Jerusalem	ssp370	2027	Israel	5967213.5	20.57201938244606	-3277557.243211909	-718.368710840951	10.391053117125693	-1447.1284747990276	-20.298619009332313	-47.754931391675996	7.157693373011398	-77207985.55044147	-38603992.77522074	-115811978.32566221	5967213.5
Jerusalem	ssp370	2028	Israel	5967213.5	20.491718037554666	-3282967.067741954	-719.5544258064406	8.76069503957774	-1447.8695466524584	-20.33212321960054	-47.77168349681009	7.107437057609033	-77335422.42588012	-38667711.21294006	-116003133.63882017	5967213.5
Jerusalem	ssp370	2029	Israel	5967213.5	20.50069587582419	-4091990.867773721	-896.8747107449101	-235.0546967508178	-1558.694724739002	-25.34258212778152	-50.276912950900574	-0.40825130466242854	-96393243.00008462	-48196621.50004231	-144589864.50012693	5967213.5
Jerusalem	ssp370	2030	Israel	5967213.5	20.57206688143795	-3314756.2196784066	-726.5219111623753	-0.8195973248327846	-1452.2242249999176	-20.529000294783316	-47.87012203440147	6.812121444834887	-78084265.60427271	-39042132.802136354	-117126398.40640905	5967213.5
Jerusalem	ssp370	2031	Israel	5967213.5	20.652078244295463	-3780531.30111695	-828.6096002447957	-141.19016981316076	-1516.0290306764305	-23.413645846509795	-49.3124448102647	2.48515311724519	-89056325.91899112	-44528162.95949556	-133584488.87848668	5967213.5
Jerusalem	ssp370	2032	Israel	5967213.5	20.69815790614003	-2391901.3384710317	-524.2523481580195	277.3010518061567	-1325.8057481221952	-14.813560946370806	-45.01240236019524	15.385280467453583	-56344975.93023796	-28172487.96511898	-84517463.89535694	5967213.5
Jerusalem	ssp370	2033	Israel	5967213.5	20.691077595232336	-2478436.6577598182	-543.2189934815885	251.22191448624903	-1337.6599014494261	-15.349492845266425	-45.28036830964305	14.581382619110173	-58383450.680019595	-29191725.340009797	-87575176.0200294	5967213.5
Jerusalem	ssp370	2034	Israel	5967213.5	20.866459389831412	-2691832.4268811634	-589.9906689054453	186.91086077844625	-1366.8921985893364	-16.67109887505218	-45.941171324535915	12.59897357443154	-63410321.68066173	-31705160.840330865	-95115482.52099259	5967213.5
Jerusalem	ssp370	2035	Israel	5967213.5	20.86405152816091	-558003.2033504015	-122.30207196719607	829.9826815685385	-1074.5868255029309	-3.455834205265276	-39.333538989642456	32.42187057911197	-13144637.931374522	-6572318.965687261	-19716956.897061784	5967213.5
Jerusalem	ssp370	2036	Israel	5967213.5	20.838855224214484	-2444938.178028983	-535.8768609378442	261.3173467338977	-1333.0710686095858	-15.142029534333851	-45.176636654176725	14.89257758550913	-57594341.612778574	-28797170.806389287	-86391512.41916786	5967213.5
Jerusalem	ssp370	2037	Israel	5967213.5	20.780543849579878	-4708105.166240369	-1031.9134610937645	-420.73297848049265	-1643.0939437070358	-29.158310880246724	-52.184777327133176	-6.131844433360243	-110906778.63762484	-55453389.31881242	-166360167.95643726	5967213.5
Jerusalem	ssp370	2038	Israel	5967213.5	20.94327142618195	-2249596.19771419	-493.06218032090305	320.1875325821918	-1306.3118932239975	-13.932234513011153	-44.57173914351539	16.70727011749311	-52992755.83581756	-26496377.91790878	-79489133.75372633	5967213.5
Jerusalem	ssp370	2039	Israel	5967213.5	20.9381787483035	-1657128.9742375528	-363.2063505178046	498.7392985614522	-1225.1519995970611	-10.262957196871355	-42.73710048544551	22.211186091702785	-39036264.023498185	-19518132.011749092	-58554396.03524728	5967213.5
Jerusalem	ssp370	2040	Israel	5967213.5	20.882767771625364	-3554883.061755943	-779.1524518916985	-73.18659082765203	-1485.1183129557446	-22.016157625548566	-48.6137006997841	4.581385448687016	-83740828.82427235	-41870414.412136175	-125611243.23640853	5967213.5
Jerusalem	ssp370	2041	Israel	5967213.5	20.982045570312167	-2471411.7951791463	-541.6792975734963	253.33899635987586	-1336.6975915068683	-15.305986355970688	-45.258615064995155	14.64664235305382	-58217969.05807521	-29108984.529037606	-87326953.58711281	5967213.5
Jerusalem	ssp370	2042	Israel	5967213.5	20.935143795302267	-2368028.641789374	-519.0199762825871	284.49556313487597	-1322.5355157000502	-14.665712186240121	-44.938477980129896	15.60705360764969	-55782617.23329528	-27891308.61664764	-83673925.84994292	5967213.5
Jerusalem	ssp370	2043	Israel	5967213.5	21.10997256558908	-2346401.880458859	-514.2798642101454	291.01321723448314	-1319.5729456547742	-14.531772988209958	-44.871508381114786	15.807962404694933	-55273165.05522348	-27636582.52761174	-82909747.58283523	5967213.5
Jerusalem	ssp370	2044	Israel	5967213.5	20.9815685315135	-3004979.1594528398	-658.6255691951278	92.53787288013268	-1409.789011270388	-18.6104841387736	-46.910863956396646	9.689895678849368	-70786982.59288096	-35393491.29644048	-106180473.88932145	5967213.5
Jerusalem	ssp370	2045	Israel	5967213.5	21.021115160277965	-2568926.8467712654	-563.0524595662894	223.95089861978545	-1350.055817752364	-15.90991810545978	-45.56058093973971	13.740744728820204	-60515088.569829896	-30257544.284914948	-90772632.85474485	5967213.5
Jerusalem	ssp370	2046	Israel	5967213.5	21.193659423996863	-1994020.669542403	-437.0456262010596	397.21029449697676	-1271.3015468990955	-12.349400136827022	-43.78032195542333	19.08152168176933	-46972274.6597827	-23486137.32989135	-70458411.98967405	5967213.5
Jerusalem	ssp370	2047	Israel	5967213.5	21.191757411788675	-2097521.237969975	-459.7306822947737	366.0183423681194	-1285.4797069576668	-12.990401483214356	-44.10082262861699	18.120019662188298	-49410392.37936446	-24705196.18968223	-74115588.56904669	5967213.5
Jerusalem	ssp370	2048	Israel	5967213.5	21.268068337144467	-2281213.85276609	-499.9920773185802	310.65892421038575	-1310.6430788475457	-14.128049470994334	-44.66964662250697	16.41354768051835	-53737559.13694737	-26868779.568473686	-80606338.70542106	5967213.5
Jerusalem	ssp370	2049	Israel	5967213.5	21.2011971680403	-3001770.784490037	-657.9223637238283	93.50478040316943	-1409.349507850826	-18.590613980550216	-46.90092887728491	9.719700916184522	-70711404.3041168	-35355702.1520584	-106067106.45617521	5967213.5
Jerusalem	ssp370	2050	Israel	5967213.5	21.274004229433586	-4094308.9041061494	-897.3827735027025	-235.7532830427824	-1559.0122639626222	-25.35693822681202	-50.28409100041584	-0.4297854532082539	-96447847.97030449	-48223923.985152245	-144671771.95545673	5967213.5
Jerusalem	ssp370	2051	Israel	5967213.5	21.260707945617693	-3505576.7851354545	-768.345596742002	-58.32716499681942	-1478.3640284871847	-21.710793218577194	-48.461018496298415	5.039432059144033	-82579342.38471581	-41289671.192357905	-123869013.57707372	5967213.5
Jerusalem	ssp370	2052	Israel	5967213.5	21.299371838450156	-3584311.3267961917	-785.6024825854513	-82.05538303156186	-1489.1495821393403	-22.19841321891601	-48.70482849646781	4.308002058635807	-84434057.62041548	-42217028.81020774	-126651086.43062322	5967213.5
Jerusalem	ssp370	2053	Israel	5967213.5	21.504529756081592	-2972384.764957647	-651.4815923194692	102.36084108416321	-1405.3240257231014	-18.40862002272572	-46.80993189837265	9.992691852921354	-70019170.66696504	-35009585.33348252	-105028756.00044756	5967213.5
Jerusalem	ssp370	2054	Israel	5967213.5	21.32854705972515	-3064357.0680538164	-671.6399053268485	74.64316069901656	-1417.9229713527136	-18.978224335152582	-47.09473405458613	9.138285384280948	-72185722.07142842	-36092861.03571421	-108278583.10714263	5967213.5
Jerusalem	ssp370	2055	Israel	5967213.5	21.438287014090985	-1879162.6723906705	-411.87127066095377	431.8250333646222	-1255.5675746865293	-11.638059784439243	-43.424651779229436	20.14853221035098	-44266614.94848093	-22133307.474240463	-66399922.422721386	5967213.5
Jerusalem	ssp370	2056	Israel	5967213.5	21.366122267561988	-2923550.934163698	-640.7782869399732	117.07788598097	-1398.6344598609166	-18.106181574669442	-46.658712674344514	10.446349525005715	-68868813.42755425	-34434406.713777125	-103303220.14133137	5967213.5
Jerusalem	ssp370	2057	Israel	5967213.5	21.45647644159275	-4413493.164394285	-967.340967538458	-331.9457998419464	-1602.7361352349694	-27.33371520203709	-51.27247948802834	-3.394950916045744	-103966732.28797549	-51983366.143987745	-155950098.43196324	5967213.5
Jerusalem	ssp370	2058	Israel	5967213.5	21.473636126757334	-2832255.683084472	-620.7683688952113	144.59152329251788	-1386.1282610829403	-17.5407703914304	-46.376007082724996	11.294466299864283	-66718211.04196743	-33359105.520983715	-100077316.56295115	5967213.5
Jerusalem	ssp370	2059	Israel	5967213.5	21.438633139845855	-3281429.3520336496	-719.2173922265381	9.224116211943738	-1447.6589006650195	-20.3225998145183	-47.76692179426893	7.12172216523247	-77299199.12804653	-38649599.564023264	-115948798.6920698	5967213.5
Jerusalem	ssp370	2060	Israel	5967213.5	21.474046340464916	-3455521.832839866	-757.374648293654	-43.24211088034076	-1471.507185706967	-21.400792101653195	-48.30601793783639	5.50443373453011	-81400219.71902634	-40700109.85951317	-122100329.57853952	5967213.5
Jerusalem	ssp370	2061	Israel	5967213.5	21.601370912171983	-1417113.6717812764	-310.6002568287579	571.0726773838917	-1192.2731910414068	-8.77649065504093	-41.993867214530255	24.440885904448564	-33382328.29367724	-16691164.14683862	-50073492.44051586	5967213.5
Jerusalem	ssp370	2062	Israel	5967213.5	21.792994123770818	-2970186.9270982845	-650.9998744324853	103.02320317876615	-1405.0229520437367	-18.395008338766893	-46.80312605639323	10.013109378859625	-69967397.15971678	-34983698.57985839	-104951095.73957518	5967213.5
Jerusalem	ssp370	2063	Israel	5967213.5	21.785781634625277	-3686615.2812896566	-808.0252671319645	-112.88671178301752	-1503.163822480911	-22.83200367708774	-49.02162372555365	3.3576163713783416	-86843987.22779107	-43421993.613895535	-130265980.8416866	5967213.5
Jerusalem	ssp370	2064	Israel	5967213.5	21.86571979186539	-3128839.4849448698	-685.7730377961207	55.21010355376734	-1426.7561791460087	-19.377577852465905	-47.29441081324271	8.539255108311139	-73704706.22399911	-36852353.11199956	-110557059.33599867	5967213.5
Jerusalem	ssp370	2065	Israel	5967213.5	21.817772787148158	-3649928.784991714	-799.9843912310453	-101.83050741925376	-1498.1382750428365	-22.604796291867814	-48.90802003294367	3.698427449208282	-85979779.44562821	-42989889.722814105	-128969669.16844231	5967213.5
Jerusalem	ssp370	2066	Israel	5967213.5	21.82867228535754	-4666078.98845913	-1022.7022440458213	-408.06755503957106	-1637.3369330520716	-28.898033695777592	-52.05463873489857	-5.741428656656424	-109916786.30916297	-54958393.15458149	-164875179.46374446	5967213.5
Jerusalem	ssp370	2067	Israel	5967213.5	21.873153841393982	-2161458.07082419	-473.7442347011772	346.74970780931494	-1294.2381772116692	-13.386376080899588	-44.29880992745956	17.526057765660568	-50916524.44688919	-25458262.223444596	-76374786.67033379	5967213.5
Jerusalem	ssp370	2068	Israel	5967213.5	21.923243285368052	-3408469.917997577	-747.0618998350703	-29.06208174978815	-1465.0617179203523	-21.109389443462945	-48.160316608741226	5.9415377218156635	-80291838.29600535	-40145919.14800268	-120437757.44400802	5967213.5
Jerusalem	ssp370	2069	Israel	5967213.5	21.851432342438983	-4359211.046170794	-955.4435169689259	-315.58680530883953	-1595.300228629012	-26.997534334679273	-51.1043890543494	-2.8906796150089207	-102688032.11938909	-51344016.05969454	-154032048.17908365	5967213.5
Jerusalem	ssp370	2070	Israel	5967213.5	21.92633372889949	-5033445.918390337	-1103.221023208826	-518.7808763887022	-1687.6611700289495	-31.17321633758948	-53.19223005580449	-9.154202619374146	-118570688.74720058	-59285344.37360029	-177856033.12080085	5967213.5
Jerusalem	ssp370	2071	Israel	5967213.5	22.061962904536585	-5172780.648650095	-1133.7601421698687	-560.772164960136	-1706.7481193796011	-32.036146377993234	-53.62369507600637	-10.44859767997977	-121852936.17792062	-60926468.08896031	-182779404.26688093	5967213.5
Jerusalem	ssp370	2072	Israel	5967213.5	22.025620061800065	-3546518.465131459	-777.319115645236	-70.66575348876609	-1483.9724778017057	-21.96435387432541	-48.58779882417248	4.659091075521857	-83543787.67215943	-41771893.83607972	-125315681.50823915	5967213.5
Jerusalem	ssp370	2073	Israel	5967213.5	22.06616997658967	-4181975.6605885224	-916.5974050604827	-262.17340143473007	-1571.021408686235	-25.899877360310043	-50.5555605671648	-1.2441941534550551	-98512975.49226111	-49256487.746130556	-147769463.23839167	5967213.5
Jerusalem	ssp370	2074	Israel	5967213.5	22.040672387658656	-4493956.617310714	-984.9767928352098	-356.1950596249801	-1613.7585260454393	-27.83204272272598	-51.52164324837277	-4.142442197078978	-105862174.7315749	-52931087.36578745	-158793262.09736234	5967213.5
Jerusalem	ssp370	2075	Israel	5967213.5	22.290072455689746	-5084410.2942423895	-1114.3912973681797	-534.1400033578136	-1694.6425913785456	-31.488849710770545	-53.35004674239507	-9.627652679145825	-119771234.30670895	-59885617.15335447	-179656851.46006343	5967213.5
Jerusalem	ssp370	2076	Israel	5967213.5	22.128503089092977	-4513046.424997245	-989.1608602733536	-361.94815235242754	-1616.3735681942792	-27.95027001959248	-51.580756896806015	-4.319783142378725	-106311864.99986081	-53155932.499930404	-159467797.4997912	5967213.5
Jerusalem	ssp370	2077	Israel	5967213.5	22.195249696890432	-6026512.167075611	-1320.87937908505	-818.0611157185103	-1823.6976424515894	-37.32348983009186	-56.2673668020557	-18.379612858127793	-141963916.96248809	-70981958.48124404	-212945875.44373214	5967213.5
Jerusalem	ssp370	2078	Israel	5967213.5	22.19743480054241	-3909645.0573277567	-856.9085057156574	-180.10116483559545	-1533.715846595719	-24.213275189861378	-49.712259481940436	1.2857091022180214	-92097802.32479095	-46048901.16239548	-138146703.48718643	5967213.5
Jerusalem	ssp370	2079	Israel	5967213.5	22.175996368937408	-5810204.085425887	-1273.4693885864806	-752.8723787829772	-1794.0663983899838	-35.98384722060272	-55.597545497311124	-16.370148943894016	-136868441.88663873	-68434220.94331937	-205302662.82995808	5967213.5
Jerusalem	ssp370	2080	Israel	5967213.5	22.20924577356034	-3772289.6513809105	-826.8032112615542	-138.7063849612034	-1514.9000375619046	-23.362603531887714	-49.286923652953604	2.561716589178502	-88862180.97307149	-44431090.48653574	-133293271.45960723	5967213.5
Jerusalem	ssp370	2081	Israel	5967213.5	22.464062104974914	-5445177.204700847	-1193.4634969207182	-642.8642777425541	-1744.0627160988822	-33.72315700829691	-54.46720039115823	-12.97911362543531	-128269662.96648063	-64134831.483240314	-192404494.44972095	5967213.5
Jerusalem	ssp370	2082	Israel	5967213.5	22.385716743022847	-5848576.969009625	-1281.8798836185326	-764.4368094520489	-1799.3229577850163	-36.22149876605444	-55.71637127003699	-16.726626262071633	-137772375.15810123	-68886187.57905062	-206658562.73715186	5967213.5
Jerusalem	ssp370	2083	Israel	5967213.5	22.453552270935567	-4938567.160024695	-1082.4256789095068	-490.1872779771386	-1674.664079841875	-30.585611720727044	-52.898427747373276	-8.272795694080472	-116335671.24442162	-58167835.62221081	-174503506.86663243	5967213.5
Jerusalem	ssp370	2084	Israel	5967213.5	22.487535296724943	-4491495.062611592	-984.4372739970461	-355.4532212225047	-1613.421326771587	-27.816797783492206	-51.51402077875586	-4.119574788228235	-105804188.9618267	-52902094.48091335	-158706283.44274005	5967213.5
Jerusalem	ssp370	2085	Israel	5967213.5	22.631450471596906	-6416047.220842297	-1406.2569251161046	-935.4552415112105	-1877.0586087209988	-39.73596444470451	-57.47360410936199	-21.998324780046694	-151140024.21885943	-75570012.10942972	-226710036.32828915	5967213.5
Jerusalem	ssp370	2086	Israel	5967213.5	22.56237130707976	-5781590.376398122	-1267.1978907173814	-744.2490692129659	-1790.1467122217966	-35.80663634832852	-55.50894006117401	-16.10433263548265	-136194401.2309841	-68097200.61549205	-204291601.84647614	5967213.5
Jerusalem	ssp370	2087	Israel	5967213.5	22.652714743570872	-6240719.672192968	-1367.8289692477586	-882.6168021922347	-1853.0411363032824	-38.65012311600064	-56.93068344501009	-20.36956278699091	-147009909.67372143	-73504954.83686072	-220514864.51058215	5967213.5
Jerusalem	ssp370	2088	Israel	5967213.5	22.62580762510417	-4365480.511925811	-956.8176464494777	-317.47623334459854	-1596.1590595543566	-27.036362488487057	-51.12380313125331	-2.9489218457205197	-102835719.18799023	-51417859.59399512	-154253578.78198534	5967213.5
Jerusalem	ssp370	2089	Israel	5967213.5	22.645084992145826	-6192548.263160868	-1357.270852199627	-868.0993912510537	-1846.4423131482001	-38.35178718880659	-56.78151548141306	-19.9220588961998	-145875156.8146531	-72937578.40732655	-218812735.22197965	5967213.5
Jerusalem	ssp370	2090	Israel	5967213.5	22.747210307199143	-6555637.389396085	-1436.8520305525512	-977.5235114863247	-1896.1805496187778	-40.60047646956377	-57.905860121791655	-23.295092817335643	-154428288.89799076	-77214144.44899538	-231642433.34698614	5967213.5
Jerusalem	ssp370	2091	Israel	5967213.5	22.888621123794874	-6975148.963829557	-1528.7997728941343	-1103.9516572060013	-1953.6478885822673	-43.19860214290329	-59.20492295846141	-27.192281327344894	-164310539.96902382	-82155269.98451191	-246465809.95353574	5967213.5
Jerusalem	ssp370	2092	Israel	5967213.5	22.793550105806226	-7454097.79993368	-1633.7748602594215	-1248.2924023332712	-2019.2573181855716	-46.16483559898521	-60.688039686502385	-31.641631511467864	-175592928.6729631	-87796464.33648156	-263389393.00944465	5967213.5
Jerusalem	ssp370	2093	Israel	5967213.5	22.860708680064025	-6633159.718190415	-1453.8432259047331	-1000.8864050955747	-1906.8000467138916	-41.08058897413439	-58.145916374076975	-24.015261574191577	-156254448.56424385	-78127224.28212193	-234381672.84636578	5967213.5
Jerusalem	ssp370	2094	Israel	5967213.5	23.09018768274142	-6246212.539243987	-1369.032885313735	-884.2721867829525	-1853.7935838445176	-38.68414162651435	-56.947692700266956	-20.420590552761453	-147139302.74558428	-73569651.37279214	-220708954.11837643	5967213.5
Jerusalem	ssp370	2095	Israel	5967213.5	22.787339106983847	-6473632.369948798	-1418.878327659995	-952.8096700090598	-1884.9469853109301	-40.09260169481793	-57.65192273441872	-22.53328065521682	-152496532.44441152	-76248266.22220576	-228744798.66661727	5967213.5
Jerusalem	ssp370	2096	Israel	5967213.5	23.049169101151623	-6312306.78492549	-1383.5192953261194	-904.1910005499808	-1862.847590102258	-39.09347754721456	-57.15236066061706	-21.034594433811876	-148696256.04551938	-74348128.02275969	-223044384.0682791	5967213.5
Jerusalem	ssp370	2097	Israel	5967213.5	22.990215843791947	-5805183.271134598	-1272.3689361390745	-751.3592566677942	-1793.378615610355	-35.952752234656664	-55.5819980043381	-16.32350646497494	-136750168.7556183	-68375084.37780915	-205125253.13342744	5967213.5
Jerusalem	ssp370	2098	Israel	5967213.5	23.05603371665423	-7122239.445147013	-1561.0387824979603	-1148.2802954112617	-1973.7972695846586	-44.109565222601034	-59.66040449831029	-28.5587259468915	-167775486.24255913	-83887743.12127957	-251663229.3638387	5967213.5
Kolkata	ssp370	2024	India	949483091.4999999	26.34291435068857	-1993520649.2524235	-436936.03271291894	-365931.3802807889	-507940.685145049	-42327.146595507875	-51498.357352368235	-33155.935838647514	-2381789840.7851033	-1190894920.3925517	-3572684761.177655	949483091.4999999
Kolkata	ssp370	2025	India	949483091.4999999	26.406204687078695	-2094732217.5115213	-459119.39013957046	-396433.4967424348	-521805.28353670624	-44476.10697295341	-52572.83754109101	-36379.37640481585	-2502713938.1300755	-1251356969.0650377	-3754070907.195113	949483091.4999999
Kolkata	ssp370	2026	India	949483091.4999999	26.493011203934152	-2227099631.148264	-488131.42600515793	-436325.0460576175	-539937.8059526983	-47286.57945216759	-53978.0737806981	-40595.08512363709	-2660861966.9298644	-1330430983.4649322	-3991292950.3947964	949483091.4999999
Kolkata	ssp370	2027	India	949483091.4999999	26.636884495393193	-2413426573.7384644	-528970.2079427362	-492478.3712217876	-565462.0446636848	-51242.74003503569	-55956.154072132165	-46529.32599793926	-2883478983.2583623	-1441739491.6291811	-4325218474.887544	949483091.4999999
Kolkata	ssp370	2028	India	949483091.4999999	26.64463555603283	-2521140676.912966	-552578.778501531	-524940.1557401305	-580217.4012629315	-53529.76456983512	-57099.66633953187	-49959.86280013839	-3012172085.4574676	-1506086042.7287338	-4518258128.186201	949483091.4999999
Kolkata	ssp370	2029	India	949483091.4999999	26.685576500207222	-2686768073.749112	-588880.6736984944	-574855.2616359553	-602906.0857610337	-57046.42496095924	-58857.99653509393	-55234.853386824565	-3210057997.142351	-1605028998.5711756	-4815086995.713527	949483091.4999999
Kolkata	ssp370	2030	India	949483091.4999999	26.505753569346115	-2104671609.490995	-461297.8870117839	-399428.92994172825	-523166.8440818396	-44687.14371417955	-52678.35591170408	-36695.93151665506	-2514589181.4836693	-1257294590.7418346	-3771883772.225504	949483091.4999999
Kolkata	ssp370	2031	India	949483091.4999999	26.669023725161892	-2585344365.6999207	-566650.8198794937	-544289.2126348291	-589012.4271241582	-54892.96035527939	-57781.26423225402	-52004.65647830485	-3088880442.4795127	-1544440221.2397563	-4633320663.719269	949483091.4999999
Kolkata	ssp370	2032	India	949483091.4999999	26.741597966110575	-2735869630.439116	-599642.6587264405	-589652.9910493812	-609632.3264035	-58088.966852293175	-59379.2674807609	-56798.666223825494	-3268722846.6561112	-1634361423.3280556	-4903084269.984167	949483091.4999999
Kolkata	ssp370	2033	India	949483091.4999999	26.651951455335862	-2658406597.5052285	-582664.4597272323	-566307.9674254698	-599020.9520289949	-56444.24390851331	-58556.90600887097	-54331.58180815568	-3176172681.7267966	-1588086340.8633983	-4764259022.590195	949483091.4999999
Kolkata	ssp370	2034	India	949483091.4999999	26.63695466644293	-2349796216.748767	-515023.8283285559	-473302.09925228974	-556745.5574048221	-49891.71743627973	-55280.64277275419	-44502.79209980533	-2807455623.3295846	-1403727811.6647923	-4211183434.994377	949483091.4999999
Kolkata	ssp370	2035	India	949483091.4999999	26.665204988144573	-2547758880.113081	-558412.9052303233	-532962.0799922199	-583863.7304684267	-54094.931822746425	-57382.24996598753	-50807.613679505375	-3043974598.2559943	-1521987299.1279972	-4565961897.383991	949483091.4999999
Kolkata	ssp370	2036	India	949483091.4999999	26.691350233157053	-2720217495.2722406	-596212.0537583584	-584935.909218268	-607488.1982984486	-57756.635095414036	-59213.10160232134	-56300.16858850683	-3250022214.414839	-1625011107.2074194	-4875033321.622258	949483091.4999999
Kolkata	ssp370	2037	India	949483091.4999999	26.799026162532666	-2705144014.482821	-592908.2771469788	-580393.216377621	-605423.3379163364	-57436.58953615814	-59053.078822693395	-55820.10024962296	-3232012938.502414	-1616006469.251207	-4848019407.753621	949483091.4999999
Kolkata	ssp370	2038	India	949483091.4999999	26.85746831700883	-2834179703.3157644	-621190.0719596787	-619280.6842450835	-623099.4596742739	-60176.32163741882	-60422.944873323744	-59929.698401514004	-3386180337.207925	-1693090168.6039624	-5079270505.811888	949483091.4999999
Kolkata	ssp370	2039	India	949483091.4999999	26.91035662312724	-2971697579.5637026	-651330.9763427883	-660724.4277718592	-641937.5249137173	-63096.150589093144	-61882.8593491609	-64309.44182902547	-3550481961.4205766	-1775240980.7102883	-5325722942.130865	949483091.4999999
Kolkata	ssp370	2040	India	949483091.4999999	26.846984058509815	-2911060703.0150843	-638040.7020307624	-642450.3005928237	-633631.1034687011	-61808.68664246744	-61239.12737584804	-62378.2459090869	-3478035108.866239	-1739017554.4331195	-5217052663.299358	949483091.4999999
Kolkata	ssp370	2041	India	949483091.4999999	26.899282022671752	-3002887942.454189	-658167.2202639908	-670124.2631635128	-646210.1773644689	-63758.39557909485	-62213.98184416175	-65302.809314028025	-3587747133.211403	-1793873566.6057014	-5381620699.817104	949483091.4999999
Kolkata	ssp370	2042	India	949483091.4999999	26.87039233980852	-2867534657.459127	-628500.7468404155	-629332.8622060968	-627668.6314747344	-60884.5260065291	-60777.04705787888	-60992.00495517944	-3426031688.1072965	-1713015844.0536482	-5139047532.160945	949483091.4999999
Kolkata	ssp370	2043	India	949483091.4999999	26.933541944978654	-3180145012.235362	-697018.0848735631	-723544.2020016746	-670491.9677454516	-67521.98136413773	-64095.77473668319	-70948.18799159233	-3799527777.7562165	-1899763888.8781083	-5699291666.634325	949483091.4999999
Kolkata	ssp370	2044	India	949483091.4999999	26.842824690207856	-2890390608.943842	-633510.2704535038	-636220.957174093	-630799.5837329145	-61369.81177943341	-61019.689944331025	-61719.93361453586	-3453339192.079316	-1726669596.039658	-5180008788.118975	949483091.4999999
Kolkata	ssp370	2045	India	949483091.4999999	26.98624802189175	-3129923677.488328	-686010.6690385966	-708409.0052285957	-663612.3328485976	-66455.66394281763	-63562.61602602314	-69348.7118596122	-3739525055.9705176	-1869762527.9852588	-5609287583.955776	949483091.4999999
Kolkata	ssp370	2046	India	949483091.4999999	26.969799015046544	-3210646241.762963	-703703.2858659138	-732736.3533661569	-674670.2183656709	-68169.59442700808	-64419.58126811836	-71919.60758589787	-3835969596.729862	-1917984798.364931	-5753954395.094793	949483091.4999999
Kolkata	ssp370	2047	India	949483091.4999999	27.10737989079817	-3150302770.75138	-690477.3196167999	-714550.6497736252	-666403.9894599746	-66888.3601721504	-63778.964140689524	-69997.75620361135	-3763873295.010102	-1881936647.505051	-5645809942.515153	949483091.4999999
Kolkata	ssp370	2048	India	949483091.4999999	26.89451425325387	-2825458207.938089	-619278.5113289552	-616652.2883778387	-621904.7342800717	-59991.14371437032	-60330.35591179949	-59651.93151694126	-3375760194.7856283	-1687880097.3928142	-5063640292.178442	949483091.4999999
Kolkata	ssp370	2049	India	949483091.4999999	27.031631724429953	-3267132323.2292995	-716083.7968722342	-749759.5559998474	-682408.037744621	-69368.92720127724	-65019.24765525294	-73718.60674730162	-3903457222.219326	-1951728611.109663	-5855185833.328989	949483091.4999999
Kolkata	ssp370	2050	India	949483091.4999999	27.05814643256352	-3198929743.103669	-701135.2861597673	-729205.3537702054	-673065.2185493292	-67920.82551833193	-64295.1968137803	-71546.45422288368	-3821971127.495677	-1910985563.7478385	-5732956691.243515	949483091.4999999
Kolkata	ssp370	2051	India	949483091.4999999	27.147344476197908	-3534764648.5018015	-774742.9366579881	-830415.873205259	-719070.0001107173	-75051.3928781444	-67860.48049368653	-82242.30526260237	-4223215110.675957	-2111607555.3379786	-6334822666.013936	949483091.4999999
Kolkata	ssp370	2052	India	949483091.4999999	27.1672511143826	-3454279478.6736193	-757102.3514901674	-806160.0685995055	-708044.6343808293	-73342.5028381248	-67006.03547367672	-79678.97020257295	-4127054200.628455	-2063527100.3142276	-6190581300.942682	949483091.4999999
Kolkata	ssp370	2053	India	949483091.4999999	27.197747335836738	-3469505963.2157154	-760439.6631706269	-810748.8721601372	-710130.4541811164	-73665.79702802398	-67167.68256862632	-80163.91148742173	-4145246280.157118	-2072623140.078559	-6217869420.235677	949483091.4999999
Kolkata	ssp370	2054	India	949483091.4999999	27.037930828949033	-3147959542.545848	-689963.7353525737	-713844.4714103141	-666082.9992948332	-66838.60790908782	-63754.08800915824	-69923.12780901747	-3761073686.6204567	-1880536843.3102283	-5641610529.930685	949483091.4999999
Kolkata	ssp370	2055	India	949483091.4999999	27.222295592222192	-3453056455.3515244	-756834.2915839547	-805791.486228463	-707877.0969394464	-73316.53516757999	-66993.05163840433	-79640.01869675578	-4125592974.4682436	-2062796487.2341218	-6188389461.702366	949483091.4999999
Kolkata	ssp370	2056	India	949483091.4999999	27.271854893835922	-3787640964.0803413	-830167.882538216	-906625.1737905723	-753710.5912858597	-80420.55365610562	-70545.06088266714	-90296.04642954419	-4525343026.755436	-2262671513.377718	-6788014540.133154	949483091.4999999
Kolkata	ssp370	2057	India	949483091.4999999	27.324791149939173	-3693392584.088871	-809510.7033620034	-878221.55242328	-740799.8543007268	-78419.43819347775	-69544.50315135319	-87294.3732356024	-4412738307.03092	-2206369153.51546	-6619107460.54638	949483091.4999999
Kolkata	ssp370	2058	India	949483091.4999999	27.377641940310074	-3754756173.059868	-822960.2571090711	-896714.6888254983	-749205.8253926442	-79722.33195932621	-70195.95003427743	-89248.71388437507	-4486053410.568985	-2243026705.2844925	-6729080115.8534775	949483091.4999999
Kolkata	ssp370	2059	India	949483091.4999999	27.248872132474226	-3704756310.288225	-812001.3830769303	-881646.2370313045	-742356.5291225561	-78660.71691055123	-69665.14250988993	-87656.29131121261	-4426315295.874868	-2213157647.937434	-6639472943.812303	949483091.4999999
Kolkata	ssp370	2060	India	949483091.4999999	27.3890034028245	-4123126067.623354	-903698.8641366845	-1007730.2734884666	-799667.4547849025	-87543.69389726418	-74106.63100324641	-100980.75679128202	-4926169078.721849	-2463084539.3609247	-7389253618.082774	949483091.4999999
Kolkata	ssp370	2061	India	949483091.4999999	27.4706766950881	-4075279830.2521515	-893212.0175895717	-993310.8594861863	-793113.1756929569	-86527.80539667943	-73598.68675295403	-99456.92404040488	-4869004041.51331	-2434502020.756655	-7303506062.269966	949483091.4999999
Kolkata	ssp370	2062	India	949483091.4999999	27.426136405571526	-4082761040.2740707	-894851.73485465	-995565.4707256691	-794137.9989836309	-86686.64913548305	-73678.10862235584	-99695.1896486103	-4877942333.691857	-2438971166.8459287	-7316913500.5377865	949483091.4999999
Kolkata	ssp370	2063	India	949483091.4999999	27.445198355300597	-4011750255.2106314	-879287.7271695123	-974164.9601586049	-784410.49418042	-85178.92263645297	-72924.2453728408	-97433.5999000652	-4793101092.386593	-2396550546.1932964	-7189651638.579889	949483091.4999999
Kolkata	ssp370	2064	India	949483091.4999999	27.572024640576057	-4181555508.442918	-916505.3169190547	-1025339.1460642256	-807671.4877738839	-88784.28877547124	-74726.92844234995	-102841.64910859262	-4995978563.0625105	-2497989281.5312552	-7493967844.593765	949483091.4999999
Kolkata	ssp370	2065	India	949483091.4999999	27.522875131111164	-4371079355.2376	-958044.7901891222	-1082455.9218105683	-833633.6585676761	-92808.32717689402	-76738.94764306133	-108877.70671072676	-5222415130.474691	-2611207565.2373457	-7833622695.712037	949483091.4999999
Kolkata	ssp370	2066	India	949483091.4999999	27.76147181378104	-4574041477.408784	-1002529.638884176	-1143622.5887662675	-861436.6890020848	-97117.69186879942	-78893.62998901402	-115341.75374858489	-5464907286.667165	-2732453643.3335824	-8197360930.000748	949483091.4999999
Kolkata	ssp370	2067	India	949483091.4999999	27.768148709268946	-4390016116.472004	-962195.3131994023	-1088162.8909497035	-836227.7354491011	-93210.39929443796	-76939.98370183329	-109480.8148870427	-5245040120.861613	-2622520060.4308066	-7867560181.292419	949483091.4999999
Kolkata	ssp370	2068	India	949483091.4999999	27.515469644763417	-4060800770.223242	-890038.5249804955	-988947.3071487066	-791129.7428122843	-86220.38079255582	-73444.97445089222	-98995.78713421947	-4851704959.061417	-2425852479.5307083	-7277557438.592125	949483091.4999999
Kolkata	ssp370	2069	India	949483091.4999999	27.651962060490902	-4297243670.833826	-941861.6264841852	-1060204.0717162802	-823519.1812520905	-91240.62140022732	-75955.09475472796	-106526.1480457267	-5134198796.690414	-2567099398.345207	-7701298195.035622	949483091.4999999
Kolkata	ssp370	2070	India	949483091.4999999	27.761749722325344	-4565342489.105843	-1000623.0113109287	-1141000.9758530525	-860245.0467688051	-96932.99182404735	-78801.27996663799	-115064.70368145677	-5454514034.92291	-2727257017.461455	-8181771052.384365	949483091.4999999
Kolkata	ssp370	2071	India	949483091.4999999	27.6609657638858	-4335473056.173531	-950240.6698463123	-1071725.2563392047	-828756.0833534198	-92052.32144363355	-76360.94477643108	-107743.69811083603	-5179873950.171117	-2589936975.0855584	-7769810925.256676	949483091.4999999
Kolkata	ssp370	2072	India	949483091.4999999	27.70857463125448	-4462943705.126304	-978179.4422195228	-1110141.0683523691	-846217.8160866764	-94758.82405591922	-77714.19608257391	-111803.45202926455	-5332171493.107433	-2666085746.5537167	-7998257239.66115	949483091.4999999
Kolkata	ssp370	2073	India	949483091.4999999	27.770949803940105	-4758862843.790435	-1043038.4315157707	-1199322.1786347101	-886754.6843968313	-101041.88551673069	-80855.72681297964	-121228.04422048175	-5685725492.374164	-2842862746.187082	-8528588238.561245	949483091.4999999
Kolkata	ssp370	2074	India	949483091.4999999	27.811510282791186	-4697381261.651801	-1029563.0162525086	-1180793.4826477247	-878332.5498572926	-99736.486477558	-80203.0272933933	-119269.94566172274	-5612269414.661558	-2806134707.330779	-8418404121.992337	949483091.4999999
Kolkata	ssp370	2075	India	949483091.4999999	27.854360220122988	-4713265413.932784	-1033044.4742866965	-1185580.487444733	-880508.46112866	-100073.7445051558	-80371.6563071922	-119775.83270311942	-5631247252.963112	-2815623626.481556	-8446870879.444668	949483091.4999999
Kolkata	ssp370	2076	India	949483091.4999999	27.791301856101523	-4720542007.270453	-1034639.3440593365	-1187773.433382113	-881505.2547365599	-100228.24374901106	-80448.90592911982	-120007.58156890229	-5639941076.171657	-2819970538.0858283	-8459911614.257484	949483091.4999999
Kolkata	ssp370	2077	India	949483091.4999999	27.825768538687587	-4732200235.580913	-1037194.5721821768	-1191286.8720510183	-883102.2723133351	-100475.77544070718	-80572.6717749679	-120378.87910644647	-5653869925.999128	-2826934962.999564	-8480804888.9986925	949483091.4999999
Kolkata	ssp370	2078	India	949483091.4999999	27.94579588204	-4922355079.065937	-1078872.3460967029	-1248593.8111834917	-909150.881009914	-104513.21139054428	-82591.38974988644	-126435.03303120214	-5881060386.533605	-2940530193.2668023	-8821590579.800407	949483091.4999999
Kolkata	ssp370	2079	India	949483091.4999999	28.049795158495904	-5209812421.519573	-1141876.6951276367	-1335224.7911010259	-948528.5991542477	-110616.60895432153	-85643.08853177507	-135590.12937686802	-6224504523.002322	-3112252261.501161	-9336756784.503483	949483091.4999999
Kolkata	ssp370	2080	India	949483091.4999999	27.962943891429816	-4986464370.125102	-1092923.697561725	-1267914.4194478975	-917932.9756755529	-105874.40288951983	-83271.9854993742	-128476.82027966545	-5957655960.400318	-2978827980.200159	-8936483940.600477	949483091.4999999
Kolkata	ssp370	2081	India	949483091.4999999	28.197012425799176	-5642617573.3488	-1236738.0982682891	-1465659.220419423	-1007816.9761171554	-119806.08342283616	-90237.82576603237	-149374.34107963997	-6741605218.223476	-3370802609.111738	-10112407827.335215	949483091.4999999
Kolkata	ssp370	2082	India	949483091.4999999	28.16645646780087	-5538925645.477039	-1214011.100378588	-1434409.598321084	-993612.6024360922	-117604.45915902752	-89137.01363412804	-146071.90468392702	-6617717672.604643	-3308858836.3023214	-9926576508.906963	949483091.4999999
Kolkata	ssp370	2083	India	949483091.4999999	28.122889573630406	-5329557598.496387	-1168122.2133691302	-1371312.3786830793	-964932.048055181	-113159.08157024453	-86914.32483973655	-139403.8383007525	-6367571937.986612	-3183785968.993306	-9551357906.97992	949483091.4999999
Kolkata	ssp370	2084	India	949483091.4999999	28.29382300313314	-5673869269.304085	-1243587.7850530092	-1475077.539748413	-1012098.0303576054	-120469.63065850352	-90569.59938386605	-150369.661933141	-6778943668.64861	-3389471834.324305	-10168415502.972916	949483091.4999999
Kolkata	ssp370	2085	India	949483091.4999999	28.332072784876043	-5935917320.744074	-1301022.9744097192	-1554050.9251138892	-1047995.0237055491	-126033.52902721321	-93351.5485682209	-158715.50948620553	-7092029658.979968	-3546014829.489984	-10638044488.469952	949483091.4999999
Kolkata	ssp370	2086	India	949483091.4999999	28.331845100357782	-5839703345.309163	-1279934.9797938482	-1525054.9325170666	-1034815.0270706299	-123990.67933599169	-92330.12372261014	-155651.23494937323	-6977076513.489189	-3488538256.7445946	-10465614770.233784	949483091.4999999
Kolkata	ssp370	2087	India	949483091.4999999	28.215262172217233	-5501000472.191689	-1205698.733631114	-1422980.0940433072	-988417.373218921	-116799.21825524727	-88734.39318223792	-144864.04332825658	-6572405981.213373	-3286202990.6066866	-9858608971.82006	949483091.4999999
Kolkata	ssp370	2088	India	949483091.4999999	28.387486143949086	-6043747143.108934	-1324656.9080787296	-1586547.5839087784	-1062766.2322486807	-128323.01055343433	-94496.28933133147	-162149.7317755372	-7220861018.483849	-3610430509.2419243	-10831291527.725773	949483091.4999999
Kolkata	ssp370	2089	India	949483091.4999999	28.451204772617018	-6269979238.485156	-1374242.024873518	-1654727.1195016124	-1093756.9302454232	-133126.45167614683	-96898.00989268773	-169354.89345960598	-7491155337.546256	-3745577668.773128	-11236733006.319384	949483091.4999999
Kolkata	ssp370	2090	India	949483091.4999999	28.376436680131373	-6025741901.998406	-1320710.5538627233	-1581121.34686177	-1060299.7608636767	-127940.71680580829	-94305.14245751844	-161576.29115409811	-7199348976.271484	-3599674488.135742	-10799023464.407227	949483091.4999999
Kolkata	ssp370	2091	India	949483091.4999999	28.332614871161237	-5853367184.685411	-1282929.7939037108	-1529172.8019181278	-1036686.785889294	-124280.7948823507	-92475.18149578964	-156086.40826891176	-6993401598.370887	-3496700799.1854434	-10490102397.55633	949483091.4999999
Kolkata	ssp370	2092	India	949483091.4999999	28.418775368476343	-6049063804.67989	-1325822.2037655143	-1588149.8654781075	-1063494.5420529211	-128435.8958219149	-94552.73196557176	-162319.05967825808	-7227213182.692101	-3613606591.3460503	-10840819774.03815	949483091.4999999
Kolkata	ssp370	2093	India	949483091.4999999	28.606031713235648	-6512305876.558176	-1427354.7126703442	-1727757.0652222487	-1126952.36011844	-138271.61791134835	-99470.59301028847	-177072.64281240827	-7780678862.135923	-3890339431.0679617	-11671018293.203884	949483091.4999999
Kolkata	ssp370	2094	India	949483091.4999999	28.527350513831248	-6370957123.829893	-1396374.164127159	-1685158.8109753688	-1107589.5172789488	-135270.45041400427	-97970.00926161643	-172570.89156639215	-7611800238.590153	-3805900119.2950764	-11417700357.88523	949483091.4999999
Kolkata	ssp370	2095	India	949483091.4999999	28.607565868328166	-6486791397.824284	-1421762.4981533268	-1720067.7702613496	-1123457.226045304	-137729.88533281593	-99199.72672102226	-176260.04394460958	-7750195041.331715	-3875097520.6658573	-11625292561.997572	949483091.4999999
Kolkata	ssp370	2096	India	949483091.4999999	28.551966139974652	-6420284977.376706	-1407185.7484661865	-1700024.7394415317	-1114346.7574908412	-136317.79712149897	-98493.68261536377	-174141.91162763414	-7670735459.797707	-3835367729.8988533	-11506103189.69656	949483091.4999999
Kolkata	ssp370	2097	India	949483091.4999999	28.711216451254764	-6896954127.123789	-1511661.1785477388	-1843678.4558036663	-1179643.9012918114	-146438.60775190877	-103554.0879305687	-189323.12757324887	-8240243349.625112	-4120121674.812556	-12360365024.437668	949483091.4999999
Kolkata	ssp370	2098	India	949483091.4999999	28.802620530331456	-7076640819.534386	-1551044.5631856779	-1897830.6096808326	-1204258.5166905234	-150253.78015745943	-105461.674133344	-195045.88618157484	-8454926823.642935	-4227463411.8214674	-12682390235.464401	949483091.4999999
Lisbon	ssp370	2024	Portugal	8564778.999999998	17.328375310555792	33158381.962458752	7267.590567114723	8706.728851789296	5828.45228244015	194.88070574570207	143.4266450556567	246.33476643574735	407079472.8118772	203539736.4059386	610619209.2178158	8564778.999999998
Lisbon	ssp370	2025	Portugal	8564778.999999998	17.396093603862155	34724107.708945334	7610.763333467945	9178.591405524976	6042.935261410914	204.0828959739515	148.02774016978145	260.1380517781215	426301605.3082493	213150802.65412465	639452407.962374	8564778.999999998
Lisbon	ssp370	2026	Portugal	8564778.999999998	17.192693796983836	29231013.65316453	6406.797513022837	7523.138402412954	5290.456623632721	171.79850864980477	131.88554650770806	211.71147079190132	358863880.6670151	179431940.33350754	538295821.0005226	8564778.999999998
Lisbon	ssp370	2027	Portugal	8564778.999999998	17.280010751154055	31074963.231847487	6810.950845336911	8078.849234344805	5543.052456329018	182.63589497523085	137.3042396704211	227.96755028004048	381501716.9532291	190750858.47661456	572252575.4298437	8564778.999999998
Lisbon	ssp370	2028	Portugal	8564778.999999998	17.373757976113083	34914442.42061366	7652.480530545936	9235.952551507215	6069.008509584658	205.20154413295475	148.58706424928303	261.81602401662633	428638310.2226044	214319155.1113022	642957465.3339067	8564778.999999998
Lisbon	ssp370	2029	Portugal	8564778.999999998	17.31617318484176	32862652.726933386	7202.773200424232	8617.60497258987	5787.941428258593	193.14262569722248	142.5576050314169	243.72764636302782	403448858.3437462	201724429.1718731	605173287.5156193	8564778.999999998
Lisbon	ssp370	2030	Portugal	8564778.999999998	17.288756412621215	31850678.730599593	6980.970680679839	8312.62650794133	5649.314853418347	187.1949830521411	139.58378370887624	234.8061823954059	391025036.17433906	195512518.08716953	586537554.2615086	8564778.999999998
Lisbon	ssp370	2031	Portugal	8564778.999999998	17.43870866395269	35595174.08663265	7801.681991591193	9441.10456044444	6162.259422737943	209.20238674485952	150.58748555523545	267.8172879344835	436995530.0665365	218497765.03326824	655493295.0998048	8564778.999999998
Lisbon	ssp370	2032	Portugal	8564778.999999998	17.426429848932862	36103977.36341959	7913.20051801025	9594.442534270645	6231.958501749854	212.19276009233533	152.08267222897334	272.3028479556972	443242016.0957364	221621008.0478682	664863024.1436045	8564778.999999998
Lisbon	ssp370	2033	Portugal	8564778.999999998	17.415150526400602	35587667.00239652	7800.036603265466	9438.842151496567	6161.2310550343645	209.15826559697945	150.5654249812954	267.75110621266333	436903366.9478217	218451683.47391084	655355050.4217325	8564778.999999998
Lisbon	ssp370	2034	Portugal	8564778.999999998	17.400708289278096	34804127.28145236	7628.301869907842	9202.706893129834	6053.896846685849	204.5531924673478	148.2628884164796	260.843496518216	427283991.162531	213641995.5812655	640925986.7437966	8564778.999999998
Lisbon	ssp370	2035	Portugal	8564778.999999998	17.44364719998559	36497348.177992105	7999.418778738473	9712.992642771951	6285.844914704992	214.50470589386572	153.23864512973853	275.7707666579928	448071358.61302346	224035679.30651173	672107037.9195352	8564778.999999998
Lisbon	ssp370	2036	Portugal	8564778.999999998	17.517250871178923	40165164.66333364	8803.323761827027	10818.361994518713	6788.285529135339	236.06144729392275	164.01701582976705	308.10587875807835	493100479.844388	246550239.922194	739650719.766582	8564778.999999998
Lisbon	ssp370	2037	Portugal	8564778.999999998	17.635953618804773	41935141.84800066	9191.263966685554	11351.779776199188	7030.748157171918	246.46407801613975	169.21833119087557	323.7098248414039	514830170.39560413	257415085.19780207	772245255.5934062	8564778.999999998
Lisbon	ssp370	2038	Portugal	8564778.999999998	17.62644361232245	42045659.47918546	9215.487009137014	11385.086459569946	7045.887558704082	247.11361978168847	169.54310207364992	324.68413748972694	516186975.41371554	258093487.70685777	774280463.1205733	8564778.999999998
Lisbon	ssp370	2039	Portugal	8564778.999999998	17.565020076553296	39107696.798289105	8571.549983187128	10499.673048888853	6643.4269174854035	229.84642497840107	160.90950467200622	298.78334528479587	480118137.6569683	240059068.82848415	720177206.4854524	8564778.999999998
Lisbon	ssp370	2040	Portugal	8564778.999999998	17.571712042035415	40710676.216378376	8922.887937836833	10982.762736532197	6863.013139141469	239.26756502820018	165.6200746969058	312.91505535949454	499797626.75818026	249898813.37909013	749696440.1372705	8564778.999999998
Lisbon	ssp370	2041	Portugal	8564778.999999998	17.590931136273902	40291155.696864024	8830.938234929576	10856.331895034718	6805.544574824433	236.80193039589756	164.38725738075445	309.21660341104064	494647249.0313355	247323624.51566774	741970873.5470033	8564778.999999998
Lisbon	ssp370	2042	Portugal	8564778.999999998	17.705653260290987	43403244.97700575	9513.03999496064	11794.221815077433	7231.858174843848	255.09251393354637	173.53254914957887	336.6524787175139	532853807.63054067	266426903.81527033	799280711.445811	8564778.999999998
Lisbon	ssp370	2043	Portugal	8564778.999999998	17.660614677853985	42955573.35626604	9414.920187675223	11659.307080059983	7170.533295290463	252.46142772762568	172.21700604661854	332.70584940863273	527357823.91306376	263678911.95653188	791036735.8695956	8564778.999999998
Lisbon	ssp370	2044	Portugal	8564778.999999998	17.735321987288064	45659485.51471996	10007.558468980194	12474.184716854319	7540.93222110607	268.353044824939	180.16281459527522	356.5432750546028	560553265.6339288	280276632.8169644	840829898.4508932	8564778.999999998
Lisbon	ssp370	2045	Portugal	8564778.999999998	17.685574704167717	44311803.153424904	9712.176033627853	12068.03386824485	7356.318199010856	260.4323540630209	176.20246921431612	344.66223891172564	544008012.4374685	272004006.21873426	816012018.6562028	8564778.999999998
Lisbon	ssp370	2046	Portugal	8564778.999999998	17.688601355092345	43259589.417175174	9481.553844860788	11750.928358690135	7212.17933103144	254.24821167188074	173.11039801874608	335.38602532501534	531090174.2412959	265545087.12064794	796635261.3619438	8564778.999999998
Lisbon	ssp370	2047	Portugal	8564778.999999998	17.77530237166683	46270259.51325384	10141.426742631455	12658.253593124802	7624.599892138107	271.94272745843307	181.95765591202223	361.92779900484385	568051627.8161322	284025813.9080661	852077441.7241983	8564778.999999998
Lisbon	ssp370	2048	Portugal	8564778.999999998	17.73045432641442	44531900.82306329	9760.416618754074	12134.364672793405	7386.468564714744	261.7259271101217	176.84925573786654	346.60259848237683	546710111.8168938	273355055.9084469	820065167.7253407	8564778.999999998
Lisbon	ssp370	2049	Portugal	8564778.999999998	17.82538267796423	47510407.270913705	10413.23994978978	13031.996752967501	7794.483146612061	279.23140850792805	185.60199643676972	372.86082057908635	583276698.0855001	291638349.04275006	874915047.1282501	8564778.999999998
Lisbon	ssp370	2050	Portugal	8564778.999999998	17.791249838482507	47165443.320584476	10337.631412731318	12928.035014512116	7747.227810950522	277.2039628330126	184.588273599312	369.8196520667132	579041637.9068066	289520818.9534033	868562456.86021	8564778.999999998
Lisbon	ssp370	2051	Portugal	8564778.999999998	17.882324360247306	49277764.48270334	10800.605914017646	13564.624953780816	8036.586874254477	289.61864094671984	190.79561265616562	388.4416692372741	604974223.7024044	302487111.8512022	907461335.5536065	8564778.999999998
Lisbon	ssp370	2052	Portugal	8564778.999999998	18.00569172750478	53398306.95607413	11703.738510920834	14806.432274522698	8601.044747318969	313.836174425125	202.9043793953682	424.7679694548819	655561380.2065344	327780690.1032672	983342070.3098016	8564778.999999998
Lisbon	ssp370	2053	Portugal	8564778.999999998	17.890399139869647	48955526.035946995	10729.978309249133	13467.51199722411	7992.444621274157	287.7247591525669	189.84867175908914	385.6008465460446	601018160.4308673	300509080.21543366	901527240.646301	8564778.999999998
Lisbon	ssp370	2054	Portugal	8564778.999999998	17.875387881769473	49703051.38406947	10893.819481440361	13692.793608987047	8094.845353893674	292.11816615203486	192.04537525882313	392.19095704524665	610195394.2588544	305097697.1294272	915293091.3882816	8564778.999999998
Lisbon	ssp370	2055	Portugal	8564778.999999998	17.859939971561886	49438170.14707734	10835.763319907837	13612.966386879829	8058.560252935846	290.5613880661119	191.26698621586166	389.8557899163622	606943495.1030213	303471747.55151063	910415242.654532	8564778.999999998
Lisbon	ssp370	2056	Portugal	8564778.999999998	17.91423061711255	50226617.786638804	11008.573761455556	13850.580744007942	8166.56677890317	295.19530635003866	193.58394535782503	396.80666734225224	616623124.5196743	308311562.25983715	924934686.7795115	8564778.999999998
Lisbon	ssp370	2057	Portugal	8564778.999999998	17.814657053392807	47156513.68718344	10335.674232807805	12925.343892117286	7746.004573498327	277.15148098208226	184.56203267384683	369.74092929031764	578932010.4086552	289466005.2043276	868398015.6129827	8564778.999999998
Lisbon	ssp370	2058	Portugal	8564778.999999998	17.86027390270722	48298026.4627104	10585.86881374522	13269.361440906232	7902.376186584212	283.8604577821047	187.91652107385804	379.8043944903513	592946156.7984161	296473078.39920807	889419235.1976242	8564778.999999998
Lisbon	ssp370	2059	Portugal	8564778.999999998	17.908592496956178	50500041.85969198	11068.502325412417	13932.982519448626	8204.022131376209	296.8022929751638	194.3874386703876	399.2171472799401	619979902.532503	309989951.2662515	929969853.7987545	8564778.999999998
Lisbon	ssp370	2060	Portugal	8564778.999999998	18.046380305988134	54776588.99802749	12005.827725595542	15221.804944700421	8789.850506490662	321.93670771883603	206.95464604222371	436.91876939544835	672482300.1615444	336241150.0807722	1008723450.2423167	8564778.999999998
Lisbon	ssp370	2061	Portugal	8564778.999999998	18.006442168452047	52658917.92978877	11541.680642145959	14583.602704957246	8499.758579334672	309.49058677171513	200.73158556866326	418.24958797476705	646484034.5337603	323242017.26688015	969726051.8006405	8564778.999999998
Lisbon	ssp370	2062	Portugal	8564778.999999998	17.974458945054852	51918585.02545758	11379.415895991178	14360.488678994423	8398.343112987934	305.1394516938285	198.55601802971995	411.72288535793706	637395101.0405153	318697550.52025765	956092651.5607729	8564778.999999998
Lisbon	ssp370	2063	Portugal	8564778.999999998	17.973429313511513	51837609.99739608	11361.667944635234	14336.08524588	8387.25064339047	304.6635397318314	198.31806204872143	411.0090174149415	636400985.2307776	318200492.6153888	954601477.8461664	8564778.999999998
Lisbon	ssp370	2064	Portugal	8564778.999999998	17.946628548280074	52157724.049819514	11431.82992872804	14432.557974007606	8431.101883448473	306.54493589060723	199.25876012810932	413.83111165310515	640330967.6963797	320165483.84818983	960496451.5445695	8564778.999999998
Lisbon	ssp370	2065	Portugal	8564778.999999998	18.02141302239703	54495959.20484786	11944.319825720555	15137.231582372315	8751.408069068793	320.2873711435462	206.1299777545788	434.44476453251366	669037058.8228023	334518529.41140115	1003555588.2342035	8564778.999999998
Lisbon	ssp370	2066	Portugal	8564778.999999998	18.04043766872402	54186930.22283954	11876.587446102294	15044.099560397204	8709.07533180738	318.47112491724243	205.22185464142694	431.720395193058	665243165.766683	332621582.8833415	997864748.6500244	8564778.999999998
Lisbon	ssp370	2067	Portugal	8564778.999999998	18.099853503128692	56504371.048280336	12384.519681815344	15742.50638450265	9026.532979128038	332.0913463169808	212.0319653412961	452.1507272926655	693693968.6605387	346846984.33026934	1040540952.990808	8564778.999999998
Lisbon	ssp370	2068	Portugal	8564778.999999998	18.17132593970176	59405559.14837266	13020.396525671196	16616.837044804444	9423.956006537945	349.14240704386157	220.55749570473648	477.72731838298677	729311331.5237424	364655665.7618712	1093966997.2856135	8564778.999999998
Lisbon	ssp370	2069	Portugal	8564778.999999998	18.283376648684495	61329198.35824581	13442.016078520106	17196.563929971697	9687.468227068513	360.4481507090559	226.21036753733364	494.6859338807781	752927503.0342203	376463751.51711017	1129391254.5513306	8564778.999999998
Lisbon	ssp370	2070	Portugal	8564778.999999998	18.22188901362068	59695908.00085244	13084.0346303243	16704.339438702464	9463.729821946135	350.84886513785943	221.41072475173542	480.28700552398345	732875891.9999686	366437945.9999843	1099313837.999953	8564778.999999998
Lisbon	ssp370	2071	Portugal	8564778.999999998	18.222941650332892	59842292.85463919	13116.118981839203	16748.455422035455	9483.78254164295	351.70920819225637	221.84089627893385	481.57752010557886	734673032.4386853	367336516.21934265	1102009548.658028	8564778.999999998
Lisbon	ssp370	2072	Portugal	8564778.999999998	18.199492577734162	59557825.06308719	13053.769876841505	16662.725402663622	9444.814351019388	350.037314670964	221.0049495182877	479.06967982364034	731180672.6863897	365590336.34319484	1096771009.0295844	8564778.999999998
Lisbon	ssp370	2073	Portugal	8564778.999999998	18.268950885465678	61414540.30306055	13460.721162315116	17222.283420189837	9699.158904440395	360.9497282122656	226.46115628893853	495.43830013559284	753975230.6930443	376987615.34652215	1130962846.0395665	8564778.999999998
Lisbon	ssp370	2074	Portugal	8564778.999999998	18.29834685237116	61412827.88996669	13460.345838897285	17221.767350490318	9698.92432730425	360.93966390114707	226.45612413337923	495.42320366891494	753954207.7064501	376977103.85322505	1130931311.5596752	8564778.999999998
Lisbon	ssp370	2075	Portugal	8564778.999999998	18.414396661206336	66400496.417182274	14553.5334613007	18724.900331295015	10382.166591306386	390.25352981022013	241.1130570879157	539.3940025325246	815186914.3239784	407593457.1619892	1222780371.4859676	8564778.999999998
Lisbon	ssp370	2076	Portugal	8564778.999999998	18.446429806418607	67231900.12035875	14735.758930490065	18975.46035143039	10496.057509549739	395.13991240325663	243.55624838443399	546.7235764220793	825393907.5833626	412696953.7916813	1238090861.3750439	8564778.999999998
Lisbon	ssp370	2077	Portugal	8564778.999999998	18.32388083376547	63364786.822848864	13888.172454323516	17810.028946701386	9966.315961945646	372.41185017541596	232.19221727051365	512.6314830803183	777918055.3467752	388959027.6733876	1166877083.0201628	8564778.999999998
Lisbon	ssp370	2078	Portugal	8564778.999999998	18.324623028658408	62894944.47184611	13785.193308898253	17668.432621741653	9901.953996054855	369.6504606402963	230.81152250295384	508.4893987776388	772149885.573973	386074942.7869865	1158224828.3609595	8564778.999999998
Lisbon	ssp370	2079	Portugal	8564778.999999998	18.410004564330706	66236801.815347865	14517.655192405487	18675.567711564097	10359.742673246878	389.29145272309427	240.6320185443528	537.9508869018357	813177265.2315607	406588632.61578035	1219765897.847341	8564778.999999998
Lisbon	ssp370	2080	Portugal	8564778.999999998	18.341574708088917	64244729.640632525	14081.03663356377	18075.217193156735	10086.856073970805	377.58351016593303	234.7780472657722	520.388973066094	788720954.5586094	394360477.2793047	1183081431.837914	8564778.999999998
Lisbon	ssp370	2081	Portugal	8564778.999999998	18.4257179764184	65785536.412430495	14418.747706834556	18539.569918904068	10297.925494765046	386.63924489526	239.30591463043567	533.9725751600845	807637161.2986904	403818580.6493452	1211455741.9480357	8564778.999999998
Lisbon	ssp370	2082	Portugal	8564778.999999998	18.429917295172043	66210665.841453515	14511.92675977111	18667.69111669183	10356.162402850392	389.1378445933716	240.55521447949147	537.7204747072518	812856398.5955957	406428199.29779786	1219284597.8933935	8564778.999999998
Lisbon	ssp370	2083	Portugal	8564778.999999998	18.484716939218842	67473743.41077843	14788.7656790752	19048.34463073495	10529.186727415448	396.5612902970937	244.26693733135255	548.855643262835	828362974.0257056	414181487.0128528	1242544461.0385585	8564778.999999998
Lisbon	ssp370	2084	Portugal	8564778.999999998	18.52234599045443	69148360.28799222	15155.804994628908	19553.023689621303	10758.586299636516	406.40346291138343	249.18802363849738	563.6189021842695	848921943.2875298	424460971.6437649	1273382914.9312947	8564778.999999998
Lisbon	ssp370	2085	Portugal	8564778.999999998	18.543987388163597	70456145.05803627	15442.442752446781	19947.150606620875	10937.734898272685	414.0896648267302	253.03112459617077	575.1482050572897	864977380.9546523	432488690.47732615	1297466071.4319785	8564778.999999998
Lisbon	ssp370	2086	Portugal	8564778.999999998	18.64133278898957	72643666.7428742	15921.899560082491	20606.40371711998	11237.395403045006	426.94631658548826	259.45945047554983	594.4331826954269	891833189.9997535	445916594.99987674	1337749784.9996302	8564778.999999998
Lisbon	ssp370	2087	Portugal	8564778.999999998	18.60072266480347	72030165.08380914	15787.43344302714	20421.512806168867	11153.35407988541	423.34060275933984	257.65659356247556	589.0246119562041	884301340.8213421	442150670.41067106	1326452011.2320132	8564778.999999998
Lisbon	ssp370	2088	Portugal	8564778.999999998	18.60530762608469	72770535.46573263	15949.706403448725	20644.63812674855	11254.774680148901	427.69195810309003	259.8322712343507	595.5516449718295	893390734.4202261	446695367.21011305	1340086101.6303391	8564778.999999998
Lisbon	ssp370	2089	Portugal	8564778.999999998	18.622637147420193	71647634.20012829	15703.59105756284	20306.229526155454	11100.952588970224	421.0923661395418	256.53247525257655	585.6522570265072	879605078.1798369	439802539.08991843	1319407617.2697554	8564778.999999998
Lisbon	ssp370	2090	Portugal	8564778.999999998	18.72747697645013	75087202.72221333	16457.469089800656	21342.811820482457	11572.126359118858	441.307633030535	266.64010869807316	615.9751573629969	921832040.3475283	460916020.17376417	1382748060.5212924	8564778.999999998
Lisbon	ssp370	2091	Portugal	8564778.999999998	18.759137522575887	75997919.17733862	16657.078175855517	21617.274313807888	11696.882037903146	446.6601579429379	269.3163711542746	624.0039447316012	933012741.952728	466506370.976364	1399519112.929092	8564778.999999998
Lisbon	ssp370	2092	Portugal	8564778.999999998	18.818067131166895	79189788.15479964	17356.665896942864	22579.207430302988	12134.12436358274	465.41962816315646	278.69610626438384	652.1431500619292	972198741.5018141	486099370.75090706	1458298112.2527213	8564778.999999998
Lisbon	ssp370	2093	Portugal	8564778.999999998	18.816249719143393	79123282.5608365	17342.089328402995	22559.16464856067	12125.014008245322	465.0287569468755	278.5006706562434	651.5568432375078	971382264.3238803	485691132.16194016	1457073396.4858205	8564778.999999998
Lisbon	ssp370	2094	Portugal	8564778.999999998	18.73122813353449	75522992.16370744	16552.984583826765	21474.145624768353	11631.823542885175	443.868884481557	267.9207344235841	619.8170345395299	927182148.6942279	463591074.34711397	1390773223.0413418	8564778.999999998
Lisbon	ssp370	2095	Portugal	8564778.999999998	18.936049655007658	83189014.14209569	18233.208579089944	23784.45361825522	12681.963539924662	488.9241521089614	290.44836823728633	687.3999359806367	1021296517.3947126	510648258.6973563	1531944776.092069	8564778.999999998
Lisbon	ssp370	2096	Portugal	8564778.999999998	18.89060593482646	81658756.90835461	17897.809733338472	23323.28020534695	12472.339261329993	479.9304198447772	285.95150210519427	673.9093375843602	1002509825.4299746	501254912.7149873	1503764738.1449618	8564778.999999998
Lisbon	ssp370	2097	Portugal	8564778.999999998	18.853305082920592	79419783.31422625	17407.07579489938	22648.521039993204	12165.630549805563	466.7713714128089	279.37197788921014	654.1707649364077	975022350.5776328	487511175.2888164	1462533525.866449	8564778.999999998
Lisbon	ssp370	2098	Portugal	8564778.999999998	19.118412018119702	88707109.52530423	19442.65414253291	25447.4412679893	13437.867017076516	521.3554789411703	306.6640316533908	736.0469262289498	1089041178.8219576	544520589.4109788	1633561768.2329364	8564778.999999998
London	ssp370	2024	United Kingdom	52737407.49999999	11.696881050649068	266182310.480186	58341.32832441562	64855.36423432095	51827.29241451029	1023.9648992714215	871.5253550488211	1176.4044434940224	5801960545.862372	2900980272.931186	8702940818.793558	52737407.49999999
London	ssp370	2025	United Kingdom	52737407.49999999	11.791040160026304	281978106.46548575	61803.42059516626	69615.74110660308	53991.100083729434	1084.7290447768942	901.9074278015573	1267.550661752231	6146260604.464638	3073130302.232319	9219390906.696957	52737407.49999999
London	ssp370	2026	United Kingdom	52737407.49999999	11.70864952023058	266570055.89022386	58426.313619766384	64972.21901542825	51880.40822410451	1025.4564998553078	872.2711553407643	1178.6418443698515	5810412210.31303	2905206105.156515	8715618315.469545	52737407.49999999
London	ssp370	2027	United Kingdom	52737407.49999999	11.891700780767659	287939986.59150434	63110.1340474443	71412.47210348539	54807.79599140321	1107.6635364480148	913.3746736371178	1301.952399258912	6276211363.431022	3138105681.715511	9414317045.146532	52737407.49999999
London	ssp370	2028	United Kingdom	52737407.49999999	11.776532946831638	278400843.3142965	61019.36291819326	68537.66180076521	53501.06403562131	1070.967830157984	895.0268204921024	1246.9088398238657	6068287204.850182	3034143602.425091	9102430807.275272	52737407.49999999
London	ssp370	2029	United Kingdom	52737407.49999999	11.744858071221426	269167948.2470762	58995.71468428198	65755.1454791372	52236.28388942676	1035.4502164952444	877.2680136607325	1193.6324193297562	5867038320.927466	2933519160.463733	8800557481.3912	52737407.49999999
London	ssp370	2030	United Kingdom	52737407.49999999	11.65723806708741	259543433.65595603	56886.23203417344	62854.60683523795	50917.85723310892	998.4260990921939	858.7559549592073	1138.0962432251806	5657253328.71657	2828626664.358285	8485879993.074855	52737407.49999999
London	ssp370	2031	United Kingdom	52737407.49999999	11.827608730463794	277723141.29323125	60870.82548891869	68333.42283551267	53408.228142324704	1068.3608083747395	893.7233096004801	1242.9983071489992	6053515372.788993	3026757686.3944964	9080273059.183489	52737407.49999999
London	ssp370	2032	United Kingdom	52737407.49999999	11.868722978550755	292955400.98819196	64209.40295630734	72923.96685317207	55494.83905944262	1126.957111172213	923.0214609992167	1330.8927613452092	6385532063.210964	3192766031.605482	9578298094.816446	52737407.49999999
London	ssp370	2033	United Kingdom	52737407.49999999	11.908562174772218	297648373.6260269	65237.999698846514	74338.28737416342	56137.712023529595	1145.01029902574	932.0480549259804	1357.9725431255	6487824518.4774885	3243912259.2387443	9731736777.716232	52737407.49999999
London	ssp370	2034	United Kingdom	52737407.49999999	11.91682789152606	294359051.8000486	64517.05244931701	73346.98490606037	55687.11999257366	1132.3567530927535	925.721281959487	1338.99222422602	6416127359.404275	3208063679.7021375	9624191039.106413	52737407.49999999
London	ssp370	2035	United Kingdom	52737407.49999999	12.001342582378003	310624303.28597146	68082.03907636862	78248.84151825632	57915.236634480905	1194.9268260978442	957.0063184620325	1432.847333733656	6770660112.612505	3385330056.3062525	10155990168.918758	52737407.49999999
London	ssp370	2036	United Kingdom	52737407.49999999	11.995693687429311	317206041.94506305	69524.6119331558	80232.3791963387	58816.844669972896	1220.2458240092012	969.665817417711	1470.825830600692	6914121892.451832	3457060946.225916	10371182838.677748	52737407.49999999
London	ssp370	2037	United Kingdom	52737407.49999999	12.015438900514747	307463421.21977735	67389.24300706579	77296.24692296493	57482.239091166644	1182.767369368053	950.9265900971369	1414.6081486389692	6701762547.612406	3350881273.806203	10052643821.41861	52737407.49999999
London	ssp370	2038	United Kingdom	52737407.49999999	11.942995955354673	304860258.652433	66818.68682792182	76511.73217664196	57125.64147920166	1172.7533789896179	945.9195949079194	1399.5871630713168	6645021562.522323	3322510781.2611613	9967532343.783484	52737407.49999999
London	ssp370	2039	United Kingdom	52737407.49999999	12.126292820276145	330868917.20260715	72519.21472932985	84349.958041078	60688.47141758168	1272.8049315682738	995.9453711972471	1549.6644919393002	7211930800.355284	3605965400.177642	10817896200.532925	52737407.49999999
London	ssp370	2040	United Kingdom	52737407.49999999	12.1152779232467	323386723.71482563	70879.28191009007	82095.05041462331	59663.51340555681	1244.0220139986384	981.5539124124296	1506.4901155848474	7048841858.290313	3524420929.1451564	10573262787.435469	52737407.49999999
London	ssp370	2041	United Kingdom	52737407.49999999	12.006770067021922	312439191.3421598	68479.82275991674	78795.79408313498	58163.85143669849	1201.9084382954823	960.4971245608515	1443.3197520301132	6810219123.420425	3405109561.7102127	10215328685.130638	52737407.49999999
London	ssp370	2042	United Kingdom	52737407.49999999	12.151219675267674	332017393.3963349	72770.93553891401	84696.07415425623	60845.79692357178	1277.2229535919935	998.1543822091071	1556.2915249748803	7236964070.041203	3618482035.0206013	10855446105.061804	52737407.49999999
London	ssp370	2043	United Kingdom	52737407.49999999	12.327401553828004	358784035.5895916	78637.59684154563	92762.73344537472	64512.46023771654	1380.1903597573819	1049.6380852918014	1710.7426342229628	7820395033.843263	3910197516.9216313	11730592550.764894	52737407.49999999
London	ssp370	2044	United Kingdom	52737407.49999999	12.225797251253098	340840321.4144695	74704.72798124488	87355.03876246118	62054.417200028576	1311.1634832352715	1015.1246470307462	1607.2023194397975	7429276925.722193	3714638462.8610964	11143915388.58329	52737407.49999999
London	ssp370	2045	United Kingdom	52737407.49999999	12.108827674274401	323107897.9071679	70818.16940430208	82011.02071916484	59625.31808943932	1242.9494113920364	981.0176111091284	1504.881211674944	7042764308.162058	3521382154.081029	10564146462.243088	52737407.49999999
London	ssp370	2046	United Kingdom	52737407.49999999	12.184378636080053	330329984.57764816	72401.09251016076	84187.5399897205	60614.645030600994	1270.7317356070744	994.9087732166474	1546.5546979975009	7200183716.857325	3600091858.4286623	10800275575.285988	52737407.49999999
London	ssp370	2047	United Kingdom	52737407.49999999	12.333204705242165	351861443.7296705	77120.31643389168	90676.47288485052	63564.15998293282	1353.5601488175398	1036.3229798218804	1670.7973178131997	7669503696.34634	3834751848.17317	11504255544.51951	52737407.49999999
London	ssp370	2048	United Kingdom	52737407.49999999	12.176800593633187	331520422.5076492	72662.01041262673	84546.30210561123	60777.71871964223	1275.311178369005	997.1984945976128	1553.423862140397	7226131624.100692	3613065812.050346	10839197436.151037	52737407.49999999
London	ssp370	2049	United Kingdom	52737407.49999999	12.198428343144707	341165469.63558793	74775.9933447777	87453.02863731881	62098.95805223659	1312.41428147534	1015.7500461507805	1609.0785167999	7436364162.838303	3718182081.4191513	11154546244.257454	52737407.49999999
London	ssp370	2050	United Kingdom	52737407.49999999	12.26037494622623	344282899.4240384	75459.26562717781	88392.52802561896	62526.00322873665	1324.4065835691877	1021.7461971977043	1627.0669699406712	7504314601.034062	3752157300.517031	11256471901.551094	52737407.49999999
London	ssp370	2051	United Kingdom	52737407.49999999	12.209873442697027	338990067.2247628	74299.19281637768	86797.42791076878	61800.95772198657	1304.0458226305086	1011.5658167283646	1596.5258285326527	7388947041.331565	3694473520.6657825	11083420561.997347	52737407.49999999
London	ssp370	2052	United Kingdom	52737407.49999999	12.263886507997894	354765560.1343055	77756.83509792126	91551.68604789121	63961.98414795131	1364.7318651362552	1041.9088379812379	1687.5548922912722	7732804554.956703	3866402277.4783516	11599206832.435055	52737407.49999999
London	ssp370	2053	United Kingdom	52737407.49999999	12.28372658622625	350867528.65379465	76902.47203369971	90376.93683458658	63428.007232812844	1349.7367010883586	1034.4112559572895	1665.0621462194276	7647839386.476283	3823919693.2381415	11471759079.714424	52737407.49999999
London	ssp370	2054	United Kingdom	52737407.49999999	12.331643064391601	366192424.79075503	80261.35337878692	94995.3986840815	65527.30807349236	1408.6893628971798	1063.8875868617004	1753.4911389326596	7981875268.108299	3990937634.0541496	11972812902.162449	52737407.49999999
London	ssp370	2055	United Kingdom	52737407.49999999	12.300151819030566	356248071.17041993	78081.76902364497	91998.47019576133	64165.06785152864	1370.4348709484195	1044.7603408873201	1696.109401009519	7765118762.932529	3882559381.4662647	11647678144.398794	52737407.49999999
London	ssp370	2056	United Kingdom	52737407.49999999	12.240619842884193	355651217.25604945	77950.9517273446	91818.5964133483	64083.3070413409	1368.1388601533904	1043.6123354898057	1692.6653848169753	7752109172.413255	3876054586.2066274	11628163758.619883	52737407.49999999
London	ssp370	2057	United Kingdom	52737407.49999999	12.24838838297504	343319114.2060503	75248.02503145437	88102.07220649923	62393.9778564095	1320.6990410511428	1019.8924259386818	1621.5056561636038	7483307029.94729	3741653514.973645	11224960544.920937	52737407.49999999
London	ssp370	2058	United Kingdom	52737407.49999999	12.370852350282492	361502612.82919574	79233.44938721228	93582.03069566636	64884.8680787582	1390.6483337087366	1054.8670722674788	1726.429595149994	7879651705.921173	3939825852.9605865	11819477558.88176	52737407.49999999
London	ssp370	2059	United Kingdom	52737407.49999999	12.333395776055076	360301629.5862466	78970.22018327823	93220.09054025702	64720.34982629941	1386.0283246511294	1052.5570677386752	1719.4995815635834	7853473943.096649	3926736971.5483246	11780210914.644974	52737407.49999999
London	ssp370	2060	United Kingdom	52737407.49999999	12.512827314209387	383640944.93811566	84085.68656177007	100253.85681068333	67917.51631285682	1475.8112995236152	1097.448555174918	1854.1740438723127	8362199660.424451	4181099830.2122254	12543299490.636677	52737407.49999999
London	ssp370	2061	United Kingdom	52737407.49999999	12.603302300636607	397324858.0436387	87084.90039311758	104377.77582878615	69792.02495744902	1528.4513366450155	1123.768573735618	1933.134099554413	8660467129.09298	4330233564.54649	12990700693.63947	52737407.49999999
London	ssp370	2062	United Kingdom	52737407.49999999	12.410325941257886	370216140.0324353	81143.26356874424	96208.02519527281	66078.50194221568	1424.1680142196958	1071.6269125229583	1776.7091159164331	8069579958.31819	4034789979.159095	12104369937.477283	52737407.49999999
London	ssp370	2063	United Kingdom	52737407.49999999	12.360639890473132	356732175.41231906	78187.87406296533	92144.3646248268	64231.38350110386	1372.2971500397643	1045.6914804329926	1698.9028196465365	7775670755.311426	3887835377.655713	11663506132.96714	52737407.49999999
London	ssp370	2064	United Kingdom	52737407.49999999	12.535049616971001	395103908.72169626	86598.11698008911	103708.448635872	69487.78532430623	1519.9076654122155	1119.4967381192182	1920.3185927052123	8612057224.178465	4306028612.089232	12918085836.267696	52737407.49999999
London	ssp370	2065	United Kingdom	52737407.49999999	12.469107877792345	389340584.70473194	85334.92267500103	101971.55646637589	68698.28888362617	1497.736990411859	1108.41140061904	1887.0625802046784	8486434381.326395	4243217190.6631975	12729651571.989594	52737407.49999999
London	ssp370	2066	United Kingdom	52737407.49999999	12.504529681001895	383387981.8402816	84030.24259512151	100177.62135654155	67882.86383370147	1474.8381870259223	1096.9619989260716	1852.7143751257731	8356685838.298011	4178342919.1490054	12535028757.447016	52737407.49999999
London	ssp370	2067	United Kingdom	52737407.49999999	12.499088128804496	391020487.8113072	85703.12061616822	102477.82863548078	68928.41259685566	1504.1993350064613	1111.6425729163411	1896.7560970965817	8523051132.934119	4261525566.4670596	12784576699.401178	52737407.49999999
London	ssp370	2068	United Kingdom	52737407.49999999	12.555693497954193	394634956.4842652	86495.33292804942	103567.12056431743	69423.54529178141	1518.1036738934022	1118.5947423598113	1917.612605426993	8601835499.171417	4300917749.585709	12902753248.757126	52737407.49999999
London	ssp370	2069	United Kingdom	52737407.49999999	12.643071883088162	402807051.2153097	88286.4769786893	106029.94363394726	70543.01032343134	1549.5405418919395	1134.31317635908	1964.7679074247983	8779962179.04373	4389981089.521865	13169943268.565594	52737407.49999999
London	ssp370	2070	United Kingdom	52737407.49999999	12.606759097726439	401207453.8550936	87935.8802969981	105547.87319662189	70323.88739737435	1543.3871219036846	1131.2364663649525	1955.5377774424164	8745095847.18081	4372547923.590405	13117643770.771217	52737407.49999999
London	ssp370	2071	United Kingdom	52737407.49999999	12.583614268587645	396279831.31421244	86855.85343872278	104062.83626649331	69648.87061095226	1524.4312697675334	1121.758540296877	1927.1039992381895	8637688741.443682	4318844370.721841	12956533112.165524	52737407.49999999
London	ssp370	2072	United Kingdom	52737407.49999999	12.774544252411934	435218861.97943246	95390.43550233266	115797.88660395688	74982.98440070843	1674.2240961237035	1196.654953474962	2151.793238772445	9486440558.21996	4743220279.10998	14229660837.329939	52737407.49999999
London	ssp370	2073	United Kingdom	52737407.49999999	12.665103756490048	399649834.99856746	87594.48438323897	105078.45381520304	70110.51495127488	1537.39518715547	1128.2404989908455	1946.5498753200952	8711144518.353762	4355572259.176881	13066716777.530643	52737407.49999999
London	ssp370	2074	United Kingdom	52737407.49999999	12.935107207799254	439607897.72946227	96352.41594069535	117120.6097067056	75584.22217468513	1691.1080826725122	1205.0969467493665	2177.119218595658	9582108118.585327	4791054059.292664	14373162177.87799	52737407.49999999
London	ssp370	2075	United Kingdom	52737407.49999999	12.993748566348406	464816541.66370535	101877.59817285821	124717.73527592953	79037.46106978692	1788.0820945831201	1253.5839527046705	2322.5802364615693	10131579483.746084	5065789741.873042	15197369225.619125	52737407.49999999
London	ssp370	2076	United Kingdom	52737407.49999999	12.805890649699927	424157582.19479966	92966.04541255013	112464.3502305059	73467.74059459436	1631.6729505571438	1175.3793806916822	2087.9665204226044	9245338477.539165	4622669238.769583	13868007716.308748	52737407.49999999
London	ssp370	2077	United Kingdom	52737407.49999999	12.752935220363732	418403275.58111066	91704.82752461829	110730.17563459963	72679.47941463695	1609.5369642046544	1164.3113875154377	2054.7625408938707	9119912186.508797	4559956093.254398	13679868279.763195	52737407.49999999
London	ssp370	2078	United Kingdom	52737407.49999999	12.791132905983327	423025106.8113156	92717.83162986868	112123.05627931892	73312.60698041845	1627.3164813391672	1173.2011460826939	2081.43181659564	9220653976.595871	4610326988.2979355	13830980964.893806	52737407.49999999
London	ssp370	2079	United Kingdom	52737407.49999999	12.915060584006266	446608152.19184935	97886.71828861581	119230.2754350962	76543.1611421354	1718.0370504259372	1218.561430626079	2217.512670225795	9734692263.371298	4867346131.685649	14602038395.056946	52737407.49999999
London	ssp370	2080	United Kingdom	52737407.49999999	12.933925627033972	455797333.7939739	99900.78548908146	121999.61783573648	77801.95314242644	1753.3865047027182	1236.2361577644695	2270.536851640967	9934988327.403952	4967494163.701976	14902482491.105927	52737407.49999999
London	ssp370	2081	United Kingdom	52737407.49999999	12.898226332119707	439252636.0844915	96274.55037467435	117013.54455342672	75535.55619592199	1689.7414424406675	1204.4136266334442	2175.0692582478905	9574364500.897657	4787182250.448829	14361546751.346485	52737407.49999999
London	ssp370	2082	United Kingdom	52737407.49999999	13.012292648571215	467527649.99723244	102471.81369801486	125534.7816230199	79408.84577300982	1798.5113367316549	1258.7985737789377	2338.224099684371	10190673356.506863	5095336678.253431	15286010034.760294	52737407.49999999
London	ssp370	2083	United Kingdom	52737407.49999999	13.019209203031332	460867080.9311379	101011.96294380234	123527.48683597769	78496.43905162699	1772.8890896313458	1245.9874502287832	2299.790729033908	10045493314.810009	5022746657.4050045	15068239972.215014	52737407.49999999
London	ssp370	2084	United Kingdom	52737407.49999999	12.89500627825423	444686620.11791456	97465.5605737808	118651.18357719807	76279.93757036352	1710.6451940964012	1214.8655024613108	2206.424885731491	9692808739.028645	4846404369.514322	14539213108.542967	52737407.49999999
London	ssp370	2085	United Kingdom	52737407.49999999	13.019996998538717	461341041.2067137	101115.84464803812	123670.32417930188	78561.36511677435	1774.7123463495066	1246.8990785878636	2302.5256141111495	10055824199.737097	5027912099.868548	15083736299.605644	52737407.49999999
London	ssp370	2086	United Kingdom	52737407.49999999	13.202429978575148	481612464.3621546	105558.89629854573	129779.52019874984	81338.2723983416	1852.6935830891152	1285.889696957668	2419.4974692205624	10497679246.919586	5248839623.459793	15746518870.37938	52737407.49999999
London	ssp370	2087	United Kingdom	52737407.49999999	13.074359163410223	466375349.7231393	102219.25473383005	125187.51304726578	79250.99642039431	1794.0786040231444	1256.5822074246826	2331.5750006216063	10165556733.560675	5082778366.780337	15248335100.341011	52737407.49999999
London	ssp370	2088	United Kingdom	52737407.49999999	13.217587228599456	494047159.44091916	108284.30891854891	133526.96255125423	83041.65528584359	1900.5280589069475	1309.806934866584	2491.24918294731	10768717581.948997	5384358790.974499	16153076372.923496	52737407.49999999
London	ssp370	2089	United Kingdom	52737407.49999999	13.294369654156887	500901144.38280845	109786.55219348356	135592.54705428937	83980.55733267774	1926.8943489431615	1322.990079884691	2530.7986180016314	10918113498.390795	5459056749.195397	16377170247.586193	52737407.49999999
London	ssp370	2090	United Kingdom	52737407.49999999	13.27536132873493	499175472.2680186	109408.32268887208	135072.4814854486	83744.16389229558	1920.2559375851386	1319.6708742056796	2520.841000964597	10880499122.337612	5440249561.168806	16320748683.506418	52737407.49999999
London	ssp370	2091	United Kingdom	52737407.49999999	13.200306994091006	490991563.58227503	107614.58927829815	132606.09804590943	82623.08051068688	1888.7736230093603	1303.9297169177905	2473.61752910093	10702114934.372702	5351057467.186351	16053172401.559052	52737407.49999999
London	ssp370	2092	United Kingdom	52737407.49999999	13.296806971725424	503816524.9421127	110425.53971333108	136471.1548940797	84379.92453258244	1938.1093968378198	1328.5976038320202	2547.621189843619	10981659881.13406	5490829940.56703	16472489821.70109	52737407.49999999
London	ssp370	2093	United Kingdom	52737407.49999999	13.536172684015513	540872400.1127691	118547.37536717358	147638.67891811312	89456.071816234	2080.657996021925	1399.871903424073	2761.4440886197767	11789364665.665882	5894682332.832941	17684046998.498825	52737407.49999999
London	ssp370	2094	United Kingdom	52737407.49999999	13.252737048195431	496265866.6301323	108770.60090522577	134195.61403293491	83345.58777751663	1909.0631049790072	1314.074457902614	2504.0517520553994	10817078615.225084	5408539307.612542	16225617922.837627	52737407.49999999
London	ssp370	2095	United Kingdom	52737407.49999999	13.500676262364442	543160311.4887878	119048.8353947941	148328.18645609135	89769.48433349683	2089.4592606043116	1404.2725357152663	2774.6459854933573	11839234138.63028	5919617069.31514	17758851207.94542	52737407.49999999
London	ssp370	2096	United Kingdom	52737407.49999999	13.3328020345867	517054973.9959593	113327.11758814675	140460.82447195126	86193.41070434224	1989.0357980982153	1354.0608044622181	2624.010791734212	11270217595.432491	5635108797.716246	16905326393.148737	52737407.49999999
London	ssp370	2097	United Kingdom	52737407.49999999	13.392927908355093	517508703.49918044	113426.56515049661	140597.5648701823	86255.56543081091	1990.781229957396	1354.9335203918083	2626.6289395229833	11280107511.37557	5640053755.687785	16920161267.063354	52737407.49999999
London	ssp370	2098	United Kingdom	52737407.49999999	13.662562579674116	561423032.6308746	123051.62359031997	153832.02022493945	92271.22695570052	2159.7133108488442	1439.3995608375324	2880.027060860155	12237305623.3031	6118652811.65155	18355958434.95465	52737407.49999999
Luxembourg	ssp370	2024	Luxembourg	525391.0	11.570833452672112	3525346.9318841705	772.6787795910691	815.9562968622531	729.4012623198851	20.13489064527745	18.631224696510493	21.638556594044402	203371615.43525442	101685807.71762721	305057423.1528816	525391.0
Luxembourg	ssp370	2025	Luxembourg	525391.0	11.474923561340377	3495114.795014756	766.0525578114713	806.8452419153061	725.2598737076364	19.96222089628528	18.544889822014408	21.37955197055615	201627571.90365613	100813785.95182806	302441357.8554842	525391.0
Luxembourg	ssp370	2026	Luxembourg	525391.0	11.497523669931699	3441584.3959406023	754.3198676034376	790.71279287926	717.9269423276154	19.65648397098923	18.39202135936638	20.92094658261207	198539488.95892712	99269744.47946356	297809233.4383907	525391.0
Luxembourg	ssp370	2027	Luxembourg	525391.0	11.639841870140648	3692692.271016147	809.3572100857488	866.3891387924377	752.3252813790598	21.09067745676677	19.109118102255152	23.072236811278383	213025499.89327005	106512749.94663502	319538249.8399051	525391.0
Luxembourg	ssp370	2028	Luxembourg	525391.0	11.607467149401586	3619051.6384466896	793.2167974677856	844.1960714427383	742.2375234928328	20.670081665066178	18.898820206404856	22.441343123727496	208777289.80311593	104388644.90155797	313165934.7046739	525391.0
Luxembourg	ssp370	2029	Luxembourg	525391.0	11.541659073760561	3448152.679286284	755.7594913504364	792.6922755313832	718.8267071694896	19.69399848217007	18.4107786149568	20.97721834938333	198918402.70003057	99459201.35001528	298377604.05004585	525391.0
Luxembourg	ssp370	2030	Luxembourg	525391.0	11.438780825881336	3372294.521648337	739.1330458407494	769.8309129555637	708.4351787259352	19.26073737677981	18.194148062261675	20.327326691297944	194542267.14206842	97271133.57103421	291813400.71310264	525391.0
Luxembourg	ssp370	2031	Luxembourg	525391.0	11.70940800810611	3830717.803915649	839.6093816801603	907.9858747347536	771.232888625567	21.879005262479303	19.503282005111416	24.254728519847177	220987971.71220118	110493985.85610059	331481957.5683018	525391.0
Luxembourg	ssp370	2032	Luxembourg	525391.0	11.725204259938744	3863964.202246679	846.8962635061395	918.005337245475	775.787189766804	22.068890856061678	19.598224801902603	24.53955691022074	222905903.1574254	111452951.5787127	334358854.7361381	525391.0
Luxembourg	ssp370	2033	Luxembourg	525391.0	11.789420440570485	3998949.9297460546	876.4821763827149	958.6859674507662	794.2783853146636	22.839856923909224	19.98370783582638	25.69600601199206	230693013.47384983	115346506.73692492	346039520.2107748	525391.0
Luxembourg	ssp370	2034	Luxembourg	525391.0	11.792762058504868	4000376.0382986274	876.7947481202651	959.1157535898976	794.4737426506325	22.848002090983318	19.98778041936343	25.708223762603204	230775283.3910315	115387641.69551575	346162925.08654726	525391.0
Luxembourg	ssp370	2035	Luxembourg	525391.0	11.896302630385534	4114987.8916956005	901.9151543442592	993.6563121478896	810.1739965406289	23.502603518697917	20.315081133220723	26.690125904175098	237387057.5578687	118693528.77893434	356080586.336803	525391.0
Luxembourg	ssp370	2036	Luxembourg	525391.0	11.920430583259222	4238913.462235869	929.0769232297976	1031.0037443655046	827.1501020940902	24.210399902768497	20.668979325256014	27.751820480280973	244536125.14227217	122268062.57113609	366804187.71340823	525391.0
Luxembourg	ssp370	2037	Luxembourg	525391.0	12.005058503359107	4286591.385971215	939.5268791169965	1045.3724337104034	833.6813245235896	24.48271062825275	20.805134687998144	28.160286568507352	247286588.16279352	123643294.08139676	370929882.2441903	525391.0
Luxembourg	ssp370	2038	Luxembourg	525391.0	11.858091491113727	4168643.0856680097	913.6751968587598	1009.826370605328	817.5240231121918	23.80905320551163	20.468305976627583	27.14980043439568	240482339.72030494	120241169.86015247	360723509.5804574	525391.0
Luxembourg	ssp370	2039	Luxembourg	525391.0	12.03500265259787	4287901.219691204	939.8139659597339	1045.7671781191673	833.8607538003005	24.49019169585406	20.808875221798797	28.171508169909316	247362150.37120384	123681075.18560192	371043225.55680573	525391.0
Luxembourg	ssp370	2040	Luxembourg	525391.0	12.139850743070852	4544906.879932252	996.1439736837992	1123.2209387397572	869.0670086278413	25.958070166868865	21.5428144573062	30.373325876431522	262188395.08105138	131094197.54052569	393282592.6215771	525391.0
Luxembourg	ssp370	2041	Luxembourg	525391.0	11.998509477220491	4327500.996053635	948.4933689980751	1057.7013572968863	839.2853806992638	24.71636437673936	20.921961562241446	28.510767191237257	249646598.01431796	124823299.00715898	374469897.0214769	525391.0
Luxembourg	ssp370	2042	Luxembourg	525391.0	11.998930621321275	4248281.850528189	931.1302686089361	1033.8270942618203	828.433442956052	24.263907111401593	20.69573292957256	27.83208129323061	245076572.4508199	122538286.22540995	367614858.67622983	525391.0
Luxembourg	ssp370	2043	Luxembourg	525391.0	12.234409086817081	4679319.112982716	1025.604189146915	1163.728735001541	887.4796432922886	26.725760742052117	21.926659744897826	31.5248617392064	269942421.42169374	134971210.71084687	404913632.1325406	525391.0
Luxembourg	ssp370	2044	Luxembourg	525391.0	12.072051655288298	4382589.964365539	960.567663422602	1074.3035121306107	846.8318147145931	25.03100301349007	21.079280880616803	28.982725146363332	252824592.32089967	126412296.16044983	379236888.48134947	525391.0
Luxembourg	ssp370	2045	Luxembourg	525391.0	12.083656416794499	4436310.308346786	972.3419853910942	1090.4932048372877	854.1907659449007	25.33782480220718	21.232691774975358	29.442957829439	255923632.88294846	127961816.44147423	383885449.3244227	525391.0
Luxembourg	ssp370	2046	Luxembourg	525391.0	12.03133665951578	4263557.43793156	934.47834256036	1038.4306959450282	830.5259891756918	24.351153072679192	20.739355910211362	27.962950235147012	245957796.61030585	122978898.30515292	368936694.9154588	525391.0
Luxembourg	ssp370	2047	Luxembourg	525391.0	12.309216785243207	4768278.361864302	1045.102106710002	1190.538371650786	899.6658417692182	27.23384825307601	22.180703500409773	32.28699300574225	275074337.9401298	137537168.9700649	412611506.91019475	525391.0
Luxembourg	ssp370	2048	Luxembourg	525391.0	12.21933915468409	4638357.527819544	1016.6263074673154	1151.3841476920918	881.8684672425389	26.49181013978419	21.80968444376386	31.173935835804507	267579413.21104625	133789706.60552312	401369119.8165694	525391.0
Luxembourg	ssp370	2049	Luxembourg	525391.0	12.22105348905943	4689856.223967597	1027.9136929244228	1166.9043026956144	888.923083153231	26.785943067791145	21.956750907767336	31.61513522781494	270550290.46959764	135275145.23479882	405825435.7043965	525391.0
Luxembourg	ssp370	2050	Luxembourg	525391.0	12.309354054620083	4789024.764050951	1049.6492633536511	1196.7907120358034	902.5078146714987	27.352340573798575	22.239949660771053	32.46473148682609	276271164.63795304	138135582.31897652	414406746.95692956	525391.0
Luxembourg	ssp370	2051	Luxembourg	525391.0	12.16559623291735	4546157.503750593	996.4180830138466	1123.5978390685723	869.238326959121	25.96521305927271	21.546385903508124	30.38404021503729	262260541.56511444	131130270.78255722	393390812.3476716	525391.0
Luxembourg	ssp370	2052	Luxembourg	525391.0	12.313655712318589	4885791.224779649	1070.8583506366533	1225.9532070499313	915.7634942233751	27.905018691030442	22.516288719386985	33.29374866267389	281853466.69746375	140926733.34873188	422780200.0461956	525391.0
Luxembourg	ssp370	2053	Luxembourg	525391.0	12.341467717071424	4894795.802214775	1072.8319566498317	1228.6669153180517	916.9969979816117	27.956448007198848	22.54200337747119	33.3708926369265	282372926.3406356	141186463.1703178	423559389.5109534	525391.0
Luxembourg	ssp370	2054	Luxembourg	525391.0	12.287803296967905	4806048.761809919	1053.3805505336989	1201.921231908369	904.8398691590286	27.449572517163386	22.28856563245346	32.610579401873295	277253251.78917617	138626625.89458808	415879877.6837642	525391.0
Luxembourg	ssp370	2055	Luxembourg	525391.0	12.415881479281536	4931942.788877943	1080.9737619458683	1239.861897600102	922.0856262916345	28.16861166902169	22.64808520838261	33.68913812966077	284515876.47638357	142257938.23819178	426773814.71457535	525391.0
Luxembourg	ssp370	2056	Luxembourg	525391.0	12.305510676794421	4821021.779493116	1056.6623078341254	1206.4336481964556	906.8909674717952	27.535090362500622	22.331324555122077	32.738856169879156	278117021.1863471	139058510.59317356	417175531.7795207	525391.0
Luxembourg	ssp370	2057	Luxembourg	525391.0	12.368212910390879	4923172.04712156	1079.0514075883052	1237.2186603584528	920.8841548181576	28.118517896818588	22.62303832228106	33.6139974713561	284009906.43881696	142004953.21940848	426014859.6582254	525391.0
Luxembourg	ssp370	2058	Luxembourg	525391.0	12.37104911393993	4856635.234946989	1064.467996700728	1217.1664703880342	911.7695230134218	27.738495316656717	22.433027032200123	33.0439636011133	280171504.3639829	140085752.18199146	420257256.5459744	525391.0
Luxembourg	ssp370	2059	Luxembourg	525391.0	12.301975977817522	4712576.964375919	1032.893581233096	1173.75164912004	892.0355133461518	26.915711749382087	22.02163524856281	31.809788250201358	271861013.57572204	135930506.78786102	407791520.3635831	525391.0
Luxembourg	ssp370	2060	Luxembourg	525391.0	12.542593831402396	5167948.40614762	1132.7010205255237	1310.9868781471282	954.415162903919	29.516549159206935	23.322053953475233	35.71104436493862	298130662.3579749	149065331.17898744	447195993.53696233	525391.0
Luxembourg	ssp370	2061	Luxembourg	525391.0	12.61439053982065	5383855.508593772	1180.0231251712557	1376.0547720350096	983.9914783075017	30.749694713754828	23.938626730749178	37.56076269676046	310585997.12553775	155292998.56276888	465878995.6883066	525391.0
Luxembourg	ssp370	2062	Luxembourg	525391.0	12.496695879386408	5026626.400888821	1101.7263344414034	1268.3966847814627	935.0559841013439	28.70939367163725	22.91847620969039	34.50031113358409	289978022.33094925	144989011.16547462	434967033.49642384	525391.0
Luxembourg	ssp370	2063	Luxembourg	525391.0	12.593219337938551	5238147.674030528	1148.0871614313667	1332.1428218926624	964.031500970071	29.917489721798734	23.522524234771133	36.31245520882632	302180345.63385284	151090172.81692642	453270518.45077926	525391.0
Luxembourg	ssp370	2064	Luxembourg	525391.0	12.669395391595526	5390783.123142624	1181.541506442237	1378.1425462826091	984.940466601865	30.7892615320195	23.958410139881515	37.620112924157475	310985640.10795474	155492820.05397737	466478460.1619321	525391.0
Luxembourg	ssp370	2065	Luxembourg	525391.0	12.479446831841637	5188480.545386068	1137.2012154271015	1317.1746461367975	957.2277847174053	29.63381772490206	23.380688236322797	35.886947213481314	299315128.56965435	149657564.28482717	448972692.8544815	525391.0
Luxembourg	ssp370	2066	Luxembourg	525391.0	12.639601838482058	5284367.66514593	1158.2175704429617	1346.0721342836055	970.3630066023179	30.1814735182068	23.654516132975168	36.708430903438426	304846702.85774124	152423351.42887062	457270054.28661186	525391.0
Luxembourg	ssp370	2067	Luxembourg	525391.0	12.663493860775821	5327774.035191483	1167.7312953844526	1359.1535060781553	976.3090846907497	30.429387420317006	23.77847308403027	37.08030175660374	307350746.79069567	153675373.39534783	461026120.1860435	525391.0
Luxembourg	ssp370	2068	Luxembourg	525391.0	12.747045870958127	5541394.263198225	1214.5521672763412	1423.5322049295023	1005.5721296231801	31.6494715747682	24.388515161255867	38.91042798828053	319674155.43636847	159837077.71818423	479511233.1545527	525391.0
Luxembourg	ssp370	2069	Luxembourg	525391.0	12.723095651904472	5506398.787618874	1206.8819260534697	1412.9856232480543	1000.7782288588855	31.449596190165103	24.288577468954315	38.61061491137588	317655322.5274344	158827661.2637172	476482983.79115164	525391.0
Luxembourg	ssp370	2070	Luxembourg	525391.0	12.729705004331564	5485306.09021035	1202.258869087218	1406.628919919458	997.8888182549781	31.32912601689124	24.228342382317386	38.42990965146509	316438518.61316955	158219259.30658478	474657777.9197543	525391.0
Luxembourg	ssp370	2071	Luxembourg	525391.0	12.760892947361954	5636784.492590891	1235.4596148144597	1452.2799452944155	1018.6392843345043	32.19428939683224	24.660924072287887	39.72765472137658	325177064.91539586	162588532.45769793	487765597.3730938	525391.0
Luxembourg	ssp370	2072	Luxembourg	525391.0	12.904701976604754	5786978.1183073595	1268.3787656564255	1497.5437777021184	1039.213753610733	33.05211482163449	25.089836784689012	41.01439285857997	333841494.51061594	166920747.25530797	500762241.7659239	525391.0
Luxembourg	ssp370	2073	Luxembourg	525391.0	12.823846942102483	5685673.665203944	1246.1750499077316	1467.013668547664	1025.336431267799	32.47351812618054	24.800538436962036	40.14649781539903	327997402.94275004	163998701.47137502	491996104.4141251	525391.0
Luxembourg	ssp370	2074	Luxembourg	525391.0	13.015124385822945	5930800.742600184	1299.9015326247159	1540.8875822835173	1058.9154829659142	33.87355250377068	25.50055562575711	42.24654938178425	342138391.24268764	171069195.62134382	513207586.86403143	525391.0
Luxembourg	ssp370	2075	Luxembourg	525391.0	13.12235698814246	6105797.259128855	1338.2569335077121	1593.6262584976373	1082.887608517787	34.87303873638555	26.000298742064544	43.745778730706554	352233659.8643651	176116829.93218255	528350489.79654765	525391.0
Luxembourg	ssp370	2076	Luxembourg	525391.0	13.07116277613253	6060583.399160484	1328.3470463913568	1580.0001637126488	1076.6939290700648	34.614801421391	25.871180084567268	43.35842275821473	349625344.7341103	174812672.36705515	524438017.1011654	525391.0
Luxembourg	ssp370	2077	Luxembourg	525391.0	12.896832255174877	5783584.78352276	1267.6350210461023	1496.521128862924	1038.7489132292808	33.032733913561934	25.08014633065273	40.98532149647112	333645738.4644195	166822869.23220974	500468607.6966292	525391.0
Luxembourg	ssp370	2078	Luxembourg	525391.0	13.015455428764978	5951748.897061735	1304.4929089450557	1547.2007247239849	1061.7850931661267	33.99319712526565	25.560377936504594	42.426016314026704	343346856.70595926	171673428.35297963	515020285.05893886	525391.0
Luxembourg	ssp370	2079	Luxembourg	525391.0	13.176341392528766	6238520.117147172	1367.346874991179	1633.6249280374043	1101.0688219449537	35.63108050758203	26.37931962766278	44.882841387501266	359890228.86648095	179945114.43324047	539835343.2997215	525391.0
Luxembourg	ssp370	2080	Luxembourg	525391.0	13.139369182735951	6221845.284751188	1363.6921172057578	1628.5996360824502	1098.7845983290656	35.53584280947496	26.331700778609246	44.73998484034066	358928284.5055409	179464142.25277045	538392426.7583114	525391.0
Luxembourg	ssp370	2081	Luxembourg	525391.0	13.069709031684969	6037328.4172328785	1323.2500640510598	1572.9918129947403	1073.508315107379	34.48198143881414	25.804770093278837	43.159192784349436	348283802.0908145	174141901.04540724	522425703.1362217	525391.0
Luxembourg	ssp370	2082	Luxembourg	525391.0	13.230763384486096	6294859.386366436	1379.6952079707437	1650.6038858843058	1108.7865300571816	35.95286019244227	26.540209470092904	45.36551091479164	363140351.02890867	181570175.51445433	544710526.543363	525391.0
Luxembourg	ssp370	2083	Luxembourg	525391.0	13.392737707738867	6552721.9055435285	1436.2130203931201	1728.3158779650735	1144.110162821167	37.42563258207248	27.276595664908008	47.57466949923695	378016026.55773383	189008013.27886692	567024039.8366008	525391.0
Luxembourg	ssp370	2084	Luxembourg	525391.0	13.254564531911658	6355146.9208769845	1392.9089141648365	1668.7727319011833	1117.0450964284896	36.297190250759265	26.7123744992514	45.882006002267126	366618242.28923506	183309121.14461753	549927363.4338526	525391.0
Luxembourg	ssp370	2085	Luxembourg	525391.0	13.197437824757598	6240517.868195219	1367.7847382345867	1634.2269899970897	1101.3424864720835	35.642490589955806	26.385024668849667	44.89995651106193	360005475.9232186	180002737.9616093	540008213.8848279	525391.0
Luxembourg	ssp370	2086	Luxembourg	525391.0	13.470977698848005	6657773.693039374	1459.238069707278	1759.9753207720405	1158.5008186425157	38.02563204147017	27.576595394606848	48.47466868833347	384076295.84191805	192038147.92095903	576114443.7628771	525391.0
Luxembourg	ssp370	2087	Luxembourg	525391.0	13.443897890942544	6660635.6973547675	1459.8653583243504	1760.837842620515	1158.8928740281858	38.04197827491333	27.584768511328434	48.49918803849823	384241400.2847574	192120700.1423787	576362100.4271361	525391.0
Luxembourg	ssp370	2088	Luxembourg	525391.0	13.528306689244005	6832250.158201342	1497.4794867290793	1812.5572691770171	1182.4017042811415	39.02214801963893	28.074853383691234	49.96944265558662	394141563.533588	197070781.766794	591212345.300382	525391.0
Luxembourg	ssp370	2089	Luxembourg	525391.0	13.60855517914281	6928522.165874081	1518.5802007395428	1841.5707509414042	1195.5896505376809	39.57200208624448	28.349780416994008	50.79422375549495	399695341.388619	199847670.6943095	599543012.0829285	525391.0
Luxembourg	ssp370	2090	Luxembourg	525391.0	13.603079595322834	6973559.758800047	1528.45145398359	1855.1437241519693	1201.7591838152107	39.829232658444134	28.478395703093835	51.18006961379443	402293487.9556502	201146743.9778251	603440231.9334753	525391.0
Luxembourg	ssp370	2091	Luxembourg	525391.0	13.49061597021963	6674410.0543205915	1462.884395467545	1764.9890186924076	1160.7797722426824	38.12065001320596	27.624104380474748	48.617195645937166	385036020.86589384	192518010.43294692	577554031.2988408	525391.0
Luxembourg	ssp370	2092	Luxembourg	525391.0	13.517237022382579	6804736.466576351	1491.4490885646974	1804.265471700992	1178.632705428403	38.86500457168301	27.99628165971327	49.73372748365274	392554342.7520658	196277171.3760329	588831514.1280987	525391.0
Luxembourg	ssp370	2093	Luxembourg	525391.0	13.841195077634122	7303757.901137145	1600.8236495643237	1954.655493075478	1246.991806053169	41.71514732604761	29.421353036895574	54.008941615199646	421342089.6729635	210671044.83648175	632013134.5094452	525391.0
Luxembourg	ssp370	2094	Luxembourg	525391.0	13.42976172071368	6613437.658473428	1449.5205826791257	1746.613776108331	1152.4273892499205	37.77240839430036	27.449983571021953	48.09483321757878	381518621.0524895	190759310.52624476	572277931.5787343	525391.0
Luxembourg	ssp370	2095	Luxembourg	525391.0	13.795010657209081	7268501.128090257	1593.096137663636	1944.0301642120326	1242.1621111152394	41.513779550472385	29.320669149107964	53.706889951836814	419308182.93183404	209654091.46591702	628962274.3977511	525391.0
Luxembourg	ssp370	2096	Luxembourg	525391.0	13.647676609277397	7015410.372441469	1537.6241912200662	1867.7562378521238	1207.4921445880082	40.06826091449649	28.597909831120013	51.53861199787296	404707782.7946162	202353891.3973081	607061674.1919243	525391.0
Luxembourg	ssp370	2097	Luxembourg	525391.0	13.72544687614134	7153142.042472754	1567.8119545145942	1909.2644123821	1226.3594966470882	40.8549103331366	28.991234540440068	52.71858612583313	412653302.13556975	206326651.06778488	618979953.2033546	525391.0
Luxembourg	ssp370	2098	Luxembourg	525391.0	13.95402645719525	7486409.933578085	1640.85697174316	2009.701311071378	1272.012632414942	42.758357759061774	29.942958253402654	55.57375726472089	431878992.74031425	215939496.37015712	647818489.1104714	525391.0
Madrid	ssp370	2024	Spain	39035901.0	14.5708594654668	110448001.84007084	24207.781225211445	30574.356736096663	17841.20571432623	454.26168031150235	294.9690262953923	613.5543343276124	1611762348.558189	805881174.2790945	2417643522.837283	39035901.0
Madrid	ssp370	2025	Spain	39035901.0	14.524440250741101	109657781.22422124	24034.582186121123	30336.20805734747	17732.956314894775	451.01158127130014	293.34397677529125	608.679185767309	1600230697.3335195	800115348.6667597	2400346046.0002794	39035901.0
Madrid	ssp370	2026	Spain	39035901.0	14.239084515526997	87395478.09116799	19155.173280246432	23627.020811769773	14683.325748723095	359.44893586038984	247.56265406983616	471.3352176509439	1275357984.5250535	637678992.2625268	1913036976.7875803	39035901.0
Madrid	ssp370	2027	Spain	39035901.0	14.486753878666285	106549757.73074219	23353.371557413382	29399.54344287433	17307.19967195244	438.2285888126412	286.95248054596175	589.5046970793207	1554875460.8261228	777437730.4130614	2332313191.2391844	39035901.0
Madrid	ssp370	2028	Spain	39035901.0	14.468844516338104	102418669.03010847	22447.92745864435	28154.557807066907	16741.297110221793	421.2378305969945	278.45710143813835	564.0185597558507	1494590683.2356737	747295341.6178368	2241886024.8535104	39035901.0
Madrid	ssp370	2029	Spain	39035901.0	14.63166641499469	115290448.2543543	25269.13934341056	32033.724148620444	18504.554538200675	474.1781822701008	304.9272772746916	643.4290872655104	1682427934.8560488	841213967.4280244	2523641902.2840734	39035901.0
Madrid	ssp370	2030	Spain	39035901.0	14.588005258980514	109376459.88168342	23972.922713784068	30251.42628288402	17694.419144684114	449.8545344833122	292.76545338129733	606.9436155853275	1596125388.5891836	798062694.2945918	2394188082.883775	39035901.0
Madrid	ssp370	2031	Spain	39035901.0	14.591967512694996	116129366.27935629	25453.01178724661	32286.548758895016	18619.474815598205	477.6285689256498	306.65247060246617	648.6046672488337	1694670225.0170193	847335112.5085096	2542005337.525529	39035901.0
Madrid	ssp370	2032	Spain	39035901.0	14.675445263681244	117757892.53071257	25809.949047817852	32777.33749218048	18842.560603455233	484.3265359241274	310.001454101705	658.6516177465503	1718435229.8323748	859217614.9161874	2577652844.7485623	39035901.0
Madrid	ssp370	2033	Spain	39035901.0	14.648565438791177	113502026.92147672	24877.156585519584	31494.747856520356	18259.56531451881	466.82258265541185	301.2494774673472	632.3956878434767	1656329588.8500674	828164794.4250337	2484494383.275101	39035901.0
Madrid	ssp370	2034	Spain	39035901.0	14.729063148725935	116037071.88725238	25432.782879388218	32258.734010589727	18606.831748186713	477.24897124219746	306.46267176074	648.0352707236552	1693323377.4172623	846661688.7086312	2539985066.1258936	39035901.0
Madrid	ssp370	2035	Spain	39035901.0	14.703818292688204	117992403.70655912	25861.348757592437	32848.01209312053	18874.685422064347	485.2910571378851	310.48371470858376	660.0983995671868	1721857440.0783603	860928720.0391802	2582786160.1175404	39035901.0
Madrid	ssp370	2036	Spain	39035901.0	14.910610679232526	137599071.71118534	30158.70064901736	38756.870943829796	21560.530354204922	565.931338579907	350.8038554295948	781.0588217302197	2007976597.9089215	1003988298.9544607	3011964896.8633823	39035901.0
Madrid	ssp370	2037	Spain	39035901.0	15.033879573707077	142392466.6192251	31209.30775214937	40201.455710636306	22217.159793662428	585.6460965569322	360.66123441810726	810.6309586957573	2077926377.9487553	1038963188.9743776	3116889566.923133	39035901.0
Madrid	ssp370	2038	Spain	39035901.0	15.128110624508208	149160190.64928246	32692.644525860567	42241.043774489204	23144.24527723193	613.4810744520537	374.5787233656682	852.3834255384397	2176687447.369259	1088343723.6846294	3265031171.0538883	39035901.0
Madrid	ssp370	2039	Spain	39035901.0	14.934244383750942	125909995.53761595	27596.711350700785	35234.1356586445	19959.287042757063	517.8553272856138	326.76584978244824	708.9448047887797	1837398474.7005408	918699237.3502704	2756097712.0508113	39035901.0
Madrid	ssp370	2040	Spain	39035901.0	15.067832840348416	142953382.38273585	31332.248193466785	40370.498817447755	22293.997569485815	587.9530874757409	361.81472987751175	814.0914450739701	2086111794.5545602	1043055897.2772801	3129167691.8318405	39035901.0
Madrid	ssp370	2041	Spain	39035901.0	14.885817028327576	125851243.44321094	27583.834179324345	35216.42954800191	19951.23881064679	517.6136857467756	326.6450290130291	708.5823424805226	1836541108.2286866	918270554.1143433	2754811662.34303	39035901.0
Madrid	ssp370	2042	Spain	39035901.0	15.053440917069663	136753791.5975529	29973.43377479656	38502.12899177619	21444.73855781692	562.4547852846417	349.06557878196213	775.8439917873213	1995641466.0962975	997820733.0481488	2993462199.1444464	39035901.0
Madrid	ssp370	2043	Spain	39035901.0	15.080669901341569	144777319.70687696	31732.01527821005	40920.17855896974	22543.85199745035	595.4547608409779	365.56556656013026	825.343955121826	2112728423.703167	1056364211.8515835	3169092635.5547504	39035901.0
Madrid	ssp370	2044	Spain	39035901.0	15.160543736986835	147257320.5858032	32275.57711468703	41667.57608412559	22883.578145248466	605.6547585563413	370.66556541781205	840.643951694871	2148918956.573413	1074459478.2867064	3223378434.8601193	39035901.0
Madrid	ssp370	2045	Spain	39035901.0	15.025176810279879	139991050.3006768	30682.969928905903	39477.741203676545	21888.19865413526	575.7693093465041	355.7228408128933	795.8157778801153	2042882625.7670233	1021441312.8835117	3064323938.650535	39035901.0
Madrid	ssp370	2046	Spain	39035901.0	15.164707674955684	137636361.91256508	30166.87384384032	38768.10908671137	21565.638600969272	566.0847094807447	350.88054088001377	781.288878081476	2008520772.013955	1004260386.0069776	3012781158.0209327	39035901.0
Madrid	ssp370	2047	Spain	39035901.0	15.284810938735209	155035931.24555928	33980.47808120891	44011.81491309318	23949.141249324643	637.6474129269174	386.6618926031001	888.632933250735	2262431845.6852245	1131215922.8426123	3393647768.527837	39035901.0
Madrid	ssp370	2048	Spain	39035901.0	15.231361781668735	150351884.50158018	32953.83769896692	42600.18438751044	23307.491010423397	618.3823931064697	377.0293826928762	859.7354035200638	2194077778.114434	1097038889.057217	3291116667.171651	39035901.0
Madrid	ssp370	2049	Spain	39035901.0	15.44481269975612	168965271.64862627	37033.48419694962	48209.69832223666	25857.270071662588	694.937408868095	415.3068905736888	974.5679271625012	2465702036.4346347	1232851018.2173173	3698553054.651952	39035901.0
Madrid	ssp370	2050	Spain	39035901.0	15.324053388593017	157085068.8179894	34429.604124481266	44629.36322259267	24229.845026369865	646.0753125840747	390.87584243167873	901.2747827364713	2292334811.164332	1146167405.582166	3438502216.746498	39035901.0
Madrid	ssp370	2051	Spain	39035901.0	15.539954807418193	168456323.01646742	36921.93381181892	48056.31654268194	25787.5510809559	692.8441536078367	414.2602629435598	971.4280442721143	2458274973.6630344	1229137486.8315172	3687412460.4945517	39035901.0
Madrid	ssp370	2052	Spain	39035901.0	15.719777871939495	182640368.86027583	40030.76577758514	52330.960495610496	27730.57105955979	751.1817277719615	443.429050025622	1058.934405518301	2665262068.589258	1332631034.294629	3997893102.8838873	39035901.0
Madrid	ssp370	2053	Spain	39035901.0	15.588371027904897	170393028.3548088	37346.41717364716	48639.98116519578	26052.85318209855	700.8096306341863	418.2430014567346	983.3762598116385	2486537220.9883537	1243268610.4941769	3729805831.4825306	39035901.0
Madrid	ssp370	2054	Spain	39035901.0	15.345592303325398	158716484.91060132	34787.174774916755	45121.022866941465	24453.326682892046	652.7851652131003	394.2307687461915	911.3395616800092	2316141987.2933517	1158070993.6466758	3474212980.940027	39035901.0
Madrid	ssp370	2055	Spain	39035901.0	15.49372324944784	162680418.04150254	35655.98203648414	46315.63285159662	24996.331221371664	669.0884291444222	402.3824007118525	935.7944575769923	2373987471.7398934	1186993735.8699467	3560981207.6098404	39035901.0
Madrid	ssp370	2056	Spain	39035901.0	15.579977426257983	171799274.48458773	37654.63550346172	49063.78136869079	26245.489638232648	706.5933815323692	421.13487690582593	992.0518861589127	2507058502.7410665	1253529251.3705332	3760587754.1116	39035901.0
Madrid	ssp370	2057	Spain	39035901.0	15.554842330674136	172672741.59628925	37846.08034986205	49327.01803249126	26365.14266723286	710.1858651558662	422.9311187175744	997.440611594158	2519804966.053128	1259902483.026564	3779707449.079692	39035901.0
Madrid	ssp370	2058	Spain	39035901.0	15.572625246094887	162903307.1808933	35704.83445059719	46382.804921002054	25026.863980192313	670.0051500745976	402.84076117694025	937.1695389722554	2377240082.17003	1188620041.085015	3565860123.255045	39035901.0
Madrid	ssp370	2059	Spain	39035901.0	15.595228499839106	170551355.7361262	37381.11906544276	48687.69626641472	26074.541864470797	701.4608154549014	418.5685938670921	984.3530370427112	2488847684.805733	1244423842.4028666	3733271527.2086	39035901.0
Madrid	ssp370	2060	Spain	39035901.0	15.895812669440486	184306960.51267344	40396.04613975448	52833.220993593335	27958.871285915622	758.0362539906212	446.85631313495196	1069.2161948462908	2689582559.960813	1344791279.9804065	4034373839.9412193	39035901.0
Madrid	ssp370	2061	Spain	39035901.0	15.702635425361406	169362862.1720991	37120.627325382025	48329.520123831215	25911.73452693284	696.572659268824	416.1245157740536	977.0208027635953	2471504055.7124963	1235752027.8562481	3707256083.5687447	39035901.0
Madrid	ssp370	2062	Spain	39035901.0	15.733360165461853	171483817.37477595	37585.49421911941	48968.71210272012	26202.276335518705	705.295937718249	420.4861549987658	990.1057204377322	2502455052.396025	1251227526.1980126	3753682578.594038	39035901.0
Madrid	ssp370	2063	Spain	39035901.0	15.910860483261043	186853699.64178777	40954.235537916524	53600.73141606615	28307.7396597669	768.5107395117068	452.0935558954948	1084.9279231279193	2726747000.887971	1363373500.4439855	4090120501.3319564	39035901.0
Madrid	ssp370	2064	Spain	39035901.0	15.808698327481267	178600718.01674527	39145.362852975704	51113.531474272524	27177.194231678888	734.5670443962372	435.12170833776	1034.0123804547147	2606311639.22473	1303155819.612365	3909467458.8370953	39035901.0
Madrid	ssp370	2065	Spain	39035901.0	15.781197296805972	178323884.61740798	39084.68703942232	51030.10223063662	27139.271848208027	733.4284560736401	434.5524141764613	1032.3044979708188	2602271822.8184404	1301135911.4092202	3903407734.2276607	39035901.0
Madrid	ssp370	2066	Spain	39035901.0	15.97304597249875	187015678.58591115	40989.73777224494	53649.54698826771	28329.92855622216	769.1769428481796	452.42665756373106	1085.927228132628	2729110751.7847543	1364555375.8923771	4093666127.6771317	39035901.0
Madrid	ssp370	2067	Spain	39035901.0	16.06045079962759	194260161.15245846	42577.56956765257	55832.81570695321	29322.32342835193	798.9727813318195	467.3245768055511	1130.6209858580883	2834829135.467776	1417414567.733888	4252243703.201664	39035901.0
Madrid	ssp370	2068	Spain	39035901.0	16.12143668189225	199938317.7074825	43822.09703176742	57544.040970111135	30100.153093423713	822.3264762360714	479.00142425767706	1165.651528214466	2917690199.4267426	1458845099.7133713	4376535299.140114	39035901.0
Madrid	ssp370	2069	Spain	39035901.0	16.325372254757035	211244338.52985537	46300.12899283545	60951.334916579675	31648.923069091234	868.8270188520016	502.251695565642	1235.4023421383608	3082678414.4232354	1541339207.2116177	4624017621.634853	39035901.0
Madrid	ssp370	2070	Spain	39035901.0	16.2375813667944	198959670.9604304	43607.59911460532	57249.106334013246	29966.0918951974	818.3013992012598	476.98888574027114	1159.6139126622488	2903408854.7834764	1451704427.3917382	4355113282.175215	39035901.0
Madrid	ssp370	2071	Spain	39035901.0	16.248883557115303	202499247.39162737	44383.3966885663	58315.82799820959	30450.96537892301	832.859326102961	484.2678491911217	1181.4508030148004	2955061722.437074	1477530861.218537	4432592583.655611	39035901.0
Madrid	ssp370	2072	Spain	39035901.0	16.170856515772503	191844755.22125262	42048.16552793622	55104.885152343224	28991.44590352921	789.0384562316437	462.3574142554632	1115.7194982078245	2799581233.545201	1399790616.7726004	4199371850.3178015	39035901.0
Madrid	ssp370	2073	Spain	39035901.0	16.38653362042363	215202265.16096675	47167.61976129822	62144.134723215975	32191.10479938046	885.1055786452507	510.3909754622667	1259.820181828235	3140436246.308874	1570218123.154437	4710654369.463311	39035901.0
Madrid	ssp370	2074	Spain	39035901.0	16.43910438436355	217447761.32471317	47659.78330403716	62820.859594482026	32498.707013592302	894.3410817189379	515.0087269991104	1273.6734364387662	3173204663.2133317	1586602331.6066658	4759806994.819998	39035901.0
Madrid	ssp370	2075	Spain	39035901.0	16.44675337612999	209058154.85106736	45820.96544679973	60292.48504078055	31349.445852818902	859.8354621479341	497.75591721360837	1221.9150070822598	3050775541.742872	1525387770.871436	4576163312.614308	39035901.0
Madrid	ssp370	2076	Spain	39035901.0	16.494504150641013	217038498.72513306	47570.081912348374	62697.52018090994	32442.643643786807	892.6578252265017	514.1670987528921	1271.1485517001115	3167232313.893408	1583616156.946704	4750848470.840112	39035901.0
Madrid	ssp370	2077	Spain	39035901.0	16.525600432669016	213078764.210638	46702.194895472734	61504.175532705936	31900.21425823953	876.3718297881521	506.02410103371744	1246.7195585425875	3109448099.652996	1554724049.826498	4664172149.479494	39035901.0
Madrid	ssp370	2078	Spain	39035901.0	16.59585798746715	225096740.03342086	49336.27178813748	65126.03126011996	33546.512316155	925.8005727282562	530.7384725037693	1320.8626729527427	3284825839.533702	1642412919.766851	4927238759.300552	39035901.0
Madrid	ssp370	2079	Spain	39035901.0	16.651590132171105	222917923.73298243	48858.72300995919	64469.40169012482	33248.04432979357	916.8393173208424	526.2578448000627	1307.4207898416225	3253030478.6492386	1626515239.3246193	4879545717.973858	39035901.0
Madrid	ssp370	2080	Spain	39035901.0	16.546960292019048	219077538.8601615	48016.99481865598	63312.025427082895	32721.96421022906	901.0441951248174	518.3602837020501	1283.7281065475854	3196987927.9569187	1598493963.9784594	4795481891.935378	39035901.0
Madrid	ssp370	2081	Spain	39035901.0	16.62020323617592	221114160.897481	48463.377730945176	63925.80193148054	33000.95353040981	909.4206196270181	522.5484959531505	1296.2927433008863	3226708254.837525	1613354127.4187624	4840062382.256288	39035901.0
Madrid	ssp370	2082	Spain	39035901.0	16.666306526988773	216791607.42516062	47515.96875071057	62623.11458365796	32408.82291776318	891.642385789741	513.6593790345119	1269.6253925449705	3163629441.0948706	1581814720.5474353	4745444161.642305	39035901.0
Madrid	ssp370	2083	Spain	39035901.0	16.945113426714062	240579977.27390742	52729.858032627686	69792.21234629399	35667.50371896138	989.4815922881236	562.5789822837032	1416.3842022925446	3510771971.670663	1755385985.8353314	5266157957.505995	39035901.0
Madrid	ssp370	2084	Spain	39035901.0	16.98537034475668	241916905.15615338	53022.88332188707	70195.12211902565	35850.644524748495	994.9802441073192	565.3283081933009	1424.6321800213377	3530281695.5900025	1765140847.7950013	5295422543.385004	39035901.0
Madrid	ssp370	2085	Spain	39035901.0	16.716623642761736	221580766.92180267	48565.647544495136	64066.422925111736	33064.872163878536	911.3397239396413	523.5080481094619	1299.1713997698207	3233517413.9810414	1616758706.9905207	4850276120.971562	39035901.0
Madrid	ssp370	2086	Spain	39035901.0	17.069676823713642	239173206.40512508	52421.524691524704	69368.25400227739	35474.79538077202	983.6956831904496	559.686027734866	1407.705338646033	3490243032.4270544	1745121516.2135272	5235364548.640581	39035901.0
Madrid	ssp370	2087	Spain	39035901.0	17.05219128957972	243501461.4298702	53370.18332708527	70672.65962617318	36067.70702799737	1001.4973669475231	568.586869613403	1434.407864281644	3553405048.6484623	1776702524.3242311	5330107572.972693	39035901.0
Madrid	ssp370	2088	Spain	39035901.0	17.084650661621676	241440791.6081476	52918.529667529634	70051.63584428417	35785.423490775094	993.0220362924837	564.3492042858832	1421.6948682990842	3523333793.613236	1761666896.806618	5285000690.419854	39035901.0
Madrid	ssp370	2089	Spain	39035901.0	16.973623090955595	236852813.08570418	51912.94533384341	68668.95738546562	35156.9332822212	974.1521355417545	554.9142539105187	1393.3900171729906	3456381644.952563	1728190822.4762814	5184572467.428844	39035901.0
Madrid	ssp370	2090	Spain	39035901.0	17.32164998190907	266328175.39968452	58373.29871772951	77551.943288309	39194.65414715002	1095.3813781669733	615.5288752231281	1575.2338811108189	3886514181.497621	1943257090.7488105	5829771272.246431	39035901.0
Madrid	ssp370	2091	Spain	39035901.0	17.228645734751673	249670430.68788812	54722.286178157694	72531.80104639777	36912.77130991763	1026.8697258336106	581.2730490564468	1472.4664026107748	3643428518.641948	1821714259.320974	5465142777.962922	39035901.0
Madrid	ssp370	2092	Spain	39035901.0	17.406283828884888	261477013.79904616	57310.030421699186	76089.9493812673	38530.11146213107	1075.4290315110347	605.5527018951587	1545.3053611269106	3815721414.9068317	1907860707.4534159	5723582122.360248	39035901.0
Madrid	ssp370	2093	Spain	39035901.0	17.44553368804971	261673566.59056938	57353.11048559469	76149.18446912363	38557.036502065755	1076.23743365376	605.9569029665215	1546.5179643409988	3818589700.286408	1909294850.143204	5727884550.429612	39035901.0
Madrid	ssp370	2094	Spain	39035901.0	17.223235850055733	246852798.40137225	54104.72293727751	71682.65159018751	36526.79428436752	1015.2810836160162	575.4787279476498	1455.0834392843835	3602310946.9717445	1801155473.4858723	5403466420.457617	39035901.0
Madrid	ssp370	2095	Spain	39035901.0	17.49553121194936	272777073.65181446	59786.755868881286	79495.44687114269	40078.064866619876	1121.9050572500291	628.7907147646561	1615.019399735403	3980622641.7622128	1990311320.8811064	5970933962.643319	39035901.0
Madrid	ssp370	2096	Spain	39035901.0	17.375206853303293	260953791.9185925	57195.351653380574	75932.26607482921	38458.43723193194	1073.277071795776	604.4767220375293	1542.0774215540227	3808086063.3132515	1904043031.6566257	5712129094.969877	39035901.0
Madrid	ssp370	2097	Spain	39035901.0	17.470762433134112	265194347.8382162	58124.7885672707	77210.24183142814	39039.33530311326	1090.718057829119	613.1972150542011	1568.238900604038	3869968290.735568	1934984145.367784	5804952436.103352	39035901.0
Madrid	ssp370	2098	Spain	39035901.0	17.739652810351995	282846404.9120496	61993.73258345336	82530.0398536793	41457.425313227424	1163.3192183184333	649.4977952988579	1677.1406413380087	4127563905.7962465	2063781952.8981233	6191345858.69437	39035901.0
Mexico_City	ssp370	2024	Mexico	86251050.0	20.318706762889985	402863457.18757296	88298.83993169937	92494.07630490321	84103.60355849554	8545.47154733164	8004.123958631733	9086.819136031536	2697329770.2153125	1348664885.1076562	4045994655.3229685	86251050.0
Mexico_City	ssp370	2025	Mexico	86251050.0	20.44555713970158	442031794.624123	96883.68101368293	104298.2327926306	89469.12923473527	9376.303699386497	8419.540034659163	10333.067364113824	2959577240.747336	1479788620.373668	4439365861.121004	86251050.0
Mexico_City	ssp370	2026	Mexico	86251050.0	20.466786005603446	449986925.3174591	98627.27130263332	106695.6694399374	90558.87316532926	9545.046586789591	8503.911478360707	10586.181695218464	3012839978.933724	1506419989.466862	4519259968.400586	86251050.0
Mexico_City	ssp370	2027	Mexico	86251050.0	20.55355101351911	481944556.35457957	105631.68358474191	116326.7363278367	94936.63084164713	10222.926453714183	8842.851411823003	11603.00149560535	3226808925.5926642	1613404462.7963321	4840213388.388996	86251050.0
Mexico_City	ssp370	2028	Mexico	86251050.0	20.51625083189108	460848203.8789757	101007.82550789723	109968.93147217526	92046.71954361921	9775.434191470293	8619.105280701058	10931.763102239518	3085560523.5347185	1542780261.7673593	4628340785.302078	86251050.0
Mexico_City	ssp370	2029	Mexico	86251050.0	20.54350594512018	465913083.63340694	102117.93613900545	111495.33358994906	92740.53868806185	9882.869564572096	8672.822967251961	11092.916161892223	3119471891.51913	1559735945.759565	4679207837.278695	86251050.0
Mexico_City	ssp370	2030	Mexico	86251050.0	20.46629622386398	447366064.34216046	98052.8360203761	105905.8209268337	90199.8511139185	9489.453326854282	8476.114848393056	10502.7918053155	2995292280.808892	1497646140.404446	4492938421.213338	86251050.0
Mexico_City	ssp370	2031	Mexico	86251050.0	20.5956369833247	484200070.35418075	106126.04281753121	117006.480272922	95245.60536214044	10270.77003536516	8866.773202648492	11674.766868081817	3241910481.5906224	1620955240.7953112	4862865722.385934	86251050.0
Mexico_City	ssp370	2032	Mexico	86251050.0	20.569455664136186	476788661.9533004	104501.62453788621	114772.9051384101	94230.34393736231	10113.560493310026	8788.168431620927	11438.952554999116	3192288178.643524	1596144089.321762	4788432267.965286	86251050.0
Mexico_City	ssp370	2033	Mexico	86251050.0	20.545358851123776	474555936.621053	104012.2600815032	114100.02901088347	93924.49115212294	10066.200301018396	8764.488335475111	11367.91226656167	3177339201.763329	1588669600.8816645	4766008802.644994	86251050.0
Mexico_City	ssp370	2034	Mexico	86251050.0	20.532670465216842	462485414.8233894	101366.66626283723	110462.33751021777	92270.9950154567	9810.162433242574	8636.469401587201	10983.85546489794	3096522296.6657677	1548261148.3328838	4644783444.9986515	86251050.0
Mexico_City	ssp370	2035	Mexico	86251050.0	20.615240087177007	490675596.1731094	107545.33614770736	118958.00860191419	96132.66369350054	10408.127794308659	8935.45208212024	11880.803506497065	3285266681.4581766	1642633340.7290883	4927900022.187265	86251050.0
Mexico_City	ssp370	2036	Mexico	86251050.0	20.655283608784266	499692362.66119576	109521.61373413724	121675.39028325528	97367.83718501922	10599.389920713911	9031.083145322867	12167.696696104944	3345637490.0917845	1672818745.0458922	5018456235.137676	86251050.0
Mexico_City	ssp370	2037	Mexico	86251050.0	20.71770374272916	521798160.6703282	114366.72014709779	128337.41160107602	100396.02869311956	11068.294370962016	9265.535370446918	12871.053371477097	3493644528.2097006	1746822264.1048503	5240466792.31455	86251050.0
Mexico_City	ssp370	2038	Mexico	86251050.0	20.751499295771904	532309362.42650187	116670.5451895468	131505.17103444343	101835.91934465019	11291.256205630425	9377.016287781124	13205.496123479716	3564021170.498225	1782010585.2491126	5346031755.747337	86251050.0
Mexico_City	ssp370	2039	Mexico	86251050.0	20.6833111165351	506798685.3577399	111079.16391420172	123817.02178084393	98341.30604755951	10750.128036385284	9106.452203158555	12393.803869612007	3393217123.8960524	1696608561.9480262	5089825685.844078	86251050.0
Mexico_City	ssp370	2040	Mexico	86251050.0	20.69736291932984	511536778.5961369	112117.65010343943	125244.94029104576	98990.35991583308	10850.63166915425	9156.704019543038	12544.559318765456	3424940527.242629	1712470263.6213145	5137410790.863943	86251050.0
Mexico_City	ssp370	2041	Mexico	86251050.0	20.71458691778895	520641847.0494021	114113.28154525097	127988.93352353666	100237.62956696529	11043.766841916888	9253.271605924354	12834.262077909407	3485902552.3670745	1742951276.1835372	5228853828.5506115	86251050.0
Mexico_City	ssp370	2042	Mexico	86251050.0	20.765373597562313	531355572.5232184	116461.49534773125	131217.72750194705	101705.26319351548	11271.024575446048	9366.900472688934	13175.14867820315	3557635170.8381615	1778817585.4190807	5336452756.257242	86251050.0
Mexico_City	ssp370	2043	Mexico	86251050.0	20.9181074693856	575899664.5328623	126224.58400737925	144641.97440896303	107807.19360579546	12215.886324700881	9839.33134731635	14592.4413020854	3855875438.9015737	1927937719.4507868	5783813158.352361	86251050.0
Mexico_City	ssp370	2044	Mexico	86251050.0	20.87343874291943	555486321.6661159	121750.42666672249	138490.00806556	105010.84526788499	11782.881946813082	9622.829158372451	13942.934735253699	3719200055.613242	1859600027.806621	5578800083.419863	86251050.0
Mexico_City	ssp370	2045	Mexico	86251050.0	20.85609470264052	561452620.7881061	123058.10866606279	140288.07081465292	105828.14651747269	11909.438075149044	9686.107222540431	14132.768927757643	3759146781.8615537	1879573390.9307768	5638720172.792331	86251050.0
Mexico_City	ssp370	2046	Mexico	86251050.0	20.897140259092936	575820016.1907344	126207.12683650188	144617.97079900664	107796.28287399712	12214.196837532709	9838.486603732264	14589.907071333142	3855342161.830803	1927671080.9154015	5783013242.746204	86251050.0
Mexico_City	ssp370	2047	Mexico	86251050.0	20.886187214601065	572163472.8454266	125405.69267862619	143515.9988319276	107295.38652532481	12136.634858253263	9799.705614092542	14473.564102413973	3830860161.6756763	1915430080.8378382	5746290242.5135145	86251050.0
Mexico_City	ssp370	2048	Mexico	86251050.0	20.936579228408956	579369904.9996905	126985.18465764294	145687.8003030756	108282.56901221027	12289.49647881767	9876.136424374745	14702.856533260581	3879110067.791242	1939555033.895621	5818665101.686863	86251050.0
Mexico_City	ssp370	2049	Mexico	86251050.0	21.015715776728968	614298374.6092346	134640.7396405567	156214.18840458203	113067.29087653138	13030.393271301906	10246.584820616863	15814.20172198694	4112969950.649329	2056484975.3246646	6169454925.973993	86251050.0
Mexico_City	ssp370	2050	Mexico	86251050.0	20.995879808906828	598881167.6796743	131261.62579298185	151567.9068641666	110955.3447217971	12703.36608428608	10083.07122710895	15323.660941463198	4009745668.3704205	2004872834.1852102	6014618502.555631	86251050.0
Mexico_City	ssp370	2051	Mexico	86251050.0	21.09615182656874	627712360.443014	137580.79133015222	160256.75947777586	114904.82318252858	13314.928471090927	10388.852420511372	16241.004521670466	4202781877.4475923	2101390938.7237961	6304172816.171389	86251050.0
Mexico_City	ssp370	2052	Mexico	86251050.0	21.06010201548954	622360322.122222	136407.74183518408	158643.81642219465	114171.66724817349	13201.4019390254	10332.08915447861	16070.714723572182	4166947869.581114	2083473934.790557	6250421804.371671	86251050.0
Mexico_City	ssp370	2053	Mexico	86251050.0	21.125722926446457	643107702.8242326	140955.11294795354	164896.45170225267	117013.7741936544	13641.491871003658	10552.134120467741	16730.849621539564	4305859767.950075	2152929883.9750376	6458789651.925113	86251050.0
Mexico_City	ssp370	2054	Mexico	86251050.0	21.06784728681065	623057593.0980089	136560.56835042505	158853.95288065105	114267.1838201991	13216.19233308583	10339.484351508825	16092.90031466282	4171616373.8282433	2085808186.9141216	6257424560.742365	86251050.0
Mexico_City	ssp370	2055	Mexico	86251050.0	21.13117801735744	647370375.7044864	141889.3974148585	166181.092844247	117597.70198547	13731.910967508444	10597.343668720132	16866.47826629675	4334400044.451801	2167200022.2259007	6501600066.677702	86251050.0
Mexico_City	ssp370	2056	Mexico	86251050.0	21.14568228380192	652662337.7058048	143049.27949733922	167775.930707658	118322.62828702046	13844.16317084156	10653.469770386691	17034.856571296423	4369831817.660083	2184915908.8300414	6554747726.490124	86251050.0
Mexico_City	ssp370	2057	Mexico	86251050.0	21.19552473317041	661379403.1942848	144959.86919344444	170402.99153980266	119516.74684708621	14029.068090309465	10745.922230120645	17312.213950498273	4428196009.873222	2214098004.936611	6642294014.809834	86251050.0
Mexico_City	ssp370	2058	Mexico	86251050.0	21.154679510367842	651209809.0063188	142730.91704265738	167338.18233247046	118123.65175284431	13813.35237762701	10638.064373779416	16988.640381474594	4360106565.013544	2180053282.506772	6540159847.520316	86251050.0
Mexico_City	ssp370	2059	Mexico	86251050.0	21.125635397342066	635206307.6802104	139223.3003136473	162515.20933008162	115931.391297213	13473.888812988289	10468.332591460057	16479.44503451651	4252956810.464312	2126478405.232156	6379435215.696468	86251050.0
Mexico_City	ssp370	2060	Mexico	86251050.0	21.279092138049474	693237135.809215	151942.38593096338	180003.9520538912	123880.81980803555	14704.828928791	11083.802649361412	18325.85520822058	4641496097.186983	2320748048.5934916	6962244145.780475	86251050.0
Mexico_City	ssp370	2061	Mexico	86251050.0	21.28687401522367	707529562.2851869	155074.97255583393	184311.25866308823	125838.68644857965	15007.997462976387	11235.386916454107	18780.60800949866	4737189530.618011	2368594765.3090057	7105784295.927017	86251050.0
Mexico_City	ssp370	2062	Mexico	86251050.0	21.306698501605744	700433694.5429354	153519.71387260073	182172.77797364257	124866.64977155888	14857.481116027993	11160.12874297991	18554.83348907607	4689679896.857077	2344839948.4285383	7034519845.285615	86251050.0
Mexico_City	ssp370	2063	Mexico	86251050.0	21.369373388698097	722328448.2341318	158318.5639966986	188771.19689427712	127865.93109912005	15321.908929882382	11392.342649907103	19251.47520985765	4836273910.012201	2418136955.0061007	7254410865.018302	86251050.0
Mexico_City	ssp370	2064	Mexico	86251050.0	21.384442646109797	730787086.9821297	160172.51221543783	191320.3756950436	129024.64873583209	15501.332145019815	11482.054257475822	19520.610032563804	4892907833.251859	2446453916.6259294	7339361749.877789	86251050.0
Mexico_City	ssp370	2065	Mexico	86251050.0	21.400591104964395	729232072.4562137	159831.6871138672	190851.74118038395	128811.63304735043	15468.347439780886	11465.561904856357	19471.13297470541	4882496397.568059	2441248198.7840295	7323744596.352089	86251050.0
Mexico_City	ssp370	2066	Mexico	86251050.0	21.442234041019965	750087704.2075188	164402.78448401624	197137.0000643389	131668.5689036936	15910.733574716276	11686.754972324054	20134.7121771085	5022133079.415662	2511066539.707831	7533199619.123493	86251050.0
Mexico_City	ssp370	2067	Mexico	86251050.0	21.404678680337298	738972616.6380857	161966.6009071542	193787.2476461536	130145.95416815483	15674.962216267631	11568.869293099731	19781.055139435528	4947713183.382349	2473856591.6911745	7421569775.0735235	86251050.0
Mexico_City	ssp370	2068	Mexico	86251050.0	21.449764519673952	747965546.4808229	163937.6540233706	196497.44568095115	131377.86236579006	15865.71872378147	11664.247546856648	20067.18990070629	5007924396.272102	2503962198.136051	7511886594.408154	86251050.0
Mexico_City	ssp370	2069	Mexico	86251050.0	21.58998359240385	802929548.0900586	175984.5584856688	213061.93931661118	138907.17765472643	17031.605833912796	12247.191101922313	21816.020565903276	5375930069.622167	2687965034.8110833	8063895104.43325	86251050.0
Mexico_City	ssp370	2070	Mexico	86251050.0	21.44651455675813	746710409.1319101	163662.5554263486	196119.1851100459	131205.92574265134	15839.094962525045	11650.935666228437	20027.254258821653	4999520756.585943	2499760378.2929716	7499281134.878915	86251050.0
Mexico_City	ssp370	2071	Mexico	86251050.0	21.508410960129545	772713431.3602966	169361.84796955663	203955.7123569569	134767.98358215633	16390.66667406215	11926.721521996991	20854.611826127308	5173621248.255498	2586810624.127749	7760431872.383247	86251050.0
Mexico_City	ssp370	2072	Mexico	86251050.0	21.465045524686705	754576049.7850931	165386.531459923	198489.65215621068	132283.4107636353	16005.939602325258	11734.357986128543	20277.521218521964	5052184323.650863	2526092161.8254313	7578276485.476294	86251050.0
Mexico_City	ssp370	2073	Mexico	86251050.0	21.635360932552828	808999042.2999465	177314.85858646617	214891.10195520756	139738.61521772482	17160.350919007476	12311.563644469654	22009.138193545296	5416567727.69306	2708283863.84653	8124851591.53959	86251050.0
Mexico_City	ssp370	2074	Mexico	86251050.0	21.70952709548124	836229797.2804863	183283.2432397352	223097.63085345243	143468.85562601793	17737.965090127458	12600.370730029645	22875.559450225264	5598888374.462715	2799444187.2313576	8398332561.694073	86251050.0
Mexico_City	ssp370	2075	Mexico	86251050.0	21.780855818951455	883870338.0653026	193725.00560353056	237455.05410367105	149994.95710339	18748.508187327465	13105.64227862965	24391.374096025276	5917860588.584252	2958930294.292126	8876790882.876379	86251050.0
Mexico_City	ssp370	2076	Mexico	86251050.0	21.699764747709747	842487890.6332633	184654.88013897397	224983.63158990577	144326.12868804217	17870.71070835725	12666.74353914454	23074.67787756995	5640788778.195133	2820394389.0975666	8461183167.2927	86251050.0
Mexico_City	ssp370	2077	Mexico	86251050.0	21.759845439210025	855702961.5451121	187551.3340374614	228966.255700326	146136.4123745968	18151.02655845007	12806.901464190953	23495.151652709188	5729268891.121748	2864634445.560874	8593903336.682621	86251050.0
Mexico_City	ssp370	2078	Mexico	86251050.0	21.793692461618402	869762243.4657613	190632.82048582286	233203.299566823	148062.3414048227	18449.24966974248	12956.013019837157	23942.486319647796	5823401329.782428	2911700664.891214	8735101994.673641	86251050.0
Mexico_City	ssp370	2079	Mexico	86251050.0	21.81795611966407	888868607.7691932	194820.51677150658	238961.3819596381	150679.65158337503	18854.530639298042	13158.653504614938	24550.40777398114	5951325976.003504	2975662988.001752	8926988964.005257	86251050.0
Mexico_City	ssp370	2080	Mexico	86251050.0	21.80761700917823	876049584.3550613	192010.8678040256	235098.1146293517	148923.62097869941	18582.61568177252	13022.696025852178	24142.53533769286	5865497557.309636	2932748778.654818	8798246335.964455	86251050.0
Mexico_City	ssp370	2081	Mexico	86251050.0	21.894071869275905	907937264.5129232	198999.9483865707	244708.10043035127	153291.79634279013	19259.01176247191	13360.894066201872	25157.12945874194	6078998155.237239	3039499077.6186194	9118497232.855858	86251050.0
Mexico_City	ssp370	2082	Mexico	86251050.0	21.86072324938404	895746080.5188	196327.9080590916	241034.04498006753	151621.77113811567	19000.414428583477	13231.595399257658	24769.233457909293	5997373369.1347275	2998686684.5673637	8996060053.702091	86251050.0
Mexico_City	ssp370	2083	Mexico	86251050.0	21.93654062011239	929833335.0270276	203799.08712938806	251306.91620172514	156291.258057051	19723.4675085512	13593.121939241517	25853.813077860876	6225600985.041201	3112800492.5206003	9338401477.561802	86251050.0
Mexico_City	ssp370	2084	Mexico	86251050.0	21.920458864170833	934569182.7529712	204837.0811515127	252734.15798214654	156940.00432087888	19823.923509889624	13643.349939910728	26004.49707986851	6257309353.796078	3128654676.898039	9385964030.694117	86251050.0
Mexico_City	ssp370	2085	Mexico	86251050.0	22.09989175282788	989076390.7262069	216783.866460715	269160.9877822997	164406.74513913033	20980.121190637903	14221.448780284867	27738.793600990924	6622256613.554035	3311128306.7770176	9933384920.331053	86251050.0
Mexico_City	ssp370	2086	Mexico	86251050.0	22.090400143954863	984288409.0106454	215734.44581072894	267718.03438856883	163750.85723288901	20878.559331925273	14170.667850928556	27586.45081292199	6590199187.172494	3295099593.586247	9885298780.758741	86251050.0
Mexico_City	ssp370	2087	Mexico	86251050.0	22.116532802412316	992642265.1432567	217565.42797678072	270235.63486689003	164895.2210866714	21055.759915939278	14259.268142935558	27852.251688942997	6646131549.466774	3323065774.733387	9969197324.200161	86251050.0
Mexico_City	ssp370	2088	Mexico	86251050.0	22.185274588255364	1029133554.0653588	225563.51869943325	281233.00961053726	169894.0277883292	21829.80696747724	14646.29166870454	29013.322266249947	6890455124.134116	3445227562.067058	10335682686.201174	86251050.0
Mexico_City	ssp370	2089	Mexico	86251050.0	22.160635813225536	1005980004.1247135	220488.76802751102	274255.2274366442	166722.3086183778	21338.677780386828	14400.727075159331	28276.628485614325	6735432973.510356	3367716486.755178	10103149460.265533	86251050.0
Mexico_City	ssp370	2090	Mexico	86251050.0	22.17217161200239	1012102003.5883062	221830.5761291203	276100.213576357	167560.93868188365	21468.536598046754	14465.656483989296	28471.416712104212	6776422174.967433	3388211087.4837165	10164633262.451149	86251050.0
Mexico_City	ssp370	2091	Mexico	86251050.0	22.08947103134399	987431621.7779753	216423.36915699302	268665.30398968194	164181.43432430408	20945.232629766353	14204.004499849096	27686.460759683614	6611244236.605892	3305622118.302946	9916866354.908838	86251050.0
Mexico_City	ssp370	2092	Mexico	86251050.0	22.17561636286167	1013999226.687292	222246.40584944602	276671.9794418048	167820.8322570872	21508.78017368516	14485.7782718085	28531.782075561823	6789124832.044722	3394562416.022361	10183687248.067081	86251050.0
Mexico_City	ssp370	2093	Mexico	86251050.0	22.239583124831203	1045843257.2703407	229225.91940189502	286268.8105764222	172183.02822736785	22184.250366982837	14823.513368457337	29544.987365508336	7002333178.849764	3501166589.424882	10503499768.274647	86251050.0
Mexico_City	ssp370	2094	Mexico	86251050.0	22.3035814889988	1069133528.4222462	234330.6363666962	293287.7964030239	175373.47633036858	22678.279661292945	15070.528015612392	30286.0313069735	7158270731.917632	3579135365.958816	10737406097.876448	86251050.0
Mexico_City	ssp370	2095	Mexico	86251050.0	22.313107845607846	1073598953.6037602	235309.35969415138	294633.5409782747	175985.17841002805	22772.99950533553	15117.887937633683	30428.111073037377	7188168515.059414	3594084257.529707	10782252772.58912	86251050.0
Mexico_City	ssp370	2096	Mexico	86251050.0	22.33619908547593	1089398410.904204	238772.25444493355	299395.0212606002	178149.48762926692	23108.13492259675	15285.455646264292	30930.814198929205	7293952114.364134	3646976057.182067	10940928171.5462	86251050.0
Mexico_City	ssp370	2097	Mexico	86251050.0	22.435555435346078	1119288140.0402112	245323.42795419542	308402.88483583526	182243.97107255558	23742.15080398651	15602.463586959173	31881.83802101385	7494075642.035001	3747037821.0175004	11241113463.052502	86251050.0
Mexico_City	ssp370	2098	Mexico	86251050.0	22.346739677311255	1081837916.063179	237115.15968525683	297116.51596604474	177113.80340446898	22947.762984177254	15205.269677054544	30690.256291299964	7243331618.887626	3621665809.443813	10864997428.331438	86251050.0
Moscow	ssp370	2024	Russia	112244500.5	6.322684252699473	49240957.508617386	10792.538632022912	5663.8597089765735	15921.217555069248	920.1714730980456	1503.1994582114417	337.1434879846539	323670106.27170014	161835053.13585007	485505159.4075502	112244500.5
Moscow	ssp370	2025	Russia	112244500.5	6.230837010408678	46309148.38814347	10149.950331645066	4780.300795957037	15519.599867333094	865.3844166774505	1475.8059300011441	254.96290335375886	304398771.6428743	152199385.82143715	456598157.4643115	112244500.5
Moscow	ssp370	2026	Russia	112244500.5	6.470094456886725	100571437.3304872	22043.05475736424	21133.3193813209	22952.79013340758	1879.390091546974	1982.8087674359058	1775.971415658044	661075037.0352496	330537518.5176248	991612555.5528743	112244500.5
Moscow	ssp370	2027	Russia	112244500.5	6.071465724210105	9657865.817677878	2116.792507981374	-6265.291211580534	10498.876227543287	180.47765652975966	1133.3525499272987	-772.3972368677754	63482974.61550177	31741487.307750884	95224461.92325266	112244500.5
[truncated: 1,496 more rows]
