# Supplementary material for: Global warming may increase the burden of obstructive sleep apnea
Source: Nat Commun. 2025 Jun 16;16:5100. doi: 10.1038/s41467-025-60218-1 (PMC12170837; doi:10.1038/s41467-025-60218-1)
Supplement: Supplementary file 4 — Source Data [file 41467_2025_60218_MOESM4_ESM.zip › metadata/figure_table_health_economics/ssp370_sens.csv]

city	exp	year	country	adult_population	t2m_mean_corrected	osa_person_days_corrected	yld_diff_mean_corrected	yld_diff_max_corrected	yld_diff_min_corrected	yll_diff_corrected	yll_diff_min_corrected	yll_diff_max_corrected	money_cost_corrected	money_cost_min_corrected	money_cost_max_corrected	population_adult
Amsterdam	ssp370	2024	Netherlands	14475086.0	11.555757904552655	101655026.66982311	22280.553790649537	26012.456132129795	18548.65144916928	330.931946219023	257.0256022044239	404.8382902336223	2828096848.6534324	1414048424.3267162	4242145272.9801483	14475086.0
Amsterdam	ssp370	2025	Netherlands	14595382.5	11.53986567669249	101134832.5122424	22166.53863282363	25855.685290119174	18477.391975528088	329.2384848072319	256.1788714985283	402.29809811593543	2813624770.8237743	1406812385.4118872	4220437156.2356615	14595382.5
Amsterdam	ssp370	2026	Netherlands	14699932.499999998	11.485237413129532	98908203.29265583	21678.51031072246	25184.646347230064	18172.374274214857	321.9898246545046	252.55454142216465	391.42510788684444	2751678762.984096	1375839381.492048	4127518144.476144	14699932.499999998
Amsterdam	ssp370	2027	Netherlands	14791270.499999998	11.621319598700964	105664595.68924868	23159.36343874281	27220.81939825805	19097.90747922758	343.9848617763406	263.55205998308264	424.41766356959874	2939645188.954644	1469822594.477322	4409467783.431967	14791270.499999998
Amsterdam	ssp370	2028	Netherlands	14874529.999999998	11.592232756064373	106211524.58410989	23279.238265013762	27385.647284380604	19172.82924564692	345.7653565491936	264.44230736950914	427.0884057288781	2954861041.378924	1477430520.689462	4432291562.068386	14874529.999999998
Amsterdam	ssp370	2029	Netherlands	14951314.5	11.506982487967313	101479208.98708987	22242.018408132666	25959.469981169095	18524.566835096237	330.35958211827267	256.7394201540487	403.97974408249667	2823205507.3123856	1411602753.6561928	4234808260.9685783	14951314.5
Amsterdam	ssp370	2030	Netherlands	15019113.5	11.424504176424724	97679550.87185588	21409.216629451243	24814.36753548214	18004.065723420346	317.9900191341863	250.5546386620055	385.425399606367	2717496999.8860426	1358748499.9430213	4076245499.829064	15019113.5
Amsterdam	ssp370	2031	Netherlands	15076884.499999998	11.618011653559075	109613475.37857169	24024.871315854707	28410.892729286905	19638.849902422513	356.84020679746834	269.9797324936465	443.70068110129006	3049505119.849725	1524752559.9248624	4574257679.774588	15076884.499999998
Amsterdam	ssp370	2032	Netherlands	15124513.0	11.696177099407855	114804631.01967694	25162.658853631197	29975.350593729578	20349.967113532817	373.7397079408476	278.42948306533617	469.04993281635905	3193925827.712617	1596962913.8563085	4790888741.568926	15124513.0
Amsterdam	ssp370	2033	Netherlands	15164073.5	11.717029089310836	116015111.82947148	25427.96971605192	30340.15302955807	20515.78640254577	377.68035685285093	280.39980752133783	474.96090618436415	3227602046.9383917	1613801023.4691958	4841403070.407587	15164073.5
Amsterdam	ssp370	2034	Netherlands	15198826.0	11.763684761231357	120901246.55146244	26498.90335374857	31812.686781390963	21185.119926106177	393.58688037665917	288.3530692832419	498.82069147007627	3363536910.781763	1681768455.3908815	5045305366.172645	15198826.0
Amsterdam	ssp370	2035	Netherlands	15228836.0	11.887549394490689	126619358.46049163	27752.18815572757	33535.95338411209	21968.422927343054	412.2018565833895	297.6605573866071	526.7431557801721	3522617821.976598	1761308910.988299	5283926732.964897	15228836.0
Amsterdam	ssp370	2036	Netherlands	15255150.5	11.834358848157459	126769527.91240728	27785.102008202233	33581.20993126475	21988.994085139715	412.6907243808129	297.90499128531883	527.4764574763071	3526795615.9100547	1763397807.9550273	5290193423.865082	15255150.5
Amsterdam	ssp370	2037	Netherlands	15277882.000000002	11.92339261951579	130880484.1813847	28686.13351921098	34820.12825890178	22552.13877952018	426.073700151729	304.59647917077683	547.5509211326811	3641164603.3582344	1820582301.6791172	5461746905.037352	15277882.000000002
Amsterdam	ssp370	2038	Netherlands	15295838.000000002	11.776441324894126	124196246.42175148	27221.09510614069	32805.70044093012	21636.489771351247	404.3135581966155	293.7164081932201	514.9107082000107	3455205557.7218046	1727602778.8609023	5182808336.582706	15295838.000000002
Amsterdam	ssp370	2039	Netherlands	15311246.5	12.037078690992503	140715326.17959055	30841.715327036924	37784.05324466245	23899.377409411398	458.0904484606367	320.6048533252307	595.5760435960428	3914775132.7466745	1957387566.3733373	5872162699.120012	15311246.5
Amsterdam	ssp370	2040	Netherlands	15324504.5	12.020634185839556	140520192.82147402	30798.9463718333	37725.245931257465	23872.646812409133	457.45520331743757	320.2872307536311	594.6231758812444	3909346419.054543	1954673209.5272715	5864019628.581815	15324504.5
Amsterdam	ssp370	2041	Netherlands	15341179.5	11.865553541273691	130871414.0975012	28684.14555562008	34817.394808964294	22550.89630227587	426.0441730283759	304.5817156091003	547.5066304476517	3640912268.805894	1820456134.402947	5461368403.208841	15341179.5
Amsterdam	ssp370	2042	Netherlands	15356574.5	11.95849639805939	137597062.90011346	30158.260361672084	36844.302667285796	23472.218056058373	447.9391261925067	315.5291921911657	580.3490601938477	3828023391.6586227	1914011695.8293114	5742035087.487934	15356574.5
Amsterdam	ssp370	2043	Netherlands	15362421.5	12.156838290733264	151289027.89541888	33159.23899078011	40970.64828230934	25347.82969925089	492.5125110205538	337.81588460518924	647.2091374359184	4208941132.0165167	2104470566.0082583	6313411698.024775	15362421.5
Amsterdam	ssp370	2044	Netherlands	15364564.000000002	12.042597269815191	145643956.46997076	31921.963061914776	39269.3938801195	24574.532243710055	474.13531380199623	328.6272859959105	619.6433416080822	4051892245.879436	2025946122.939718	6077838368.819154	15364564.000000002
Amsterdam	ssp370	2045	Netherlands	15367055.0	12.035171934567545	144309330.01671404	31629.44219544755	38867.17768872706	24391.70670216804	469.79051606674807	326.4548871282864	613.1261450052098	4014762228.89716	2007381114.44858	6022143343.34574	15367055.0
Amsterdam	ssp370	2046	Netherlands	15370214.499999998	12.011965975078684	143902888.76916203	31540.359182285465	38744.68854562919	24336.029818941737	468.467370547216	325.7933143685203	611.1414267259117	4003454817.458492	2001727408.729246	6005182226.187737	15370214.499999998
Amsterdam	ssp370	2047	Netherlands	15372084.5	12.150320607231164	152845290.9355787	33500.33773930829	41439.65906153558	25561.016417081002	497.5788335978095	340.3490458938171	654.8086213018018	4252237196.596249	2126118598.2981246	6378355794.894374	15372084.5
Amsterdam	ssp370	2048	Netherlands	15372016.999999998	12.091409685708708	152114801.7795992	33340.23052703882	41219.51164466505	25460.94940941258	495.2007692167395	339.16001370328206	651.2415247301972	4231914600.1868186	2115957300.0934093	6347871900.280228	15372016.999999998
Amsterdam	ssp370	2049	Netherlands	15370918.000000002	12.141455448125363	156932143.09226248	34396.08615721159	42671.31313615262	26120.859178270563	510.88333985221936	347.001299021022	674.7653806834164	4365935594.834526	2182967797.417263	6548903392.251789	15370918.000000002
Amsterdam	ssp370	2050	Netherlands	15368684.5	12.112458776009703	155113433.93980625	33997.46497311159	42123.209008015125	25871.72093820807	504.962639428977	344.04094880940085	665.884330048553	4315338139.979844	2157669069.989922	6473007209.969767	15368684.5
Amsterdam	ssp370	2051	Netherlands	15364012.499999998	12.08777585037378	153735853.63204756	33695.529563191885	41708.04781937552	25683.011307008248	500.4780079527555	341.79863307129006	659.1573828342209	4277013123.945047	2138506561.9725235	6415519685.91757	15364012.499999998
Amsterdam	ssp370	2052	Netherlands	15358043.499999998	12.159587365360647	160873745.61320478	35259.99903851401	43859.193347943445	26660.80472908458	523.7149944807111	353.4171263352679	694.0128626261542	4475593071.039083	2237796535.5195413	6713389606.558624	15358043.499999998
Amsterdam	ssp370	2053	Netherlands	15351454.500000002	12.230732332431572	163704801.1486448	35880.504361350184	44712.388166843186	27048.620555857182	532.9313288705528	358.0252935301887	707.8373642109167	4554354540.101945	2277177270.0509725	6831531810.152918	15351454.500000002
Amsterdam	ssp370	2054	Netherlands	15342758.5	12.162153047419755	159588306.04250276	34978.258858634115	43471.80060060859	26484.71711665964	519.5303217417911	351.3247899658079	687.7358535177744	4439831459.261203	2219915729.6306014	6659747188.891804	15342758.5
Amsterdam	ssp370	2055	Netherlands	15332216.5	12.291021506383329	168344630.3406152	36897.45322534369	46110.692854834255	27684.21359585313	548.0360192624003	365.57763872611247	730.4943997986883	4683437053.244356	2341718526.622178	7025155579.866534	15332216.5
Amsterdam	ssp370	2056	Netherlands	15318620.000000002	12.120601569114429	157520037.97721183	34524.93983062515	42848.486937096255	26201.392724154037	512.797196990641	347.95822759023287	677.6361663910493	4382291142.867235	2191145571.4336176	6573436714.300853	15318620.000000002
Amsterdam	ssp370	2057	Netherlands	15302362.0	12.194285004455823	159448501.86792213	34947.61684776713	43429.66783566649	26465.56585986778	519.0751974936438	351.09722784173425	687.0531671455534	4435942032.850011	2217971016.4250054	6653913049.275017	15302362.0
Amsterdam	ssp370	2058	Netherlands	15285258.499999998	12.234614282457883	163747629.37644508	35889.89137018312	44725.295303988474	27054.48743637777	533.0707536412045	358.0950059155146	708.0465013668947	4555546044.152883	2277773022.0764413	6833319066.229324	15285258.499999998
Amsterdam	ssp370	2059	Netherlands	15267701.5	12.197606808821133	161036348.9514225	35295.63812634256	43908.1970937077	26683.079158977416	524.2443400619472	353.68179912588596	694.8068809980084	4480116782.295268	2240058391.147634	6720175173.442902	15267701.5
Amsterdam	ssp370	2060	Netherlands	15249276.999999998	12.410174152832107	174307298.54630694	38204.33940741312	47907.66135517971	28501.017459646515	567.447134075021	375.28319613242286	759.611072017619	4849321650.538809	2424660825.2694044	7273982475.808213	15249276.999999998
Amsterdam	ssp370	2061	Netherlands	15230039.5	12.515975788207838	182545977.03911892	40010.07715926232	50390.550763972366	29629.603554552268	594.2676661944483	388.6934621921365	799.8418701967602	5078526063.2066145	2539263031.6033072	7617789094.809921	15230039.5
Amsterdam	ssp370	2062	Netherlands	15211465.499999998	12.339331504327323	170051625.67731196	37271.5891895512	46625.12980561958	27918.048573482818	553.5930419445613	368.35615006719297	738.8299338219294	4730926570.393936	2365463285.196968	7096389855.590904	15211465.499999998
Amsterdam	ssp370	2063	Netherlands	15193677.0	12.370378177442396	170996587.89056095	37478.70419519482	46909.91293837955	28047.49545201008	556.6693107192443	369.8942844545345	743.4443369839541	4757215921.20062	2378607960.60031	7135823881.80093	15193677.0
Amsterdam	ssp370	2064	Netherlands	15176181.0	12.456349660036652	180692887.35506684	39603.92051618241	49832.085379737495	29375.755652627326	588.235041977511	385.6771500836678	790.7929338713542	5026972123.697444	2513486061.848722	7540458185.546165	15176181.0
Amsterdam	ssp370	2065	Netherlands	15159391.999999998	12.293438203035318	166206142.91999102	36428.74365370003	45466.217193824225	27391.27011357584	541.0742995397673	362.09677886479597	720.0518202147385	4623943197.079281	2311971598.5396404	6935914795.618921	15159391.999999998
Amsterdam	ssp370	2066	Netherlands	15143740.5	12.427492645261115	175299283.0485826	38421.76066818586	48206.61558874224	28636.905747629484	570.6764811394163	376.8978696646205	764.4550926142122	4876919186.407944	2438459593.203972	7315378779.611916	15143740.5
Amsterdam	ssp370	2067	Netherlands	15130375.500000002	12.45279956000364	177082034.16667664	38812.50063927498	48743.88304898977	28881.11822956018	576.48012230171	379.79969024576735	773.1605543576525	4926516269.643094	2463258134.821547	7389774404.464642	15130375.500000002
Amsterdam	ssp370	2068	Netherlands	15118625.000000002	12.508604671412419	181428295.2835629	39765.105815578805	50053.71516640754	29476.496464750075	590.6291191325207	386.8741886611727	794.3840496038687	5047431562.971503	2523715781.4857516	7571147344.457254	15118625.000000002
Amsterdam	ssp370	2069	Netherlands	15107327.5	12.521296513417608	182004295.8136726	39891.3525071097	50227.30436726252	29555.400646956885	592.5042548999977	387.8117565449112	797.196753255084	5063456203.733408	2531728101.866704	7595184305.600112	15107327.5
Amsterdam	ssp370	2070	Netherlands	15096414.0	12.524802916687461	182162895.0036391	39926.11397340373	50275.1013834168	29577.126563390648	593.0205652126674	388.06991170124604	797.9712187240891	5067868517.457942	2533934258.728971	7601802776.186913	15096414.0
Amsterdam	ssp370	2071	Netherlands	15086122.500000002	12.537039767707142	181171560.31588307	39708.83513773118	49976.342984367046	29441.327291095306	589.793333581131	386.45629588547786	793.1303712767842	5040289059.7739725	2520144529.8869863	7560433589.660959	15086122.500000002
Amsterdam	ssp370	2072	Netherlands	15076022.0	12.641684083454372	191666316.47289264	42009.055665294916	53139.14620976719	30878.965120822642	623.9583935285742	403.53882585919945	844.3779611979492	5332258751.655735	2666129375.8278675	7998388127.483603	15076022.0
Amsterdam	ssp370	2073	Netherlands	15065488.000000002	12.58430898268921	184891387.35058808	40524.13969328295	51097.38674825074	29950.892638315167	601.9030111890222	392.51113468942344	811.2948876886209	5143776624.127801	2571888312.0639005	7715664936.191702	15065488.000000002
Amsterdam	ssp370	2074	Netherlands	15054952.999999998	12.760482944226577	195034307.01290783	42747.24537269551	54154.157057443	31340.333687948012	634.9226881706355	409.0209731802301	860.8244031610411	5425958037.805621	2712979018.9028106	8138937056.708431	15054952.999999998
Amsterdam	ssp370	2075	Netherlands	15043678.499999998	12.856049536942935	203778440.40061274	44663.76775904179	56789.37533866914	32538.160179414437	663.3886989011321	423.2539785454784	903.5234192567857	5669224474.184521	2834612237.0922604	8503836711.276781	15043678.499999998
Amsterdam	ssp370	2076	Netherlands	15029752.0	12.852216515641828	204610111.43692425	44846.051821794994	57040.015924954794	32652.08771863519	666.0961549284125	424.6077065591186	907.5846032977063	5692362004.260117	2846181002.1300583	8538543006.390175	15029752.0
Amsterdam	ssp370	2077	Netherlands	15013127.499999998	12.69903393186068	191689891.2217768	42014.2227335435	53146.250928609	30882.19453847801	624.0351397337099	403.5771989617673	844.4930805056524	5332914613.694349	2666457306.8471746	7999371920.541524	15013127.499999998
Amsterdam	ssp370	2078	Netherlands	14995533.500000002	12.771280913438373	196446595.75586486	43056.78811087787	54579.778322443744	31533.797899311987	639.520310911398	411.31978455061136	867.720837272185	5465248660.947335	2732624330.4736676	8197872991.421003	14995533.500000002
Amsterdam	ssp370	2079	Netherlands	14977288.5	12.889124427839105	205591585.48022875	45061.16942032749	57335.80262293698	32786.536217718	669.2912858132745	426.2052720015496	912.3772996249995	5719667133.576739	2859833566.7883697	8579500700.3651085	14977288.5
Amsterdam	ssp370	2080	Netherlands	14958287.999999998	12.942264385196902	212154446.90709922	46499.60480155937	59313.65127213081	33685.55833098793	690.6562942728594	436.88777623134206	944.424812314377	5902249425.151588	2951124712.575794	8853374137.727383	14958287.999999998
Amsterdam	ssp370	2081	Netherlands	14937885.0	12.815228975860265	198665329.72036263	43543.08596611026	55248.437873388284	31837.73405883223	646.743268526651	414.93126335823786	878.5552736950642	5526975018.595897	2763487509.2979484	8290462527.893845	14937885.0
Amsterdam	ssp370	2082	Netherlands	14915536.499999998	12.977872566166226	213025043.42022252	46690.42047566859	59576.02282403099	33804.81812730619	693.490469895037	438.30486404243084	948.6760757476432	5926469882.672192	2963234941.336096	8889704824.008287	14915536.499999998
Amsterdam	ssp370	2083	Netherlands	14891731.500000002	12.999553792181576	213356010.91266188	46762.961295929264	59675.76645188942	33850.15613996911	694.567915054379	438.84358662210184	950.2922434866564	5935677574.146363	2967838787.0731816	8903516361.219545	14891731.500000002
Amsterdam	ssp370	2084	Netherlands	14866724.999999998	12.900212496007015	206554716.36133945	45272.26659974901	57626.06124464157	32918.47195485645	672.4267016150416	427.7729799024331	917.0804233276501	5746461946.375879	2873230973.1879396	8619692919.56382	14866724.999999998
Amsterdam	ssp370	2085	Netherlands	14841117.5	12.970846506252734	208886404.01206037	45783.32142730428	58328.76163253007	33237.8812220785	680.0173732965734	431.56831574319904	928.4664308499478	5811330735.584555	2905665367.7922773	8716996103.376831	14841117.5
Amsterdam	ssp370	2086	Netherlands	14813902.000000002	13.205045563801495	224664998.6065404	49241.64353020401	63083.9545240172	35399.33253639083	731.3836577668186	457.25145797832164	1005.515857555316	6250299619.964072	3125149809.982036	9375449429.946108	14813902.000000002
Amsterdam	ssp370	2087	Netherlands	14786212.0	13.13715024321957	220725009.26169822	48378.08422174545	61896.560474886675	34859.60796860422	718.5572547380153	450.83825646392	986.2762530121108	6140687023.175659	3070343511.5878296	9211030534.763489	14786212.0
Amsterdam	ssp370	2088	Netherlands	14757677.499999998	13.171793423884635	224455404.648639	49195.7051284722	63020.789221635954	35370.621035308446	730.7013369935493	456.91029759168697	1004.4923763954118	6244468604.703382	3122234302.351691	9366702907.055073	14757677.499999998
Amsterdam	ssp370	2089	Netherlands	14726997.0	13.230252946569914	227590371.562268	49882.82116433609	63965.5737709488	35800.06855772338	740.907036957893	462.0131475738588	1019.8009263419269	6331685049.767752	3165842524.883876	9497527574.651627	14726997.0
Amsterdam	ssp370	2090	Netherlands	14694743.499999998	13.233609950839954	226088715.8043594	49553.69113520544	63513.01998089416	35594.36228951672	736.0184851686164	459.56887167922054	1012.4680986580122	6289908188.79169	3144954094.395845	9434862283.187534	14694743.499999998
Amsterdam	ssp370	2091	Netherlands	14662197.499999998	13.162212665768976	222112797.66276786	48682.257021979894	62314.79807520904	35049.71596875075	723.0751180601891	453.0971881250069	993.0530479953716	6179296033.789666	3089648016.894833	9268944050.6845	14662197.499999998
Amsterdam	ssp370	2092	Netherlands	14630237.5	13.207563198726296	225307403.1311823	49382.44452190635	63277.55588760791	35487.33315620479	733.4749678236267	458.2971130067257	1008.6528226405278	6268171655.132595	3134085827.5662975	9402257482.698893	14630237.5
Amsterdam	ssp370	2093	Netherlands	14597519.500000002	13.429662008174143	240489559.7964718	52710.04050333966	67853.00036207872	37567.08064460061	782.8995837785809	483.0094209842028	1082.789746572959	6690547319.449917	3345273659.7249584	10035820979.174875	14597519.500000002
Amsterdam	ssp370	2094	Netherlands	14564513.5	13.17466682737632	220486425.86422837	48325.79197024521	61824.65862907385	34826.92531141658	717.7805605533127	450.4499093715687	985.1112117350565	6134049506.304832	3067024753.152416	9201074259.457249	14564513.5
Amsterdam	ssp370	2095	Netherlands	14531867.499999998	13.3964187204367	236059238.46318513	51739.01117001656	66517.83502875944	36960.187311273665	768.4769338690753	475.79809602945	1061.1557717087007	6567293426.242217	3283646713.1211085	9850940139.363325	14531867.499999998
Amsterdam	ssp370	2096	Netherlands	14500053.499999998	13.333008664284447	234046661.61854807	51297.89843694542	65911.30502078663	36684.491853104206	761.9251086034702	472.52218339664745	1051.3280338102932	6511302469.194151	3255651234.5970755	9766953703.791225	14500053.499999998
Amsterdam	ssp370	2097	Netherlands	14469322.0	13.424882838164265	237349350.1844048	52021.77538288662	66906.63582145578	37136.914944317454	772.6768165185575	477.8980373541911	1067.4555956829238	6603185019.7296915	3301592509.8648458	9904777529.594538	14469322.0
Amsterdam	ssp370	2098	Netherlands	14439496.5	13.542384131311513	244100082.83127174	53501.38801781636	68941.10319448417	38061.672841148546	794.6534286588331	488.8863434243289	1100.4205138933373	6790993988.455986	3395496994.227993	10186490982.683979	14439496.5
Athens	ssp370	2024	Greece	8191353.500000001	17.887375429405033	38458566.952756286	8429.274948549735	10572.615274672666	6285.934622426803	396.84798639532795	262.3041420317302	531.3918307589258	405825372.0897504	202912686.0448752	608738058.1346257	8191353.500000001
Athens	ssp370	2025	Greece	8125701.499999999	17.74793928220811	34472132.147146575	7555.535813073634	9371.223963393028	5739.84766275424	355.71258404282526	241.73644085547883	469.6887272301715	363759416.0106963	181879708.00534815	545639124.0160444	8125701.499999999
Athens	ssp370	2026	Greece	8113169.0	17.99232106650245	43408562.57832053	9514.205496618612	12064.394778267371	6964.016214969852	447.9262233739383	287.8432605210353	608.0091862268412	458059086.85751235	229029543.42875618	687088630.2862685	8113169.0
Athens	ssp370	2027	Greece	8102711.5	17.90786336926369	39514230.08121425	8660.65316848573	10890.760327084658	6430.546009886799	407.74121045526033	267.7507540616964	547.7316668488243	416965019.6599301	208482509.82996505	625447529.4898951	8102711.5
Athens	ssp370	2028	Greece	8095075.5	17.842840004370878	37596874.842445925	8240.410924372121	10312.92724142845	6167.894607315795	387.95631918137707	257.8583084247548	518.054329937999	396732560.03247684	198366280.01623842	595098840.0487152	8095075.5
Athens	ssp370	2029	Greece	8091588.0	17.85854642343781	39983236.069279864	8763.44900148641	11032.104597460595	6494.793405512226	412.5808104902753	270.1705540792037	554.9910669013465	421914099.792137	210957049.8960685	632871149.6882055	8091588.0
Athens	ssp370	2030	Greece	8087450.500000001	17.892854032782825	40197328.51433797	8810.373373005994	11096.625608300023	6524.121137711965	414.78999721915454	271.2751474436434	558.3048469946655	424173262.1338862	212086631.0669431	636259893.2008293	8087450.500000001
Athens	ssp370	2031	Greece	8079371.0	18.004211581656286	44537296.68135973	9761.599272627202	12404.561220279185	7118.6373249752205	459.5734554852404	293.6668765766862	625.4800343937939	469969799.4412379	234984899.72061896	704954699.1618569	8079371.0
Athens	ssp370	2032	Greece	8066432.500000001	17.983349403219236	42697226.31280274	9358.296178148958	11850.019465371599	6866.572890926318	440.58605479804066	284.1731762330866	596.9989333629949	450552871.0125668	225276435.5062834	675829306.5188502	8066432.500000001
Athens	ssp370	2033	Greece	8048713.0	18.04687525347055	44769179.22539933	9812.422843923552	12474.443630811664	7150.40205703544	461.96621548577195	294.86325657695215	629.0691743945913	472416687.7985598	236208343.8992799	708625031.6978397	8048713.0
Athens	ssp370	2034	Greece	8028481.000000001	18.229015353432864	50202188.547426626	11003.219407655564	14111.78890594318	7894.649909367946	518.028595869366	322.8944467687492	713.1627449699829	529747295.8887471	264873647.94437355	794620943.8331206	8028481.000000001
Athens	ssp370	2035	Greece	8007410.5	18.18308699297536	50019999.2693163	10963.287511083436	14056.882548156507	7869.692474010367	516.1486129711545	321.9544553196433	710.3427706226654	527824784.5359264	263912392.2679632	791737176.8038896	8007410.5
Athens	ssp370	2036	Greece	7986868.0	18.122500262253673	50017090.598735854	10962.64999424389	14056.005962502128	7869.29402598565	516.1185988506504	321.93944825939144	710.2977494419096	527794091.44426656	263897045.72213328	791691137.1663998	7986868.0
Athens	ssp370	2037	Greece	7963725.5	18.212665741335915	53295807.38895898	11681.272852374983	15044.112392432384	8318.433312317584	549.9511687890686	338.8557332286005	761.0466043495367	562392012.448543	281196006.2242715	843588018.6728144	7963725.5
Athens	ssp370	2038	Greece	7935106.0	18.268596348176693	55383557.69206695	12138.861959905498	15673.297415286841	8604.426504524155	571.4943402988731	349.62731898350273	793.3613616142436	584422527.642467	292211263.8212335	876633791.4637005	7935106.0
Athens	ssp370	2039	Greece	7902020.5	18.333184309745427	54603819.674818195	11967.960476672892	15438.307875842009	8497.613077503778	563.4483446578722	345.6043211630023	781.2923681527421	576194517.7072239	288097258.85361195	864291776.5608358	7902020.5
Athens	ssp370	2040	Greece	7866145.5	18.316403848098727	57476009.51761139	12597.481538107018	16303.89933531393	8891.063740900106	593.0860260893635	360.4231618787479	825.7488902999788	606502654.5937533	303251327.29687667	909753981.89063	7866145.5
Athens	ssp370	2041	Greece	7830111.500000001	18.285076768772356	56676532.57163098	12422.25371433049	16062.961077621203	8781.546351039775	584.8363475048359	356.2983225864841	813.3743724231869	598066354.0556126	299033177.0278063	897099531.0834188	7830111.500000001
Athens	ssp370	2042	Greece	7789877.0	18.322735925714333	57420798.585358955	12585.380511859908	16287.260424224154	8883.500599495663	592.5163130441972	360.13830535616455	824.8943207322293	605920053.6572106	302960026.8286053	908880080.4858159	7789877.0
Athens	ssp370	2043	Greece	7744619.0	18.39903740161841	60239260.59134354	13203.125609062008	17136.659932877046	9269.591285246976	621.5995852623378	374.67994146523506	868.5192290594401	635661239.6380752	317830619.8190376	953491859.4571128	7744619.0
Athens	ssp370	2044	Greece	7697862.999999999	18.226522434000692	56368808.81644458	12354.807411823884	15970.222411674618	8739.392411973145	581.6609938115553	354.71064573984376	808.6113418832662	594819168.3868699	297409584.19343495	892228752.5803049	7697862.999999999
Athens	ssp370	2045	Greece	7650115.000000001	18.452485095033232	61721610.10375785	13528.024132330898	17583.395402371767	9472.652862290033	636.8957199274253	382.32800879777864	891.4634310570717	651303399.2427624	325651699.6213812	976955098.8641436	7650115.000000001
Athens	ssp370	2046	Greece	7601813.0	18.460561708581057	61018634.23542395	13373.947229682377	17371.539661230046	9376.354798134704	629.6418209931388	378.7010593306354	880.5825826556418	643885404.6074669	321942702.30373347	965828106.9112004	7601813.0
Athens	ssp370	2047	Greece	7551452.999999999	18.64264479275064	69566845.17930894	15247.52771053388	19947.712822400863	10547.342598666894	717.8494836585246	422.8048906633286	1012.894076653721	734088476.6893038	367044238.3446519	1101132715.0339556	7551452.999999999
Athens	ssp370	2048	Greece	7499422.5	18.70299193871269	73252868.55637094	16055.4232452324	21058.569182611333	11052.27730785347	755.8849870819868	441.8226423750594	1069.9473317889133	772984408.7807208	386492204.3903604	1159476613.1710813	7499422.5
Athens	ssp370	2049	Greece	7446283.000000001	18.679184603329375	71726345.14149094	15720.842770738152	20598.521030181735	10843.164511294564	740.1330287699528	433.94666321904236	1046.319394320863	756876114.0122658	378438057.0061329	1135314171.0183988	7446283.000000001
Athens	ssp370	2050	Greece	7392454.5	18.61673816963607	69794595.17914733	15297.445518717635	20016.349808653533	10578.541228781742	720.1996005765166	423.97994912232423	1016.4192520307088	736491757.3040336	368245878.6520168	1104737635.9560504	7392454.5
Athens	ssp370	2051	Greece	7338312.499999999	18.5947197483017	66367295.09082565	14546.256458263568	18983.464850529184	10109.04806599795	684.8338226344096	406.2970601512709	963.370585117548	700325944.4874792	350162972.2437396	1050488916.7312188	7338312.499999999
Athens	ssp370	2052	Greece	7283673.000000001	18.66770275643525	70178764.4460988	15381.647001885081	20132.126848008767	10631.167155761395	724.1637836468823	425.96204065750715	1022.3655266362566	740545617.0304644	370272808.5152322	1110818425.5456967	7283673.000000001
Athens	ssp370	2053	Greece	7229326.500000001	18.841891653261797	74778984.44853787	16389.914399679947	21518.494519976703	11261.334279383187	771.6327402303624	449.6965189492473	1093.568961511477	789088403.2574654	394544201.6287327	1183632604.886198	7229326.500000001
Athens	ssp370	2054	Greece	7175026.5	18.529842646338956	64528664.662907794	14143.26896721308	18429.357050334766	9857.180884091395	665.8612804712906	396.8107890697115	934.9117718728701	680924210.7083223	340462105.35416114	1021386316.0624834	7175026.5
Athens	ssp370	2055	Greece	7120521.499999999	18.78833229038696	73037784.91106202	16008.281624342773	20993.749453888093	11022.81379479745	753.6655723114817	440.71293498980697	1066.6182096331559	770714787.0214095	385357393.51070476	1156072180.5321143	7120521.499999999
Athens	ssp370	2056	Greece	7066421.499999999	18.698252838952765	69118849.29655153	15149.336832121295	19812.700364583558	10485.973299659028	713.2266836409359	420.493490654534	1005.9598766273373	729361100.9647212	364680550.4823606	1094041651.4470818	7066421.499999999
Athens	ssp370	2057	Greece	7012993.500000001	18.77467096431255	71466278.30414099	15663.841820086105	20520.144723035177	10807.538917137035	737.4494394189168	432.6048685435246	1042.2940102943085	754131817.2430856	377065908.6215428	1131197725.8646283	7012993.500000001
Athens	ssp370	2058	Greece	6960325.5	18.787435304486905	70430157.23699237	15436.746791669975	20207.889058962995	10665.604524376953	726.75786685812	427.2590822631261	1026.2566514531138	743198382.8766382	371599191.4383191	1114797574.3149571	6960325.5
Athens	ssp370	2059	Greece	6908458.0	18.879247582192537	73967676.93888424	16212.093575646275	21273.990886930405	11150.196264362141	763.2609838945393	445.51064078133584	1081.0113270077427	780527263.3588094	390263631.6794047	1170790895.038214	6908458.0
Athens	ssp370	2060	Greece	6857720.0	18.8159761593951	71100731.6450463	15583.722004394123	20409.9799764587	10757.464032329546	733.6774201501424	430.7188589091374	1036.635981391147	750274468.3947657	375137234.19738287	1125411702.5921485	6857720.0
Athens	ssp370	2061	Greece	6807917.0	18.888129326901122	71587444.36418375	15690.39876475302	20556.66052195218	10824.137007553856	738.6997331962825	433.2300154322073	1044.1694509603572	755410394.821442	377705197.410721	1133115592.232163	6807917.0
Athens	ssp370	2062	Greece	6758761.0	19.04740766401823	78052525.50085795	17107.402849503524	22505.041138484128	11709.764560522923	805.4119025322593	466.5861001001958	1144.2377049643226	823631708.4523976	411815854.2261988	1235447562.6785965	6758761.0
Athens	ssp370	2063	Greece	6710317.0	19.176451833838584	80910555.85628025	17733.82046165088	23366.36535518674	12101.27556811502	834.9034744100995	481.3318860391159	1188.4750627810827	853790430.5352515	426895215.26762575	1280685645.8028772	6710317.0
Athens	ssp370	2064	Greece	6662433.499999999	19.241638626857778	81812447.61522414	17931.495367720767	23638.168351032837	12224.8223844087	844.2099555622196	485.985126615176	1202.434784509263	863307440.3371941	431653720.16859704	1294961160.5057912	6662433.499999999
Athens	ssp370	2065	Greece	6615246.0	19.076024980979142	77674661.41600671	17024.58332405668	22391.16429099471	11658.002357118643	801.5127816578774	464.6365396630047	1138.3890236527498	819644382.7410036	409822191.3705018	1229466574.1115055	6615246.0
Athens	ssp370	2066	Greece	6568005.5	19.158628796821006	81195110.25063534	17796.188548084872	23452.121474033476	12140.255622136265	837.8397470631722	482.80002236565224	1192.8794717606922	856793126.7384349	428396563.36921746	1285189690.1076524	6568005.5
Athens	ssp370	2067	Greece	6520142.000000001	19.175359580593728	79153556.21211079	17348.72464923018	22836.85861310827	11860.59068535208	816.7732676412819	472.2667826547071	1161.2797526278564	835250087.2293632	417625043.6146816	1252875130.8440447	6520142.000000001
Athens	ssp370	2068	Greece	6471758.0	19.16194764074073	80434785.64597943	17629.542059393163	23222.98255208238	12036.101566703946	829.9940754151581	478.87718654164524	1181.110964288671	848769972.4702972	424384986.2351486	1273154958.7054458	6471758.0
Athens	ssp370	2069	Greece	6423282.0	19.15753402188924	78090469.07149093	17115.719248546367	22516.47618716804	11714.9623099247	805.803436351521	466.7818670098267	1144.8250056932154	824032099.4417306	412016049.7208653	1236048149.162596	6423282.0
Athens	ssp370	2070	Greece	6375219.999999999	19.221804152151176	78567127.65229602	17220.192362147485	22660.126718369575	11780.2580059254	810.7220023038849	469.2411499860087	1152.202854621761	829061931.8364899	414530965.91824496	1243592897.754735	6375219.999999999
Athens	ssp370	2071	Greece	6327678.0	19.365872381021106	81601485.68051161	17885.25713545501	23574.590781667423	12195.923489242603	842.0330720839671	484.8966848760498	1199.1694592918843	861081312.0012983	430540656.00064915	1291621968.0019474	6327678.0
Athens	ssp370	2072	Greece	6280349.5	19.396681969373766	85071305.14623336	18645.765511503618	24620.28979873425	12671.24122427298	877.8376008855312	502.79894927683165	1252.8762524942304	897695800.9782414	448847900.4891207	1346543701.4673622	6280349.5
Athens	ssp370	2073	Greece	6233256.499999999	19.35754708754238	80496155.3386261	17642.99295093216	23241.477527948497	12044.508373915818	830.6273397534379	479.19381871078514	1182.0608607960908	849417562.3397784	424708781.1698892	1274126343.5096676	6233256.499999999
Athens	ssp370	2074	Greece	6187052.5	19.392512263147903	82180609.25307904	18012.188329442397	23749.121173400075	12275.255485484715	848.008958391165	487.88462802964875	1208.133288752681	867192383.1603415	433596191.58017075	1300788574.7405124	6187052.5
Athens	ssp370	2075	Greece	6141996.999999999	19.534166429072524	86560338.41244227	18972.12896711105	25069.039550194473	12875.218384027623	893.20270416919	510.481500918661	1275.9239074197185	913408489.390567	456704244.6952835	1370112734.0858505	6141996.999999999
Athens	ssp370	2076	Greece	6097782.499999999	19.541399474046653	85008668.88589318	18632.037016086586	24601.413117535834	12662.660914637338	877.1912670317015	502.4757823499168	1251.9067517134856	897034845.9382346	448517422.9691173	1345552268.907352	6097782.499999999
Athens	ssp370	2077	Greece	6053931.500000001	19.51728998411487	84470670.91961676	18514.119653615046	24439.276744137467	12588.962563092624	871.6397494760988	499.7000235721155	1243.5794753800817	891357743.483641	445678871.7418205	1337036615.2254615	6053931.500000001
Athens	ssp370	2078	Greece	6010925.0	19.63564304330394	86230239.73952363	18899.778573046693	24969.55775835598	12829.9993877374	889.7964671708004	508.77838241946625	1270.8145519221341	909925197.4382669	454962598.71913344	1364887796.1574004	6010925.0
Athens	ssp370	2079	Greece	5969232.0	19.412402509250008	78800271.65328215	17271.292417158147	22730.389294009226	11812.19554030706	813.1277790829611	470.44403837554677	1155.8115197903753	831522131.4343303	415761065.7171652	1247283197.1514955	5969232.0
Athens	ssp370	2080	Greece	5928549.999999999	19.59233303497561	84675036.35388166	18558.912077563517	24500.866327066615	12616.957828060415	873.7485646895323	500.7544311788322	1246.7426982002319	893514263.733205	446757131.8666025	1340271395.5998075	5928549.999999999
Athens	ssp370	2081	Greece	5889226.500000001	19.695027372216888	85595102.61058806	18760.57043519779	24778.146568813747	12742.994301581843	883.2425856646951	505.5014416664138	1260.9837296629767	903223055.8323425	451611527.91617125	1354834583.7485137	5889226.500000001
Athens	ssp370	2082	Greece	5851254.000000001	19.659369274723588	85613022.54137616	18764.49809126094	24783.547095900576	12745.44908662131	883.4274986506196	505.5938981593759	1261.2610991418633	903412151.868834	451706075.934417	1355118227.803251	5851254.000000001
Athens	ssp370	2083	Greece	5814674.999999999	19.86513084650444	91034946.95345396	19952.86508568895	26417.55171323909	13488.178458138813	939.3754955680217	533.5678966180769	1345.1830945179659	960625788.941605	480312894.4708025	1440938683.4124074	5814674.999999999
Athens	ssp370	2084	Greece	5779254.5	19.854688088832283	91171362.60695864	19982.764407005045	26458.66328004872	13506.865533961372	940.7831475346859	534.2717226014089	1347.294572467962	962065284.4228175	481032642.21140873	1443097926.6342263	5779254.5
Athens	ssp370	2085	Greece	5744379.0	19.91484755789497	92656465.11451654	20308.26632646979	26906.22841931274	13710.30423362684	956.1076899295942	541.9339937988632	1370.2813860603242	977736494.3891546	488868247.1945773	1466604741.583732	5744379.0
Athens	ssp370	2086	Greece	5710486.999999999	19.915293631500333	91153821.6813739	19978.91982057551	26453.37697370811	13504.462667442913	940.6021454446607	534.1812215563965	1347.0230693329247	961880187.7534335	480940093.87671673	1442820281.6301503	5710486.999999999
Athens	ssp370	2087	Greece	5677956.0	19.942619034887798	91428334.05963686	20039.086917181092	26536.106731540785	13542.067102821406	943.434796091474	535.5975468798032	1351.2720453031448	964776917.8419119	482388458.92095596	1447165376.762868	5677956.0
Athens	ssp370	2088	Greece	5646294.5	19.966878283335124	91054646.64697357	19957.182826734344	26423.488607176507	13490.877046292186	939.578773649482	533.6695356588069	1345.4880116401557	960833665.5237582	480416832.7618791	1441250498.2856374	5646294.5
Athens	ssp370	2089	Greece	5614955.0	19.938093625637503	89095149.64815396	19527.70403247251	25832.955265066485	13222.452799878542	919.3590280909841	523.5596628795582	1315.1583933024096	940156514.4580009	470078257.22900045	1410234771.6870012	5614955.0
Athens	ssp370	2090	Greece	5584393.0	20.033953955678466	91891333.70711489	20140.566291970797	26675.640871876625	13605.49171206497	948.2124176297152	537.9863576489237	1358.438477610506	969662617.4168857	484831308.70844287	1454493926.1253285	5584393.0
Athens	ssp370	2091	Greece	5554905.0	20.107447786151038	94725741.93866529	20761.806452310608	27529.84609234387	13993.766812277354	977.4602364757677	552.61026707195	1402.3102058795848	999572072.3540953	499786036.17704767	1499358108.531143	5554905.0
Athens	ssp370	2092	Greece	5525891.0	20.032359715294394	93549724.39695673	20504.04918289504	27175.42984689746	13832.66851889262	965.3250938958095	546.5426957819707	1384.1074920096476	987162411.925661	493581205.9628305	1480743617.8884914	5525891.0
Athens	ssp370	2093	Greece	5496943.5	20.19760294430136	94215126.71156104	20649.89078609598	27375.962051298753	13923.819520893208	972.1912771578602	549.9757874129962	1394.4067669027236	994183920.0917188	497091960.0458594	1491275880.1375782	5496943.5
Athens	ssp370	2094	Greece	5467887.5	20.19865539657646	96642655.89204146	21181.951976338263	28107.546187881897	14256.357764794637	997.2405741941452	562.5004359311387	1431.9807124571514	1019799875.4167658	509899937.7083829	1529699813.1251488	5467887.5
Athens	ssp370	2095	Greece	5438576.5	20.11980140690766	92433234.26964204	20259.339018004146	26838.95337017248	13679.724665835813	953.8042054706286	540.7822515693803	1366.826159371876	975380901.1400771	487690450.57003856	1463071351.7101157	5438576.5
Athens	ssp370	2096	Greece	5408934.999999999	20.38390189323764	98746539.10745585	21643.07706464827	28741.59318430815	14544.560944988389	1018.9502187233777	573.3552581957551	1464.5451792510005	1042000629.5368488	521000314.7684244	1563000944.305273	5408934.999999999
Athens	ssp370	2097	Greece	5378988.5	20.35000804642327	96375630.34805496	21123.425829711086	28027.072736269525	14219.778923152651	994.4851790288153	561.1227383484737	1427.847619709156	1016982148.4619654	508491074.2309827	1525473222.692948	5378988.5
Athens	ssp370	2098	Greece	5348969.5	20.318039479536182	95710826.1023368	20977.715310101623	27826.72077180652	14128.709848396735	987.6251671468233	557.6927324074777	1417.5576018861684	1009966951.2832241	504983475.64161205	1514950426.9248362	5348969.5
Auckland	ssp370	2024	New Zealand	3938194.0000000005	16.164252675803844	21106018.78106155	4625.976719136013	6159.715165398615	3092.238272873411	197.40844491265466	110.14098697179871	284.67590285351037	468136820.1124398	234068410.0562199	702205230.1686597	3938194.0000000005
Auckland	ssp370	2025	New Zealand	3974728.5	16.09769098404568	19073343.35465086	4180.458817456958	5547.128050589914	2813.7895843240017	178.39646074347522	100.63499488720903	256.15792659974136	423051566.4550993	211525783.22754964	634577349.6826489	3974728.5
Auckland	ssp370	2026	New Zealand	4011644.0	16.100739645597933	20000785.707745336	4383.733853751637	5826.631225495099	2940.8364820081765	187.0709983040508	104.97226366749686	269.1697329406047	443622471.7745286	221811235.8872643	665433707.661793	4011644.0
Auckland	ssp370	2027	New Zealand	4049696.5	16.12586799748373	20962017.818807196	4594.414864395334	6116.317615130181	3072.5121136604866	196.06157763657367	109.46755333375823	282.65560193938904	464942842.44842947	232471421.22421473	697414263.6726441	4049696.5
Auckland	ssp370	2028	New Zealand	4087842.4999999995	16.18906948500424	22810907.811086368	4999.651027086659	6673.517338830753	3325.7847153425646	213.35458310466063	118.11405606780176	308.5951101415195	505951688.82072914	252975844.41036457	758927533.2310936	4087842.4999999995
Auckland	ssp370	2029	New Zealand	4125112.499999999	16.229796893801677	24431357.230295077	5354.818023077609	7161.87195831831	3547.764087836909	228.51094220885508	125.69223561989895	331.32964879781116	541893665.6630043	270946832.83150214	812840498.4945064	4125112.499999999
Auckland	ssp370	2030	New Zealand	4161252.0000000005	16.15245591683182	22312897.099556584	4890.497994422597	6523.431918917667	3257.564069927526	208.69659804680762	115.78506353887525	301.60813255473977	494905685.6262888	247452842.8131444	742358528.4394331	4161252.0000000005
Auckland	ssp370	2031	New Zealand	4195911.0	16.114659214181707	21656091.799858976	4746.540668461477	6325.490595721129	3167.5907412018264	202.5533782302853	112.71345363061411	292.3933028299564	480337578.4136967	240168789.20684835	720506367.620545	4195911.0
Auckland	ssp370	2032	New Zealand	4228726.5	16.18744419944015	24659123.617827106	5404.7394230846285	7230.513883327962	3578.964962841296	230.64128279238665	126.75740591166483	334.52515967310853	546945581.5877373	273472790.79386866	820418372.381606	4228726.5
Auckland	ssp370	2033	New Zealand	4259687.0	16.231190264735442	25969023.30822245	5691.840725089088	7625.278173584093	3758.403276594083	242.89301361641913	132.88327132368102	352.90275590915724	575999487.1153057	287999743.55765283	863999230.6729585	4259687.0
Auckland	ssp370	2034	New Zealand	4288579.5	16.348047037543303	29251886.929161947	6411.372477623772	8614.634333319284	4208.110621928261	273.59823609312707	148.23588256203493	398.9605896242191	648814230.2609279	324407115.13046396	973221345.3913919	4288579.5
Auckland	ssp370	2035	New Zealand	4315794.5	16.376511958541386	30874236.197000705	6766.955878793911	9103.561509928224	4430.350247659597	288.77236482822696	155.82294692958496	421.72178272686904	684798346.2250144	342399173.1125072	1027197519.3375217	4315794.5
Auckland	ssp370	2036	New Zealand	4341915.5	16.357470528882175	31122182.473290954	6821.3002681178	9178.285045248573	4464.315490987028	291.091451593575	156.98249031225893	425.20041287489084	690297857.1723564	345148928.5861782	1035446785.7585346	4341915.5
Auckland	ssp370	2037	New Zealand	4366520.0	16.328464126436536	30786593.495764773	6747.746519618911	9077.1486410626	4418.3443981752225	287.95262665124517	155.41307784109404	420.4921754613964	682854409.0055764	341427204.5027882	1024281613.5083646	4366520.0
Auckland	ssp370	2038	New Zealand	4389707.499999999	16.416825925626185	33750597.74441995	7397.391286447444	9970.410195451832	4824.3723774430555	315.67549923613126	169.27451413353708	462.07648433872555	748596770.8483737	374298385.4241868	1122895156.2725606	4389707.499999999
Auckland	ssp370	2039	New Zealand	4411324.500000001	16.335897630368024	31355919.172958564	6872.530229688784	9248.726242408675	4496.334216968893	293.2776335959246	158.07558131343367	428.4796858784151	695482196.1261421	347741098.0630711	1043223294.1892133	4411324.500000001
Auckland	ssp370	2040	New Zealand	4431918.5	16.343980825509405	31267591.16409041	6853.170666101243	9222.106842475807	4484.234489726679	292.4514856116093	157.66250732127602	427.24046390194223	693523058.6105672	346761529.3052836	1040284587.9158509	4431918.5
Auckland	ssp370	2041	New Zealand	4451948.0	16.421342866260076	35491813.28521595	7779.027569361636	10495.160084458847	5062.895054264425	331.96140591194444	177.41746747144367	486.50534435244515	787217370.7281648	393608685.3640824	1180826056.0922472	4451948.0
Auckland	ssp370	2042	New Zealand	4471276.0	16.484463473074563	36881109.49504638	8083.53084822858	10913.852092900896	5253.209603556265	344.9557468698798	183.9146379504114	505.9968557893484	818032311.0829028	409016155.5414514	1227048466.6243541	4471276.0
Auckland	ssp370	2043	New Zealand	4489791.5	16.525528089830253	39850847.064250425	8734.432233259604	11808.841497318552	5660.022969200655	372.7322442480289	197.8028866394859	547.6616018565722	883901839.4215832	441950919.7107916	1325852759.1323748	4489791.5
Auckland	ssp370	2044	New Zealand	4507093.000000001	16.521648668645774	39431617.8526673	8642.546378666044	11682.498447252407	5602.594310079679	368.8111169345798	195.84232298276135	541.7799108863983	874603229.7669334	437301614.8834667	1311904844.6504002	4507093.000000001
Auckland	ssp370	2045	New Zealand	4523048.5	16.609333653137043	42101507.02820648	9227.727567825315	12487.122582346406	5968.332553304225	393.7830775729027	208.32830330192277	579.2378518438826	933822045.103687	466911022.5518435	1400733067.6555305	4523048.5
Auckland	ssp370	2046	New Zealand	4537286.0	16.579453165043063	42432573.6855908	9300.290122868453	12586.89609553072	6013.684150206186	396.87960442975	209.87656673034644	583.8826421291533	941165187.0690606	470582593.5345303	1411747780.603591	4537286.0
Auckland	ssp370	2047	New Zealand	4549838.000000001	16.633444443436574	45700356.52318215	10016.516498230942	13571.707361654142	6461.325634807742	427.44377358798465	225.15865130946372	629.7288958665056	1013645434.6362112	506822717.3181056	1520468151.9543166	4549838.000000001
Auckland	ssp370	2048	New Zealand	4561391.000000001	16.643347855728358	45623352.79794744	9999.638969412374	13548.50075952861	6450.777179296137	426.7235436948554	224.7985363628991	628.6485510268117	1011937472.5879378	505968736.2939689	1517906208.8819067	4561391.000000001
Auckland	ssp370	2049	New Zealand	4571596.0	16.609584777238652	45378260.36316192	9945.92007959637	13474.637286031604	6417.202873161134	424.43114942984664	223.65233923039477	625.2099596292985	1006501260.564992	503250630.282496	1509751890.847488	4571596.0
Auckland	ssp370	2050	New Zealand	4581478.0	16.71308857467468	48633443.59580493	10659.384897709908	14455.651410937719	6863.118384482095	454.877472183927	238.87550060743496	670.8794437604195	1078702045.7164035	539351022.8582017	1618053068.5746052	4581478.0
Auckland	ssp370	2051	New Zealand	4592303.0	16.69210986717227	48687913.63577886	10671.3235366083	14472.067039423011	6870.580033793592	455.3869404070498	239.13023471899638	671.6436460951035	1079910204.941945	539955102.4709725	1619865307.4129176	4592303.0
Auckland	ssp370	2052	New Zealand	4602152.0	16.746639718454965	49544387.45621371	10859.043826018678	14730.18243736228	6987.905214675077	463.3976963319037	243.13561268142325	683.6597799823842	1098907010.3066669	549453505.1533334	1648360515.4600003	4602152.0
Auckland	ssp370	2053	New Zealand	4611216.5	16.812681176658025	53029037.426316455	11622.802723575445	15780.350921502833	7465.254525648056	495.99026335265467	259.4318961917989	732.5486305135111	1176197425.5730853	588098712.7865427	1764296138.359628	4611216.5
Auckland	ssp370	2054	New Zealand	4620625.5	16.81572564438111	52650149.33239223	11539.758757783833	15666.165468539368	7413.352047028299	492.44645387378637	257.6599914523646	727.232916295208	1167793592.0833068	583896796.0416534	1751690388.1249602	4620625.5
Auckland	ssp370	2055	New Zealand	4629891.500000001	16.795111379637838	52098606.75265433	11418.872712909773	15499.947156837534	7337.798268982011	487.2877754845257	255.08065225773439	719.4948987113174	1155560238.5497243	577780119.2748622	1733340357.8245864	4629891.500000001
Auckland	ssp370	2056	New Zealand	4638407.999999999	16.80172374183686	52688571.6801268	11548.180094273603	15677.7448062128	7418.615382334405	492.80582510314287	257.83967706704277	727.7719731392428	1168645809.4472873	584322904.7236437	1752968714.1709309	4638407.999999999
Auckland	ssp370	2057	New Zealand	4646215.0	16.842189912803555	53584934.4406908	11744.643165082152	15947.881528574555	7541.404801589748	501.1896695636316	262.03159929728724	740.347739829976	1188527361.5652184	594263680.7826092	1782791042.3478277	4646215.0
Auckland	ssp370	2058	New Zealand	4654043.0	16.877328891087572	55685750.67223656	12205.096037749714	16581.004228492457	7829.187847006975	520.8389871170154	271.85625807397906	769.8217161600517	1235123995.4675372	617561997.7337686	1852685993.2013059	4654043.0
Auckland	ssp370	2059	New Zealand	4661850.5	16.938048370451	57333534.404339895	12566.254116018938	17077.596586112635	8054.91164592524	536.2510090374544	279.5622690341987	792.9397490407104	1271672254.2643197	635836127.1321598	1907508381.3964796	4661850.5
Auckland	ssp370	2060	New Zealand	4669350.5	16.937144289009602	57035285.516664535	12500.884496802422	16987.71335968993	8014.055633914917	533.4614327690133	278.167480899978	788.7553846380487	1265057018.7086818	632528509.3543409	1897585528.0630226	4669350.5
Auckland	ssp370	2061	New Zealand	4675945.5	16.932773386977146	57423795.82757743	12586.03744166004	17104.798658869153	8067.276224450929	537.0952405991604	279.9843848150517	794.2060963832691	1273674275.3982706	636837137.6991353	1910511413.097406	4675945.5
Auckland	ssp370	2062	New Zealand	4682946.5	16.99692715905595	59890813.83383833	13126.753717004898	17848.28353746833	8405.223896541465	560.1697101729549	291.5216196019487	828.8178007439609	1328393357.030454	664196678.515227	1992590035.545681	4682946.5
Auckland	ssp370	2063	New Zealand	4690347.0	17.06879955718715	59990537.079700574	13148.610866782923	17878.337118413117	8418.88461515273	561.1024398881854	291.987984459564	830.2168953168064	1330605243.776766	665302621.888383	1995907865.6651492	4690347.0
Auckland	ssp370	2064	New Zealand	4697632.000000001	17.029769104990756	58215255.23689157	12759.507997126155	17343.320672635058	8175.69532161725	544.4979048735049	283.68571695222397	805.3100927947858	1291229044.7258193	645614522.3629097	1936843567.088729	4697632.000000001
Auckland	ssp370	2065	New Zealand	4705672.500000001	17.061443405441082	61847413.22452669	13555.597419073578	18437.94362781277	8673.25121033439	578.4701412982913	300.67183516461705	856.2684474319656	1371791225.0268958	685895612.5134479	2057686837.5403438	4705672.500000001
Auckland	ssp370	2066	New Zealand	4713734.0	17.153134928830134	63736657.03707625	13969.67825470088	19007.304776800305	8932.051732601452	596.1405834108017	309.5070562208724	882.7741106007315	1413695129.3111937	706847564.6555969	2120542693.9667907	4713734.0
Auckland	ssp370	2067	New Zealand	4721056.000000001	17.142223733551504	64960625.91707593	14237.945406481633	19376.172110498843	9099.718702464423	607.5885876852534	315.23105835809815	899.946117012409	1440843067.78995	720421533.894975	2161264601.684925	4721056.000000001
Auckland	ssp370	2068	New Zealand	4727358.499999999	17.20269884245576	66191009.190304324	14507.618452668676	19746.972549006026	9268.264356331325	619.0965869500192	320.98505799048087	917.2081159095571	1468133279.1284142	734066639.5642071	2202199918.692621	4727358.499999999
Auckland	ssp370	2069	New Zealand	4732955.5	17.167117767642154	63955626.831611395	14017.671634325021	19073.2956737835	8962.04759486654	598.1886478549035	310.5310884429231	885.8462072668837	1418551934.5845006	709275967.2922503	2127827901.876751	4732955.5
Auckland	ssp370	2070	New Zealand	4737940.000000001	17.140537647884564	64423493.12645531	14120.217671551083	19214.296474969335	9026.13886813283	602.564686682987	312.7191078569649	892.4102655090094	1428929327.013554	714464663.506777	2143393990.5203311	4737940.000000001
Auckland	ssp370	2071	New Zealand	4742157.0	17.20985691997017	67011922.56499408	14687.54467177876	19994.37110028239	9380.718243275129	626.7747395370404	324.8241342839915	928.7253447900891	1486341344.8371365	743170672.4185683	2229512017.255705	4742157.0
Auckland	ssp370	2072	New Zealand	4747178.5	17.251965883161134	65775653.193678916	14416.581521901462	19621.796769201108	9211.366274601818	615.2116865228217	319.0426077768823	911.3807652687614	1458920578.358463	729460289.1792315	2188380867.5376945	4747178.5
Auckland	ssp370	2073	New Zealand	4752298.5	17.250299961289116	68089763.80305365	14923.783847243869	20319.199966546916	9528.367727940822	636.8559853122506	329.8647571715968	943.8472134529045	1510248135.3600416	755124067.6800208	2265372203.0400624	4752298.5
Auckland	ssp370	2074	New Zealand	4756048.500000001	17.24991900973832	66608894.70450574	14599.20979824707	19872.910649176316	9325.508947317821	623.0051464166702	322.9393377238065	923.0709551095337	1477402085.2362185	738701042.6181092	2216103127.8543277	4756048.500000001
Auckland	ssp370	2075	New Zealand	4759089.5	17.25315511931393	68897472.45170885	15100.815879825832	20562.619011347117	9639.012748304549	644.4106316871803	333.64208035906154	955.1791830152991	1528163316.9147036	764081658.4573518	2292244975.3720555	4759089.5
Auckland	ssp370	2076	New Zealand	4761460.0	17.344766455693055	69554473.328774	15244.816072059291	20760.619275668123	9729.01286845046	650.5556807745088	336.7146049027258	964.3967566462916	1542735762.0826383	771367881.0413191	2314103643.1239576	4761460.0
Auckland	ssp370	2077	New Zealand	4763670.5	17.28385231390064	69482240.17174932	15228.984147231964	20738.850379030548	9719.11791543338	649.8800708763421	336.3767999536424	963.3833417990418	1541133612.440539	770566806.2202694	2311700418.6608086	4763670.5
Auckland	ssp370	2078	New Zealand	4765169.5	17.375454038868035	71536745.87633817	15679.286767415822	21358.016481783357	10000.557053048293	669.0962376207322	345.9848833258375	992.2075919156271	1586703067.1740987	793351533.5870494	2380054600.761148	4765169.5
Auckland	ssp370	2079	New Zealand	4765481.5	17.343145381329258	68867725.74011132	15094.296052626374	20553.654248947863	9634.937856304887	644.1324052656724	333.50296714830756	954.761843383037	1527503527.3484893	763751763.6742446	2291255291.0227337	4765481.5
Auckland	ssp370	2080	New Zealand	4764726.0	17.606963051952157	77392819.53674252	16962.809761477052	23122.860598617546	10802.75892433656	723.869163134843	373.37134608289307	1074.3669801867936	1716592258.0330715	858296129.0165358	2574888387.0496073	4764726.0
Auckland	ssp370	2081	New Zealand	4763556.500000001	17.468252894290856	73266727.72343776	16058.460870889703	21879.38087405994	10237.540867719468	685.2770735095703	354.0753012702563	1016.4788457488838	1625074500.8942406	812537250.4471203	2437611751.341361	4763556.500000001
Auckland	ssp370	2082	New Zealand	4761978.0	17.592018810700388	77384602.56347018	16961.008781033797	23120.38425050807	10801.633311559526	723.7923082844609	373.33291865770195	1074.2516979112202	1716410003.4933321	858205001.7466661	2574615005.2399983	4761978.0
Auckland	ssp370	2083	New Zealand	4759270.500000001	17.61788539089725	74793938.456263	16393.19199041305	22339.63616340454	10446.747817421556	699.5613541665886	361.2174415987656	1037.905266734411	1658948420.1550367	829474210.0775183	2488422630.232555	4759270.500000001
Auckland	ssp370	2084	New Zealand	4756347.5	17.619267801862613	77199573.48735881	16920.45446298199	23064.622063186835	10776.286862777146	722.061697573001	372.4676133019718	1071.6557818440306	1712306011.9154956	856153005.9577478	2568459017.8732433	4756347.5
Auckland	ssp370	2085	New Zealand	4753789.5	17.682485970685576	78204349.78997381	17140.679406020896	23367.431359865324	10913.927452176462	731.4595536747082	377.16654135282545	1085.7525659965904	1734592203.74115	867296101.870575	2601888305.611725	4753789.5
Auckland	ssp370	2086	New Zealand	4751526.0	17.731991634666983	78445593.04136527	17193.554639202583	23440.134805490146	10946.974472915017	733.7159458250645	378.2947374280036	1089.1371542221254	1739943039.90554	869971519.95277	2609914559.8583097	4751526.0
Auckland	ssp370	2087	New Zealand	4749592.0	17.621966298697593	77038772.46466556	16885.210403213605	23016.161481005307	10754.259325421906	720.5576962660978	371.7156126485204	1069.3997798836754	1708739404.6734889	854369702.3367444	2563109107.0102334	4749592.0
Auckland	ssp370	2088	New Zealand	4748693.999999999	17.695236882195083	77124332.03282402	16903.963185275734	23041.946556340736	10765.979814210737	721.357950519293	372.11573977511785	1070.6001612634682	1710637137.4758425	855318568.7379212	2565955706.2137637	4748693.999999999
Auckland	ssp370	2089	New Zealand	4747991.0	17.733420400105004	79162627.98303074	17350.712982581317	23656.227527635907	11045.198437526726	740.4225044731238	381.6480167520333	1099.196992194214	1755847055.7686377	877923527.8843188	2633770583.6529565	4747991.0
Auckland	ssp370	2090	New Zealand	4747394.999999999	17.709437644621985	80462342.66870312	17635.581954783484	24047.92236441389	11223.241545153081	752.5789730895065	387.7262510602244	1117.431695118788	1784675055.3224976	892337527.6612488	2677012582.9837465	4747394.999999999
Auckland	ssp370	2091	New Zealand	4747511.0	17.874248345158335	83851278.44132955	18378.362398098863	25069.245473972536	11687.479322225192	784.276307756119	403.5749183935309	1164.9776971187075	1859842505.5470014	929921252.7735007	2789763758.3205023	4747511.0
Auckland	ssp370	2092	New Zealand	4748077.5	17.904810879957296	81411248.42435186	17843.561298487315	24333.893962006652	11353.228634967974	761.4542617706381	392.16389540079035	1130.7446281404855	1805722024.324272	902861012.162136	2708583036.4864078	4748077.5
Auckland	ssp370	2093	New Zealand	4748464.5	17.89028222483971	82694085.91018535	18124.731158396025	24720.502519381138	11528.95979741092	773.4528748573141	398.16320194412845	1148.7425477704996	1834175683.3287873	917087841.6643937	2751263524.993181	4748464.5
Auckland	ssp370	2094	New Zealand	4748614.5	17.845641431924328	82410775.26868294	18062.635675327005	24635.121230161232	11490.15012049278	770.8030187311371	396.83827388103987	1144.7677635812342	1827891781.8411236	913945890.9205618	2741837672.7616854	4748614.5
Auckland	ssp370	2095	New Zealand	4749034.500000001	17.981308978191954	83074407.51822159	18208.089319061502	24835.119990296167	11581.058647826843	777.0100922552485	399.94181064309555	1154.0783738674013	1842611312.523144	921305656.261572	2763916968.784716	4749034.500000001
Auckland	ssp370	2096	New Zealand	4748986.0	17.95363863422604	82251621.67963019	18027.752696904485	24587.157134830268	11468.348258978707	769.3144261716839	396.0939776013132	1142.5348747420544	1824361715.092794	912180857.546397	2736542572.6391907	4748986.0
Auckland	ssp370	2097	New Zealand	4748536.5	17.955533302173045	81492393.87439953	17861.346602607355	24358.34875517171	11364.344450043	762.2132299716907	392.54337950131685	1131.883080442065	1807521850.8735595	903760925.4367797	2711282776.310339	4748536.5
Auckland	ssp370	2098	New Zealand	4747544.5	17.890977662674565	83700318.5037362	18345.27528848936	25023.75069825947	11666.799878719254	782.8643519138758	402.86894047240935	1162.8597633553422	1856494176.054717	928247088.0273585	2784741264.0820756	4747544.5
Bangkok	ssp370	2024	Thailand	56805752.0	27.45249686182658	39089596.6842742	8567.582834913528	8148.046748542474	8987.118921284582	1233.297687149127	1313.8202639314088	1152.775110366836	140580068.49331	70290034.246655	210870102.73996502	56805752.0
Bangkok	ssp370	2025	Thailand	57048603.5	27.487839953275042	39463804.190609165	8649.600918493794	8260.82161346534	9038.380223522248	1245.1041341637801	1319.723487438731	1170.4847808888185	141925851.54899514	70962925.77449757	212888777.3234927	57048603.5
Bangkok	ssp370	2026	Thailand	57279810.0	27.577627675087264	42852097.68987804	9392.240589566425	9281.951161190207	9502.530017942643	1352.0066067009443	1373.174723707317	1330.8384896945781	154111357.99076575	77055678.99538288	231167036.98614863	57279810.0
Bangkok	ssp370	2027	Thailand	57495187.0	27.589348166750636	43718792.97798134	9582.201200657559	9543.147001440515	9621.2553998746	1379.3513066965481	1386.847073705122	1371.8555396879817	157228301.96817324	78614150.98408662	235842452.95225984	57495187.0
Bangkok	ssp370	2028	Thailand	57693111.00000001	27.561828942511475	42717636.41481747	9362.769625169589	9241.428585144557	9484.110665194621	1347.764281540046	1371.0535611268701	1324.475001953222	153627787.50498214	76813893.75249107	230441681.25747323	57693111.00000001
Bangkok	ssp370	2029	Thailand	57874133.0	27.578173530356345	43771980.70717719	9593.858785138844	9559.176180102282	9628.541390175404	1381.0294080065237	1387.6861243601065	1374.3726916529354	157419583.92674017	78709791.96337008	236129375.89011025	57874133.0
Bangkok	ssp370	2030	Thailand	58037412.5	27.511194944886714	41269872.51085904	9045.451509233495	8805.116175732426	9285.786842734562	1302.0865558599614	1348.2146982868253	1255.9584134331003	148421114.47572562	74210557.23786281	222631671.71358842	58037412.5
Bangkok	ssp370	2031	Thailand	58187474.5	27.57929616701589	42551076.759371966	9326.263399318519	9191.232524599336	9461.294274037702	1342.5092353063274	1368.4260380100077	1316.5924326026375	153028779.84675878	76514389.92337939	229543169.77013817	58187474.5
Bangkok	ssp370	2032	Thailand	58325312.5	27.63643124771024	45082027.95821005	9880.99242920084	9953.984940687526	9807.999917714153	1422.3620996125314	1408.3524701631115	1436.371729061949	162130978.97558388	81065489.48779194	243196468.4633758	58325312.5
Bangkok	ssp370	2033	Thailand	58438226.99999999	27.61781756492133	43272969.71336381	9484.486512522211	9408.789305254413	9560.18371979001	1365.2853441958107	1379.8140924547529	1350.756595936868	155624963.2184279	77812481.60921395	233437444.82764184	58438226.99999999
Bangkok	ssp370	2034	Thailand	58518433.5	27.62184343333549	43775448.09311639	9594.618760139214	9560.221145727792	9629.016374550636	1381.138805887846	1387.740823300772	1374.5367884749307	157432053.87767768	78716026.93883884	236148080.81651652	58518433.5
Bangkok	ssp370	2035	Thailand	58564696.5	27.546686608971203	42624961.110216856	9342.457229640688	9213.499041292318	9471.415417989057	1344.8403261013966	1369.5915834075427	1320.0890687952422	153294494.2051404	76647247.1025702	229941741.30771062	58564696.5
Bangkok	ssp370	2036	Thailand	58574970.50000001	27.6628996593512	44908396.02456562	9842.936114977403	9901.657508630302	9784.214721324504	1416.8839192181854	1405.61337996594	1428.1544584704366	161506536.8939349	80753268.44696745	242259805.34090236	58574970.50000001
Bangkok	ssp370	2037	Thailand	58550124.50000001	27.65845200187201	44838246.045879856	9827.560777183262	9880.516419163356	9774.605135203166	1414.6706498625122	1404.5067452881024	1424.83455443692	161254252.66373163	80627126.33186582	241881378.99559745	58550124.50000001
Bangkok	ssp370	2038	Thailand	58491477.0	27.712181745551618	47946183.22066125	10508.75248672439	10817.155019782409	10200.349953666371	1512.7277303798955	1453.535285546798	1571.920175212998	172431498.22173584	86215749.11086792	258647247.33260375	58491477.0
Bangkok	ssp370	2039	Thailand	58399254.0	27.682796098958377	45934043.859684475	10067.735640482904	10210.756856200367	9924.714424765443	1449.2436571069657	1421.7932489103298	1476.6940653035927	165195130.66673696	82597565.33336848	247792696.00010544	58399254.0
Bangkok	ssp370	2040	Thailand	58276992.99999999	27.663559609778115	45125143.19639541	9890.442344419547	9966.978574113251	9813.906114725845	1423.7224084426357	1409.032624578166	1438.4121923071107	162286036.6802247	81143018.34011234	243429055.02033705	58276992.99999999
Bangkok	ssp370	2041	Thailand	58125590.5	27.737090221112734	46363306.88557519	10161.820687253472	10340.123795509899	9983.517578997049	1462.7871352166387	1428.5649879651664	1497.009282468113	166738912.91828448	83369456.45914224	250108369.3774267	58125590.5
Bangkok	ssp370	2042	Thailand	57949468.0	27.65979693722895	46406230.95719503	10171.228702950972	10353.059817093957	9989.397588807984	1464.1414126393317	1429.2421266765082	1499.0406986021437	166893283.12008175	83446641.56004088	250339924.6801226	57949468.0
Bangkok	ssp370	2043	Thailand	57753494.99999999	27.703465604959696	46904252.38880163	10280.38408522091	10503.148467715126	10057.619702726697	1479.8542552330243	1437.09854797336	1522.6099624926956	168684345.0113528	84342172.5056764	253026517.51702923	57753494.99999999
Bangkok	ssp370	2044	Thailand	57538393.0	27.730749762244006	47765478.680109754	10469.146012082965	10762.69611715045	10175.59590701548	1507.0264054539984	1450.6846230838464	1563.368187824148	171781620.53450993	85890810.26725496	257672430.8017649	57538393.0
Bangkok	ssp370	2045	Thailand	57304708.0	27.727929178924462	46566879.898448385	10206.439429801023	10401.474566512778	10011.404293089267	1469.2099726782328	1431.7764066959598	1506.6435386605	167471033.75146267	83735516.87573133	251206550.627194	57304708.0
Bangkok	ssp370	2046	Thailand	57053551.5	27.747165161220945	48181033.80861858	10560.22658819449	10887.931909303796	10232.521267085183	1520.1373920679575	1457.2401163908255	1583.0346677450902	173276104.32006383	86638052.16003191	259914156.48009574	57053551.5
Bangkok	ssp370	2047	Thailand	56788350.49999999	27.771615517149012	48405516.287867755	10609.428227481978	10955.584163324093	10263.272291639863	1527.2199343796465	1460.7813875466718	1593.6584812126366	174083423.01826552	87041711.50913276	261125134.5273983	56788350.49999999
Bangkok	ssp370	2048	Thailand	56511085.5	27.75542278803468	48196560.42830442	10563.629682920153	10892.611164551581	10234.648201288723	1520.6272652253156	1457.4850529695061	1583.7694774811384	173331943.5572023	86665971.77860115	259997915.33580345	56511085.5
Bangkok	ssp370	2049	Thailand	56221277.99999999	27.78260034814486	51163462.43588503	11213.909574992613	11786.746016151217	10641.073133834012	1614.2346107679489	1504.2887257408152	1724.1804957950717	184001976.579217	92000988.2896085	276002964.8688255	56221277.99999999
Bangkok	ssp370	2050	Thailand	55920591.5	27.750945785060374	48821211.49550688	10700.539505868637	11080.86217110575	10320.216840631527	1540.3353405651246	1467.3390906394022	1613.3315904908407	175578410.57810757	87789205.28905378	263367615.86716133	55920591.5
Bangkok	ssp370	2051	Thailand	55610964.00000001	27.849348795953922	54119933.557882935	11861.903245567499	12677.737313191683	11046.069177943315	1707.5128562902169	1550.9278485019545	1864.0978640784833	194634496.43317536	97317248.21658768	291951744.64976305	55610964.00000001
Bangkok	ssp370	2052	Thailand	55290933.5	27.885482342059966	55301337.447013505	12120.841084281048	13033.776841422814	11207.905327139282	1744.7867810078792	1569.564810860787	1920.0087511549837	198883244.27761087	99441622.13880543	298324866.4164163	55290933.5
Bangkok	ssp370	2053	Thailand	54963348.0	27.81303682493401	52328799.5241755	11469.325923111075	12137.9434948141	10800.708351408048	1651.0016193238428	1522.6722300187662	1779.3310086289227	188192942.50329107	94096471.25164554	282289413.7549366	54963348.0
Bangkok	ssp370	2054	Thailand	54628441.5	27.825500955282948	52540518.950804055	11515.730181002265	12201.749349414487	10829.711012590044	1657.6814804975108	1526.0121606055989	1789.350800389421	188954360.73272935	94477180.36636467	283431541.09909403	54628441.5
Bangkok	ssp370	2055	Thailand	54285690.0	27.862953432080435	54093296.17050391	11856.064914087163	12669.709607406221	11042.420220768105	1706.6724324682093	1550.5076365909524	1862.8372283454573	194538698.93051833	97269349.46525916	291808048.39577746	54285690.0
Bangkok	ssp370	2056	Thailand	53937077.0	27.891971531324934	57632269.52269597	12631.73030634844	13736.249521765476	11527.211090931401	1818.3289349742984	1606.3358878439972	2030.3219821046157	207266103.6224957	103633051.81124786	310899155.4337436	53937077.0
Bangkok	ssp370	2057	Thailand	53583214.5	27.939950696741498	58389132.406892255	12797.61806178872	13964.345185495862	11630.890938081578	1842.2083638696072	1618.2756022916524	2066.141125447569	209988051.2793033	104994025.63965166	314982076.91895497	53583214.5
Bangkok	ssp370	2058	Thailand	53225920.0	27.85858190123535	54295827.52499982	11900.455347949282	12730.746453966634	11070.164241931929	1713.0624050507504	1553.7026228822192	1872.4221872192836	195267073.59032962	97633536.79516481	292900610.3854944	53225920.0
Bangkok	ssp370	2059	Thailand	52865704.50000001	27.904412335422982	55034485.50704846	12062.352987850352	12953.355708830608	11171.350266870097	1736.3674595442142	1565.3551501289548	1907.3797689594667	197923549.95533785	98961774.97766893	296885324.93300676	52865704.50000001
Bangkok	ssp370	2060	Thailand	52502251.00000001	27.99874246080962	60068003.52454525	13165.589813603074	14470.306344240598	11860.87328296555	1895.1776457771794	1644.7602432454346	2145.5950483089155	216025867.9039487	108012933.95197435	324038801.85592306	52502251.00000001
Bangkok	ssp370	2061	Thailand	52137049.5	27.996981907211648	61050164.425904825	13380.857956366817	14766.300040540747	11995.415872192889	1926.1653476416504	1660.2540941776701	2192.076601105633	219558067.22285503	109779033.61142752	329337100.8342825	52137049.5
Bangkok	ssp370	2062	Thailand	51769721.5	28.001757144205556	61558678.57330903	13492.313111962258	14919.550879484479	12065.07534444004	1942.2092410320429	1668.2760408728705	2216.1424411912244	221386864.64558783	110693432.32279392	332080296.96838176	51769721.5
Bangkok	ssp370	2063	Thailand	51400545.5	27.938261557541935	56379239.50502694	12357.093590147007	13358.624036988505	11355.563143305506	1778.7951675834342	1586.5690041485598	1971.0213310183008	202759762.7888778	101379881.3944389	304139644.1833167	51400545.5
Bangkok	ssp370	2064	Thailand	51030676.99999999	28.02626196749908	62276496.14696032	13649.642991118706	15135.879463324593	12163.40651891282	1964.856769491589	1679.599805102639	2250.1137338805383	223968391.50258294	111984195.75129147	335952587.2538744	51030676.99999999
Bangkok	ssp370	2065	Thailand	50658051.5	28.019571758324105	61992156.9200066	13587.322064663096	15050.18818944813	12124.455939878062	1955.8857147682454	1675.1142777409677	2236.657151795518	222945806.6874125	111472903.34370625	334418710.03111875	50658051.5
Bangkok	ssp370	2066	Thailand	50284717.0	27.968369146067715	59893022.545915365	13127.237818286936	14417.572350680908	11836.903285892962	1889.656902291837	1641.999871502765	2137.3139330809117	215396574.17755163	107698287.08877581	323094861.26632744	50284717.0
Bangkok	ssp370	2067	Thailand	49910990.99999999	28.028456692185344	63100256.9579961	13830.193305866273	15384.136146102497	12276.250465630048	1990.8468637670521	1692.5948522403733	2289.098875293737	226930927.85650873	113465463.92825437	340396391.7847631	49910990.99999999
Bangkok	ssp370	2068	Thailand	49534248.0	27.997917131331697	59917496.641244605	13132.602003564578	14424.948105437667	11840.25590169149	1890.42907309238	1642.3859569030349	2138.472189281718	215484591.71391773	107742295.85695887	323226887.5708766	49534248.0
Bangkok	ssp370	2069	Thailand	49155644.0	28.10699917713099	64894848.246738434	14223.528382850895	15924.971876956353	12522.084888745438	2047.4671789793142	1720.9050098465004	2374.029348112117	233384915.30300194	116692457.65150097	350077372.95450294	49155644.0
Bangkok	ssp370	2070	Thailand	48775331.0	28.150656382266387	66472131.89609262	14569.2343881888	16400.31763429597	12738.151142081628	2097.231321915803	1745.7870813147501	2448.6755625168566	239057387.32287034	119528693.66143517	358586080.9843055	48775331.0
Bangkok	ssp370	2071	Thailand	48394967.0	28.015064135302907	59988939.38718605	13148.260687606538	14446.478795995363	11850.042579217714	1892.683129946549	1643.5129853301219	2141.85327456298	215741525.19417107	107870762.59708554	323612287.7912566	48394967.0
Bangkok	ssp370	2072	Thailand	48015505.5	28.122684279951798	65796179.705016255	14421.080483295347	16196.606015067477	12645.55495152322	2075.9046686732304	1735.123754693458	2416.6855826529995	236626423.24597812	118313211.62298906	354939634.8689672	48015505.5
Bangkok	ssp370	2073	Thailand	47635487.49999999	28.0454264623269	60992846.647430755	13368.295155605378	14749.026189493765	11987.564121716987	1924.3569410675093	1659.349890890595	2189.3639912444132	219351932.14070407	109675966.07035203	329027898.2110561	47635487.49999999
Bangkok	ssp370	2074	Thailand	47255841.49999999	28.13312755678433	65162536.451847896	14282.199770272147	16005.645034660574	12558.75450588372	2055.9128850556654	1725.1278628846728	2386.697907226636	234347617.13165143	117173808.56582572	351521425.69747716	47255841.49999999
Bangkok	ssp370	2075	Thailand	46879067.0	28.156830743720498	65580849.57376232	14373.884838089009	16131.712002908758	12616.057673269257	2069.1108878370096	1731.7268642753525	2406.4949113986686	235852019.64072126	117926009.82036063	353778029.46108186	46879067.0
Bangkok	ssp370	2076	Thailand	46504706.0	28.13893331420862	64525905.62892565	14142.664247439876	15813.783690766202	12471.54480411355	2035.8268420140914	1715.0848413638942	2356.568842664286	232058066.6557487	116029033.32787435	348087099.983623	46504706.0
Bangkok	ssp370	2077	Thailand	46130922.5	28.141873212140194	65379201.21861872	14329.687938331506	16070.941265742194	12588.43461092082	2062.7487743564247	1728.5458075350532	2396.951741177786	235126820.5600912	117563410.2800456	352690230.84013677	46130922.5
Bangkok	ssp370	2078	Thailand	45758593.5	28.198160128015232	66131865.95870313	14494.655552596581	16297.771735356671	12691.53936983649	2086.495749559109	1740.4192951364012	2432.5722039818147	237833670.20011532	118916835.10005766	356750505.300173	45758593.5
Bangkok	ssp370	2079	Thailand	45387816.99999999	28.245073969608004	68783384.76532371	15075.81035952712	17096.859594886162	13054.761124168079	2170.1525863909037	1782.2477135522977	2558.057459229507	247369473.25422603	123684736.62711301	371054209.8813391	45387816.99999999
Bangkok	ssp370	2080	Thailand	45020002.0	28.291153410031527	70824735.48377861	15523.22969507888	17712.061181269833	13334.398208887927	2234.5582936194646	1814.450567166582	2654.6660200723604	254710895.22224998	127355447.61112499	382066342.833375	45020002.0
Bangkok	ssp370	2081	Thailand	44656687.99999999	28.32430981388648	71925413.55941162	15764.474204806662	18043.77238214553	13485.17602746779	2269.2852757354017	1831.8140582245483	2706.7564932462556	258669324.37953407	129334662.18976703	388003986.5693011	44656687.99999999
Bangkok	ssp370	2082	Thailand	44296490.0	28.264337753468553	68538180.28660038	15022.066912135706	17022.962354722968	13021.171469548444	2162.4162539101467	1778.3795473119221	2546.45296050838	246487630.8885398	123243815.4442699	369731446.3328097	44296490.0
Bangkok	ssp370	2083	Thailand	43939669.5	28.255849101798084	68224290.07560103	14953.269057670095	16928.365304832754	12978.172810507436	2152.5128498312874	1773.4278452724907	2531.597854390082	245358770.2426228	122679385.1213114	368038155.36393416	43939669.5
Bangkok	ssp370	2084	Thailand	43586349.5	28.23913110656997	68336968.79588586	14977.965763485947	16962.32327532955	12993.608251642345	2156.067923736002	1775.2053822248477	2536.9304652471583	245764002.927506	122882001.463753	368646004.391259	43586349.5
Bangkok	ssp370	2085	Thailand	43236970.0	28.39154131564623	76277190.73782477	16718.288380897215	19355.26687427004	14081.309887524387	2406.5861737844016	1900.4645072490475	2912.707840319752	274319860.2177508	137159930.1088754	411479790.3266262	43236970.0
Bangkok	ssp370	2086	Thailand	42892755.5	28.404222508700844	75456774.80835487	16538.471190876415	19108.018237991448	13968.92414376139	2380.7016123117423	1887.522226512718	2873.8809981107697	271369353.2455406	135684676.6227703	407054029.8683109	42892755.5
Bangkok	ssp370	2087	Thailand	42552869.0	28.33055101204377	69518989.22073224	15237.03873331529	17318.548608844896	13155.528857785685	2193.361300485325	1793.852070599514	2592.8705303711467	250014968.05327743	125007484.02663872	375022452.0799161	42552869.0
Bangkok	ssp370	2088	Thailand	42217384.5	28.320621789682633	70432583.92487119	15437.278668469033	17593.878519681293	13280.678817256774	2222.185702146634	1808.2642714301626	2636.1071328631006	253300578.98245317	126650289.49122658	379950868.4736798	42217384.5
Bangkok	ssp370	2089	Thailand	41884178.0	28.332183342515876	70467708.40672673	15444.977185040112	17604.463979966524	13285.490390113697	2223.2938983397194	1808.8183695267078	2637.7694271527257	253426899.09020266	126713449.54510133	380140348.635304	41884178.0
Bangkok	ssp370	2090	Thailand	41553650.5	28.369001679674902	74168093.18324062	16256.020423728085	18719.64843316249	13792.392414293681	2340.0430176334303	1867.1929291735632	2812.8931060933096	266734796.57339588	133367398.28669794	400102194.86009383	41553650.5
Bangkok	ssp370	2091	Thailand	41227841.5	28.36261930942751	73546576.8408936	16119.797663761614	18532.342138208594	13707.253189314637	2320.433844539813	1857.3883426267535	2783.479346452872	264499603.1360595	132249801.56802975	396749404.7040892	41227841.5
Bangkok	ssp370	2092	Thailand	40905033.0	28.345595819524757	70201115.5224886	15386.545867946821	17524.12091896325	13248.970816930392	2214.882750222827	1804.612795468257	2625.152704977384	252468136.42430177	126234068.21215089	378702204.6364527	40905033.0
Bangkok	ssp370	2093	Thailand	40585481.49999999	28.394095495472083	73327354.30762766	16071.748889347164	18466.275073388722	13677.222705305605	2313.5172563377973	1853.9300485257443	2773.1044641498474	263711201.0711646	131855600.5355823	395566801.6067469	40585481.49999999
Bangkok	ssp370	2094	Thailand	40269383.5	28.433124350186084	76088483.78760245	16676.927953451228	19298.39628653181	14055.459620370646	2400.6323685523344	1897.487604633012	2903.7771324716578	273641203.02408165	136820601.51204082	410461804.53612244	40269383.5
Bangkok	ssp370	2095	Thailand	39955791.5	28.420407304636374	74605048.182836	16351.791382543513	18851.3335015337	13852.249263553324	2353.8291816284723	1874.0860111710783	2833.5723520858546	268306241.89343175	134153120.94671588	402459362.8401476	39955791.5
Bangkok	ssp370	2096	Thailand	39645268.5	28.47782325104629	77734600.91814975	17037.720749187625	19794.486380669354	14280.955117705893	2452.5682446443247	1923.4555426790057	2981.680946609631	279561224.6817456	139780612.3408728	419341837.0226184	39645268.5
Bangkok	ssp370	2097	Thailand	39338725.5	28.466651974325867	75472698.98183057	16541.96142067931	19112.81730397042	13971.105537388195	2381.2040285038584	1887.7734346087766	2874.6346223989467	271426622.2272596	135713311.1136298	407139933.34088933	39338725.5
Bangkok	ssp370	2098	Thailand	39035970.0	28.47420412324875	77477380.10388693	16981.343584417693	19716.967779110695	14245.719389724683	2444.452790348921	1919.3978155313057	2969.5077651665315	278636167.30704254	139318083.65352127	417954250.9605638	39035970.0
Berlin	ssp370	2024	Germany	68928469.5	10.479930277167519	358830476.9631518	78647.77577274569	90308.75422894367	66986.79731654772	1617.7858733290568	1297.9638816659772	1937.6078649921367	8467335413.0196085	4233667706.5098042	12701003119.529413	68928469.5
Berlin	ssp370	2025	Germany	68531544.5	10.390698307856887	346582346.47736466	75963.25402243619	86617.5368222681	65308.971222604276	1562.565222501692	1270.3535562522948	1854.77688875109	8178315846.22222	4089157923.11111	12267473769.33333	68531544.5
Berlin	ssp370	2026	Germany	68174832.5	10.472143973308345	356551964.6178257	78148.37580664681	89622.07927555771	66674.67233773592	1607.5132088785026	1292.8275494406998	1922.1988683163047	8413569276.893541	4206784638.4467707	12620353915.340313	68174832.5
Berlin	ssp370	2027	Germany	68002936.0	10.413095487297575	340279784.43485624	74581.87056106447	84718.13456288198	64445.60655924695	1534.1501449295663	1256.1460174662318	1812.1542723929006	8029594067.551325	4014797033.7756624	12044391101.326988	68002936.0
Berlin	ssp370	2028	Germany	67846629.5	10.46790996927835	363479878.7280321	79666.82273491124	91709.9438019213	67623.70166790119	1638.7476839263982	1308.4447869646478	1969.0505808881492	8577047510.348425	4288523755.1742125	12865571265.522636	67846629.5
Berlin	ssp370	2029	Germany	67686970.5	10.449828602686894	350960743.2899688	76922.90263889736	87937.0536699022	65908.75160789251	1582.305208277727	1280.2235491403121	1884.3868674151422	8281633030.139744	4140816515.069872	12422449545.209616	67686970.5
Berlin	ssp370	2030	Germany	67531168.5	10.394449166526504	346092623.1980866	75855.91741327934	86469.94898467744	65241.885841881245	1560.357306915029	1269.2495984589632	1851.465015371095	8166759828.739242	4083379914.369621	12250139743.108862	67531168.5
Berlin	ssp370	2031	Germany	67376302.00000001	10.47299492535997	363042913.5809443	79571.04955198788	91578.25567540168	67563.8434285741	1636.7776281828656	1307.4597590928815	1966.0954972728493	8566736428.370368	4283368214.185184	12850104642.555552	67376302.00000001
Berlin	ssp370	2032	Germany	67226657.5	10.63060999479781	399910559.3340372	87651.62944307673	102689.05302564886	72614.20586050462	1802.9952721997183	1390.5685811013077	2215.4219632981285	9436703564.7234	4718351782.3617	14155055347.0851	67226657.5
Berlin	ssp370	2033	Germany	67094799.999999985	10.648533075269464	394499521.47333896	86465.64854210177	101058.32928680828	71872.96779739526	1778.5996280917466	1378.3707590473218	2178.8284971361713	9309019113.595284	4654509556.797642	13963528670.392925	67094799.999999985
Berlin	ssp370	2034	Germany	66986414.00000001	10.591556094523813	398275610.34612143	87293.28445942397	102196.32867312629	72390.24024572164	1795.6241107569958	1386.8830003799467	2204.365221134046	9398123615.82658	4699061807.91329	14097185423.73987	66986414.00000001
Berlin	ssp370	2035	Germany	66903717.99999999	10.871661503070698	436373897.5836917	95643.59399094622	113678.0042789694	77609.18370292305	1967.390097338199	1472.7659936705481	2462.0142010058507	10297130242.666693	5148565121.333346	15445695364.000038	66903717.99999999
Berlin	ssp370	2036	Germany	66831229.00000001	10.776344344412795	435748116.97774494	95506.436597862	113489.41286347859	77523.4603322454	1964.5687677993262	1471.3553289011118	2457.7822066975405	10282363675.650543	5141181837.825272	15423545513.475815	66831229.00000001
Berlin	ssp370	2037	Germany	66769555.5	10.982648960135899	460443537.94019663	100919.13160333087	120931.86849599828	80906.39471066344	2075.9079815336	1527.0249357682487	2624.791027298952	10865102394.570082	5432551197.285041	16297653591.855122	66769555.5
Berlin	ssp370	2038	Germany	66704205.99999999	10.681395314059932	414829736.1360499	90921.586002422	107185.24329474858	74657.92871009541	1870.2583254282627	1424.20010771558	2316.316543140945	9788751905.594278	4894375952.797139	14683127858.391418	66704205.99999999
Berlin	ssp370	2039	Germany	66625263.5	10.92991366534012	456881678.0786596	100138.4499898433	119858.43127745287	80418.46870223372	2059.8493495702824	1518.99561978659	2600.7030793539757	10781053061.868326	5390526530.934163	16171579592.80249	66625263.5
Berlin	ssp370	2040	Germany	66533717.00000001	11.105102010959609	486742156.425453	106683.21236722267	128857.47954634951	84508.94518809582	2194.4752053480097	1586.3085476754536	2802.641863020567	11485671821.945032	5742835910.972516	17228507732.91755	66533717.00000001
Berlin	ssp370	2041	Germany	66451150.5	10.863736229323147	451192794.4743094	98891.57139162955	118143.97320490897	79639.16957835012	2034.2010389584814	1506.1714644806893	2562.2306134362734	10646812274.933697	5323406137.466848	15970218412.400545	66451150.5
Berlin	ssp370	2042	Germany	66348419.5	10.915997745860974	454555667.2860395	99628.63940515943	119157.44172351254	80099.8370868063	2049.362538546429	1513.752214274663	2584.9728628181942	10726166103.207228	5363083051.603614	16089249154.81084	66348419.5
Berlin	ssp370	2043	Germany	66190553.50000001	11.065121513274654	497112550.6387071	108956.17548245643	131982.80382979594	85929.54713511694	2241.2300891612385	1609.685989582068	2872.774188740409	11730382379.732676	5865191189.866338	17595573569.599014	66190553.50000001
Berlin	ssp370	2044	Germany	66003537.0	10.938781789489019	466006133.8845621	102138.33071442466	122608.26727375224	81668.39415509708	2100.9869246991675	1539.5644073510325	2662.4094420473048	10996363167.140638	5498181583.570319	16494544750.710957	66003537.0
Berlin	ssp370	2045	Germany	65799897.999999985	11.047689747020412	489470318.0587574	107281.16560191952	129679.66524405769	84882.66595978136	2206.775111944215	1592.458500973556	2821.0917229148745	11550048348.168839	5775024174.084419	17325072522.253258	65799897.999999985
Berlin	ssp370	2046	Germany	65583343.5	10.998785685481757	477413519.23810697	104638.57955903723	126046.10943509454	83231.04968297994	2152.4170792188525	1565.279484610875	2739.5546738268313	11265543641.417772	5632771820.708886	16898315462.12666	65583343.5
Berlin	ssp370	2047	Germany	65350979.49999999	11.226769341408637	526505123.79554665	115398.38329765416	140840.8395756928	89955.92701961551	2373.746396127028	1675.9441430649626	3071.5486491890933	12423959964.549238	6211979982.274619	18635939946.823856	65350979.49999999
Berlin	ssp370	2048	Germany	65095406.0	11.079485427936143	504503387.9626744	110576.08503291503	134210.1794616765	86941.99060415354	2274.5516517999004	1626.346770901399	2922.756532698402	11904784228.579876	5952392114.289938	17857176342.869812	65095406.0
Berlin	ssp370	2049	Germany	64822774.00000001	11.121338256381053	516415109.5781686	113186.87333220142	137800.0133731953	88573.73329120755	2328.255604484376	1653.1987472436365	3003.3124617251137	12185865543.407162	6092932771.703581	18278798315.11074	64822774.00000001
Berlin	ssp370	2050	Germany	64542416.0	11.161936791086225	524959403.9677136	115059.5953901839	140375.0062029212	89744.1845774466	2366.7775240213014	1672.4597070120994	3061.0953410305056	12387485559.288055	6193742779.644028	18581228338.932083	64542416.0
Berlin	ssp370	2051	Germany	64253614.0	11.129910441009427	514596636.1686852	112788.3038177941	137251.98029088523	88324.62734470298	2320.0570238682985	1649.099456935598	2991.014590801	12142954962.265709	6071477481.132854	18214432443.398563	64253614.0
Berlin	ssp370	2052	Germany	63957437.49999999	11.170753151399499	526107205.0328164	115311.1682263708	140720.9188526782	89901.41760006342	2371.9523808624226	1675.04713543266	3068.857626292186	12414570261.479181	6207285130.739591	18621855392.218773	63957437.49999999
Berlin	ssp370	2053	Germany	63647545.0	11.399385053642355	568089113.0208708	124512.68230594437	153373.00071209186	95652.3638997969	2561.2276571803104	1769.684773591604	3352.770540769018	13405218824.05902	6702609412.02951	20107828236.088528	63647545.0
Berlin	ssp370	2054	Germany	63322713.99999999	11.130021997869191	523385267.2976776	114714.57913373764	139900.6088503076	89528.54941716768	2359.680534687993	1668.911212345445	3050.4498570305395	12350340600.799768	6175170300.399884	18525510901.199654	63322713.99999999
Berlin	ssp370	2055	Germany	62995270.5	11.393290944724045	556994982.2643445	122081.09200314409	150029.56404574146	94132.61996054673	2511.209809848413	1744.6758499256553	3277.743769771172	13143430229.549385	6571715114.774693	19715145344.324078	62995270.5
Berlin	ssp370	2056	Germany	62676597.49999999	11.241615862825595	536352793.5592331	117556.77667051695	143808.63046337914	91304.92287765475	2418.1445786998515	1698.1432343513743	3138.1459230483288	12656335775.075354	6328167887.537677	18984503662.61303	62676597.49999999
Berlin	ssp370	2057	Germany	62367977.0	11.264027110343998	539052165.7799735	118148.41989698057	144622.13989976663	91674.69989419452	2430.3146883363843	1704.2282891696407	3156.401087503127	12720032956.516111	6360016478.258056	19080049434.774166	62367977.0
Berlin	ssp370	2058	Germany	62067989.0	11.292248148860578	538213186.1468192	117964.53394998786	144369.29672265163	91559.77117732407	2426.532151774789	1702.3370208888432	3150.727282660734	12700235524.54007	6350117762.270035	19050353286.810104	62067989.0
Berlin	ssp370	2059	Germany	61786566.5	11.30451248650852	538197045.8960572	117960.99636077975	144364.4325374905	91557.560184069	2426.459383514144	1702.3006367585208	3150.618130269767	12699854662.473923	6349927331.236961	19049781993.710884	61786566.5
Berlin	ssp370	2060	Germany	61524175.0	11.432407111197826	555094164.2466364	121664.47435542723	149456.71478013077	93872.23393072368	2502.639978871838	1740.3909344373678	3264.8890233063094	13098576559.785156	6549288279.892578	19647864839.677734	61524175.0
Berlin	ssp370	2061	Germany	61283609.0	11.511876442629667	584030899.413102	128006.77247410464	158177.37469331222	97836.17025489706	2633.101141950201	1805.621515976549	3460.5807679238524	13781397719.475405	6890698859.737702	20672096579.213108	61283609.0
Berlin	ssp370	2062	Germany	61065301.99999999	11.472246172776863	563014058.2893791	123400.3415428777	151843.53216287517	94957.15092288022	2538.3467917631215	1758.2443408830095	3318.4492426432334	13285462578.673582	6642731289.336791	19928193868.010372	61065301.99999999
Berlin	ssp370	2063	Germany	60866975.00000001	11.536554663336707	576532700.9913665	126363.3317241352	155917.64366210427	96809.01978616617	2599.2955422007985	1788.7187161018478	3409.8723682997506	13604462467.019886	6802231233.509943	20406693700.52983	60866975.00000001
Berlin	ssp370	2064	Germany	60691432.49999999	11.620460515774017	601844798.589146	131911.1887318677	163545.94704773644	100276.43041599897	2713.415040256207	1845.778465129552	3581.051615382861	14201752926.239983	7100876463.119991	21302629389.359974	60691432.49999999
Berlin	ssp370	2065	Germany	60535009.00000001	11.396335539311224	552563018.2180853	121109.70262314206	148693.90364823866	93525.50159804543	2491.2283163982966	1734.685103200597	3247.771529595998	13038849017.731152	6519424508.865576	19558273526.596725	60535009.00000001
Berlin	ssp370	2066	Germany	60393312.99999999	11.62868005200738	592724214.7008407	129912.15664675969	160797.2779307129	99027.03536280646	2672.2949216534344	1825.218405828166	3519.3714374787032	13986534186.743689	6993267093.371844	20979801280.115532	60393312.99999999
Berlin	ssp370	2067	Germany	60263994.0	11.636916483185045	597812227.84792	131027.3376105031	162330.6517558601	99724.0234651461	2695.2342100391957	1836.6880500210464	3553.780370057346	14106596212.318508	7053298106.159254	21159894318.47776	60263994.0
Berlin	ssp370	2068	Germany	60152272.00000001	11.643847455804973	603000090.8106201	132164.4034653415	163894.1173062629	100434.68962442009	2718.623670948018	1848.3827804754578	3588.8645614205807	14229014397.512054	7114507198.756027	21343521596.26808	60152272.00000001
Berlin	ssp370	2069	Germany	60053590.49999999	11.612668979823463	600530749.7185881	131623.17802051257	163149.93231962313	100096.42372140201	2707.490655801341	1842.8162729021192	3572.165038700564	14170745268.723604	7085372634.361802	21256117903.085407	60053590.49999999
Berlin	ssp370	2070	Germany	59964773.5	11.672206694333326	611771337.9913423	134086.86860084225	166537.50686757645	101636.23033410807	2758.16880630147	1868.1553481521835	3648.1822644507565	14435989826.406027	7217994913.203013	21653984739.60904	59964773.5
Berlin	ssp370	2071	Germany	59878068.50000001	11.75583382151215	626792865.9516087	137379.25829076365	171064.54269121835	103693.97389030893	2825.89330934705	1902.0175996749736	3749.769019019128	14790453351.165909	7395226675.582954	22185680026.748863	59878068.50000001
Berlin	ssp370	2072	Germany	59789174.50000001	11.871535913381226	647605767.2741692	141940.99008748925	177336.92391171603	106545.05626326244	2919.728197697659	1948.9350438502784	3890.5213515450423	15281576117.291197	7640788058.645598	22922364175.936794	59789174.50000001
Berlin	ssp370	2073	Germany	59697758.0	11.8604350064714	632519247.1677107	138634.3555436079	172790.3014138792	104478.4096733366	2851.7106778022353	1914.9262839025662	3788.4950717019055	14925578970.566765	7462789485.283382	22388368455.850147	59697758.0
Berlin	ssp370	2074	Germany	59599622.5	11.97896575934729	649692193.472434	142398.2889802596	177965.70988927528	106830.86807124391	2929.1348424672547	1953.6383662350759	3904.631318699432	15330809589.83437	7665404794.917185	22996214384.751556	59599622.5
Berlin	ssp370	2075	Germany	59504861.00000001	11.991176027893028	655829255.2616779	143743.39841351853	179815.2353600063	107671.56146703074	2956.803762761911	1967.472826382404	3946.1346991414184	15475626053.195396	7737813026.597698	23213439079.793095	59504861.00000001
Berlin	ssp370	2076	Germany	59403367.99999999	11.96344437562659	659208647.8250878	144484.08719453987	180833.68243391067	108134.49195516907	2972.039741588981	1975.0908157959393	3968.9886673820247	15555369698.631607	7777684849.315804	23333054547.94741	59403367.99999999
Berlin	ssp370	2077	Germany	59287520.00000001	11.99702450922485	656607259.457482	143913.91988109204	180049.70237791986	107778.13738426418	2960.311391790567	1969.226640896732	3951.3961426844035	15493984645.627016	7746992322.813508	23240976968.440525	59287520.00000001
Berlin	ssp370	2078	Germany	59170712.0	12.136520754451597	679449487.7932291	148920.43568070786	186933.66160239163	110907.20975902406	3063.2954934468116	2020.7186917248546	4105.872295168769	16032993512.812548	8016496756.406274	24049490269.218822	59170712.0
Berlin	ssp370	2079	Germany	59055335.00000001	12.176583347017989	704741426.6818717	154463.87434123224	194555.88976061268	114371.85892185182	3177.3241060369082	2077.732998019903	4276.9152140539145	16629808286.262579	8314904143.1312895	24944712429.393867	59055335.00000001
Berlin	ssp370	2080	Germany	58939255.5	12.223871912204096	714563049.1965543	156616.558728012	197515.83079243483	115717.28666358916	3221.6048546842903	2099.8733723435935	4343.336337024987	16861569458.935833	8430784729.4679165	25292354188.403748	58939255.5
Berlin	ssp370	2081	Germany	58825333.00000001	12.022999804715411	652456937.930907	143004.26036841806	178798.92054799318	107209.60018884296	2941.5996825949287	1959.8707862989131	3923.328578890945	15396049362.273159	7698024681.1365795	23094074043.409737	58825333.00000001
Berlin	ssp370	2082	Germany	58715681.00000001	12.200026128339793	708888161.7117176	155372.74777243135	195805.59072851142	114939.90481635125	3196.019645525358	2087.080767764128	4304.958523286589	16727658938.926702	8363829469.463351	25091488408.390053	58715681.00000001
Berlin	ssp370	2083	Germany	58605157.99999999	12.319235468516926	715718916.0526619	156869.89940880268	197864.17422852205	115875.62458908335	3226.8160761142135	2102.4789830585555	4351.153169169872	16888844489.881601	8444422244.940801	25333266734.822403	58605157.99999999
Berlin	ssp370	2084	Germany	58494891.99999999	12.18652698578122	690617344.295996	151368.18505117728	190299.3169867871	112437.05311556747	3113.645733031947	2045.8938115174224	4181.397654546472	16296521816.354914	8148260908.177457	24444782724.53237	58494891.99999999
Berlin	ssp370	2085	Germany	58387859.99999999	12.248860843061932	698366355.2605513	153066.5984132716	192634.6353596668	113498.56146687642	3148.5821201995795	2063.3620051012385	4233.802235297923	16479375501.224035	8239687750.612018	24719063251.836052	58387859.99999999
Berlin	ssp370	2086	Germany	58280767.00000001	12.457278717981795	732776293.3630459	160608.50265491428	203004.75369192546	118212.25161790308	3303.7191983972725	2140.930544200085	4466.507852594459	17291348023.51619	8645674011.758095	25937022035.274284	58280767.00000001
Berlin	ssp370	2087	Germany	58179284.5	12.3495346878871	717173531.663583	157188.71926873064	198302.55153592298	116074.88700153831	3233.3742051961926	2105.7580475995446	4360.990362792842	16923169105.72506	8461584552.86253	25384753658.58759	58179284.5
Berlin	ssp370	2088	Germany	58093970.5	12.492836389882195	751833577.8143272	164785.44171272934	208748.0448964212	120822.83852903752	3389.638894600962	2183.8903923019298	4595.387396899996	17741043436.447605	8870521718.223803	26611565154.67141	58093970.5
Berlin	ssp370	2089	Germany	58022968.00000001	12.46335935726397	744752186.7891822	163233.35600858796	206613.92705322677	119852.78496394913	3357.712469451806	2167.9271797273514	4547.497759176259	17573943602.821133	8786971801.410566	26360915404.231697	58022968.00000001
Berlin	ssp370	2090	Germany	57954918.99999999	12.399307804603778	725163840.8581696	158940.01991411945	200710.5899233326	117169.44990490633	3269.3984845381665	2123.770187270532	4415.026781805805	17111716713.433546	8555858356.716773	25667575070.15032	57954918.99999999
Berlin	ssp370	2091	Germany	57893606.0	12.409463782429235	731952134.1862954	160427.86502713332	202756.37695372666	118099.35310053999	3300.003479808356	2139.0726849056264	4460.934274711085	17271900310.372295	8635950155.186148	25907850465.55844	57893606.0
Berlin	ssp370	2092	Germany	57850820.0	12.517754369876048	749399684.7686117	164251.98570270953	208014.54288264393	120489.42852277511	3378.665696839509	2178.4037934212033	4578.927600257816	17683610776.457565	8841805388.228783	26525416164.686348	57850820.0
Berlin	ssp370	2093	Germany	57823716.0	12.672516518513824	789994742.0743084	173149.53250943753	220248.66974189496	126050.39527698013	3561.688362004288	2269.915126003593	4853.461598004986	18641533774.601845	9320766887.300922	27962300661.902767	57823716.0
Berlin	ssp370	2094	Germany	57805245.0	12.43731539315059	732514515.4091401	160551.1266650171	202925.86170581685	118176.39162421734	3302.5389734638657	2140.3404317333816	4464.7375151943515	17285170839.910675	8642585419.955338	25927756259.866013	57805245.0
Berlin	ssp370	2095	Germany	57793159.00000001	12.774837040881843	807228647.372622	176926.82682139668	225442.4494208388	128411.2042219546	3639.387360065615	2308.764625034256	4970.010095096976	19048202845.389896	9524101422.694948	28572304268.084846	57793159.00000001
Berlin	ssp370	2096	Germany	57782404.0	12.63154925797284	780699701.4808772	171112.26333827453	217447.42463154581	124777.10204500324	3519.781705994077	2248.9617979984873	4790.601613989669	18422198374.085415	9211099187.042707	27633297561.12812	57782404.0
Berlin	ssp370	2097	Germany	57768471.0	12.874502748021133	820096294.799953	179747.1331068391	229320.37056332207	130173.89565035609	3697.4011007241443	2337.771495363521	5057.03070608477	19351841175.293736	9675920587.646868	29027761762.940605	57768471.0
Berlin	ssp370	2098	Germany	57763082.50000001	12.809559746172885	802262771.5875547	175838.41569042302	223945.88411575	127730.94726509605	3616.998727523084	2297.570308762991	4936.4271462831775	18931022899.45159	9465511449.725796	28396534349.177387	57763082.50000001
Bratislava	ssp370	2024	Slovakia	4358781.5	10.751599831715044	9275590.193280445	2033.0060697601073	2003.9634901585305	2062.048649361684	72.90592044003122	74.294587222225	71.5172536578374	103064337.48888706	51532168.74444353	154596506.23333058	4358781.5
Bratislava	ssp370	2025	Slovakia	4339189.0	10.596285735517109	8704259.986324	1907.78301070116	1831.781783952478	1983.7842374498418	68.4152784705827	72.04926623750075	64.7812907036647	96716087.07674488	48358043.53837244	145074130.6151173	4339189.0
Bratislava	ssp370	2026	Slovakia	4326019.999999999	10.798393314752802	9310137.273104778	2040.5780324613308	2014.374938872713	2066.781126049949	73.1774596737214	74.43035683907009	71.92456250837276	103448202.21555965	51724101.10777982	155172303.32333946	4326019.999999999
Bratislava	ssp370	2027	Slovakia	4323257.5	10.733115768671414	9073779.871893423	1988.7736705519926	1943.1439412473728	2034.4033998566122	71.31969606741103	73.5014750359149	69.1379170989071	100821952.19169696	50410976.09584848	151232928.28754544	4323257.5
Bratislava	ssp370	2028	Slovakia	4321405.500000001	10.723546163698446	8747552.539748179	1917.2717895338571	1844.8288548474366	1989.7147242202775	68.75555692077509	72.21940546259694	65.2917083789533	97197125.82941614	48598562.91470807	145795688.7441242	4321405.500000001
Bratislava	ssp370	2029	Slovakia	4321543.0	10.681727129350799	8487463.104945201	1860.265886015396	1766.4457375095528	1954.0860345212395	66.71126008942365	71.19725704692121	62.22526313192607	94307180.85262673	47153590.42631336	141460771.27894008	4321543.0
Bratislava	ssp370	2030	Slovakia	4321504.5	10.672851006803866	8935916.226842573	1958.556981225779	1901.5959934238294	2015.517969027729	70.23609106458	72.95967253449939	67.51250959466061	99290100.85448909	49645050.427244544	148935151.28173363	4321504.5
Bratislava	ssp370	2031	Slovakia	4321574.0	10.964923592697161	10874161.710928831	2383.377909244685	2485.7247694498246	2281.031049039545	85.47065491566522	80.57695446004199	90.36435537128844	120826626.56828052	60413313.28414026	181239939.85242078	4321574.0
Bratislava	ssp370	2032	Slovakia	4320287.5	10.878486800978024	10129890.530047417	2220.2499791884848	2261.4238656225493	2179.0760927544197	79.62070096465375	77.65197748453626	81.5894244447712	112556768.30899867	56278384.15449934	168835152.463498	4320287.5
Bratislava	ssp370	2033	Slovakia	4315588.0	10.939729066468187	10562362.665233297	2315.0383923799104	2391.75793376076	2238.318850999061	83.01992176067716	79.35158788254796	86.68825563880634	117362117.95970087	58681058.979850434	176043176.9395513	4315588.0
Bratislava	ssp370	2034	Slovakia	4309962.0	10.96056423694818	10799445.634054877	2367.001782806558	2463.2075955974	2270.7959700157157	84.88338831131375	80.28332115786627	89.48345546476124	119996430.01988608	59998215.00994304	179994645.0298291	4309962.0
Bratislava	ssp370	2035	Slovakia	4304069.5	11.096662401600915	10765839.77167801	2359.6361143403956	2453.0798014564266	2266.192427224364	84.61924702459105	80.15125051450491	89.08724353467716	119623023.49055023	59811511.74527512	179434535.23582536	4304069.5
Bratislava	ssp370	2036	Slovakia	4298654.5	11.05562460280492	11308756.728165839	2478.6316116527964	2616.698610260978	2340.564613044615	88.88656151460769	82.28490775951323	95.48821526970221	125655564.3063828	62827782.1531914	188483346.45957422	4298654.5
Bratislava	ssp370	2037	Slovakia	4293535.5	11.288571280111194	12699196.641897244	2783.3855653473506	3035.7352965909904	2531.0358341037113	99.81538648582881	87.74932024512378	111.88145272653384	141105230.1002259	70552615.05011295	211657845.15033883	4293535.5
Bratislava	ssp370	2038	Slovakia	4287429.5	11.065146023498466	11421773.871744517	2503.4024924371643	2650.7585713394838	2356.0464135348448	89.77487360110703	82.72906380276291	96.82068339945111	126911337.44697079	63455668.723485395	190367006.17045617	4287429.5
Bratislava	ssp370	2039	Slovakia	4279587.5	11.219910781273809	11740223.110348647	2573.19958582985	2746.7295747544267	2399.669596905273	92.2778771157167	83.98056556006775	100.5751886713656	130449738.68254405	65224869.34127203	195674608.02381608	4279587.5
Bratislava	ssp370	2040	Slovakia	4269624.0	11.479665636134625	13187151.95596477	2890.3346752799594	3182.7903227483275	2597.8790278115916	103.65070376099979	89.66697888270929	117.63442863929023	146527072.8208092	73263536.4104046	219790609.23121378	4269624.0
Bratislava	ssp370	2041	Slovakia	4258297.500000001	11.199096690085375	12078661.761629429	2647.377920357145	2848.7247847294566	2446.031055984832	94.93799694313	85.3106254737744	104.56536841248573	134210249.29675327	67105124.648376636	201315373.9451299	4258297.500000001
Bratislava	ssp370	2042	Slovakia	4244532.999999999	11.206476052856559	11814612.073565582	2589.504016123973	2769.1481664088456	2409.8598658390997	92.86257261442886	84.27291330942381	101.45223191943387	131276300.55630954	65638150.27815477	196914450.8344643	4244532.999999999
Bratislava	ssp370	2043	Slovakia	4227648.0	11.278664208747497	12525908.261617692	2745.4045504915584	2983.511401164276	2507.297699818841	98.45334389850167	87.06829895146022	109.83838884554314	139179762.09917378	69589881.04958689	208769643.14876068	4227648.0
Bratislava	ssp370	2044	Slovakia	4209016.5	11.085992309322787	11152595.116632313	2444.4044091249	2569.636206785121	2319.1726114646794	87.65913492621694	81.67119446531785	93.64707538711599	123920397.84273727	61960198.921368636	185880596.76410592	4209016.5
Bratislava	ssp370	2045	Slovakia	4189046.5000000005	11.299234336363119	12648641.603733927	2772.3050090375827	3020.4995316650593	2524.110486410106	99.41802507664886	87.55063954053382	111.28541061276388	140543495.3311756	70271747.6655878	210815242.9967634	4189046.5000000005
Bratislava	ssp370	2046	Slovakia	4167999.5	11.244286748325989	11773898.840361936	2580.580567750571	2756.878424895418	2404.282710605724	92.54256756041613	84.11291078241746	100.97222433841483	130823921.53570509	65411960.767852545	196235882.30355763	4167999.5
Bratislava	ssp370	2047	Slovakia	4145916.0	11.628028788839531	14463942.682477836	3170.1792180773436	3567.5765690947305	2772.7818670599568	113.68624879760114	94.68475140100996	132.6877461941923	160713942.61539674	80356971.30769837	241070913.9230951	4145916.0
Bratislava	ssp370	2048	Slovakia	4122904.4999999995	11.522160517725625	13808674.039020924	3026.5586934840476	3370.0983477789487	2683.019039189147	108.53585269436215	92.10955334939047	124.96215203933383	153433022.78087747	76716511.39043874	230149534.1713162	4122904.4999999995
Bratislava	ssp370	2049	Slovakia	4099018.0	11.408504681158707	13414053.283629162	2940.0664731242096	3251.1715447841716	2628.961401464248	105.43414285196133	90.55869842819006	120.30958727573253	149048253.09330767	74524126.54665384	223572379.6399615	4099018.0
Bratislava	ssp370	2050	Slovakia	4074370.5000000005	11.625917637247337	15388910.590888813	3372.9119103318044	3846.334020944614	2899.4897997189946	120.956474770827	98.31986438762289	143.59308515403106	170991585.62165192	85495792.81082596	256487378.4324779	4074370.5000000005
Bratislava	ssp370	2051	Slovakia	4049181.4999999995	11.547544935375273	14303203.783085726	3134.9487743749633	3519.134709003958	2750.7628397459694	112.42284483445628	94.05304941943753	130.79264024947497	158927916.30016106	79463958.15008053	238391874.4502416	4049181.4999999995
Bratislava	ssp370	2052	Slovakia	4023560.5	11.582078456057284	14878414.747178167	3261.02241034043	3692.4859584564747	2829.558862224386	116.94398946358545	96.31362173400211	137.57435719316874	165319287.1666185	82659643.58330925	247978930.74992776	4023560.5
Bratislava	ssp370	2053	Slovakia	3997638.0	11.950474681576022	18057082.78241766	3957.7167742285374	4650.440708802622	3264.992839654453	141.9282453495672	108.805749676993	175.05074102214144	200638583.11679837	100319291.55839919	300957874.67519754	3997638.0
Bratislava	ssp370	2054	Slovakia	3971592.0	11.433440477438005	13936668.210489867	3054.6122105183367	3408.6719337010963	2700.552487335577	109.54188386730699	92.61256893586288	126.47119879875115	154855210.93386877	77427605.46693438	232282816.40080315	3971592.0
Bratislava	ssp370	2055	Slovakia	3945410.5000000005	11.694187147592189	14892762.514374683	3264.1671264382967	3696.8099430910406	2831.524309785552	117.05676257579981	96.3700082901093	137.7435168614903	165478710.24264285	82739355.12132142	248218065.36396426	3945410.5000000005
Bratislava	ssp370	2056	Slovakia	3919037.4999999995	11.62055758045064	15124489.484345673	3314.9565993086503	3766.6454682877775	2863.267730329523	118.87813110162719	97.28069255302299	140.47556965023125	168053509.92015216	84026754.96007608	252080264.88022822	3919037.4999999995
Bratislava	ssp370	2057	Slovakia	3892629.0	11.729657187477907	15792527.732078485	3461.375941277486	3967.9720634949263	2954.7798190600456	124.1288959936967	99.90607499905774	148.35171698833562	175476317.30869946	87738158.65434973	263214475.96304917	3892629.0
Bratislava	ssp370	2058	Slovakia	3866228.0	11.566847142990191	14326865.728692207	3140.1349542339185	3526.265706310021	2754.004202157816	112.60882716958486	94.14604058700182	131.07161375216782	159190832.4808907	79595416.24044535	238786248.72133604	3866228.0
Bratislava	ssp370	2059	Slovakia	3839809.0	11.664031510750624	15259482.385420848	3344.5440844758123	3807.3282603926245	2881.7599085589995	119.93917212442744	97.81121306442311	142.06713118443167	169553463.41368777	84776731.70684388	254330195.12053165	3839809.0
Bratislava	ssp370	2060	Slovakia	3813363.9999999995	11.762234560035548	15072413.647361457	3303.542717229918	3750.95138042952	2856.134054030316	118.4688162495361	97.07603512697744	139.86159737209465	167474877.02174687	83737438.51087344	251212315.5326203	3813363.9999999995
Bratislava	ssp370	2061	Slovakia	3786892.0	11.821189213871152	15849424.494653946	3473.8464645816966	3985.119033038216	2962.5738961251773	124.5761032073818	100.1296786059003	149.0225278088632	176108517.20303613	88054258.60151806	264162775.8045542	3786892.0
Bratislava	ssp370	2062	Slovakia	3760406.0	11.949469883592437	16608093.05089992	3640.129983758896	4213.758871906864	3066.501095610927	130.53922018963988	103.11123709702933	157.96720328225047	184538349.75210515	92269174.87605257	276807524.62815773	3760406.0
Bratislava	ssp370	2063	Slovakia	3733845.5000000005	12.187209551625083	18256207.6802418	4001.3605874502673	4710.4509519825	3292.270222918034	143.49336235623616	109.58830818032746	177.39841653214475	202851129.73045266	101425564.86522633	304276694.595679	3733845.5000000005
Bratislava	ssp370	2064	Slovakia	3707183.5	12.174970247476848	17946055.452317078	3933.3820169462188	4616.980417539434	3249.7836163530037	141.05557315013712	108.36941357727795	173.7417327229964	199404919.49200115	99702459.74600057	299107379.2380017	3707183.5
Bratislava	ssp370	2065	Slovakia	3680418.0	11.764732516770241	15388991.149203228	3372.9295669486623	3846.358298792794	2899.500835104531	120.95710795728081	98.32018098084978	143.59403493371184	170992480.7333517	85496240.36667585	256488721.10002756	3680418.0
Bratislava	ssp370	2066	Slovakia	3653545.0	12.148273743658468	18183319.730638355	3985.3851464412937	4688.484720595162	3282.2855722874256	142.92046478917086	109.30185939679484	176.53907018154683	202041246.14565995	101020623.07282998	303061869.21848994	3653545.0
Bratislava	ssp370	2067	Slovakia	3626432.9999999995	12.045078041770696	17091638.69992129	3746.11259176358	4359.484957913306	3132.740225613855	134.33987760141417	105.01156580291648	163.6681893999119	189911195.13698688	94955597.56849344	284866792.70548034	3626432.9999999995
Bratislava	ssp370	2068	Slovakia	3598957.5	12.117888956563199	17934559.106208764	3930.8622698539857	4613.515765287613	3248.208774420358	140.96521214051313	108.32423307246594	173.60619120856026	199277179.5562659	99638589.77813295	298915769.33439887	3598957.5
Bratislava	ssp370	2069	Slovakia	3571197.0	12.122713427485042	17979383.371458657	3940.686766347113	4627.024447965663	3254.3490847285625	141.3175298095774	108.50039190699809	174.13466771215667	199775237.69651803	99887618.84825902	299662856.54477704	3571197.0
Bratislava	ssp370	2070	Slovakia	3543199.0000000005	12.061467450295927	17561892.418579157	3849.181899962565	4501.20525668691	3197.15854323822	138.03606075361222	106.85965737901552	169.21246412820904	195136349.2193944	97568174.6096972	292704523.82909155	3543199.0000000005
Bratislava	ssp370	2071	Slovakia	3514971.4999999995	12.27948728478557	19364203.812268786	4244.209054743853	5044.36759451118	3444.050514976525	152.20218585599946	113.94271993020912	190.46165178178973	215162463.55483142	107581231.77741571	322743695.33224714	3514971.4999999995
Bratislava	ssp370	2072	Slovakia	3486504.5000000005	12.324966102473162	18979019.709445186	4159.785141796215	4928.284714208178	3391.285569384251	149.17464788051154	112.42895094246518	185.9203448185579	210882547.82531545	105441273.91265772	316323821.73797315	3486504.5000000005
Bratislava	ssp370	2073	Slovakia	3457863.5000000005	12.320185039590127	18761954.624388203	4112.20923274263	4862.867839259499	3361.5506262257604	147.46852142475933	111.57588771458907	183.36115513492965	208470661.49601498	104235330.74800749	312705992.2440225	3457863.5000000005
Bratislava	ssp370	2074	Slovakia	3429154.0000000005	12.481020410086957	19357710.114870198	4242.785778601697	5042.410589815717	3443.1609673876774	152.15114554740043	113.91719977590961	190.38509131889123	215090309.80436456	107545154.90218228	322635464.70654684	3429154.0000000005
Bratislava	ssp370	2075	Slovakia	3400368.5	12.488499224131038	19389945.49914239	4249.851068305191	5052.12536315802	3447.576773452361	152.404514908501	114.04388445645989	190.76514536054202	215448488.47057173	107724244.23528586	323172732.7058576	3400368.5
Bratislava	ssp370	2076	Slovakia	3371587.0	12.475373697592529	19767740.534469847	4332.655459609839	5165.9814012019115	3499.3295180177665	155.37397498751284	115.52861449596583	195.2193354790598	219646301.67827708	109823150.83913854	329469452.51741564	3371587.0
Bratislava	ssp370	2077	Slovakia	3342925.0	12.493856282941184	19373230.001087338	4246.187397498604	5047.087815798963	3445.2869791982444	152.27313148750852	113.97819274596365	190.56807022905332	215262756.70612946	107631378.35306473	322894135.0591942	3342925.0
Bratislava	ssp370	2078	Slovakia	3314505.4999999995	12.650980139307382	20159310.30558571	4418.478971087288	5283.988729483404	3552.9692126911723	158.4517041653686	117.0674790848937	199.83592924584346	223997170.8089516	111998585.4044758	335995756.21342736	3314505.4999999995
Bratislava	ssp370	2079	Slovakia	3286450.0	12.542379525772086	19862820.285580996	4353.494857113653	5194.6355727696555	3512.3541414576503	156.12129959171855	115.90227679806867	196.34032238536827	220702766.1568369	110351383.07841845	331054149.23525536	3286450.0
Bratislava	ssp370	2080	Slovakia	3258817.9999999995	12.661782595412879	20354286.333211362	4461.213442895651	5342.7486282199025	3579.6782575713987	159.98421115000076	117.83373257720979	202.13468972279182	226163617.86997098	113081808.93498549	339245426.80495644	3258817.9999999995
Bratislava	ssp370	2081	Slovakia	3231721.5	12.632723304029474	20165624.777475175	4419.862964926076	5285.891721011737	3553.8342088404142	158.5013357656875	117.09229488505314	199.91037664632177	224067333.12189543	112033666.56094772	336100999.68284315	3231721.5
Bratislava	ssp370	2082	Slovakia	3205250.9999999995	12.658286441873798	20696540.881328404	4536.228138373359	5445.893834501751	3626.562442244966	162.67432383666676	119.17878892054277	206.1698587527908	229966528.25294533	114983264.12647267	344949792.379418	3205250.9999999995
Bratislava	ssp370	2083	Slovakia	3179466.0000000005	12.840299965807034	21295077.640006453	4667.414277261699	5626.274775473218	3708.5537790501785	167.37880866181828	121.53103133311853	213.2265859905181	236617080.20818233	118308540.10409117	354925620.3122735	3179466.0000000005
Bratislava	ssp370	2084	Slovakia	3154471.9999999995	12.85036823695992	21028888.27938027	4609.071403699795	5546.053324325601	3672.089483073989	165.28656655717543	120.4849102807971	210.08822283355371	233659356.81507656	116829678.40753828	350489035.2226148	3154471.9999999995
Bratislava	ssp370	2085	Slovakia	3130332.0	12.754896211543475	20480295.453984506	4488.831880325381	5380.723979685781	3596.93978096498	160.9746398712329	118.32894693782586	203.62033280464001	227563749.42811692	113781874.71405846	341345624.1421754	3130332.0
Bratislava	ssp370	2086	Slovakia	3107066.0000000005	12.888053193051249	20879277.148026712	4576.279922855179	5500.965038164255	3651.594807546104	164.11062658870782	119.89694029656332	208.3243128808523	231996975.03530714	115998487.51765357	347995462.5529607	3107066.0000000005
Bratislava	ssp370	2087	Slovakia	3084700.0	12.865615531007233	20810918.261789903	4561.297153269029	5480.363729983298	3642.23057655476	163.57332735302566	119.62829067872224	207.51836402732917	231237415.46285224	115618707.73142612	346856123.19427836	3084700.0
Bratislava	ssp370	2088	Slovakia	3063228.5	13.07013747463471	22462818.947521515	4923.357577538972	5978.19681335447	3868.518341723475	176.5572278336678	126.1202409190433	226.99421474829225	249592263.6422923	124796131.82114615	374388395.46343845	3063228.5
Bratislava	ssp370	2089	Slovakia	3042627.0	13.097792327642848	22380003.03545478	4905.206144757221	5953.238593279562	3857.1736962348805	175.90629671548623	125.79477535995252	226.01781807101995	248672066.98279786	124336033.49139893	373008100.4741968	3042627.0
Bratislava	ssp370	2090	Slovakia	3022874.0	13.014097131288983	21529584.837461274	4718.813115060015	5696.948177445904	3740.6780526741263	169.22202971018243	122.45264185730059	215.99141756306418	239222771.9688603	119611385.98443015	358834157.95329046	3022874.0
Bratislava	ssp370	2091	Slovakia	3003874.0000000005	13.010349284520444	21769046.787549473	4771.29792603825	5769.114792540977	3773.481059535523	171.10419499753962	123.3937245009792	218.81466549409996	241883517.72469544	120941758.86234772	362825276.58704317	3003874.0000000005
Bratislava	ssp370	2092	Slovakia	2985549.0	13.171258547371528	22356866.83910442	4900.135197611937	5946.266040954796	3854.0043542690773	175.7244467571271	125.70385038077293	225.74504313348126	248414992.58654112	124207496.29327056	372622488.87981164	2985549.0
Bratislava	ssp370	2093	Slovakia	2967875.0	13.222895590448818	22747122.80982279	4985.670752837882	6063.87742939047	3907.4640762852932	178.79184949480413	127.23755174961147	230.34614723999678	252751263.61997998	126375631.80998999	379126895.42996997	2967875.0
Bratislava	ssp370	2094	Slovakia	2950785.0	12.972264833800244	20651843.284165196	4526.431404748546	5432.423325767633	3620.439483729458	162.32300177578028	119.00312789009953	205.64287566146112	229469877.5662528	114734938.7831264	344204816.3493792	2950785.0
Bratislava	ssp370	2095	Slovakia	2934136.5	13.158871309910232	22167454.074907817	4858.620071212682	5889.182742155821	3828.0574002695435	174.23566689200905	124.95946044821392	223.51187333580418	246310360.89765912	123155180.44882956	369465541.3464887	2934136.5
Bratislava	ssp370	2096	Slovakia	2917789.5	13.307977597668431	23175813.47614331	5079.63035093553	6193.071876774737	3966.188825096323	182.16134803461532	128.92230101951705	235.40039504971358	257514596.04318264	128757298.02159132	386271894.064774	2917789.5
Bratislava	ssp370	2097	Slovakia	2901627.5	13.436568238950445	23815788.566068754	5219.898863795901	6385.941081957747	4053.856645634055	187.19153716732438	131.43739558587157	242.94567874877714	264625583.8378287	132312791.91891435	396938375.7567431	2901627.5
Bratislava	ssp370	2098	Slovakia	2885541.5	13.395600214833832	23185944.922830895	5081.850941990343	6196.125189475105	3967.576694505581	182.2409809669415	128.96211748568012	235.51984444820278	257627170.1025041	128813585.05125205	386440755.15375614	2885541.5
Brussels	ssp370	2024	Belgium	9179266.0	11.796359114325142	50679115.7553585	11107.751398433804	12378.818056834434	9836.684740033175	334.26819220414086	283.26751242845626	385.26887197982535	1223730711.684228	611865355.842114	1835596067.526342	9179266.0
Brussels	ssp370	2025	Belgium	9217052.0	11.731623006230064	50474349.703547485	11062.871167899882	12317.107739850291	9808.634595949474	332.9176008028609	282.59221672781626	383.2429848779056	1218786298.1407657	609393149.0703828	1828179447.2111485	9217052.0
Brussels	ssp370	2026	Belgium	9256798.5	11.721400049580641	49853652.86101891	10926.828024331977	12130.048417444421	9723.607631219533	328.8236222800225	280.5452274663971	377.10201709364765	1203798550.67267	601899275.336335	1805697826.0090048	9256798.5
Brussels	ssp370	2027	Belgium	9298830.999999998	11.84795192807421	52363612.3271881	11476.956126506044	12886.474557933763	10067.437695078324	345.37875748230704	288.82279506753935	401.93471989707473	1264405655.553131	632202827.7765656	1896608483.3296967	9298830.999999998
Brussels	ssp370	2028	Belgium	9342996.0	11.808070297611115	52453299.86829853	11496.613669763125	12913.50367991225	10079.723659614	345.9703165847774	289.1185746187745	402.82205855078	1266571308.936708	633285654.468354	1899856963.405062	9342996.0
Brussels	ssp370	2029	Belgium	9388035.0	11.751924520267622	50680438.77739373	11108.041375866183	12379.216775803956	9836.865975928411	334.2769185636556	283.27187560821363	385.2819615190975	1223762658.2301102	611881329.1150551	1835643987.3451653	9388035.0
Brussels	ssp370	2030	Belgium	9432312.5	11.638079848782462	48773194.09296777	10690.015143663233	11804.430706524898	9575.599580801567	321.69715620490274	276.9819944288372	366.41231798096817	1177709094.3460171	588854547.1730086	1766563641.5190258	9432312.5
Brussels	ssp370	2031	Belgium	9474695.500000002	11.86299501851369	54292800.114454344	11899.791805906865	13467.873617109892	10331.709994703837	358.1032516740536	295.1850421634126	421.02146118469454	1310989071.792678	655494535.896339	1966483607.6890173	9474695.500000002
Brussels	ssp370	2032	Belgium	9514355.0	11.912207725506615	56102140.010646984	12296.359454387444	14013.154133770688	10579.564775004199	370.03725579328113	301.15204422302634	438.9224673635357	1354678563.3286974	677339281.6643487	2032017844.9930463	9514355.0
Brussels	ssp370	2033	Belgium	9551248.0	11.951608743514088	56642213.48763482	12414.731723316283	14175.916003547844	10653.547443084724	373.59946050264557	302.9331465777086	444.2657744275826	1367719526.8598394	683859763.4299197	2051579290.2897592	9551248.0
Brussels	ssp370	2034	Belgium	9585314.5	11.98379718443401	58540012.21415344	12830.68760858064	14747.855345786335	10913.519871374947	386.1169194208929	309.19187603683224	463.04196280495336	1413545002.5340219	706772501.2670109	2120317503.8010328	9585314.5
Brussels	ssp370	2035	Belgium	9615968.0	12.09253190830588	61020889.76106845	13374.44159146612	15495.51707225387	11253.366110678373	402.4802367425769	317.37353469767424	487.5869387874792	1473449876.5800333	736724938.2900167	2210174814.87005	9615968.0
Brussels	ssp370	2036	Belgium	9643177.500000002	12.093719875555648	62326036.7354078	13660.501202280224	15888.849037123262	11432.153367437188	411.0886963253995	321.6777644890856	500.4996281617132	1504964799.679142	752482399.839571	2257447199.518713	9643177.500000002
Brussels	ssp370	2037	Belgium	9667506.000000002	12.147419691751017	62784536.493810475	13760.994300012318	16027.02704650489	11494.961553519744	414.1128589036724	323.189845778222	505.03587202912297	1516036031.4339676	758018015.7169838	2274054047.1509514	9667506.000000002
Brussels	ssp370	2038	Belgium	9688449.5	12.024814720696332	61055307.35600897	13381.985173918838	15505.889498126355	11258.080849711321	402.70724755500504	317.4870401038883	487.9274550061218	1474280946.091079	737140473.0455395	2211421419.1366186	9688449.5
Brussels	ssp370	2039	Belgium	9706008.0	12.249657315294806	66381027.92594707	14549.266394727189	17110.901176737836	11987.63161271654	437.8345176457369	335.0506751492543	540.6183601422196	1602879240.00652	801439620.00326	2404318860.00978	9706008.0
Brussels	ssp370	2040	Belgium	9719360.499999998	12.259776098001419	67189951.84869832	14726.56478875486	17354.686468525884	12098.443108983834	443.17000018639686	337.71841641958423	548.6215839532092	1622412040.3115885	811206020.1557943	2433618060.467383	9719360.499999998
Brussels	ssp370	2041	Belgium	9731572.0	12.122536632490197	63560041.179830715	13930.967929824974	16260.740787497292	11601.195072152655	419.2279155809282	325.7473741168499	512.7084570450065	1534761869.2311225	767380934.6155612	2302142803.8466835	9731572.0
Brussels	ssp370	2042	Belgium	9742213.0	12.154709056451365	64536700.878305815	14145.03032949075	16555.076587037733	11734.984071943765	425.6697460458465	328.9682893493091	522.371202742384	1558344926.0795834	779172463.0397917	2337517389.119375	9742213.0
Brussels	ssp370	2043	Belgium	9743109.5	12.381403154768233	72334721.0488688	15854.185435367572	18905.164857618365	12803.206013116778	477.10375522960726	354.68529394118946	599.5222165180247	1746640965.4011233	873320482.7005616	2619961448.101685	9743109.5
Brussels	ssp370	2044	Belgium	9736872.000000002	12.224794630131413	67549388.55050048	14805.345435725198	17463.009858110097	12147.681013340294	445.540764844234	338.9037987485028	552.1777309399652	1631091231.4211004	815545615.7105502	2446636847.1316504	9736872.000000002
Brussels	ssp370	2045	Belgium	9729329.5	12.231597807145956	67704192.57535157	14839.275085007625	17509.663125873434	12168.887044141813	446.5618178117461	339.4143252322589	553.7093103912332	1634829229.5427935	817414614.7713968	2452243844.3141904	9729329.5
Brussels	ssp370	2046	Belgium	9720085.0	12.208906718838053	66842212.086296864	14650.347854529882	17249.88818396654	12050.807525093223	440.8763859430745	336.57160929792303	545.1811625882259	1614015291.0672119	807007645.5336059	2421022936.6008177	9720085.0
Brussels	ssp370	2047	Belgium	9709334.5	12.422751036318147	73018718.83633418	16004.102758647652	19111.301177128473	12896.90434016683	481.61525272675027	356.94104268976093	606.2894627637395	1763157218.432965	881578609.2164825	2644735827.6494474	9709334.5
Brussels	ssp370	2048	Belgium	9697012.5	12.330901302229197	71785955.85440293	15733.90813247094	18739.783566135495	12728.032698806384	473.4842218821	352.8755272674358	594.0929164967641	1733390126.0373697	866695063.0186849	2600085189.0560546	9697012.5
Brussels	ssp370	2049	Belgium	9683428.499999998	12.381424414492908	73653168.20632589	16143.160154810215	19302.505096852	12983.815212768432	485.79993986643854	359.0333862596051	612.5664934732721	1778477043.3252437	889238521.6626219	2667715564.9878654	9683428.499999998
Brussels	ssp370	2050	Belgium	9669002.5	12.393373383039975	74642343.95264408	16359.96579783886	19600.612856016385	13119.318739661336	492.3243234032418	362.29557802800673	622.3530687784771	1802362320.761144	901181160.380572	2703543481.141716	9669002.5
Brussels	ssp370	2051	Belgium	9653708.0	12.315651395050079	71756411.32035066	15727.432618158113	18730.879733955357	12723.985502360867	473.28935269703277	352.77809267490215	593.8006127191634	1732676724.6067548	866338362.3033774	2599015086.9101324	9653708.0
Brussels	ssp370	2052	Belgium	9637432.0	12.405882769562117	75782227.30229974	16609.80324433873	19944.139344953706	13275.467143723754	499.84274082102763	366.0547867368996	633.6306949051555	1829886681.4750292	914943340.7375146	2744830022.212544	9637432.0
Brussels	ssp370	2053	Belgium	9620679.0	12.443707185869176	76038257.59305042	16665.91947244847	20021.299158604597	13310.539786292342	501.5314597570855	366.89914620492857	636.1637733092427	1836068954.4930816	918034477.2465408	2754103431.739622	9620679.0
Brussels	ssp370	2054	Belgium	9604545.0	12.403443758951319	75441646.69520402	16535.15544004378	19841.498614048152	13228.812266039411	497.59634677612655	364.93158971444905	630.261103837804	1821662801.825688	910831400.912844	2732494202.738532	9604545.0
Brussels	ssp370	2055	Belgium	9589516.5	12.516628078218918	78012091.8158967	17098.54067197642	20616.153307955534	13580.92803599731	514.5504319223971	373.4086322875844	655.69223155721	1883730432.4464567	941865216.2232283	2825595648.669685	9589516.5
Brussels	ssp370	2056	Belgium	9575224.5	12.398632827999506	75394990.43669765	16524.929410782108	19827.43782381335	13222.420997750865	497.28861245690064	364.77772255483615	629.799502358965	1820536209.6273916	910268104.8136958	2730804314.4410872	9575224.5
Brussels	ssp370	2057	Belgium	9561495.0	12.451311794953769	75422231.35079725	16530.900022091613	19835.64741436392	13226.152629819304	497.46828747637073	364.8675600645712	630.0690148881704	1821193986.3604937	910596993.1802468	2731790979.5407405	9561495.0
Brussels	ssp370	2058	Belgium	9549954.5	12.479661780961063	76406596.61509615	16746.65131289685	20132.305439221123	13360.997186572578	503.9609421421345	368.1138873974531	639.8079968868155	1844963106.785813	922481553.3929065	2767444660.1787195	9549954.5
Brussels	ssp370	2059	Belgium	9540457.0	12.380367011844967	74151305.87927037	16252.341014633666	19452.628779109247	13052.05325015809	489.08554532585015	360.6761889893109	617.4949016623897	1790505397.8050609	895252698.9025304	2685758096.707591	9540457.0
Brussels	ssp370	2060	Belgium	9531769.5	12.635301605524088	80669990.6204189	17681.093834611427	21417.163906578666	13945.023762644189	532.0813421446301	382.17408739870086	681.9885968905588	1947909776.287889	973954888.1439445	2921864664.4318333	9531769.5
Brussels	ssp370	2061	Belgium	9523411.0	12.736013060627718	83888619.41842096	18386.546721844752	22387.16162652449	14385.931817165017	553.3107028714057	392.7887677620887	713.8326379807226	2025628869.2697015	1012814434.6348507	3038443303.9045525	9523411.0
Brussels	ssp370	2062	Belgium	9515542.0	12.554514240204902	78165977.52507319	17132.269046590445	20662.529823049816	13602.008270131077	515.5654278836685	373.91613026822006	657.2147254991166	1887446256.3238432	943723128.1619216	2831169384.485765	9515542.0
Brussels	ssp370	2063	Belgium	9508606.5	12.62222713215341	80173523.63037601	17572.279151862298	21267.543717798613	13877.014585925985	528.8067561385955	380.5367943956835	677.0767178815074	1935921763.1981235	967960881.5990617	2903882644.797185	9508606.5
Brussels	ssp370	2064	Belgium	9502047.0	12.700104059667414	84178506.82870832	18450.08368848308	22474.524955652185	14425.64242131397	555.2227358486047	393.74478425068816	716.7006874465209	2032628678.1971447	1016314339.0985724	3048943017.2957172	9502047.0
Brussels	ssp370	2065	Belgium	9495868.5	12.515783880229668	77841890.74251395	17061.236327125407	20564.85983378539	13557.612820465427	513.4278234422986	372.84732804753514	654.0083188370617	1879620647.2310727	939810323.6155363	2819430970.846609	9495868.5
Brussels	ssp370	2066	Belgium	9489892.0	12.68610672188551	82333911.01280999	18045.788715135503	21918.619367299267	14172.958062971737	543.0561915129813	387.66151208287647	698.4508709430856	1988087874.4180155	994043937.2090077	2982131811.627023	9489892.0
Brussels	ssp370	2067	Belgium	9484087.500000002	12.708675837019792	83612743.95077865	18326.08086592315	22304.021074632285	14348.140657214017	551.4910895559834	391.8789611043775	711.103218007589	2018967401.7732315	1009483700.8866158	3028451102.6598473	9484087.500000002
Brussels	ssp370	2068	Belgium	9477805.0	12.764104006391568	85834748.35258226	18813.09552933216	22973.666236819678	14652.524821844649	566.1469371056152	399.2068848791934	733.0869893320365	2072621357.400848	1036310678.700424	3108932036.1012716	9477805.0
Brussels	ssp370	2069	Belgium	9470804.0	12.772074704940218	85438561.01589409	18726.259948688177	22854.267313434197	14598.252583942158	563.5337734220133	397.90030303739246	729.1672438066339	2063054761.6885996	1031527380.8442998	3094582142.5328994	9470804.0
Brussels	ssp370	2070	Belgium	9463082.5	12.755900366742516	85558020.25827418	18752.442796333133	22890.26872894601	14614.616863720254	564.3217000540649	398.29426635341827	730.3491337547116	2065939301.82937	1032969650.914685	3098908952.744055	9463082.5
Brussels	ssp370	2071	Belgium	9455067.0	12.78696161977205	85755456.63006115	18795.7165216563	22949.77010126537	14641.662942047236	565.6239465137539	398.9453895832628	732.302503444245	2070706728.1776423	1035353364.0888212	3106060092.2664633	9455067.0
Brussels	ssp370	2072	Belgium	9446641.5	12.898843690452184	90100795.79178552	19748.119625595893	24259.324369182305	15236.91488200948	594.2848385686857	413.2758356107287	775.2938415266427	2175632098.433822	1087816049.216911	3263448147.650733	9446641.5
Brussels	ssp370	2073	Belgium	9436841.0	12.833387226359166	85816046.12106755	18808.99641009606	22968.02994787004	14649.962872322085	566.0235813401202	399.14520699644595	732.9019556837945	2072169761.2208345	1036084880.6104172	3108254641.8312516	9436841.0
Brussels	ssp370	2074	Belgium	9425826.500000002	13.027851125167002	91256614.79653436	20001.449818417554	24607.65338431209	15395.246252523018	601.9083640283184	417.087598340545	786.7291297160918	2203541251.7838387	1101770625.8919194	3305311877.6757584	9425826.500000002
Brussels	ssp370	2075	Belgium	9414165.500000002	13.1318098337105	96165854.38323063	21077.44753604961	26087.150246056168	16067.744826043054	634.2886180497937	433.2777253512827	835.2995107483051	2322082926.470054	1161041463.235027	3483124389.705081	9414165.500000002
Brussels	ssp370	2076	Belgium	9402032.0	13.078048256386312	94394247.6382008	20689.150167275955	25553.241363992387	15825.058970559518	622.603493415486	427.4351630341288	817.771823796843	2279304564.0103483	1139652282.0051742	3418956846.0155225	9402032.0
Brussels	ssp370	2077	Belgium	9388699.0	12.920323347204995	88692249.93547055	19439.3972461296	23834.83109741615	15043.963394843046	584.9943829241961	408.63060778848387	761.3581580599081	2141620439.0451899	1070810219.5225949	3212430658.567785	9388699.0
Brussels	ssp370	2078	Belgium	9373785.0	13.012591014239884	90600093.00322163	19857.55463084216	24409.797501395926	15305.3117602884	597.5780920864667	414.9224623696191	780.2337218033141	2187688451.880125	1093844225.9400625	3281532677.8201876	9373785.0
Brussels	ssp370	2079	Belgium	9358519.5	13.175163326700554	96859209.13583711	21229.41570100446	26296.106472869084	16162.724929139833	638.8618320109208	435.56433233184623	842.1593316899952	2338825118.8349066	1169412559.4174533	3508237678.25236	9358519.5
Brussels	ssp370	2080	Belgium	9343221.0	13.144482939106803	98049042.87586567	21490.20117827099	26654.686504110563	16325.715852431415	646.7097111101302	439.48827188145094	853.9311503388093	2367555613.986003	1183777806.9930015	3551333420.9790044	9343221.0
Brussels	ssp370	2081	Belgium	9328271.0	13.040746188245745	91731554.14342588	20105.546113626653	24750.785790224603	15460.306437028707	605.0409584811983	418.653895566985	791.4280213954113	2215009444.476546	1107504722.238273	3322514166.714819	9328271.0
Brussels	ssp370	2082	Belgium	9313433.0	13.221900523447172	99130773.07493243	21727.292728751374	26980.687386021094	16473.898071481657	653.844563261857	443.05569795731435	864.6334285663997	2393675771.1084056	1196837885.5542028	3590513656.662608	9313433.0
Brussels	ssp370	2083	Belgium	9298707.0	13.29198769568005	99955692.91572657	21908.097077418588	27229.29336543851	16586.900789398664	659.2855513253966	445.7761919890841	872.7949106617089	2413594819.197772	1206797409.598886	3620392228.796658	9298707.0
Brussels	ssp370	2084	Belgium	9284875.5	13.15688015011895	96258123.64604424	21097.67093611835	26114.95742115068	16080.384451086014	634.8972056152436	433.5820191340076	836.2123920964799	2324310919.775907	1162155459.8879535	3486466379.6638603	9284875.5
Brussels	ssp370	2085	Belgium	9271782.0	13.19705138554863	97421936.818417	21352.753275268544	26465.6956374822	16239.810913054886	642.5734588291007	437.42014574093616	847.7267719172648	2352413105.468536	1176206552.734268	3528619658.2028036	9271782.0
Brussels	ssp370	2086	Belgium	9259465.499999998	13.440454249638847	103393469.73217955	22661.582407052112	28265.33569368461	17057.829120419618	681.9603637113198	457.11359818204573	906.8071292405939	2496605601.9927554	1248302800.9963777	3744908402.989133	9259465.499999998
Brussels	ssp370	2087	Belgium	9247337.0	13.36890537669862	101438136.03881481	22233.01611809546	27676.05704636921	16789.975189821707	669.0634169296885	450.66512479123	887.4617090681469	2449390849.791627	1224695424.8958135	3674086274.6874404	9247337.0
Brussels	ssp370	2088	Belgium	9235709.5	13.438261089706819	105163697.58975238	23049.577553917392	28798.829020624366	17300.326087210415	693.6363935101984	462.951613081485	924.3211739389116	2539350668.943968	1269675334.471984	3809026003.4159517	9235709.5
Brussels	ssp370	2089	Belgium	9225298.499999998	13.51771993001873	106497080.500155	23341.82586304673	29200.670445677213	17482.981280416258	702.4310910563794	467.34896185457546	937.5132202581832	2571547395.22016	1285773697.61008	3857321092.8302402	9225298.499999998
Brussels	ssp370	2090	Belgium	9216149.500000002	13.526361562933674	106820850.39463985	23412.789127591357	29298.24493442607	17527.333320756647	704.5666053743881	468.41671901357984	940.716491735196	2579365352.5285015	1289682676.2642508	3869048028.7927523	9216149.500000002
Brussels	ssp370	2091	Belgium	9207814.0	13.437376140778593	104611113.0063478	22928.463124678034	28632.29668042025	17224.629568935816	689.9916683214991	461.1292504871354	918.8540861558628	2526007604.1442633	1263003802.0721316	3789011406.216395	9207814.0
Brussels	ssp370	2092	Belgium	9199502.499999998	13.435378566237963	104726847.50489914	22953.829590113946	28667.17557039463	17240.483609833263	690.7550273704843	461.510930011628	919.9991247293405	2528802204.21113	1264401102.105565	3793203306.316695	9199502.499999998
Brussels	ssp370	2093	Belgium	9191398.5	13.747997275413542	114191185.09248245	25028.204951776035	31519.441692680004	18536.96821087207	753.1796961646954	492.7232644087335	1013.6361279206569	2757334221.770049	1378667110.8850245	4136001332.6550736	9191398.5
Brussels	ssp370	2094	Belgium	9183468.499999998	13.398639808719764	102826406.10537905	22537.294488849264	28094.439806155693	16980.14917154284	678.22013796803	455.24348531040084	901.1967906256589	2482912916.8451953	1241456458.4225976	3724369375.2677927	9183468.499999998
Brussels	ssp370	2095	Belgium	9175363.5	13.693220399230805	112276088.22149473	24608.45769238147	30942.289211012474	18274.62617375047	740.5481425272723	486.40748759002196	994.6887974645225	2711091053.9099154	1355545526.9549577	4066636580.864873	9175363.5
Brussels	ssp370	2096	Belgium	9167483.999999998	13.59875037246128	110042255.20237458	24118.850455314037	30269.079260044757	17968.62165058332	725.8142760448366	479.0405543488041	972.5879977408689	2657151476.837029	1328575738.4185145	3985727215.2555437	9167483.999999998
Brussels	ssp370	2097	Belgium	9159327.0	13.680352762962777	111322719.97556552	24399.500268616164	30654.97275333518	18144.027783897152	734.2599373105513	483.2633849816615	985.256489639441	2688070407.541103	1344035203.7705514	4032105611.311654	9159327.0
Brussels	ssp370	2098	Belgium	9149794.0	13.815082965963315	114864782.4056285	25175.842719040927	31722.443622669227	18629.241815412628	757.6225944430685	494.94471354792006	1020.3004753382171	2773599338.2212524	1386799669.1106262	4160399007.3318787	9149794.0
Bucharest	ssp370	2024	Romania	14933287.0	12.564170864559202	48532468.21903734	10637.253308282521	14090.790566640175	7183.716049924868	489.6268277248469	277.67430662023435	701.5793488294601	409901328.322203	204950664.1611015	614851992.4833045	14933287.0
Bucharest	ssp370	2025	Romania	14873873.0	12.273458940705268	39020336.67891741	8552.402559763083	11224.120787425949	5880.684332100219	393.6623123849269	229.69204895027434	557.6325758195792	329562629.37383366	164781314.68691683	494343944.0607505	14873873.0
Bucharest	ssp370	2026	Romania	14816231.500000002	12.698965323179749	49933252.60260445	10944.274543036956	14512.944764427522	7375.6043216463895	503.758843656058	284.7403145858399	722.7773727262755	421732240.71111596	210866120.35555798	632598361.066674	14816231.500000002
Bucharest	ssp370	2027	Romania	14757803.499999998	12.431515858022133	43992185.57775343	9642.122866357282	12722.486208992972	6561.759523721593	443.82152937091286	254.7716574432673	632.8714012985582	371554465.82139117	185777232.91069558	557331698.7320868	14757803.499999998
Bucharest	ssp370	2028	Romania	14702973.5	12.421099379557573	44533682.147247165	9760.807045972348	12885.676955963685	6635.937135981008	449.2844958606551	257.5031406881384	641.0658510331715	376127902.3529031	188063951.17645156	564191853.5293547	14702973.5
Bucharest	ssp370	2029	Romania	14651310.5	12.535295641529308	47304858.1960609	10368.188097767137	13720.825902181523	7015.550293352752	477.24190638681966	271.4818459512207	683.001966822418	399533032.6730176	199766516.3365088	599299549.0095265	14651310.5
Bucharest	ssp370	2030	Romania	14596263.0	12.49623783887585	46315920.991974376	10151.43473796735	13422.790032456816	6880.079443477885	467.2648703154087	266.49332791551524	668.0364127153019	391180548.4813463	195590274.24067315	586770822.7220194	14596263.0
Bucharest	ssp370	2031	Romania	14531540.5	12.648396356880005	49676385.5985314	10887.974925705877	14435.53279059729	7340.417060814465	501.1674037197287	283.4445946176752	718.8902128217813	419562762.62695	209781381.313475	629344143.940425	14531540.5
Bucharest	ssp370	2032	Romania	14461084.499999998	12.653296162159835	52564041.80925549	11520.885876001566	15305.785347253863	7735.986404749271	530.299941212682	298.0108633641519	762.5890190612117	443951675.03856564	221975837.51928282	665927512.5578485	14461084.499999998
Bucharest	ssp370	2033	Romania	14388819.500000002	12.646218528351616	49893668.262355134	10935.598523256285	14501.0152372291	7370.181809283469	503.3594913120483	284.54063841383504	722.1783442102618	421397914.5528889	210698957.27644444	632096871.8293333	14388819.500000002
Bucharest	ssp370	2034	Romania	14314884.999999998	12.77007699051738	52946828.956616476	11604.784428847812	15421.14585741745	7788.423000278174	534.1617447337862	299.94176512470403	768.381724342869	447184664.5387036	223592332.2693518	670776996.8080554	14314884.999999998
Bucharest	ssp370	2035	Romania	14241975.000000002	12.830929070364345	52753908.709519416	11562.500539073115	15363.00550897724	7761.9955691689875	532.2154409075791	298.9686132116004	765.4622686035582	445555275.6275848	222777637.8137924	668332913.4413772	14241975.000000002
Bucharest	ssp370	2036	Romania	14171404.999999998	12.84541759488129	55032068.654205106	12061.823266675457	16049.574259430461	8074.072273920452	555.1989871334155	310.4603863245186	799.9375879423126	464796431.5325871	232398215.76629356	697194647.2988807	14171404.999999998
Bucharest	ssp370	2037	Romania	14103661.500000002	12.907801383847096	57041929.83440822	12502.340785624085	16655.285847984826	8349.395723263344	575.4757624539843	320.598773984803	830.3527509231661	481771557.6232337	240885778.81161684	722657336.4348505	14103661.500000002
Bucharest	ssp370	2038	Romania	14033633.0	12.915285813316977	60410948.438551195	13240.755822148572	17670.606523205995	8810.90512109115	609.464594100617	337.59318980811935	881.3359983931144	510226018.14536864	255113009.07268432	765339027.218053	14033633.0
Bucharest	ssp370	2039	Romania	13958114.000000002	12.968953342499267	56098552.39080921	12295.573126753068	16370.980317037176	8220.165936468959	565.9583626182318	315.84007406692683	816.0766511695374	473803867.50915986	236901933.75457993	710705801.2637398	13958114.000000002
Bucharest	ssp370	2040	Romania	13875381.000000002	13.173321595993796	66834353.30898023	14648.625382790551	19606.427169088718	9690.823596492386	674.2680435296849	369.9949145226533	978.5411725367163	564477579.736198	282238789.868099	846716369.6042969	13875381.000000002
Bucharest	ssp370	2041	Romania	13785949.499999998	12.995681865610218	60912277.97356833	13350.636268179724	17821.69213649883	8879.58039986062	614.5223296513273	340.1220575834745	888.9226017191804	514460207.1300133	257230103.56500664	771690310.69502	13785949.499999998
Bucharest	ssp370	2042	Romania	13693969.000000002	12.959927567032247	57452110.067407735	12592.243302445897	16778.901808614813	8405.584796276977	579.6139250830224	322.66785529932207	836.5599948667226	485235906.92438984	242617953.46219492	727853860.3865848	13693969.000000002
Bucharest	ssp370	2043	Romania	13600542.0	12.948460808858478	60577201.838598415	13277.194923528785	17720.710287603786	8833.679559453782	611.1418655819724	338.43182554879706	883.8519056151474	511630181.0082561	255815090.50412804	767445271.5123842	13600542.0
Bucharest	ssp370	2044	Romania	13505192.0	12.78325124099681	58523743.02785171	12827.121759529507	17101.859687104778	8552.383831954234	590.4252492575818	328.07351738660174	852.776981128562	494286832.8319149	247143416.41595745	741430249.2478724	13505192.0
Bucharest	ssp370	2045	Romania	13408666.5	13.143261733902232	65204661.79259678	14291.432721665413	19115.287260041652	9467.578183289173	657.8266648687942	361.77422519220795	953.8791045453803	550713336.0899427	275356668.04497135	826070004.134914	13408666.5
Bucharest	ssp370	2046	Romania	13311819.0	13.243657076534964	65290878.50739273	14310.329535867264	19141.270379569196	9479.388692165332	658.6964746705926	362.20913009310715	955.1838192480784	551441515.5379554	275720757.7689777	827162273.3069332	13311819.0
Bucharest	ssp370	2047	Romania	13213856.500000002	13.477576770458162	71692645.73936307	15713.456600408708	21070.570093313683	10356.343107503735	723.2816296533498	394.50170758448576	1052.0615517222138	605510327.3723549	302755163.68617743	908265491.0585322	13213856.500000002
Bucharest	ssp370	2048	Romania	13115016.0	13.41047971783784	73132564.5655986	16029.055247254855	21504.518232727132	10553.592261782576	737.80845907173	401.76512229367586	1073.8517958497848	617671766.1206638	308835883.0603319	926507649.1809957	13115016.0
Bucharest	ssp370	2049	Romania	13016097.999999998	13.366816493342819	69554944.84956843	15244.919419083855	20426.331468992008	10063.5073691757	701.7151249256117	383.7184552206167	1019.7117946306068	587455477.3629206	293727738.6814603	881183216.0443809	13016097.999999998
Bucharest	ssp370	2050	Romania	12917852.499999998	13.34633143207206	72948270.42739752	15988.662011484752	21448.977533543242	10528.346489426262	735.9491809932198	400.83548325442075	1071.0628787320177	616115232.6324084	308057616.3162042	924172848.9486126	12917852.499999998
Bucharest	ssp370	2051	Romania	12820287.0	13.437250695952335	72730229.41885063	15940.872201392282	21383.266544666098	10498.477858118467	733.7494427304363	399.735614123029	1067.7632713378432	614273675.78785	307136837.893925	921410513.6817751	12820287.0
Bucharest	ssp370	2052	Romania	12722512.5	13.482089615774331	75887496.65117466	16632.875978340016	22334.77173796923	10930.980218710802	765.6019900244539	415.6618877700378	1115.54209227887	640939701.2320306	320469850.6160153	961409551.848046	12722512.5
Bucharest	ssp370	2053	Romania	12625360.499999998	13.779474798694325	80438793.21808991	17630.420431362538	23706.3953608752	11554.44550184988	811.5184039607104	438.6200947381661	1184.4167131832544	679379586.4640574	339689793.2320287	1019069379.6960862	12625360.499999998
Bucharest	ssp370	2054	Romania	12528833.5	13.177458528246763	65109130.21376681	14270.494293428708	19086.49692121618	9454.491665641235	656.8628807134331	361.2923331145274	952.4334283123393	549906484.048493	274953242.0242465	824859726.0727396	12528833.5
Bucharest	ssp370	2055	Romania	12431462.5	13.495076792338342	69827366.74503595	15304.628327679475	20508.431218310987	10100.825437047963	704.4634926343906	385.09263907500616	1023.8343461937752	589756330.8103944	294878165.4051972	884634496.2155917	12431462.5
Bucharest	ssp370	2056	Romania	12333346.5	13.508408250560656	72409853.75667942	15870.652878176676	21286.714975244635	10454.590781108713	730.5172865079015	398.1195360117616	1062.9150370040409	611567808.6785698	305783904.3392849	917351713.0178547	12333346.5
Bucharest	ssp370	2057	Romania	12235402.0	13.572912499580761	74073468.71378085	16235.28081397973	21788.078386973837	10682.483240985623	747.300906708813	406.5113461122174	1088.0904673054079	625618566.9803091	312809283.49015456	938427850.4704638	12235402.0
Bucharest	ssp370	2058	Romania	12137653.5	13.48557275780731	69339529.19593853	15197.705029247167	20361.41168296656	10033.99837552777	699.541872935768	382.63182922569484	1016.4519166458406	585636094.0551158	292818047.0275579	878454141.0826738	12137653.5
Bucharest	ssp370	2059	Romania	12039628.499999998	13.662508134300564	76434319.34706414	16752.727528124014	22499.567618922225	11005.8874373258	771.11868991097	418.4202377132959	1123.8171421086438	645558121.7992728	322779060.8996364	968337182.6989092	12039628.499999998
Bucharest	ssp370	2060	Romania	11941522.5	13.665333032636788	71695238.16349095	15714.024802957287	21071.35137181798	10356.698234096595	723.3077836992578	394.51478460743976	1052.1007827910762	605532222.7783085	302766111.38915426	908298334.1674628	11941522.5
Bucharest	ssp370	2061	Romania	11843186.0	13.707357650823969	71453344.17662242	15661.00694282172	20998.45181413157	10323.562071511866	720.867401213422	393.29459336452186	1048.440209062322	603489205.5947797	301744602.79738986	905233808.3921696	11843186.0
Bucharest	ssp370	2062	Romania	11744520.0	13.823714732065897	75308949.92237586	16506.071215863565	22160.41518956411	10851.72724216302	759.7652376418251	412.7435115787234	1106.7869637049264	636053342.0309945	318026671.01549727	954080013.0464919	11744520.0
Bucharest	ssp370	2063	Romania	11646855.0	14.137170239196957	82434676.6630232	18067.87433710134	24307.894481266056	11827.854192936631	831.6541628765901	448.6879741961059	1214.6203515570746	696236657.7253436	348118328.8626718	1044354986.5880153	11646855.0
Bucharest	ssp370	2064	Romania	11550362.5	14.130752831203305	79171900.42824185	17352.74529934104	23324.59205434564	11380.898544336444	798.7371727453271	432.22947913047443	1165.2448663601797	668679511.7211695	334339755.86058474	1003019267.5817542	11550362.5
Bucharest	ssp370	2065	Romania	11454351.0	13.735752376604523	73218759.33219354	16047.947250892099	21530.494737728346	10565.399764055854	738.6780474459274	402.19991648077456	1075.1561784110797	618399760.1959336	309199880.0979668	927599640.2939004	11454351.0
Bucharest	ssp370	2066	Romania	11359965.5	13.990265206953731	78794002.12556681	17269.918274097203	23210.70489463536	11329.131653559041	794.9246910411969	430.3232382784093	1159.5261438039843	665487813.0105643	332743906.50528216	998231719.5158465	11359965.5
Bucharest	ssp370	2067	Romania	11267728.500000002	14.050281897445494	76468380.6710529	16760.19302379278	22509.83267546678	11010.553372118778	771.4623225063175	418.5920540109696	1124.3325910016647	645845801.0057864	322922900.5028932	968768701.5086796	11267728.500000002
Bucharest	ssp370	2068	Romania	11177119.0	14.071250283892665	80148497.36686257	17566.793943422297	23618.908939957368	11514.678946887227	808.5897122630898	437.1557488893558	1180.0236756368238	676927771.0219193	338463885.5109596	1015391656.5328789	11177119.0
Bucharest	ssp370	2069	Romania	11087762.5	14.002119650193588	78250018.39572927	17150.68896344788	23046.764592492542	11254.613334403217	789.4366324744624	427.57920899504205	1151.294055953883	660893370.1225638	330446685.0612819	991340055.1838458	11087762.5
Bucharest	ssp370	2070	Romania	10999339.5	13.983085642534833	78010944.5792683	17098.289222853688	22974.714949175534	11221.863496531847	787.0247016858293	426.3732436007255	1147.6761597709324	658874171.8717735	329437085.93588674	988311257.8076602	10999339.5
Bucharest	ssp370	2071	Romania	10911946.5	14.252901149129844	83001663.34770778	18192.145391278784	24478.767180760038	11905.523601797531	837.3742900815662	451.54803779859395	1223.2005423645385	701025381.7223243	350512690.8611621	1051538072.5834863	10911946.5
Bucharest	ssp370	2072	Romania	10825620.0	14.238584401710382	79749300.87802455	17479.298822581084	23498.603148800703	11459.99449636147	804.5623607262485	435.1420731209351	1173.9826483315614	673556189.5417078	336778094.7708539	1010334284.3125616	10825620.0
Bucharest	ssp370	2073	Romania	10740912.5	14.242468449206843	79991823.36172503	17532.454435446947	23571.692116491256	11493.216754402632	807.0090838933103	436.365434704466	1177.6527330821543	675604514.9589968	337802257.4794984	1013406772.4384952	10740912.5
Bucharest	ssp370	2074	Romania	10657409.5	14.268174139692986	77321782.46371141	16947.2399920467	22767.022256815922	11127.45772727748	780.0719899691013	422.8968877423615	1137.2470921958409	653053563.9990982	326526781.9995491	979580345.9986472	10657409.5
Bucharest	ssp370	2075	Romania	10574723.999999998	14.541257491416284	83170262.83808336	18229.098704237815	24529.5779860787	11928.619422396925	839.0752304346513	452.3985079751365	1225.7519528941664	702449359.4756807	351224679.73784035	1053674039.213521	10574723.999999998
Bucharest	ssp370	2076	Romania	10493144.499999998	14.418187160046145	82113195.16223904	17997.41263829933	24211.00964541329	11783.815631185375	828.4108502412064	447.06631787841405	1209.7553826039984	693521450.7919621	346760725.3959811	1040282176.1879432	10493144.499999998
Bucharest	ssp370	2077	Romania	10412410.0	14.432408427663768	81046518.04175487	17763.62039271376	23889.54530773313	11637.695477694391	817.6495237751352	441.68565464537846	1193.6133929048924	684512381.5106716	342256190.7553358	1026768572.2660074	10412410.0
Bucharest	ssp370	2078	Romania	10332567.500000002	14.745649958813546	83610635.87158969	18325.618821170712	24662.293146861437	11988.944495479986	843.5179975001578	454.61989150788975	1232.4161034924252	706168714.7447523	353084357.37237614	1059253072.1171284	10332567.500000002
Bucharest	ssp370	2079	Romania	10253882.0	14.267751678824105	78133782.54483253	17125.2126125664	23011.73461003051	11238.690615102292	788.2639702746831	426.9928778951524	1149.5350626542136	659911651.4622599	329955825.73112994	989867477.1933899	10253882.0
Bucharest	ssp370	2080	Romania	10176400.0	14.727041727460824	85870028.93003327	18820.828258637794	25343.206123378674	12298.450393896912	866.3122112787847	466.0169983972032	1266.607424160366	725251367.0359594	362625683.5179797	1087877050.553939	10176400.0
Bucharest	ssp370	2081	Romania	10100499.0	14.649461240980628	84036717.1787433	18419.006504930407	24790.701212031017	12047.311797829794	847.8165804165035	456.7691829660626	1238.8639778669442	709767363.2409977	354883681.62049884	1064651044.8614964	10100499.0
Bucharest	ssp370	2082	Romania	10027023.0	14.658255620831811	81369816.11776108	17834.480244989096	23986.977604611715	11681.982885366477	820.9111631924844	443.31647435405307	1198.5058520309155	687242931.0924662	343621465.5462331	1030864396.6386993	10027023.0
Bucharest	ssp370	2083	Romania	9955572.0	14.782550074721625	82957057.52857706	18182.36877338712	24465.324331158998	11899.413215615241	836.9242778213097	451.3230316684657	1222.5255239741539	700648644.5568031	350324322.27840155	1050972966.8352046	9955572.0
Bucharest	ssp370	2084	Romania	9885683.0	14.922499404273289	83847962.38209444	18377.63559059641	24733.81620482177	12021.454976371047	845.9123003398362	455.81704292772895	1236.0075577519428	708173155.3897842	354086577.6948921	1062259733.0846763	9885683.0
Bucharest	ssp370	2085	Romania	9817727.499999998	14.986707583934383	85045365.64267296	18640.08014086019	25094.677461434472	12185.48282028591	857.9924763848369	461.8571309502293	1254.1278218194445	718286327.1500435	359143163.57502174	1077429490.7250652	9817727.499999998
Bucharest	ssp370	2086	Romania	9751170.5	14.905443807236102	81909104.99538013	17952.680546932996	24149.503019784577	11755.858074081414	826.3518570633211	446.0368212894714	1206.6668928371705	691797721.635732	345898860.817866	1037696582.453598	9751170.5
Bucharest	ssp370	2087	Romania	9686415.0	14.800489872799124	80054191.13408723	17546.124084183873	23590.48788350453	11501.760284863212	807.6382901886952	436.6800378521585	1178.5965425252318	676131268.1548243	338065634.0774121	1014196902.2322364	9686415.0
Bucharest	ssp370	2088	Romania	9623666.000000002	15.020447972937456	84639577.61753505	18551.140299734077	24972.385179886067	12129.895419582092	853.898625180314	459.81020534796784	1247.9870450126598	714859074.0836929	357429537.04184645	1072288611.1255393	9623666.000000002
Bucharest	ssp370	2089	Romania	9561848.5	14.974183317855903	85289388.32837254	18693.564565123113	25168.21854479599	12218.910585450238	860.454334556829	463.0880600362254	1257.8206090774327	720347323.1529167	360173661.57645833	1080520984.729375	9561848.5
Bucharest	ssp370	2090	Romania	9500489.5	14.984210295871966	84734680.83536875	18571.984840629135	25001.046423616768	12142.923257641502	854.858087753785	460.28993663470334	1249.4262388728669	715662308.2225752	357831154.1112876	1073493462.3338628	9500489.5
Bucharest	ssp370	2091	Romania	9439925.500000002	14.976109740035348	82127090.6880922	18000.458233006873	24215.197338136157	11785.719127877586	828.5510372643009	447.1364113899613	1209.9656631386406	693638811.2871927	346819405.64359635	1040458216.930789	9439925.500000002
Bucharest	ssp370	2092	Romania	9379931.5	15.099657103832492	83864755.28573358	18381.316227010466	24738.877079891103	12023.755374129834	846.0817179779422	455.90175174678194	1236.2616842091018	708314986.9050701	354157493.45253503	1062472480.3576051	9379931.5
Bucharest	ssp370	2093	Romania	9319742.5	15.073867053479939	84339227.9213433	18485.31022933588	24881.86883308854	12088.751625583216	850.8685038130927	458.2951446643572	1243.441862961828	712322344.6745366	356161172.3372683	1068483517.0118048	9319742.5
Bucharest	ssp370	2094	Romania	9259817.0	15.280137764761454	84512580.76253337	18523.305372610415	24934.11215509103	12112.4985901298	852.6173990336264	459.16959227462405	1246.0652057926284	713786468.8470707	356893234.42353535	1070679703.270606	9259817.0
Bucharest	ssp370	2095	Romania	9199887.5	15.19754101221332	84074499.67558208	18427.28760012794	24802.08771792763	12052.487482328255	848.1977546025597	456.9597700590907	1239.4357391460285	710086471.174508	355043235.587254	1065129706.7617619	9199887.5
Bucharest	ssp370	2096	Romania	9139336.5	15.3726604769491	86695602.5871037	19001.775909502547	25592.00914331771	12411.542675687384	874.6411305692737	470.18145804244773	1279.1008030960995	732224095.8313235	366112047.91566175	1098336143.7469852	9139336.5
Bucharest	ssp370	2097	Romania	9078351.499999998	15.355288953975831	84475392.940727	18515.154617146007	24922.904866327466	12107.404367964546	852.242224312677	458.98200491414934	1245.5024437112045	713472383.4911181	356736191.74555904	1070208575.2366772	9078351.499999998
Bucharest	ssp370	2098	Romania	9016777.0	15.335322910495112	83637415.71223542	18331.488375284844	24670.363783768367	11992.612966801318	843.7881697972508	454.75497765643627	1232.8213619380654	706394895.1278187	353197447.56390935	1059592342.6917281	9016777.0
Budapest	ssp370	2024	Hungary	7778429.0	11.574805980475887	32998581.794926114	7232.565872862506	9155.57637516844	5309.55537055657	209.37453194418492	135.14925128597775	283.599812602392	329636429.88682973	164818214.94341487	494454644.8302446	7778429.0
Budapest	ssp370	2025	Hungary	7745862.5	11.366466939692257	29397157.449991845	6443.212591781022	8070.215613681401	4816.209569880642	186.52365485985823	123.72381274381442	249.32349697590195	293660318.21787715	146830159.10893857	440490477.3268157	7745862.5
Budapest	ssp370	2026	Hungary	7716812.499999999	11.611202860385335	33285820.001426533	7295.522192095474	9242.141314113773	5348.903070077175	211.19704557268747	136.06050810022904	286.3335830451459	332505770.68172497	166252885.34086248	498758656.0225874	7716812.499999999
Budapest	ssp370	2027	Hungary	7699104.0	11.559365405002477	32688193.963263538	7164.535663183036	9062.03483685917	5267.0364895069015	207.40513497496386	134.16455280136728	280.6457171485606	326535837.9478977	163267918.97394884	489803756.9218465	7699104.0
Budapest	ssp370	2028	Hungary	7681151.000000001	11.493294940573737	32355271.896674372	7091.566443108699	8961.702159256958	5221.4307269604415	205.29275928866355	133.10836495821707	277.47715361911014	323210142.2515498	161605071.1257749	484815213.3773247	7681151.000000001
Budapest	ssp370	2029	Hungary	7662598.0	11.458696689295621	31188116.02052518	6835.751456555451	8609.956552746242	5061.54636036466	197.88720723211424	129.40558892994244	266.3688255342861	311550941.30388033	155775470.65194017	467326411.9558205	7662598.0
Budapest	ssp370	2030	Hungary	7639063.5	11.458007997836688	31625258.78995552	6931.5635704031965	8741.698209286891	5121.428931519502	200.66085863662192	130.79241463219628	270.5293026410477	315917740.5427487	157958870.27137434	473876610.81412303	7639063.5
Budapest	ssp370	2031	Hungary	7611160.000000001	11.787731630452454	38103069.7856995	8351.357761251194	10693.915221702886	6008.8003007995	241.7622809245716	151.34312577617112	332.1814360729721	380627263.6182662	190313631.8091331	570940895.4273994	7611160.000000001
Budapest	ssp370	2032	Hungary	7583630.5	11.710087071139473	36931091.140827596	8094.485729498446	10340.716178042858	5848.255280954032	234.32612861525163	147.6250496215111	321.02720760899217	368919886.0467101	184459943.02335504	553379829.0700651	7583630.5
Budapest	ssp370	2033	Hungary	7556871.499999999	11.779268503476656	38136121.82047807	8358.602042846494	10703.876108896427	6013.327976796563	241.9719946133165	151.44798262054354	332.4960066060894	380957434.0120306	190478717.0060153	571436151.0180459	7556871.499999999
Budapest	ssp370	2034	Hungary	7531023.0	11.742290905787248	37635360.377514295	8248.846110142105	10552.961701427892	5944.7305188563205	238.79468555840583	149.8593280930882	327.73004302372357	375955121.63056654	187977560.81528327	563932682.4458498	7531023.0
Budapest	ssp370	2035	Hungary	7506011.0	11.863522725814361	39564402.46840456	8671.649856090657	11134.31685210715	6208.982860074165	251.03437171797452	155.97917117287255	346.0895722630765	395225117.8956817	197612558.94784084	592837676.8435225	7506011.0
Budapest	ssp370	2036	Hungary	7482096.0	11.832914004234613	40747311.250375316	8930.917534330823	11490.809909687378	6371.0251589742675	258.53987526042863	159.73192294409964	357.34782757675777	407041681.1102399	203520840.55511996	610562521.6653599	7482096.0
Budapest	ssp370	2037	Hungary	7459233.499999999	12.071298251185482	44479269.948376514	9748.88108457766	12615.509791276781	6882.252377878543	282.2189870018043	171.5714788147874	392.86649518882115	444321754.21577686	222160877.10788843	666482631.3236653	7459233.499999999
Budapest	ssp370	2038	Hungary	7435253.499999999	11.87711102043843	40875384.08942064	8958.988293573633	11529.407203646242	6388.569383501025	259.3524917206305	160.13823117420057	358.56675226706045	408321053.4690499	204160526.73452494	612481580.2035748	7435253.499999999
Budapest	ssp370	2039	Hungary	7410719.000000001	12.053447752462732	44063908.074695796	9657.842865688737	12490.33224030451	6825.353491072964	279.58353441084694	170.25375251930882	388.9133163023854	440172533.3188888	220086266.6594444	660258799.9783332	7410719.000000001
Budapest	ssp370	2040	Hungary	7386584.000000001	12.286994103710706	49116846.5169197	10765.336222888498	14013.13560645418	7517.5368393228155	311.6442038013727	186.28408721457168	437.00432038817365	490648417.37001085	245324208.68500543	735972626.0550163	7386584.000000001
Budapest	ssp370	2041	Hungary	7363496.000000001	12.007143730492325	44157051.80081192	9678.257928947063	12518.402952284709	6838.112905609419	280.17452720503127	170.5492489164009	389.79980549366155	441102984.3768789	220551492.18843946	661654476.5653183	7363496.000000001
Budapest	ssp370	2042	Hungary	7339107.5	12.01568197038712	43952501.86636754	9633.425066603093	12456.757766561746	6810.092366644437	278.87666698032024	169.90031880404547	387.85301515659506	439059650.80142885	219529825.40071443	658589476.2021433	7339107.5
Budapest	ssp370	2043	Hungary	7311090.0	12.062396623833232	45278252.792831235	9924.00061212938	12856.299141660395	6991.702082598366	287.2884975683114	174.10623409804109	400.4707610385819	452303123.05227953	226151561.52613977	678454684.5784193	7311090.0
Budapest	ssp370	2044	Hungary	7281249.5	11.83440233340008	41384652.38559175	9070.608742049495	11682.885320300553	6458.332163798438	262.58377638030123	161.75387350403594	363.41367925656664	413408344.31226313	206704172.15613157	620112516.4683948	7281249.5
Budapest	ssp370	2045	Hungary	7251221.0	12.108350989802208	47027964.47914594	10307.499063924384	13383.609512878524	7231.388614970245	298.3903402970715	179.65715546242106	417.123525131722	469781714.01695466	234890857.00847733	704672571.025432	7251221.0
Budapest	ssp370	2046	Hungary	7221112.0	12.056957768887708	45855905.582738	10050.609442793877	13030.386283824078	7070.832601763677	290.9536787953294	175.93882471155	405.9685328791087	458073534.77973926	229036767.38986963	687110302.1696088	7221112.0
Budapest	ssp370	2047	Hungary	7191143.5	12.484486295013335	54388189.67041074	11920.699105845437	15601.759570519971	8239.638641170903	345.09064135854675	203.00730599315867	487.1739767239348	543306036.0708206	271653018.0354103	814959054.1062309	7191143.5
Budapest	ssp370	2048	Hungary	7161317.499999999	12.391111157344387	53634537.98355642	11755.515174480104	15374.63166489264	8136.398684067571	340.308754968256	200.61636279801326	480.0011471384986	535777498.84529114	267888749.42264557	803666248.2679367	7161317.499999999
Budapest	ssp370	2049	Hungary	7131474.5	12.281388703692521	51034892.37713781	11185.729836086986	14591.176824602102	7780.282847571871	323.81411936702807	192.36904499739936	455.25919373665675	509808567.7561876	254904283.8780938	764712851.6342814	7131474.5
Budapest	ssp370	2050	Hungary	7101621.999999999	12.418064683388913	54544949.43166145	11955.057409681209	15649.002238294157	8261.11258106826	346.08527506261083	203.50462284519068	488.665927280031	544871973.9153533	272435986.95767665	817307960.87303	7101621.999999999
Budapest	ssp370	2051	Hungary	7071741.5	12.439341194820573	54879357.537011296	12028.352336881177	15749.78276319411	8306.921910568239	348.20707959866905	204.56552511321985	491.8486340841183	548212514.265171	274106257.1325855	822318771.3977566	7071741.5
Budapest	ssp370	2052	Hungary	7041772.999999999	12.46819882409202	56066797.77050892	12288.613209976545	16107.641463700245	8469.584956252846	355.7413349992594	208.33265281351498	503.15001718500366	560074344.0161158	280037172.0080579	840111516.0241737	7041772.999999999
Budapest	ssp370	2053	Hungary	7011937.0	12.808433915823564	62802929.7372819	13765.025695844597	18137.708631768815	9392.342759920377	398.4817923444333	229.70288148610186	567.2607032027645	627364341.7066959	313682170.85334796	941046512.5600438	7011937.0
Budapest	ssp370	2054	Hungary	6982112.999999999	12.236406766443691	50058913.37559868	10971.81663027019	14297.046166604006	7646.587093936373	317.6215760660908	189.2727733469307	445.97037878525094	500059111.3792092	250029555.6896046	750088667.0688138	6982112.999999999
Budapest	ssp370	2055	Hungary	6952353.0	12.553927571885634	56205679.61794448	12319.053066948723	16149.49626703699	8488.609866860455	356.62253413633346	208.77325238205208	504.4718158906151	561461692.013349	280730846.0066745	842192538.0200236	6952353.0
Budapest	ssp370	2056	Hungary	6922659.5	12.464183341486223	55203612.02798079	12099.42181435394	15847.503294719165	8351.340333988715	350.2644599036605	205.59421526571563	494.93470454160564	551451625.9773707	275725812.98868537	827177438.9660561	6922659.5
Budapest	ssp370	2057	Hungary	6893270.500000001	12.528060114482185	55332670.77928243	12127.708663954301	15886.397712919657	8369.019614988942	351.0833319332226	206.0036512804965	496.1630125859485	552740847.0199326	276370423.5099663	829111270.5298989	6893270.500000001
Budapest	ssp370	2058	Hungary	6864471.5	12.396926891783036	52523096.36722448	11511.911532544338	15039.67665723096	7984.146407857715	333.25670740909203	197.0903390184313	469.4230757997528	524674850.5947671	262337425.29738355	787012275.8921506	6864471.5
Budapest	ssp370	2059	Hungary	6835552.0	12.522209459171274	55708863.281580456	12210.16181514291	15999.770795803997	8420.552834481823	353.4702566071087	207.1971136174396	499.7433995967776	556498788.9272041	278249394.46360207	834748183.3908062	6835552.0
Budapest	ssp370	2060	Hungary	6806538.0	12.577694339101646	55805459.72961872	12231.333639370474	16028.882054116897	8433.78522462405	354.0831567681269	207.50356369794872	500.6627498383049	557463730.6470925	278731865.32354623	836195595.9706388	6806538.0
Budapest	ssp370	2061	Hungary	6777894.999999999	12.628628608093425	56526394.50226986	12389.346740225516	16246.150067792583	8532.543412658451	358.65745579479955	209.79071321128507	507.524198378314	564665445.1363639	282332722.56818193	846998167.7045457	6777894.999999999
Budapest	ssp370	2062	Hungary	6749360.500000001	12.740777400498832	58562584.004119985	12835.634850220067	16859.796219035088	8811.473481405046	371.57698750525185	216.25047906651128	526.9034959439924	585005781.0372827	292502890.51864135	877508671.555924	6749360.500000001
Budapest	ssp370	2063	Hungary	6721038.0	13.061291601805733	65070400.76232953	14262.005646539968	18821.056063974953	9702.955229104984	412.8687950197819	236.89638282377624	588.8412072157876	650015044.0372808	325007522.0186404	975022566.0559212	6721038.0
Budapest	ssp370	2064	Hungary	6692695.5	13.051203754692137	65107672.76442144	14270.174852477921	18832.288722139638	9708.060982816205	413.10528421319964	237.01462742048517	589.1959410059146	650387369.4232826	325193684.7116413	975581054.1349239	6692695.5
Budapest	ssp370	2065	Hungary	6664421.0	12.610105882437841	55616397.7721072	12189.895402107675	15971.904477880551	8407.886326334801	352.8835670673201	206.9037688475453	498.86336528709467	555575112.8547035	277787556.4273518	833362669.2820554	6664421.0
Budapest	ssp370	2066	Hungary	6636985.5	12.993236098738883	63643518.29130454	13949.264283027638	18391.0366891455	9507.491876909779	403.815289285298	232.36962995653425	575.2609486140616	635761327.1187866	317880663.5593933	953641990.6781799	6636985.5
Budapest	ssp370	2067	Hungary	6610309.499999999	12.957436080270847	62271165.60840437	13648.474653898833	17977.450949093392	9319.498358704275	395.10777262805976	228.01587162791523	562.1996736282047	622052330.7216668	311026165.3608334	933078496.0825002	6610309.499999999
Budapest	ssp370	2068	Hungary	6584012.000000001	12.996401652446348	63284142.14487749	13870.496908468289	18282.73154912639	9458.262267810183	401.53506364052083	231.2295171341457	571.840610146896	632171370.7191186	316085685.3595593	948257056.0786779	6584012.000000001
Budapest	ssp370	2069	Hungary	6558227.5	12.991944509686743	62872955.711491436	13780.373854575453	18158.812350023745	9401.935359127161	398.92610403228593	229.92503733002832	567.9271707345438	628063860.0157318	314031930.0078659	942095790.0235977	6558227.5
Budapest	ssp370	2070	Hungary	6533123.500000001	12.889130966519128	61234150.32662716	13421.183633235338	17664.925795681083	9177.441470789588	388.5279568471756	224.72596373747317	552.3299499568782	611693157.7927384	305846578.8963692	917539736.6891077	6533123.500000001
Budapest	ssp370	2071	Hungary	6508844.0	13.163003567476615	66199060.96528818	14509.383225270627	19161.20023472961	9857.566215811647	420.0300937442869	240.47703218602874	599.583155302545	661289695.8441573	330644847.92207867	991934543.7662361	6508844.0
Budapest	ssp370	2072	Hungary	6485499.0	13.1844083366967	66130990.460737415	14494.463662629365	19140.685836097873	9848.241489160857	419.5981894243349	240.2610800260528	598.9352988226171	660609711.527251	330304855.7636255	990914567.2908765	6485499.0
Budapest	ssp370	2073	Hungary	6463081.0	13.202940965565036	66027917.14207957	14471.872250320797	19109.622644173593	9834.121856468002	418.94419380767374	239.93408221772214	597.9543053976254	659580069.6780921	329790034.83904606	989370104.5171382	6463081.0
Budapest	ssp370	2074	Hungary	6441467.000000001	13.31894940757063	67268493.56685658	14743.779411915759	19483.494991366664	10004.063832464853	426.8155959755874	243.86978330167906	609.7614086494957	671972698.7373213	335986349.3686606	1007959048.1059818	6441467.000000001
Budapest	ssp370	2075	Hungary	6420651.0	13.381815914879686	68522195.9329094	15018.563492146513	19861.323101683956	10175.803882609076	434.77028165635136	247.847126142061	621.6934371706418	684496448.2322087	342248224.11610436	1026744672.3483131	6420651.0
Budapest	ssp370	2076	Hungary	6400585.0	13.360680725098211	69459145.30641223	15223.922258941657	20143.691406027272	10304.153111856038	440.71518370552667	250.81957716664857	630.6107902444046	693856021.573436	346928010.786718	1040784032.360154	6400585.0
Budapest	ssp370	2077	Hungary	6381250.5	13.414172251608655	69138253.61017576	15153.589832369275	20046.98431949025	10260.195345248301	438.67914018335875	249.8015554055647	627.5567249611529	690650502.2033895	345325251.10169476	1035975753.3050842	6381250.5
Budapest	ssp370	2078	Hungary	6362796.0	13.592740166874744	72470913.7354988	15884.0358872346	21051.347644930072	10716.724129539129	459.82472026328236	260.3743454455265	659.2750950810384	723941817.3442817	361970908.67214084	1085912726.0164225	6362796.0
Budapest	ssp370	2079	Hungary	6344892.0	13.341964646863895	67966255.944079	14896.713631580944	19693.779543406297	10099.647719755594	431.24286718521427	246.08341890649243	616.4023154639362	678942934.6209811	339471467.31049055	1018414401.9314716	6344892.0
Budapest	ssp370	2080	Hungary	6327412.0	13.546898339458213	71609103.37877183	15695.145946034168	20791.62397577948	10598.667916288858	454.35657192934104	257.6402712785558	651.0728725801262	715332838.6010017	357666419.30050087	1072999257.9015026	6327412.0
Budapest	ssp370	2081	Hungary	6310525.5	13.575880170100719	72220769.28674237	15829.209706685248	20975.96164667471	10682.457766695785	458.23756487574803	259.5807677517593	656.8943619997369	721443021.3791552	360721510.6895776	1082164532.0687327	6310525.5
Budapest	ssp370	2082	Hungary	6294222.5	13.551453143596405	71988097.02537769	15778.213046660112	20905.84123914015	10650.584854180073	456.76126973911556	258.842620183443	654.6799192947881	719118762.2929142	359559381.1464571	1078678143.439371	6294222.5
Budapest	ssp370	2083	Hungary	6278586.499999999	13.718575726176844	74441458.25230825	16315.936055302427	21645.210376023333	10986.661734581521	472.32773746705743	266.6258540474139	678.0296208867005	743626398.442062	371813199.221031	1115439597.663093	6278586.499999999
Budapest	ssp370	2084	Hungary	6263659.500000001	13.742560721005546	75008072.7853748	16440.125542001944	21815.97092023517	11064.280163768719	475.9228814459969	268.4234260368837	683.4223368551102	749286544.4738747	374643272.23693734	1123929816.710812	6263659.500000001
Budapest	ssp370	2085	Hungary	6248995.0	13.633825402545808	71812752.86440057	15739.781449733619	20852.99779336622	10626.565106101014	455.648718846417	258.2863447370937	653.01109295574	717367177.2222226	358683588.6111113	1076050765.833334	6248995.0
Budapest	ssp370	2086	Hungary	6234545.0	13.732227222646676	73735773.60629	16161.26544795596	21432.53829092194	10889.99260498998	467.85019981472755	264.38708522124904	671.3133144082062	736577023.7512044	368288511.8756022	1104865535.6268065	6234545.0
Budapest	ssp370	2087	Hungary	6220940.5	13.68501944596175	72926575.1353342	15983.906878979342	21188.670258579095	10779.143499379592	462.7158715530093	261.8199210903899	663.6118220156288	728493606.8124589	364246803.40622944	1092740410.2186882	6220940.5
Budapest	ssp370	2088	Hungary	6208379.999999999	13.970393577273075	79601719.46306494	17446.952211084714	23200.357590223975	11693.546831945449	505.0693650444573	282.9966678361139	727.1420622528007	795174373.8480357	397587186.92401785	1192761560.7720535	6208379.999999999
Budapest	ssp370	2089	Hungary	6196443.5	13.94882698408899	78045029.84620222	17105.759966292888	22731.218253635216	11480.30167895056	495.1922387504087	278.05810468908965	712.3263728117279	779623959.8655996	389811979.9327998	1169435939.7983994	6196443.5
Budapest	ssp370	2090	Hungary	6185106.000000001	13.921936054274802	76818107.48684281	16836.845476570277	22361.460830266627	11312.230122873927	487.4074710195054	274.165720823638	700.6492212153728	767367726.8916832	383683863.4458416	1151051590.337525	6185106.000000001
Budapest	ssp370	2091	Hungary	6174496.499999999	13.902269485620701	77016228.26478761	16880.26920872256	22421.168461976016	11339.369955469105	488.6645385325396	274.7942545801551	702.534822484924	769346836.9738669	384673418.48693347	1154020255.4608004	6174496.499999999
Budapest	ssp370	2092	Hungary	6164514.0	14.003882509797647	78831946.88073051	17278.234932764837	22968.371332534145	11588.098532995526	500.1851922902662	280.5545814590184	719.8158031215139	787484798.3552964	393742399.1776482	1181227197.5329447	6164514.0
Budapest	ssp370	2093	Hungary	6154842.500000001	14.106506409936545	80438957.01483458	17630.456332020523	23452.67575651072	11808.236907530332	510.38160002525905	285.65278532651485	735.1104147240036	803537884.7179148	401768942.3589574	1205306827.0768723	6154842.500000001
Budapest	ssp370	2094	Hungary	6145372.499999999	13.854090545608809	74922575.18443917	16421.386341796875	21790.204519953197	11052.56816364055	475.3804029755736	268.15218680167214	682.6086191494751	748432473.7107296	374216236.8553648	1122648710.5660944	6145372.499999999
Budapest	ssp370	2095	Hungary	6136313.5	14.041135138052375	78881915.85775048	17289.187037317162	22983.430476293594	11594.943598340731	500.5022432241611	280.7131069259658	720.2913795223562	787983959.0553629	393991979.52768147	1181975938.5830445	6136313.5
Budapest	ssp370	2096	Hungary	6127551.0	14.204969692515263	82524579.14186972	18087.578990000828	24081.219411233636	12093.938568768022	523.6147795410992	292.2693750844349	754.9601839977637	824372023.4794285	412186011.73971426	1236558035.219143	6127551.0
Budapest	ssp370	2097	Hungary	6118925.999999999	14.326321712070268	84345166.03249386	18486.611733151327	24629.88943306557	12343.334033237083	535.1663222848767	298.04514645632355	772.2874981134297	842558616.0625143	421279308.03125715	1263837924.0937715	6118925.999999999
Budapest	ssp370	2098	Hungary	6110058.5	14.273246296702656	82602368.58137372	18104.62873016609	24104.66280396087	12104.594656371308	524.1083500705107	292.5161603491407	755.7005397918807	825149094.2420555	412574547.12102777	1237723641.3630834	6110058.5
Copenhagen	ssp370	2024	Denmark	4688726.000000001	9.73815199647991	25166600.676983923	5515.96727166736	6495.984314201716	4535.9502291330045	102.03564900064879	77.86420392329967	126.20709407799798	763681899.7116357	381840949.85581785	1145522849.5674536	4688726.000000001
Copenhagen	ssp370	2025	Denmark	4716556.5	9.683629364784656	25047536.090565987	5489.870923959319	6460.10183610316	4519.64001181548	101.55291267467148	77.622835760311	125.48298958903193	760068878.2030458	380034439.1015229	1140103317.3045688	4716556.5
Copenhagen	ssp370	2026	Denmark	4742416.999999999	9.70028610759878	24960636.754135385	5470.824494056722	6433.912994987088	4507.735993126355	101.20058737240964	77.44667310918008	124.95450163563913	757431912.9974232	378715956.4987116	1136147869.4961348	4742416.999999999
Copenhagen	ssp370	2027	Denmark	4766313.5	9.587469497158255	23271515.29547679	5100.606092158949	5924.862692377648	4276.349491940247	94.3522010334172	74.02247993968388	114.68192212715053	706175428.224258	353087714.112129	1059263142.3363869	4766313.5
Copenhagen	ssp370	2028	Denmark	4788466.5	9.758402766918968	26465050.95019464	5800.559112371078	6887.298095169328	4713.820129572829	107.30009524122818	80.49642704358939	134.10376343886702	803083445.5959625	401541722.79798126	1204625168.3939438	4788466.5
Copenhagen	ssp370	2029	Denmark	4808018.5	9.64054332809489	23926740.39603137	5244.217073102417	6122.327791174919	4366.106355029915	97.00875045122311	75.35075464858681	118.66674625385934	726058270.4067509	363029135.20337546	1089087405.6101265	4808018.5
Copenhagen	ssp370	2030	Denmark	4824869.5	9.530502322601095	23079027.338760562	5058.416950960871	5866.852623230292	4249.981278691448	93.57177646037161	73.63226765316107	113.51128526758205	700334370.4531498	350167185.2265749	1050501555.6797247	4824869.5
Copenhagen	ssp370	2031	Denmark	4838406.500000001	9.575089825127417	23940360.11024788	5247.202215944391	6126.432362582635	4367.97206930615	97.06397031969567	75.37836458282312	118.7495760565683	726471561.3934795	363235780.69673973	1089707342.0902193	4838406.500000001
Copenhagen	ssp370	2032	Denmark	4847890.5	9.861753960997074	28896453.168911904	6333.469187706371	7620.049448755355	5046.888926657386	117.15799009769552	85.42537447182302	148.890605723568	876864481.3896188	438432240.6948094	1315296722.084428	4847890.5
Copenhagen	ssp370	2033	Denmark	4854627.0	9.823840564759436	28168358.95969924	6173.886895276197	7400.6237966638655	4947.149993888528	114.20599963525041	83.9493792406005	144.46262002990028	854770422.0449601	427385211.0224801	1282155633.0674403	4854627.0
Copenhagen	ssp370	2034	Denmark	4860032.0	9.76261678629945	28374751.14257194	6219.12353809761	7462.82418054331	4975.422895651911	115.04279760404941	84.36777822499998	145.71781698309877	861033404.3334666	430516702.1667333	1291550106.5002	4860032.0
Copenhagen	ssp370	2035	Denmark	4865357.0	10.064571818610315	32454314.96127733	7113.274512060436	8692.281769742194	5534.267254378677	131.58301085032286	92.6378848481367	170.528136852509	984827995.7068356	492413997.8534178	1477241993.5602534	4865357.0
Copenhagen	ssp370	2036	Denmark	4871807.0	9.98995029995613	32213066.895855103	7060.398223748714	8619.57687331358	5501.219574183851	130.60489293756007	92.14882589175534	169.06095998336485	977507309.7203523	488753654.86017615	1466260964.5805285	4871807.0
Copenhagen	ssp370	2037	Denmark	4878859.5	10.17736923347938	34691518.243426755	7603.6204369151055	9366.507416417366	5840.733457412845	140.65354412457793	97.17315148526427	184.1339367638917	1052716053.9504585	526358026.97522926	1579074080.9256878	4878859.5
Copenhagen	ssp370	2038	Denmark	4885392.0	9.919828470015505	31612433.379692744	6928.752521576143	8438.564032826293	5418.941010325994	128.1696800369474	90.93121944144897	165.40814063244568	959281052.2078362	479640526.1039181	1438921578.3117542	4885392.0
Copenhagen	ssp370	2039	Denmark	4891476.5	10.166542453359147	35563138.89344347	7794.660579384521	9629.187612312813	5960.133546456231	144.18744923350863	98.94010403972963	189.43479442728773	1079165431.1379566	539582715.5689783	1618748146.706935	4891476.5
Copenhagen	ssp370	2040	Denmark	4896981.5	10.241838709927988	35042707.10661255	7680.593338435279	9472.345156007603	5888.841520862954	142.07740680817554	97.88508282706306	186.26973078928796	1063372899.5704787	531686449.78523934	1595059349.3557181	4896981.5
Copenhagen	ssp370	2041	Denmark	4903351.5	10.081715252955458	33930168.98124163	7436.749365751242	9137.059693567053	5736.439037935431	137.56672413326055	95.62974148960555	179.50370677691552	1029612868.1705304	514806434.0852652	1544419302.2557957	4903351.5
Copenhagen	ssp370	2042	Denmark	4907901.0	10.17967825693272	35710169.31790268	7826.886425841334	9673.498151190928	5980.274700491738	144.78357045683524	99.23816465139288	190.32897626227754	1083627077.5600383	541813538.7800192	1625440616.3400574	4907901.0
Copenhagen	ssp370	2043	Denmark	4909370.500000001	10.33248797297501	39128778.04652727	8576.170530745354	10703.763795433955	6448.577266056751	158.6440025740527	106.16838071000163	211.1196244381037	1187364949.8994918	593682474.9497459	1781047424.8492377	4909370.500000001
Copenhagen	ssp370	2044	Denmark	4910804.0	10.283981536166666	38428896.40770331	8422.771815386679	10492.840561815778	6352.703068957579	155.80639736238243	104.74957810416652	206.86321662059834	1166127002.5751553	583063501.2875776	1749190503.862733	4910804.0
Copenhagen	ssp370	2045	Denmark	4912866.0	10.269619449079245	37657852.297665864	8253.775846063403	10260.471103996275	6247.080588130531	152.68027050935302	103.18651467765179	202.17402634105412	1142729626.0969954	571364813.0484977	1714094439.145493	4912866.0
Copenhagen	ssp370	2046	Denmark	4914922.000000001	10.282132522046972	37947503.44918317	8317.261029957608	10347.763231850804	6286.7588280644095	153.85463424675993	103.77369654635525	203.9355719471646	1151519106.4278338	575759553.2139169	1727278659.6417508	4914922.000000001
Copenhagen	ssp370	2047	Denmark	4916680.0	10.351100220258013	39146354.35132709	8580.022871523397	10709.060764003767	6450.984979043027	158.71526407219065	106.20401145907064	211.22651668531074	1187898303.8479142	593949151.9239571	1781847455.7718713	4916680.0
Copenhagen	ssp370	2048	Denmark	4918459.500000001	10.30089532635294	39630724.51620829	8686.186195332977	10855.035334241937	6517.337056424015	160.67909799495806	107.1859284204543	214.17226756946167	1202596543.4881387	601298271.7440693	1803894815.232208	4918459.500000001
Copenhagen	ssp370	2049	Denmark	4919961.0	10.264691472367959	40270384.57029691	8826.385659242811	11047.809597117961	6604.961721367661	163.27254037505682	108.48264961050374	218.06243113961	1222007063.4684086	611003531.7342043	1833010595.2026129	4919961.0
Copenhagen	ssp370	2050	Denmark	4920940.0	10.36658529164302	41078966.00397209	9003.608987171616	11291.491673020068	6715.726301323165	166.55085882631954	110.12180883613505	222.97990881650395	1246543512.123764	623271756.061882	1869815268.185646	4920940.0
Copenhagen	ssp370	2051	Denmark	4921409.0	10.376857089491148	41495706.1141295	9094.949285288309	11417.084582930518	6772.813987646097	168.2404929628596	110.96662590440509	225.51436002131408	1259189513.9853554	629594756.9926777	1888784270.978033	4921409.0
Copenhagen	ssp370	2052	Denmark	4921529.500000001	10.42273374769757	42619883.60651848	9341.344352113289	11755.877799814869	6926.81090441171	172.79836637214856	113.24556260904959	232.35117013524751	1293302742.6259592	646651371.3129796	1939954113.9389386	4921529.500000001
Copenhagen	ssp370	2053	Denmark	4921124.000000001	10.434110598280492	42505848.593450695	9316.35037664638	11721.51108354787	6911.189669744892	172.3360219849781	113.01439041546433	231.6576535544919	1289842343.800905	644921171.9004525	1934763515.7013574	4921124.000000001
Copenhagen	ssp370	2054	Denmark	4920242.5	10.413388145015075	44168352.51688458	9680.734798220928	12222.539663212872	7138.929933228985	179.07648999537648	116.38462442066357	241.7683555700894	1340291117.9846683	670145558.9923341	2010436676.9770024	4920242.5
Copenhagen	ssp370	2055	Denmark	4918909.0	10.590332829403135	44874978.42069869	9835.611708645938	12435.495415047262	7235.7280022446175	181.94143920412182	117.8170990250362	246.06577938320748	1361733720.4058912	680866860.2029456	2042600580.6088367	4918909.0
Copenhagen	ssp370	2056	Denmark	4917085.0	10.46524785764556	44355837.38201988	9721.827371401268	12279.04195133584	7164.612791466696	179.83662999749322	116.76469442172188	242.9085655732647	1345980356.6630037	672990178.3315018	2018970534.9945054	4917085.0
Copenhagen	ssp370	2057	Denmark	4915240.5	10.441485595348166	43630576.86020279	9562.86616113999	12060.47028722658	7065.262035053398	176.89612845785445	115.29444365190253	238.4978132638064	1323972285.7202444	661986142.8601222	1985958428.5803666	4915240.5
Copenhagen	ssp370	2058	Denmark	4913560.500000001	10.510754210452028	44490918.77482983	9751.434252017149	12319.751412182675	7183.117091851622	180.38430497991072	117.03853191293067	243.7300780468908	1350079409.053943	675039704.5269715	2025119113.5809145	4913560.500000001
Copenhagen	ssp370	2059	Denmark	4911813.5	10.573231834155292	44932900.422601484	9848.306941939703	12452.951360826188	7243.662523053219	182.1762785903157	117.93451871813313	246.4180384624982	1363491366.7807825	681745683.3903912	2045237050.1711736	4911813.5
Copenhagen	ssp370	2060	Denmark	4909594.5	10.718060686062984	46903974.03076698	10280.32307523625	13046.97354410894	7513.6726063635615	190.16781377691433	121.93028631143238	258.40534124239605	1423303705.2398272	711651852.6199136	2134955557.8597407	4909594.5
Copenhagen	ssp370	2061	Denmark	4907147.0	10.682269147782053	49064655.035112515	10753.896993996914	13698.137682404853	7809.6563055889765	198.92809457094995	126.31042670845024	271.5457624334496	1488869690.7000172	744434845.3500086	2233304536.050026	4907147.0
Copenhagen	ssp370	2062	Denmark	4904670.5	10.63810450574924	46227829.62752648	10132.127041649292	12843.20399792687	7421.050085371711	187.4264489860036	120.5596039159771	254.2932940560301	1402786065.651801	701393032.8259006	2104179098.4777017	4904670.5
Copenhagen	ssp370	2063	Denmark	4902186.0	10.720815953870133	48084425.35697515	10539.0521330353	13402.725998582635	7675.378267487968	194.95384422772008	124.32330153683532	265.5843869186048	1459124566.5029964	729562283.2514982	2188686849.7544947	4902186.0
Copenhagen	ssp370	2064	Denmark	4899679.0	10.771136236403756	50473010.18127765	11062.577573978317	14122.57347987928	8002.581668077351	204.63813992855643	129.16544938725355	280.11083046985925	1531606306.0775461	765803153.0387731	2297409459.116319	4899679.0
Copenhagen	ssp370	2065	Denmark	4897077.0	10.655600918007416	47271179.13437164	10360.806385615353	13157.638095880207	7563.974675350501	191.65661282226637	122.67468583410842	260.6385398104241	1434446564.5677097	717223282.2838548	2151669846.8515644	4897077.0
Copenhagen	ssp370	2066	Denmark	4894874.5	10.865392160224907	50458327.82870713	11059.359524099844	14118.148661296382	8000.570386903306	204.57861169140511	129.1356852686779	280.02153811413234	1531160769.2707596	765580384.6353798	2296741153.9061394	4894874.5
Copenhagen	ssp370	2067	Denmark	4893161.0	10.832644308178613	50508222.46140067	11070.295334005277	14133.185399916354	8007.405268094204	204.78090485343682	129.23683184969371	280.3249778571799	1532674824.679747	766337412.3398736	2299012237.019621	4893161.0
Copenhagen	ssp370	2068	Denmark	4891764.0	10.87403417935154	51166036.631007925	11214.473782138375	14331.430766099362	8097.516798177388	207.44795141165855	130.5703551288046	284.3255476945126	1552636232.306895	776318116.1534475	2328954348.4603424	4891764.0
Copenhagen	ssp370	2069	Denmark	4890716.5	10.778933850725226	50322348.47703405	11029.555830582456	14077.168582709975	7981.94307845494	204.02729601803588	128.86002743199322	279.19456460407844	1527034468.2680883	763517234.1340442	2290551702.4021325	4890716.5
Copenhagen	ssp370	2070	Denmark	4889929.0	10.934176230990166	53932289.224197924	11820.7757203718	15165.09593117032	8476.45550957328	218.66346606413907	136.1781124550448	301.1488196732333	1636578321.3702672	818289160.6851336	2454867482.055401	4889929.0
Copenhagen	ssp370	2071	Denmark	4889484.0	10.943725429404758	52845330.59850332	11582.538213370244	14837.519359043177	8327.557067697306	214.25649309893362	133.97462597244208	294.5383602254251	1603594501.3131702	801797250.6565851	2405391751.969755	4889484.0
Copenhagen	ssp370	2072	Denmark	4889414.000000001	11.019627246976937	56063009.53166439	12287.78291104938	15807.230818351993	8768.335003746768	227.30227399063074	140.49751641829067	314.10703156297075	1701235147.814388	850617573.907194	2551852721.721582	4889414.000000001
Copenhagen	ssp370	2073	Denmark	4889169.5	11.002442096928656	52633494.79926546	11536.108449153726	14773.678433245466	8298.538465061984	213.39762449231358	133.54519166913207	293.25005731549504	1597166332.1827695	798583166.0913848	2395749498.274154	4889169.5
Copenhagen	ssp370	2074	Denmark	4888821.0	11.155744382507086	55798466.917140976	12229.800968140138	15727.505646851787	8732.096289428491	226.22971048840503	139.9612346671778	312.4981863096321	1693207587.437563	846603793.7187815	2539811381.1563444	4888821.0
Copenhagen	ssp370	2075	Denmark	4888650.0	11.212161689376678	57861524.017480865	12681.977866844773	16349.248882570657	9014.706851118888	234.59418421532632	144.1434715306385	325.04489690001424	1755811170.0915418	877905585.0457709	2633716755.137313	4888650.0
Copenhagen	ssp370	2076	Denmark	4888079.0	11.171780008945168	57627246.494728714	12630.629368707316	16278.644697631655	8982.614039782977	233.64432772151162	143.6685432837311	323.62011215929215	1748702005.610749	874351002.8053745	2623053008.4161234	4888079.0
Copenhagen	ssp370	2077	Denmark	4887300.999999999	11.248749860268713	57628542.87438752	12630.913506714725	16279.035387391843	8982.791626037608	233.64958377263804	143.67117130929432	323.62799623598187	1748741344.3237238	874370672.1618619	2623112016.4855857	4887300.999999999
Copenhagen	ssp370	2078	Denmark	4886626.5	11.366418245301444	60046629.03717202	13160.904994448316	17007.773683025527	9314.036305871101	243.45348991498906	148.57312438046984	338.3338554495084	1822118303.6581903	911059151.8290951	2733177455.4872856	4886626.5
Copenhagen	ssp370	2079	Denmark	4885563.999999999	11.319318603271896	61204848.3730527	13414.761287244077	17356.8260856197	9472.696488868454	248.14938282235943	150.92107083415505	345.37769481056387	1857264533.936206	928632266.968103	2785896800.9043093	4885563.999999999
Copenhagen	ssp370	2080	Denmark	4884034.5	11.430639635334913	64017374.41507812	14031.20535124965	18204.436673627362	9857.974028871937	259.55250888267454	156.62263386431258	362.4823839010366	1942610793.3826354	971305396.6913177	2913916190.073953	4884034.5
Copenhagen	ssp370	2081	Denmark	4882259.0	11.151288007058424	56824137.0411683	12454.605378885855	16036.611711627149	8872.599046144565	230.38819490626304	142.04047687610682	318.73591293641925	1724331604.4968498	862165802.2484249	2586497406.7452745	4882259.0
Copenhagen	ssp370	2082	Denmark	4879772.000000001	11.384749188947636	63151647.5779497	13841.45700338589	17943.532695314694	9739.381311457084	256.04249969162584	154.86762926878822	357.21737011446345	1916340264.2756097	958170132.1378049	2874510396.4134145	4879772.000000001
Copenhagen	ssp370	2083	Denmark	4876293.0	11.478313614268062	63865053.85253519	13997.820022473119	18158.531846559632	9837.108198386602	258.93493928498856	156.31384906546958	361.55602950450753	1937988617.425661	968994308.7128305	2906982926.1384916	4876293.0
Copenhagen	ssp370	2084	Denmark	4872223.0	11.332347958544588	60163010.95770505	13186.413360592542	17042.847686473837	9329.979034711241	243.92534962087268	148.8090542334116	339.04164500833355	1825649919.5210369	912824959.7605184	2738474879.281555	4872223.0
Copenhagen	ssp370	2085	Denmark	4867614.000000001	11.50433792493031	63613981.421301246	13942.790448504034	18082.86618235214	9802.714714655925	257.9169893919562	155.80487411895336	360.02910466495894	1930369810.5112522	965184905.2556261	2895554715.766878	4867614.000000001
Copenhagen	ssp370	2086	Denmark	4862556.5	11.626339632551318	66088735.75409864	14485.202357062368	18828.68255661985	10141.722157504882	267.9506513753586	160.82170511065456	375.07959764006256	2005466368.6220524	1002733184.3110262	3008199552.933079	4862556.5
Copenhagen	ssp370	2087	Denmark	4857214.0	11.581847793041787	65807613.10369454	14423.586433686127	18743.96066197752	10103.212205394735	266.8108656549535	160.25181225045208	373.36991905945507	1996935686.1326637	998467843.0663319	2995403529.1989956	4857214.0
Copenhagen	ssp370	2088	Denmark	4851702.0	11.632692918560597	66003553.64104609	14466.532304886467	18803.011234877988	10130.053374894946	267.60528839606235	160.6490236210065	374.5615531711182	2002881512.6555126	1001440756.3277563	3004322268.9832687	4851702.0
Copenhagen	ssp370	2089	Denmark	4845890.499999999	11.671181830847143	67586881.31170838	14813.563027223405	19280.17847809128	10346.947576355531	274.024743630811	163.85875123838082	384.1907360232412	2050927679.037581	1025463839.5187905	3076391518.5563717	4845890.499999999
Copenhagen	ssp370	2090	Denmark	4839687.5	11.566648405116702	64926285.12099004	14230.418656655002	18478.354968559725	9982.482344750282	263.2376030657029	158.46518095582678	368.0100251755791	1970191739.393906	985095869.696953	2955287609.0908594	4839687.5
Copenhagen	ssp370	2091	Denmark	4833478.5	11.595684526767418	65988763.06658958	14463.290535142572	18798.553801480135	10128.027268805014	267.54532138330865	160.61904011462963	374.47160265198767	2002432691.849566	1001216345.924783	3003649037.774349	4833478.5
Copenhagen	ssp370	2092	Denmark	4827362.5	11.658879058700794	65968728.90318534	14458.899485629314	18792.516108399403	10125.282862859225	267.46409472535146	160.578426785651	374.34976266505186	2001824754.044852	1000912377.022426	3002737131.067278	4827362.5
Copenhagen	ssp370	2093	Denmark	4821326.5	11.82004830435594	71279888.3308117	15622.989223191256	20393.139497547072	10852.83894883544	288.99769817459793	171.34522851027424	406.65016783892145	2162992182.7898374	1081496091.3949187	3244488274.1847563	4821326.5
Copenhagen	ssp370	2094	Denmark	4815261.500000001	11.665117247799543	67396007.93460314	14771.727766488013	19222.654994580113	10320.800538395913	273.2508652210945	163.47181203352255	383.0299184086665	2045135615.774726	1022567807.887363	3067703423.662089	4815261.500000001
Copenhagen	ssp370	2095	Denmark	4809379.500000001	11.943902604430559	73836556.68240424	16183.354889293732	21163.642288437975	11203.06749014949	299.36347295214733	176.528115899049	422.1988300052456	2240574426.3648534	1120287213.1824267	3360861639.5472803	4809379.500000001
Copenhagen	ssp370	2096	Denmark	4803822.0	11.818527323834005	71872450.89883837	15752.86595042998	20571.719997500313	10934.011903359642	291.4001881643319	172.54647350514122	410.25390282352254	2180973526.9315	1090486763.46575	3271460290.39725	4803822.0
Copenhagen	ssp370	2097	Denmark	4798190.000000001	12.060550330299856	75405111.2083887	16527.147662112246	21636.35735106343	11417.937973161057	305.7230318415639	179.7078953437573	431.7381683393705	2288172300.848581	1144086150.4242904	3432258451.272871	4798190.000000001
Copenhagen	ssp370	2098	Denmark	4792572.0	12.044640576052066	74229043.51697397	16269.379400980251	21281.925992006938	11256.832809953561	300.95477443157813	177.32376663876437	424.58578222439183	2252484461.2274547	1126242230.6137273	3378726691.8411818	4792572.0
Dubai	ssp370	2024	United Arab Emirates	8747775.5	28.273674087339714	2375252.711554722	520.6033340394024	786.6160057126934	254.59066236611142	150.4615755128537	47.9531125575202	252.97003846818828	71101754.24778381	35550877.123891905	106652631.37167571	8747775.5
Dubai	ssp370	2025	United Arab Emirates	9028876.0	28.434904256805684	2537901.216391118	556.2523214008044	835.633363334621	276.87127946698763	160.76462670965842	53.10463815592222	268.4246152633939	75970538.93052077	37985269.46526039	113955808.39578116	9028876.0
Dubai	ssp370	2026	United Arab Emirates	9224061.5	28.382368562960362	2757849.9860180933	604.4602709080865	901.919293907134	307.001247909039	174.69739194731076	60.07102077474869	289.32376311987423	82554572.40579805	41277286.202899024	123831858.60869707	9224061.5
Dubai	ssp370	2027	United Arab Emirates	9376129.5	28.4638087629497	2763659.460110271	605.733580298153	903.6700943184753	307.7970662778305	175.06539600033673	60.25502280126119	289.8757691994124	82728475.50133051	41364237.750665255	124092713.25199577	9376129.5
Dubai	ssp370	2028	United Arab Emirates	9504931.499999998	28.357869267031617	2698064.023666913	591.3564983379649	883.9016066232168	298.81139005271297	170.91022014653754	58.17743487436147	283.64300541871194	80764915.75920978	40382457.87960489	121147373.63881467	9504931.499999998
Dubai	ssp370	2029	United Arab Emirates	9615564.5	28.441032779537583	3205135.4944630396	702.4954508412255	1036.7176663152002	368.2732353672509	203.03091704016342	74.23778332117487	331.8240507591522	95943793.74857947	47971896.874289736	143915690.6228692	9615564.5
Dubai	ssp370	2030	United Arab Emirates	9715039.499999998	28.393928748602946	2847229.7333347737	624.0503525117426	928.8556561121611	319.24504891132403	180.3591969143325	62.901923258259615	297.81647057040584	85230101.11797465	42615050.55898733	127845151.67696199	9715039.499999998
Dubai	ssp370	2031	United Arab Emirates	9812313.0	28.536829973007915	3016435.6617905316	661.1365834061553	979.8492235919787	342.4239432203319	191.0776314024701	68.26114050232799	313.89412230261166	90295178.31325743	45147589.15662871	135442767.46988612	9812313.0
Dubai	ssp370	2032	United Arab Emirates	9912495.0	28.632101686744722	3103966.1077647563	680.3213386881772	1006.2282621047586	354.41441527159566	196.622291447507	71.03347052484699	322.2111123701668	92915349.30751948	46457674.65375974	139373023.9612792	9912495.0
Dubai	ssp370	2033	United Arab Emirates	10014858.0	28.69892929703851	3245232.35129263	711.2838030230536	1048.8016505652138	373.76595548089335	205.57087256672568	75.50776108445538	335.6339840489941	97144068.9220536	48572034.4610268	145716103.38308042	10014858.0
Dubai	ssp370	2034	United Arab Emirates	10117407.0	28.620813936116427	3760309.8940449175	824.1775110235549	1204.030499065903	444.32452298120677	238.19871810787586	91.82168385503081	384.57575236071966	112562603.83632557	56281301.918162785	168843905.75448835	10117407.0
Dubai	ssp370	2035	United Arab Emirates	10218030.999999998	28.735176771028698	3636980.9322073036	797.1465056892835	1166.8628667312798	427.4301446472871	230.386383102768	87.91551635247723	372.8572498530589	108870825.90736872	54435412.95368436	163306238.86105308	10218030.999999998
Dubai	ssp370	2036	United Arab Emirates	10315845.000000002	28.63882913229019	3974758.7836030037	871.1800073650534	1268.6589315354636	473.7010831946433	251.7830906813426	98.61387014176407	404.95231122091855	118982001.72603016	59491000.86301508	178473002.58904523	10315845.000000002
Dubai	ssp370	2037	United Arab Emirates	10411831.0	28.707579395249866	3926354.7154966877	860.5708965472306	1254.0714041609572	467.0703889335041	248.7169106858063	97.08078014399598	400.35304122761613	117533055.20410997	58766527.60205498	176299582.80616495	10411831.0
Dubai	ssp370	2038	United Arab Emirates	10507697.0	28.849176168492388	4344687.857925214	952.260352421976	1380.144405988732	524.3762988552198	275.2164336177659	110.33054160997554	440.10232562555433	130055604.96985134	65027802.48492567	195083407.454777	10507697.0
Dubai	ssp370	2039	United Arab Emirates	10604777.0	28.736634663461803	3722041.604280791	815.7899406642942	1192.4975898219197	439.08229150666887	235.7745940801092	90.60962184114788	380.9395663190709	111417065.71271624	55708532.85635812	167125598.56907436	10604777.0
Dubai	ssp370	2040	United Arab Emirates	10703997.0	28.729837399619132	4069578.7598598343	891.9624679144954	1297.2348147909463	486.6901210380446	257.7895096818505	101.61707964201833	413.96193972168356	121820380.40329535	60910190.20164768	182730570.60494304	10703997.0
Dubai	ssp370	2041	United Arab Emirates	10805252.499999998	28.87271346042459	3762500.9282357697	824.6577376955225	1204.6908107398585	444.62466465118644	238.3375102687062	91.89107993544613	384.7839406019674	112628191.12050308	56314095.56025154	168942286.68075463	10805252.499999998
Dubai	ssp370	2042	United Arab Emirates	10906574.5	28.87592430635916	4176867.536053441	915.4778161213135	1329.5684185753212	501.3872136673058	264.5857710743377	105.01521033826202	424.1563318104133	125032005.07015885	62516002.53507943	187548007.6052383	10906574.5
Dubai	ssp370	2043	United Arab Emirates	11007755.0	29.012937792453513	4225117.486316161	926.0531476857454	1344.109499476415	507.9967958950758	267.6421883976949	106.54341899994091	428.74095779544945	126476338.16758426	63238169.08379213	189714507.2513764	11007755.0
Dubai	ssp370	2044	United Arab Emirates	11111355.5	28.99098628605461	4794950.174253384	1050.947983398013	1515.8398985807833	586.0560682152432	303.7385261004936	124.59158785133988	482.88546434964843	143533935.25734687	71766967.62867343	215300902.8860203	11111355.5
Dubai	ssp370	2045	United Arab Emirates	11218737.5	29.007549544210296	4906125.3773270715	1075.315151194986	1549.3447543016207	601.285548088351	310.7809751548847	128.11281237853544	493.4491379312348	146861897.76379475	73430948.88189737	220292846.6456921	11218737.5
Dubai	ssp370	2046	United Arab Emirates	11331206.5	29.145157734578305	4261320.9179879725	933.9881464083342	1355.0201227199746	512.9561700966938	269.9355129529365	107.69008127756112	432.180944628311	127560066.01226087	63780033.006130435	191340099.0183913	11331206.5
Dubai	ssp370	2047	United Arab Emirates	11450607.499999998	29.089565425575763	4549663.324151887	997.1864820059045	1441.9178341666336	552.4551298451752	288.20070743415533	116.82267851817082	459.57873635013874	136191421.65814564	68095710.82907282	204287132.48721844	11450607.499999998
Dubai	ssp370	2048	United Arab Emirates	11576156.0	29.16152235672944	4735700.972370511	1037.9618569579316	1497.983974725671	577.9397391901922	299.98535566106534	122.7150026316261	477.25570869050324	141760346.21094343	70880173.10547172	212640519.31641513	11576156.0
Dubai	ssp370	2049	United Arab Emirates	11706260.5	29.12192646211783	5247344.228238139	1150.102844545357	1652.1778326583806	648.0278564323329	332.3956545753174	138.92015208875196	525.8711570618814	157076077.82310712	78538038.91155356	235614116.73466069	11706260.5
Dubai	ssp370	2050	United Arab Emirates	11840029.5	29.15458222352509	5410583.036385814	1185.8812134544364	1701.3730899083653	670.3893370005078	342.73609883173776	144.0903742169613	541.381823446513	161962532.87867054	80981266.43933527	242943799.3180058	11840029.5
Dubai	ssp370	2051	United Arab Emirates	11976808.0	29.220236178008474	5813819.191886105	1274.261740687377	1822.8963148536582	725.6271665210953	368.27929554726074	156.86197257472375	579.6966185197953	174033163.46577808	87016581.73288904	261049745.1986671	11976808.0
Dubai	ssp370	2052	United Arab Emirates	12116673.0	29.26871405810407	5590716.6228510905	1225.362547474223	1755.6599241855715	695.0651707628742	354.1467513027362	149.79570045245995	558.4978021530114	167354722.9114703	83677361.45573515	251032084.36720544	12116673.0
Dubai	ssp370	2053	United Arab Emirates	12259666.5	29.394583816668117	5215901.882964486	1143.211371608666	1642.702057370431	643.7206858469012	330.4039234282776	137.9242865152322	522.8835603413247	156134870.22201866	78067435.11100933	234202305.333028	12259666.5
Dubai	ssp370	2054	United Arab Emirates	12405819.0	29.350929123684338	5128430.875610512	1124.0396439694384	1616.340931866493	631.7383560723839	324.86302855248016	135.1538390773332	514.5722180276273	153516478.48692715	76758239.24346358	230274717.73039073	12405819.0
Dubai	ssp370	2055	United Arab Emirates	12554353.0	29.412269258465265	5536966.576972667	1213.58171550087	1739.4612802222111	687.7021507795287	350.74192766127067	148.09328863172786	553.3905666908136	165745747.77620843	82872873.88810422	248618621.66431266	12554353.0
Dubai	ssp370	2056	United Arab Emirates	12704408.0	29.410514672734323	6267206.176538629	1373.6342304742313	1959.5334883105832	787.7349726378795	396.99932171373734	171.22198565796216	622.7766577695136	187605028.8109215	93802514.40546075	281407543.21638227	12704408.0
Dubai	ssp370	2057	United Arab Emirates	12856019.999999998	29.439919303472415	6107574.600462558	1338.6464877726269	1911.4253420958773	765.8676334493769	386.8873793839115	166.16601449304747	607.6087442747719	182826554.0671046	91413277.0335523	274239831.1006569	12856019.999999998
Dubai	ssp370	2058	United Arab Emirates	13009160.999999998	29.41947089682249	5225715.929856621	1145.3623955850242	1645.6597153379234	645.065075832125	331.0255991558182	138.23512437900257	523.816073932634	156428647.7838361	78214323.89191805	234642971.67575413	13009160.999999998
Dubai	ssp370	2059	United Arab Emirates	13163284.499999998	29.499974757927937	6001482.87946208	1315.3935078273166	1879.4524946710756	751.3345209835579	380.16694605361704	162.8057978279016	597.5280942793315	179650762.5239121	89825381.26195605	269476143.78586817	13163284.499999998
Dubai	ssp370	2060	United Arab Emirates	13317550.000000002	29.547036128959	5960464.278662255	1306.403129569821	1867.090724567019	745.7155345726229	377.5686021924972	161.50662589734188	593.6305784876529	178422895.50181818	89211447.75090909	267634343.25272727	13317550.000000002
Dubai	ssp370	2061	United Arab Emirates	13472263.5	29.724098240665807	6267735.3344341405	1373.7502102869462	1959.692960553066	787.8074600208263	397.0328414862928	171.23874554423938	622.8269374283461	187620868.83268502	93810434.41634251	281431303.24902755	13472263.5
Dubai	ssp370	2062	United Arab Emirates	13628268.500000002	29.62533374958423	6140085.637774453	1345.7721945807132	1921.223188956996	770.3212002044307	388.9468073646534	167.1957284834194	610.6978862458827	183799752.31840906	91899876.15920453	275699628.47761357	13628268.500000002
Dubai	ssp370	2063	United Arab Emirates	13785442.5	29.66457727298895	6278702.283453511	1376.1539251405072	1962.9980684767122	789.3097818043018	397.72754837789955	171.5860989900433	623.8689977657589	187949157.8228334	93974578.9114167	281923736.73425007	13785442.5
Dubai	ssp370	2064	United Arab Emirates	13943672.0	29.59892040751515	6338645.540891118	1389.2921733460098	1981.063159759279	797.5211869327411	401.52468411489554	173.48466685854004	629.5647013712482	189743523.00276032	94871761.50138016	284615284.5041405	13943672.0
Dubai	ssp370	2065	United Arab Emirates	14102842.499999998	29.784093258076084	6169651.077555111	1352.2522909709946	1930.1333214936328	774.3712604483567	390.8196449909341	168.1321472965593	613.507142685309	184684775.88802147	92342387.94401073	277027163.8320322	14102842.499999998
Dubai	ssp370	2066	United Arab Emirates	14262379.5	29.820740473386223	6297819.589355031	1380.3440195846758	1968.759448337444	791.9285908319073	398.93854371810585	172.1915966601455	625.6854907760664	188521422.81993338	94260711.40996669	282782134.22990006	14262379.5
Dubai	ssp370	2067	United Arab Emirates	14422406.5	29.86674519652282	6563041.500957603	1438.4748495249653	2048.689339505342	828.2603595445883	415.73915886365756	180.59190423292094	650.8864134943933	196460680.43583158	98230340.21791579	294691020.6537474	14422406.5
Dubai	ssp370	2068	United Arab Emirates	14583360.499999998	29.89939200286999	6477499.091322161	1419.7258282350056	2022.9094352316476	816.5422212383635	410.32043197859656	177.88254079039118	642.7583231668013	193900020.10774326	96950010.05387163	290850030.1616149	14583360.499999998
Dubai	ssp370	2069	United Arab Emirates	14745310.5	29.987593553063356	5915267.408132657	1296.4969661660732	1853.4697498868659	739.5241824452806	374.7055837376389	160.07511666991272	589.3360508053659	177069954.5008327	88534977.25041635	265604931.75124907	14745310.5
Dubai	ssp370	2070	United Arab Emirates	14908141.499999998	29.932775752050304	6585567.67218746	1443.412092534249	2055.4780486431073	831.3461364253906	417.16609048951403	181.30537004584974	653.0268109331769	197134987.75611696	98567493.87805848	295702481.6341754	14908141.499999998
Dubai	ssp370	2071	United Arab Emirates	15071899.000000002	30.004106694142738	7470741.410877905	1637.4227749869497	2322.242737015571	952.6028129583285	473.23786536975166	209.34125748596952	737.134473253539	223632128.5987701	111816064.29938506	335448192.89815515	15071899.000000002
Dubai	ssp370	2072	United Arab Emirates	15236658.0	29.829186433666077	7504623.749546341	1644.8490409964695	2332.453852778661	957.2442292142782	475.38415912339036	210.4144043627883	740.3539138839935	224646375.92732802	112323187.96366401	336969563.89099205	15236658.0
Dubai	ssp370	2073	United Arab Emirates	15402676.000000002	30.127665070095144	7227368.941876798	1584.080863973008	2248.897609371401	919.2641185746149	457.82131413534165	201.6329818687628	714.0096464019157	216346920.84070137	108173460.42035069	324520381.2610521	15402676.000000002
Dubai	ssp370	2074	United Arab Emirates	15569546.999999998	30.222477065092313	6960120.084602865	1525.5057719677627	2168.356857864189	882.6546860713365	440.89230109860733	193.16847535039668	688.6161268468168	208346987.83127666	104173493.91563833	312520481.746915	15569546.999999998
Dubai	ssp370	2075	United Arab Emirates	15736647.5	30.250032611323928	6015180.527575996	1318.3957320714626	1883.5805530067762	753.2109111361491	381.0346304503171	163.23964002625215	598.8296208743816	180060793.3409405	90030396.67047025	270091190.0114108	15736647.5
Dubai	ssp370	2076	United Arab Emirates	15904233.999999998	30.250644947939005	7443123.5156686185	1631.3695376808046	2313.9195357196213	948.8195396419878	471.4883959321127	208.46652276714926	734.5102690970768	222805403.59874856	111402701.79937428	334208105.39812285	15904233.999999998
Dubai	ssp370	2077	United Arab Emirates	16072197.499999998	30.18089322472141	7298379.214613407	1599.6447593673333	2270.297965538599	928.9915531960683	462.3194955126623	203.8820725574253	720.7569184679014	218472570.43437403	109236285.21718702	327708855.651561	16072197.499999998
Dubai	ssp370	2078	United Arab Emirates	16240390.0	30.313383475694696	6579853.933907819	1442.1597663359717	2053.756100120476	830.5634325514671	416.8041508695989	181.1244002358931	652.4839015033056	196963950.4542674	98481975.2271337	295445925.68140113	16240390.0
Dubai	ssp370	2079	United Arab Emirates	16408726.999999998	30.27835238484461	7958259.7180084055	1744.276102577196	2469.16606245216	1019.3861427022325	504.11995729428253	224.7823034482341	783.4576111403305	238225694.45231664	119112847.22615832	357338541.67847496	16408726.999999998
Dubai	ssp370	2080	United Arab Emirates	16577128.500000002	30.26979599065216	8028749.844927146	1759.725993408701	2490.409662345479	1029.042324471923	508.5851897736331	227.01491968790899	790.1554598593539	240335773.79532316	120167886.89766158	360503660.69298476	16577128.500000002
Dubai	ssp370	2081	United Arab Emirates	16745732.0	30.61247148207871	5800137.532730609	1271.2630208724738	1818.7730751081665	723.752966636781	367.4126239791584	156.42863679067082	578.3966111676423	173623611.2685557	86811805.63427785	260435416.90283355	16745732.0
Dubai	ssp370	2082	United Arab Emirates	16914556.5	30.452664601487538	7187443.772837537	1575.3301419918007	2236.865366647241	913.7949173363602	455.29223425805304	200.36844193012016	710.2160265859868	215151785.03745753	107575892.51872876	322727677.5561863	16914556.5
Dubai	ssp370	2083	United Arab Emirates	17083656.000000004	30.518572722536618	6814529.463254738	1493.5954987955704	2124.4802322524247	862.7107653387166	431.66979009530195	188.55721984874344	674.7823603418608	203988820.5804742	101994410.2902371	305983230.8707113	17083656.000000004
Dubai	ssp370	2084	United Arab Emirates	17252901.5	30.542092411839324	7952262.053194034	1742.9615459055533	2467.3585470286507	1018.5645447824556	503.7400322054812	224.59234090383288	782.8877235071295	238046157.98126376	119023078.99063188	357069236.97189564	17252901.5
Dubai	ssp370	2085	United Arab Emirates	17422009.5	30.645835023071665	7179194.240340452	1573.5220252801103	2234.3792061686663	912.664844391554	454.7696634803353	200.10715654125883	709.4321704194094	214904840.26841745	107452420.13420872	322357260.40262616	17422009.5
Dubai	ssp370	2086	United Arab Emirates	17591067.0	30.692610553868988	6914392.8049603505	1515.483354511869	2154.576033862335	876.3906751614031	437.995683612195	191.72016660719038	684.2712006171969	206978169.35409054	103489084.67704527	310467254.0311358	17591067.0
Dubai	ssp370	2087	United Arab Emirates	17760255.5	30.712831223031916	6783227.2118024295	1486.7347313539688	2115.046677020222	858.4227856877153	429.686933261713	187.56579143194946	671.8080750914748	203051806.6032512	101525903.3016256	304577709.90487677	17760255.5
Dubai	ssp370	2088	United Arab Emirates	17929413.0	30.757043354256353	7241287.889678567	1587.1315922583274	2253.092360763715	921.1708237529397	458.7030168718738	202.07383323702985	715.3322005067173	216763576.13012573	108381788.06506287	325145364.1951886	17929413.0
Dubai	ssp370	2089	United Arab Emirates	18098498.0	30.805544754624908	6356242.183692638	1393.1489717682605	1986.3662575898736	799.9316859466478	402.6393522875816	174.0420009448828	631.2367036302778	190270267.86909539	95135133.93454769	285405401.8036431	18098498.0
Dubai	ssp370	2090	United Arab Emirates	18267331.5	30.754844377764616	6876370.4617961785	1507.1496902567083	2143.1172455114884	871.1821350019275	435.5871391952816	190.51589439873348	680.6583839918273	205839993.49329364	102919996.74664682	308759990.23994046	18267331.5
Dubai	ssp370	2091	United Arab Emirates	18435944.000000004	30.857058509339943	6998634.888866863	1533.9473729023377	2179.96405914923	887.9306866554459	443.33204071112624	194.38834515665692	692.2757362655941	209499905.2174385	104749952.60871924	314249857.82615775	18435944.000000004
Dubai	ssp370	2092	United Arab Emirates	18604440.000000004	30.846776842171078	7144743.127158406	1565.9710963634977	2223.9966789083246	907.9455138186711	452.5873404195806	199.0159950108849	706.1586858282808	213873567.01857898	106936783.50928949	320810350.52786845	18604440.000000004
Dubai	ssp370	2093	United Arab Emirates	18772755.0	30.96248139305574	7026690.136989948	1540.0964683813697	2188.4190654328986	891.7738713298411	445.1092144886638	195.27693204542638	694.9414969319066	210339722.11258563	105169861.05629282	315509583.16887844	18772755.0
Dubai	ssp370	2094	United Arab Emirates	18941262.0	31.09651579384188	6252628.709570488	1370.4391692209404	1955.1402790873078	785.7380593545724	396.0759047499979	170.76027717609145	621.391532323908	187168661.14827988	93584330.57413994	280752991.7224198	18941262.0
Dubai	ssp370	2095	United Arab Emirates	19110096.5	30.941231831772814	7835228.072273408	1717.3102624161006	2432.088032230654	1002.5324926015478	496.3264559269657	220.88555276457546	771.7673590893489	234542816.5011853	117271408.25059265	351814224.75177795	19110096.5
Dubai	ssp370	2096	United Arab Emirates	19279408.499999996	31.14918408979101	6803117.592154703	1491.0942667736454	2121.041038222277	861.1474953250131	430.94689939112476	188.1957744966534	673.6980242855955	203647213.11676556	101823606.55838278	305470819.67514837	19279408.499999996
Dubai	ssp370	2097	United Arab Emirates	19449516.0	31.15039283289865	5618467.99159853	1231.445039254484	1764.0233503834302	698.8667281255373	355.9046756886613	150.67466264542554	561.1346887318996	168185443.3611813	84092721.68059064	252278165.04177195	19449516.0
Dubai	ssp370	2098	United Arab Emirates	19620382.5	31.296829495824493	6473966.016709939	1418.9514557172583	2021.844673019745	816.0582384147715	410.09662759349834	177.77063859784414	642.4226165891578	193794259.6547205	96897129.82736024	290691389.4820807	19620382.5
Dublin	ssp370	2024	Ireland	3922866.0	10.729276166924079	12155991.05132136	2664.3268057692076	2432.249677504885	2896.4039340335303	46.02429692639427	51.36958046440066	40.67901338838786	562044862.0182841	281022431.00914204	843067293.0274261	3922866.0
Dublin	ssp370	2025	Ireland	3979180.4999999995	10.772023188448173	13599045.573347911	2980.612728405164	2867.142821129325	3094.082635681003	51.48790491379022	54.101384458098636	48.874425369481784	628765985.4785606	314382992.7392803	943148978.2178409	3979180.4999999995
Dublin	ssp370	2026	Ireland	4034647.0	10.720622177469432	11926205.670505749	2613.962886686334	2362.999288765934	2864.926484606734	45.15429705955072	50.93458053097889	39.37401358812257	551420496.4598475	275710248.2299237	827130744.6897712	4034647.0
Dublin	ssp370	2027	Ireland	4091243.4999999995	10.897649498286286	13829933.550928753	3031.218312532472	2936.7254993043734	3125.71112576057	52.36207936752657	54.538471684966815	50.185687050086315	639441330.7427372	319720665.3713686	959161996.1141057	4091243.4999999995
Dublin	ssp370	2028	Ireland	4149138.0	10.762879159416773	12483710.964074632	2736.1558277425274	2531.0145827182	2941.2970727668553	47.26509074645925	51.98997737443315	42.540204118485335	577197332.2995143	288598666.14975715	865795998.4492714	4149138.0
Dublin	ssp370	2029	Ireland	4205770.0	10.72778825728015	12195996.59970815	2673.0951451416545	2444.3061441419995	2901.8841461413094	46.17576357603916	51.44531378922311	40.906213362855176	563894560.0666034	281947280.0333017	845841840.0999051	4205770.0
Dublin	ssp370	2030	Ireland	4259797.000000001	10.701154349824892	11500227.738781286	2520.597860554945	2234.622377835274	2806.573343274616	43.541484518721916	50.12817426056449	36.95479477687933	531724964.6971064	265862482.3485532	797587447.0456597	4259797.000000001
Dublin	ssp370	2031	Ireland	4311242.0	10.84017549307552	12759676.00888902	2796.641317016914	2614.1821304704813	2979.1005035633466	48.309933335617046	52.51239866901206	44.10746800222198	589956862.5492263	294978431.27461314	884935293.8238394	4311242.0
Dublin	ssp370	2032	Ireland	4359533.5	10.88982434346373	13968533.215034157	3061.596321103519	2978.4952610895634	3144.697381117475	52.88683724763294	54.800850625020004	50.972823870245826	645849630.0544935	322924815.0272468	968774445.0817404	4359533.5
Dublin	ssp370	2033	Ireland	4403585.5	10.934577505691145	14948870.365501532	3276.464737644314	3273.9393338331565	3278.9901414554715	56.59853199227268	56.656697997339876	56.54036598720552	691176535.6222554	345588267.8111277	1036764803.4333832	4403585.5
Dublin	ssp370	2034	Ireland	4443295.5	10.876905578049195	13551025.122172037	2970.0876980104517	2852.670904336596	3087.504491684308	51.30609271154964	54.010478356978346	48.60170706612086	626545710.0817417	313272855.04087085	939818565.1226125	4443295.5
Dublin	ssp370	2035	Ireland	4478782.499999999	11.015583003465222	15552624.938230935	3408.794507009663	3455.892766710511	3361.6962473088147	58.88443197431815	57.79964798836261	59.96921596027374	719091754.882449	359545877.4412245	1078637632.3236735	4478782.499999999
Dublin	ssp370	2036	Ireland	4512155.0	10.938017115489401	14724611.704164308	3227.312154337525	3206.354531786322	3248.2697768887288	55.749457065010716	56.23216053370889	55.266753596312455	680807703.6746557	340403851.83732784	1021211555.5119835	4512155.0
Dublin	ssp370	2037	Ireland	4544580.0	10.99877096696469	14242473.912186319	3121.6381177396097	3061.0527314641877	3182.2235040150313	53.92401537097337	55.31943968669022	52.5285910552565	658515562.4891291	329257781.24456453	987773343.7336936	4544580.0
Dublin	ssp370	2038	Ireland	4574798.5	10.959410815835383	14845315.740615198	3253.767833559638	3242.7310907167266	3264.804576402549	56.206459574339235	56.460661788373145	55.952257360305346	686388580.0693213	343194290.03466064	1029582870.103982	4574798.5
Dublin	ssp370	2039	Ireland	4601540.999999999	11.10522515009789	17176068.018149994	3764.61764781384	3945.1495853162546	3584.0857103114254	65.03101648872175	60.87294024556441	69.18909273187901	794153330.5281807	397076665.26409036	1191229995.7922711	4601540.999999999
Dublin	ssp370	2040	Ireland	4624554.0	11.000130317993928	14731188.163773853	3228.7535701423567	3208.336478517965	3249.1706617667483	55.7743564688122	56.24461023560963	55.304102702014816	681111773.1099004	340555886.5549502	1021667659.6648505	4624554.0
Dublin	ssp370	2041	Ireland	4647453.5	11.004559616196268	15281607.380081464	3349.3933983741617	3374.216242336697	3324.5705544116263	57.8583212675998	57.28659263500343	58.43004990019606	706560976.8133022	353280488.4066511	1059841465.2199533	4647453.5
Dublin	ssp370	2042	Ireland	4667023.0	11.172413538051105	17689912.51073529	3877.2410982434935	4100.006829657028	3654.475366829959	66.97650422401927	61.84568411321316	72.10732433482539	817911463.9222116	408955731.9611058	1226867195.8833175	4667023.0
Dublin	ssp370	2043	Ireland	4680814.0	11.18272939607626	18524051.809592053	4060.0661500477163	4351.391275887834	3768.741024207598	70.13467327880636	63.42476864060671	76.84457791700595	856478760.0933447	428239380.04667234	1284718140.140017	4680814.0
Dublin	ssp370	2044	Ireland	4692973.5	11.182787988782495	17875968.90662256	3918.0205822735797	4156.0786201983965	3679.9625443487625	67.68093998521864	62.19790199381285	73.16397797662432	826513974.4795641	413256987.23978204	1239770961.719346	4692973.5
Dublin	ssp370	2045	Ireland	4703516.0	11.136804793664554	17533142.755688198	3842.8806039865967	4052.761150053795	3633.0000579193984	66.38295181641216	61.54890790940961	71.21699572341466	810663051.5984383	405331525.79921913	1215994577.3976574	4703516.0
Dublin	ssp370	2046	Ireland	4711766.5	11.129228740804864	16694632.50241479	3659.097534775987	3800.0594298892065	3518.135639662767	63.208233711607406	59.96154885700723	66.45491856620751	771893659.8135772	385946829.9067886	1157840489.7203658	4711766.5
Dublin	ssp370	2047	Ireland	4718598.0	11.220238792816046	18545949.351588868	4064.865611307292	4357.99053511975	3771.740687494833	70.21758046182121	63.466222232114134	76.96893869152842	857491215.673328	428745607.836664	1286236823.5099921	4718598.0
Dublin	ssp370	2048	Ireland	4725159.000000001	11.145826058054839	16493895.213631816	3615.1003207961567	3739.5632606669406	3490.6373809253737	62.44821401891923	59.58153901066315	65.31488902717535	762612362.9370316	381306181.4685158	1143918544.4055474	4725159.000000001
Dublin	ssp370	2049	Ireland	4730887.000000001	11.109358157982134	18003380.802641895	3945.9464772915167	4194.476725848061	3697.4162287349736	68.16333939712914	62.4391016997681	73.88757709449015	832404995.7229441	416202497.8614721	1248607493.5844162	4730887.000000001
Dublin	ssp370	2050	Ireland	4735207.0	11.122293308974605	16804723.057376258	3683.22697147987	3833.2374053570456	3533.216537602694	63.62505208280773	60.16995804260739	67.08014612300802	776983810.87667	388491905.438335	1165475716.315005	4735207.0
Dublin	ssp370	2051	Ireland	4738522.499999999	11.150827440713178	18223966.050853543	3994.2939289543438	4260.954471884448	3727.6333860242403	68.99850626410124	62.856685133254146	75.1403273949483	842603983.6023324	421301991.8011662	1263905975.4034986	4738522.499999999
Dublin	ssp370	2052	Ireland	4741785.5	11.20863659733209	18753492.75517715	4110.354576477326	4420.537862228548	3800.1712907261044	71.00336906527872	63.85911653384289	78.14762159671457	867087200.3314358	433543600.1657179	1300630800.4971538	4741785.5
Dublin	ssp370	2053	Ireland	4745137.000000001	11.168083095390562	18297743.58982666	4010.4643484553003	4283.188798698262	3737.739898212338	69.27783843421068	62.99635121830887	75.55932565011247	846015164.6847405	423007582.3423703	1269022747.0271108	4745137.000000001
Dublin	ssp370	2054	Ireland	4748638.5	11.239537719340928	20643106.252524443	4524.516438909609	4990.010423072938	4059.0224547462813	78.15771232785971	67.43628816513339	88.87913649058603	954455441.4645962	477227720.7322981	1431683162.1968942	4748638.5
Dublin	ssp370	2055	Ireland	4751792.0	11.212721652724507	19509128.055164523	4275.973272364969	4648.263569074057	3903.682975655881	73.8643109060426	65.28958745422483	82.43903435786038	902024782.6416297	451012391.32081485	1353037173.9624445	4751792.0
Dublin	ssp370	2056	Ireland	4755254.5	11.101026381369248	17305533.877480328	3792.9937265711733	3984.166693607588	3601.8207595347585	65.52119249547366	61.11802824894036	69.92435674200695	800139318.8968939	400069659.4484469	1200208978.3453407	4755254.5
Dublin	ssp370	2057	Ireland	4758650.5	11.135691406276525	17089692.187530614	3745.6859589109617	3919.118513074797	3572.2534047471263	64.70398540923948	60.70942470582327	68.69854611265563	790159654.3567173	395079827.1783587	1185239481.5350761	4758650.5
Dublin	ssp370	2058	Ireland	4760700.0	11.310886308226989	19730493.67532888	4324.491764455787	4714.976495698932	3934.0070332126425	74.70243237131217	65.70864818685962	83.69621655576483	912259851.8281391	456129925.91406953	1368389777.7422085	4760700.0
Dublin	ssp370	2059	Ireland	4761802.0	11.266187057882671	20300654.267511353	4449.458469591671	4886.805715260773	4012.11122392257	76.86114080401352	66.78800240321029	86.93427920481673	938621818.533158	469310909.266579	1407932727.799737	4761802.0
Dublin	ssp370	2060	Ireland	4762236.0	11.407868847337877	21783536.49725504	4774.473752823164	5333.701729704077	4215.245775942253	82.47554211119163	69.59520305679933	95.35588116558401	1007184417.3938254	503592208.6969127	1510776626.090738	4762236.0
Dublin	ssp370	2061	Ireland	4763023.0	11.457800003192647	24007484.838643804	5261.914485182346	6003.9327366979505	4519.896233666742	90.89572425684167	73.80529412962437	107.98615438405892	1110010977.0214503	555005488.5107251	1665016465.5321755	4763023.0
Dublin	ssp370	2062	Ireland	4764214.0	11.269576953726876	19549721.932702303	4284.870560592428	4660.497340386813	3909.243780798043	74.01800505284682	65.36643452762694	82.66957557806671	903901682.6988266	451950841.3494133	1355852524.0482397	4764214.0
Dublin	ssp370	2063	Ireland	4764992.999999999	11.233460602491526	18472745.737633046	4048.820983590947	4335.929172009777	3761.7127951721172	69.94042125278898	63.32764262759802	76.55319987797986	854106570.6097267	427053285.30486333	1281159855.91459	4764992.999999999
Dublin	ssp370	2064	Ireland	4764335.5	11.354127108875135	23089109.956938155	5060.626839876999	5727.162224403099	4394.091455350899	87.41862740254943	72.06674570247824	102.77050910262048	1067548961.2557206	533774480.6278603	1601323441.883581	4764335.5
Dublin	ssp370	2065	Ireland	4762213.5	11.366457686679091	23255334.19466615	5097.059549516011	5777.2572001567405	4416.861898875282	88.04797581529968	72.38141990885336	103.71453172174591	1075234511.39832	537617255.69916	1612851767.0974798	4762213.5
Dublin	ssp370	2066	Ireland	4758876.5	11.31952805314462	19805596.728191078	4340.952707548871	4737.610292451924	3944.2951226458204	74.9867831239917	65.85082356319938	84.12274268478404	915732319.4208571	457866159.71042854	1373598479.1312857	4758876.5
Dublin	ssp370	2067	Ireland	4754275.0	11.311957336433741	21623444.773317106	4739.385155795673	5285.454908791275	4193.315402800071	81.86941226074435	69.29213813157571	94.44668638991303	999782410.3907702	499891205.1953851	1499673615.5861554	4754275.0
Dublin	ssp370	2068	Ireland	4748370.0	11.394978936970423	22207558.073775403	4867.4099887728335	5461.489054134871	4273.3309234107965	84.08094761524107	70.39790580882406	97.76398942165812	1026789495.0433557	513394747.52167785	1540184242.5650334	4748370.0
Dublin	ssp370	2069	Ireland	4740965.0	11.497610033628474	24603546.32124245	5392.558097806708	6183.567704056448	4601.548491556968	93.15249711441302	74.93368055841003	111.37131367041596	1137570498.275387	568785249.1376935	1706355747.4130807	4740965.0
Dublin	ssp370	2070	Ireland	4731966.5	11.444182464639333	23129908.118984535	5069.568902791274	5739.457560910226	4399.680244672321	87.57309499932097	72.14397950086402	103.00221049777785	1069435306.6191834	534717653.3095917	1604152959.928775	4731966.5
Dublin	ssp370	2071	Ireland	4721669.0	11.419875031542611	22343955.95507124	4897.305414810278	5502.595264936357	4292.0155646841995	84.59736923503226	70.65611661871966	98.53862185134481	1033095992.6418524	516547996.3209262	1549643988.9627786	4721669.0
Dublin	ssp370	2072	Ireland	4710249.0	11.605981384091152	28006496.65115726	6138.410224911322	7209.114378825292	5067.706070997352	106.03654710659481	81.37570555450094	130.6973886586888	1294909438.4372451	647454719.2186226	1942364157.6558676	4710249.0
Dublin	ssp370	2073	Ireland	4697683.5	11.499402551497786	21999673.112725437	4821.846161693389	5398.8387919006345	4244.853531486144	83.29386582705115	70.00436491472911	96.58336673937322	1017177718.1215311	508588859.06076556	1525766577.1822968	4697683.5
Dublin	ssp370	2074	Ireland	4684147.0	11.649802224866875	24958596.40483621	5470.377294210819	6290.569099112101	4650.185489309537	94.49676681665842	75.60581540953274	113.38771822378402	1153986607.3692918	576993303.6846459	1730979911.0539377	4684147.0
Dublin	ssp370	2075	Ireland	4670223.0	11.762253650910255	30606400.965340704	6708.2522663761865	7992.647185839482	5423.857346912892	115.88015160013062	86.29750780126884	145.46279539899237	1415118712.6425803	707559356.3212901	2122678068.9638705	4670223.0
Dublin	ssp370	2076	Ireland	4656178.5	11.62476165431736	25007984.614923894	5481.202107380723	6305.453217220717	4656.950997540727	94.68375754708431	75.69931077474568	113.66820431942288	1156270122.5188892	578135061.2594446	1734405183.7783337	4656178.5
Dublin	ssp370	2077	Ireland	4641964.0	11.63272099285768	24987668.61536777	5476.749285560202	6299.330587217502	4654.167983902902	94.60683830685288	75.66085115462997	113.5528254590757	1155330791.1950114	577665395.5975057	1732996186.7925172	4641964.0
Dublin	ssp370	2078	Ireland	4627844.5	11.597729999285418	24377525.084030785	5343.019196500041	6115.451714759781	4570.586678240301	92.29674882624957	74.5058064143283	110.08769123817079	1127120171.8029914	563560085.9014957	1690680257.704487	4627844.5
Dublin	ssp370	2079	Ireland	4613828.0	11.727207893209354	28995220.23317211	6355.116763435125	7507.085869295521	5203.147657574728	109.77999406411982	83.24742903326344	136.31255909497625	1340624099.3712313	670312049.6856157	2010936149.056847	4613828.0
Dublin	ssp370	2080	Ireland	4600920.999999999	11.74180760218105	28991082.57471425	6354.209879389567	7505.838903732878	5202.580855046254	109.76432830551241	83.23959615395974	136.28906045706518	1340432790.4382775	670216395.2191387	2010649185.6574163	4600920.999999999
Dublin	ssp370	2081	Ireland	4589597.0	11.654997323419781	25739870.305370264	5641.615409396364	6526.021507492225	4757.209311300503	97.45478001584584	77.08482200912644	117.82473802256528	1190109616.984077	595054808.4920385	1785164425.4761155	4589597.0
Dublin	ssp370	2082	Ireland	4578503.0	11.769230181624994	29851452.71773795	6542.784157312571	7765.128535877009	5320.439778748132	113.0218110366152	84.86833751951113	141.17528455371917	1380212896.9124277	690106448.4562138	2070319345.3686414	4578503.0
Dublin	ssp370	2083	Ireland	4567018.5	11.731905010040467	27528915.08485628	6033.734813119327	7065.185687611299	5002.2839386273545	104.22835592570256	80.4716099640548	127.98510188735028	1272827959.0744483	636413979.5372242	1909241938.6116724	4567018.5
Dublin	ssp370	2084	Ireland	4555642.0	11.688763251041285	27572374.288176224	6043.260117956575	7078.282981762515	5008.237254150635	104.39289860012019	80.55388130126363	128.23191589897675	1274837340.4428828	637418670.2214414	1912256010.6643243	4555642.0
Dublin	ssp370	2085	Ireland	4544706.0	11.79179532394344	28428299.39010395	6230.8601402969	7336.233012480461	5125.487268113337	107.63355177858617	82.17420789049662	133.09289566667576	1314411925.8287973	657205962.9143987	1971617888.743196	4544706.0
Dublin	ssp370	2086	Ireland	4534423.5	11.934291793521522	30062338.41738858	6589.005680523667	7828.683130292267	5349.328230755067	113.82025404445154	85.2675590234293	142.3729490654737	1389963416.097688	694981708.048844	2084945124.146532	4534423.5
Dublin	ssp370	2087	Ireland	4524402.5	11.850567572189432	29395711.879120238	6442.895754327866	7627.78198177304	5258.009526882692	111.2963119317321	84.00558796706957	138.5870358963946	1359141246.2608643	679570623.1304321	2038711869.3912964	4524402.5
Dublin	ssp370	2088	Ireland	4514061.5	11.931705027182419	31705494.242971145	6949.1494231171055	8323.880776358244	5574.4180698759665	120.0414737947499	88.37816889857848	151.70477869092147	1465936430.9975016	732968215.4987508	2198904646.4962525	4514061.5
Dublin	ssp370	2089	Ireland	4503524.0	11.986598275113515	32146914.120184526	7045.898985246065	8456.911424285565	5634.886546206567	121.71275171954487	89.21380786097598	154.21169557811368	1486345937.1359205	743172968.5679603	2229518905.703881	4503524.0
Dublin	ssp370	2090	Ireland	4492680.499999999	11.946506002898143	31016683.262964055	6798.177153526511	8116.293905671177	5480.060401381845	117.43353825612063	87.07420112926386	147.79287538297746	1434088540.4733753	717044270.2366877	2151132810.710063	4492680.499999999
Dublin	ssp370	2091	Ireland	4481802.5	11.973584845374313	32182166.779377975	7053.6255954802455	8467.535513357563	5639.71567760293	121.8462232602291	89.28054363131808	154.41190288914	1487975880.4197304	743987940.2098652	2231963820.6295958	4481802.5
Dublin	ssp370	2092	Ireland	4471176.0	12.091936817926582	34354567.32683148	7529.7681812234805	9122.23156875451	5937.30479369245	130.07123818636074	93.3930510943839	166.74942527833753	1588419074.297301	794209537.1486505	2382628611.4459515	4471176.0
Dublin	ssp370	2093	Ireland	4460422.000000001	12.254167411782774	38281817.38781456	8390.535317877306	10305.786381653521	6475.284254101092	144.9403609216232	100.82761246201514	189.05310938123134	1769999556.6551318	884999778.3275659	2654999334.9826975	4460422.000000001
Dublin	ssp370	2094	Ireland	4449380.0	12.0465169280597	34036604.13313821	7460.077618222216	9026.407044627771	5893.74819181666	128.86738468100552	92.7911243417063	164.9436450203047	1573717716.0475523	786858858.0237762	2360576574.0713286	4449380.0
Dublin	ssp370	2095	Ireland	4437914.5	12.214343533385001	37733401.90257748	8270.334663578768	10140.510481993031	6400.158845164506	142.8639825313286	99.78942326686783	185.93854179578932	1744642997.5372934	872321498.7686467	2616964496.30594	4437914.5
Dublin	ssp370	2096	Ireland	4425346.0	12.015518394942077	33117046.798655137	7258.53080518483	8749.280176701366	5767.781433668294	125.38581089369312	91.0503374480501	159.72128433933614	1531201028.350482	765600514.175241	2296801542.525723	4425346.0
Dublin	ssp370	2097	Ireland	4411607.0	12.080658932245838	33082226.461435854	7250.898950451837	8738.7863764435	5763.011524460173	125.25397618498936	90.98442009369822	159.52353227628055	1529591073.9218209	764795536.9609104	2294386610.8827314	4411607.0
Dublin	ssp370	2098	Ireland	4397071.0	12.316932130246506	37880917.97539628	8302.666953511656	10184.96738065075	6420.366526372561	143.42249919263273	100.0686815975199	186.7763167877456	1751463556.259563	875731778.1297815	2627195334.389344	4397071.0
Helsinki	ssp370	2024	Finland	4478541.499999999	6.647286971146658	14641322.528858976	3209.0569926259877	3200.7661948957416	3217.3477903562334	60.8085764093228	61.01804671308383	60.599106105561816	351549209.8614541	175774604.93072706	527323814.7921812	4478541.499999999
Helsinki	ssp370	2025	Finland	4494859.5	6.469036187735245	14343576.228537297	3143.797529541784	3111.034433154962	3176.5606259286064	59.57197168198211	60.399744349413474	58.74419901455077	344400096.35678524	172200048.17839262	516600144.5351778	4494859.5
Helsinki	ssp370	2026	Finland	4507386.500000001	6.707134364455643	16058185.126982214	3519.602219611903	3627.765882001375	3411.4385572224305	66.69311295919233	63.9603149880186	69.4259109303661	385569150.7425315	192784575.37126574	578353726.1137972	4507386.500000001
Helsinki	ssp370	2027	Finland	4518215.5	6.51757352851171	13712691.323081756	3005.5213858802954	2920.904735620415	3090.138036140176	56.951770337242294	59.08964367704356	54.813896997441056	329252073.3834984	164626036.6917492	493878110.0752475	4518215.5
Helsinki	ssp370	2028	Finland	4528517.0	6.572123828329162	16163160.328676723	3542.6104829970004	3659.4022441558845	3425.8187218381167	67.12909765666369	64.17830733675427	70.07988797657302	388089684.604006	194044842.302003	582134526.906009	4528517.0
Helsinki	ssp370	2029	Finland	4538976.0	6.745228829196669	13940670.886853423	3055.4895094466883	2989.610905524205	3121.3681133691716	57.898618731303046	59.56306787407394	56.2341695885321	334726034.8613998	167363017.4306999	502089052.2920997	4538976.0
Helsinki	ssp370	2030	Finland	4549508.000000001	6.580172836792876	15653968.381459942	3431.006768538528	3505.947136775485	3356.0664003015713	65.01431346498175	63.12091524091329	66.9077116890502	375863601.45071995	187931800.72535998	563795402.17608	4549508.000000001
Helsinki	ssp370	2031	Finland	4559133.0	6.505528869457221	14663001.798498075	3213.808613368804	3207.2996734171143	3220.317553320494	60.89861510096072	61.06306605890279	60.734164143018695	352069745.4959214	176034872.7479607	528104618.24388206	4559133.0
Helsinki	ssp370	2032	Finland	4567376.5	7.031513497395643	18885565.94278101	4139.302124444515	4479.853251146217	3798.7509977428135	78.43583647593005	69.83167674638747	87.0399962054727	453456699.1393741	226728349.56968704	680185048.7090611	4567376.5
Helsinki	ssp370	2033	Finland	4574039.5	6.893249229303755	17827522.427326534	3907.402175851754	4160.99082183117	3653.8135298723378	74.04155311613835	67.6345350664916	80.448571165785	428052275.384349	214026137.6921745	642078413.0765235	4574039.5
Helsinki	ssp370	2034	Finland	4578791.5	6.778181682869545	16739191.19652554	3668.8638238953713	3833.0005878911443	3504.7270598995983	69.52147832942575	65.37449767313531	73.66845898571617	401920620.7130189	200960310.35650945	602880931.0695283	4578791.5
Helsinki	ssp370	2035	Finland	4581184.999999999	7.033815325741182	17798934.057368696	3901.1362317514054	4152.375148693191	3649.8973148096197	73.92281943784026	67.57516822734254	80.27047064833795	427365847.0340345	213682923.51701725	641048770.5510517	4581184.999999999
Helsinki	ssp370	2036	Finland	4580452.0	7.220387066332095	20842073.80197774	4568.125764816401	5069.48575665756	4066.7657729752423	86.5616364108005	73.89457671382267	99.2286961077783	500433930.2353189	250216965.11765945	750650895.3529783	4580452.0
Helsinki	ssp370	2037	Finland	4576428.5	7.269948811356238	20422448.249089126	4476.15304089561	4943.023261266471	4009.282820524747	84.81884080979927	73.02317891332207	96.61450270627651	490358403.8431554	245179201.9215777	735537605.7647331	4576428.5
Helsinki	ssp370	2038	Finland	4568958.000000001	6.700197718445236	17638640.028035283	3866.003293815315	4104.067359031066	3627.939228599563	73.25708369494767	67.24230035589625	79.27186703399904	423517066.3486415	211758533.17432076	635275599.5229623	4568958.000000001
Helsinki	ssp370	2039	Finland	4558459.0	7.106459225129175	20714071.394573566	4540.070442645623	5030.909688672741	4049.231196618506	86.03001475190509	73.62876588437496	98.43126361943516	497360495.7764703	248680247.88823515	746040743.6647055	4558459.0
Helsinki	ssp370	2040	Finland	4546919.5	7.286224417869083	20640552.56984736	4523.95672763714	5008.753330536076	4039.160124738204	85.72467518561409	73.4760961012295	97.97325426999868	495595253.2793187	247797626.63965935	743392879.918978	4546919.5
Helsinki	ssp370	2041	Finland	4537002.0	7.349986505898515	21911728.505670145	4802.57063137912	5391.847448181299	4213.293814576941	91.0041435444882	76.11583028066654	105.89245680830996	526117147.3877677	263058573.69388384	789175721.0816514	4537002.0
Helsinki	ssp370	2042	Finland	4526093.000000001	7.2625557482641	21441985.448259294	4699.613248932907	5250.281047317755	4148.945450548058	89.05319911696007	75.14035806690248	102.96604016701768	514838261.86733586	257419130.93366793	772257392.8010038	4526093.000000001
Helsinki	ssp370	2043	Finland	4512019.999999999	7.333063750980512	21668083.66800636	4749.1690231240445	5318.42023683057	4179.9178094175195	89.99223388273361	75.60987544978926	104.37459231567806	520267050.8545677	260133525.42728385	780400576.2818515	4512019.999999999
Helsinki	ssp370	2044	Finland	4497451.0	7.239604287315525	21653403.843423903	4745.95152732515	5313.9961801070895	4177.9068745432105	89.93126539897557	75.57939120791022	104.2831395900409	519914577.1813256	259957288.5906628	779871865.7719884	4497451.0
Helsinki	ssp370	2045	Finland	4483135.0	7.367405766448425	22277066.7483327	4882.644766757216	5501.949384326179	4263.3401491882505	92.52147221479157	76.87449461581824	108.16844981376494	534889194.46801394	267444597.23400697	802333791.7020209	4483135.0
Helsinki	ssp370	2046	Finland	4468865.000000001	7.446494478444936	21894017.214146666	4798.688704469865	5386.509798681072	4210.867610258657	90.930584723433	76.0790508701389	105.78211857672696	525691885.9041529	262845942.95207646	788537828.8562294	4468865.000000001
Helsinki	ssp370	2047	Finland	4454675.499999999	7.4470374197275655	23092805.15089468	5061.436745400937	5747.788354961296	4375.085135840576	95.9094100793146	78.56846354807972	113.25035661054943	554475689.4932494	277237844.7466247	831713534.2398741	4454675.499999999
Helsinki	ssp370	2048	Finland	4440510.5	7.369981991454045	21713781.401327763	4759.184964673941	5332.192156461677	4186.177772886204	90.182026444364	75.70477173060442	104.65928115812355	521364287.93885	260682143.969425	782046431.908275	4440510.5
Helsinki	ssp370	2049	Finland	4426531.5	7.403828760085204	23008436.756265327	5042.9450424684765	5722.362263429163	4363.527821507789	95.55900990465557	78.39326346075022	112.72475634856093	552449940.6300049	276224970.31500244	828674910.9450073	4426531.5
Helsinki	ssp370	2050	Finland	4412803.000000001	7.46569190559561	20623371.69955521	4520.191057436121	5003.575534009675	4036.806580862567	85.65331931855506	73.44041816769996	97.86622046941014	495182727.60999936	247591363.80499968	742774091.414999	4412803.000000001
Helsinki	ssp370	2051	Finland	4399255.5	7.470673053816615	23345916.924046647	5116.913298420546	5824.068615363259	4409.757981477833	96.96063796992865	79.09407749338675	114.82719844647053	560553094.2961855	280276547.14809275	840829641.4442782	4399255.5
Helsinki	ssp370	2052	Finland	4386056.0	7.586569697954728	22476947.201783404	4926.454181212163	5562.1873292017335	4290.721033222593	93.35161893155379	77.28956797419933	109.4136698889082	539688475.0889316	269844237.5444658	809532712.6333973	4386056.0
Helsinki	ssp370	2053	Finland	4373457.0	7.610920606853643	24811993.95077686	5438.245249484702	6265.900048076475	4610.590450892931	103.04957267689701	82.13854484687093	123.9606005069231	595754710.7708758	297877355.3854379	893632066.1563137	4373457.0
Helsinki	ssp370	2054	Finland	4361424.499999999	7.596458946466889	25479900.706155173	5584.635771211455	6467.18701545076	4702.084526972151	105.82353376467967	83.52552539076227	128.121542138597	611791656.3167176	305895828.1583588	917687484.4750764	4361424.499999999
Helsinki	ssp370	2055	Finland	4349894.5	7.838680756186796	26362358.81604942	5778.05124735266	6733.133295144916	4822.969199560404	109.48857299168718	85.35804500426603	133.61910097910834	632980141.8963324	316490070.9481662	949470212.8444986	4349894.5
Helsinki	ssp370	2056	Finland	4339064.5	7.761814034324131	26262094.036032382	5756.075405157146	6702.916512126083	4809.2342981882075	109.07215169335073	85.1498343550978	132.99446903160361	630572708.8162639	315286354.40813196	945859063.2243959	4339064.5
Helsinki	ssp370	2057	Finland	4329185.5	7.834454598474703	28273977.86266876	6197.036243871968	7309.2376653589645	5084.834822384972	117.42793998758259	89.32772850221374	145.5281514729515	678879558.7058902	339439779.3529451	1018319338.0588353	4329185.5
Helsinki	ssp370	2058	Finland	4320488.499999999	7.646943009402314	26529185.520837158	5814.616004566411	6783.409836313824	4845.822172818998	110.18144034743369	85.70447868213928	134.65840201272817	636985777.0523323	318492888.52616614	955478665.5784984	4320488.499999999
Helsinki	ssp370	2059	Finland	4312568.999999999	7.819618954726764	26320554.443523917	5768.88864515529	6720.534717123533	4817.242573187048	109.31495039878618	85.2712337078155	133.3586670897568	631976387.3447112	315988193.6723556	947964581.0170667	4312568.999999999
Helsinki	ssp370	2060	Finland	4305081.5	7.881712899993119	25191955.575670034	5521.52450973526	6380.409030920991	4662.639988549529	104.62763541367431	82.92757621525959	126.32769461208908	604877876.3008755	302438938.1504378	907316814.4513133	4305081.5
Helsinki	ssp370	2061	Finland	4298154.0	7.743822315445772	27345564.394421972	5993.5483604206165	7029.441825613356	4957.654895227877	113.57203822651843	87.39977762168166	139.7442988313552	656587650.270458	328293825.135229	984881475.405687	4298154.0
Helsinki	ssp370	2062	Finland	4291699.000000001	7.789024315525031	26939831.545492895	5904.620612710134	6907.166172511443	4902.0750529088255	111.88694202723389	86.55722952203938	137.21665453242838	646845698.1910104	323422849.0955052	970268547.2865155	4291699.000000001
Helsinki	ssp370	2063	Finland	4285402.999999999	7.90796561789569	27703995.61074225	6072.108627011363	7137.462192175632	5006.755061847093	115.06068052383417	88.1440987703395	141.97726227732872	665193854.432598	332596927.216299	997790781.6488969	4285402.999999999
Helsinki	ssp370	2064	Finland	4278969.999999999	7.888935895336328	26819417.2593169	5878.228440397586	6870.876935581691	4885.579945213483	111.38683547556997	86.3071762462074	136.4664947049325	643954460.2527863	321977230.12639314	965931690.3791795	4278969.999999999
Helsinki	ssp370	2065	Finland	4272182.5	7.824332474770411	27412639.405446757	6008.249732700022	7049.656212497539	4966.843252902505	113.85061524201808	87.53906612943148	140.1621643546047	658198171.9347912	329099085.9673956	987297257.9021869	4272182.5
Helsinki	ssp370	2066	Finland	4265184.5	8.050654611503782	28760928.91480559	6303.765241600588	7455.990037235818	5151.540445965359	119.45035293580506	90.33893497632496	148.5617708952852	690571621.17378	345285810.58689	1035857431.76067	4265184.5
Helsinki	ssp370	2067	Finland	4257936.5	8.192072231815244	30046948.92236541	6585.632640517809	7843.557710746996	5327.707570288621	124.7914719323636	93.00949447460425	156.57344939012296	721449932.6536787	360724966.3268393	1082174898.9805179	4257936.5
Helsinki	ssp370	2068	Finland	4250023.5	8.137351412773675	28365694.96930003	6217.138623407589	7336.878437220444	5097.398809594734	117.8088609512208	89.51818898403282	146.0995329184087	681081755.6934544	340540877.8467272	1021622633.5401816	4250023.5
Helsinki	ssp370	2069	Finland	4241403.5	8.053360208328419	30690880.010877296	6726.76822156151	8037.619134682084	5415.917308440935	127.46585689457847	94.34668695571165	160.58502683344523	736911204.3335714	368455602.1667857	1105366806.5003572	4241403.5
Helsinki	ssp370	2070	Finland	4231871.999999999	8.184737982642527	31336294.980683696	6868.229036861543	8232.12775571963	5504.330318003455	130.14640473647182	95.68696087665833	164.60584859628534	752408105.1238528	376204052.5619264	1128612157.6857793	4231871.999999999
Helsinki	ssp370	2071	Finland	4221379.0	8.324882065421448	32085654.512824953	7032.472221988392	8457.962135269048	5606.982308707737	133.2586568078578	97.24308691235133	169.27422670336423	770400793.3463278	385200396.6731639	1155601190.0194917	4221379.0
Helsinki	ssp370	2072	Finland	4210059.5	8.304582420662056	31639275.515061624	6934.635729327938	8323.436957860924	5545.834500794953	131.40474836895075	96.31613269289778	166.49336404500366	759682896.5406828	379841448.2703414	1139524344.8110242	4210059.5
Helsinki	ssp370	2073	Finland	4197854.0	8.405465649613072	31673773.349380873	6942.196898493799	8333.833565463985	5550.5602315236165	131.54802532975964	96.38777117330224	166.70827948621704	760511215.5926645	380255607.79633224	1140766823.3889966	4197854.0
Helsinki	ssp370	2074	Finland	4184697.5	8.52129734526801	32560107.378632754	7136.461891206542	8600.947930444003	5671.9758519690795	135.2291620874343	98.22833955213956	172.22998462272898	781792764.9228373	390896382.4614186	1172689147.384256	4184697.5
Helsinki	ssp370	2075	Finland	4170829.5	8.404663381465753	31766383.22165759	6962.494952691437	8361.743389985735	5563.24651539714	131.93265414204745	96.58008557944618	167.28522270464873	762734848.5575205	381367424.27876025	1144102272.8362808	4170829.5
Helsinki	ssp370	2076	Finland	4156400.4999999995	8.434990155636275	32286581.20893152	7076.510949902162	8518.51538615048	5634.506513653842	134.0931487964598	97.66033290665231	170.52596468626723	775225195.0434507	387612597.52172536	1162837792.565176	4156400.4999999995
Helsinki	ssp370	2077	Finland	4141551.4999999995	8.659308353746598	33013767.874013558	7235.894328550279	8737.667531791642	5734.121125308915	137.11331215945705	99.17041458815095	175.05620973076313	792685495.9846765	396342747.99233824	1189028243.9770148	4141551.4999999995
Helsinki	ssp370	2078	Finland	4126633.5	8.772542471399166	34878829.1262888	7644.674876994169	9299.740785901991	5989.608968086346	144.85931457443826	103.04341579564155	186.6752133532349	837467024.9953486	418733512.4976743	1256200537.493023	4126633.5
Helsinki	ssp370	2079	Finland	4111580.0	8.505705053990042	33498966.828592636	7342.239304896378	8883.891874267529	5800.586735525227	139.12844826789905	100.17798264237196	178.0789138934261	804335489.267162	402167744.633581	1206503233.900743	4111580.0
Helsinki	ssp370	2080	Finland	4096288.4999999995	8.909431918957493	37918396.15369077	8310.881348753504	10215.774684571077	6405.988012935932	157.48329328078378	109.35540514881433	205.61118141275318	910449324.5586638	455224662.2793319	1365673986.8379958	4096288.4999999995
Helsinki	ssp370	2081	Finland	4081060.0000000005	8.490730783670157	34219063.77736127	7500.06877311964	9100.907393074514	5899.230153164766	142.11916650697978	101.67334176191233	182.5649912520472	821625560.7661221	410812780.38306105	1232438341.1491833	4081060.0000000005
Helsinki	ssp370	2082	Finland	4066121.0	8.797429794686332	35679494.42493852	7820.1631616297245	9541.037177275879	6099.289145983568	148.18465058115993	104.70608379900241	191.6632173633175	856691603.4136609	428345801.70683044	1285037405.1204913	4066121.0
Helsinki	ssp370	2083	Finland	4051626.0	8.90737710958517	37156570.5565017	8143.905875396996	9986.183408705878	6301.628342088114	154.31926694737405	107.77339198210947	200.86514191263862	892157316.7010258	446078658.3505129	1338235975.0515387	4051626.0
Helsinki	ssp370	2084	Finland	4037632.5	8.651481402490436	35254449.74036156	7727.002682818334	9412.941518910218	6041.06384672645	146.41934815519855	103.82343258602171	189.01526372437542	846485959.5775695	423242979.78878474	1269728939.3663542	4037632.5
Helsinki	ssp370	2085	Finland	4023866.0000000005	8.871161858374894	35873972.05796308	7862.788396265244	9599.646874899718	6125.929917630769	148.9923582171587	105.1099376170018	192.87477881731556	861361158.2363733	430680579.11818665	1292041737.35456	4023866.0000000005
Helsinki	ssp370	2086	Finland	4010287.5000000005	8.895091879793297	35894404.43125577	7867.266724658161	9605.80457643998	6128.7288728763415	149.07721827881926	105.15236764783208	193.00206890980647	861851754.948008	430925877.474004	1292777632.4220119	4010287.5000000005
Helsinki	ssp370	2087	Finland	3997058.5	8.929648244269638	37318842.11346648	8179.47224404681	10035.087165599372	6323.8573224942475	154.99321578985763	108.11036640335126	201.876065176364	896053579.318117	448026789.6590585	1344080368.9771755	3997058.5
Helsinki	ssp370	2088	Finland	3984349.9999999995	8.953467469759318	36179829.17836693	7929.82557334006	9691.822993377591	6167.828153302529	150.26264893302505	105.74508297493497	194.78021489111515	868705018.655851	434352509.3279255	1303057527.9837766	3984349.9999999995
Helsinki	ssp370	2089	Finland	3972205.5	9.17877005076938	39093763.77316911	8568.496169461087	10569.995063044	6566.99727587817	162.36484899798242	111.79618300741365	212.93351498855114	938670788.6449845	469335394.32249224	1408006182.9674768	3972205.5
Helsinki	ssp370	2090	Finland	3960379.5	8.906559079541893	36082126.83157874	7908.411360345388	9662.378450509917	6154.444270180858	149.85686997362234	105.54219349523362	194.17154645201103	866359111.5325495	433179555.76627475	1299538667.2988243	3960379.5
Helsinki	ssp370	2091	Finland	3948873.5	9.022141322794017	38108654.47984766	8352.58180380159	10273.112810262195	6432.050797340986	158.2734772235812	109.75049712021303	206.79645732694937	915017570.6374041	457508785.31870204	1372526355.9561062	3948873.5
Helsinki	ssp370	2092	Finland	3937768.0	9.004874764929454	36994091.02016209	8108.2939222266705	9937.216973096682	6279.37087135666	153.644454321603	107.43598566922392	199.85292297398203	888256060.3420959	444128030.1710479	1332384090.5131438	3937768.0
Helsinki	ssp370	2093	Finland	3926879.9999999995	8.995188076764421	37731078.35425248	8269.825392712235	10159.322745014331	6380.328040410139	156.7053219808879	108.9664194988664	204.44422446290938	905951682.7468853	452975841.37344265	1358927524.120328	3926879.9999999995
Helsinki	ssp370	2094	Finland	3916140.5	9.155961111105725	39057577.673019625	8560.56496942832	10559.089662998951	6562.040275857692	162.21456030435112	111.72103866059803	212.70808194810425	937801933.0555764	468900966.5277882	1406702899.5833647	3916140.5
Helsinki	ssp370	2095	Finland	3905399.5000000005	9.443617192094461	40648501.44905705	8909.260591573511	11038.546143448584	6779.975039698435	168.82201054020982	115.02476377852736	222.61925730189225	976001214.2553096	488000607.1276548	1464001821.3829644	3905399.5000000005
Helsinki	ssp370	2096	Finland	3894464.5	9.348504938142494	41292023.939065255	9050.306616780788	11232.484428108592	6868.128805452983	171.49469850454193	116.36110776069339	226.62828924839047	991452675.1765884	495726337.5882942	1487179012.7648826	3894464.5
Helsinki	ssp370	2097	Finland	3883185.4999999995	9.479181973974992	43526720.504733205	9540.103124324449	11905.954625981125	7174.251622667772	180.7758762531532	121.00169663499906	240.5500558713073	1045109427.180538	522554713.590269	1567664140.770807	3883185.4999999995
Helsinki	ssp370	2098	Finland	3871401.5	9.413899862272565	40453671.65892955	8866.558171819537	10979.830316286872	6753.286027352202	168.01284031966244	114.62017866825363	221.40550197107115	971323203.8746347	485661601.9373174	1456984805.811952	3871401.5
Istanbul	ssp370	2024	Turkey		14.731734889725397	0.0	0.0	0.0	0.0	0.0	0.0	0.0	0.0	0.0	0.0
Istanbul	ssp370	2025	Turkey		14.481531491777393	0.0	0.0	0.0	0.0	0.0	0.0	0.0	0.0	0.0	0.0
Istanbul	ssp370	2026	Turkey		14.81946080714212	0.0	0.0	0.0	0.0	0.0	0.0	0.0	0.0	0.0	0.0
Istanbul	ssp370	2027	Turkey		14.595557905387384	0.0	0.0	0.0	0.0	0.0	0.0	0.0	0.0	0.0	0.0
Istanbul	ssp370	2028	Turkey		14.683868874290608	0.0	0.0	0.0	0.0	0.0	0.0	0.0	0.0	0.0	0.0
Istanbul	ssp370	2029	Turkey		14.642850933320204	0.0	0.0	0.0	0.0	0.0	0.0	0.0	0.0	0.0	0.0
Istanbul	ssp370	2030	Turkey		14.736707585137808	0.0	0.0	0.0	0.0	0.0	0.0	0.0	0.0	0.0	0.0
Istanbul	ssp370	2031	Turkey		14.817129831278207	0.0	0.0	0.0	0.0	0.0	0.0	0.0	0.0	0.0	0.0
Istanbul	ssp370	2032	Turkey		14.846362264602977	0.0	0.0	0.0	0.0	0.0	0.0	0.0	0.0	0.0	0.0
Istanbul	ssp370	2033	Turkey		14.828239916746634	0.0	0.0	0.0	0.0	0.0	0.0	0.0	0.0	0.0	0.0
Istanbul	ssp370	2034	Turkey		15.07622842401923	0.0	0.0	0.0	0.0	0.0	0.0	0.0	0.0	0.0	0.0
Istanbul	ssp370	2035	Turkey		15.018993560416972	0.0	0.0	0.0	0.0	0.0	0.0	0.0	0.0	0.0	0.0
Istanbul	ssp370	2036	Turkey		15.090291451954236	0.0	0.0	0.0	0.0	0.0	0.0	0.0	0.0	0.0	0.0
Istanbul	ssp370	2037	Turkey		14.982451546712488	0.0	0.0	0.0	0.0	0.0	0.0	0.0	0.0	0.0	0.0
Istanbul	ssp370	2038	Turkey		15.145298940187427	0.0	0.0	0.0	0.0	0.0	0.0	0.0	0.0	0.0	0.0
Istanbul	ssp370	2039	Turkey		15.210015892279609	0.0	0.0	0.0	0.0	0.0	0.0	0.0	0.0	0.0	0.0
Istanbul	ssp370	2040	Turkey		15.23438141259926	0.0	0.0	0.0	0.0	0.0	0.0	0.0	0.0	0.0	0.0
Istanbul	ssp370	2041	Turkey		15.19519373079922	0.0	0.0	0.0	0.0	0.0	0.0	0.0	0.0	0.0	0.0
Istanbul	ssp370	2042	Turkey		15.180484114093563	0.0	0.0	0.0	0.0	0.0	0.0	0.0	0.0	0.0	0.0
Istanbul	ssp370	2043	Turkey		15.193380011794794	0.0	0.0	0.0	0.0	0.0	0.0	0.0	0.0	0.0	0.0
Istanbul	ssp370	2044	Turkey		15.047762182090826	0.0	0.0	0.0	0.0	0.0	0.0	0.0	0.0	0.0	0.0
Istanbul	ssp370	2045	Turkey		15.25157294343738	0.0	0.0	0.0	0.0	0.0	0.0	0.0	0.0	0.0	0.0
Istanbul	ssp370	2046	Turkey		15.462250795112649	0.0	0.0	0.0	0.0	0.0	0.0	0.0	0.0	0.0	0.0
Istanbul	ssp370	2047	Turkey		15.550267960658449	0.0	0.0	0.0	0.0	0.0	0.0	0.0	0.0	0.0	0.0
Istanbul	ssp370	2048	Turkey		15.59867938352128	0.0	0.0	0.0	0.0	0.0	0.0	0.0	0.0	0.0	0.0
Istanbul	ssp370	2049	Turkey		15.58562900685564	0.0	0.0	0.0	0.0	0.0	0.0	0.0	0.0	0.0	0.0
Istanbul	ssp370	2050	Turkey		15.429897955439642	0.0	0.0	0.0	0.0	0.0	0.0	0.0	0.0	0.0	0.0
Istanbul	ssp370	2051	Turkey		15.49865653284643	0.0	0.0	0.0	0.0	0.0	0.0	0.0	0.0	0.0	0.0
Istanbul	ssp370	2052	Turkey		15.582953031300656	0.0	0.0	0.0	0.0	0.0	0.0	0.0	0.0	0.0	0.0
Istanbul	ssp370	2053	Turkey		15.804561527830932	0.0	0.0	0.0	0.0	0.0	0.0	0.0	0.0	0.0	0.0
Istanbul	ssp370	2054	Turkey		15.413236720982072	0.0	0.0	0.0	0.0	0.0	0.0	0.0	0.0	0.0	0.0
Istanbul	ssp370	2055	Turkey		15.722002121031823	0.0	0.0	0.0	0.0	0.0	0.0	0.0	0.0	0.0	0.0
Istanbul	ssp370	2056	Turkey		15.636404389956613	0.0	0.0	0.0	0.0	0.0	0.0	0.0	0.0	0.0	0.0
Istanbul	ssp370	2057	Turkey		15.711444856371383	0.0	0.0	0.0	0.0	0.0	0.0	0.0	0.0	0.0	0.0
Istanbul	ssp370	2058	Turkey		15.738566688783623	0.0	0.0	0.0	0.0	0.0	0.0	0.0	0.0	0.0	0.0
Istanbul	ssp370	2059	Turkey		15.82497684105324	0.0	0.0	0.0	0.0	0.0	0.0	0.0	0.0	0.0	0.0
Istanbul	ssp370	2060	Turkey		15.781882093163777	0.0	0.0	0.0	0.0	0.0	0.0	0.0	0.0	0.0	0.0
Istanbul	ssp370	2061	Turkey		15.862404203920269	0.0	0.0	0.0	0.0	0.0	0.0	0.0	0.0	0.0	0.0
Istanbul	ssp370	2062	Turkey		15.955925912273454	0.0	0.0	0.0	0.0	0.0	0.0	0.0	0.0	0.0	0.0
Istanbul	ssp370	2063	Turkey		16.18543815838006	0.0	0.0	0.0	0.0	0.0	0.0	0.0	0.0	0.0	0.0
Istanbul	ssp370	2064	Turkey		16.205686055741793	0.0	0.0	0.0	0.0	0.0	0.0	0.0	0.0	0.0	0.0
Istanbul	ssp370	2065	Turkey		15.965322560899455	0.0	0.0	0.0	0.0	0.0	0.0	0.0	0.0	0.0	0.0
Istanbul	ssp370	2066	Turkey		16.13169765460104	0.0	0.0	0.0	0.0	0.0	0.0	0.0	0.0	0.0	0.0
Istanbul	ssp370	2067	Turkey		16.181243280259338	0.0	0.0	0.0	0.0	0.0	0.0	0.0	0.0	0.0	0.0
Istanbul	ssp370	2068	Turkey		16.086554051864162	0.0	0.0	0.0	0.0	0.0	0.0	0.0	0.0	0.0	0.0
Istanbul	ssp370	2069	Turkey		16.089562012383688	0.0	0.0	0.0	0.0	0.0	0.0	0.0	0.0	0.0	0.0
Istanbul	ssp370	2070	Turkey		16.158419339248532	0.0	0.0	0.0	0.0	0.0	0.0	0.0	0.0	0.0	0.0
Istanbul	ssp370	2071	Turkey		16.31993916556396	0.0	0.0	0.0	0.0	0.0	0.0	0.0	0.0	0.0	0.0
Istanbul	ssp370	2072	Turkey		16.33683830378068	0.0	0.0	0.0	0.0	0.0	0.0	0.0	0.0	0.0	0.0
Istanbul	ssp370	2073	Turkey		16.305136741443135	0.0	0.0	0.0	0.0	0.0	0.0	0.0	0.0	0.0	0.0
Istanbul	ssp370	2074	Turkey		16.33338691614557	0.0	0.0	0.0	0.0	0.0	0.0	0.0	0.0	0.0	0.0
Istanbul	ssp370	2075	Turkey		16.55443600570281	0.0	0.0	0.0	0.0	0.0	0.0	0.0	0.0	0.0	0.0
Istanbul	ssp370	2076	Turkey		16.467677109997958	0.0	0.0	0.0	0.0	0.0	0.0	0.0	0.0	0.0	0.0
Istanbul	ssp370	2077	Turkey		16.48674705530616	0.0	0.0	0.0	0.0	0.0	0.0	0.0	0.0	0.0	0.0
Istanbul	ssp370	2078	Turkey		16.6969792271963	0.0	0.0	0.0	0.0	0.0	0.0	0.0	0.0	0.0	0.0
Istanbul	ssp370	2079	Turkey		16.39924268758933	0.0	0.0	0.0	0.0	0.0	0.0	0.0	0.0	0.0	0.0
Istanbul	ssp370	2080	Turkey		16.67680541176383	0.0	0.0	0.0	0.0	0.0	0.0	0.0	0.0	0.0	0.0
Istanbul	ssp370	2081	Turkey		16.746444288065504	0.0	0.0	0.0	0.0	0.0	0.0	0.0	0.0	0.0	0.0
Istanbul	ssp370	2082	Turkey		16.748698472749517	0.0	0.0	0.0	0.0	0.0	0.0	0.0	0.0	0.0	0.0
Istanbul	ssp370	2083	Turkey		16.779979660004116	0.0	0.0	0.0	0.0	0.0	0.0	0.0	0.0	0.0	0.0
Istanbul	ssp370	2084	Turkey		16.90728571556393	0.0	0.0	0.0	0.0	0.0	0.0	0.0	0.0	0.0	0.0
Istanbul	ssp370	2085	Turkey		17.019952456575126	0.0	0.0	0.0	0.0	0.0	0.0	0.0	0.0	0.0	0.0
Istanbul	ssp370	2086	Turkey		16.88527699296686	0.0	0.0	0.0	0.0	0.0	0.0	0.0	0.0	0.0	0.0
Istanbul	ssp370	2087	Turkey		16.915791898388328	0.0	0.0	0.0	0.0	0.0	0.0	0.0	0.0	0.0	0.0
Istanbul	ssp370	2088	Turkey		17.00003885189453	0.0	0.0	0.0	0.0	0.0	0.0	0.0	0.0	0.0	0.0
Istanbul	ssp370	2089	Turkey		16.94668317922146	0.0	0.0	0.0	0.0	0.0	0.0	0.0	0.0	0.0	0.0
Istanbul	ssp370	2090	Turkey		17.122439342855827	0.0	0.0	0.0	0.0	0.0	0.0	0.0	0.0	0.0	0.0
Istanbul	ssp370	2091	Turkey		17.156300333428433	0.0	0.0	0.0	0.0	0.0	0.0	0.0	0.0	0.0	0.0
Istanbul	ssp370	2092	Turkey		17.183295360572053	0.0	0.0	0.0	0.0	0.0	0.0	0.0	0.0	0.0	0.0
Istanbul	ssp370	2093	Turkey		17.18221881981787	0.0	0.0	0.0	0.0	0.0	0.0	0.0	0.0	0.0	0.0
Istanbul	ssp370	2094	Turkey		17.46091229900432	0.0	0.0	0.0	0.0	0.0	0.0	0.0	0.0	0.0	0.0
Istanbul	ssp370	2095	Turkey		17.186845543934574	0.0	0.0	0.0	0.0	0.0	0.0	0.0	0.0	0.0	0.0
Istanbul	ssp370	2096	Turkey		17.431738669269023	0.0	0.0	0.0	0.0	0.0	0.0	0.0	0.0	0.0	0.0
Istanbul	ssp370	2097	Turkey		17.40644369181551	0.0	0.0	0.0	0.0	0.0	0.0	0.0	0.0	0.0	0.0
Istanbul	ssp370	2098	Turkey		17.355486317664322	0.0	0.0	0.0	0.0	0.0	0.0	0.0	0.0	0.0	0.0
Jerusalem	ssp370	2024	Israel	6067171.5	20.464478203113146	-2715781.1607728517	-595.2397064707468	200.81814470480572	-1391.2975576462989	-16.819418550026626	-46.8112129893674	13.172375889314225	-63974471.55297604	-31987235.77648802	-95961707.32946406	6067171.5
Jerusalem	ssp370	2025	Israel	6164624.0	20.426799556327683	-1788889.7846251177	-392.0854322465859	480.1552717630268	-1264.3261362561984	-11.078980317735812	-43.94099387322201	21.783033237750374	-42140095.92928315	-21070047.964641575	-63210143.89392473	6164624.0
Jerusalem	ssp370	2026	Israel	6264778.0	20.55024436481194	-3156564.722464909	-691.849802184074	67.97926309898025	-1451.6788674671286	-19.549286229040355	-48.17614682887427	9.077574370793542	-74357817.5441028	-37178908.7720514	-111536726.31615421	6264778.0
Jerusalem	ssp370	2027	Israel	6368829.999999999	20.57201938244606	-2540471.3298880933	-556.8156339480595	253.6512444235002	-1367.2825123196194	-15.733686951260523	-46.268347189984354	14.800973287463407	-59844774.37748538	-29922387.18874269	-89767161.56622806	6368829.999999999
Jerusalem	ssp370	2028	Israel	6476237.0	20.491718037554666	-2276721.288415854	-499.0074056801716	333.1375582918465	-1331.1523696521895	-14.100226050881759	-45.451616739795035	17.251164638031412	-53631729.75924354	-26815864.87962177	-80447594.6388653	6476237.0
Jerusalem	ssp370	2029	Israel	6587328.5	20.50069587582419	-2946545.1882601464	-645.8181234542633	131.27282135247037	-1422.9090682609967	-18.248589950380868	-47.525798689544544	11.028618788782836	-69410479.03589675	-34705239.517948374	-104115718.55384512	6587328.5
Jerusalem	ssp370	2030	Israel	6703162.0	20.57206688143795	-1742600.76264684	-381.9398931828539	494.10538797565846	-1257.9851743413658	-10.792302419615936	-43.797654924162046	22.21305008493026	-41049685.640509464	-20524842.820254732	-61574528.4607642	6703162.0
Jerusalem	ssp370	2031	Israel	6821984.0	20.652078244295463	-2019698.675691477	-442.6736823433223	410.59642788001406	-1295.9437925666584	-12.508429567912799	-44.655718498310534	19.63885936248485	-47577160.24395605	-23788580.121978026	-71365740.36593407	6821984.0
Jerusalem	ssp370	2032	Israel	6940308.500000001	20.69815790614003	41203.0662700152	9.030809045498017	1031.6901035396425	-1013.628485448646	0.2551794773230256	-38.273913975692565	38.784272930338574	970602.6498245804	485301.3249122902	1455903.9747368707	6940308.500000001
Jerusalem	ssp370	2033	Israel	7057800.5	20.691077595232336	269181.10586770345	58.99859854636156	1100.3958141033297	-982.3986170106064	1.6670966537116385	-37.56795538749832	40.90214869492141	6340981.831921671	3170490.9159608353	9511472.747882506	7057800.5
Jerusalem	ssp370	2034	Israel	7176860.500000001	20.866459389831412	328696.5815966064	72.0430863773538	1118.3319848709436	-974.245812116236	2.0356888329883702	-37.38365929785993	41.45503696383659	7742961.919263101	3871480.9596315506	11614442.878894651	7176860.500000001
Jerusalem	ssp370	2035	Israel	7299214.0	20.86405152816091	3632460.4952851227	796.1557249940149	2113.9868629688526	-521.675412980823	22.496611405621508	-27.153198011543353	72.14642082278641	85568286.5687173	42784143.28435865	128352429.85307595	7299214.0
Jerusalem	ssp370	2036	Israel	7421378.000000001	20.838855224214484	1386897.8541659312	303.9776118720008	1437.2419574260832	-829.2867336820818	8.589357578685437	-34.106824925011416	51.285540082382084	32670547.465237416	16335273.732618708	49005821.19785613	7421378.000000001
Jerusalem	ssp370	2037	Israel	7544888.0	20.780543849579878	-1543344.5363567127	-338.26729563981166	554.1552095973414	-1230.6898008769647	-9.558265628625804	-43.180636528666966	24.064105271415528	-36355893.67940612	-18177946.83970306	-54533840.51910918	7544888.0
Jerusalem	ssp370	2038	Israel	7671236.0	20.94327142618195	2440246.3533810424	534.8485158095589	1754.6894503402257	-684.9924187211079	15.112972052208036	-30.84501768825008	61.070961792666225	57483818.34720764	28741909.17360382	86225727.52081147	7671236.0
Jerusalem	ssp370	2039	Israel	7796574.500000001	20.9381787483035	3751170.416705384	822.1743379080447	2149.762455725644	-505.413779909554	23.23180755590316	-26.785599936402527	73.24921504820892	88364684.37891327	44182342.189456634	132547026.5683699	7796574.500000001
Jerusalem	ssp370	2040	Israel	7917635.5	20.882767771625364	1172483.021866939	256.98258013523514	1372.6237887880304	-858.6586285175604	7.261440270818468	-34.77078357894487	49.29366412058167	27619670.83807033	13809835.419035165	41429506.25710549	7917635.5
Jerusalem	ssp370	2041	Israel	8038561.0	20.982045570312167	3278560.5456027063	718.5886127348551	2007.3320836125079	-570.154858142798	20.30483267745373	-28.24908737562717	68.85875273053475	77231619.90699159	38615809.95349579	115847429.86048737	8038561.0
Jerusalem	ssp370	2042	Israel	8161729.000000001	20.935143795302267	3855264.366039493	844.9894500908633	2181.133234977019	-491.1543347952927	23.876483838242848	-26.463261795232633	74.21622947171844	90816780.11354049	45408390.05677024	136225170.17031074	8161729.000000001
Jerusalem	ssp370	2043	Israel	8281487.999999999	21.10997256558908	4301152.968659793	942.7184588843536	2315.510622068068	-430.0737042993612	26.637968136934248	-25.082519645886997	78.35845591975533	101320383.3258153	50660191.66290765	151980574.98872295	8281487.999999999
Jerusalem	ssp370	2044	Israel	8398573.0	20.9815685315135	3562039.02617965	780.7208824503498	2092.763954471313	-531.322189570614	22.060476056830808	-27.371265685938674	71.49221779960047	83909398.75511864	41954699.37755932	125864098.13267796	8398573.0
Jerusalem	ssp370	2045	Israel	8512937.0	21.021115160277965	4726643.596747379	1035.976678739167	2443.740674368437	-371.78731689010306	29.273123379295527	-23.7649420247064	82.31118878329727	111343480.35433336	55671740.17716668	167015220.53150004	8512937.0
Jerusalem	ssp370	2046	Israel	8625262.5	21.193659423996863	6184713.319666407	1355.553604310461	2883.1589470289655	-172.05173840804423	38.30326369366185	-19.249871867523098	95.85639925484708	145690592.4701695	72845296.23508476	218535888.70525426	8625262.5
Jerusalem	ssp370	2047	Israel	8736847.5	21.191757411788675	6425786.014647006	1408.3914552651133	2955.810992091612	-139.02808156138667	39.79627889548567	-18.503364266611214	98.09592205758261	151369436.73420703	75684718.36710352	227054155.10131055	8736847.5
Jerusalem	ssp370	2048	Israel	8847262.999999998	21.268068337144467	6508582.465232565	1426.5386225167415	2980.7633470626015	-127.68610202911827	40.3090551739907	-18.246976127358778	98.86508647533984	153319836.58570525	76659918.29285263	229979754.87855786	8847262.999999998
Jerusalem	ssp370	2049	Israel	8959536.5	21.2011971680403	5532993.6728541395	1212.7109419954434	2686.7502863458167	-261.3284023549302	34.26702333845991	-21.267992045124195	89.80203872204382	130338317.18093276	65169158.59046638	195507475.77139914	8959536.5
Jerusalem	ssp370	2050	Israel	9074603.5	21.274004229433586	3757922.590485205	823.6542664077317	2151.7973574127127	-504.48882459724996	23.27362522463332	-26.76469110203744	73.3119415513043	88523742.38978592	44261871.19489296	132785613.58467887	9074603.5
Jerusalem	ssp370	2051	Israel	9191064.999999998	21.260707945617693	5162281.978103562	1131.4590636939472	2575.028953681259	-312.1108262933651	31.97112584662213	-22.415940791042914	86.3581924842874	121605623.5778047	60802811.78890235	182408435.36670706	9191064.999999998
Jerusalem	ssp370	2052	Israel	9309558.0	21.299371838450156	5226570.7394945165	1145.5497511221013	2594.4036488949714	-303.3041466507691	32.3692800136499	-22.21686370752918	86.95542373482871	123120045.87227678	61560022.93613839	184680068.80841517	9309558.0
Jerusalem	ssp370	2053	Israel	9431015.0	21.504529756081592	6733165.986116997	1475.7624079160698	3048.446051986678	-96.92123615453897	41.69994936375595	-17.551529032476196	100.95142775998767	158610252.5719477	79305126.28597385	237915378.85792154	9431015.0
Jerusalem	ssp370	2054	Israel	9556490.000000002	21.32854705972515	6793311.079116358	1488.9448940529167	3066.571970424842	-88.6821823190096	42.07244089860349	-17.36528326505234	101.51016506225918	160027064.27854484	80013532.13927242	240040596.41781726	9556490.000000002
Jerusalem	ssp370	2055	Israel	9684372.5	21.438287014090985	9589170.72050964	2101.7360483308958	3909.1598075570646	294.3122891047276	59.387802752843925	-8.707602337932201	127.48320784361994	225887909.65075848	112943954.82537924	338831864.4761377	9684372.5
Jerusalem	ssp370	2056	Israel	9811504.0	21.366122267561988	7611117.776187225	1668.190197520503	3313.034262692775	23.346132348232686	47.13729418270685	-14.832856623000737	109.10744498841444	179291779.72516993	89645889.86258496	268937669.5877549	9811504.0
Jerusalem	ssp370	2057	Israel	9938997.500000002	21.45647644159275	4595385.677112757	1007.2078196411678	2404.183493108687	-389.7678538263524	28.460214769342628	-24.171396329682757	81.09182586836806	108251494.82653831	54125747.413269155	162377242.23980746	9938997.500000002
Jerusalem	ssp370	2058	Israel	10067589.500000002	21.473636126757334	8336766.807663127	1827.2365605837142	3531.72301190469	122.75010926273922	51.63139516444369	-12.58580613213229	115.84859646101964	196385577.2638455	98192788.63192275	294578365.8957683	10067589.500000002
Jerusalem	ssp370	2059	Israel	10196833.5	21.438633139845855	7589823.371051575	1663.522930641457	3306.6167707340846	20.429090548828526	47.00541333828407	-14.898797045212078	108.90962372178012	178790156.71693006	89395078.35846503	268185235.0753951	10196833.5
Jerusalem	ssp370	2060	Israel	10329108.0	21.474046340464916	7451366.549835938	1633.1762301010433	3264.8900574910167	1.4624027110696716	46.14792037796428	-15.327543525371958	107.62338428130087	175528589.80641553	87764294.90320776	263292884.70962328	10329108.0
Jerusalem	ssp370	2061	Israel	10462390.5	21.601370912171983	12425171.170311436	2723.3251880134812	4763.844874620619	682.8055014063436	76.95176529233461	0.07437893181328548	153.82915165285584	292694334.52795446	146347167.26397723	439041501.7919317	10462390.5
Jerusalem	ssp370	2062	Israel	10593953.5	21.792994123770818	9097769.358980015	1994.0316403244026	3761.0662465481355	226.997034100669	56.34444812066644	-10.229279654020985	122.9181758953535	214312182.24003989	107156091.12001994	321468273.36005986	10593953.5
Jerusalem	ssp370	2063	Israel	10727778.999999998	21.785781634625277	7669208.176578513	1680.9223400720177	3330.5409587011072	31.303721442929373	47.497060563014514	-14.65297343284685	109.64709455887655	180660189.93473032	90330094.96736516	270990284.9020955	10727778.999999998
Jerusalem	ssp370	2064	Israel	10860500.5	21.86571979186539	9257535.625262186	2029.04890416707	3809.214984331803	248.88282400233652	57.33391507094521	-9.73454617888153	124.40237632077168	218075726.44788226	109037863.22394113	327113589.6718234	10860500.5
Jerusalem	ssp370	2065	Israel	10991778.5	21.817772787148158	8252321.293110295	1808.727954654327	3506.2736787517815	111.18223055687236	51.10840587706963	-12.84730077581932	115.0641125299588	194396331.13217297	97198165.56608649	291594496.6982595	10991778.5
Jerusalem	ssp370	2066	Israel	11123187.5	21.82867228535754	5998952.829446486	1314.8389763170533	2827.17633353803	-197.49838090392382	37.15280890732025	-19.825099260693946	94.13071707533473	141314713.67371312	70657356.83685656	211972070.5105697	11123187.5
Jerusalem	ssp370	2067	Israel	11253646.499999998	21.873153841393982	12449776.388384674	2728.7181125226834	4771.260145820773	686.1760792245948	77.10415071545549	0.15057164337363815	154.05772978753757	293273948.91162336	146636974.45581168	439910923.36743504	11253646.499999998
Jerusalem	ssp370	2068	Israel	11384751.0	21.923243285368052	9598805.46576256	2103.847773317836	3912.063429414108	295.632117221566	59.44747280850672	-8.677767310100705	127.57271292711428	226114871.1397789	113057435.56988946	339172306.7096684	11384751.0
Jerusalem	ssp370	2069	Israel	11516848.000000002	21.851432342438983	7431935.8689141	1628.9174507209138	3259.034235843339	-1.1993344015106686	46.0275819796221	-15.387712724543334	107.442876683787	175070869.73609313	87535434.86804657	262606304.6041397	11516848.000000002
Jerusalem	ssp370	2070	Israel	11649567.5	21.92633372889949	5922997.023162681	1298.1911283644392	2804.2855426031856	-207.9032858743078	36.68239821457223	-20.06030460706802	93.42510103621254	139525455.89456144	69762727.94728072	209288183.84184217	11649567.5
Jerusalem	ssp370	2071	Israel	11779553.0	22.061962904536585	5764387.134538985	1263.4273171592451	2756.4853021960434	-229.6306678775543	35.70009296057489	-20.551457234066646	91.95164315521666	135789151.97054052	67894575.98527026	203683727.9558108	11779553.0
Jerusalem	ssp370	2072	Israel	11902445.5	22.025620061800065	10235729.714445364	2243.4476086455743	4104.013202989748	382.882014301402	63.39208207157603	-6.70546267856605	133.48962682171805	241118617.69245175	120559308.84622587	361677926.53867763	11902445.5
Jerusalem	ssp370	2073	Israel	12021648.5	22.06616997658967	8772570.487805251	1922.755175409385	3663.0611072899874	182.44924352878365	54.33042136280804	-11.236293032949987	119.89713575856601	206651614.35867566	103325807.17933783	309977421.53801346	12021648.5
Jerusalem	ssp370	2074	Israel	12142711.000000002	22.040672387658656	8147793.781224261	1785.8178150628676	3474.7722368135246	96.86339331220984	50.4610444483221	-13.170981490193078	114.09307038683741	191934022.15373027	95967011.07686514	287901033.2305954	12142711.000000002
Jerusalem	ssp370	2075	Israel	12265012.499999998	22.290072455689746	6752786.30612418	1480.062752027233	3054.359025139527	-94.23352108506174	41.82146223786107	-17.490772595423522	101.13369707114535	159072439.88743913	79536219.94371957	238608659.8311587	12265012.499999998
Jerusalem	ssp370	2076	Israel	12387185.000000002	22.128503089092977	8509204.808565553	1865.0311909184932	3583.6906286150106	146.3717532219755	52.69934090064649	-12.051833264030918	117.45051506532403	200447623.9937983	100223811.99689914	300671435.99069744	12387185.000000002
Jerusalem	ssp370	2077	Israel	12511515.5	22.195249696890432	4530328.486094884	992.9487092810857	2384.5772163635756	-398.67979780140354	28.057301551877302	-24.372852938415363	80.48745604216992	106718970.97071141	53359485.485355705	160078456.45606712	12511515.5
Jerusalem	ssp370	2078	Israel	12637940.0	22.19743480054241	10619378.097126916	2327.5349253976956	4219.633263523913	435.43658727147726	65.76809926234424	-5.517454083181974	137.05365260787048	250156055.20719692	125078027.60359846	375234082.81079537	12637940.0
Jerusalem	ssp370	2079	Israel	12762235.0	22.175996368937408	5480283.420818443	1201.1580100424142	2670.8650049104017	-268.5489848255736	33.94057737747005	-21.431215025619053	89.31236978055887	129096644.77812089	64548322.389060445	193644967.16718134	12762235.0
Jerusalem	ssp370	2080	Israel	12886607.500000002	22.20924577356034	11463885.755557448	2512.6324943687705	4474.1424208591425	551.1225678783996	70.9983173598144	-2.9023450344468813	144.898979754076	270049753.54744184	135024876.77372092	405074630.32116276	12886607.500000002
Jerusalem	ssp370	2081	Israel	13009492.5	22.464062104974914	6877200.52959841	1507.3316229256945	3091.853722624912	-77.19047677352341	42.59198636123813	-17.105510533735014	102.28948325621135	162003211.45158562	81001605.72579281	243004817.17737842	13009492.5
Jerusalem	ssp370	2082	Israel	13128333.0	22.385716743022847	5881792.21970329	1289.15993856512	2791.8676566291215	-213.54777949888216	36.42720797845722	-20.18789972512534	93.04231568203997	138554812.32252607	69277406.16126303	207832218.4837891	13128333.0
Jerusalem	ssp370	2083	Israel	13246875.999999998	22.453552270935567	8713503.770599272	1909.809045610815	3645.2601788169513	174.35791240467665	53.964608441865124	-11.419199493421473	119.34841637715212	205260205.4800066	102630102.7400033	307890308.2200099	13246875.999999998
Jerusalem	ssp370	2084	Israel	13367842.499999998	22.487535296724943	10228346.25984034	2241.829317225295	4101.7880522868645	381.8705821637275	63.346354744521506	-6.728326342093268	133.42103583113717	240944688.8746904	120472344.4373452	361417033.3120356	13367842.499999998
Jerusalem	ssp370	2085	Israel	13488819.999999998	22.631450471596906	4690574.664818029	1028.071159412186	2432.8705852938383	-376.72826646946555	29.049740703424817	-23.876633362641726	81.97611476949169	110493820.2664771	55246910.13323855	165740730.39971563	13488819.999999998
Jerusalem	ssp370	2086	Israel	13607884.5	22.56237130707976	6751273.184385552	1479.731108906438	3053.9030158484347	-94.44079803555837	41.81209114853816	-17.49545814008504	101.11964043716154	159036795.93901566	79518397.96950783	238555193.9085235	13607884.5
Jerusalem	ssp370	2087	Israel	13725017.500000002	22.652714743570872	5522172.238861318	1210.3391208463315	2683.4890322657884	-262.8107905731247	34.20000386344984	-21.30150178262936	89.70150950952834	130083401.3831741	65041700.69158705	195125102.07476115	13725017.500000002
Jerusalem	ssp370	2088	Israel	13839428.500000002	22.62580762510417	11412442.981251456	2501.357365753759	4458.639119013501	544.0756124940169	70.6797211618132	-3.061643133447575	144.42108545707381	268837938.5643421	134418969.28217104	403256907.84651315	13839428.500000002
Jerusalem	ssp370	2089	Israel	13950820.499999998	22.645084992145826	5965704.558853391	1307.5516841322658	2817.156306783946	-202.05293851941656	36.9468951955503	-19.928056116579043	93.82184650767954	140531498.67393082	70265749.33696541	210797248.01089624	13950820.499999998
Jerusalem	ssp370	2090	Israel	14063141.0	22.747210307199143	4984048.924367319	1092.394284792853	2521.314882692255	-336.5263131065492	30.867290098167928	-22.967858665270143	84.70243886160588	117407065.31738703	58703532.658693515	176110597.97608054	14063141.0
Jerusalem	ssp370	2091	Israel	14178698.999999998	22.888621123794874	3811126.3693425143	835.3153686230323	2167.8313729587517	-497.20063571268724	23.603127703687647	-26.599939862510233	73.80619526988562	89777040.58854401	44888520.294272006	134665560.88281602	14178698.999999998
Jerusalem	ssp370	2092	Israel	14294650.5	22.793550105806226	2429223.0601060493	532.4324515301084	1751.3673619559825	-686.5024588957644	15.044702419120355	-30.879152504793943	60.96855734303463	57224147.438436575	28612073.719218288	85836221.15765487	14294650.5
Jerusalem	ssp370	2093	Israel	14410533.500000002	22.860708680064025	5166383.31623581	1132.3579871201925	2576.264973392347	-311.5489991519619	31.996526318374976	-22.40324055516662	86.39629319191656	121702237.01023446	60851118.50511723	182553355.51535168	14410533.500000002
Jerusalem	ssp370	2094	Israel	14523537.0	23.09018768274142	6547301.469239163	1435.0249795592847	2992.432087996098	-122.38212887752957	40.54885031788233	-18.12707855541305	99.22477919117716	154231923.2649114	77115961.6324557	231347884.89736712	14523537.0
Jerusalem	ssp370	2095	Israel	14632560.5	22.787339106983847	5953417.321623742	1304.8585910408362	2813.4533037832325	-203.73612170156025	36.87079768490648	-19.966104871901067	93.70770024171364	140242053.58904445	70121026.79452223	210363080.38356668	14632560.5
Jerusalem	ssp370	2096	Israel	14740255.5	23.049169101151623	6614536.263080246	1449.7613727299324	3012.694628605738	-113.17188314587497	40.96524989936282	-17.918878764672897	99.84937856339806	155815743.96007097	77907871.98003548	233723615.94010645	14740255.5
Jerusalem	ssp370	2097	Israel	14844559.5	22.990215843791947	8414359.03076578	1844.243075236351	3555.1069695520646	133.3791809206366	52.11194053954236	-12.34553344458297	116.56941452366812	198213383.39981574	99106691.69990787	297320075.0997236	14844559.5
Jerusalem	ssp370	2098	Israel	14944835.499999998	23.05603371665423	4200875.295059121	920.7397906979047	2285.2899533117015	-443.81037191589144	26.016926873420374	-25.39304027764389	77.42689402448462	98958185.93309921	49479092.966549605	148437278.89964882	14944835.499999998
Kolkata	ssp370	2024	India	966282240.5	26.34291435068857	-1993520649.2524235	-436936.03271291894	-363928.2314037804	-509943.8340220575	-42327.146595507875	-51757.09110993394	-32897.20208108181	-2381789840.7851033	-1190894920.3925517	-3572684761.177655	966282240.5
Kolkata	ssp370	2025	India	982970176.0	26.406204687078695	-2075799127.4605784	-454969.67177224054	-388724.4851103476	-521214.85843413346	-44074.112803295546	-52630.57421382778	-35517.65139276329	-2480093333.946763	-1240046666.9733815	-3720140000.9201446	982970176.0
Kolkata	ssp370	2026	India	999196152.0	26.493011203934152	-2197688710.9266133	-481685.19691548106	-425458.3321823033	-537912.0616486588	-46662.11622817387	-53924.57592626694	-39399.65653008082	-2625722811.978885	-1312861405.9894426	-3938584217.9683275	999196152.0
Kolkata	ssp370	2027	India	1014997444.0000001	26.636884495393193	-2387234914.0719237	-523229.570207604	-482581.8454589723	-563877.2949562356	-50686.629307664654	-55936.83246601231	-45436.42614931692	-2852186089.989135	-1426093044.9945674	-4278279134.983702	1014997444.0000001
Kolkata	ssp370	2028	India	1030499525.9999999	26.64463555603283	-2497564791.028914	-547411.4610474922	-515831.9453638186	-578990.9767311658	-53029.1928911283	-57108.11425774418	-48950.27152451246	-2984004428.6503043	-1492002214.3251522	-4476006642.975456	1030499525.9999999
Kolkata	ssp370	2029	India	1045876848.4999999	26.685576500207222	-2681853707.447481	-587803.552317315	-571371.0708598251	-604236.033774805	-56942.08137016119	-59064.55849726059	-54819.60424306163	-3204186481.472067	-1602093240.7360334	-4806279722.2081	1045876848.4999999
Kolkata	ssp370	2030	India	1061021597.4999999	26.505753569346115	-1977838698.973292	-433498.89292571205	-359202.1641963709	-507795.62165505317	-41994.18179345432	-51590.60870890716	-32397.75487800144	-2363053586.474152	-1181526793.237076	-3544580379.7112284	1061021597.4999999
Kolkata	ssp370	2031	India	1075785366.5	26.669023725161892	-2547095395.319731	-558267.4839057535	-530758.976793928	-585775.9910175791	-54080.84447525763	-57633.940049808836	-50527.74890070646	-3043181889.466693	-1521590944.7333465	-4564772834.200039	1075785366.5
Kolkata	ssp370	2032	India	1090202653.9999998	26.741597966110575	-2728696765.744372	-598070.5239988253	-585488.1569219017	-610652.891075749	-57936.67001224898	-59561.85281830447	-56311.4872061934	-3260152954.8590684	-1630076477.4295342	-4890229432.288603	1090202653.9999998
Kolkata	ssp370	2033	India	1104160006.5000002	26.651951455335862	-2625296286.3582687	-575407.4052292686	-554326.3686137613	-596488.441844776	-55741.23388739037	-58464.1347558752	-53018.33301890557	-3136613621.857201	-1568306810.9286005	-4704920432.785802	1104160006.5000002
Kolkata	ssp370	2034	India	1117312448.5	26.63695466644293	-2212908680.5299144	-485021.08066414983	-430045.1723367229	-539996.9889915768	-46985.272090552084	-54086.15385745607	-39884.39032364811	-2643907107.682965	-1321953553.8414824	-3965860661.5244474	1117312448.5
Kolkata	ssp370	2035	India	1129905319.0000002	26.665204988144573	-2464896808.2105303	-540251.3552242848	-505986.79985690844	-574515.9105916611	-52335.57454398383	-56761.30508417194	-47909.84400379575	-2944973847.4396524	-1472486923.7198262	-4417460771.159479	1129905319.0000002
Kolkata	ssp370	2036	India	1142411153.9999998	26.691350233157053	-2693104103.959514	-590269.3926487197	-574761.6013155064	-605777.1839819329	-57180.953830599865	-59183.99472747993	-55177.91293371985	-3217628067.907207	-1608814033.9536035	-4826442101.86081	1142411153.9999998
Kolkata	ssp370	2037	India	1154404064.0	26.799026162532666	-2667988484.0640287	-584764.5992469694	-567192.5103880998	-602336.6881058391	-56647.68996621418	-58917.36279528712	-54378.01713714136	-3187620789.91161	-1593810394.955805	-4781431184.867415	1154404064.0
Kolkata	ssp370	2038	India	1165909952.5	26.85746831700883	-2848498729.0773945	-624328.4885649674	-621592.858200347	-627064.1189295878	-60480.3483364874	-60833.691980423726	-60127.00469255106	-3403288216.2267733	-1701644108.1133866	-5104932324.34016	1165909952.5
Kolkata	ssp370	2039	India	1177063576.5	26.91035662312724	-3048799243.2190495	-668229.971116563	-681957.3967087909	-654502.545524335	-64733.20081052948	-62960.11821744476	-66506.28340361427	-3642600374.776754	-1821300187.388377	-5463900562.165131	1177063576.5
Kolkata	ssp370	2040	India	1187489922.5	26.846984058509815	-2961697595.712643	-649139.1990603644	-655707.5851315178	-642570.8129892108	-62883.82733948191	-62035.431481920954	-63732.22319704268	-3538534324.984809	-1769267162.4924045	-5307801487.477213	1187489922.5
Kolkata	ssp370	2041	India	1197338409.5	26.899282022671752	-3102535782.3274465	-680007.842701965	-698151.9701387188	-661863.7152652113	-65874.15431368425	-63530.59496902209	-68217.71365834621	-3706802941.715455	-1853401470.8577275	-5560204412.573183	1197338409.5
Kolkata	ssp370	2042	India	1206887167.0	26.87039233980852	-2897427496.269246	-635052.6019220855	-636338.5140663844	-633766.6897777866	-61519.22149912207	-61353.12856174105	-61685.31443650315	-3461746622.796766	-1730873311.398383	-5192619934.195148	1206887167.0
Kolkata	ssp370	2043	India	1216176185.0	26.933541944978654	-3389554029.032401	-742915.9515688043	-784650.6198306229	-701181.2833069859	-71968.2288387806	-66577.63223157027	-77358.82544599082	-4049722461.700397	-2024861230.8501985	-6074583692.550595	1216176185.0
Kolkata	ssp370	2044	India	1225212048.5	26.842824690207856	-2934596915.8828917	-643199.3240291859	-647540.2569636474	-638858.3910947243	-62308.415969440786	-61747.72579690043	-62869.10614198122	-3506155365.719416	-1753077682.859708	-5259233048.579124	1225212048.5
Kolkata	ssp370	2045	India	1233982473.5	26.98624802189175	-3325855417.7214236	-728954.6121033847	-765453.7780656709	-692455.4461410986	-70615.75703975497	-65901.39633205747	-75330.11774745242	-3973617553.8583465	-1986808776.9291732	-5960426330.787519	1233982473.5
Kolkata	ssp370	2046	India	1242459047.4999998	26.969799015046544	-3467341026.1534967	-759965.1564172638	-808093.2764972546	-711837.036337273	-73619.83030656728	-67403.43296546364	-79836.22764767095	-4142659687.8874745	-2071329843.9437373	-6213989531.831212	1242459047.4999998
Kolkata	ssp370	2047	India	1250636428.5	27.10737989079817	-3375556494.3438463	-739847.998760354	-780432.1847190036	-699263.8128017044	-71671.02815367116	-66429.03188901552	-76913.0244183265	-4032998689.147687	-2016499344.5738435	-6049498033.721531	1250636428.5
Kolkata	ssp370	2048	India	1258490295.5	26.89451425325387	-2827016566.6839657	-619620.0694102433	-615118.7818626014	-624121.3569578852	-60024.23134710184	-60605.63348573092	-59442.829208472765	-3377622068.1655807	-1688811034.0827904	-5066433102.248371	1258490295.5
Kolkata	ssp370	2049	India	1266023045.0	27.031631724429953	-3595541252.7650595	-788063.8362225378	-846728.9612295062	-729398.7112155692	-76341.82357380446	-68764.4295990823	-83919.2175485269	-4295828905.09334	-2147914452.54667	-6443743357.64001	1266023045.0
Kolkata	ssp370	2050	India	1273258124.5000002	27.05814643256352	-3486312736.7932625	-764123.3395711851	-813810.7783338963	-714435.9008084738	-74022.64448244148	-67604.8400534007	-80440.44891148197	-4165326434.6207213	-2082663217.3103607	-6247989651.931082	1273258124.5000002
Kolkata	ssp370	2051	India	1280176072.5	27.147344476197908	-4087295905.529092	-895845.6779242435	-994928.9935693517	-796762.3622791353	-86782.93502372396	-73984.98532404202	-99580.88472340583	-4883360434.576735	-2441680217.2883673	-7325040651.865102	1280176072.5
Kolkata	ssp370	2052	India	1286737996.5	27.1672511143826	-3949498268.9320583	-865643.4562043457	-953400.9387044922	-777885.9737041992	-83857.16609981409	-72522.10086208703	-95192.23133754107	-4718724562.330294	-2359362281.165147	-7078086843.4954405	1286737996.5
Kolkata	ssp370	2053	India	1292943126.9999998	27.197747335836738	-3982016624.555949	-872770.7670260206	-963200.9910842951	-782340.542967746	-84547.60750861159	-72867.3215664858	-96227.89345073739	-4757576374.120182	-2378788187.060091	-7136364561.180273	1292943126.9999998
Kolkata	ssp370	2054	India	1298779363.5	27.037930828949033	-3406398065.1583433	-746607.7951032575	-789726.904690496	-703488.6855160191	-72325.86746501204	-66756.45154468599	-77895.28338533803	-4069847136.173986	-2034923568.086993	-6104770704.260979	1298779363.5
Kolkata	ssp370	2055	India	1304244531.5	27.222295592222192	-3961807345.1603575	-868341.3359256168	-957110.52332124	-779572.1485299936	-84118.51682831824	-72652.77622633905	-95584.25743029728	-4733431022.843257	-2366715511.4216285	-7100146534.264885	1304244531.5
Kolkata	ssp370	2056	India	1309325750.0	27.271854893835922	-4575047196.538604	-1002750.0704742734	-1141922.5333256428	-863577.607622904	-97139.04565866734	-79163.04064151367	-115115.0506758211	-5466108885.259575	-2733054442.6297874	-8199163327.889362	1309325750.0
Kolkata	ssp370	2057	India	1314007254.5	27.324791149939173	-4408931132.441888	-966341.0701243083	-1091860.1578444408	-840821.9824041759	-93612.00970871354	-77399.52266653674	-109824.49675089013	-5267639130.755113	-2633819565.3775563	-7901458696.132669	1314007254.5
Kolkata	ssp370	2058	India	1318284099.0	27.377641940310074	-4526363883.330208	-992079.7552505154	-1127250.8498929755	-856908.6606080553	-96105.38406318864	-78646.20984377428	-113564.55828260274	-5407943738.6587715	-2703971869.3293858	-8111915607.988157	1318284099.0
Kolkata	ssp370	2059	India	1322146883.9999998	27.248872132474226	-4439278603.415683	-972992.5706117154	-1101005.9710146256	-844979.1702088052	-94256.35811473185	-77721.69686954592	-110791.01935991789	-5303897244.302118	-2651948622.151059	-7955845866.453177	1322146883.9999998
Kolkata	ssp370	2060	India	1325615656.0	27.3890034028245	-5214382990.052885	-1142878.463573294	-1334599.073836796	-951157.8533097919	-110713.65290739352	-85950.34426587669	-135476.96154891016	-6229965280.934944	-3114982640.467472	-9344947921.402416	1325615656.0
Kolkata	ssp370	2061	India	1328674113.5	27.4706766950881	-5131384972.361823	-1124687.1172300477	-1309585.9726148325	-939788.261845263	-108951.40917881083	-85069.22240158543	-132833.5959560363	-6130802106.770696	-3065401053.385348	-9196203160.156044	1328674113.5
Kolkata	ssp370	2062	India	1331307029.0	27.426136405571526	-5149689206.975957	-1128699.004268762	-1315102.3172930647	-942295.6912444594	-109340.05126391859	-85263.54344413933	-133416.55908369785	-6152671376.127717	-3076335688.0638585	-9229007064.191576	1331307029.0
Kolkata	ssp370	2063	India	1333540341.0	27.445198355300597	-5021844816.829351	-1100678.316017451	-1276573.870947512	-924782.76108739	-106625.61324433921	-83906.32443434968	-129344.90205432884	-5999927300.079797	-2999963650.0398984	-8999890950.119696	1333540341.0
Kolkata	ssp370	2064	India	1335384415.0	27.572024640576057	-5340046216.845624	-1170421.0886237575	-1372470.1832811832	-968371.9939663315	-113381.77968306247	-87284.40765371124	-139479.15171241364	-6380103378.098581	-3190051689.0492907	-9570155067.147873	1335384415.0
Kolkata	ssp370	2065	India	1336820041.5	27.522875131111164	-5694916712.866959	-1248200.9233681597	-1479417.4560547364	-1016984.390681583	-120916.51754150617	-91051.77658293312	-150781.25850007945	-6804090429.617121	-3402045214.8085604	-10206135644.425682	1336820041.5
Kolkata	ssp370	2066	India	1337879369.9999998	27.76147181378104	-6074647379.576733	-1331429.5626470142	-1593856.8350631613	-1069002.290230867	-128979.09547500173	-95083.06554968088	-162875.1254003225	-7257779557.21303	-3628889778.606515	-10886669335.819546	1337879369.9999998
Kolkata	ssp370	2067	India	1338572432.0	27.768148709268946	-5733844220.411653	-1256732.9798163117	-1491149.0336709456	-1022316.9259616779	-121743.04036636844	-91465.03799536431	-152021.04273737298	-6850599675.474089	-3425299837.7370443	-10275899513.211132	1338572432.0
Kolkata	ssp370	2068	India	1338880918.0	27.515469644763417	-5121715666.139431	-1122567.8172360985	-1306671.9351231523	-938463.6993490448	-108746.10699540707	-84966.57130988355	-132525.64268093044	-6119249552.581417	-3059624776.2907085	-9178874328.872126	1338880918.0
Kolkata	ssp370	2069	India	1338846025.0	27.651962060490902	-5561749426.341835	-1219013.5728968997	-1439284.8491567536	-998742.2966370453	-118089.06187377237	-89638.04874906615	-146540.07499847852	-6644986740.227522	-3322493370.113761	-9967480110.341282	1338846025.0
Kolkata	ssp370	2070	India	1338483265.9999998	27.761749722325344	-6059901509.249228	-1328197.5910683828	-1589412.8741425432	-1066982.3079942223	-128666.00585876696	-94926.52074156351	-162405.49097597058	-7240161699.001853	-3620080849.5009265	-10860242548.502779	1338483265.9999998
Kolkata	ssp370	2071	India	1337801299.5	27.6609657638858	-5630759186.252614	-1234138.9997266594	-1460082.3110476735	-1008195.6884056453	-119554.30188789465	-90370.66875612727	-148737.93501966188	-6727437225.569686	-3363718612.784843	-10091155838.354528	1337801299.5
Kolkata	ssp370	2072	India	1336807319.5	27.70857463125448	-5865617062.340747	-1285614.6985952912	-1530861.3969920422	-1040368.0001985402	-124540.88868548667	-92863.96215492325	-156217.81521604973	-7008037330.466904	-3504018665.233452	-10512055995.700356	1336807319.5
Kolkata	ssp370	2073	India	1335525319.5	27.770949803940105	-6412184937.21948	-1405410.3971988491	-1695580.4825719343	-1115240.311825764	-136145.81415894814	-98666.42489165413	-173625.20342624234	-7661057810.67796	-3830528905.33898	-11491586716.016941	1335525319.5
Kolkata	ssp370	2074	India	1333965938.5000002	27.811510282791186	-6294043980.39339	-1379516.4888534045	-1659976.3585969482	-1099056.619109861	-133637.40292158	-97412.21927297002	-169862.58657018986	-7519907062.7012615	-3759953531.3506308	-11279860594.051891	1333965938.5000002
Kolkata	ssp370	2075	India	1332123843.0	27.854360220122988	-6318748726.058972	-1384931.227629423	-1667421.6244139732	-1102440.8308448724	-134161.94295671035	-97674.48929053516	-170649.39662288543	-7549423442.312141	-3774711721.1560707	-11324135163.468212	1332123843.0
Kolkata	ssp370	2076	India	1330043716.5	27.791301856101523	-6326836771.365808	-1386703.9498884552	-1669859.117520143	-1103548.7822567676	-134333.67124028818	-97760.35343232418	-170906.98904825244	-7559086760.397584	-3779543380.198792	-11338630140.596376	1330043716.5
Kolkata	ssp370	2077	India	1327738488.0	27.825768538687587	-6342385292.495751	-1390111.8449306346	-1674544.9732031394	-1105678.7166581298	-134663.80302671186	-97925.41932553594	-171402.1867278879	-7577663598.154651	-3788831799.0773253	-11366495397.231976	1327738488.0
Kolkata	ssp370	2078	India	1325199140.0	27.94579588204	-6686095073.088515	-1465445.4954715143	-1778128.742696849	-1152762.2482461797	-141961.572565699	-101574.30409502948	-182348.8410363684	-7988316211.109123	-3994158105.5545616	-11982474316.663685	1325199140.0
Kolkata	ssp370	2079	India	1322430378.0	28.049795158495904	-7206631964.083937	-1579535.772949963	-1935002.8742297161	-1224068.67167021	-153013.79883774166	-107100.41723105087	-198927.18044443254	-8610235767.945171	-4305117883.972586	-12915353651.917757	1322430378.0
Kolkata	ssp370	2080	India	1319434532.5000002	27.962943891429816	-6787143140.803089	-1487593.0171623798	-1808581.5850217892	-1166604.4493029707	-144107.06144084584	-102647.04853260289	-185567.07434908854	-8109044963.632333	-4054522481.8161664	-12163567445.4485	1319434532.5000002
Kolkata	ssp370	2081	India	1316220490.4999998	28.197012425799176	-7978291512.063257	-1748666.632781047	-2167557.8064974565	-1329775.4590646375	-169397.95157846378	-115292.49360141189	-223503.40955551574	-9532188029.94503	-4766094014.972515	-14298282044.917545	1316220490.4999998
Kolkata	ssp370	2082	India	1312811008.0	28.16645646780087	-7775840613.700622	-1704293.8331399213	-2106545.206990909	-1302042.459288934	-165099.4413741183	-113143.2384992391	-217055.6442489975	-9290306666.359106	-4645153333.179553	-13935459999.538658	1312811008.0
Kolkata	ssp370	2083	India	1309203471.9999998	28.122889573630406	-7381322447.912744	-1617824.0981727154	-1987649.3214110003	-1247998.8749344302	-156722.88994780014	-108954.96278608011	-204490.81710952026	-8818949943.95396	-4409474971.97698	-13228424915.93094	1309203471.9999998
Kolkata	ssp370	2084	India	1305404528.5	28.29382300313314	-7993127231.229264	-1751918.2972557882	-2172028.845150226	-1331807.749361351	-169712.94889751577	-115449.99226093791	-223975.90553409368	-9549913236.455221	-4774956618.227611	-14324869854.68283	1305404528.5
Kolkata	ssp370	2085	India	1301410584.0	28.332072784876043	-8451601949.5827465	-1852405.9067579214	-2310199.308215659	-1394612.505300184	-179447.44882424286	-120317.24222430152	-238577.65542418463	-10097683046.033306	-5048841523.016653	-15146524569.04996	1301410584.0
Kolkata	ssp370	2086	India	1297214616.9999998	28.331845100357782	-8260129046.346251	-1810439.2430348538	-2252495.145596441	-1368383.3404732668	-175382.0273562508	-118284.53149030542	-232479.52322219615	-9868917813.08462	-4934458906.54231	-14803376719.62693	1297214616.9999998
Kolkata	ssp370	2087	India	1292851828.0	28.215262172217233	-7633269078.337716	-1673045.2774439421	-2063578.442908937	-1282512.111978947	-162072.3113165923	-111629.67347047618	-212514.94916270854	-9119967104.218231	-4559983552.109116	-13679950656.327347	1292851828.0
Kolkata	ssp370	2088	India	1288315344.5	28.387486143949086	-8588685635.537978	-1882451.6461453694	-2351512.1998734	-1413391.092417339	-182358.0588916401	-121772.547258	-242943.57052527997	-10261465914.632103	-5130732957.3160515	-15392198871.948154	1288315344.5
Kolkata	ssp370	2089	India	1283586973.4999998	28.451204772617018	-8971447116.028952	-1966344.5733762677	-2466864.9748158846	-1465824.1719366505	-190484.9881521552	-125836.0118882576	-255133.96441605286	-10718776154.191952	-5359388077.095976	-16078164231.287928	1283586973.4999998
Kolkata	ssp370	2090	India	1278691594.5000002	28.376436680131373	-8514047437.411021	-1866092.5890216527	-2329018.4963282896	-1403166.6817150163	-180773.31385530037	-120980.1747398302	-240566.4529707706	-10172290765.07951	-5086145382.539755	-15258436147.619265	1278691594.5000002
Kolkata	ssp370	2091	India	1273666990.0	28.332614871161237	-8186693286.884798	-1794343.7341117954	-2230363.8208272355	-1358323.6473963554	-173822.81292963203	-117504.92427699608	-230140.7015822681	-9781179295.853209	-4890589647.926604	-14671768943.779812	1273666990.0
Kolkata	ssp370	2092	India	1268534931.5	28.418775368476343	-8510439755.171678	-1865301.8641472762	-2327931.249626022	-1402672.4786685307	-180696.71424993797	-120941.87493714894	-240451.55356272694	-10167980430.541632	-5083990215.270816	-15251970645.812447	1268534931.5
Kolkata	ssp370	2093	India	1263289282.5	28.606031713235648	-9300738943.737705	-2038518.1246548982	-2566103.6078240024	-1510932.6414857947	-197476.63053587172	-129331.83308011589	-265621.42799162766	-11112202693.407518	-5556101346.703759	-16668304040.111279	1263289282.5
Kolkata	ssp370	2094	India	1257938504.0	28.527350513831248	-9026356767.167727	-1978379.5654066838	-2483413.088857707	-1473346.0419556606	-191650.8495913784	-126418.94260786919	-256882.7565748875	-10784380314.997816	-5392190157.498908	-16176570472.496723	1257938504.0
Kolkata	ssp370	2095	India	1252500266.0	28.607565868328166	-9201490947.367432	-2016765.139149085	-2536193.252753509	-1497337.0255446613	-195369.3614221813	-128278.19852327064	-262460.52432109194	-10993624604.155418	-5496812302.077709	-16490436906.233128	1252500266.0
Kolkata	ssp370	2096	India	1246993053.5000002	28.551966139974652	-9058407328.593798	-1985404.34599322	-2493072.1621641945	-1477736.5298222457	-192331.3586257132	-126759.19712503655	-257903.52012638963	-10822673222.384901	-5411336611.192451	-16234009833.57735	1246993053.5000002
Kolkata	ssp370	2097	India	1241437315.9999998	28.711216451254764	-9853564013.100658	-2159685.2631454086	-2732708.423248454	-1586662.1030423637	-209214.41101051407	-135200.72331743705	-283228.098703591	-11772699054.171867	-5886349527.085934	-17659048581.2578	1241437315.9999998
Kolkata	ssp370	2098	India	1235820795.0	28.802620530331456	-10130737488.52226	-2220435.613922746	-2816240.155567293	-1624631.0722781995	-215099.45781499683	-138143.24671967846	-292055.66891031543	-12103856380.353436	-6051928190.176718	-18155784570.53015	1235820795.0
Lisbon	ssp370	2024	Portugal	8572515.0	17.328375310555792	33158381.962458752	7267.590567114723	8722.916674554004	5812.264459675441	194.88070574570207	142.84787564631992	246.9135358450842	407079472.8118772	203539736.4059386	610619209.2178158	8572515.0
Lisbon	ssp370	2025	Portugal	8571492.5	17.396093603862155	34938768.557170734	7657.812286503651	9259.471538713782	6056.15303429352	205.3445153631454	148.07978045504154	262.6092502712494	428936957.81211627	214468478.90605813	643405436.7181745	8571492.5
Lisbon	ssp370	2026	Portugal	8569127.499999998	17.192693796983836	29466684.78378173	6458.451459459485	7610.350401528052	5306.552517390917	173.18361110476056	131.99932832584915	214.36789388367225	361757172.6170638	180878586.3085319	542635758.9255958	8569127.499999998
Lisbon	ssp370	2027	Portugal	8564096.5	17.280010751154055	31524444.706847765	6909.467333008205	8230.497227657543	5588.437438358867	185.2776181801459	138.0463318635418	232.50890449675	387019919.9249232	193509959.9624616	580529879.8873848	8564096.5
Lisbon	ssp370	2028	Portugal	8557784.500000002	17.373757976113083	35717338.30922313	7828.457711611027	9494.108998236421	6162.80642498563	209.92037865237347	150.36771209965562	269.47304520509147	438495318.18602043	219247659.09301022	657742977.2790307	8557784.500000002
Lisbon	ssp370	2029	Portugal	8549842.5	17.31617318484176	33729236.78007842	7392.70943125054	8894.955112740754	5890.463749760326	198.23577264438268	144.52540909566014	251.94613619310496	414087754.412343	207043877.2061715	621131631.6185145	8549842.5
Lisbon	ssp370	2030	Portugal	8542462.5	17.288756412621215	32817539.843336202	7192.88544511526	8620.197131804744	5765.573758425777	192.87748517849653	141.8462653627171	243.90870499427592	402895015.6112342	201447507.8056171	604342523.4168513	8542462.5
Lisbon	ssp370	2031	Portugal	8534830.5	17.43870866395269	37032680.92065349	8116.751982609461	9890.51362085927	6342.990344359652	217.6510000289881	154.2330227879629	281.06897727001314	454643542.1082328	227321771.0541164	681965313.1623492	8534830.5
Lisbon	ssp370	2032	Portugal	8520296.0	17.426429848932862	37773840.9678289	8279.198020346535	10113.876922747748	6444.519117945324	222.0069964472566	156.41102099709713	287.60297189741584	463742630.28494066	231871315.14247033	695613945.427411	8520296.0
Lisbon	ssp370	2033	Portugal	8497939.0	17.415150526400602	37377615.70847495	8192.354127885397	9994.466570613682	6390.241685157112	219.67827430802225	155.24665992748004	284.1098886885647	458878244.26408	229439122.13204	688317366.39612	8497939.0
Lisbon	ssp370	2034	Portugal	8471263.5	17.400708289278096	36666903.70375043	8036.581633699201	9780.279391107662	6292.883876290739	215.50122920312361	153.15813737503063	277.84432103121634	450152961.2110086	225076480.6055043	675229441.816513	8471263.5
Lisbon	ssp370	2035	Portugal	8445272.5	17.44364719998559	38709271.31902862	8484.223850746475	10395.787439547665	6572.660261945286	227.5047715565529	159.1599085517453	295.84963456136023	475226739.93328583	237613369.96664292	712840109.8999288	8445272.5
Lisbon	ssp370	2036	Portugal	8421238.0	17.517250871178923	43004908.20512505	9425.733305233363	11690.362939467137	7161.1036709995915	252.75138186876546	171.78321370785153	333.71955002967917	527963498.95135486	263981749.47567743	791945248.4270322	8421238.0
Lisbon	ssp370	2037	Portugal	8397069.5	17.635953618804773	45213801.15901677	9909.874226634289	12356.05670639341	7463.69174687517	265.7336383087351	178.27434192783636	353.1929346896339	555081679.2107567	277540839.6053783	832622518.8161349	8397069.5
Lisbon	ssp370	2038	Portugal	8371989.0	17.62644361232245	45557645.34198919	9985.237335230982	12459.680980713862	7510.793689748103	267.7545028105097	179.28477417872364	356.2242314422956	559302992.2076426	279651496.1038213	838954488.3114638	8371989.0
Lisbon	ssp370	2039	Portugal	8345619.999999999	17.565020076553296	42398269.0860122	9292.771306523699	11507.540191241345	7078.00242180605	249.18600103083736	170.0005232888874	328.37147877278716	520515899.93777525	260257949.96888763	780773849.906663	8345619.999999999
Lisbon	ssp370	2040	Portugal	8316800.999999999	17.571712042035415	44436660.5647255	9739.542041584147	12121.849951949464	7357.234131218831	261.16617456304994	175.99061005499377	346.34173907110596	545540864.3488326	272770432.1744163	818311296.5232489	8316800.999999999
Lisbon	ssp370	2041	Portugal	8284554.5	17.590931136273902	44134392.69945944	9673.291550566928	12030.755526800789	7315.827574333069	259.38966523355407	175.10235539024592	343.67697507686233	541829976.3030956	270914988.1515478	812744964.4546434	8284554.5
Lisbon	ssp370	2042	Portugal	8252420.5	17.705653260290987	47964014.28351986	10512.66066488154	13184.888058983379	7840.433270779702	281.89737860405535	186.3562120754965	377.43854513261425	588845549.5380387	294422774.76901937	883268324.3070581	8252420.5
Lisbon	ssp370	2043	Portugal	8222485.000000001	17.660614677853985	47652983.005684294	10444.489425903883	13091.152605389101	7797.826246418666	280.069364348046	185.44220494749197	374.6965237486002	585027074.6573088	292513537.3286544	877540611.9859632	8222485.000000001
Lisbon	ssp370	2044	Portugal	8192539.999999999	17.735321987288064	51077096.338014066	11194.98001929123	14123.077171296702	8266.882867285758	300.19379694289216	195.50442124491474	404.8831726408693	627064296.2488499	313532148.12442493	940596444.3732748	8192539.999999999
Lisbon	ssp370	2045	Portugal	8161872.499999999	17.685574704167717	49700272.70100888	10893.21045501612	13708.144020418427	8078.276889613813	292.101835086288	191.45844031661278	392.7452298559631	610161280.8682584	305080640.4341292	915241921.3023875	8161872.499999999
Lisbon	ssp370	2046	Portugal	8130144.5	17.688601355092345	48654431.7153866	10663.985033509867	13392.959065847328	7935.011001172405	285.95514706011744	188.38509630352758	383.5251978167073	597321679.781747	298660839.8908735	895982519.6726205	8130144.5
Lisbon	ssp370	2047	Portugal	8097808.5	17.77530237166683	52507451.805298336	11508.482587463124	14554.143202533058	8462.82197239319	308.60037972630886	199.70771263662323	417.4930468159942	644624512.2513936	322312256.1256968	966936768.3770903	8097808.5
Lisbon	ssp370	2048	Portugal	8065565.5	17.73045432641442	50624476.940762825	11095.775767838903	13986.671325549753	8204.880210128053	297.5336313271398	194.1743384370388	400.8929242172406	621507569.5718346	310753784.7859173	932261354.3577518	8065565.5
Lisbon	ssp370	2049	Portugal	8032383.500000001	17.82538267796423	54491327.640474595	11943.304688323675	15152.023591216315	8734.585785431036	320.26015019727714	205.53759787210737	434.98270252244697	668980197.9426334	334490098.9713167	1003470296.9139501	8032383.500000001
Lisbon	ssp370	2050	Portugal	7998562.5	17.791249838482507	54303500.80790875	11902.137163377736	15095.418244415649	8708.856082339824	319.15624151651457	204.98564353172603	433.32683950130274	666674281.80754	333337140.90377	1000011422.7113101	7998562.5
Lisbon	ssp370	2051	Portugal	7965422.500000001	17.882324360247306	56735672.60258879	12435.215912896649	15828.401525004152	9042.030300789143	333.45076759980276	212.1329065733703	454.7686286262355	696533616.1106179	348266808.05530894	1044800424.1659268	7965422.500000001
Lisbon	ssp370	2052	Portugal	7932040.5	18.00569172750478	61599949.55173193	13501.358805859529	17294.348002828112	9708.369608890944	362.0394281039484	226.42723682544306	497.6516193824538	756251466.5868537	378125733.2934269	1134377199.8802805	7932040.5
Lisbon	ssp370	2053	Portugal	7898075.500000001	17.890399139869647	55994377.692899875	12272.740316252504	15604.997579618454	8940.483052886553	329.09397855836494	209.95451205265124	448.2334450640784	687432872.2511641	343716436.12558204	1031149308.3767462	7898075.500000001
Lisbon	ssp370	2054	Portugal	7864611.499999999	17.875387881769473	56728668.390441336	12433.680743110906	15826.290666548757	9041.070819673054	333.4096019660866	212.11232375651224	454.70688017566135	696447626.661806	348223813.330903	1044671439.9927089	7864611.499999999
Lisbon	ssp370	2055	Portugal	7831447.0	17.859939971561886	56234901.15129724	12325.457786586172	15677.484101327249	8973.431471845097	330.5075994453534	210.66132249614543	450.35387639456115	690385735.3538973	345192867.67694867	1035578603.030846	7831447.0
Lisbon	ssp370	2056	Portugal	7798757.000000001	17.91423061711255	57012332.50654076	12495.853700064205	15911.778482359543	9079.928917768866	335.07677207115313	212.94590880904536	457.20763533326095	699930119.8355721	349965059.91778606	1049895179.7533581	7798757.000000001
Lisbon	ssp370	2057	Portugal	7767135.499999999	17.814657053392807	53168696.18102111	11653.412861594144	14753.422329463208	8553.403393725079	312.4866903055502	201.6508679262439	423.3225126848566	652742490.1483184	326371245.0741592	979113735.2224777	7767135.499999999
Lisbon	ssp370	2058	Portugal	7734937.5	17.86027390270722	54373147.77233629	11917.402251471443	15116.407740544497	8718.396762398392	319.5655754097079	205.19031047832283	433.940840341093	667529325.0238891	333764662.51194453	1001293987.5358336	7734937.5
Lisbon	ssp370	2059	Portugal	7702714.5	17.908592496956178	56825104.03257309	12454.817322208277	15855.353462807641	9054.28118160891	333.97638010438556	212.39571282566158	455.55704738310914	697631549.6410308	348815774.8205154	1046447324.4615462	7702714.5
Lisbon	ssp370	2060	Portugal	7671261.0	18.046380305988134	61712284.370257206	13525.98013594726	17328.202331698747	9723.757940195777	362.69964996696956	226.75734775695372	498.64195217698557	757630580.8860815	378815290.4430407	1136445871.329122	7671261.0
Lisbon	ssp370	2061	Portugal	7640431.5	18.006442168452047	59032729.45061903	12938.680427533413	16520.665232629704	9356.695622437122	346.9511868961647	218.88311622155123	475.0192575707779	724734168.5915467	362367084.2957733	1087101252.88732	7640431.5
Lisbon	ssp370	2062	Portugal	7609855.0	17.974458945054852	57990039.10800496	12710.145557919372	16206.429786910398	9213.861328928346	340.8230160441336	215.81903079553575	465.8270012927318	711933247.3807981	355966623.69039905	1067899871.0711972	7609855.0
Lisbon	ssp370	2063	Portugal	7578790.500000001	17.973429313511513	57721810.428606406	12651.355710379963	16125.59374654371	9177.117674216215	339.24656414121506	215.03080484407636	463.46232343835356	708640252.2784977	354320126.13924885	1062960378.4177465	7578790.500000001
Lisbon	ssp370	2064	Portugal	7547435.0	17.946628548280074	57919287.50031659	12694.638356234249	16185.107384593353	9204.169327875145	340.4071898661689	215.61111770655322	465.20326202578445	711064642.6584392	355532321.3292196	1066596963.9876587	7547435.0
Lisbon	ssp370	2065	Portugal	7516726.000000001	18.02141302239703	60455282.142634414	13250.472798386101	16949.37974255215	9551.565854220053	355.311910676181	223.06347811155933	487.5603432408027	742198591.3299161	371099295.66495806	1113297886.9948742	7516726.000000001
Lisbon	ssp370	2066	Portugal	7487068.0	18.04043766872402	59921127.1485983	13133.397731200102	16788.4015251714	9478.393937228802	352.17253848566804	221.4937920163028	482.8512849550334	735640866.842086	367820433.421043	1103461300.263129	7487068.0
Lisbon	ssp370	2067	Portugal	7457711.000000001	18.099853503128692	62410380.33607194	13678.987470920354	17538.587417286748	9819.38752455396	366.80254722686055	228.80879638689908	504.7962980668219	766200979.1056836	383100489.5528418	1149301468.6585255	7457711.000000001
Lisbon	ssp370	2068	Portugal	7428188.0	18.17132593970176	65545849.388975665	14366.213564707472	18483.523296244035	10248.903833170909	385.2305399608084	238.02279275387303	532.4382871677435	804694566.9568344	402347283.4784172	1207041850.4352517	7428188.0
Lisbon	ssp370	2069	Portugal	7399010.0	18.283376648684495	67542667.6034745	14803.872351446942	19085.304128010805	10522.440574883078	396.96637626693325	243.8907109069354	550.042041626931	829209143.9039121	414604571.95195603	1243813715.855868	7399010.0
Lisbon	ssp370	2070	Portugal	7371123.000000001	18.22188901362068	65490862.82991868	14354.161716147037	18466.952004473434	10241.371427820637	384.9073692027272	237.86120737483242	531.9535310306221	804019506.8921425	402009753.44607127	1206029260.338214	7371123.000000001
Lisbon	ssp370	2071	Portugal	7344384.999999999	18.222941650332892	65475046.60560267	14350.695146433938	18462.185471117926	10239.20482174995	384.8144130096169	237.81472927827713	531.8140967409563	803825333.9598287	401912666.97991437	1205738000.939743	7344384.999999999
Lisbon	ssp370	2072	Portugal	7319453.500000001	18.199492577734162	64984336.51363018	14243.142249563256	18314.30023792074	10171.984261205775	381.9303781629102	236.37271185492386	527.4880444708967	797800974.6961656	398900487.3480828	1196701462.0442483	7319453.500000001
Lisbon	ssp370	2073	Portugal	7295635.0	18.268950885465678	66910842.02194666	14665.390032207964	18894.89093905721	10435.889125358717	393.25296783295926	242.0340066899484	544.4719289759702	821452335.2354858	410726167.6177429	1232178502.8532286	7295635.0
Lisbon	ssp370	2074	Portugal	7272260.999999999	18.29834685237116	66744056.91557474	14628.834392455214	18844.62693439718	10413.041850513247	392.2727270216184	241.54388628427796	543.0015677589586	819404744.5764595	409702372.28822976	1229107116.8646894	7272260.999999999
Lisbon	ssp370	2075	Portugal	7250888.0	18.414396661206336	72167048.54067092	15817.435296585882	20478.95317757685	11155.917415594915	424.14510355519695	257.4800745510674	590.810132559327	885981834.3242831	442990917.16214156	1328972751.4864247	7250888.0
Lisbon	ssp370	2076	Portugal	7231557.0	18.446429806418607	72942464.67537588	15987.38951789108	20712.640231871497	11262.138803910664	428.702432189296	259.7587388681169	597.6461255104754	895501478.3069986	447750739.1534993	1343252217.4604979	7231557.0
Lisbon	ssp370	2077	Portugal	7214531.000000001	18.32388083376547	68507264.04941756	15015.290750557748	19376.004426788164	10654.577074327332	402.6355683390313	246.72530694298445	558.5458297350779	841051320.4351811	420525660.2175906	1261576980.6527717	7214531.000000001
Lisbon	ssp370	2078	Portugal	7199836.500000001	18.324623028658408	67877847.50412157	14877.336439259998	19186.31724875376	10568.355629766238	398.93631845723155	244.87568200208455	552.9969549123786	833324087.0699272	416662043.5349636	1249986130.6048908	7199836.500000001
Lisbon	ssp370	2079	Portugal	7186682.5	18.410004564330706	71483535.22375566	15667.624158631854	20272.96286289006	11062.285454373647	420.12791243477886	255.47147899085837	584.7843458786996	877590464.654172	438795232.327086	1316385696.981258	7186682.5
Lisbon	ssp370	2080	Portugal	7175324.500000001	18.341574708088917	69192032.83806312	15165.37706039787	19582.373102818332	10748.381017977408	406.66013820359694	248.73759187526736	564.5826845319267	849458103.305209	424729051.6526045	1274187154.9578135	7175324.500000001
Lisbon	ssp370	2081	Portugal	7165514.999999999	18.4257179764184	70820147.73101166	15522.22416022221	20073.0378650768	10971.410455367619	416.2290061818992	253.5220258644182	578.9359864993797	869446176.0962455	434723088.04812276	1304169264.1443682	7165514.999999999
Lisbon	ssp370	2082	Portugal	7157346.0	18.429917295172043	71225980.29084197	15611.1737623768	20195.34356803936	11027.00395671424	418.61419300325394	254.71461927509574	582.513766731412	874428509.2116748	437214254.6058374	1311642763.8175123	7157346.0
Lisbon	ssp370	2083	Portugal	7151284.5	18.484716939218842	72570850.20955206	15905.939771957093	20600.646831212263	11211.232712701922	426.51835428564425	258.6666999162909	594.3700086549975	890939234.5579494	445469617.2789747	1336408851.836924	7151284.5
Lisbon	ssp370	2084	Portugal	7146466.5	18.52234599045443	74376808.01935707	16301.766141229422	21144.908088961718	11458.624193497128	437.13245279383455	263.9737491703862	610.291156417283	913110652.752245	456555326.3761225	1369665979.1283674	7146466.5
Lisbon	ssp370	2085	Portugal	7142534.5	18.543987388163597	75784002.52286927	16610.192333780044	21568.994103718822	11651.390563841265	445.4029123800832	268.1089789635105	622.6968457966564	930386525.7813344	465193262.8906672	1395579788.6720016	7142534.5
Lisbon	ssp370	2086	Portugal	7139760.5	18.64133278898957	78167668.94265433	17132.63976825348	22287.359326119793	11977.920210387163	459.41235936323056	275.113702455084	643.7110162713773	959650368.3483214	479825184.1741607	1439475552.5224822	7139760.5
Lisbon	ssp370	2087	Portugal	7137046.5	18.60072266480347	77469002.77045181	16979.50745653786	22076.802397510823	11882.212515564903	455.30611084743737	273.0605781971874	637.5516434976864	951072969.8077748	475536484.9038874	1426609454.7116623	7137046.5
Lisbon	ssp370	2088	Portugal	7134676.0	18.60530762608469	78262510.60319728	17153.426981523167	22315.941744365617	11990.91221868072	459.96976924413605	275.3924073955368	644.5471310927353	960814722.3031716	480407361.1515858	1441222083.4547575	7134676.0
Lisbon	ssp370	2089	Portugal	7133269.999999999	18.622637147420193	77015641.57238255	16880.14061860487	21940.172995352958	11820.108241856784	452.6415854692842	271.72831550811094	633.5548554304573	945507136.1759549	472753568.08797747	1418260704.2639325	7133269.999999999
Lisbon	ssp370	2090	Portugal	7132336.0	18.72747697645013	80788466.22082362	17707.061089496063	23077.188642828347	12336.933536163779	474.8154880130022	282.81526677996993	666.8157092460342	991825423.6797839	495912711.83989197	1487738135.519676	7132336.0
Lisbon	ssp370	2091	Portugal	7131825.5	18.759137522575887	81784807.21089451	17925.43719690886	23377.455790520948	12473.418603296777	480.67125128662065	285.7431484167792	675.5993541564621	1004057322.2518584	502028661.1259292	1506085983.3777876	7131825.5
Lisbon	ssp370	2092	Portugal	7131179.499999999	18.818067131166895	85286836.01657341	18693.005154317936	24432.861731958423	12953.14857667745	501.25361401967376	296.0343297833056	706.4728982560418	1047051098.051948	523525549.025974	1570576647.0779219	7131179.499999999
Lisbon	ssp370	2093	Portugal	7130338.5	18.816249719143393	85205515.55138783	18675.18149071562	24408.35419450524	12942.008786926	500.7756718310326	295.7953586889849	705.7559849730799	1046052741.372963	523026370.6864815	1569079112.0594444	7130338.5
Lisbon	ssp370	2094	Portugal	7129626.5	18.73122813353449	81242497.4884637	17806.57479199252	23214.019983760976	12399.129600224065	477.4839515697734	284.1494985583555	670.8184045811911	997399483.6348289	498699741.81741446	1496099225.4522433	7129626.5
Lisbon	ssp370	2095	Portugal	7127877.500000001	18.936049655007658	89647831.04824531	19648.83968180767	25747.134207256804	13550.545156358532	526.8843516861823	308.8496986165599	744.9190047558045	1100590247.2311215	550295123.6155608	1650885370.8466823	7127877.500000001
Lisbon	ssp370	2096	Portugal	7125502.500000001	18.89060593482646	87942612.19007462	19275.09308275656	25233.23263356153	13316.953531951589	516.8623230206279	303.83868428378275	729.8859617574731	1079655582.9703968	539827791.4851984	1619483374.455595	7125502.500000001
Lisbon	ssp370	2097	Portugal	7123708.499999999	18.853305082920592	85466185.60656983	18732.314653495232	24486.912293327205	12977.71701366326	502.3076996717803	296.56137260935895	708.0540267342017	1049252940.6095076	524626470.3047538	1573879410.9142613	7123708.499999999
Lisbon	ssp370	2098	Portugal	7122447.5	19.118412018119702	95648568.97687899	20964.069912741077	27555.57577479024	14372.564050691912	562.1522982298661	326.483671888402	797.8209245713308	1174260224.1086402	587130112.0543201	1761390336.1629603	7122447.5
London	ssp370	2024	United Kingdom	53151317.0	11.696881050649068	266182310.480186	58341.32832441562	64974.345211149535	51708.3114376817	1023.9648992714215	868.7409973741377	1179.1888011687051	5801960545.862372	2900980272.931186	8702940818.793558	53151317.0
London	ssp370	2025	United Kingdom	53535880.00000001	11.791040160026304	283974482.2254929	62240.982405578776	70336.36957274888	54145.595238408685	1092.4088139558312	902.9629547163427	1281.8546731953197	6189775492.337478	3094887746.168739	9284663238.506216	53535880.00000001
London	ssp370	2026	United Kingdom	53932902.0	11.70864952023058	269479476.2796704	59063.99480101495	65968.01161647361	52159.97798555629	1036.6486198374505	875.0828576571522	1198.2143820177482	5873828679.575948	2936914339.787974	8810743019.363922	53932902.0
London	ssp370	2027	United Kingdom	54348754.0	11.891700780767659	293949606.61614233	64427.311039145774	73342.5714439035	55512.050634388055	1130.781676613256	922.1493860450548	1339.4139671814573	6407202706.227915	3203601353.1139574	9610804059.341873	54348754.0
London	ssp370	2028	United Kingdom	54780209.50000001	11.776532946831638	285509302.6591764	62577.381404742286	70798.91819659871	54355.84461288587	1098.3130464645258	905.9150709706898	1290.711021958361	6223229885.250186	3111614942.625093	9334844827.875278	54780209.50000001
London	ssp370	2029	United Kingdom	55206209.0	11.744858071221426	277048892.33350605	60723.044895006315	68249.20549571174	53196.88429430089	1065.7670700196868	889.6420827482705	1241.8920572911038	6038818806.90767	3019409403.453835	9058228210.361506	55206209.0
London	ssp370	2030	United Kingdom	55624849.0	11.65723806708741	267787775.9493509	58693.21116697231	65458.18411966499	51928.23821427964	1030.1408930271741	871.828994252014	1188.4527918023346	5836954784.55929	2918477392.279645	8755432176.838936	55624849.0
London	ssp370	2031	United Kingdom	56044213.0	11.827608730463794	290241506.4446849	63614.57675499073	72225.06180319031	55004.09170679115	1116.517150876345	915.0171231765994	1318.01717857609	6326377459.591152	3163188729.795576	9489566189.386728	56044213.0
London	ssp370	2032	United Kingdom	56461615.99999999	11.868722978550755	310001750.2052814	67945.58908608038	78180.20375843857	57710.97441372217	1192.531954322143	953.0245248994985	1432.0393837447873	6757090358.839787	3378545179.4198933	10135635538.25968	56461615.99999999
London	ssp370	2033	United Kingdom	56866704.50000001	11.908562174772218	317799853.93376756	69654.76250602253	80530.31721085904	58779.20780118603	1222.5301329555894	968.0236142162216	1477.0366516949566	6927065178.291934	3463532589.145967	10390597767.4379	56866704.50000001
London	ssp370	2034	United Kingdom	57240743.0	11.91682789152606	316049037.329187	69271.02188036105	80002.67385057449	58539.369910147594	1215.7949943773788	964.6560449271165	1466.933943827642	6888902729.237776	3444451364.618888	10333354093.856663	57240743.0
London	ssp370	2035	United Kingdom	57591601.50000001	12.001342582378003	338302220.75803524	74148.43194695792	86709.11269214521	61587.75120177065	1301.3997766301331	1007.4584360534934	1595.3411172067727	7373954091.370443	3686977045.6852217	11060931137.055664	57591601.50000001
London	ssp370	2036	United Kingdom	57928748.49999999	11.995693687429311	349049235.42603433	76503.9420111769	89947.93903044629	63059.944991907505	1342.7419896875488	1028.1295425822013	1657.3544367928957	7608206153.339023	3804103076.6695113	11412309230.008533	57928748.49999999
London	ssp370	2037	United Kingdom	58240523.49999999	12.015438900514747	339204101.46788186	74346.10443130786	86980.91235812637	61711.29650448936	1304.8691814472554	1009.1931384620547	1600.5452244324567	7393612333.445829	3696806166.7229147	11090418500.168743	58240523.49999999
London	ssp370	2038	United Kingdom	58521174.99999999	11.942995955354673	338170969.7207444	74119.66459631883	86669.55758501645	61569.77160762121	1300.8948728484493	1007.2059841626516	1594.5837615342464	7371093220.042851	3685546610.0214257	11056639830.064278	58521174.99999999
London	ssp370	2039	United Kingdom	58768293.0	12.126292820276145	374566511.3444165	82096.76960972643	97638.07697845189	66555.46224100096	1440.9032642602804	1077.2101798685671	1804.5963486519936	8164404752.146287	4082202376.0731435	12246607128.21943	58768293.0
London	ssp370	2040	United Kingdom	58979672.0	12.1152779232467	367241788.8112173	80491.3509723129	95430.62635200829	65552.0755926175	1412.7261147067707	1063.1216050918124	1762.330624321729	8004748195.4414015	4002374097.7207007	12007122293.162102	58979672.0
London	ssp370	2041	United Kingdom	59167300.5	12.006770067021922	354925049.83892727	77791.7917455096	91718.73241515375	63864.851075865445	1365.3453989921802	1039.431247234517	1691.2595507498427	7736280942.895548	3868140471.447774	11604421414.343323	59167300.5
London	ssp370	2042	United Kingdom	59340035.5	12.151219675267674	383958613.11200905	84155.31246289739	100468.57340156197	67842.05152423281	1477.0333231024763	1095.275209289665	1858.7914369152882	8369123855.38046	4184561927.69023	12553685783.07069	59340035.5
London	ssp370	2043	United Kingdom	59504641.0	12.327401553828004	423663380.76358825	92857.72729064077	112434.39378970911	73281.06079157242	1629.7718290370185	1171.644462256936	2087.8991958171	9234566397.304287	4617283198.6521435	13851849595.95643	59504641.0
London	ssp370	2044	United Kingdom	59661323.99999999	12.225797251253098	401566609.5199652	88014.59934683297	105775.0928669734	70254.10582669255	1544.7687418676098	1129.1429186722319	1960.3945650629862	8752924342.596786	4376462171.298393	13129386513.89518	59661323.99999999
London	ssp370	2045	United Kingdom	59804449.0	12.108827674274401	379110534.19695246	83092.71982398086	99007.50852305176	67177.93112490998	1458.383463805062	1085.9502796409581	1830.8166479691656	8263450557.490578	4131725278.745289	12395175836.235867	59804449.0
London	ssp370	2046	United Kingdom	59934266.50000001	12.184378636080053	391934024.09786904	85903.34774746944	102872.12191784853	68934.57357709034	1507.7135771435997	1110.615336310227	1904.8118179769722	8542963430.946277	4271481715.4731383	12814445146.419415	59934266.50000001
London	ssp370	2047	United Kingdom	60053338.50000001	12.333204705242165	425863404.7143673	93339.92432094851	113097.41470638226	73582.43393551477	1638.235003389555	1175.8760494332046	2100.593957345904	9282520193.104418	4641260096.552209	13923780289.656628	60053338.50000001
London	ssp370	2048	United Kingdom	60163018.0	12.176800593633187	398784250.92120314	87404.76732518649	104936.5738372095	69872.9608131635	1534.0654102405797	1123.7912528587167	1944.3395676224416	8692277431.893597	4346138715.946798	13038416147.840395	60163018.0
London	ssp370	2049	United Kingdom	60262117.49999999	12.198428343144707	415743070.5007475	91121.76887686746	110047.4509707708	72196.0867829641	1599.303539518237	1156.4103174975455	2042.196761538928	9061927849.036	4530963924.518	13592891773.553999	60262117.49999999
London	ssp370	2050	United Kingdom	60352131.49999999	12.26037494622623	423179666.0774653	92751.70763340834	112288.61676101453	73214.79850580216	1627.9110485104752	1170.7140719936644	2085.108025027285	9224022896.050287	4612011448.025144	13836034344.075432	60352131.49999999
London	ssp370	2051	United Kingdom	60435453.5	12.209873442697027	415501473.6923681	91068.8161517432	109974.64097372496	72162.99132976145	1598.3741514942526	1155.9456234855531	2040.8026795029527	9056661777.268515	4528330888.634257	13584992665.902771	60435453.5
London	ssp370	2052	United Kingdom	60512804.99999999	12.263886507997894	439689686.42821217	96370.34223083232	117264.2393324725	75476.44512919214	1691.4227119824989	1202.4699037296764	2180.3755202353213	9583890862.158287	4791945431.079144	14375836293.23743	60512804.99999999
London	ssp370	2053	United Kingdom	60582473.50000001	12.28372658622625	434071541.013314	95138.96789332038	115571.09961839358	74706.83616824719	1669.8105180937278	1191.6638067852907	2147.9572294021646	9461432468.963943	4730716234.481972	14192148703.445915	60582473.50000001
London	ssp370	2054	United Kingdom	60648596.00000001	12.331643064391601	457606278.4064621	100297.26650003777	122663.76020262999	77930.77279744555	1760.3452533309514	1236.9311744039028	2283.7593322580005	9974417789.310621	4987208894.655311	14961626683.96593	60648596.00000001
London	ssp370	2055	United Kingdom	60709340.5	12.300151819030566	442768042.34390515	97045.05037673762	118191.9630330923	75898.13772038296	1703.2647025319393	1208.3908990043965	2198.1385060594807	9650989609.391924	4825494804.695962	14476484414.087887	60709340.5
London	ssp370	2056	United Kingdom	60765076.0	12.240619842884193	442096477.57370836	96897.85809833833	117989.57365029326	75806.1425463834	1700.6812898662797	1207.099192671567	2194.2633870609925	9636351550.63571	4818175775.317855	14454527325.953564	60765076.0
London	ssp370	2057	United Kingdom	60820876.5	12.24838838297504	423558639.4274062	92834.77028545018	112402.82790757205	73266.7126633283	1629.368904246263	1171.4429998615583	2087.294808630968	9232283356.410423	4616141678.205212	13848425034.615635	60820876.5
London	ssp370	2058	United Kingdom	60878700.5	12.370852350282492	451492526.909423	98957.26617191962	120821.25975146751	77093.27259237171	1736.8265344328277	1225.1718149548408	2248.481253910815	9841156698.7857	4920578349.39285	14761735048.17855	60878700.5
London	ssp370	2059	United Kingdom	60936878.49999999	12.333395776055076	449914962.2590848	98611.49857732496	120345.82930889988	76877.16784575004	1730.7578710969217	1222.1374832868878	2239.378258906956	9806770612.635578	4903385306.317789	14710155918.953367	60936878.49999999
London	ssp370	2060	United Kingdom	60995232.0	12.512827314209387	485800100.3146428	106476.73431552944	131160.52844893106	81792.94018212784	1868.8028137083104	1291.1599545925822	2446.445672824039	10588956907.455873	5294478453.727937	15883435361.183811	60995232.0
London	ssp370	2061	United Kingdom	61061716.00000001	12.603302300636607	507041317.65076303	111132.34359467907	137561.9912077618	84702.69598159636	1950.5147085774618	1332.0159020271578	2569.0135151277645	11051950502.74007	5525975251.370035	16577925754.110106	61061716.00000001
London	ssp370	2062	United Kingdom	61137127.00000001	12.410325941257886	465955539.0887567	102127.24144410236	125179.97575071879	79074.50713748591	1792.4636531529186	1252.9903743148861	2331.93693199095	10156406145.255135	5078203072.627567	15234609217.882702	61137127.00000001
London	ssp370	2063	United Kingdom	61215923.50000001	12.360639890473132	445656703.07312477	97678.1814954707	119062.51832135026	76293.84466959113	1714.3769630998513	1213.9470292883525	2214.8068969113497	9713953581.53223	4856976790.766115	14570930372.298346	61215923.50000001
London	ssp370	2064	United Kingdom	61295292.0	12.535049616971001	504863983.27370024	110655.11962162421	136905.80824481134	84404.43099843708	1942.1388177375788	1327.8279566072165	2556.44967886794	11004491270.276121	5502245635.138061	16506736905.41418	61295292.0
London	ssp370	2065	United Kingdom	61374755.00000001	12.469107877792345	496424470.19129276	108805.3633295897	134362.3933432639	83248.33331591552	1909.6732299690361	1311.5951627229451	2507.751297215129	10820535687.945755	5410267843.9728775	16230803531.918633	61374755.00000001
London	ssp370	2066	United Kingdom	61454355.99999999	12.504529681001895	487671565.24060357	106886.91840889069	131724.53157730275	82049.30524047863	1876.0020689516218	1294.759582214238	2457.244555689006	10629749121.047388	5314874560.523694	15944623681.571083	61454355.99999999
London	ssp370	2067	United Kingdom	61533710.0	12.499088128804496	499817120.30843556	109548.95787581278	135384.83584432062	83713.07990730493	1922.7242649127063	1318.12068019478	2527.327849630633	10894485087.851673	5447242543.925837	16341727631.77751	61533710.0
London	ssp370	2068	United Kingdom	61606023.49999999	12.555693497954193	505759957.0565795	110851.4974370498	137175.82774102152	84527.16713307807	1945.585499459895	1329.5512974683743	2561.619701451413	11024020759.403385	5512010379.701693	16536031139.105078	61606023.49999999
London	ssp370	2069	United Kingdom	61671577.5	12.643071883088162	518715364.77134097	113691.03885398385	141080.19718930585	86301.88051866184	1995.423081573206	1354.47008852503	2636.376074621382	11306409037.876963	5653204518.938481	16959613556.815445	61671577.5
London	ssp370	2070	United Kingdom	61733274.99999999	12.606759097726439	516577099.96708703	113222.37807496928	140435.78861816082	86008.96753177774	1987.197485736451	1350.3572906066524	2624.0376808662495	11259801402.649405	5629900701.324702	16889702103.974106	61733274.99999999
London	ssp370	2071	United Kingdom	61788535.50000001	12.583614268587645	509252682.08395445	111617.02621017309	138228.42980406608	85005.62261628013	1959.0215081277415	1336.2693018022978	2581.773714453184	11100151486.384537	5550075743.192268	16650227229.576805	61788535.50000001
London	ssp370	2072	United Kingdom	61834126.5	12.774544252411934	569757045.2754983	124878.25649873065	156462.6214508327	93293.8915466286	2191.773053672418	1452.645074574636	2930.9010327702	12418961618.645554	6209480809.322777	18628442427.96833	61834126.5
London	ssp370	2073	United Kingdom	61864088.5	12.665103756490048	514866821.1801517	112847.5224504355	139920.36213442686	85774.68276644412	1980.6182902871699	1347.067692882012	2614.1688876923276	11222522554.08007	5611261277.040035	16833783831.120106	61864088.5
London	ssp370	2074	United Kingdom	61879302.5	12.935107207799254	576835617.9059514	126429.72447252857	158595.88991480484	94263.5590302523	2219.003300105596	1466.260197791225	2971.746402419966	12573252860.046333	6286626430.023167	18859879290.0695	61879302.5
London	ssp370	2075	United Kingdom	61885000.49999999	12.993748566348406	615918867.4757426	134995.91615905816	170374.403483783	99617.4288343333	2369.350915755713	1541.4340056162832	3197.2678258951396	13425148208.009117	6712574104.004559	20137722312.013676	61885000.49999999
London	ssp370	2076	United Kingdom	61886165.49999999	12.805890649699927	552946632.2859589	121193.7824188316	151396.46959097154	90991.0952466917	2127.105823109674	1420.3114592932639	2833.900186926083	12052546011.42873	6026273005.714365	18078819017.143097	61886165.49999999
London	ssp370	2077	United Kingdom	61879886.99999999	12.752935220363732	543996890.4978453	119232.19517760123	148699.28713427973	89765.10322092271	2092.677459211112	1403.097277343983	2782.2576410782403	11857469003.2811	5928734501.64055	17786203504.92165	61879886.99999999
London	ssp370	2078	United Kingdom	61863519.99999999	12.791132905983327	551058616.8277308	120779.97081154872	150827.47863095754	90732.4629921399	2119.842900359398	1416.679997918126	2823.005802800667	12011393046.835182	6005696523.417591	18017089570.252773	61863519.99999999
London	ssp370	2079	United Kingdom	61839220.0	12.915060584006266	587417218.0633669	128748.97930155115	161784.8653047109	95713.09329839142	2259.7091874343705	1486.613141455612	3032.805233413128	12803899391.420534	6401949695.710267	19205849087.130802	61839220.0
London	ssp370	2080	United Kingdom	61807391.50000001	12.933925627033972	601426178.2242448	131819.43632311345	166006.74370935903	97632.12893686786	2313.5996336257585	1513.5583645513063	3113.6409027002123	13109251892.10083	6554625946.050415	19663877838.151245	61807391.50000001
London	ssp370	2081	United Kingdom	61774338.50000001	12.898226332119707	575622471.6602395	126163.82940497527	158230.28419691906	94097.3746130315	2214.3365017332644	1463.9267986050593	2964.7462048614707	12546809980.9486	6273404990.4743	18820214971.4229	61774338.50000001
London	ssp370	2082	United Kingdom	61737242.50000001	13.012292648571215	619080518.7011025	135688.88081119186	171327.22988046682	100050.53174191684	2381.51333132971	1547.5152134032821	3215.5114492561374	13494062538.327412	6747031269.163706	20241093807.49112	61737242.50000001
London	ssp370	2083	United Kingdom	61692609.50000001	13.019209203031332	608482157.6908634	133365.95237059146	168133.20327464133	98598.70146654162	2340.7429674211726	1527.1300314490131	3154.355903393331	13263050671.606083	6631525335.803041	19894576007.409126	61692609.50000001
London	ssp370	2084	United Kingdom	61646309.00000001	12.89500627825423	583198454.9237885	127824.31888739699	160513.45723524893	95135.18053954506	2243.480215022658	1478.4986552497558	3008.46177479556	12711943253.37357	6355971626.686785	19067914880.060356	61646309.00000001
London	ssp370	2085	United Kingdom	61598942.5	13.019996998538717	608570673.1039379	133385.35300907356	168159.8791525542	98610.82686559293	2341.0834734295136	1527.3002844531838	3154.8666624058446	13264980036.985147	6632490018.492574	19897470055.477722	61598942.5
London	ssp370	2086	United Kingdom	61548045.5	13.202429978575148	639449771.2809875	140153.37452733103	177465.9087401582	102840.84031450385	2459.8709037340227	1586.6939996054384	3333.047807862605	13938049967.860271	6969024983.930136	20907074951.790405	61548045.5
London	ssp370	2087	United Kingdom	61495505.5	13.074359163410223	615609089.561356	134928.01962987753	170281.04575615967	99574.99350359541	2368.1592448654505	1540.8381701711523	3195.480319559749	13418395996.586765	6709197998.293383	20127593994.88015	61495505.5
London	ssp370	2088	United Kingdom	61444690.5	13.217587228599456	657811260.6445817	144177.81055222836	182999.50827439205	105356.11283006468	2530.5049010599537	1622.010998268404	3438.9988038515025	14338274297.789177	7169137148.894588	21507411446.683765	61444690.5
London	ssp370	2089	United Kingdom	61394219.50000001	13.294369654156887	667955647.833521	146401.23788131095	186056.72085188061	106745.75491074129	2569.528893252953	1641.5229943649033	3497.5347921410016	14559390923.180283	7279695461.590141	21839086384.770424	61394219.50000001
London	ssp370	2090	United Kingdom	61342719.49999999	13.27536132873493	664901351.4058545	145731.8030478498	185136.2479558715	106327.35813982807	2557.7794560786388	1635.6482757777462	3479.9106363795295	14492816599.22643	7246408299.613215	21739224898.839645	61342719.49999999
London	ssp370	2091	United Kingdom	61292468.49999999	13.200306994091006	651953434.5498672	142893.90346297587	181234.13602666988	104553.67089928186	2507.970690217003	1610.7438928469285	3405.197487587075	14210591598.571674	7105295799.285837	21315887397.857513	61292468.49999999
London	ssp370	2092	United Kingdom	61244371.50000001	13.296806971725424	671247110.5767462	147122.65437297674	187048.66852792108	107196.64021803241	2582.1906749853406	1647.8538852310971	3516.527464739583	14631134747.703861	7315567373.851931	21946702121.555794	61244371.50000001
London	ssp370	2093	United Kingdom	61197172.5	13.536172684015513	727632903.235767	159481.18427084433	204041.647137489	114920.72140419965	2799.0986746051603	1756.3078850410072	3841.889464169312	15860172634.424046	7930086317.212023	23790258951.63607	61197172.5
London	ssp370	2094	United Kingdom	61150918.00000001	13.252737048195431	658948931.2849644	144427.16302135336	183342.36791943893	105511.95812326779	2534.881355680782	1624.1992255788177	3445.563485782746	14363072039.448946	7181536019.724473	21544608059.17342	61150918.00000001
London	ssp370	2095	United Kingdom	61101757.99999999	13.500676262364442	730286649.1310452	160062.82720679574	204841.40617442218	115284.24823916928	2809.307251739563	1761.4121736082086	3857.202329870916	15918016181.410227	7959008090.705113	23877024272.11534	61101757.99999999
London	ssp370	2096	United Kingdom	61048311.0	13.3328020345867	689920639.195942	151215.48256348545	192676.3072898705	109754.65783710034	2654.0250422545423	1683.771068865698	3624.279015643387	15038160579.379808	7519080289.689904	22557240869.069714	61048311.0
London	ssp370	2097	United Kingdom	60993604.5	13.392927908355093	690161287.4229017	151268.22738035332	192748.83141306386	109787.62334764276	2654.950781222824	1684.233938349839	3625.667624095808	15043405974.972523	7521702987.486261	22565108962.458786	60993604.5
London	ssp370	2098	United Kingdom	60934932.49999999	13.662562579674116	756653132.6759167	165841.7825043018	212787.46970849304	118896.09530011058	2910.7353053861943	1812.126200431524	4009.344410340864	16492724910.11774	8246362455.05887	24739087365.176613	60934932.49999999
Luxembourg	ssp370	2024	Luxembourg	531786.9999999999	11.570833452672112	3525346.9318841705	772.6787795910691	816.9358973306678	728.4216618514704	20.13489064527745	18.59718873602503	21.672592554529874	203371615.43525442	101685807.71762721	305057423.1528816	531786.9999999999
Luxembourg	ssp370	2025	Luxembourg	537501.0	11.474923561340377	3505186.207539983	768.2599906937129	810.860062596803	725.6599187906229	20.019743402227864	18.539615114500236	21.49987168995549	202208575.55366442	101104287.77683221	303312863.3304966	537501.0
Luxembourg	ssp370	2026	Luxembourg	543102.5	11.497523669931699	3458931.9087677915	758.1220621956983	796.9204109120328	719.3237134793637	19.755563658887162	18.407525242829887	21.10360207494444	199540239.17603087	99770119.58801544	299310358.7640463	543102.5
Luxembourg	ssp370	2027	Luxembourg	548758.5	11.639841870140648	3742066.4191302718	820.1789411792556	882.2486195144243	758.1092628440871	21.37267610603172	19.216081466402166	23.529270745661268	215873815.38014957	107936907.69007479	323810723.07022434	548758.5
Luxembourg	ssp370	2028	Luxembourg	554535.5	11.607467149401586	3676077.743553471	805.7156698199568	862.3616213953884	749.0697182445252	20.99578418809062	19.027635507431615	22.963932868749623	212067034.42729908	106033517.21364954	318100551.64094865	554535.5
Luxembourg	ssp370	2029	Luxembourg	560208.0	11.541659073760561	3496503.0782965524	766.3568390787144	808.24322912618	724.4704490312488	19.97015002570255	18.51481842623758	21.425481625167524	201707659.74157846	100853829.87078923	302561489.6123677	560208.0
Luxembourg	ssp370	2030	Luxembourg	565703.0	11.438780825881336	3419046.3334065424	749.380018280904	784.9001005291907	713.8599360326173	19.527758647425923	18.293622737099266	20.76189455775258	197239304.2466433	98619652.12332165	295858956.36996496	565703.0
Luxembourg	ssp370	2031	Luxembourg	571049.5	11.70940800810611	3968622.3532218696	869.8350363226195	950.5257503365495	789.1443223086894	22.666642074803764	19.863064450788187	25.470219698819328	228943464.1815017	114471732.09075084	343415196.27225256	571049.5
Luxembourg	ssp370	2032	Luxembourg	576348.5	11.725204259938744	4027980.618488444	882.8450670659784	968.4145426086681	797.2755915232888	23.00566464566804	20.03257573622032	25.978753555115755	232367747.3882173	116183873.69410865	348551621.08232594	576348.5
Luxembourg	ssp370	2033	Luxembourg	581666.9999999999	11.789420440570485	4214076.623558269	923.6332325607344	1024.4982701639576	822.7681949575114	24.068545202958685	20.564016014865643	27.57307439105172	243103327.7178585	121551663.85892925	364654991.5767877	581666.9999999999
Luxembourg	ssp370	2034	Luxembourg	586893.4999999999	11.792762058504868	4239685.086393321	929.2460463328006	1032.2158891005486	826.2762035650526	24.214807006049327	20.637146916410966	27.792467095687684	244580638.9034542	122290319.4517271	366870958.35518134	586893.4999999999
Luxembourg	ssp370	2035	Luxembourg	591994.5	11.896302630385534	4409735.873405	966.5174517052236	1083.46407148763	849.570831922817	25.186045884599523	21.122766355686064	29.24932541351298	254390596.3144025	127195298.15720125	381585894.47160375	591994.5
Luxembourg	ssp370	2036	Luxembourg	596880.0	11.920430583259222	4597229.121493038	1007.6118622450674	1139.9688859799155	875.2548385102194	26.256906744515764	21.658196785644186	30.855616703387337	265206781.3548027	132603390.67740135	397810172.03220403	596880.0
Luxembourg	ssp370	2037	Luxembourg	601539.0	12.005058503359107	4689613.064204257	1027.8603976338277	1167.810622139461	887.9101731281946	26.78455426965617	21.922020548214384	31.647087991097944	270536262.9724932	135268131.4862466	405804394.45873976	601539.0
Luxembourg	ssp370	2038	Luxembourg	606121.0000000001	11.858091491113727	4561551.220171316	999.7920482567447	1129.2166417459716	870.3674547675178	26.053133710131902	21.55631026845225	30.549957151811554	263148580.39831978	131574290.19915989	394722870.5974797	606121.0000000001
Luxembourg	ssp370	2039	Luxembourg	610594.4999999999	12.03500265259787	4752952.492693279	1041.7430120971753	1186.8992170265635	896.5868071677868	27.14631510931322	22.102900968042913	32.18972925058354	274190213.1060403	137095106.55302015	411285319.6590605	610594.4999999999
Luxembourg	ssp370	2040	Luxembourg	614774.0	12.139850743070852	5141592.352649227	1126.9243512656021	1304.0235583831507	949.8251441480536	29.366017519262055	23.21275217301733	35.51928286550677	296610223.86496073	148305111.93248037	444915335.7974411	614774.0
Luxembourg	ssp370	2041	Luxembourg	618838.5000000001	11.998509477220491	4870115.200559063	1067.4225097115936	1222.2085262463888	912.6364931767982	27.81548564945105	22.437486238111823	33.19348506079027	280949141.97965837	140474570.98982918	421423712.96948755	618838.5000000001
Luxembourg	ssp370	2042	Luxembourg	622651.5	11.998930621321275	4787162.449281592	1049.2410847740657	1197.2090669572879	901.2731025908433	27.341704030799367	22.20059542878599	32.48281263281274	276163730.6831079	138081865.34155396	414245596.0246619	622651.5
Luxembourg	ssp370	2043	Luxembourg	626257.9999999999	12.234409086817081	5447406.772726817	1193.9521693647998	1396.1868082695478	991.7175304600522	31.112665444979896	24.08607613587625	38.13925475408354	314252167.7179401	157126083.85897005	471378251.57691014	626257.9999999999
Luxembourg	ssp370	2044	Luxembourg	629888.5	12.072051655288298	5045759.27522965	1105.9198411462426	1275.1423569690314	936.6973253234539	28.81867038681619	22.939078606794396	34.69826216683797	291081767.19288665	145540883.59644333	436622650.78933	629888.5
Luxembourg	ssp370	2045	Luxembourg	633389.5	12.083656416794499	5159804.0160653535	1130.915948726671	1309.5120048921203	952.3198925612216	29.470032771785387	23.264759799278995	35.67530574429179	297660825.54481333	148830412.77240667	446491238.31722	633389.5
Luxembourg	ssp370	2046	Luxembourg	636650.0	12.03133665951578	4928375.415667582	1080.1918719271594	1239.7663992927917	920.6173445615268	28.14823674681706	22.603861786794834	33.6926117068393	284310080.43228656	142155040.21614328	426465120.6484299	636650.0
Luxembourg	ssp370	2047	Luxembourg	639617.9999999999	12.309216785243207	5744027.739899138	1258.9649840875004	1485.5794285132608	1032.3505396617402	32.80680529915848	24.933146062965545	40.68046453535141	331363756.00453174	165681878.00226587	497045634.0067976	639617.9999999999
Luxembourg	ssp370	2048	Luxembourg	642384.0	12.21933915468409	5579155.529702343	1222.8286092498465	1435.8919131114867	1009.7653053882063	31.86514367353701	24.462315250154806	39.267972096919195	321852542.39181036	160926271.19590518	482778813.5877155	642384.0
Luxembourg	ssp370	2049	Luxembourg	644850.5	12.22105348905943	5698585.774905762	1249.0051013492262	1471.8845897481337	1026.1256129503186	32.547265170618815	24.8033759986957	40.29115434254189	328742281.86090314	164371140.93045157	493113422.7913547	644850.5
Luxembourg	ssp370	2050	Luxembourg	646932.5000000001	12.309354054620083	5896643.587253366	1292.4150328226735	1531.5732455241239	1053.2568201212234	33.678465154652855	25.36897599071273	41.98795431859298	340167919.6846324	170083959.8423162	510251879.52694863	646932.5000000001
Luxembourg	ssp370	2051	Luxembourg	648818.0	12.16559623291735	5509226.27559869	1207.5016494463061	1414.8173433816187	1000.1859555109936	31.46574528481436	24.262616055793483	38.66887451383524	317818435.7781838	158909217.8890919	476727653.6672757	648818.0
Luxembourg	ssp370	2052	Luxembourg	650428.5	12.313655712318589	6070498.344595044	1330.5201851167399	1583.967829928465	1077.0725403050146	34.671430271242116	25.86545854900736	43.47740199347689	350197322.04838306	175098661.02419153	525295983.0725746	650428.5
Luxembourg	ssp370	2053	Luxembourg	651699.0	12.341467717071424	6091265.188616227	1335.0718221624788	1590.2263308663562	1079.9173134586017	34.790039344758355	25.924763085765477	43.65531560375121	351395328.0028843	175697664.00144216	527092992.00432646	651699.0
Luxembourg	ssp370	2054	Luxembourg	652799.5000000001	12.287803296967905	5950953.155442639	1304.3184998230622	1547.9405126496583	1060.6964869964663	33.98865227598077	25.524069551376687	42.45323500058484	343300951.64706117	171650475.82353058	514951427.4705918	652799.5000000001
Luxembourg	ssp370	2055	Luxembourg	653741.0	12.415881479281536	6162005.044273296	1350.5764480599187	1611.545191475336	1089.6077046445016	35.19406745473974	26.126777140756175	44.2613577687233	355476196.92120826	177738098.46060413	533214295.3818124	653741.0
Luxembourg	ssp370	2056	Luxembourg	654313.0000000001	12.305510676794421	5982439.501948347	1311.2196168654093	1557.4295485828857	1065.009685147933	34.16848539764544	25.613986112209027	42.72298468308185	345117348.5228143	172558674.26140714	517676022.7842214	654313.0000000001
Luxembourg	ssp370	2057	Luxembourg	654579.5	12.368212910390879	6151653.366866173	1348.3075872583572	1608.425507873189	1088.1896666435255	35.1349442261285	26.097215526450558	44.17267292580648	354879025.23926365	177439512.61963183	532318537.8588955	654579.5
Luxembourg	ssp370	2058	Luxembourg	654803.5	12.37104911393993	6043274.136376904	1324.5532353702986	1575.7632740271083	1073.3431967134889	34.51594019722451	25.787713511998554	43.24416688245046	348626801.10073006	174313400.55036503	522940201.6510951	654803.5
Luxembourg	ssp370	2059	Luxembourg	654957.5	12.301975977817522	5806941.502027046	1272.754301814165	1504.5397403874247	1040.9688632409054	33.16613496089234	25.11281089383247	41.21945902795218	334993150.12779987	167496575.06389993	502489725.1916998	654957.5
Luxembourg	ssp370	2060	Luxembourg	655013.9999999999	12.542593831402396	6556574.398331467	1437.0574023740382	1730.4565036572503	1143.6583010908262	37.447635954363406	27.253561390568006	47.64171051815879	378238270.69338185	189119135.34669092	567357406.0400728	655013.9999999999
Luxembourg	ssp370	2061	Luxembourg	655056.0	12.61439053982065	6912137.203946028	1514.9889762073667	1837.612417678077	1192.3655347366564	39.478419972760975	28.268953399766787	50.68788654575518	398750119.1904814	199375059.5952407	598125178.7857221	655056.0
Luxembourg	ssp370	2062	Luxembourg	655021.5	12.496695879386408	6324043.68894795	1386.0917674406646	1660.3787556238617	1111.8047792574675	36.11954527405024	26.589516050411422	45.64957449768906	364823946.67950225	182411973.33975112	547235920.0192534	655021.5
Luxembourg	ssp370	2063	Luxembourg	654877.9999999999	12.593219337938551	6671333.838981727	1462.2101564891636	1765.0415405655476	1159.3787724127797	38.10308032130157	27.581283574037084	48.62487706856606	384858558.9323652	192429279.4661826	577287838.3985478	654877.9999999999
Luxembourg	ssp370	2064	Luxembourg	654745.5	12.669395391595526	6921672.485260147	1517.0789008789543	1840.48606410151	1193.6717376563988	39.53288038481158	28.29618360579209	50.76957716383106	399300194.29002494	199650097.14501247	598950291.4350374	654745.5
Luxembourg	ssp370	2065	Luxembourg	654617.9999999999	12.479446831841637	6588184.911632619	1443.9857340564824	1739.9829597206112	1147.9885083923537	37.62817825015941	27.343832538465996	47.91252396185278	380061830.55259734	190030915.27629867	570092745.828896	654617.9999999999
Luxembourg	ssp370	2066	Luxembourg	654477.5000000001	12.639601838482058	6745080.962287508	1478.3739095424858	1787.2667010138653	1169.4811180711058	38.524284330965386	27.791885578869	49.25668308306177	389112912.30245566	194556456.15122783	583669368.4536835	654477.5000000001
Luxembourg	ssp370	2067	Luxembourg	654262.0	12.663493860775821	6815193.90920953	1493.7411307856682	1808.3966302232418	1179.085631348095	38.924731874531986	27.992109350652296	49.85735439841167	393157615.86042184	196578807.93021092	589736423.7906327	654262.0
Luxembourg	ssp370	2068	Luxembourg	653955.5	12.747045870958127	7164380.0726683065	1570.2750844204688	1913.6308164710927	1226.9193523698455	40.919095933427265	28.98929138009994	52.84890048675459	413301606.08957475	206650803.04478738	619952409.1343621	653955.5
Luxembourg	ssp370	2069	Luxembourg	653556.0	12.723095651904472	7104365.352846315	1557.1211732266079	1895.5441885795335	1218.6981578736822	40.5763240462709	28.81790543652176	52.33474265602005	409839453.0714691	204919726.53573456	614759179.6072037	653556.0
Luxembourg	ssp370	2070	Luxembourg	652951.0	12.729705004331564	7065951.557148188	1548.7017111557855	1883.9674282321528	1213.4359940794182	40.3569250507688	28.708205938770703	52.00564416276691	407623422.7524468	203811711.3762234	611435134.1286702	652951.0
Luxembourg	ssp370	2071	Luxembourg	652319.9999999999	12.760892947361954	7310267.312877972	1602.250369945875	1957.596834068526	1246.9039058232242	41.75232559420084	29.405906210486712	54.09874497791493	421717607.2055196	210858803.6027598	632576410.8082794	652319.9999999999
Luxembourg	ssp370	2072	Luxembourg	651655.0	12.904701976604754	7551761.02786734	1655.1804992586128	2030.3757618735403	1279.9852366436853	43.13160815469308	30.09554749073284	56.16766881865331	435648992.65035534	217824496.32517767	653473488.975533	651655.0
Luxembourg	ssp370	2073	Luxembourg	650848.0	12.823846942102483	7380454.911621012	1617.6339532320208	1978.7492610869763	1256.5186453770652	42.15319950892513	29.606343167848863	54.70005585000137	425766617.30741733	212883308.65370867	638649925.961126	650848.0
Luxembourg	ssp370	2074	Luxembourg	650064.0000000001	13.015124385822945	7775511.455910184	1704.2216889666338	2097.8073977220693	1310.6359802111983	44.409550577814784	30.734518702293688	58.08458245333588	448556796.303337	224278398.1516685	672835194.4550054	650064.0000000001
Luxembourg	ssp370	2075	Luxembourg	649283.5	13.12235698814246	8055228.435857219	1765.5295201879017	2182.1056656513124	1348.9533747244907	46.00714392442215	31.53331537559738	60.480972473246915	464693220.654087	232346610.3270435	697039830.9811305	649283.5
Luxembourg	ssp370	2076	Luxembourg	648448.0000000001	13.07116277613253	7975045.403160611	1747.9551568571383	2157.9409160715127	1337.9693976427636	45.54918145260096	31.304334139686787	59.794028765515144	460067589.98423094	230033794.99211547	690101384.9763464	648448.0000000001
Luxembourg	ssp370	2077	Luxembourg	647521.0	12.896832255174877	7517281.735397587	1647.6233940597629	2019.9847422251219	1275.262045894404	42.934680931126465	29.99708387894953	55.87227798330339	433659937.5178749	216829968.75893745	650489906.2768123	647521.0
Luxembourg	ssp370	2078	Luxembourg	646550.0000000001	13.015455428764978	7783654.171483666	1706.0063937498626	2100.2613667990086	1311.7514207007162	44.456057401340395	30.757772114056493	58.154342688624254	449026536.51676995	224513268.25838497	673539804.775155	646550.0000000001
Luxembourg	ssp370	2079	Luxembourg	645503.5	13.176341392528766	8240967.81290097	1806.239520635847	2238.0819162672374	1374.3971250044565	47.067987613726544	32.06373722024957	62.07223800720349	475408227.68436974	237704113.84218487	713112341.5265546	645503.5
Luxembourg	ssp370	2080	Luxembourg	644344.4999999999	13.139369182735951	8204539.892689241	1798.2553189456053	2227.1036389431547	1369.4069989480554	46.859930873760234	31.95970885026642	61.76015289725403	473306759.3399632	236653379.6699816	709960139.0099448	644344.4999999999
Luxembourg	ssp370	2081	Luxembourg	643091.0000000001	13.069709031684969	7896263.5622343	1730.6879040513713	2134.1984434635833	1327.1773646391594	45.09922183655912	31.079354331665854	59.119089341452366	455522791.8223139	227761395.91115695	683284187.7334709	643091.0000000001
Luxembourg	ssp370	2082	Luxembourg	641700.0	13.230763384486096	8300840.280160392	1819.3622531858573	2256.1256735235015	1382.598832848213	47.40994703055112	32.234716928661854	62.58517713244038	478862174.38008827	239431087.19004413	718293261.5701324	641700.0
Luxembourg	ssp370	2083	Luxembourg	640357.5	13.392737707738867	8704583.39990934	1907.853895870558	2377.801682214965	1437.9061095261509	49.71591115890527	33.387698992838935	66.0441233249716	502153467.9947925	251076733.99739626	753230201.9921888	640357.5
Luxembourg	ssp370	2084	Luxembourg	639012.5	13.254564531911658	8375374.421740054	1835.6985033950984	2278.5880175612083	1392.8089892289886	47.83564606643128	32.44756644660194	63.223725686260586	483161929.57326984	241580964.78663492	724742894.3599048	639012.5
Luxembourg	ssp370	2085	Luxembourg	637538.0	13.197437824757598	8179332.459687071	1792.7304021232117	2219.506878312364	1365.9539259340595	46.715959537958796	31.8877231823657	61.544195893551894	471852582.9228105	235926291.46140525	707778874.3842157	637538.0
Luxembourg	ssp370	2086	Luxembourg	636016.0	13.470977698848005	8833684.531372413	1936.150034273424	2416.7088725189055	1455.5911960279423	50.45326757074679	33.7563771987597	67.15015794273387	509601105.39544165	254800552.69772083	764401658.0931625	636016.0
Luxembourg	ssp370	2087	Luxembourg	634447.0000000001	13.443897890942544	8823822.968294531	1933.9885957906001	2413.736894605023	1454.2402969761774	50.39694361228223	33.728215219527414	67.06567200503702	509032207.6237849	254516103.81189245	763548311.4356773	634447.0000000001
Luxembourg	ssp370	2088	Luxembourg	632915.5000000001	13.528306689244005	9082625.176385699	1990.7123674270206	2491.732080605101	1489.69265424894	51.87508300093154	34.46728491385207	69.28288108801098	523962092.3002925	261981046.15014625	785943138.4504387	632915.5000000001
Luxembourg	ssp370	2089	Luxembourg	631470.4999999999	13.60855517914281	9221445.132856075	2021.1386592561437	2533.5682318701456	1508.7090866421422	52.66794812794453	34.86371747735856	70.47217877853046	531970393.1420318	265985196.5710159	797955589.7130477	631470.4999999999
Luxembourg	ssp370	2090	Luxembourg	630076.0	13.603079595322834	9278972.175902333	2033.747326225187	2550.9051489525796	1516.5895034977939	52.99651173977138	35.027999283271996	70.96502419627075	535289036.07323354	267644518.03661677	802933554.1098503	630076.0
Luxembourg	ssp370	2091	Luxembourg	628646.5000000001	13.49061597021963	8792213.641021833	1927.0605240595976	2404.2107959748946	1449.9102521443006	50.21640809044453	33.637947458608565	66.79486872228048	507208716.18465024	253604358.09232512	760813074.2769754	628646.5000000001
Luxembourg	ssp370	2092	Luxembourg	627305.4999999999	13.517237022382579	8985231.113979045	1969.3657236118638	2462.38044535926	1476.351001864467	51.3188203595667	34.18915359316965	68.44848712596375	518343584.9056582	259171792.4528291	777515377.3584872	627305.4999999999
Luxembourg	ssp370	2093	Luxembourg	626078.5000000001	13.841195077634122	9758443.558865745	2138.8369444089485	2695.403373955252	1582.270514862645	55.734995086245476	36.39724095650904	75.0727492159819	562948971.8447539	281474485.92237693	844423457.7671309	626078.5000000001
Luxembourg	ssp370	2094	Luxembourg	624834.0000000001	13.42976172071368	8661289.520220732	1898.3648263497676	2364.7542116238783	1431.9754410756568	49.46863974137304	33.264063284072826	65.67321619867326	499655913.4502741	249827956.72513705	749483870.1754112	624834.0000000001
Luxembourg	ssp370	2095	Luxembourg	623713.5	13.795010657209081	9677615.81131414	2121.121273712706	2671.0443267479186	1571.1982206774935	55.27335034900371	36.16641858788816	74.38028211011925	558286148.6080129	279143074.30400646	837429222.9120194	623713.5
Luxembourg	ssp370	2096	Luxembourg	622606.0	13.647676609277397	9269839.589620883	2031.7456634785678	2548.152862675978	1515.338464281157	52.94435130573794	35.00191906625527	70.8867835452206	534762191.80484045	267381095.90242022	802143287.7072606	622606.0
Luxembourg	ssp370	2097	Luxembourg	621336.0	13.72544687614134	9472030.057403583	2076.061382444639	2609.086976254326	1543.0357886349516	54.09915480082157	35.579320813797096	72.61898878784604	546426235.8983957	273213117.9491978	819639353.8475935	621336.0
Luxembourg	ssp370	2098	Luxembourg	620057.5	13.95402645719525	9977864.365218824	2186.9291759383905	2761.5301923082343	1612.3281595685462	56.988209032725514	37.02384792974906	76.95257013570196	575607006.5602992	287803503.2801496	863410509.8404487	620057.5
Madrid	ssp370	2024	Spain	39160095.0	14.5708594654668	110448001.84007084	24207.781225211445	30660.62460651705	17754.937843905842	454.26168031150235	292.8105915117187	615.7127691112864	1611762348.558189	805881174.2790945	2417643522.837283	39160095.0
Madrid	ssp370	2025	Spain	39265479.99999999	14.524440250741101	110661533.25297059	24254.582630778514	30724.976539171766	17784.188722385257	455.1399138404675	293.24970827620115	617.0301194047336	1614878402.1382685	807439201.0691342	2422317603.2074027	39265479.99999999
Madrid	ssp370	2026	Spain	39372651.00000001	14.239084515526997	88534461.11308421	19404.81339463903	24056.543839479982	14753.082949798081	364.13346009588633	247.7464814039107	480.52043878786276	1291979108.6720572	645989554.3360286	1937968663.0080857	39372651.00000001
Madrid	ssp370	2027	Spain	39484452.5	14.486753878666285	109469662.78810737	23993.350748068766	30365.782700445867	17620.918795691665	450.23786879608105	290.79868575400786	609.6770518381538	1597485494.094468	798742747.047234	2396228241.141702	39484452.5
Madrid	ssp370	2028	Spain	39606137.5	14.468844516338104	106099845.01267722	23254.760550714214	29350.221179083357	17159.299922345068	436.3781424134597	283.86882256269723	588.8874622642222	1548309906.2933676	774154953.1466838	2322464859.4400516	39606137.5
Madrid	ssp370	2029	Spain	39720521.49999999	14.63166641499469	121013789.94746362	26523.57039943452	33844.83472107378	19202.306077795263	497.71771916705353	314.538610939494	680.896827394612	1765948383.3495202	882974191.6747601	2648922575.0242805	39720521.49999999
Madrid	ssp370	2030	Spain	39810569.0	14.588005258980514	115656984.83248916	25349.476127659294	32230.45509738284	18468.497157935744	475.6857108727482	303.5226067923419	647.8488149531553	1687776785.4116504	843888392.7058252	2531665178.1174755	39810569.0
Madrid	ssp370	2031	Spain	39881770.00000001	14.591967512694996	124164324.78856269	27214.098583785	34794.31097455569	19633.88619301431	510.67555658334345	321.01752964763944	700.3335835190476	1811923985.8964913	905961992.9482456	2717885978.844737	39881770.00000001
Madrid	ssp370	2032	Spain	39938095.49999999	14.675445263681244	127076860.80088899	27852.462641281174	35672.061553612926	20032.86372894942	522.6545284152019	327.0070155635683	718.3020412668354	1854426483.0470195	927213241.5235097	2781639724.570529	39938095.49999999
Madrid	ssp370	2033	Spain	39974376.00000001	14.648565438791177	123317332.74276441	27028.45649155524	34539.053097739765	19517.85988537071	507.19196228082336	319.2757324963791	695.1081920652671	1799563871.9405756	899781935.9702878	2699345807.9108634	39974376.00000001
Madrid	ssp370	2034	Spain	39996039.0	14.729063148725935	127220277.46494427	27883.896430663153	35715.28301401315	20052.50984731316	523.244386934261	327.30194482309787	719.1868290454238	1856519355.4886136	928259677.7443068	2784779033.2329206	39996039.0
Madrid	ssp370	2035	Spain	40009540.5	14.703818292688204	130504875.68680517	28603.80836970116	36705.16193019041	20502.45480921191	536.7536137428311	334.05655822738305	739.4506692582792	1904451338.4664893	952225669.2332447	2856677007.6997337	40009540.5
Madrid	ssp370	2036	Spain	40006143.5	14.910610679232526	154483026.88638645	33859.293564129934	43931.454072529974	23787.133055729897	635.3733721197957	383.36643741586545	887.380306823726	2254363339.115416	1127181669.557708	3381545008.6731243	40006143.5
Madrid	ssp370	2037	Spain	39979758.5	15.033879573707077	161337380.12458324	35361.61756154294	45997.14956897285	24726.085554113022	663.5646473584443	397.46207503518957	929.6672196816992	2354388584.3801045	1177194292.1900523	3531582876.570157	39979758.5
Madrid	ssp370	2038	Spain	39923789.0	15.128110624508208	170567774.54347527	37384.7177081494	48778.912270556735	25990.523145742063	701.5283443815538	416.44392354674426	986.6127652163632	2489087283.667212	1244543641.833606	3733630925.5008183	39923789.0
Madrid	ssp370	2039	Spain	39842460.0	14.934244383750942	143740951.10215333	31504.86599498295	40694.116164952866	22315.615825013032	591.1922795288617	361.2758911203982	821.1086679373244	2097604746.7828665	1048802373.3914332	3146407120.1742997	39842460.0
Madrid	ssp370	2040	Spain	39735519.5	15.067832840348416	165256041.07411876	36220.50215322195	47178.11588253149	25262.888423912405	679.6817112966843	405.52060700430957	953.8428155890591	2411573414.07376	1205786707.03688	3617360121.11064	39735519.5
Madrid	ssp370	2041	Spain	39608702.5	14.885817028327576	145322695.60622332	31851.549721902396	41170.80628946711	22532.293154337684	597.6978378393044	364.52867027561956	830.8670054029884	2120687067.8228736	1060343533.9114368	3181030601.73431	39608702.5
Madrid	ssp370	2042	Spain	39473006.49999999	15.053440917069663	159505460.90016794	34960.10101920533	45445.06432325864	24475.137715152017	656.030145228809	393.69482397037206	918.3654664872461	2327655475.7468753	1163827737.8734376	3491483213.6203127	39473006.49999999
Madrid	ssp370	2043	Spain	39330118.50000001	15.080669901341569	170287203.43950883	37323.22267166361	48694.356595388774	25952.08874793844	700.3743832504214	415.86694298117794	984.8818235196637	2484992923.118059	1242496461.5590296	3727489384.6770887	39330118.50000001
Madrid	ssp370	2044	Spain	39177782.0	15.160543736986835	174264657.6719817	38194.993462342594	49893.041432572376	26496.945492112805	716.7332581318493	424.0463804218922	1009.4201358418063	2543035720.34583	1271517860.172915	3814553580.518745	39177782.0
Madrid	ssp370	2045	Spain	39011327.5	15.025176810279879	166019674.47259495	36387.87385699755	47408.25197522294	25367.495738772155	682.8224597480331	407.09098122998415	958.5539382660827	2422717079.321305	1211358539.6606524	3634075618.9819574	39011327.5
Madrid	ssp370	2046	Spain	38834144.0	15.164707674955684	163822705.01227158	35906.34630404996	46746.15158992001	25066.541018179912	673.786542193955	402.5730224529448	945.0000619349646	2390656810.252697	1195328405.1263485	3585985215.3790455	38834144.0
Madrid	ssp370	2047	Spain	38648179.0	15.284810938735209	186596296.68548566	40897.818451603736	53609.42579280645	28186.211110401022	767.4520666747262	449.4057846933303	1085.4983486561214	2722990731.9970574	1361495365.9985287	4084486097.9955864	38648179.0
Madrid	ssp370	2048	Spain	38454924.0	15.231361781668735	181446518.41913262	39769.09992747156	52057.43782212471	27480.762032818413	746.271539281457	438.81552099669557	1053.7275575662172	2647840266.847374	1323920133.423687	3971760400.271061	38454924.0
Madrid	ssp370	2049	Spain	38251539.99999999	15.44481269975612	206022572.94993386	45155.6324273732	59463.92000948947	30847.34484525694	847.3504147757873	489.3549587438612	1205.3458708077135	3006477441.888624	1503238720.944312	4509716162.832936	38251539.99999999
Madrid	ssp370	2050	Spain	38040561.5	15.324053388593017	191569749.9591933	41987.8904020054	55108.274724608746	28867.506079402065	787.9073868564059	459.63344478417025	1116.1813289286413	2795568095.057783	1397784047.5288916	4193352142.5866747	38040561.5
Madrid	ssp370	2051	Spain	37827657.99999999	15.539954807418193	205221796.13997597	44980.11970190298	59222.590011967906	30737.649391838047	844.0568991558971	487.7082009339159	1200.4055973778784	2994791744.6339283	1497395872.3169641	4492187616.950892	37827657.99999999
Madrid	ssp370	2052	Spain	37606064.5	15.719777871939495	222243848.75629756	48710.98054931594	64352.52367716072	33069.43742147114	914.0669137783307	522.7132082451327	1305.420619311529	3243193735.1190166	1621596867.5595083	4864790602.678525	37606064.5
Madrid	ssp370	2053	Spain	37373110.5	15.588371027904897	205587130.8033938	45060.19305278908	59332.6908694363	30787.695236141863	845.5594844024871	488.45949355721103	1202.659475247763	3000123055.7062	1500061527.8531	4500184583.5593	37373110.5
Madrid	ssp370	2054	Spain	37136464.0	15.345592303325398	189824528.58383673	41605.37612795465	54582.31759778896	28628.434658120346	780.729464383593	456.04448354776395	1105.4144452194219	2770100163.9423532	1385050081.9711766	4155150245.91353	37136464.0
Madrid	ssp370	2055	Spain	36899389.5	15.49372324944784	193762616.16994703	42468.51861258157	55769.13851415097	29167.898711012167	796.9264281518554	464.1429654318953	1129.7098908718153	2827568485.603893	1413784242.8019464	4241352728.405839	36899389.5
Madrid	ssp370	2056	Spain	36653830.0	15.579977426257983	203988070.60978207	44709.71410624404	58850.78231793687	30568.645894551213	838.9827083778625	485.1711055448988	1192.794311210827	2976788047.646258	1488394023.823129	4465182071.469387	36653830.0
Madrid	ssp370	2057	Spain	36403185.0	15.554842330674136	203886782.19441533	44687.51390561572	58820.257042072924	30554.770769158513	838.566119168515	484.96281094022504	1192.1694273968058	2975309950.700062	1487654975.350031	4462964926.050093	36403185.0
Madrid	ssp370	2058	Spain	36156258.5	15.572625246094887	190776085.96928138	41813.93665079183	54869.08831669008	28758.784984893584	784.6431255601057	458.00131413602054	1111.2849369841917	2783986194.841975	1391993097.4209876	4175979292.262963	36156258.5
Madrid	ssp370	2059	Spain	35908179.5	15.595228499839106	198972788.73941407	43610.474244245575	57339.32750768898	29881.62098080217	818.3553513255523	474.85742701874364	1161.8532756323607	2903600281.8976874	1451800140.9488437	4355400422.846531	35908179.5
Madrid	ssp370	2060	Spain	35657762.0	15.895812669440486	214393989.56357434	46990.46346597933	61986.81268757289	31994.11424438577	881.7812212561698	506.57036198405245	1256.9920805282875	3128641119.611857	1564320559.8059285	4692961679.417786	35657762.0
Madrid	ssp370	2061	Spain	35403677.0	15.702635425361406	195203153.93587887	42784.252917443344	56203.27318333591	29365.232651550778	802.8512171494133	467.1053599306743	1138.5970743681528	2848590183.5443225	1424295091.7721612	4272885275.3164835	35403677.0
Madrid	ssp370	2062	Spain	35144525.0	15.733360165461853	196528640.21445358	43074.770457952865	56602.7348015365	29546.80611436923	808.3028107871793	469.8311567495572	1146.7744648248015	2867932940.69471	1433966470.347355	4301899411.042065	35144525.0
Madrid	ssp370	2063	Spain	34885735.0	15.910860483261043	213447931.13571784	46783.108194120374	61701.69918876683	31864.51719947392	877.8901767469783	504.6248397294564	1251.1555137644993	3114835334.7343383	1557417667.3671691	4672253002.101507	34885735.0
Madrid	ssp370	2064	Spain	34625981.0	15.808698327481267	202433199.9260481	44368.920531727	58382.191152975945	30355.649910478067	832.5876794258422	481.97359106888837	1183.2017677827948	2954097894.9665456	1477048947.4832728	4431146842.449819	34625981.0
Madrid	ssp370	2065	Spain	34366417.49999999	15.781197296805972	200833427.32092407	44018.28544019297	57900.06790211665	30136.5029782693	826.0079733233056	478.68373801762027	1173.3322086289909	2930752490.7198634	1465376245.3599317	4396128736.079795	34366417.49999999
Madrid	ssp370	2066	Spain	34108054.5	15.97304597249875	209588501.5963498	45937.20582932738	60538.58343717646	31335.8282214783	862.0167257257824	496.68811421885874	1227.345337232705	3058514866.1442738	1529257433.0721369	4587772299.216411	34108054.5
Madrid	ssp370	2067	Spain	33848738.0	16.06045079962759	216529869.9889883	47458.60164141253	62630.50267879355	32286.70060403152	890.5658856668309	510.962694189383	1270.1690771442793	3159809919.348867	1579904959.6744335	4739714879.0233	33848738.0
Madrid	ssp370	2068	Spain	33586925.0	16.12143668189225	221551018.1971338	48559.127276074556	64143.72542645383	32974.52912569529	911.2173703847553	521.2884365483453	1301.146304221166	3233083292.2808733	1616541646.1404366	4849624938.42131	33586925.0
Madrid	ssp370	2069	Spain	33324442.000000004	16.325372254757035	232809569.2319806	51026.75490015057	67536.71340955835	34516.79639074279	957.5226744713651	544.4410885916501	1370.60426035108	3397378782.9640784	1698689391.4820392	5096068174.446117	33324442.000000004
Madrid	ssp370	2070	Spain	33062207.000000004	16.2375813667944	217494633.360862	47670.05662702868	62921.25328401575	32418.859970041613	894.5338617561126	512.9466822340239	1276.1210412782011	3173888664.5696836	1586944332.2848418	4760832996.854526	33062207.000000004
Madrid	ssp370	2071	Spain	32800755.000000004	16.248883557115303	219953227.6486635	48208.926607916685	63662.199507736754	32755.653708096615	904.645816284709	518.0026594983219	1291.2889730710956	3209766812.0910687	1604883406.0455344	4814650218.136603	32800755.000000004
Madrid	ssp370	2072	Spain	32541051.0	16.170856515772503	206740644.66697094	45313.01800918955	59680.325184486945	30945.710833892157	850.3037725489577	490.8316376304462	1209.775907467469	3016956227.722715	1508478113.8613575	4525434341.584072	32541051.0
Madrid	ssp370	2073	Spain	32284078.0	16.38653362042363	230859339.5066659	50599.307289122684	66948.972944395	34249.64163385036	949.5015729823778	540.4305378471568	1358.5726081175994	3368919174.9138217	1684459587.4569108	5053378762.370732	32284078.0
Madrid	ssp370	2074	Spain	32032021.0	16.43910438436355	231738509.86130318	50792.00216137195	67213.92839373775	34370.075929006154	953.117513478576	542.2385080952556	1363.9965188618967	3381748865.374182	1690874432.687091	5072623298.061274	32032021.0
Madrid	ssp370	2075	Spain	31786177.000000004	16.44675337612999	221187483.22126424	48479.44837725384	64034.166940575335	32924.72981393234	909.7221870746072	520.5408448932708	1298.9035292559433	3227778243.961944	1613889121.980972	4841667365.942916	31786177.000000004
Madrid	ssp370	2076	Spain	31548613.500000004	16.494504150641013	228286641.60118356	50035.42829614026	66173.63932904418	33897.21726323635	938.9203215879835	535.139912149959	1342.7007310260067	3331375918.818733	1665687959.4093666	4997063878.2281	31548613.500000004
Madrid	ssp370	2077	Spain	31320053.5	16.525600432669016	222670450.0825978	48804.482209874885	64481.08846042928	33127.87595932049	915.8214827345789	523.5904927232568	1308.052472745901	3249419107.6393046	1624709553.8196523	4874128661.458957	31320053.5
Madrid	ssp370	2078	Spain	31102031.499999996	16.59585798746715	233982242.84575924	51283.77925385547	67890.12189590259	34677.436611808356	962.3457647706667	546.8526337413007	1377.8388958000323	3414491552.2885394	1707245776.1442697	5121737328.432809	31102031.499999996
Madrid	ssp370	2079	Spain	30891991.0	16.651590132171105	230341764.86610985	50485.866272014515	66792.99154587128	34178.74099815776	947.3728398048776	539.3661712584062	1355.3795083513485	3361366233.2189145	1680683116.6094573	5042049349.828372	30891991.0
Madrid	ssp370	2080	Spain	30690135.500000004	16.546960292019048	225059846.61133927	49328.18555864014	65201.18056498151	33455.19055229878	925.6488337413306	528.5041682266327	1322.7934992560279	3284287455.6097746	1642143727.8048873	4926431183.414661	30690135.500000004
Madrid	ssp370	2081	Spain	30497714.0	16.62020323617592	225949340.3211247	49523.143084072566	65469.24716245109	33577.03900569404	929.3072331736602	530.3333679427976	1328.2810984045227	3297267794.2924786	1648633897.1462393	4945901691.438718	30497714.0
Madrid	ssp370	2082	Spain	30315377.5	16.666306526988773	220358292.7367858	48297.70799709418	63784.273917855804	32811.142076332544	906.3118088287155	518.8356557703253	1293.7879618871061	3215677907.3293195	1607838953.6646597	4823516860.993979	30315377.5
Madrid	ssp370	2083	Spain	30141595.999999996	16.945113426714062	243524215.10727346	53375.17043446133	70765.78476923564	35984.55609968702	1001.5909505665867	566.475226639261	1436.7066744939123	3553737091.9622283	1776868545.9811141	5330605637.943342	30141595.999999996
Madrid	ssp370	2084	Spain	29975092.5	16.98537034475668	243710527.31432578	53416.00598669198	70821.93365355278	36010.07831983117	1002.3572342007687	566.8583684563519	1437.8560999451852	3556455936.987951	1778227968.4939754	5334683905.481926	29975092.5
Madrid	ssp370	2085	Spain	29816188.5	16.716623642761736	222084270.601281	48676.00451533969	64304.43163044339	33047.577400236	913.4105846494085	522.385043680672	1304.4361256181446	3240865018.8215437	1620432509.4107718	4861297528.232315	29816188.5
Madrid	ssp370	2086	Spain	29665319.499999996	17.069676823713642	238769704.53944582	52333.08592644432	69332.91857071224	35333.25328217639	982.0361200253534	556.6978113686442	1407.3744286820627	3484354749.2183027	1742177374.6091514	5226532123.827454	29665319.499999996
Madrid	ssp370	2087	Spain	29522261.0	17.05219128957972	242093157.81743655	53061.51404216832	70334.50722983274	35788.520854503884	995.7051538271877	563.5323282695613	1427.8779793848146	3532853742.1508884	1766426871.0754442	5299280613.226333	29522261.0
Madrid	ssp370	2088	Spain	29382600.499999996	17.084650661621676	239051555.30529886	52394.86143676827	69417.85989740767	35371.862976128854	983.195344278943	557.2774234954392	1409.1132650624468	3488467783.8114696	1744233891.9057348	5232701675.717204	29382600.499999996
Madrid	ssp370	2089	Spain	29244351.0	16.973623090955595	233540012.17315173	51186.85198314698	67756.8468986784	34616.85706761555	960.5269138627536	545.9432082873443	1375.1106194381628	3408038101.47357	1704019050.736785	5112057152.210355	29244351.0
Madrid	ssp370	2090	Spain	29109374.0	17.32164998190907	261623130.21140015	57342.05593673568	76220.25233486286	38463.859538608485	1076.0299938271587	603.6947482695468	1548.3652393847701	3817853684.644764	1908926842.322382	5726780526.967146	29109374.0
Madrid	ssp370	2091	Spain	28980619.000000004	17.228645734751673	244282938.25049	53541.46591790606	70994.44105897215	36088.49077683997	1004.7115036249204	568.0355031684275	1441.387504081412	3564809102.0922756	1782404551.0461378	5347213653.138413	28980619.000000004
Madrid	ssp370	2092	Spain	28857517.499999996	17.406283828884888	254902031.30924827	55868.93836914074	74194.71567941984	37543.161058861646	1048.3867804600882	589.8731415860116	1506.9004193341652	3719773013.4605594	1859886506.7302797	5579659520.190839	28857517.499999996
Madrid	ssp370	2093	Spain	28736427.5	17.44553368804971	254157441.02158526	55705.74049787214	73970.31860642551	37441.16238931878	1045.3243544353313	588.3419285736331	1502.306780297029	3708907243.4080095	1854453621.7040048	5563360865.112015	28736427.5
Madrid	ssp370	2094	Spain	28615906.5	17.223235850055733	238884170.1025261	52358.174269037256	69367.41504177754	35348.93349629697	982.5069055366921	556.9332041243136	1408.0806069490707	3486025139.643713	1743012569.8218565	5229037709.4655695	28615906.5
Madrid	ssp370	2095	Spain	28493880.999999996	17.49553121194936	262980292.71076703	57639.51621056951	76629.26021138439	38649.772209754636	1081.6118686202485	606.4856856660917	1556.7380515744053	3837658691.353015	1918829345.6765075	5756488037.029522	28493880.999999996
Madrid	ssp370	2096	Spain	28370861.500000004	17.375206853303293	250639992.04598367	54934.792777192335	72910.26549049077	36959.3200638939	1030.8574355644892	581.1084691382121	1480.6064019907667	3657577280.6436257	1828788640.3218129	5486365920.965439	28370861.500000004
Madrid	ssp370	2097	Spain	28245637.999999996	17.470762433134112	253724954.87625667	55610.949013964506	73839.9803160525	37381.91771187651	1043.5455818019168	587.4525422569261	1499.6386213469073	3702595994.008285	1851297997.0041425	5553893991.012427	28245637.999999996
Madrid	ssp370	2098	Spain	28115558.0	17.739652810351995	269485868.99468803	59065.39594403165	78589.84484489483	39540.94704316847	1108.3686588282608	619.8640807700979	1596.873236886424	3932594251.3940554	1966297125.6970277	5898891377.091084	28115558.0
Mexico_City	ssp370	2024	Mexico	87641812.0	20.318706762889985	402863457.18757296	88298.83993169937	92605.78263105445	83991.8972323443	8545.47154733164	7989.709526422204	9101.233568241096	2697329770.2153125	1348664885.1076562	4045994655.3229685	87641812.0
Mexico_City	ssp370	2025	Mexico	89012995.49999999	20.44555713970158	445495868.22274	97642.930021599	105453.90650466643	89831.95353853157	9449.783042937335	8441.865274225052	10457.700811649607	2982770580.0215826	1491385290.0107913	4474155870.032373	89012995.49999999
Mexico_City	ssp370	2026	Mexico	90358055.0	20.466786005603446	456524004.63600093	100060.05581080688	108777.45446482726	91342.65715678649	9683.71000816088	8558.828756836825	10808.591259484945	3056608303.7632346	1528304151.8816173	4584912455.644852	90358055.0
Mexico_City	ssp370	2027	Mexico	91681581.0	20.55355101351911	494585903.24628747	108402.3897527875	120248.1636350506	96556.61587052437	10491.072566883375	8962.510036198071	12019.635097568682	3311447729.8778505	1655723864.9389253	4967171594.816776	91681581.0
Mexico_City	ssp370	2028	Mexico	92990364.5	20.51625083189108	474209494.39857477	103936.32753959019	114107.32809190432	93765.32698727606	10058.85162716338	8746.399566338076	11371.303687988668	3175019634.4169345	1587509817.2084672	4762529451.6254015	92990364.5
Mexico_City	ssp370	2029	Mexico	94287695.5	20.54350594512018	483121947.63125753	105889.74194675352	116793.27290175392	94986.21099175315	10247.90107842981	8840.924291971285	11654.877864888342	3234692024.6554074	1617346012.3277037	4852038036.983111	94287695.5
Mexico_City	ssp370	2030	Mexico	95574841.00000001	20.46629622386398	464236962.05159944	101750.56702518463	111101.90738459668	92399.22666577258	9847.315956937497	8640.631731225138	11054.000182649868	3108249596.3209944	1554124798.1604972	4662374394.481491	95574841.00000001
Mexico_City	ssp370	2031	Mexico	96851184.5	20.5956369833247	511855108.1378733	112187.42096190219	125452.58154758331	98922.26037622106	10857.384021577987	9145.665763545378	12569.102279610599	3427071869.1013746	1713535934.5506873	5140607803.652061	96851184.5
Mexico_City	ssp370	2032	Mexico	98114310.49999999	20.569455664136186	506401584.75497144	110992.12816564973	123809.05395273618	98175.20237856328	10741.704805531655	9087.826155522209	12395.58345554108	3390558378.7095485	1695279189.3547742	5085837568.064322	98114310.49999999
Mexico_City	ssp370	2033	Mexico	99359579.99999999	20.545358851123776	507162359.55216956	111158.87332667944	124038.32854915204	98279.41810420685	10757.842231916167	9095.89486871446	12419.78959511786	3395652066.092448	1697826033.046224	5093478099.138672	99359579.99999999
Mexico_City	ssp370	2034	Mexico	100560950.5	20.532670465216842	494937771.13044405	108479.5114808218	120354.20601109779	96604.81695054582	10498.536328956643	8966.241917234693	12030.830740678559	3313803624.1695337	1656901812.0847669	4970705436.254301	100560950.5
Mexico_City	ssp370	2035	Mexico	101690147.49999999	20.615240087177007	535671225.638268	117407.39192089281	132630.0416161954	102184.7422255902	11362.567479734675	9398.257492623721	13326.877466845615	3586530170.911851	1793265085.4559255	5379795256.367777	101690147.49999999
Mexico_City	ssp370	2036	Mexico	102748745.49999999	20.655283608784266	551811150.6383852	120944.90972913767	137494.1286025321	104395.69085574323	11704.924840283213	9569.436172897984	13840.413507668432	3694593335.7759175	1847296667.8879588	5541890003.663877	102748745.49999999
Mexico_City	ssp370	2037	Mexico	103750352.50000001	20.71770374272916	586583268.5454704	128566.19584575908	147973.39701288653	109158.99467863163	12442.505126887103	9938.226316199936	14946.783937574255	3927406382.3073506	1963703191.1536753	5891109573.461026	103750352.50000001
Mexico_City	ssp370	2038	Mexico	104715582.5	20.751499295771904	606132836.0658779	132851.03256256072	153865.0474984888	111837.01762663265	12857.18724815491	10145.567376833838	15568.80711947599	4058298448.903922	2029149224.451961	6087447673.355883	104715582.5
Mexico_City	ssp370	2039	Mexico	105658825.49999997	20.6833111165351	574262595.4740192	125865.77435064648	144260.31745710672	107471.23124418625	12181.161092581324	9807.55429904705	14554.767886115615	3844914615.7503905	1922457307.8751953	5767371923.625586	105658825.49999997
Mexico_City	ssp370	2040	Mexico	106571340.49999999	20.69736291932984	585501170.6616963	128329.0237068497	147647.28532188613	109010.76209181326	12419.551849511818	9926.7496775123	14912.35402151136	3920161310.102091	1960080655.0510454	5880241965.153136	106571340.49999999
Mexico_City	ssp370	2041	Mexico	107449692.5	20.71458691778895	603536837.2158351	132282.04651323627	153082.6916806677	111481.40134580486	12802.121359417459	10118.034432465107	15486.208286369798	4040917212.515459	2020458606.2577295	6061375818.773189	107449692.5
Mexico_City	ssp370	2042	Mexico	108291718.00000001	20.765373597562313	624510085.5376195	136878.92285773696	159403.39665435613	114354.44906111779	13247.00235716202	10340.474931337403	16153.52978298666	4181341383.700612	2090670691.850306	6272012075.550919	108291718.00000001
Mexico_City	ssp370	2043	Mexico	109088654.00000001	20.9181074693856	698582276.5739162	153113.9236328157	181726.52272008942	124501.32454554201	14818.209151062794	11126.07832828779	18510.339973837807	4677283923.194438	2338641961.597219	7015925884.7916565	109088654.00000001
Mexico_City	ssp370	2044	Mexico	109845687.0	20.87343874291943	672357554.7164454	147366.03939008235	173823.18188633106	120908.89689383368	14261.934784473257	10847.941144993008	17675.928423953497	4501699065.050574	2250849532.525287	6752548597.575861	109845687.0
Mexico_City	ssp370	2045	Mexico	110565430.00000001	20.85609470264052	687405234.6720425	150664.16102418583	178358.09913322335	122970.22291514833	14581.123627788193	11007.535566650484	18154.711688925905	4602449218.465264	2301224609.232632	6903673827.697897	110565430.00000001
Mexico_City	ssp370	2046	Mexico	111247345.50000001	20.897140259092936	716462838.7624155	157032.95096180186	187115.18529744534	126950.71662615835	15197.488613385824	11315.7180594493	19079.259167322354	4797001340.693216	2398500670.346608	7195502011.0398245	111247345.50000001
Mexico_City	ssp370	2047	Mexico	111893623.00000001	20.886187214601065	716322527.2631512	157002.19775648363	187072.8996401328	126931.49587283446	15194.51234958396	11314.229927548355	19074.79477161954	4796061899.854599	2398030949.9272995	7194092849.7818985	111893623.00000001
Mexico_City	ssp370	2048	Mexico	112506818.5	20.936579228408956	734285272.2611285	160939.23775604033	192486.32963952323	129392.14587255739	15575.535059768139	11504.741282640452	19646.328836895816	4916329563.682873	2458164781.8414364	7374494345.524309	112506818.5
Mexico_City	ssp370	2049	Mexico	113086644.5	21.015715776728968	800083069.7886887	175360.67283057404	212315.80286700715	138405.542794141	16971.226817398878	12202.587161455815	21739.866473341935	5356871774.496218	2678435887.248109	8035307661.744327	113086644.5
Mexico_City	ssp370	2050	Mexico	113633137.00000001	20.995879808906828	780114025.9814104	170983.89610569115	206297.73487029312	135670.05734108915	16547.646836049018	11990.797170780897	21104.49650131717	5223171148.681165	2611585574.3405824	7834756723.021748	113633137.00000001
Mexico_City	ssp370	2051	Mexico	114150097.00000001	21.09615182656874	832435946.3272518	182451.71426368377	222065.98483753297	142837.44368983456	17657.490565081374	12545.719035297065	22769.26209486566	5573487045.706471	2786743522.8532357	8360230568.559708	114150097.00000001
Mexico_City	ssp370	2052	Mexico	114638044.49999999	21.06010201548954	825106371.5443093	180845.23211947718	219857.0718892489	141833.39234970545	17502.01686389544	12467.982184704113	22536.05154308679	5524412651.113753	2762206325.5568767	8286618976.6706295	114638044.49999999
Mexico_City	ssp370	2053	Mexico	115095887.50000001	21.125722926446457	863547403.3124076	189270.6637398823	231442.04036730598	147099.28711245864	18317.42153106663	12875.684518289701	23759.158543843554	5781790523.282966	2890895261.641483	8672685784.924448	115095887.50000001
Mexico_City	ssp370	2054	Mexico	115522807.50000003	21.06784728681065	830002379.6654811	181918.329789871	221332.58118604048	142504.07839370158	17605.870160461352	12519.90883298706	22691.831487935648	5557193356.895853	2778596678.4479265	8335790035.34378	115522807.50000003
Mexico_City	ssp370	2055	Mexico	115920163.00000001	21.13117801735744	874784176.0754205	191733.51804410433	234828.46503561124	148638.5710525974	18555.77405526988	12994.86078039133	24116.68733014843	5857025149.690508	2928512574.845254	8785537724.535763	115920163.00000001
Mexico_City	ssp370	2056	Mexico	116287579.50000001	21.14568228380192	885864067.881519	194161.9874810574	238167.61051142175	150156.36445069307	18790.798847136713	13112.373176324747	24469.224517948707	5931209396.204028	2965604698.102014	8896814094.306042	116287579.50000001
Mexico_City	ssp370	2057	Mexico	116626462.5	21.19552473317041	902983155.8149089	197914.11634317023	243326.7876968269	152501.4449895136	19153.926046292298	13293.936775902526	25013.915316682065	6045828443.173263	3022914221.5866313	9068742664.759893	116626462.5
Mexico_City	ssp370	2058	Mexico	116938214.5	21.154679510367842	886260162.8644484	194248.80281978167	238286.9816021676	150210.62403739576	18799.200746952323	13116.57412623254	24481.8273676721	5933861408.369006	2966930704.184503	8900792112.553509	116938214.5
Mexico_City	ssp370	2059	Mexico	117219527.50000001	21.125635397342066	858839681.1235224	188238.83421903074	230023.2747761351	146454.3936619264	18217.562123865493	12825.754814689133	23609.36943304188	5750270466.093851	2875135233.0469255	8625405699.140778	117219527.50000001
Mexico_City	ssp370	2060	Mexico	117467402.5	21.279092138049474	964239053.9055386	211340.06660960964	261787.46931318106	160892.66390603821	20453.275800903004	13943.611653207883	26962.93994859813	6455960845.536728	3227980422.768364	9683941268.305092	117467402.5
Mexico_City	ssp370	2061	Mexico	117683144.00000001	21.28687401522367	991107578.9172645	217229.05839300161	269884.83301534504	164573.2837706582	21023.206411161686	14228.576958337233	27817.83586398618	6635856219.77021	3317928109.885105	9953784329.655315	117683144.00000001
Mexico_City	ssp370	2062	Mexico	117867225.0	21.306698501605744	979309736.5808352	214643.22993570205	266329.3188865582	162957.140984846	20772.952574019488	14103.450039766114	27442.45510827281	6556865011.234078	3278432505.617039	9835297516.851118	117867225.0
Mexico_City	ssp370	2063	Mexico	118018376.0	21.369373388698097	1019661857.5825057	223487.53042921884	278490.23206514376	168484.82879329397	21628.894942931736	14531.421224222255	28726.36866164123	6827038379.72164	3413519189.86082	10240557569.582458	118018376.0
Mexico_City	ssp370	2064	Mexico	118138788.5	21.384442646109797	1035637979.1038421	226989.14610512822	283304.95361951913	170673.33859073732	21967.77773178034	14700.862618646555	29234.692844914156	6934004815.67695	3467002407.838475	10401007223.515427	118138788.5
Mexico_City	ssp370	2065	Mexico	118228586.5	21.400591104964395	1033345158.4468994	226486.6100707298	282613.9665722213	170359.25356923835	21919.14280762078	14676.545156566759	29161.74045867476	6918653476.891105	3459326738.4455523	10377980215.336657	118228586.5
Mexico_City	ssp370	2066	Mexico	118287424.99999999	21.442234041019965	1071439745.5244075	234836.10860826587	294094.52706133336	175577.69015519833	22727.198748583753	15080.573127048263	30373.824370119244	7173711765.18894	3586855882.59447	10760567647.78341	118287424.99999999
Mexico_City	ssp370	2067	Mexico	118316972.00000001	21.404678680337298	1051493281.9336722	230464.28097194026	288083.2640613857	172845.29788249487	22304.09773496988	14869.022620241325	29739.172849698432	7040162322.831238	3520081161.415619	10560243484.246857	118316972.00000001
Mexico_City	ssp370	2068	Mexico	118317092.5	21.449764519673952	1067777888.6970108	234033.50985157618	292990.953770885	175076.0659322673	22649.52406062054	15041.735783066655	30257.312338174415	7149194189.17513	3574597094.587565	10723791283.762695	118317092.5
Mexico_City	ssp370	2069	Mexico	118288064.0	21.58998359240385	1167103211.0966372	255803.44352820667	322924.61257625197	188682.27448016134	24756.396007802483	16095.171756657637	33417.62025894737	7814216405.174862	3907108202.587431	11721324607.762293	118288064.0
Mexico_City	ssp370	2070	Mexico	118228982.00000001	21.44651455675813	1064972665.4504611	233418.66640027758	292145.5440253495	174691.78877520567	22590.020139354994	15011.983822433891	30168.05645627618	7130412112.915775	3565206056.4578876	10695618169.373663	118228982.00000001
Mexico_City	ssp370	2071	Mexico	118142385.00000001	21.508410960129545	1111464609.3344917	243608.68149814737	306156.81478492037	181060.54821137426	23576.199393272953	15505.07344939286	31647.325337153037	7441694017.680172	3720847008.840086	11162541026.520258	118142385.00000001
Mexico_City	ssp370	2072	Mexico	118029601.00000001	21.465045524686705	1077975770.7597833	236268.66208451265	296064.28809117264	176473.0360778526	22865.839810921138	15149.893658216959	30581.785963625305	7217473032.515833	3608736516.2579165	10826209548.77375	118029601.00000001
Mexico_City	ssp370	2073	Mexico	117889201.50000001	21.635360932552828	1175300084.9272633	257600.0186143712	325394.9033197282	189805.1339090142	24930.26670976562	16182.10710763919	33678.426311892006	7869097709.029895	3934548854.5149474	11803646563.544842	117889201.50000001
Mexico_City	ssp370	2074	Mexico	117723332.49999999	21.70952709548124	1223200023.3915505	268098.63526407804	339830.5012130751	196366.76931508098	25946.312106689806	16690.129806101286	35202.4944072783	8189806692.944466	4094903346.472233	12284710039.416698	117723332.49999999
Mexico_City	ssp370	2075	Mexico	117534210.99999999	21.780855818951455	1307491998.4958887	286573.58871160424	365233.56220342364	207913.61521978484	27734.299232524267	17584.123369018518	37884.475096030015	8754174718.344322	4377087359.172161	13131262077.516483	117534210.99999999
Mexico_City	ssp370	2076	Mexico	117322256.00000001	21.699764747709747	1231463181.1326146	269909.7383306126	342320.76792956016	197498.70873166504	26121.58881175541	16777.768158634095	35465.40946487672	8245131793.728014	4122565896.864007	12367697690.592022	117322256.00000001
Mexico_City	ssp370	2077	Mexico	117087527.99999999	21.759845439210025	1253380987.4524894	274713.6410856537	348926.1342177416	200501.14795356576	26586.505614072154	17010.226559792456	36162.784668351815	8391880153.326099	4195940076.6630497	12587820229.98915	117087527.99999999
Mexico_City	ssp370	2078	Mexico	116830884.00000001	21.793692461618402	1276539859.2633686	279789.5581948875	355905.52024293813	203673.59614683688	27077.74768777424	17255.847596643514	36899.64777890497	8546937935.970483	4273468967.9852414	12820406903.955725	116830884.00000001
Mexico_City	ssp370	2079	Mexico	116552722.00000001	21.81795611966407	1308415784.8265567	286776.06242791493	365511.96356335084	208040.16129247902	27753.894431998597	17593.92096875568	37913.86789524152	8760359832.249708	4380179916.124854	13140539748.374561	116552722.00000001
Mexico_City	ssp370	2080	Mexico	116252565.0	21.80761700917823	1283141837.0695755	281236.5670291246	357895.15739001415	204577.9766682351	27217.787724894435	17325.86761520359	37109.707834585235	8591140781.776512	4295570390.888256	12886711172.664768	116252565.0
Mexico_City	ssp370	2081	Mexico	115929642.49999999	21.894071869275905	1337126383.6047654	293068.7964067004	374164.4727841809	211973.12002921995	28362.898799578015	17898.423152545394	38827.37444661062	8952588617.023685	4476294308.511843	13428882925.535528	115929642.49999999
Mexico_City	ssp370	2082	Mexico	115588359.99999999	21.86072324938404	1312655770.4949012	287705.3743552234	366789.76746339997	208620.9812470468	27843.832291199786	17638.889898356265	38048.77468404331	8788748208.917896	4394374104.458948	13183122313.376844	115588359.99999999
Mexico_City	ssp370	2083	Mexico	115229872.5	21.93654062011239	1369784365.8256922	300226.7103181365	384006.60441240546	216446.81622386753	29055.634397414837	18244.790951463794	39866.47784336586	9171246691.13755	4585623345.568775	13756870036.706326	115229872.5
Mexico_City	ssp370	2084	Mexico	114851403.0	21.920458864170833	1374760649.739322	301317.40268276766	385506.30641377333	217128.49895176198	29161.19049051921	18297.56899801599	40024.81198302237	9204564875.017899	4602282437.508949	13806847312.526848	114851403.0
Mexico_City	ssp370	2085	Mexico	114453041.00000001	22.09989175282788	1466683123.821395	321464.7942624001	413208.9698357679	229720.6186890322	31111.034470686423	19272.490988099595	42949.57795327323	9820022101.205246	4910011050.602623	14730033151.807869	114453041.00000001
Mexico_City	ssp370	2086	Mexico	114035773.5	22.090400143954863	1454257568.1243548	318741.38479455566	409464.28181748185	228018.48777162947	30847.465683857725	19140.706594685227	42554.224773030204	9736828104.095152	4868414052.047576	14605242156.142727	114035773.5
Mexico_City	ssp370	2087	Mexico	113603139.49999999	22.116532802412316	1464593961.4378562	321006.8956577888	412579.3592544274	229434.4320611502	31066.719511392614	19250.333508452695	42883.105514332514	9806034334.90035	4903017167.450175	14709051502.350525	113603139.49999999
Mexico_City	ssp370	2088	Mexico	113157301.0	22.185274588255364	1523416319.752805	333899.4673432571	430306.64532194636	237492.2893645679	32314.449431686542	19874.19846859965	44754.70039477342	10199873228.466179	5099936614.233089	15299809842.699268	113157301.0
Mexico_City	ssp370	2089	Mexico	112696656.49999999	22.160635813225536	1478707847.6285336	324100.35016533465	416832.85920230293	231367.84112836636	31366.100879229663	19400.024192371224	43332.17756608813	9900532370.68954	4950266185.34477	14850798556.034311	112696656.49999999
Mexico_City	ssp370	2090	Mexico	112221351.49999999	22.17217161200239	1484463654.0913613	325361.8967873243	418567.4858075387	232156.30776710983	31488.192072864582	19461.069789188667	43515.31435654049	9939069765.548172	4969534882.774086	14908604648.322258	112221351.49999999
Mexico_City	ssp370	2091	Mexico	111732624.5	22.08947103134399	1437339333.1098838	315033.2784900141	404365.63564873714	225700.92133129097	30488.59894286282	18961.27322418779	42015.92466153782	9623553846.651915	4811776923.325957	14435330769.97787	111732624.5
Mexico_City	ssp370	2092	Mexico	111231428.00000001	22.17561636286167	1477690086.732949	323877.2792841106	416526.13674061984	231228.42182760133	31344.512307171302	19389.229906342032	43299.79470800053	9893718060.000305	4946859030.000153	14840577090.000458	111231428.00000001
Mexico_City	ssp370	2093	Mexico	110716973.0	22.239583124831203	1526434055.231134	334560.88881795935	431216.09984966187	237905.67778625677	32378.461126486014	19906.204315999392	44850.717936972615	10220078157.950573	5110039078.9752865	15330117236.92586	110716973.0
Mexico_City	ssp370	2094	Mexico	110188273.50000001	22.3035814889988	1560093810.2328	341938.36936626973	441360.13560358866	242516.60312895075	33092.44615919197	20263.19683235237	45921.69548603159	10445443496.01768	5222721748.00884	15668165244.02652	110188273.50000001
Mexico_City	ssp370	2095	Mexico	109648725.5	22.313107845607846	1561664076.333434	342282.53727873747	441833.3664832318	242731.7080742431	33125.75437825547	20279.850941884106	45971.65781462679	10455957047.010763	5227978523.505382	15683935570.516144	109648725.5
[truncated: 1,503 more rows]
