# Supplementary material for: Global warming may increase the burden of obstructive sleep apnea
Source: Nat Commun. 2025 Jun 16;16:5100. doi: 10.1038/s41467-025-60218-1 (PMC12170837; doi:10.1038/s41467-025-60218-1)
Supplement: Supplementary file 4 — Source Data [file 41467_2025_60218_MOESM4_ESM.zip › metadata/figure_table_health_economics/ssp585.csv]

city	exp	year	country	adult_population	t2m_mean_corrected	osa_person_days_corrected	yld_diff_mean_corrected	yld_diff_max_corrected	yld_diff_min_corrected	yll_diff_corrected	yll_diff_min_corrected	yll_diff_max_corrected	money_cost_corrected	money_cost_min_corrected	money_cost_max_corrected	population_adult
Amsterdam	ssp585	2024	Netherlands	14327401.5	11.555757904552655	101655026.66982311	22280.553790649537	25679.135761414665	18881.97181988441	330.931946219023	263.62665650087	398.237235937176	2828096848.6534324	1414048424.3267162	4242145272.9801483	14327401.5
Amsterdam	ssp585	2025	Netherlands	14327401.5	11.6031498536404	102430198.08525664	22450.454374854144	25912.749064696	18988.159685012288	333.4554710614884	264.88841892210274	402.0225232008742	2849662529.2594085	1424831264.6297042	4274493793.8891125	14327401.5
Amsterdam	ssp585	2026	Netherlands	14327401.5	11.55563673182936	101164788.71529377	22173.104375958173	25531.39281621404	18814.815935702307	329.3360054601879	262.82868612145245	395.8433247989234	2814458168.307622	1407229084.153811	4221687252.461433	14327401.5
Amsterdam	ssp585	2027	Netherlands	14327401.5	11.783190122098139	110604878.0675335	24242.165055901125	28376.351251135602	20107.978860666655	360.06765980292124	278.1945132928191	441.9408063130234	3077086469.363366	1538543234.681683	4615629704.04505	14327401.5
Amsterdam	ssp585	2028	Netherlands	14327401.5	11.804928957014356	113491257.49974868	24874.796164331852	29246.219025227845	20503.373303435856	369.46409787707637	282.8927323298967	456.03546342425614	3157387078.6266747	1578693539.3133373	4736080617.940012	14327401.5
Amsterdam	ssp585	2029	Netherlands	14327401.5	11.703308685216284	107374569.28185304	23534.152171368427	27402.833534903133	19665.470807833713	349.5515799950248	272.9364733888709	426.16668660117875	2987217562.765844	1493608781.382922	4480826344.148766	14327401.5
Amsterdam	ssp585	2030	Netherlands	14327401.5	11.795780722183657	111374328.6821728	24410.811765959057	28608.240477465253	20213.38305445286	362.57256091567274	279.44696384919484	445.69815798215063	3098492994.2519336	1549246497.1259668	4647739491.3779	14327401.5
Amsterdam	ssp585	2031	Netherlands	14327401.5	11.665683979018915	105087687.93707845	23032.91790402057	26713.636417299836	19352.199390741305	342.1067726009313	269.2140696918242	414.99947551003845	2923595308.7930326	1461797654.3965163	4385392963.1895485	14327401.5
Amsterdam	ssp585	2032	Netherlands	14327401.5	11.80778601862056	113029213.90863112	24773.526336141702	29106.97301146639	20440.079660817013	367.9599422061207	282.14065449441887	453.7792299178226	3144532780.4499197	1572266390.2249599	4716799170.674879	14327401.5
Amsterdam	ssp585	2033	Netherlands	14327401.5	11.819257595185475	111938655.24903232	24534.4997806132	28778.311497614704	20290.6880636117	364.40969278403094	280.365529783374	448.45385578468796	3114192859.154142	1557096429.577071	4671289288.731213	14327401.5
Amsterdam	ssp585	2034	Netherlands	14327401.5	12.075389923871695	125017075.44198436	27401.002836602685	32719.753199600244	22082.252473605127	406.98571867974624	301.65354273123165	512.3178946282609	3478041457.150008	1739020728.575004	5217062185.725012	14327401.5
Amsterdam	ssp585	2035	Netherlands	14327401.5	11.96121969083953	118594302.38115938	25993.271754778034	30784.12296209135	21202.42054746472	386.07675963686796	291.1990632097925	480.95445606394344	3299356498.3438864	1649678249.1719432	4949034747.515829	14327401.5
Amsterdam	ssp585	2036	Netherlands	14327401.5	11.944432375344881	119011144.07396124	26084.63431758392	30909.746485949443	21259.5221492184	387.43376319274927	291.87756498773314	482.98996139776546	3310953255.694894	1655476627.847447	4966429883.542341	14327401.5
Amsterdam	ssp585	2037	Netherlands	14327401.5	12.065426348662445	123172586.96876818	26996.73139041832	32163.87996109674	21829.582819739902	400.98109519759817	298.6512309901576	503.31095940503883	3426726807.895896	1713363403.947948	5140090211.843843	14327401.5
Amsterdam	ssp585	2038	Netherlands	14327401.5	11.995333747035538	121107129.20353878	26544.028318587218	31541.413237328976	21546.64339984546	394.2571192126161	295.2892429976666	493.22499542756566	3369264675.542679	1684632337.7713394	5053897013.314018	14327401.5
Amsterdam	ssp585	2039	Netherlands	14327401.5	12.027393209699664	122532204.8231248	26856.373659866345	31970.88808158778	21741.859238144916	398.89636887639006	297.60886782955356	500.18386992322667	3408911036.3855495	1704455518.1927748	5113366554.578324	14327401.5
Amsterdam	ssp585	2040	Netherlands	14327401.5	12.063100103260336	125504239.1457281	27507.778442902687	32866.56965826274	22148.987227542624	408.5716513963922	302.44650908955464	514.6967937032299	3491594610.2056937	1745797305.1028469	5237391915.30854	14327401.5
Amsterdam	ssp585	2041	Netherlands	14327401.5	12.051926893031718	123726989.46447778	27118.244266190286	32330.96016528319	21905.528367097377	402.7859198374045	299.55364331006075	506.0181963647483	3442150579.8663096	1721075289.9331548	5163225869.799464	14327401.5
Amsterdam	ssp585	2042	Netherlands	14327401.5	11.998175943887453	120799162.57485501	26476.528783533242	31448.601376629762	21504.456190436726	393.2545520092071	294.78795939596205	491.72114462245213	3360696880.3179555	1680348440.1589777	5041045320.4769335	14327401.5
Amsterdam	ssp585	2043	Netherlands	14327401.5	12.25266658318418	131812432.26806118	28890.396113551033	34767.668955404224	23013.123271697845	429.10760220460713	312.7144844936621	545.5007199155523	3667091894.2495995	1833545947.1247997	5500637841.374399	14327401.5
Amsterdam	ssp585	2044	Netherlands	14327401.5	12.096538948690304	126164235.83774167	27652.43525211114	33065.47277092437	22239.397733297912	410.7202317169266	303.52079924982183	517.9196641840315	3509956068.8167615	1754978034.4083807	5264934103.2251425	14327401.5
Amsterdam	ssp585	2045	Netherlands	14327401.5	12.136606346802258	127878616.70466377	28028.189962669407	33582.135497941985	22474.24442739683	416.3012975573199	306.3113321700185	526.2912629446215	3557651055.3409514	1778825527.6704757	5336476583.011427	14327401.5
Amsterdam	ssp585	2046	Netherlands	14327401.5	12.201136568171778	131501689.6450367	28822.288141381283	34674.02049367081	22970.555789091748	428.0959979152815	312.2086823489993	543.9833134815638	3658446869.387503	1829223434.6937516	5487670304.081255	14327401.5
Amsterdam	ssp585	2047	Netherlands	14327401.5	12.170618819157495	128719367.79842629	28212.464175000918	33835.51253989781	22589.415810104023	419.03831317631455	307.6798399795158	530.3967863731133	3581041197.4388356	1790520598.7194178	5371561796.158254	14327401.5
Amsterdam	ssp585	2048	Netherlands	14327401.5	12.281806769906321	135359172.2688017	29667.76378494621	35836.54950357259	23498.978066319833	440.6538051778282	318.4875859802726	562.8200243753838	3765764085.361851	1882882042.6809256	5648646128.042777	14327401.5
Amsterdam	ssp585	2049	Netherlands	14327401.5	12.217608439391382	130578796.26885115	28620.010141121435	34395.88824331352	22844.132038929347	425.0915729385832	310.70646986065015	539.4766760165164	3632771485.35253	1816385742.676265	5449157228.028795	14327401.5
Amsterdam	ssp585	2050	Netherlands	14327401.5	12.319873747029579	135787109.51521862	29761.558249914306	35965.516892903725	23557.59960692489	442.0469296543614	319.18414821853924	564.9097110901838	3777669526.909211	1888834763.4546056	5666504290.363817	14327401.5
Amsterdam	ssp585	2051	Netherlands	14327401.5	12.271915394601765	133566108.58253084	29274.76352494164	35296.17414606631	23253.352903816976	434.81659205781585	315.56897942026643	554.0642046953653	3715880101.0012226	1857940050.5006113	5573820151.501834	14327401.5
Amsterdam	ssp585	2052	Netherlands	14327401.5	12.44135544878662	141873990.8326667	31095.66922360156	37799.91948172369	24391.41896547942	461.8624129292813	329.09188985599917	594.6329360025636	3947009798.963953	1973504899.4819765	5920514698.44593	14327401.5
Amsterdam	ssp585	2053	Netherlands	14327401.5	12.410708684641344	141928768.35362512	31107.67525559244	37816.427775711156	24398.922735473723	462.04073791933524	329.1810523510261	594.9004234876443	3948533738.698902	1974266869.349451	5922800608.048353	14327401.5
Amsterdam	ssp585	2054	Netherlands	14327401.5	12.41485497902358	140454216.7152387	30784.48585539816	37372.04235044402	24196.929360352296	457.24042199323105	326.78089438797406	587.6999495984883	3907510928.72767	1953755464.363835	5861266393.091505	14327401.5
Amsterdam	ssp585	2055	Netherlands	14327401.5	12.608391027717373	150664792.2750556	33022.4202246731	40449.20210819706	25595.638341149133	490.48034876047143	343.40085777159425	637.5598397493486	4191574565.4176974	2095787282.7088487	6287361848.126546	14327401.5
Amsterdam	ssp585	2056	Netherlands	14327401.5	12.489279159388976	145912028.22153813	31980.7185143131	39016.86225645206	24944.574772174135	475.00800558496815	335.6646861838426	614.3513249860939	4059350144.42766	2029675072.21383	6089025216.64149	14327401.5
Amsterdam	ssp585	2057	Netherlands	14327401.5	12.644838126269859	151779874.83269924	33266.82188114294	40785.25438584309	25748.389376442785	494.11043428683195	345.2159005347745	643.0049680388895	4222596754.5859985	2111298377.2929993	6333895131.878998	14327401.5
Amsterdam	ssp585	2058	Netherlands	14327401.5	12.656218309868043	152442441.36443368	33412.04194289295	40984.931970749356	25839.151915036542	496.26738056907186	346.29437367589446	646.2403874622494	4241029707.5033903	2120514853.7516952	6361544561.255085	14327401.5
Amsterdam	ssp585	2059	Netherlands	14327401.5	12.576600985852268	149578767.9328646	32784.387492138085	40121.90710096142	25446.867883314753	486.94486054138065	341.63311366204886	632.2566074207125	4161360791.24117	2080680395.620585	6242041186.861755	14327401.5
Amsterdam	ssp585	2060	Netherlands	14327401.5	12.495077205957147	145778011.52769336	31951.34499237453	38976.47366378652	24926.21632096253	474.5717221391536	335.44654446093534	613.696899817372	4055621728.80528	2027810864.40264	6083432593.20792	14327401.5
Amsterdam	ssp585	2061	Netherlands	14327401.5	12.803718471515555	159849632.51708877	35035.535894159824	43217.23615374131	26853.83563457834	520.3810546732202	358.3512107279686	682.4108986184717	4447101700.620214	2223550850.310107	6670652550.930322	14327401.5
Amsterdam	ssp585	2062	Netherlands	14327401.5	12.714839403347375	155585517.6673321	34100.93537914466	41932.16044559546	26269.71031269386	506.49948017209033	351.4104234774037	661.5885368667771	4328471760.085545	2164235880.0427723	6492707640.128317	14327401.5
Amsterdam	ssp585	2063	Netherlands	14327401.5	12.814213187834687	159271429.2652457	34908.80641430381	43042.983118939286	26774.629709668327	518.4987480750025	357.4100574288598	679.5874387211452	4431015778.969439	2215507889.4847193	6646523668.454158	14327401.5
Amsterdam	ssp585	2064	Netherlands	14327401.5	12.715342048305818	157389216.98912644	34496.26673734616	42475.74106312252	26516.792411569797	512.3713169765222	354.3463418796196	670.3962920734248	4378651633.476876	2189325816.738438	6567977450.215315	14327401.5
Amsterdam	ssp585	2065	Netherlands	14327401.5	12.957893994538702	167808275.18942124	36779.89593193132	45615.73120567712	27944.060658185525	546.2899466886777	371.3056567356973	721.274236641658	4668515367.986459	2334257683.9932294	7002773051.979689	14327401.5
Amsterdam	ssp585	2066	Netherlands	14327401.5	13.079051837038772	173648988.5401585	38060.05228277784	47375.94618809109	28744.1583774646	565.3040446608815	380.81270572179926	749.7953835999638	4831007116.424601	2415503558.2123003	7246510674.636901	14327401.5
Amsterdam	ssp585	2067	Netherlands	14327401.5	12.869953174904639	163387622.34625596	35810.98571973071	44283.47966390127	27338.491775560142	531.8987719787534	364.11006938073524	699.6874745767716	4545530457.3105545	2272765228.6552773	6818295685.965832	14327401.5
Amsterdam	ssp585	2068	Netherlands	14327401.5	12.935436514608174	168349989.42088735	36898.62781828006	45778.98754940663	28018.268087153483	548.0534654322801	372.1874161074985	723.9195147570615	4683586145.70467	2341793072.852335	7025379218.557005	14327401.5
Amsterdam	ssp585	2069	Netherlands	14327401.5	12.907736726697058	164540489.49774992	36063.668931017055	44630.919079420004	27496.418782614106	535.6518630227908	365.98661490275396	705.3171111428278	4577603833.9537525	2288801916.9768763	6866405750.930629	14327401.5
Amsterdam	ssp585	2070	Netherlands	14327401.5	12.83106350363587	161276060.60938883	35348.17766781463	43647.118592516665	27049.236743112593	525.0247072321793	360.6730370074481	689.3763774569104	4486785687.972524	2243392843.986262	6730178531.958786	14327401.5
Amsterdam	ssp585	2071	Netherlands	14327401.5	12.916506404654864	166625828.52753222	36520.72954028441	45259.377417162614	27782.081663406207	542.4405612924186	369.38096403756776	715.5001585472692	4635619073.649236	2317809536.824618	6953428610.473854	14327401.5
Amsterdam	ssp585	2072	Netherlands	14327401.5	13.115244806757824	175861901.1941489	38545.07423433738	48042.85137148545	29047.29709718931	572.5080513429749	384.414709062846	760.6013936231038	4892571522.122135	2446285761.0610676	7338857283.183203	14327401.5
Amsterdam	ssp585	2073	Netherlands	14327401.5	12.9540229270683	168052830.68373108	36833.49713616361	45689.43286149651	27977.561410830705	547.0860826825559	371.7037247326365	722.4684406324754	4675319031.764195	2337659515.8820977	7012978547.646294	14327401.5
Amsterdam	ssp585	2074	Netherlands	14327401.5	13.176624227690443	178724140.65408528	39172.41438993988	48905.44408543888	29439.384694440872	581.8259031605562	389.0736349716366	774.5781713494757	4972200544.531701	2486100272.2658505	7458300816.797552	14327401.5
Amsterdam	ssp585	2075	Netherlands	14327401.5	13.198783396973884	180212497.63250315	39498.62961808626	49353.99002414016	29643.269212032363	586.6711615572345	391.4962641699758	781.8460589444933	5013607426.397031	2506803713.1985154	7520411139.595547	14327401.5
Amsterdam	ssp585	2076	Netherlands	14327401.5	13.104370833607643	175999313.4051442	38575.19197921307	48084.263270689524	29066.12068773662	572.9553886946894	384.6383777387032	761.2723996506757	4896394402.835595	2448197201.4177976	7344591604.253393	14327401.5
Amsterdam	ssp585	2077	Netherlands	14327401.5	13.285794548034897	184472690.0663079	40432.370425495516	50637.88363432789	30226.85721666315	600.53996686448	398.4306668235986	802.6492669053616	5132128243.236038	2566064121.618019	7698192364.854057	14327401.5
Amsterdam	ssp585	2078	Netherlands	14327401.5	13.256672305063978	181754855.33508915	39836.68062139278	49818.810153686616	29854.55108909893	591.6922161278121	394.0067914552646	789.3776408003596	5056516637.097912	2528258318.548956	7584774955.646868	14327401.5
Amsterdam	ssp585	2079	Netherlands	14327401.5	13.495028641339585	194708825.58895642	42675.90697840478	53722.74639457813	31629.067562231437	633.8631025838231	415.09223468327	852.6339704843758	5416902971.6713915	2708451485.8356957	8125354457.507088	14327401.5
Amsterdam	ssp585	2080	Netherlands	14327401.5	13.519444158661475	197853746.25299746	43365.204658194605	54670.53070428913	32059.878612100074	644.1012063958065	420.2112865892617	867.9911262023509	5504396335.360395	2752198167.6801977	8256594503.040593	14327401.5
Amsterdam	ssp585	2081	Netherlands	14327401.5	13.393136105038332	191523466.82708198	41977.746153884356	52762.77526086254	31192.717046906168	623.493354928384	409.9073608555505	837.0793490012175	5328284598.616942	2664142299.308471	7992426897.925413	14327401.5
Amsterdam	ssp585	2082	Netherlands	14327401.5	13.57396438947526	199198746.99528575	43659.99934143587	55075.873393745875	32244.12528912587	648.4797770173775	422.4005719000473	874.5589821347078	5541814970.575122	2770907485.287561	8312722455.862682	14327401.5
Amsterdam	ssp585	2083	Netherlands	14327401.5	13.48968570349853	194262341.21343446	42578.04738924929	53588.189459489324	31567.905319009253	632.4095990219403	414.3654829023287	850.4537151415518	5404481539.138718	2702240769.569359	8106722308.7080765	14327401.5
Amsterdam	ssp585	2084	Netherlands	14327401.5	13.613851004547177	201646592.64485064	44196.513456409	55813.58030183392	32579.446610984072	656.4485942160138	426.38498049936544	886.5122079326622	5609915337.023392	2804957668.511696	8414873005.535088	14327401.5
Amsterdam	ssp585	2085	Netherlands	14327401.5	13.610167387813739	201495320.60420674	44163.35794065143	55767.99146766727	32558.724413635595	655.9561370059891	426.13875189435305	885.7735221176251	5605706868.485738	2802853434.242869	8408560302.728607	14327401.5
Amsterdam	ssp585	2086	Netherlands	14327401.5	13.673013977534453	205245011.40883976	44985.20798002305	56898.035271803245	33072.380688242854	668.1630343562526	432.2422005694849	904.0838681430205	5710025258.784815	2855012629.3924074	8565037888.177222	14327401.5
Amsterdam	ssp585	2087	Netherlands	14327401.5	13.723943647596744	206869832.38680416	45341.33312587826	57387.70734735416	33294.95890440236	673.4525432581761	434.8869550204465	912.0181314959054	5755228641.617339	2877614320.8086696	8632842962.426008	14327401.5
Amsterdam	ssp585	2088	Netherlands	14327401.5	13.827366211796832	214825575.01156914	47085.05753678565	59785.328412351824	34384.786661219485	699.3519943397507	447.8366805612339	950.8673081182676	5976561628.119534	2988280814.059767	8964842442.1793	14327401.5
Amsterdam	ssp585	2089	Netherlands	14327401.5	13.806316124829221	211222963.6241406	46295.4440820068	58699.6099120309	33891.278251982694	687.6239053610823	441.9726360718996	933.275174650265	5876335065.346593	2938167532.6732965	8814502598.01989	14327401.5
Amsterdam	ssp585	2090	Netherlands	14327401.5	13.868788915372269	214003713.46607032	46904.92349941606	59537.64411096863	34272.20288786348	696.6764725314895	446.4989196571032	946.8540254058755	5953697003.289878	2976848501.644939	8930545504.934816	14327401.5
Amsterdam	ssp585	2091	Netherlands	14327401.5	13.967836208758088	220845412.72051764	48404.47402093875	61599.526078062336	35209.42196381517	718.9492210997776	457.63529394124737	980.2631482583079	6144036711.367274	3072018355.683637	9216055067.05091	14327401.5
Amsterdam	ssp585	2092	Netherlands	14327401.5	13.84712690703316	214693550.5492227	47056.12066832616	59745.54021822003	34366.7011184323	698.9221964861263	447.6217816344217	950.2226113378308	5972888637.43586	2986444318.71793	8959332956.15379	14327401.5
Amsterdam	ssp585	2093	Netherlands	14327401.5	14.010529470174156	223843211.56086487	49061.525821562806	62502.972303920404	35620.0793392052	728.7083784883398	462.5148726355285	994.9018843411513	6227437067.759079	3113718533.8795395	9341155601.638618	14327401.5
Amsterdam	ssp585	2094	Netherlands	14327401.5	14.135101673414624	228798045.59108204	50147.51684188437	63996.209956862556	36298.82372690618	744.8385485598887	470.57995767130296	1019.0971394484748	6365283182.855477	3182641591.4277387	9547924774.283216	14327401.5
Amsterdam	ssp585	2095	Netherlands	14327401.5	14.003688610149576	221513253.22238418	48550.850021347855	61800.793078624854	35300.906964070855	721.123336480854	458.7223516317855	983.5243213299225	6162616388.935667	3081308194.4678335	9243924583.4035	14327401.5
Amsterdam	ssp585	2096	Netherlands	14327401.5	14.166106742193781	232191105.53488734	50891.201213129374	65018.775967324436	36763.626458934305	755.8844551680143	476.1029109753657	1035.665999360663	6459679913.137534	3229839956.568767	9689519869.7063	14327401.5
Amsterdam	ssp585	2097	Netherlands	14327401.5	14.221387148973282	234361732.4543917	51366.955058500185	65672.9375047093	37060.972612291065	762.9508031344574	479.63608495858716	1046.2655213103274	6520067907.236344	3260033953.618172	9780101860.854517	14327401.5
Amsterdam	ssp585	2098	Netherlands	14327401.5	14.395133697259398	243890012.3722089	53455.34517747382	68544.47391829806	38366.216436649585	793.9695566641251	495.14546172342114	1092.7936516048292	6785149716.679831	3392574858.3399153	10177724575.019745	14327401.5
Athens	ssp585	2024	Greece	8325766.5	17.887375429405033	38458566.952756286	8429.274948549735	10521.39208258015	6337.157814519318	396.84798639532795	265.519574084543	528.176398706113	405825372.0897504	202912686.0448752	608738058.1346257	8325766.5
Athens	ssp585	2025	Greece	8325766.5	17.92739323085644	40157811.920800015	8801.712201819593	11033.493305826207	6569.93109781298	414.38223162055584	274.286696697157	554.4777665439549	423756272.17438096	211878136.08719048	635634408.2615714	8325766.5
Athens	ssp585	2026	Greece	8325766.5	18.001764307192623	41612179.15100346	9120.477622138156	11471.795758764232	6769.159485512081	429.3896214563375	281.79039161504784	576.9888512976272	439103155.0438718	219551577.5219359	658654732.5658077	8325766.5
Athens	ssp585	2027	Greece	8325766.5	18.007239785415617	40726667.41619676	8926.392858344909	11204.929208548518	6647.856508141302	420.25216323229296	277.2216625030256	563.2826639615604	429758991.7600656	214879495.8800328	644638487.6400985	8325766.5
Athens	ssp585	2028	Greece	8325766.5	18.038373056078925	43755973.52486495	9590.350361614648	12117.870775544408	7062.829947684889	451.51110303825834	292.8511324060083	610.1710736705085	461725062.68086076	230862531.34043038	692587594.0212911	8325766.5
Athens	ssp585	2029	Greece	8325766.5	18.08185399069831	43857550.394870125	9612.613785177426	12148.482982943227	7076.744587411625	452.5592590024525	293.3752103881053	611.7433076167997	462796929.74018717	231398464.87009358	694195394.6102808	8325766.5
Athens	ssp585	2030	Greece	8325766.5	18.04565681095448	43264693.961833104	9482.672649169312	11969.81392093207	6995.5313774065535	446.4416654384164	290.31641360608734	602.5669172707455	456540945.66182584	228270472.83091292	684811418.4927387	8325766.5
Athens	ssp585	2031	Greece	8325766.5	17.98366848475025	41137883.886280715	9016.522495623583	11328.857459806693	6704.187531440473	424.4954421960115	279.3433019848849	569.6475824071383	434098261.01017183	217049130.50508592	651147391.5152577	8325766.5
Athens	ssp585	2032	Greece	8325766.5	18.193825671150336	48416075.78416186	10611.742637624928	13522.285155058544	7701.200120191314	499.59797534085595	316.8945685573071	682.3013821244049	510899742.9459509	255449871.47297546	766349614.4189264	8325766.5
Athens	ssp585	2033	Greece	8325766.5	18.175375454750366	46470715.62442483	10185.36232864147	12936.012230206288	7434.712427076653	479.52410563183605	306.8576337027971	652.190577560875	490371767.69290435	245185883.84645218	735557651.5393565	8325766.5
Athens	ssp585	2034	Greece	8325766.5	18.37463507885781	53146612.2042609	11648.57253792061	14947.926267965106	8349.218807876114	548.4116468224793	341.3014042981187	755.5218893468398	560817663.840638	280408831.920319	841226495.760957	8325766.5
Athens	ssp585	2035	Greece	8325766.5	18.286287509736123	50531632.25872794	11075.426248488728	14159.850119996267	7991.002376981188	521.4280744204287	327.8096180970935	715.0465307437639	533223676.50598925	266611838.25299463	799835514.7589839	8325766.5
Athens	ssp585	2036	Greece	8325766.5	18.327334726348464	52007394.96759261	11398.881088787834	14604.600525407537	8193.16165216813	536.6562408814835	335.4237013276209	737.8887804353462	548796330.3486784	274398165.1743392	823194495.5230175	8325766.5
Athens	ssp585	2037	Greece	8325766.5	18.372273592193807	53321556.701330006	11686.916537278223	15000.64926708182	8373.183807474623	550.2168719489928	342.2040168613754	758.2297270366098	562663726.272068	281331863.136034	843995589.408102	8325766.5
Athens	ssp585	2038	Greece	8325766.5	18.418246790090194	56702428.079113856	12427.929441997969	16019.542011071475	8836.316872924464	585.1035592294402	359.6473605015992	810.5597579572814	598339610.5701519	299169805.28507596	897509415.855228	8325766.5
Athens	ssp585	2039	Greece	8325766.5	18.348429376224626	53383465.266959295	11700.485537964094	15019.306643024895	8381.664432903292	550.855696833986	342.52342930387204	759.1879643640998	563317002.4774168	281658501.2387084	844975503.7161251	8325766.5
Athens	ssp585	2040	Greece	8325766.5	18.372386614211266	53401441.83278444	11704.425607186042	15024.724238205075	8384.12697616701	551.0411942280718	342.61617800091494	759.4662104552283	563506696.1423899	281753348.07119495	845260044.2135849	8325766.5
Athens	ssp585	2041	Greece	8325766.5	18.412124204558978	55111156.76369523	12079.157646837724	15539.980792726137	8618.334500949311	568.6834773759433	351.4373195748507	785.9296351770358	581548078.1537526	290774039.0768763	872322117.2306288	8325766.5
Athens	ssp585	2042	Greece	8325766.5	18.456020542507183	56448616.71501606	12372.299553976534	15943.050915042002	8801.548192911068	582.4845191364961	358.3378404551271	806.6311978178649	595661323.2745769	297830661.63728845	893491984.9118654	8325766.5
Athens	ssp585	2043	Greece	8325766.5	18.81341452951865	67132295.76064461	14713.927837949916	19162.789805505403	10265.065870394432	692.7277458734536	413.4594538236059	971.9960379233012	708398441.880831	354199220.9404155	1062597662.8212465	8325766.5
Athens	ssp585	2044	Greece	8325766.5	18.423295443840217	54937067.61663026	12041.00112145362	15487.515570322994	8594.486672584248	566.8870784734341	350.53912012359615	783.2350368232721	579711041.6107317	289855520.80536586	869566562.4160976	8325766.5
Athens	ssp585	2045	Greece	8325766.5	18.75941876257532	65560232.322737634	14369.365988545647	18689.017262574533	10049.714714516762	676.5058671283248	405.34851445104135	947.6632198056079	691809596.2688514	345904798.1344257	1037714394.4032772	8325766.5
Athens	ssp585	2046	Greece	8325766.5	18.675938567606806	65370506.83506296	14327.782320014212	18631.839718343806	10023.724921684616	674.5481192526943	404.3696405132261	944.7265979921619	689807560.7607405	344903780.38037026	1034711341.1411108	8325766.5
Athens	ssp585	2047	Greece	8325766.5	18.565322225921317	59784753.34539504	13103.507582552751	16948.4619543343	9258.553210771202	616.909595498073	375.5503786359155	858.26881236023	630865154.2188991	315432577.10944957	946297731.3283486	8325766.5
Athens	ssp585	2048	Greece	8325766.5	18.60219199461453	61288827.0166988	13433.167565304258	17401.744430617622	9464.590699990895	632.4298983887213	383.3105300812396	881.5492666962025	646736553.1209184	323368276.5604592	970104829.6813776	8325766.5
Athens	ssp585	2049	Greece	8325766.5	18.653507609246628	58458612.20555051	12812.846510806003	16548.80298068252	9076.890040929486	603.2253507972823	368.7082562855202	837.7424453090441	616871348.3087094	308435674.1543547	925307022.4630641	8325766.5
Athens	ssp585	2050	Greece	8325766.5	18.88525499870285	68462590.45726141	15005.499278304284	19563.700535992655	10447.298020615912	706.4548504822453	420.3230061280017	992.5866948364885	722436077.2640396	361218038.6320198	1083654115.8960595	8325766.5
Athens	ssp585	2051	Greece	8325766.5	18.875592875725864	66318239.69129941	14535.504589874256	18917.457839401366	10153.551340347145	684.3276275765511	409.25939467515445	959.3958604779473	699808298.4246345	349904149.2123172	1049712447.6369517	8325766.5
Athens	ssp585	2052	Greece	8325766.5	18.989566712770163	73620811.64654848	16136.06830609323	21118.23294920246	11153.903662984003	759.6817347513522	446.9364482625551	1072.4270212401489	776867045.42869	388433522.714345	1165300568.143035	8325766.5
Athens	ssp585	2053	Greece	8325766.5	18.96305739576829	70771819.2993713	15511.631627259874	20259.632515806596	10763.630738713155	730.2834246785478	432.2372932261529	1028.3295561309424	746803694.8937031	373401847.44685155	1120205542.3405547	8325766.5
Athens	ssp585	2054	Greece	8325766.5	19.111873195032917	75153819.65755486	16472.070061930244	21580.235363478358	11363.904760382138	775.5006066048736	454.84588418931577	1096.155329020431	793043767.4383126	396521883.7191563	1189565651.157469	8325766.5
Athens	ssp585	2055	Greece	8325766.5	19.099024335994642	74864477.79485124	16408.65266736507	21493.036445951235	11324.268888778903	772.5149328085815	453.35304729116973	1091.6768183259928	789990552.5528731	394995276.27643657	1184985828.8293097	8325766.5
Athens	ssp585	2056	Greece	8325766.5	19.229112648791997	81218033.83940355	17801.21289630804	23407.806760747822	12194.61903186826	838.0762920195871	486.13372689667256	1190.0188571425012	857035022.7496129	428517511.37480646	1285552534.1244195	8325766.5
Athens	ssp585	2057	Greece	8325766.5	19.18482040821736	77789049.12771368	17049.654603334915	22374.414107909775	11724.895098760056	802.6931307102752	468.44214624201663	1136.9441151785336	820851433.3241153	410425716.66205764	1231277149.986173	8325766.5
Athens	ssp585	2058	Greece	8325766.5	19.241189157038065	79888654.11886427	17509.841998655596	23007.171776475712	12012.51222083548	824.3586289070013	479.2748953403796	1169.4423624736226	843007042.4455333	421503521.22276664	1264510563.6683	8325766.5
Athens	ssp585	2059	Greece	8325766.5	19.271206889841277	79082036.68821624	17333.049137143695	22764.08159189685	11902.016682390544	816.0352687688755	475.1132152713167	1156.957322266434	834495393.5500107	417247696.77500534	1251743090.325016	8325766.5
Athens	ssp585	2060	Greece	8325766.5	19.207892415099725	76809160.32555741	16834.884454917104	22079.105153835284	11590.663755998925	792.581810168751	463.38648597125444	1121.777134366247	810511377.278082	405255688.639041	1215767065.917123	8325766.5
Athens	ssp585	2061	Greece	8325766.5	19.26870848410438	80337322.2560088	17608.180220495495	23142.386831505566	12073.973609485416	828.9883658133258	481.5897637935419	1176.3869678331093	847741511.983235	423870755.9916175	1271612267.9748526	8325766.5
Athens	ssp585	2062	Greece	8325766.5	19.33847905146028	80349569.2525398	17610.864493707762	23146.077707172444	12075.651280243086	829.1147406706802	481.65295122221914	1176.5765301191411	847870745.6577572	423935372.8288786	1271806118.4866357	8325766.5
Athens	ssp585	2063	Greece	8325766.5	19.376701845730285	82243564.55713528	18025.986752249242	23716.870812666974	12335.10269183151	848.658584407608	491.42487309068304	1205.8922957245327	867856704.8373563	433928352.41867816	1301785057.2560344	8325766.5
Athens	ssp585	2064	Greece	8325766.5	19.34291323885369	81772429.10527165	17922.724187457214	23574.884786077935	12270.563588836492	843.7970107660005	488.99408626987935	1198.5999352621218	862885154.0176886	431442577.0088443	1294327731.026533	8325766.5
Athens	ssp585	2065	Greece	8325766.5	19.482877732007125	86442912.29175234	18946.391735179008	24982.427664195406	12910.355806162614	891.9910022458378	513.0910820097979	1270.8909224818776	912169376.6805019	456084688.34025097	1368254065.020753	8325766.5
Athens	ssp585	2066	Greece	8325766.5	19.541098099120884	89214321.87597132	19553.823972816048	25817.646990946327	13290.000954685762	920.5887478229145	527.3899547983362	1313.7875408474924	941414052.5705408	470707026.2852704	1412121078.855811	8325766.5
Athens	ssp585	2067	Greece	8325766.5	19.664270833153708	89990649.578346	19723.97798977488	26051.608764264725	13396.347215285034	928.5995529537643	531.3953573637611	1325.8037485437671	949606075.9256176	474803037.9628088	1424409113.8884263	8325766.5
Athens	ssp585	2068	Greece	8325766.5	19.682520609383925	93305101.86821057	20450.43328618355	27050.484796826648	13850.381775540453	962.8008719694153	548.4960168715867	1377.1057270672436	984581087.7470484	492290543.8735242	1476871631.6205726	8325766.5
Athens	ssp585	2069	Greece	8325766.5	19.783122587974805	93989227.25081025	20600.378575520466	27256.65956966491	13944.097581376025	969.8602556656433	552.0257087197008	1387.6948026115858	991800166.8742192	495900083.4371096	1487700250.311329	8325766.5
Athens	ssp585	2070	Greece	8325766.5	19.64274046722066	88250034.18002439	19342.473244937268	25527.039740113003	13157.906749761523	910.6384126762	522.414787224979	1298.8620381274206	931238623.6865176	465619311.8432588	1396857935.5297763	8325766.5
Athens	ssp585	2071	Greece	8325766.5	19.74738799804368	95181646.68776368	20861.730780880127	27616.018852034438	14107.44270972581	982.1646468582449	558.1779043160014	1406.151389400488	1004382904.6107322	502191452.3053661	1506574356.9160984	8325766.5
Athens	ssp585	2072	Greece	8325766.5	19.746586280715302	94864727.14098479	20792.268962408038	27520.50885163532	14064.029073180758	978.8944032180436	556.5427824959008	1401.246023940186	1001038682.420861	500519341.2104305	1501558023.6312914	8325766.5
Athens	ssp585	2073	Greece	8325766.5	19.93742780014391	100528906.63783833	22033.7329617184	29227.521850687066	14839.944072749735	1037.342192774765	585.7666772742614	1488.917708275268	1060808661.7525754	530404330.8762877	1591212992.628863	8325766.5
Athens	ssp585	2074	Greece	8325766.5	19.868507021539422	96828587.62233333	21222.704136402237	28112.357215877346	14333.051056927132	999.1591748758597	566.6751683248087	1431.64318142691	1021761878.1539371	510880939.07696855	1532642817.2309055	8325766.5
Athens	ssp585	2075	Greece	8325766.5	19.957233491167596	98266871.67611189	21537.944476956443	28545.812684139375	14530.076269773512	1014.0006049090596	574.0958833414088	1453.90532647671	1036939046.9239653	518469523.46198267	1555408570.385948	8325766.5
Athens	ssp585	2076	Greece	8325766.5	20.045068209889553	102589943.61303328	22485.46709326798	29848.65628156774	15122.277904968221	1058.6097135978132	596.4004376857856	1520.8189895098403	1082557290.5659337	541278645.2829669	1623835935.8489006	8325766.5
Athens	ssp585	2077	Greece	8325766.5	19.991665728389652	100649139.12712382	22060.08528813714	29263.756299512832	14856.414276761445	1038.5828531803086	586.3870074770333	1490.7786988835833	1062077388.0356296	531038694.0178148	1593116082.0534444	8325766.5
Athens	ssp585	2078	Greece	8325766.5	20.097278611873413	103849757.36073399	22761.59065440786	30228.326178135074	15294.855130680648	1071.6095362282892	602.9003490010236	1540.3187234555544	1095851191.5985034	547925595.7992517	1643776787.3977551	8325766.5
Athens	ssp585	2079	Greece	8325766.5	20.125570888865877	103285325.43186817	22637.879546711243	30058.22340505223	15217.535688370263	1065.785250713367	599.9882062435624	1531.582295183171	1089895150.7030463	544947575.3515232	1634842726.0545695	8325766.5
Athens	ssp585	2080	Greece	8325766.5	20.279963926034224	110498772.24447404	24218.908985090617	32232.138882823856	16205.679087357366	1140.219689367014	637.2054255703861	1643.2339531636417	1166013424.6983142	583006712.3491571	1749020137.0474713	8325766.5
Athens	ssp585	2081	Greece	8325766.5	20.188961810224068	105941431.71374416	23220.03982767037	30858.69379137102	15581.385863969714	1093.193199400306	613.692180587032	1572.6942182135797	1117923114.445854	558961557.222927	1676884671.6687808	8325766.5
Athens	ssp585	2082	Greece	8325766.5	20.383606126552202	111573061.29689345	24454.36959931952	32555.89722738861	16352.841971250436	1151.3051114469074	642.7481366103327	1659.8620862834816	1177349618.1390522	588674809.0695261	1766024427.208578	8325766.5
Athens	ssp585	2083	Greece	8325766.5	20.495968511104305	116214013.97822046	25471.564707555583	33954.540501213196	16988.588913897976	1199.1943822250641	666.692771999411	1731.6959924507166	1226322226.7925158	613161113.3962579	1839483340.1887736	8325766.5
Athens	ssp585	2084	Greece	8325766.5	20.39562405818445	110690694.42150407	24260.974119782128	32289.978443024687	16231.969796539563	1142.2001045393351	638.1956331565466	1646.2045759221232	1168038640.2764492	584019320.1382246	1752057960.4146738	8325766.5
Athens	ssp585	2085	Greece	8325766.5	20.467574556987504	115589003.00302777	25334.576000664034	33766.18102923731	16902.970972090756	1192.7449909285847	663.4680763511715	1722.0219055059977	1219726939.1449203	609863469.5724602	1829590408.7173805	8325766.5
Athens	ssp585	2086	Greece	8325766.5	20.565641530688097	118067243.1966882	25877.75193352112	34513.0479369158	17242.45593012643	1218.3175670431901	676.254364408474	1760.3807696779056	1245878011.023273	622939005.5116365	1868817016.5349095	8325766.5
Athens	ssp585	2087	Greece	8325766.5	20.596453947792984	119123843.28081955	26109.335513604696	34831.47535953073	17387.195667678672	1229.2204594033685	681.7058105885633	1776.735108218173	1257027545.6073198	628513772.8036599	1885541318.4109797	8325766.5
Athens	ssp585	2088	Greece	8325766.5	20.63213613159041	121627100.38527866	26657.994604992993	35585.88161018963	17730.107599796356	1255.0511811396884	694.6211714567232	1815.4811908226532	1283442602.8064435	641721301.4032217	1925163904.2096653	8325766.5
Athens	ssp585	2089	Greece	8325766.5	20.765039341839092	124981329.98387772	27393.168215644844	36596.74532483592	18189.59110645376	1289.662956033607	711.9270589036826	1867.398853163531	1318837355.7258132	659418677.8629066	1978256033.5887198	8325766.5
Athens	ssp585	2090	Greece	8325766.5	20.67506952867392	121367355.00385079	26601.064110433465	35507.60218017028	17694.526040696648	1252.370908842446	693.281035308102	1811.4607823767892	1280701698.128533	640350849.0642664	1921052547.1927993	8325766.5
Athens	ssp585	2091	Greece	8325766.5	20.798631764962686	124171607.27620746	27215.694745470544	36352.71930334626	18078.670187594824	1281.3075530236038	707.7493573986808	1854.865748648526	1310292939.093403	655146469.5467016	1965439408.6401048	8325766.5
Athens	ssp585	2092	Greece	8325766.5	20.88381213010768	127893438.26754984	28031.4385243949	37474.36699936725	18588.510049422548	1319.7125496640708	726.9518557189144	1912.4732436092265	1349566722.9754715	674783361.4877357	2024350084.4632072	8325766.5
Athens	ssp585	2093	Greece	8325766.5	20.913585828009186	126807383.93937288	27793.399219588988	37147.06295525913	18439.735483918852	1308.5057235287559	721.3484426512568	1895.663004406254	1338106379.110254	669053189.555127	2007159568.665381	8325766.5
Athens	ssp585	2094	Greece	8325766.5	21.073564851797634	133319684.96748865	29220.752869586962	39109.67422400634	19331.831515167585	1375.7051475994037	754.9481546865809	1996.462140512226	1406825970.0180998	703412985.0090499	2110238955.0271497	8325766.5
Athens	ssp585	2095	Greece	8325766.5	21.07114015916308	132357665.56157906	29009.89930116843	38819.75056743085	19200.048034906	1365.7782185857097	749.9846901797339	1981.5717469916851	1396674476.754183	698337238.3770915	2095011715.1312747	8325766.5
Athens	ssp585	2096	Greece	8325766.5	21.10686286471664	134363081.8530649	29449.44259793245	39424.12260048138	19474.762595383516	1386.4717982018744	760.3314799878162	2012.612116415932	1417836180.820973	708918090.4104865	2126754271.2314594	8325766.5
Athens	ssp585	2097	Greece	8325766.5	21.134067922319097	135100616.3067712	29611.09398504615	39646.39325776273	19575.79471232958	1394.0823018176236	764.1367317956908	2024.0278718395557	1425618847.1504807	712809423.5752404	2138428270.7257211	8325766.5
Athens	ssp585	2098	Greece	8325766.5	21.280785004702654	139064481.9917732	30479.8864639507	40840.98291625648	20118.790011644924	1434.9848169156714	784.5879893447147	2085.3816444866275	1467446647.6638424	733723323.8319212	2201169971.495764	8325766.5
Auckland	ssp585	2024	New Zealand	3898491.5	16.164252675803844	21106018.78106155	4625.976719136013	5860.083315328877	3391.870122943149	197.40844491265466	127.1895977942106	267.6272920310987	468136820.1124398	234068410.0562199	702205230.1686597	3898491.5
Auckland	ssp585	2025	New Zealand	3898491.5	16.044687662211256	18949804.814459726	4153.381877141093	5210.265407585863	3096.498346696324	177.2409822347667	117.10586645526664	237.37609801426674	420311450.4736659	210155725.23683295	630467175.7104988	3898491.5
Auckland	ssp585	2026	New Zealand	3898491.5	16.305373586170518	24477199.474709928	5364.865638291823	6876.055579168116	3853.67569741553	228.9397130857845	142.9552318807755	314.92419429079337	542910458.206866	271455229.103433	814365687.310299	3898491.5
Auckland	ssp585	2027	New Zealand	3898491.5	16.174173349845496	21062876.36661947	4616.520847477475	5847.081491798388	3385.9602031565632	197.00492603810358	126.98783835693503	267.022013719272	467179910.4783494	233589955.2391747	700769865.717524	3898491.5
Auckland	ssp585	2028	New Zealand	3898491.5	16.255481289130437	23459253.27629483	5141.754142748788	6569.277272796442	3714.231012701133	219.41867654552465	138.19471361064558	300.6426394804037	520332154.7705369	260166077.38526845	780498232.1558053	3898491.5
Auckland	ssp585	2029	New Zealand	3898491.5	16.352057355035033	25831645.616137605	5661.730546001998	7284.244827269607	4039.2162647343894	241.6080949947939	149.2894228352802	333.92676715430764	572952415.2542351	286476207.6271176	859428622.8813527	3898491.5
Auckland	ssp585	2030	New Zealand	3898491.5	16.303115366406345	24857538.12224082	5448.2275336410585	6990.678185273315	3905.7768820088027	232.4970898572216	144.73392026649407	320.2602594479491	551346465.341512	275673232.670756	827019698.012268	3898491.5
Auckland	ssp585	2031	New Zealand	3898491.5	16.302847490124723	24875253.80268071	5452.1104225045965	6996.017157460679	3908.2036875485132	232.66278784898805	144.8167692623773	320.5088064355988	551739403.6020758	275869701.8010379	827609105.4031137	3898491.5
Auckland	ssp585	2032	New Zealand	3898491.5	16.278776095616216	23818879.205355596	5220.576264186764	6677.6576897736595	3763.4948385998678	222.78232348162356	139.87653707869504	305.688109884552	528308748.58516866	264154374.29258433	792463122.877753	3898491.5
Auckland	ssp585	2033	New Zealand	3898491.5	16.243902641527832	23288082.106483832	5104.237174023089	6517.691440798608	3690.7829072475715	217.81768136036956	137.39421601806805	298.241146702671	516535535.04980767	258267767.52490383	774803302.5747116	3898491.5
Auckland	ssp585	2034	New Zealand	3898491.5	16.38822781134768	26866553.476457648	5888.559666072144	7596.134867366058	4180.984464778231	251.28777705387571	154.1292638648211	348.4462902429302	595906932.6298378	297953466.3149189	893860398.9447566	3898491.5
Auckland	ssp585	2035	New Zealand	3898491.5	16.50186338996925	29565911.81183959	6480.199849169558	8409.640119125	4550.759579214115	276.5353681214991	166.75305939863284	386.31767684436534	655779381.3648789	327889690.68243945	983669072.0473183	3898491.5
Auckland	ssp585	2036	New Zealand	3898491.5	16.441080400253355	27157365.636809126	5952.29931765603	7683.776888293902	4220.821747018159	254.0077962546638	155.48927346521515	352.52631904411226	602357219.6976743	301178609.84883714	903535829.5465114	3898491.5
Auckland	ssp585	2037	New Zealand	3898491.5	16.465716437730435	28186281.571756773	6177.815139014418	7993.861142661684	4361.769135367153	263.6314347423801	160.30109270907332	366.9617767756869	625178834.6571801	312589417.32859004	937768251.9857701	3898491.5
Auckland	ssp585	2038	New Zealand	3898491.5	16.516449431833223	29739264.37888352	6518.194932357266	8461.883358508101	4574.506506206432	278.1567663130172	167.5637584943919	388.74977413164254	659624385.0264459	329812192.51322293	989436577.5396688	3898491.5
Auckland	ssp585	2039	New Zealand	3898491.5	16.564836833628434	30474572.602389965	6679.358378605255	8683.483097099086	4675.233660111426	285.03423830049417	171.00249448813034	399.0659821128578	675933706.8898267	337966853.4449133	1013900560.3347399	3898491.5
Auckland	ssp585	2040	New Zealand	3898491.5	16.61004215425868	31046541.869011696	6804.721505536045	8855.857396628922	4753.585614443169	290.38397121947344	173.67736094761995	407.0905814913267	688620129.4906936	344310064.7453468	1032930194.2360404	3898491.5
Auckland	ssp585	2041	New Zealand	3898491.5	16.60391511284466	31501521.353050634	6904.443036284307	8992.97450140778	4815.911571160832	294.63947735461875	175.8051140151926	413.4738406940447	698711689.2056667	349355844.60283333	1048067533.8085	3898491.5
Auckland	ssp585	2042	New Zealand	3898491.5	16.640517078316847	32340760.97684505	7088.385967526918	9245.89603186637	4930.875903187463	302.4890386935393	179.72989468465295	425.24818270242565	717326235.7419406	358663117.8709703	1075989353.612911	3898491.5
Auckland	ssp585	2043	New Zealand	3898491.5	16.65742169943387	32796770.508403227	7188.333262115011	9383.323561925	4993.342962305023	306.7541790510868	181.86246486342665	431.6458932387468	727440642.1706979	363720321.08534896	1091160963.2560468	3898491.5
Auckland	ssp585	2044	New Zealand	3898491.5	16.723077465144847	33131306.25182677	7261.656164783186	9484.14255309374	5039.169776472632	309.88315290266917	183.4269517892178	436.3393540161203	734860729.3394254	367430364.6697127	1102291094.009138	3898491.5
Auckland	ssp585	2045	New Zealand	3898491.5	16.706121441744962	33784807.750647604	7404.889370004192	9681.088210272623	5128.690529735761	315.9954716667405	186.48311117125354	445.5078321622274	749355557.4152566	374677778.7076283	1124033336.122885	3898491.5
Auckland	ssp585	2046	New Zealand	3898491.5	16.823099417603224	35831183.73173755	7853.410132982808	10297.80425936822	5409.016006597396	335.1355996238	196.05317514978324	474.2180240978165	794744692.8310591	397372346.41552955	1192117039.2465887	3898491.5
Auckland	ssp585	2047	New Zealand	3898491.5	16.83371916553253	36186459.78037958	7931.2788559728415	10404.873753479518	5457.683958466167	338.4585613346118	197.71465600518917	479.2024666640342	802624805.2008375	401312402.60041875	1203937207.8012562	3898491.5
Auckland	ssp585	2048	New Zealand	3898491.5	16.84822474656974	36075057.170025446	7906.861845484265	10371.300364057724	5442.423326910806	337.4165923921339	197.1936715339502	477.63951325031735	800153867.2042215	400076933.60211074	1200230800.806332	3898491.5
Auckland	ssp585	2049	New Zealand	3898491.5	16.862227106559594	36746226.43776013	8053.9674384124155	10573.570554333932	5534.364322490901	343.69416102272623	200.33245584924637	487.0558661962059	815040570.8508842	407520285.4254421	1222560856.2763262	3898491.5
Auckland	ssp585	2050	New Zealand	3898491.5	16.91197716258079	38019154.80253327	8332.96543617091	10957.19280125186	5708.73807108996	355.60009229198954	206.28542148387805	504.9147631001009	843274443.050914	421637221.525457	1264911664.5763712	3898491.5
Auckland	ssp585	2051	New Zealand	3898491.5	16.840454173403153	36567047.3130976	8014.69530150008	10519.57136607947	5509.819236920692	342.01826597461877	199.49450832519267	484.54202362404465	811066332.6717101	405533166.33585507	1216599499.0075653	3898491.5
Auckland	ssp585	2052	New Zealand	3898491.5	17.061256053634537	41120906.979287535	9012.801529706092	11891.967429862736	6133.635629549448	384.61134638350006	220.79104852963334	548.4316442373668	912072088.6829618	456036044.3414809	1368108133.0244427	3898491.5
Auckland	ssp585	2053	New Zealand	3898491.5	17.02488932601662	41023837.46420196	8991.526019550349	11862.71360339859	6120.33843570211	383.70343749645474	220.33709408611065	547.0697809067987	909919062.3546236	454959531.1773118	1364878593.5319352	3898491.5
Auckland	ssp585	2054	New Zealand	3898491.5	17.11076153297553	41545658.841654286	9105.897828307023	12019.974840439017	6191.82081617503	388.5841280574565	222.77743936661156	554.3908167483014	921493192.1249647	460746596.06248236	1382239788.187447	3898491.5
Auckland	ssp585	2055	New Zealand	3898491.5	17.04092664241592	39724036.064780876	8706.638041595044	11470.992633710044	5942.283449480043	371.54615783055783	214.2584542531622	528.8338614079533	881089139.4679456	440544569.7339728	1321633709.2019184	3898491.5
Auckland	ssp585	2056	New Zealand	3898491.5	16.97922996789704	39303262.34118958	8614.41366382161	11344.184114271573	5884.643213371646	367.6105844144664	212.2906675451165	522.9305012838163	871756272.1473838	435878136.0736919	1307634408.2210758	3898491.5
Auckland	ssp585	2057	New Zealand	3898491.5	17.155739619344374	41742908.80398795	9149.130696763717	12079.42003456697	6218.841358960464	390.42904294772063	223.69989681174357	557.1581890836975	925868246.0416728	462934123.0208364	1388802369.0625093	3898491.5
Auckland	ssp585	2058	New Zealand	3898491.5	17.16631569349567	42705496.863732845	9360.10890163931	12369.515066270911	6350.70273700771	399.43230471569825	228.2015276957324	570.6630817356639	947218691.9993725	473609345.99968624	1420828037.9990587	3898491.5
Auckland	ssp585	2059	New Zealand	3898491.5	17.22627570031333	45083340.83479841	9881.28018296875	13086.12557809889	6676.434787838609	421.67271326656316	239.3217319711649	604.0236945619615	999959871.0386517	499979935.51932585	1499939806.5579777	3898491.5
Auckland	ssp585	2060	New Zealand	3898491.5	17.358969040270317	45501864.548614174	9973.011407914672	13212.256012399534	6733.766803429809	425.58724193066087	241.27899630321372	609.8954875581079	1009242832.5748746	504621416.2874373	1513864248.8623118	3898491.5
Auckland	ssp585	2061	New Zealand	3898491.5	17.32519257912343	45391545.963951826	9948.831992098269	13179.009315651978	6718.654668544557	424.5554120782823	240.76308137702443	608.3477427795401	1006795938.541525	503397969.2707625	1510193907.8122876	3898491.5
Auckland	ssp585	2062	New Zealand	3898491.5	17.296475452513995	44767772.37174089	9812.114492435598	12991.022753615805	6633.206231255388	418.7211438492383	237.84594726250242	599.5963404359741	992960482.9325397	496480241.46626985	1489440724.3988094	3898491.5
Auckland	ssp585	2063	New Zealand	3898491.5	17.384997705398114	47113480.71970804	10326.242349524287	13697.948557112755	6954.53614193582	440.6609820534185	248.81586636459252	632.5060977422444	1044988885.7459618	522494442.8729809	1567483328.6189427	3898491.5
Auckland	ssp585	2064	New Zealand	3898491.5	17.33929204820886	45263199.437743336	9920.701246627912	13140.329540630239	6701.0729526255855	423.35496359903163	240.16285713739907	606.5470700606639	1003949180.2175133	501974590.10875666	1505923770.32627	3898491.5
Auckland	ssp585	2065	New Zealand	3898491.5	17.401272452710785	47403544.04865825	10389.817873677757	13785.364902823774	6994.2708445317385	443.3739972974697	250.1723739866182	636.5756206083213	1051422563.544441	525711281.7722205	1577133845.3166614	3898491.5
Auckland	ssp585	2066	New Zealand	3898491.5	17.342276883722533	45377354.14315969	9945.721456034238	13174.732328563936	6716.710583504539	424.4226733888063	240.6967120322864	608.1486347453259	1006481160.3767676	503240580.1883838	1509721740.5651515	3898491.5
Auckland	ssp585	2067	New Zealand	3898491.5	17.387411803197864	47023449.99166289	10306.50958721302	13670.816008934764	6942.203165491279	439.81890822594244	248.3948294508545	631.2429870010303	1042991981.4895661	521495990.74478304	1564487972.2343493	3898491.5
Auckland	ssp585	2068	New Zealand	3898491.5	17.537340572455875	49398142.606755495	10826.990160384003	14386.476797044861	7267.503523723142	462.0298415693586	259.5002961225626	664.5593870161546	1095663262.6585014	547831631.3292507	1643494893.987752	3898491.5
Auckland	ssp585	2069	New Zealand	3898491.5	17.55099602386573	49390180.47447194	10825.245035499938	14384.077250329274	7266.412820670601	461.9553702932459	259.4630604845062	664.4476801019855	1095486660.5561724	547743330.2780862	1643229990.8342586	3898491.5
Auckland	ssp585	2070	New Zealand	3898491.5	17.594590696608464	50223880.99454215	11007.973916611214	14635.329461857276	7380.618371365148	469.75312338430376	263.36193703003516	676.1443097385722	1113978348.374721	556989174.1873605	1670967522.5620816	3898491.5
Auckland	ssp585	2071	New Zealand	3898491.5	17.58908287255744	50864869.51778439	11148.46455184239	14828.504085300145	7468.425018384634	475.7484060045232	266.35957834014494	685.1372336689014	1128195635.4960842	564097817.7480421	1692293453.2441263	3898491.5
Auckland	ssp585	2072	New Zealand	3898491.5	17.633288488528983	51916438.372704595	11378.945396756406	15145.415247056919	7612.475546455895	485.5839213862621	271.27733603101433	699.8905067415099	1151519697.9343033	575759848.9671516	1727279546.901455	3898491.5
Auckland	ssp585	2073	New Zealand	3898491.5	17.80050197579108	53295317.81532872	11681.165548564433	15560.967955792956	7801.363141335911	498.4808324197505	277.72579154775855	719.2358732917426	1182103591.7649953	591051795.8824977	1773155387.647493	3898491.5
Auckland	ssp585	2074	New Zealand	3898491.5	17.663428054775338	50820985.14810173	11138.84605985715	14815.27865882044	7462.413460893858	475.3379474872211	266.1543490814938	684.5215458929482	1127222269.1076152	563611134.5538076	1690833403.6614227	3898491.5
Auckland	ssp585	2075	New Zealand	3898491.5	17.687347536545403	52456873.345006734	11497.396897534958	15308.286060627426	7686.50773444249	490.6387082963506	273.8047294860586	707.4726871066425	1163506681.9333005	581753340.9666502	1745260022.8999507	3898491.5
Auckland	ssp585	2076	New Zealand	3898491.5	17.914049144228834	54347467.128577575	11911.77361722172	15878.054050196723	7945.493184246714	508.32177693415474	282.64626380496065	733.9972900633488	1205440528.9153526	602720264.4576763	1808160793.3730288	3898491.5
Auckland	ssp585	2077	New Zealand	3898491.5	17.940264067517937	56320792.79318142	12344.28335192941	16472.754935419798	8215.811768439022	526.7786519514964	291.8747013136315	761.6826025893614	1249209389.88609	624604694.943045	1873814084.829135	3898491.5
Auckland	ssp585	2078	New Zealand	3898491.5	17.98276590187681	55483956.711028114	12160.867224334166	16220.557759976336	8101.176688691994	518.9515713761236	287.96116102594505	749.9419817263022	1230648154.5096586	615324077.2548293	1845972231.7644877	3898491.5
Auckland	ssp585	2079	New Zealand	3898491.5	18.006463282889847	56678128.02206157	12422.603402094925	16580.445004397377	8264.761799792468	530.1208735508178	293.5458121132922	766.6959349883434	1257135175.392935	628567587.6964675	1885702763.0894027	3898491.5
Auckland	ssp585	2080	New Zealand	3898491.5	18.059196059079433	57513272.92943354	12605.648861244945	16832.132510728658	8379.16521176123	537.932136259869	297.4514434678178	778.4128290519203	1275658900.086153	637829450.0430765	1913488350.1292295	3898491.5
Auckland	ssp585	2081	New Zealand	3898491.5	17.996716687722582	54512779.57913779	11948.00648309793	15927.874240776513	7968.138725419347	509.8679744491061	283.4193625624364	736.3165863357759	1209107200.7653606	604553600.3826803	1813660801.1480408	3898491.5
Auckland	ssp585	2082	New Zealand	3898491.5	18.103481772373826	58810786.615591615	12890.03542259466	17223.164032584515	8556.906812604802	550.0680185261739	303.51938460097017	796.6166524513775	1304438080.91563	652219040.457815	1956657121.373445	3898491.5
Auckland	ssp585	2083	New Zealand	3898491.5	18.162741945434888	57752333.061519936	12658.045602524155	16904.17802998757	8411.913175060738	540.1681092970076	298.5694299863871	781.7667886076283	1280961314.113711	640480657.0568556	1921441971.1705666	3898491.5
Auckland	ssp585	2084	New Zealand	3898491.5	18.246871407238025	59546688.95695342	13051.329086454782	17444.942820392185	8657.71535251738	556.9510474063616	306.96089904106407	806.9411957716593	1320760580.4628963	660380290.2314482	1981140870.6943445	3898491.5
Auckland	ssp585	2085	New Zealand	3898491.5	18.211735121794696	59981129.12017463	13146.548848256689	17575.869992869804	8717.22770364357	561.0144455260516	308.99259810090905	813.0362929511942	1330396572.8615212	665198286.4307606	1995594859.2922819	3898491.5
Auckland	ssp585	2086	New Zealand	3898491.5	18.311525046721343	60934519.05484536	13355.51102571877	17863.192986880167	8847.82906455737	569.9316755518122	313.4512131137893	826.4121379898351	1351543002.085043	675771501.0425215	2027314503.1275644	3898491.5
Auckland	ssp585	2087	New Zealand	3898491.5	18.209233005023478	58911622.53936295	12912.136446982897	17253.55294111834	8570.71995284745	551.0111553209204	303.99095299834346	798.0313576434975	1306674647.1386156	653337323.5693078	1960011970.7079234	3898491.5
Auckland	ssp585	2088	New Zealand	3898491.5	18.337290135710084	59755755.06809305	13097.151795745658	17507.949045667137	8686.354545824177	558.9064808925217	307.9386157841442	809.8743460008994	1325397719.5404952	662698859.7702476	1988096579.3107429	3898491.5
Auckland	ssp585	2089	New Zealand	3898491.5	18.407024353238633	62427137.21741462	13682.660212035316	18313.023118065415	9052.297306005212	583.8924055870572	320.4315781314118	847.3532330427025	1384649649.4123135	692324824.7061567	2076974474.1184702	3898491.5
Auckland	ssp585	2090	New Zealand	3898491.5	18.442357289360025	60049522.18859257	13161.539109827745	17596.48160253001	8726.596617125482	561.6541383747714	309.312444525269	813.9958322242738	1331913548.3697417	665956774.1848708	1997870322.5546126	3898491.5
Auckland	ssp585	2091	New Zealand	3898491.5	18.48968297848974	62609494.03070566	13722.628828647052	18367.979965906554	9077.277691387548	585.5980221367458	321.2843864062561	849.9116578672355	1388694369.526773	694347184.7633865	2083041554.2901595	3898491.5
Auckland	ssp585	2092	New Zealand	3898491.5	18.47857418096055	60604867.797224134	13283.258695281238	17763.846032528563	8802.671358033915	566.8483871872197	311.90956893149314	821.7872054429463	1344231254.0434194	672115627.0217097	2016346881.065129	3898491.5
Auckland	ssp585	2093	New Zealand	3898491.5	18.42541377925523	64145202.378493845	14059.222439121173	18830.79618030847	9287.648697933873	599.9617825370876	328.4662666064271	871.4572984677482	1422756768.0307908	711378384.0153954	2134135152.0461862	3898491.5
Auckland	ssp585	2094	New Zealand	3898491.5	18.672355181444317	64646272.0937475	14169.045938354851	18981.803491754777	9356.288384954922	604.648379014952	330.8095648453592	878.4871931845446	1433870620.6993961	716935310.3496981	2150805931.049094	3898491.5
Auckland	ssp585	2095	New Zealand	3898491.5	18.614514384534836	62582530.144526154	13716.718935785791	18359.85386322232	9073.58400834926	585.3458239891598	321.15828733246315	849.5333606458564	1388096303.7302396	694048151.8651198	2082144455.5953593	3898491.5
Auckland	ssp585	2096	New Zealand	3898491.5	18.71620144665782	63676291.90457404	13956.447540727793	18689.480695017577	9223.414386438011	595.5759773115736	326.27336399367005	864.8785906294772	1412356215.446462	706178107.723231	2118534323.169693	3898491.5
Auckland	ssp585	2097	New Zealand	3898491.5	18.551916823838724	61279127.78534411	13431.041706376029	17967.047672783898	8895.035739968158	573.1548638895451	315.06280728265574	831.2469204964344	1359186510.647797	679593255.3238986	2038779765.9716957	3898491.5
Auckland	ssp585	2098	New Zealand	3898491.5	18.705494252299204	65008500.97304326	14248.438569433376	19090.96835948775	9405.908779379	608.0363718195637	332.50356124766506	883.5691823914623	1441904948.6067793	720952474.3033897	2162857422.910169	3898491.5
Bangkok	ssp585	2024	Thailand	56531439.0	27.45249686182658	39089596.6842742	8567.582834913528	8432.666700470367	8702.498969356691	1233.297687149127	1259.192467473841	1207.4029068244156	140580068.49331	70290034.246655	210870102.73996502	56531439.0
Bangkok	ssp585	2025	Thailand	56531439.0	27.496771605812906	40187015.30408568	8808.11294336536	8763.395599591635	8852.830287139086	1267.9218316901756	1276.5045397443655	1259.339123635989	144526775.49018544	72263387.74509272	216790163.23527816	56531439.0
Bangkok	ssp585	2026	Thailand	56531439.0	27.384213606915576	38199908.13836541	8372.582605673246	8164.541385264978	8580.623826081515	1205.2275375690567	1245.1573926838068	1165.297682454315	137380432.59704527	68690216.29852264	206070648.8955679	56531439.0
Bangkok	ssp585	2027	Thailand	56531439.0	27.405620617107186	38264006.023335576	8386.631457173557	8183.858556077905	8589.404358269208	1207.2498601303087	1246.1685539644325	1168.331166296192	137610951.34944272	68805475.67472136	206416427.02416408	56531439.0
Bangkok	ssp585	2028	Thailand	56531439.0	27.45206632671545	38836655.83044343	8512.143743662948	8356.437950000818	8667.849537325079	1225.3172678950061	1255.2022578467813	1195.4322779432384	139670403.3759266	69835201.6879633	209505605.06388992	56531439.0
Bangkok	ssp585	2029	Thailand	56531439.0	27.448323720544085	39250051.189014554	8602.750945541551	8481.022852583897	8724.479038499205	1238.3601126120252	1261.7236802052907	1214.9965450187658	141157119.86195523	70578559.93097761	211735679.79293284	56531439.0
Bangkok	ssp585	2030	Thailand	56531439.0	27.495502883155027	40966074.53598768	8978.865651727443	8998.1805735895	8959.550729865388	1292.5015672299699	1288.794407514263	1296.2087269456817	147328549.09418735	73664274.54709367	220992823.641281	56531439.0
Bangkok	ssp585	2031	Thailand	56531439.0	27.51613907143713	42401585.03862324	9293.498090661264	9430.800177123503	9156.196004199026	1337.7926915431194	1311.4399696708383	1364.1454134154078	152491154.54169938	76245577.27084969	228736731.81254905	56531439.0
Bangkok	ssp585	2032	Thailand	56531439.0	27.44917103031925	39361794.4853339	8627.242626926613	8514.698914488357	8739.786339364868	1241.885673390208	1263.486460594382	1220.2848861860393	141558988.430135	70779494.2150675	212338482.64520252	56531439.0
Bangkok	ssp585	2033	Thailand	56531439.0	27.467198959974752	39999694.35112079	8767.05629614018	8706.942709657013	8827.169882623348	1262.0117554130507	1273.5495016058037	1250.4740092203053	143853102.83475438	71926551.41737719	215779654.25213158	56531439.0
Bangkok	ssp585	2034	Thailand	56531439.0	27.482309731176365	40371985.25164391	8848.654301734288	8819.13996734891	8878.168636119666	1273.7577324890024	1279.42249014378	1268.0929748342337	145191993.09544638	72595996.54772319	217787989.64316958	56531439.0
Bangkok	ssp585	2035	Thailand	56531439.0	27.452661725879288	39704556.34142839	8702.3685131939	8617.997008105878	8786.740018281924	1252.6999933172847	1268.8936205579214	1236.5063660766582	142791681.76273265	71395840.88136633	214187522.644099	56531439.0
Bangkok	ssp585	2036	Thailand	56531439.0	27.574651474502	42731501.65078796	9365.808580998735	9530.227101337527	9201.390060659945	1348.2017371523932	1316.644492475475	1379.7589818293186	153677651.8164035	76838825.90820175	230516477.72460526	56531439.0
Bangkok	ssp585	2037	Thailand	56531439.0	27.599656288403146	43176866.453592084	9463.422784353064	9664.44663094973	9262.398937756401	1362.253234937656	1323.6702413681064	1400.8362285072112	155279341.77469042	77639670.88734521	232919012.66203564	56531439.0
Bangkok	ssp585	2038	Thailand	56531439.0	27.589486459368807	42937176.59256596	9410.888020292545	9592.211330366514	9229.564710218576	1354.6908915954066	1319.8890696969816	1389.492713493837	154417331.9322163	77208665.96610814	231625997.89832443	56531439.0
Bangkok	ssp585	2039	Thailand	56531439.0	27.621839770152977	42822643.39800201	9385.78485436072	9557.694477210254	9213.875231511185	1351.077308035095	1318.0822779168261	1384.0723381533703	154005429.89939156	77002714.94969578	231008144.84908736	56531439.0
Bangkok	ssp585	2040	Thailand	56531439.0	27.701678923466606	48174729.64669689	10558.844854074667	11170.651976816931	9947.037731332402	1519.9384923867908	1402.512870092674	1637.3641146809132	173253432.3154918	86626716.1577459	259880148.4732377	56531439.0
Bangkok	ssp585	2041	Thailand	56531439.0	27.673926043747617	45949243.82927495	10071.067140667117	10499.957620881552	9642.176660452684	1449.7232242790687	1367.405236038813	1532.041212519331	165249795.15415496	82624897.57707748	247874692.73123243	56531439.0
Bangkok	ssp585	2042	Thailand	56531439.0	27.62833817020457	45110328.684851035	9887.195328190644	10247.133878726401	9527.256777654888	1423.2550026780893	1354.1711252383238	1492.3388801178644	162232758.43679783	81116379.21839891	243349137.65519673	56531439.0
Bangkok	ssp585	2043	Thailand	56531439.0	27.660589169586142	46771150.03321222	10251.210966187617	10747.655380972237	9754.766551402996	1475.6548047084184	1380.371026253488	1570.938583163357	168205661.68247372	84102830.84123686	252308492.52371058	56531439.0
Bangkok	ssp585	2044	Thailand	56531439.0	27.78797329562162	49746177.37990919	10903.271754504758	11644.238964908307	10162.30454410121	1569.5185090469724	1427.302878422765	1711.734139671187	178904916.30886382	89452458.15443191	268357374.46329573	56531439.0
Bangkok	ssp585	2045	Thailand	56531439.0	27.75693903637705	48553720.35355803	10641.911310373001	11284.86835422714	9998.95426651886	1531.8958519369062	1408.4915498677321	1655.3001540060889	174616417.4585511	87308208.72927555	261924626.18782666	56531439.0
Bangkok	ssp585	2046	Thailand	56531439.0	27.72219737054161	47302088.59507003	10367.581061937271	10907.664262628014	9827.497861246531	1492.4062003712152	1388.746724084886	1596.0656766575503	170115105.26140183	85057552.63070092	255172657.89210275	56531439.0
Bangkok	ssp585	2047	Thailand	56531439.0	27.70111596111884	45923930.463448666	10065.519005691494	10492.32893529007	9638.70907609292	1448.9245740453612	1367.005910921959	1530.8432371687695	165158759.30309734	82579379.65154867	247738138.954646	56531439.0
Bangkok	ssp585	2048	Thailand	56531439.0	27.786983763947607	48912858.51330895	10720.62652346909	11393.101772234264	10048.151274703918	1543.2268530051745	1414.157050401866	1672.29665560849	175908005.79352704	87954002.89676352	263862008.69029057	56531439.0
Bangkok	ssp585	2049	Thailand	56531439.0	27.835359849772214	52361369.13287918	11476.464467484484	12432.37894525543	10520.549989713538	1652.029207902206	1468.558227850382	1835.5001879540387	188310074.38007513	94155037.19003756	282465111.5701127	56531439.0
Bangkok	ssp585	2050	Thailand	56531439.0	27.80298696507409	51205673.747714326	11223.16136936616	12084.087185342734	10362.235553389586	1615.5664002379428	1450.3268240182501	1780.8059764576428	184153783.44374108	92076891.72187054	276230675.1656116	56531439.0
Bangkok	ssp585	2051	Thailand	56531439.0	27.80036710768811	50039965.71145761	10967.663717583866	11732.77791414208	10202.549521025652	1578.78768807526	1431.937467936909	1725.63790821362	179961483.45907468	89980741.72953734	269942225.188612	56531439.0
Bangkok	ssp585	2052	Thailand	56531439.0	27.79450789923671	50645271.453631714	11100.333469293259	11915.198822742495	10285.468115844022	1597.8854080612432	1441.4863279299004	1754.2844881925946	182138377.82259277	91069188.91129638	273207566.73388916	56531439.0
Bangkok	ssp585	2053	Thailand	56531439.0	27.796494036531946	51323637.05356763	11249.01634051209	12119.637770668387	10378.394910355792	1619.2882056444391	1452.1877267214986	1786.3886845673894	184578021.37462816	92289010.68731408	276867032.0619422	56531439.0
Bangkok	ssp585	2054	Thailand	56531439.0	27.88883820760324	55671273.24565999	12201.92290316247	13429.884294312662	10973.96151201228	1756.458453359718	1520.772850579138	1992.1440561403067	200213664.75577232	100106832.37788616	300320497.13365847	56531439.0
Bangkok	ssp585	2055	Thailand	56531439.0	27.894515272208604	53822208.57101304	11796.648453924781	12872.631926610838	10720.664981238724	1698.1194736805508	1491.6033607395543	1904.6355866215565	193563771.6727135	96781885.83635674	290345657.5090702	56531439.0
Bangkok	ssp585	2056	Thailand	56531439.0	27.911894420561683	55539645.33230685	12173.072949550822	13390.215608096645	10955.930291005	1752.3055222764472	1518.6963850375028	1985.914659515401	199740284.04467756	99870142.02233878	299610426.06701636	56531439.0
Bangkok	ssp585	2057	Thailand	56531439.0	27.96517152110896	57308572.90556738	12560.783102594225	13923.317068531323	11198.249136657127	1808.1161335359316	1546.601690667245	2069.6305764046274	206101975.65835956	103050987.82917978	309152963.48753935	56531439.0
Bangkok	ssp585	2058	Thailand	56531439.0	27.938696669405385	56624480.37482362	12410.845013664088	13717.152196252384	11104.53783107579	1786.5326482220125	1535.8099480102856	2037.2553484337502	203641736.0297843	101820868.01489215	305462604.0446764	56531439.0
Bangkok	ssp585	2059	Thailand	56531439.0	27.932654222439712	57631897.221911944	12631.648706176597	14020.757273457084	11242.540138896107	1818.3171886854007	1551.7022182419792	2084.9321591288312	207264764.69669053	103632382.34834526	310897147.0450358	56531439.0
Bangkok	ssp585	2060	Thailand	56531439.0	27.961316663688358	56788538.907708764	12446.803048269048	13766.594493834207	11127.011602703891	1791.7087827009257	1538.398015249742	2045.01955015212	204231748.7632534	102115874.3816267	306347623.14488006	56531439.0
Bangkok	ssp585	2061	Thailand	56531439.0	28.03856166028235	60898020.84970471	13347.511419117478	15005.068503750796	11689.954334484159	1921.365136420292	1603.2261921094255	2239.504080731169	219010904.9040475	109505452.45202374	328516357.35607123	56531439.0
Bangkok	ssp585	2062	Thailand	56531439.0	28.06198237860689	61455666.48041598	13469.735118999397	15173.126091088436	11766.34414691036	1938.959154392894	1612.0232010957266	2265.895107690072	221016396.58495516	110508198.29247758	331524594.8774327	56531439.0
Bangkok	ssp585	2063	Thailand	56531439.0	28.066529535571227	61908762.94780342	13569.04393376925	15309.675711396982	11828.412156141516	1953.254590331967	1619.1709190652628	2287.3382615986798	222645892.35422212	111322946.17711106	333968838.5313332	56531439.0
Bangkok	ssp585	2064	Thailand	56531439.0	28.01177930313692	58480917.33288766	12817.735305842507	14276.62634799771	11358.8442636873	1845.1042273869396	1565.0957375927494	2125.1127171811413	210318142.46155056	105159071.23077528	315477213.69232583	56531439.0
Bangkok	ssp585	2065	Thailand	56531439.0	28.013030741843288	59219970.086637825	12979.719471048022	14499.354575155296	11460.08436694075	1868.4217371387815	1576.75449246867	2160.0889818089026	212976038.56576183	106488019.28288092	319464057.84864277	56531439.0
Bangkok	ssp585	2066	Thailand	56531439.0	28.126930550260813	64738773.103721716	14189.320132326684	16162.555484413453	12216.084780239913	2042.5429247216134	1663.815086260086	2421.2707631831518	232823613.67401338	116411806.83700669	349235420.51102006	56531439.0
Bangkok	ssp585	2067	Thailand	56531439.0	28.12041420728798	64273728.88497806	14087.392632328074	16022.405171915365	12152.380092740781	2027.8705308355627	1656.478889317061	2399.262172354076	231151149.54880348	115575574.77440174	346726724.32320523	56531439.0
Bangkok	ssp585	2068	Thailand	56531439.0	28.104374593409318	63491384.71012483	13915.919936469832	15786.630215110283	12045.20965782938	2003.1871535883106	1644.1372006934344	2362.237106483196	228337562.12362534	114168781.06181267	342506343.18543804	56531439.0
Bangkok	ssp585	2069	Thailand	56531439.0	28.10238978330777	62452577.91965203	13688.236256366203	15473.565154967793	11902.907357764612	1970.4122436184646	1627.7497457085117	2313.0747415284277	224601644.0752647	112300822.03763235	336902466.11289704	56531439.0
Bangkok	ssp585	2070	Thailand	56531439.0	28.171938158654516	65976836.17955408	14460.676422920078	16535.670383979374	12385.682461860784	2081.60447709068	1683.34586244462	2479.8630917367527	237276128.07075295	118638064.03537647	355914192.1061294	56531439.0
Bangkok	ssp585	2071	Thailand	56531439.0	28.204736259026514	67986885.50289214	14901.2351787202	17141.43867320454	12661.03168423586	2145.0226085580034	1715.0549281782812	2574.9902889377354	244504979.10833222	122252489.55416611	366757468.66249835	56531439.0
Bangkok	ssp585	2072	Thailand	56531439.0	28.190458653082317	66803594.249491274	14641.883671125492	16784.830350261815	12498.936991989167	2107.68913648793	1696.3881921432449	2518.9900808326256	240249443.63186932	120124721.81593466	360374165.447804	56531439.0
Bangkok	ssp585	2073	Thailand	56531439.0	28.230642190091938	69992252.01647455	15340.767565258811	17745.79570469513	12935.739425822492	2208.292994872374	1746.6901213354668	2669.8958684092927	251716989.09939185	125858494.54969592	377575483.6490878	56531439.0
Bangkok	ssp585	2074	Thailand	56531439.0	28.22855398371733	68558715.58159854	15026.567798710643	17313.7710256914	12739.364571729888	2163.064153453105	1724.0757006258325	2602.0526062803888	246561483.1004387	123280741.55021936	369842224.6506581	56531439.0
Bangkok	ssp585	2075	Thailand	56531439.0	28.2763192288909	71355080.20915958	15639.46963488841	18156.511050435827	13122.42821934099	2251.2909534237315	1768.189100611146	2734.3928062363284	256618203.1543649	128309101.57718246	384927304.73154736	56531439.0
Bangkok	ssp585	2076	Thailand	56531439.0	28.262366854349242	69288208.74946938	15186.456712216583	17533.618281762065	12839.2951426711	2186.0800531563627	1735.583650477461	2636.576455835275	249184999.53968343	124592499.76984172	373777499.30952513	56531439.0
Bangkok	ssp585	2077	Thailand	56531439.0	28.328975760861102	74300557.24219342	16285.0536421287	19044.18906039123	13525.918223866174	2344.222329557684	1814.6547886781223	2873.7898704372583	267211184.36094168	133605592.18047084	400816776.54141253	56531439.0
Bangkok	ssp585	2078	Thailand	56531439.0	28.249075583091262	70134383.99456918	15371.919779635715	17788.629999463374	12955.209559808058	2212.777334817599	1748.9322913080791	2676.622378327129	252228146.15678	126114073.07839	378342219.23517	56531439.0
Bangkok	ssp585	2079	Thailand	56531439.0	28.36119683997486	76294632.53884484	16722.111241394763	19645.143259382065	13799.079223407463	2407.1364719374196	1846.1118598679898	2968.1610840068593	274382587.126955	137191293.5634775	411573880.6904324	56531439.0
Bangkok	ssp585	2080	Thailand	56531439.0	28.388849930795807	77863597.02034074	17065.99386747606	20117.981870243846	14014.005864708273	2456.6381406774835	1870.862694238022	3042.4135871169565	280025140.4654729	140012570.23273644	420037710.6982093	56531439.0
Bangkok	ssp585	2081	Thailand	56531439.0	28.413977919595528	79402704.3555981	17403.332461505073	20581.822437033734	14224.842485976405	2505.1978004810444	1895.1425241398026	3115.2530768222973	285560316.9052949	142780158.45264745	428340475.35794234	56531439.0
Bangkok	ssp585	2082	Thailand	56531439.0	28.39676430953793	79251121.54248375	17370.108831233432	20536.13994541023	14204.077717056629	2500.4152816350343	1892.7512647167973	3108.0792985532808	285015171.2896434	142507585.6448217	427522756.9344651	56531439.0
Bangkok	ssp585	2083	Thailand	56531439.0	28.39911869431785	77362996.0611583	16956.273109299087	19967.11582775051	13945.430390847665	2440.8439126088015	1862.965580203681	3018.7222450139316	278224801.6771741	139112400.83858705	417337202.51576114	56531439.0
Bangkok	ssp585	2084	Thailand	56531439.0	28.506070867269155	86885820.30648611	19043.46746443943	22837.008066068476	15249.926862810378	2741.294111973812	2013.190679886186	3469.397544061449	312472258.75559187	156236129.37779593	468708388.1333878	56531439.0
Bangkok	ssp585	2085	Thailand	56531439.0	28.487564174119917	83865796.03027192	18381.54433540618	21926.863763647758	14836.224907164597	2646.0107304369826	1965.5489891177717	3326.472471756204	301611179.1944342	150805589.5972171	452416768.79165137	56531439.0
Bangkok	ssp585	2086	Thailand	56531439.0	28.54535547205603	86610136.23652434	18983.043558694386	22753.925195669042	15212.161921719724	2732.5961320838205	2008.8416899411907	3456.350574226461	311480800.9579903	155740400.47899514	467221201.43698543	56531439.0
Bangkok	ssp585	2087	Thailand	56531439.0	28.500087593204494	83909911.67346874	18391.213517476717	21940.15888899475	14842.268145958682	2647.402602580386	1966.2449251894736	3328.560279971309	301769834.7106916	150884917.3553458	452654752.06603736	56531439.0
Bangkok	ssp585	2088	Thailand	56531439.0	28.52444761678769	85716022.8439536	18787.07350004874	22484.46636503128	15089.680635066197	2704.3863762244064	1994.7368120114836	3414.0359404373394	308265251.74208105	154132625.87104052	462397877.61312157	56531439.0
Bangkok	ssp585	2089	Thailand	56531439.0	28.630020355078976	91368568.49402004	20025.987615131795	24187.973273270483	15864.001956993106	2882.7272154261304	2083.9072316123456	3681.547199239926	328593812.84404886	164296906.42202443	492890719.2660733	56531439.0
Bangkok	ssp585	2090	Thailand	56531439.0	28.689473962253036	94706764.51569904	20757.64701714363	25194.00495103676	16321.289083250505	2988.0490857446985	2136.5681667716303	3839.53000471778	340599150.9692262	170299575.4846131	510898726.4538393	56531439.0
Bangkok	ssp585	2091	Thailand	56531439.0	28.626247046421117	89683851.5184122	19656.734579382137	23680.2503491147	15633.21880964957	2829.573493572727	2057.3303706856445	3601.8166164598224	322534972.4386178	161267486.2193089	483802458.65792674	56531439.0
Bangkok	ssp585	2092	Thailand	56531439.0	28.56354295637266	86731501.58909854	19009.644183916127	22790.501055348934	15228.787312483313	2736.4252738843543	2010.7562608414578	3462.094286927262	311917273.8567872	155958636.9283936	467875910.7851808	56531439.0
Bangkok	ssp585	2093	Thailand	56531439.0	28.682942437945595	94280760.7744115	20664.276334121703	25065.62026188161	16262.9324063618	2974.608439807871	2129.847843803216	3819.3690358125377	339067090.26232517	169533545.13116258	508600635.39348775	56531439.0
Bangkok	ssp585	2094	Thailand	56531439.0	28.75335468744571	97150995.53606132	21293.368884620293	25930.622518817174	16656.11525042342	3065.1658820273014	2175.126564912932	3955.2051991416834	349389473.5461301	174694736.77306506	524084210.31919515	56531439.0
Bangkok	ssp585	2095	Thailand	56531439.0	28.72195052847701	94964555.00066802	20814.14904124642	25271.695234178093	16356.60284831475	2996.1825134556348	2140.634880627098	3851.7301462841833	341526257.0820509	170763128.54102546	512289385.6230764	56531439.0
Bangkok	ssp585	2096	Thailand	56531439.0	28.742254834073808	96048275.97299093	21051.67692559117	25598.296075152124	16505.05777603022	3030.374489890589	2157.730868844575	3903.018110936612	345423702.4751884	172711851.2375942	518135553.71278256	56531439.0
Bangkok	ssp585	2097	Thailand	56531439.0	28.709214297267515	95237300.64361668	20873.928908194073	25353.89255123111	16393.96526515703	3004.787784401391	2144.937516099976	3864.6380527028177	342507147.2528207	171253573.62641034	513760720.879231	56531439.0
Bangkok	ssp585	2098	Thailand	56531439.0	28.73876786274246	96021964.58077437	21045.910045105345	25590.36661448411	16501.453475726576	3029.544351390351	2157.3157995944566	3901.7729031862577	345329077.36688054	172664538.68344027	517993616.0503208	56531439.0
Berlin	ssp585	2024	Germany	68937239.5	10.479930277167519	358830476.9631518	78647.77577274569	88927.00641920159	68368.5451262898	1617.7858733290568	1335.860644630403	1899.7111020277116	8467335413.0196085	4233667706.5098042	12701003119.529413	68937239.5
Berlin	ssp585	2025	Germany	68937239.5	10.612728804494965	384635929.8966226	84303.76545679409	96703.99223476811	71903.53867882004	1734.129662083983	1394.032539007866	2074.2267851601005	9076267595.48589	4538133797.742945	13614401393.228834	68937239.5
Berlin	ssp585	2026	Germany	68937239.5	10.38504807999055	355561246.3973487	77931.23208709022	87941.7588514253	67920.70532275512	1603.0465594592504	1328.4909876954996	1877.602131223002	8390191264.123936	4195095632.061968	12585286896.185904	68937239.5
Berlin	ssp585	2027	Germany	68937239.5	10.667714565337985	385288089.7485841	84446.70460242947	96900.53356001679	71992.87564484216	1737.069922355588	1395.5026691436683	2078.6371755675077	9091656634.500067	4545828317.250033	13637484951.7501	68937239.5
Berlin	ssp585	2028	Germany	68937239.5	10.744770327979115	402132725.08731127	88138.6794711916	101976.99900456471	74300.35993781849	1813.0138982491767	1433.4746570904626	2192.5531394078907	9489140088.3307	4744570044.16535	14233710132.49605	68937239.5
Berlin	ssp585	2029	Germany	68937239.5	10.647047786948743	390743552.9123727	85642.42255613656	98544.64574636404	72740.1993659091	1761.6658577776266	1407.8006368546876	2115.531078700566	9220389391.071117	4610194695.535559	13830584086.606676	68937239.5
Berlin	ssp585	2030	Germany	68937239.5	10.691003860651907	396657326.93450004	86938.59220482202	100326.87901330652	73550.3053963375	1788.3280860031327	1421.131750967441	2155.524421038825	9359936925.121012	4679968462.560506	14039905387.681519	68937239.5
Berlin	ssp585	2031	Germany	68937239.5	10.468318633517464	355890375.1805682	78003.36990259039	88040.94834773804	67965.79145744274	1604.530435356596	1329.2329256441724	1879.8279450690197	8397957727.622757	4198978863.8113785	12596936591.434135	68937239.5
Berlin	ssp585	2032	Germany	68937239.5	10.768098217780947	406197560.0178193	89029.60219568652	103202.0177507452	74857.18664062781	1831.3401914437932	1442.637803687771	2220.0425791998164	9585058141.463919	4792529070.731959	14377587212.195877	68937239.5
Berlin	ssp585	2033	Germany	68937239.5	10.804976554608817	408606801.2892465	89557.65507709522	103928.09046268219	75187.21969150826	1842.202246772379	1448.068831352064	2236.335662192695	9641909092.667149	4820954546.333574	14462863639.000723	68937239.5
Berlin	ssp585	2034	Germany	68937239.5	11.104938934873843	465064524.8562121	101931.95065341644	120942.74688012387	82921.15442670902	2096.741683890316	1575.3385499110325	2618.1448178696	10974143985.708662	5487071992.854331	16461215978.562992	68937239.5
Berlin	ssp585	2035	Germany	68937239.5	11.048733301498281	444332331.3461541	97387.90824025305	114694.68856202418	80081.12791848188	2003.2706664127695	1528.6030411722593	2477.9382916532813	10484925684.6798	5242462842.3399	15727388527.0197	68937239.5
Berlin	ssp585	2036	Germany	68937239.5	10.98516916826801	435081090.0359714	95360.23891199383	111906.64323566775	78813.83458831988	1961.5614793084928	1507.748447620121	2415.374510996866	10266623817.39403	5133311908.697015	15399935726.091045	68937239.5
Berlin	ssp585	2037	Germany	68937239.5	11.13634853557851	456724820.50356716	100104.07024735727	118429.41132179252	81778.72917292205	2059.142157775269	1556.538786853509	2561.7455286970294	10777351688.139925	5388675844.0699625	16166027532.209888	68937239.5
Berlin	ssp585	2038	Germany	68937239.5	11.031825346969208	449369720.26124114	98491.99348191595	116212.80576931068	80771.18119452121	2025.981715636523	1539.958565784136	2512.0048654889106	10603793128.467882	5301896564.233941	15905689692.701824	68937239.5
Berlin	ssp585	2039	Germany	68937239.5	11.062204606137467	459008027.2756005	100604.49912889884	119117.50103391215	82091.49722388551	2069.4359870312055	1561.6857014814773	2577.1862725809347	10831228598.818472	5415614299.409236	16246842898.227707	68937239.5
Berlin	ssp585	2040	Germany	68937239.5	11.151875015030447	476494211.5491278	104437.08746282263	124387.30999305738	84486.8649325879	2148.2723839157675	1601.103899923758	2695.440867907777	11243850705.477013	5621925352.738506	16865776058.215519	68937239.5
Berlin	ssp585	2041	Germany	68937239.5	11.05132906710439	448221681.3114761	98240.368506625	115866.82142828562	80613.91558496437	2020.805786293285	1537.370601112517	2504.240971474054	10576702812.904	5288351406.452	15865054219.355999	68937239.5
Berlin	ssp585	2042	Germany	68937239.5	11.08490810421137	463813558.4840989	101657.76624309027	120565.74331592537	82749.78917025516	2091.1017066455115	1572.5185612886303	2609.684852002393	10944624888.131624	5472312444.065812	16416937332.197437	68937239.5
Berlin	ssp585	2043	Germany	68937239.5	11.435394843697953	504399681.63112026	110553.35487805384	132797.1776890003	88309.53206710739	2274.0840921890685	1664.0097540604088	2884.158430317729	11902337066.618732	5951168533.309366	17853505599.9281	68937239.5
Berlin	ssp585	2044	Germany	68937239.5	11.079532556778831	460257625.15295887	100878.38359516917	119494.09217503386	82262.67501530447	2075.0697944224885	1564.5026051771188	2585.6369836678587	10860715403.976545	5430357701.988273	16291073105.964817	68937239.5
Berlin	ssp585	2045	Germany	68937239.5	11.234292927842038	480344992.2732612	105281.09419687925	125547.81925238522	85014.36914137327	2165.633614515561	1609.784515223655	2721.482713807467	11334717713.957386	5667358856.978693	17002076570.936079	68937239.5
Berlin	ssp585	2046	Germany	68937239.5	11.154131563419769	483405717.74605674	105951.93813612212	126470.22966884417	85433.64660340006	2179.43288394756	1616.6841499396546	2742.1816179554667	11406941760.823936	5703470880.411968	17110412641.235905	68937239.5
Berlin	ssp585	2047	Germany	68937239.5	11.095700844856731	459937491.9468974	100808.21741301869	119397.61367457696	82218.82115146043	2073.6264750513665	1563.7809454915575	2583.472004611176	10853161209.428999	5426580604.714499	16279741814.143497	68937239.5
Berlin	ssp585	2048	Germany	68937239.5	11.31428506195363	499532988.5561484	109486.6824232655	131330.5030636663	87642.86178286468	2252.1426245268144	1653.0390202292815	2851.2462288243473	11787497538.586565	5893748769.2932825	17681246307.87985	68937239.5
Berlin	ssp585	2049	Germany	68937239.5	11.279383624466249	486042837.024894	106529.93688216864	127264.97794465814	85794.89581967915	2191.3223264266203	1622.6288711791847	2760.0157816740566	11469169957.400307	5734584978.700153	17203754936.10046	68937239.5
Berlin	ssp585	2050	Germany	68937239.5	11.41892883187825	503907394.2968644	110445.45628424434	132648.8171225122	88242.09544597646	2271.864616570057	1662.9000162509028	2880.8292168892112	11890720545.040068	5945360272.520034	17836080817.5601	68937239.5
Berlin	ssp585	2051	Germany	68937239.5	11.298148485945118	489617941.4736423	107313.52141888058	128342.40668263707	86284.63615512411	2207.4406715622126	1630.6880437469808	2784.1932993774453	11553531823.093334	5776765911.546667	17330297734.64	68937239.5
Berlin	ssp585	2052	Germany	68937239.5	11.584768831837783	529453549.5886096	116044.61360846244	140347.65844331213	91741.56877361279	2387.0393628698343	1720.4873894007915	3053.591336338877	12493534071.914776	6246767035.957388	18740301107.87216	68937239.5
Berlin	ssp585	2053	Germany	68937239.5	11.468789678360537	529981070.2447021	116160.23457418138	140506.63727117566	91813.8318771871	2389.417687789553	1721.6765518606508	3057.1588237184546	12505981995.430735	6252990997.715367	18758972993.146103	68937239.5
Berlin	ssp585	2054	Germany	68937239.5	11.656629366000722	552700924.5121787	121139.92866020364	147353.71663945628	94926.14068095102	2491.8500664132785	1772.8927411725135	3210.8073916540443	13042103197.41382	6521051598.70691	19563154796.12073	68937239.5
Berlin	ssp585	2055	Germany	68937239.5	11.8307687897464	583159428.9284679	127815.7652445958	156532.99194299546	99098.53854619611	2629.172120505321	1841.553768218535	3416.7904727921077	13760833599.731749	6880416799.865874	20641250399.597622	68937239.5
Berlin	ssp585	2056	Germany	68937239.5	11.578096035028866	545803918.6189876	119628.2561356686	145275.16691822058	93981.34535311663	2460.7549409470585	1757.3451784394038	3164.1647034547136	12879354306.245306	6439677153.122653	19319031459.367958	68937239.5
Berlin	ssp585	2057	Germany	68937239.5	11.882999073727293	586946568.0722713	128645.82313912807	157674.32154797734	99617.32473027878	2646.2464232764496	1850.0909196040993	3442.4019269488003	13850198855.597832	6925099427.798916	20775298283.396748	68937239.5
Berlin	ssp585	2058	Germany	68937239.5	11.868755670787072	584858677.1012406	128188.203200272	157045.09413205023	99331.31226849374	2636.8331745842765	1845.3842952580126	3428.2820539105405	13800930818.760065	6900465409.380033	20701396228.1401	68937239.5
Berlin	ssp585	2059	Germany	68937239.5	11.83607456735385	580778716.8607255	127293.96533933718	155815.51707326487	98772.41360540949	2618.4386889856414	1836.1870524586952	3400.6903255125885	13704655853.153471	6852327926.5767355	20556983779.730206	68937239.5
Berlin	ssp585	2060	Germany	68937239.5	11.608074602331866	550785242.273068	120720.05310094648	146776.38774547767	94663.71845641528	2483.213220149689	1768.574318040719	3197.8521222586587	12996898776.093216	6498449388.046608	19495348164.139824	68937239.5
Berlin	ssp585	2061	Germany	68937239.5	12.127445069103276	628105820.0040655	137667.02904198706	170078.47966440849	105255.57841956566	2831.8127578185727	1942.8740868751606	3720.7514287619847	14821435174.22097	7410717587.110485	22232152761.331455	68937239.5
Berlin	ssp585	2062	Germany	68937239.5	11.964809219056493	602785539.6418674	132117.37855164224	162447.71024018433	101787.04686310014	2717.6563678001594	1885.7958918659542	3549.516843734365	14223951626.020456	7111975813.010228	21335927439.030685	68937239.5
Berlin	ssp585	2063	Germany	68937239.5	12.029562863951064	609090577.4328076	133499.30464280723	164347.85861553618	102650.75067007827	2746.0826072749	1900.0090116033243	3592.1562029464767	14372731825.01436	7186365912.50718	21559097737.52154	68937239.5
Berlin	ssp585	2064	Germany	68937239.5	11.958969058433501	611070415.5075595	133933.24175508163	164944.5221449135	102921.96136524976	2755.0086998853158	1904.4720579085324	3605.5453418621005	14419450133.849964	7209725066.924982	21629175200.77495	68937239.5
Berlin	ssp585	2065	Germany	68937239.5	12.257802984829388	650191857.101756	142507.80429627537	176734.5456390549	108281.06295349586	2931.3875740851886	1992.6614950084688	3870.113653161909	15342600170.10771	7671300085.053855	23013900255.161564	68937239.5
Berlin	ssp585	2066	Germany	68937239.5	12.32709435296787	669055588.68891	146642.32080852834	182419.5058434027	110865.13577365395	3016.4346379194717	2035.1850269256101	3997.6842489133337	15787728309.281937	7893864154.640968	23681592463.922905	68937239.5
Berlin	ssp585	2067	Germany	68937239.5	12.112526275195762	637928231.8886442	139819.88644134678	173038.65858852805	106601.11429416548	2876.0970653372005	1965.0162406344748	3787.1778900399268	15053214973.683485	7526607486.8417425	22579822460.525227	68937239.5
Berlin	ssp585	2068	Germany	68937239.5	12.283122987590467	665681463.280083	145902.78647234704	181402.64613115345	110402.92681354066	3001.222406039285	2027.5789109855168	3974.8659010930537	15708108953.078072	7854054476.539036	23562163429.617107	68937239.5
Berlin	ssp585	2069	Germany	68937239.5	12.26734276787856	652154372.9797319	142937.94476268106	177325.9887803627	108549.90074499941	2940.235569635744	1997.0854927837465	3883.3856464877426	15388909726.455418	7694454863.227709	23083364589.68313	68937239.5
Berlin	ssp585	2070	Germany	68937239.5	12.229024900071876	652868794.941793	143094.53039820128	177541.294029203	108647.76676719954	2943.456538399602	1998.6959771656755	3888.217099633529	15405767966.67624	7702883983.33812	23108651950.014362	68937239.5
Berlin	ssp585	2071	Germany	68937239.5	12.225462042157199	651149874.025076	142717.78060823592	177023.26306800067	108412.29814847119	2935.706789827603	1994.8211028796761	3876.5924767755314	15365206529.215645	7682603264.607822	23047809793.823467	68937239.5
Berlin	ssp585	2072	Germany	68937239.5	12.4517752852397	687599434.1246548	150706.72528759565	188008.06200212025	113405.38857307102	3100.0394962276155	2076.987456079682	4123.091536375549	16225308083.665943	8112654041.832972	24337962125.498917	68937239.5
Berlin	ssp585	2073	Germany	68937239.5	12.283339161342305	665197770.7569098	145796.77167274745	181256.87578170397	110336.66756379089	2999.0416800941343	2026.4885480129415	3971.594812175327	15696695243.559477	7848347621.779738	23545042865.339214	68937239.5
Berlin	ssp585	2074	Germany	68937239.5	12.583075282973514	714383499.8804327	156577.2054532456	196079.97222988895	117074.43867660225	3220.795357259084	2137.3653865954166	4304.225327922752	16857332627.394524	8428666313.697262	25285998941.091785	68937239.5
Berlin	ssp585	2075	Germany	68937239.5	12.49110632028095	700076106.193088	153441.33834369062	191768.15495425084	115114.52173313039	3156.290525931943	2105.112970931846	4207.468080932041	16519720554.24471	8259860277.122355	24779580831.367065	68937239.5
Berlin	ssp585	2076	Germany	68937239.5	12.431811222403487	687441565.8070529	150672.12401250482	187960.4852488704	113383.76277613927	3099.32774750375	2076.631581717749	4122.02391328975	16221582859.410923	8110791429.7054615	24332374289.116386	68937239.5
Berlin	ssp585	2077	Germany	68937239.5	12.571731947372607	714924806.9294806	156695.84809413282	196243.10586110887	117148.59032715675	3223.235838080262	2138.5856270060053	4307.886049154519	16870105868.910994	8435052934.455497	25305158803.36649	68937239.5
Berlin	ssp585	2078	Germany	68937239.5	12.612036440861337	701611973.9522572	153777.9668936455	192231.01921043883	115324.91457685218	3163.2149800226716	2108.5751979772103	4217.854762068133	16555962479.894361	8277981239.947181	24833943719.84154	68937239.5
Berlin	ssp585	2079	Germany	68937239.5	12.743914953815331	744125295.0536673	163095.95508025592	205043.25296702818	121148.65719348371	3354.8861303893996	2204.410773160574	4505.3614876182255	17559150816.4414	8779575408.2207	26338726224.662098	68937239.5
Berlin	ssp585	2080	Germany	68937239.5	12.958654902323229	791044177.7801259	173379.5458148222	219183.19022705677	127575.90140258762	3566.419738988227	2310.177577459988	4822.661900516467	18666297345.94272	9333148672.97136	27999446018.914078	68937239.5
Berlin	ssp585	2081	Germany	68937239.5	12.721485185450875	739257936.4755754	162029.13676177006	203576.3777791101	120481.89574443003	3332.941662308799	2193.438539120274	4472.444785497324	17444295584.508648	8722147792.254324	26166443376.76297	68937239.5
Berlin	ssp585	2082	Germany	68937239.5	13.01463765889441	786610383.6149027	172407.7553128555	217846.97828685257	126968.53233885844	3546.4299944535564	2300.1827051926525	4792.67728371446	18561672948.74279	9280836474.371395	27842509423.114185	68937239.5
Berlin	ssp585	2083	Germany	68937239.5	12.82972901738069	752377593.9921644	164904.678135269	207530.24716767116	122279.10910286687	3392.0915895192306	2223.0135027254896	4561.169676312972	17753880605.37161	8876940302.685804	26630820908.05741	68937239.5
Berlin	ssp585	2084	Germany	68937239.5	13.089140533293026	798163780.1429996	174940.00660668497	221328.8238158681	128551.18939750185	3598.518439811683	2326.226927871716	4870.809951751651	18834298853.852455	9417149426.926228	28251448280.778683	68937239.5
Berlin	ssp585	2085	Germany	68937239.5	13.074954341070384	801207023.1891935	175607.01878119318	222245.96555581692	128968.07200656949	3612.238889788248	2333.0871528599982	4891.390626716498	18906110367.28226	9453055183.64113	28359165550.923393	68937239.5
Berlin	ssp585	2086	Germany	68937239.5	13.17232186454351	820226211.3356199	179775.60796397156	227977.77568213714	131573.44024580598	3697.98682894292	2375.9611224373343	5020.012535448506	19354906820.365192	9677453410.182596	29032360230.54779	68937239.5
Berlin	ssp585	2087	Germany	68937239.5	13.189698482292576	821625028.1179338	180082.1979436568	228399.33690420436	131765.05898310925	3704.2933892132605	2379.114402572505	5029.472375854018	19387914749.28319	9693957374.641596	29081872123.92479	68937239.5
Berlin	ssp585	2088	Germany	68937239.5	13.353274392327533	868317270.0899367	190316.11399231502	242470.97147110934	138161.2565135206	3914.8051888119658	2484.370302371857	5345.240075252075	20489713228.912952	10244856614.456476	30734569843.36943	68937239.5
Berlin	ssp585	2089	Germany	68937239.5	13.300602594316413	838079156.5805631	183688.5822642331	233358.11534499677	134019.04918346944	3778.476766305611	2416.20609111868	5140.747441492543	19776183398.593884	9888091699.296942	29664275097.890823	68937239.5
Berlin	ssp585	2090	Germany	68937239.5	13.256208042688883	833635842.9733198	182714.70530922082	232019.03453185494	133410.3760865868	3758.4441034019305	2406.1897596668396	5110.698447137022	19671334370.78506	9835667185.39253	29507001556.17759	68937239.5
Berlin	ssp585	2091	Germany	68937239.5	13.47396207250925	880780947.1788669	193047.87883372436	246227.1481280472	139868.60953940146	3970.9976306994436	2512.466523315596	5429.5287380832915	20783819056.502335	10391909528.251167	31175728584.7535	68937239.5
Berlin	ssp585	2092	Germany	68937239.5	13.392431403110194	864046336.35045	189380.01892612613	241183.8407550997	137576.1970971526	3895.549699902154	2474.7425579169512	5316.356841887357	20388931854.919655	10194465927.459827	30583397782.379482	68937239.5
Berlin	ssp585	2093	Germany	68937239.5	13.702183265978283	931276270.5577079	204115.34697155253	261444.916817561	146785.7771255441	4198.655608702988	2626.295512317368	5771.015705088608	21975358982.14093	10987679491.070465	32963038473.211395	68937239.5
Berlin	ssp585	2094	Germany	68937239.5	13.73412098695453	921403517.2636502	201951.45583860838	258469.56650976275	145433.34516745398	4154.144337126601	2604.039876529175	5704.248797724029	21742391274.6645	10871195637.33225	32613586911.99675	68937239.5
Berlin	ssp585	2095	Germany	68937239.5	13.54187234382426	881617817.661597	193231.30250117206	246479.35567078783	139983.24933155626	3974.7706581641814	2514.3530370479652	5435.188279280399	20803566718.78147	10401783359.390736	31205350078.172207	68937239.5
Berlin	ssp585	2096	Germany	68937239.5	13.810807823749348	956933879.4365311	209738.9324792398	269177.346890631	150300.51806784864	4314.332843086365	2684.134129509057	5944.531556663675	22580802483.23846	11290401241.61923	33871203724.85769	68937239.5
Berlin	ssp585	2097	Germany	68937239.5	13.788809888968585	942578821.3522711	206592.61837858008	264851.1650022238	148334.0717549363	4249.613117002673	2651.7742664672105	5847.451967538136	22242065671.634552	11121032835.817276	33363098507.451828	68937239.5
Berlin	ssp585	2098	Germany	68937239.5	13.985297996011376	975577022.8861027	213825.10090654317	274795.8284781731	152854.37333491322	4398.38538612123	2726.160401026489	6070.610371215972	23020725396.35482	11510362698.17741	34531088094.53223	68937239.5
Bratislava	ssp585	2024	Slovakia	4365332.5	10.751599831715044	9275590.193280445	2033.0060697601073	1968.722985534427	2097.2891539857874	72.90592044003122	75.97960690128214	69.83223397878031	103064337.48888706	51532168.74444353	154596506.23333058	4365332.5
Bratislava	ssp585	2025	Slovakia	4365332.5	10.928294597283921	10652825.232821591	2334.865804454057	2383.7801207386074	2285.951488169506	83.73095541114724	81.39212438684015	86.06978643545435	118367279.29194528	59183639.64597264	177550918.93791792	4365332.5
Bratislava	ssp585	2026	Slovakia	4365332.5	10.688066239605115	9821439.42503977	2152.644257542973	2133.225493735867	2172.0630213500785	77.19628254461445	78.12478795357376	76.26777713565518	109129459.84421137	54564729.922105685	163694189.76631707	4365332.5
Bratislava	ssp585	2027	Slovakia	4365332.5	10.865565154702857	9902882.202271715	2170.494729265043	2157.7698923537137	2183.2195661763726	77.83642085533761	78.44485710893534	77.22798460173989	110034399.12071653	55017199.56035826	165051598.6810748	4365332.5
Bratislava	ssp585	2028	Slovakia	4365332.5	11.052744194226259	11140995.903179683	2441.8621157654193	2530.900048791731	2352.8241827391075	87.56796538168948	83.31062937211126	91.82530139126767	123791514.91184261	61895757.45592131	185687272.36776394	4365332.5
Bratislava	ssp585	2029	Slovakia	4365332.5	10.950168543805743	10699759.65086645	2345.152800189917	2397.924739875415	2292.3808605044187	84.09985883147691	81.57657609700499	86.62314156594886	118888784.08036557	59444392.040182784	178333176.12054837	4365332.5
Bratislava	ssp585	2030	Slovakia	4365332.5	10.862174882665476	9941769.767043067	2179.0180311327367	2169.489432421792	2188.546629843681	78.14207619847474	78.59768478050391	77.6864676164456	110466492.49873348	55233246.24936674	165699738.74810022	4365332.5
Bratislava	ssp585	2031	Slovakia	4365332.5	10.769611007382302	9424518.968341596	2065.6479930611818	2013.605630073404	2117.690356048959	74.07649710411287	76.56489523332297	71.58809897490278	104719137.36844929	52359568.68422464	157078706.05267394	4365332.5
Bratislava	ssp585	2032	Slovakia	4365332.5	11.017937083083284	10598293.01996087	2322.91353862157	2367.3457552189384	2278.4813220242017	83.30233350252495	81.177813432529	85.42685357252087	117761352.73922147	58880676.369610734	176642029.1088322	4365332.5
Bratislava	ssp585	2033	Slovakia	4365332.5	11.145810312121151	11260404.104541102	2468.0337763377856	2566.8860820787345	2369.1814705968363	88.50651103182494	83.779902197179	93.23311986647087	125118301.33810905	62559150.66905452	187677452.00716358	4365332.5
Bratislava	ssp585	2034	Slovakia	4365332.5	11.475408358424975	13571301.90534814	2974.531924459876	3263.321035746609	2685.742813173143	106.67011331480617	92.86170333866961	120.47852329094269	150795497.70856112	75397748.85428056	226193246.56284168	4365332.5
Bratislava	ssp585	2035	Slovakia	4365332.5	11.269553768532836	12420617.090363882	2722.3270335044226	2916.53931068286	2528.1147563259847	97.62575777249668	88.33952556751487	106.91198997747848	138009834.9481701	69004917.47408505	207014752.42225516	4365332.5
Bratislava	ssp585	2036	Slovakia	4365332.5	11.255718737671758	11820720.694237895	2590.8428918877676	2735.74861595996	2445.9371678155753	92.91058622902953	85.9819397957813	99.83923266227777	131344175.58414537	65672087.79207268	197016263.37621805	4365332.5
Bratislava	ssp585	2037	Slovakia	4365332.5	11.393596604509732	12370739.0198592	2711.39485366778	2901.5075634074765	2521.282143928083	97.23371731316824	88.14350533785066	106.3239292884858	137455622.20432624	68727811.10216312	206183433.30648935	4365332.5
Bratislava	ssp585	2038	Slovakia	4365332.5	11.266285221806374	12605555.35048694	2762.8614466820786	2972.2741288021375	2553.4487645620197	99.0793681409901	89.06633075176158	109.09240553021863	140064748.8521649	70032374.42608245	210097123.27824736	4365332.5
Bratislava	ssp585	2039	Slovakia	4365332.5	11.37421900123551	13248269.264800806	2903.730249819364	3165.968733115905	2641.491766522823	104.13108436888137	91.59218886570721	116.66997987205548	147206168.68565804	73603084.34282902	220809253.02848706	4365332.5
Bratislava	ssp585	2040	Slovakia	4365332.5	11.487405729329982	13935484.263619661	3054.3527153139084	3373.0746231709036	2735.6308074569133	109.53257807279417	94.29293571766362	124.77222042792472	154842055.68474096	77421027.84237048	232263083.52711144	4365332.5
Bratislava	ssp585	2041	Slovakia	4365332.5	11.420482394289122	13242899.235206673	2902.5532570316095	3164.350368032742	2640.7561460304764	104.08887606275829	91.57108471264567	116.60666741287088	147146500.4024672	73573250.2012336	220719750.6037008	4365332.5
Bratislava	ssp585	2042	Slovakia	4365332.5	11.440697534713426	13746607.96053861	3012.95516943313	3316.1529975848325	2709.7573412814268	108.0480147794084	93.55065407097074	122.54537548784603	152743384.80356073	76371692.40178037	229115077.2053411	4365332.5
Bratislava	ssp585	2043	Slovakia	4365332.5	11.912126872458122	15198547.52085843	3331.1884977224054	3753.7238239825865	2908.653171462224	119.46022552423915	99.25675944338612	139.6636916050922	168876394.75118366	84438197.37559183	253314592.1267755	4365332.5
Bratislava	ssp585	2044	Slovakia	4365332.5	11.316636999985034	12421613.073827956	2722.5453312499726	2916.8394700829913	2528.2511924169535	97.63358617906472	88.3434397707989	106.92373258733052	138020901.66993502	69010450.83496751	207031352.50490254	4365332.5
Bratislava	ssp585	2045	Slovakia	4365332.5	11.70241642657003	14905118.997944158	3266.875396809688	3665.2933102276	2868.4574833917754	117.15388424560877	98.10358880407091	136.20417968714654	165616007.46753561	82808003.73376781	248424011.20130342	4365332.5
Bratislava	ssp585	2046	Slovakia	4365332.5	11.55706518680443	14473599.472144263	3172.29577471656	3535.24632984955	2809.3452195835707	113.76215093692124	96.40772214972716	131.1165797241153	160821242.59399655	80410621.29699828	241231863.89099485	4365332.5
Bratislava	ssp585	2047	Slovakia	4365332.5	11.377605607577536	13263792.929346561	2907.1326968430917	3170.6470977735303	2643.6182959126527	104.25310000656344	91.65319668454825	116.85300332857858	147378657.56975806	73689328.78487903	221067986.3546371	4365332.5
Bratislava	ssp585	2048	Slovakia	4365332.5	11.511130257883448	13927194.666351134	3052.53581728245	3370.576388377648	2734.4952461872517	109.46742203351845	94.26035769802576	124.67448636901108	154749947.0606289	77374973.53031445	232124920.59094334	4365332.5
Bratislava	ssp585	2049	Slovakia	4365332.5	11.676777072050625	14274341.644958455	3128.6228262922737	3475.196025766156	2782.0496268183915	112.19598910860064	95.62464123556686	128.7673369816344	158607218.95555922	79303609.47777961	237910828.43333882	4365332.5
Bratislava	ssp585	2050	Slovakia	4365332.5	11.807141929549223	15025038.604572296	3293.1591462076367	3701.4334656497795	2884.8848267654935	118.09644952909485	98.57487144581395	137.61802761237567	166948476.29717526	83474238.14858763	250422714.44576287	4365332.5
Bratislava	ssp585	2051	Slovakia	4365332.5	11.712242130912554	14697278.066919606	3221.321220146773	3602.656317316092	2839.9861229774538	115.52025942328385	97.28677639290845	133.75374245365924	163306613.95049164	81653306.97524582	244959920.92573744	4365332.5
Bratislava	ssp585	2052	Slovakia	4365332.5	11.923668251194501	15402988.990430558	3375.997586943694	3815.336321661858	2936.6588522255292	121.06713065961969	100.06021201107637	142.07404930816296	171148015.65914163	85574007.82957081	256722023.48871243	4365332.5
Bratislava	ssp585	2053	Slovakia	4365332.5	11.87500407462385	15948481.032252673	3495.557486521144	3979.7311835808523	3011.3837894614353	125.35468525970978	102.20398931112143	148.50538120829808	177209169.15173388	88604584.57586694	265813753.7276008	4365332.5
Bratislava	ssp585	2054	Slovakia	4365332.5	12.1305023068844	17647576.033435144	3867.961870341959	4491.787211334473	3244.136529349445	138.7095319481709	108.88141265535198	168.5376512409897	196088409.93087155	98044204.96543577	294132614.89630735	4365332.5
Bratislava	ssp585	2055	Slovakia	4365332.5	12.254820800894011	18365181.79998215	4025.2453260234943	4708.051962896584	3342.4386891504046	144.34989637059658	111.70159486656482	176.99819787462826	204061979.4144555	102030989.70722775	306092969.12168324	4365332.5
Bratislava	ssp585	2056	Slovakia	4365332.5	12.069814342956358	17143490.68525313	3757.4774104664493	4339.871079005647	3175.083741927251	134.7474329847902	106.90036317366165	162.59450279591874	190487340.74113196	95243670.37056598	285731011.1116979	4365332.5
Bratislava	ssp585	2057	Slovakia	4365332.5	12.25187405084262	17841214.697784983	3910.403221432335	4550.14406908374	3270.66237378093	140.2315272889557	109.64241032574438	170.82064425216697	198239997.07924587	99119998.53962293	297359995.6188688	4365332.5
Bratislava	ssp585	2058	Slovakia	4365332.5	12.254723597544839	17895616.55874421	3922.3269169850423	4566.539150468712	3278.114683501372	140.65912463470264	109.85620899861784	171.46204027078733	198844475.24625105	99422237.62312552	298266712.86937654	4365332.5
Bratislava	ssp585	2059	Slovakia	4365332.5	12.2140332981733	17642036.18465957	3866.7476569116966	4490.117667867862	3243.377645955531	138.66598886728167	108.85964111490736	168.4723366196559	196026854.7271653	98013427.36358266	294040282.09074795	4365332.5
Bratislava	ssp585	2060	Slovakia	4365332.5	12.114918552327412	17490941.860805135	3833.631092779218	4444.582392185704	3222.6797933727316	137.4783910406926	108.26584220161283	166.69093987977226	194347992.67505896	97173996.33752948	291521989.01258844	4365332.5
Bratislava	ssp585	2061	Slovakia	4365332.5	12.469356985486261	19249774.946146227	4219.128755319731	4974.641678178909	3463.615832460552	151.30277766355732	115.17803551304519	187.42751981406937	213891004.26967785	106945502.13483892	320836506.40451676	4365332.5
Bratislava	ssp585	2062	Slovakia	4365332.5	12.393409582985132	18644523.35619088	4086.4708725897917	4792.237089425243	3380.70465575434	146.54551442272873	112.79940389263089	180.29162495282645	207165841.46785066	103582920.73392533	310748762.20177597	4365332.5
Bratislava	ssp585	2063	Slovakia	4365332.5	12.410482590076132	18422685.646550216	4037.8489088329343	4725.381889259564	3350.3159284063045	144.8018752501642	111.92758430634862	177.6761661939796	204700924.83206287	102350462.41603144	307051387.2480943	4365332.5
Bratislava	ssp585	2064	Slovakia	4365332.5	12.364104631692353	19255133.599135127	4220.303254604969	4976.256614696112	3464.3498945138263	151.34489654983128	115.19909495618217	187.4906981434803	213950546.14341584	106975273.07170792	320925819.2151238	4365332.5
Bratislava	ssp585	2065	Slovakia	4365332.5	12.639145273551053	20108819.009992443	4407.412385751778	5233.531670022974	3581.2931014805818	158.054843771288	118.55406856691053	197.55561897566542	223436144.30596468	111718072.15298234	335154216.458947	4365332.5
Bratislava	ssp585	2066	Slovakia	4365332.5	12.753317502001726	21309838.910940975	4670.64962431584	5595.48287304856	3745.8163755831206	167.49483190367374	123.2740626331034	211.71560117424394	236781097.86934015	118390548.93467008	355171646.8040102	4365332.5
Bratislava	ssp585	2067	Slovakia	4365332.5	12.649586549157954	20877706.974314634	4575.935775192258	5465.251330503634	3686.620219880882	164.09828506031516	121.57578921142411	206.62078090920613	231979528.28421038	115989764.14210519	347969292.42631555	4365332.5
Bratislava	ssp585	2068	Slovakia	4365332.5	12.800930066178845	21541525.52996891	4721.43025314388	5665.306237687114	3777.5542686006456	169.315883272039	124.18458831728603	214.4471782267919	239355449.19336182	119677724.59668091	359033173.79004276	4365332.5
Bratislava	ssp585	2069	Slovakia	4365332.5	12.907156058792973	22206216.372814085	4867.115917329124	5865.6240259418255	3868.6078087164233	174.5403376405373	126.79681550153518	222.2838597795393	246741062.39158136	123370531.19579068	370111593.58737206	4365332.5
Bratislava	ssp585	2070	Slovakia	4365332.5	12.6528753582953	20749554.71926234	4547.8476097013445	5426.630102953628	3669.065116449061	163.09101135412874	121.0721523583309	205.1098703499265	230555583.60905218	115277791.80452609	345833375.4135783	4365332.5
Bratislava	ssp585	2071	Slovakia	4365332.5	12.759871246632358	21249769.037169173	4657.483624585034	5577.3796234187	3737.5876257513664	167.02268411072552	123.03798873662929	211.00737948482163	236113640.42304018	118056820.21152009	354170460.6345603	4365332.5
Bratislava	ssp585	2072	Slovakia	4365332.5	13.015409684931427	23034776.814455558	5048.718205908077	6115.327172737885	3982.1092390782687	181.0528031957562	130.05304827914463	232.05255811236768	255947488.20469463	127973744.10234731	383921232.30704194	4365332.5
Bratislava	ssp585	2073	Slovakia	4365332.5	12.911527773688565	22704748.781566955	4976.383294590028	6015.866669675566	3936.8999195044876	178.4587906307999	128.75604199666648	228.16153926493325	252280430.92276928	126140215.46138464	378420646.3841539	4365332.5
Bratislava	ssp585	2074	Slovakia	4365332.5	13.071651179642142	23692474.80676388	5192.8711905236	6313.537526584229	4072.2048544629706	186.22229392374584	132.63779364313945	239.80679420435212	263255401.3867726	131627700.6933863	394883102.0801589	4365332.5
Bratislava	ssp585	2075	Slovakia	4365332.5	13.119872997810226	24047148.800141975	5270.607956195511	6420.425579383107	4120.790333007915	189.01002315763355	134.0316582600833	243.9883880551836	267196308.58408847	133598154.29204424	400794462.8761327	4365332.5
Bratislava	ssp585	2076	Slovakia	4365332.5	13.094596918042265	23498902.584004067	5150.444401973504	6255.200692327847	4045.6881116191607	184.70082081229367	131.87705708741336	237.52458453717384	261104552.49421978	130552276.24710989	391656828.74132967	4365332.5
Bratislava	ssp585	2077	Slovakia	4365332.5	13.234193490634379	24841501.654764473	5444.712691455236	6659.81959036523	4229.605792545243	195.2536178846158	137.15345562357442	253.35378014565705	276022641.8942192	138011320.9471096	414033962.84132886	4365332.5
Bratislava	ssp585	2078	Slovakia	4365332.5	13.13749641625212	23130204.12422936	5069.63378065302	6144.086088012182	3995.1814732938583	181.80285960286386	130.42807648269846	233.17764272302912	257007814.52951527	128503907.26475763	385511721.7942729	4365332.5
Bratislava	ssp585	2079	Slovakia	4365332.5	13.295914618046488	25110231.44849638	5503.612372273188	6740.806651489913	4266.4180930564635	197.36582773363173	138.20956054808238	256.522094919181	279008592.9310134	139504296.4655067	418512889.39652014	4365332.5
Bratislava	ssp585	2080	Slovakia	4365332.5	13.424619666103212	25681795.515450045	5628.886688317828	6913.058836051293	4344.714540584363	201.85830783715	140.45580059984155	263.2608150744584	285359441.84364736	142679720.92182368	428039162.76547104	4365332.5
Bratislava	ssp585	2081	Slovakia	4365332.5	13.360577779992623	25643542.071082328	5620.502371744082	6901.530400762392	4339.474342725772	201.55763666544922	140.30546501399115	262.80980831690715	284934394.3999513	142467197.19997564	427401591.59992695	4365332.5
Bratislava	ssp585	2082	Slovakia	4365332.5	13.570493394140694	26940921.466062203	5904.8594994109035	7292.521451304271	4517.197547517535	211.75500815124994	145.4041507568915	278.1058655456083	299350032.11454105	149675016.05727053	449025048.1718116	4365332.5
Bratislava	ssp585	2083	Slovakia	4365332.5	13.579198767624206	26957258.8871004	5908.440304022016	7297.445057644551	4519.43555039948	211.8834198957952	145.46835662916413	278.29848316242624	299531562.9325798	149765781.4662899	449297344.39886975	4365332.5
Bratislava	ssp585	2084	Slovakia	4365332.5	13.618319307719283	26949655.519686133	5906.7738125339565	7295.15363184847	4518.3939932194435	211.82365760701032	145.4384754847717	278.2088397292489	299447079.24917996	149723539.62458998	449170618.87376994	4365332.5
Bratislava	ssp585	2085	Slovakia	4365332.5	13.629674907242684	27127757.263208345	5945.809811114168	7348.82812989626	4542.791492332076	213.22353311604985	146.13841323929148	280.30865299280816	301426030.21825475	150713015.10912737	452139045.3273821	4365332.5
Bratislava	ssp585	2086	Slovakia	4365332.5	13.766010302581748	28014259.62325514	6140.1116982477115	7615.993224704883	4664.23017179054	220.1914207851587	149.62235707384588	290.7604844964714	311276269.01888067	155638134.50944033	466914403.528321	4365332.5
Bratislava	ssp585	2087	Slovakia	4365332.5	13.823885116176909	28566643.41861902	6261.182119149385	7782.465053444684	4739.899184854086	224.53314440575735	151.79321888414523	297.27306992736936	317413999.20342654	158706999.60171327	476120998.8051398	4365332.5
Bratislava	ssp585	2088	Slovakia	4365332.5	14.04796270094442	30245340.27124553	6629.115675889442	8288.373693962261	4969.857657816621	237.72766212703078	158.39047774478195	317.0648465092795	336066588.9961459	168033294.49807295	504099883.4942188	4365332.5
Bratislava	ssp585	2089	Slovakia	4365332.5	13.998783076679423	29616606.272498198	6491.310963835231	8098.892214887722	4883.72971278274	232.78582770620665	155.91956053436985	309.6520948780434	329080504.91013527	164540252.45506763	493620757.3652029	4365332.5
Bratislava	ssp585	2090	Slovakia	4365332.5	13.95441559168443	29707760.352151103	6511.289940197512	8126.363307385858	4896.216573009166	233.50229662521656	156.2777949938748	310.72679825655814	330093349.87558466	165046674.93779233	495140024.813377	4365332.5
Bratislava	ssp585	2091	Slovakia	4365332.5	14.154493614598264	31673795.23194553	6942.201694673004	8718.866969789658	5165.536419556348	248.95528447201085	164.00428891727196	333.90628002674964	351938653.3165286	175969326.6582643	527907979.97479296	4365332.5
Bratislava	ssp585	2092	Slovakia	4365332.5	14.082394508139181	30699697.51416441	6728.700825022347	8425.303274020005	5032.098376024687	241.29889935434923	160.17609635844116	322.4217023502572	341115111.75846404	170557555.87923202	511672667.637696	4365332.5
Bratislava	ssp585	2093	Slovakia	4365332.5	14.295878847831514	32630573.77583891	7151.906581005798	9007.211188497251	5296.6019735143445	256.47554129085415	167.7644173266936	345.18666525501465	362569755.45614105	181284877.72807053	543854633.1842116	4365332.5
Bratislava	ssp585	2094	Slovakia	4365332.5	14.390794634451373	32478402.48628156	7118.553969595968	8961.351347808733	5275.7565913832	255.27947853920722	167.16638595087016	343.3925711275442	360878926.8601969	180439463.43009844	541318390.2902954	4365332.5
Bratislava	ssp585	2095	Slovakia	4365332.5	14.307815789490206	31940508.304958306	7000.659354511419	8799.24625206748	5202.072456955358	251.05164294367668	165.05246815310488	337.0508177342484	354902195.86173505	177451097.93086752	532353293.79260254	4365332.5
Bratislava	ssp585	2096	Slovakia	4365332.5	14.497804841442067	34093319.907986194	7472.508472983286	9448.038789966296	5496.978156000274	267.9726914357086	173.51299239912086	362.43239047229633	378822841.0154195	189411420.50770974	568234261.5231292	4365332.5
Bratislava	ssp585	2097	Slovakia	4365332.5	14.362986698356522	32473930.90839702	7117.573897730864	8960.003748994217	5275.144046467511	255.24433204235925	167.14881270244615	343.3398513822722	360829241.58922255	180414620.79461128	541243862.3838339	4365332.5
Bratislava	ssp585	2098	Slovakia	4365332.5	14.707980760414381	35272323.574013636	7730.920235400259	9803.354963289636	5658.485507510883	277.23963248018947	178.14646292136126	376.33280203901757	391923164.4669789	195961582.23348945	587884746.7004683	4365332.5
Brussels	ssp585	2024	Belgium	9136595.000000002	11.796359114325142	50679115.7553585	11107.751398433804	12309.254133318664	9906.248663548944	334.26819220414086	286.05871725136626	382.4776671569154	1223730711.684228	611865355.842114	1835596067.526342	9136595.000000002
Brussels	ssp585	2025	Belgium	9136595.000000002	11.869312055049207	51356193.89442932	11256.152086449325	12513.305079340005	9998.999093558645	338.73404923725724	288.2916457679245	389.17645270659	1240079878.4098415	620039939.2049208	1860119817.6147623	9136595.000000002
Brussels	ssp585	2026	Belgium	9136595.000000002	11.748860743450772	49638815.75073603	10879.74043851655	11995.73906343244	9763.74181360066	327.40660441374206	282.62792335616683	372.1852854713172	1198610954.8367088	599305477.4183544	1797916432.255063	9136595.000000002
Brussels	ssp585	2027	Belgium	9136595.000000002	12.010463227221997	54082878.29753322	11853.781544663878	13335.045584385016	10372.517504942742	356.7186539911506	297.2839481448711	416.1533598374299	1305920163.809772	652960081.904886	1958880245.714658	9136595.000000002
Brussels	ssp585	2028	Belgium	9136595.000000002	12.035200712213458	55277701.92572303	12115.660696047948	13695.129417538112	10536.191974557783	364.5994452844684	301.22434379153003	427.9745467774066	1334771148.0282047	667385574.0141023	2002156722.042307	9136595.000000002
Brussels	ssp585	2029	Belgium	9136595.000000002	11.895846394363796	52242552.222554445	11450.422404942503	12780.426767268125	10120.418042616882	344.58027191836624	291.2147571084789	397.94578672825344	1261482459.9568412	630741229.9784206	1892223689.9352617	9136595.000000002
Brussels	ssp585	2030	Belgium	9136595.000000002	12.007094190065175	54370896.57919995	11916.908839275766	13421.84561447636	10411.97206407517	358.61835861108204	298.23380045483685	419.0029167673271	1312874839.5484636	656437419.7742318	1969312259.3226953	9136595.000000002
Brussels	ssp585	2031	Belgium	9136595.000000002	11.907365714774935	51680716.45909761	11327.28031980128	12611.106400198943	10043.454239403618	340.8745280006357	289.36188514961367	392.38717085165763	1247916010.1793106	623958005.0896553	1871874015.2689657	9136595.000000002
Brussels	ssp585	2032	Belgium	9136595.000000002	11.997136391980776	54790181.41657149	12008.80688582295	13548.205428478741	10469.40834316716	361.38386827947045	299.61655528903106	423.1511812699097	1322999162.4532266	661499581.2266133	1984498743.6798398	9136595.000000002
Brussels	ssp585	2033	Belgium	9136595.000000002	12.032549175901337	54581785.03018775	11963.130965519666	13485.401038061724	10440.860892977607	360.00933199760925	298.92928714810046	421.08937684711793	1317967088.5028272	658983544.2514136	1976950632.7542408	9136595.000000002
Brussels	ssp585	2034	Belgium	9136595.000000002	12.327461102426799	60887582.65567005	13345.223595762362	15385.778404645429	11304.668786879292	401.60097268152634	319.72510749005903	483.4768378729936	1470230956.9810956	735115478.4905478	2205346435.4716434	9136595.000000002
Brussels	ssp585	2035	Belgium	9136595.000000002	12.17115311214877	57093991.498877764	12513.75156139693	14242.504357392962	10784.998765400898	376.5792879294848	307.2142651140382	445.94431074493133	1378628450.9596686	689314225.4798343	2067942676.439503	9136595.000000002
Brussels	ssp585	2036	Belgium	9136595.000000002	12.206723778650492	58191357.79456413	12754.270201547366	14573.217487599812	10935.32291549492	383.817272301896	310.8332573002438	456.8012873035481	1405126167.3855257	702563083.6927629	2107689251.0782886	9136595.000000002
Brussels	ssp585	2037	Belgium	9136595.000000002	12.249638399160045	58748008.287424415	12876.275789023593	14740.975170379625	11011.576407667562	387.4888153263678	312.6690288124797	462.3086018402558	1418567410.2650511	709283705.1325256	2127851115.3975768	9136595.000000002
Brussels	ssp585	2038	Belgium	9136595.000000002	12.198666191442499	58665611.87358947	12858.216301059769	14716.143374429366	11000.289227690173	386.9453468801212	312.3972945893564	461.4933991708859	1416577813.1570587	708288906.5785294	2124866719.735588	9136595.000000002
Brussels	ssp585	2039	Belgium	9136595.000000002	12.255003738730988	59963434.54390524	13142.670584964597	15107.268014798503	11178.073155130689	395.5054969802581	316.67736963942485	474.33362432109124	1447915878.8733623	723957939.4366812	2171873818.3100433	9136595.000000002
Brussels	ssp585	2040	Belgium	9136595.000000002	12.311087906262859	61510896.86416919	13481.84040858409	15573.626522275308	11390.054294892874	405.7122147690161	321.7807285338039	489.64370100422826	1485281905.0610046	742640952.5305023	2227922857.591507	9136595.000000002
Brussels	ssp585	2041	Belgium	9136595.000000002	12.284690738842292	60339028.5005254	13224.992548059425	15220.460714053894	11229.524382064958	397.9828313025123	317.916036800552	478.04962580447256	1456985213.509307	728492606.7546535	2185477820.2639604	9136595.000000002
Brussels	ssp585	2042	Belgium	9136595.000000002	12.26619206327164	60106376.66917153	13174.000365844879	15150.346463508891	11197.654268180866	396.4483114925167	317.1487768955542	475.74784608947914	1451367451.894608	725683725.947304	2177051177.8419123	9136595.000000002
Brussels	ssp585	2043	Belgium	9136595.000000002	12.504777109391197	63880951.20183551	14001.304373004108	16287.889473352832	11714.719272655384	421.3445668152075	329.5969045568996	513.0922290735155	1542510770.2086034	771255385.1043017	2313766155.3129053	9136595.000000002
Brussels	ssp585	2044	Belgium	9136595.000000002	12.315609656974548	60834298.88092109	13333.544960200947	15369.720280748485	11297.369639653409	401.2495247370687	319.54938351783017	482.94966595630723	1468944332.4884834	734472166.2442417	2203416498.732725	9136595.000000002
Brussels	ssp585	2045	Belgium	9136595.000000002	12.315284818462919	60813469.93299501	13328.979711340435	15363.44306356528	11294.516359115589	401.11214162244653	319.4806919605191	482.74359128437385	1468441383.238298	734220691.619149	2202662074.8574467	9136595.000000002
Brussels	ssp585	2046	Belgium	9136595.000000002	12.460156062306543	65020851.6803812	14251.145573781245	16631.421124421395	11870.870023141095	428.8630972113478	333.3561697549697	524.3700246677256	1570035544.5277476	785017772.2638738	2355053316.791621	9136595.000000002
Brussels	ssp585	2047	Belgium	9136595.000000002	12.418169113609936	62690610.848533444	13740.407857211874	15929.15676413851	11551.658950285238	413.49334620735937	325.6712942529755	501.31539816174313	1513768042.0456934	756884021.0228467	2270652063.06854	9136595.000000002
Brussels	ssp585	2048	Belgium	9136595.000000002	12.496617272625974	64665573.877581485	14173.276466318293	16524.351101659835	11822.20183097675	426.5197637276812	332.18450301313646	520.855024442226	1561456776.883804	780728388.441902	2342185165.325706	9136595.000000002
Brussels	ssp585	2049	Belgium	9136595.000000002	12.497840665916243	64007329.08010997	14029.00363399577	16325.975957216368	11732.031310775174	422.17812723305957	330.0136847658256	514.3425697002933	1545562372.207117	772781186.1035585	2318343558.3106756	9136595.000000002
Brussels	ssp585	2050	Belgium	9136595.000000002	12.55267740533946	65344279.83805749	14322.033937107553	16728.89262399507	11915.175250220038	430.99635750926353	334.42279990392757	527.5699151145993	1577845250.0380516	788922625.0190258	2366767875.0570774	9136595.000000002
Brussels	ssp585	2051	Belgium	9136595.000000002	12.506951247894948	64229312.64954822	14077.65756702333	16392.87511512926	11762.440018917398	423.64228155677245	330.74576192768205	516.5388011858627	1550922531.068653	775461265.5343266	2326383796.6029797	9136595.000000002
Brussels	ssp585	2052	Belgium	9136595.000000002	12.668509709107788	67898558.78383571	14881.87589782607	17498.67531998303	12265.076475669111	447.8438141561421	342.8465282273669	552.8411000849172	1639522521.7419686	819761260.8709843	2459283782.612953	9136595.000000002
Brussels	ssp585	2053	Belgium	9136595.000000002	12.619119387911587	67836808.1525219	14868.341512880574	17480.065540682976	12256.617485078175	447.43652070618566	342.64288150238866	552.2301599099826	1638031451.0538096	819015725.5269048	2457047176.580714	9136595.000000002
Brussels	ssp585	2054	Belgium	9136595.000000002	12.613496094248958	67062784.5016046	14698.692493501441	17246.798139036666	12150.586847966219	442.3312326075459	340.09023745306877	544.572227762023	1619341375.2882836	809670687.6441418	2429012062.9324255	9136595.000000002
Brussels	ssp585	2055	Belgium	9136595.000000002	12.84107687514492	72344138.04795325	15856.2494351669	18838.43893382667	12874.059936507128	477.165867664148	357.5075549813698	596.824180346926	1746868354.3525631	873434177.1762816	2620302531.528845	9136595.000000002
Brussels	ssp585	2056	Belgium	9136595.000000002	12.759854771899516	71540744.06447704	15680.163082624169	18596.320199080415	12764.005966167922	471.8668593748029	354.8580508366973	588.8756679129085	1727469083.5383658	863734541.7691829	2591203625.3075485	9136595.000000002
Brussels	ssp585	2057	Belgium	9136595.000000002	12.903866782222506	73100744.96065447	16022.081087265798	19066.457455462656	12977.70471906894	482.1562788255957	360.00276056209367	604.3097970890976	1765137874.2908084	882568937.1454042	2647706811.4362125	9136595.000000002
Brussels	ssp585	2058	Belgium	9136595.000000002	12.914188794271285	74024798.06119388	16224.613273685392	19344.9392117896	13104.287335581186	488.2511278539221	363.05018507625687	613.4520706315873	1787450658.1960335	893725329.0980167	2681175987.29405	9136595.000000002
Brussels	ssp585	2059	Belgium	9136595.000000002	12.79654661908212	71436323.83178422	15657.276456280537	18564.85108785792	12749.701824703152	471.1781267106368	354.5136845046142	587.8425689166593	1724947685.0537462	862473842.5268731	2587421527.5806193	9136595.000000002
Brussels	ssp585	2060	Belgium	9136595.000000002	12.783808371888869	71440006.17709956	15658.083545664722	18565.960835761176	12750.206255568268	471.2024146425253	354.52582847055845	587.879000814492	1725036601.3457186	862518300.6728593	2587554902.018578	9136595.000000002
Brussels	ssp585	2061	Belgium	9136595.000000002	13.087284490173479	78473980.95561282	17199.776647804614	20685.788851203528	13713.7644444057	517.5969501070665	377.723096202829	657.4708040113037	1894883506.394956	947441753.197478	2842325259.592434	9136595.000000002
Brussels	ssp585	2062	Belgium	9136595.000000002	12.981224481909896	75398679.08664572	16525.737882003607	19758.98554822714	13292.49021578007	497.31294197274656	367.5810921356691	627.0447918098239	1820625278.1551044	910312639.0775522	2730937917.2326565	9136595.000000002
Brussels	ssp585	2063	Belgium	9136595.000000002	13.095608724457042	77360663.08555967	16955.761772176527	20350.26839721491	13561.255147138147	510.25375269281506	374.05149749570336	646.4560078899267	1868000612.935889	934000306.4679445	2802000919.4038334	9136595.000000002
Brussels	ssp585	2064	Belgium	9136595.000000002	12.993448019670627	77170855.51381037	16914.160112615034	20293.06611531786	13535.254109912214	509.0018241038953	373.42553320124347	644.578115006547	1863417396.5281465	931708698.2640733	2795126094.7922196	9136595.000000002
Brussels	ssp585	2065	Belgium	9136595.000000002	13.180041872574858	79471165.57192445	17418.33765959894	20986.310242420728	13850.365076777156	524.1741583716578	381.0117003351247	667.3366164081908	1918962171.1863925	959481085.5931963	2878443256.7795887	9136595.000000002
Brussels	ssp585	2066	Belgium	9136595.000000002	13.343562152365864	83325770.11138643	18263.182490165953	22147.97188445037	14378.393095881538	549.5982738453345	393.72375807196306	705.4727896187059	2012037945.8133156	1006018972.9066578	3018056918.7199736	9136595.000000002
Brussels	ssp585	2067	Belgium	9136595.000000002	13.169578379610185	79931485.85275684	17519.229775945772	21125.036902397616	13913.422649493923	527.2103287115578	382.5297855050747	671.8908719180407	1930077362.4534428	965038681.2267214	2895116043.6801643	9136595.000000002
Brussels	ssp585	2068	Belgium	9136595.000000002	13.212196285903858	81237368.69975562	17805.450673918105	21518.590637109577	14092.310710726631	535.8236419470122	386.8364421228019	684.8108417712224	1961610054.4097977	980805027.2048988	2942415081.6146965	9136595.000000002
Brussels	ssp585	2069	Belgium	9136595.000000002	13.18023211254549	79790019.31010349	17488.223410432707	21082.403149817153	13894.043671048257	526.2772468145021	382.06324455654686	670.4912490724571	1926661419.8044748	963330709.9022374	2889992129.7067122	9136595.000000002
Brussels	ssp585	2070	Belgium	9136595.000000002	13.064461348992854	77735320.21874753	17037.878404108113	20463.178766120836	13612.578042095387	512.7249079357687	375.28707511718017	650.1627407543572	1877047326.4272373	938523663.2136186	2815570989.640856	9136595.000000002
Brussels	ssp585	2071	Belgium	9136595.000000002	13.209124246734461	81010165.27593619	17755.652663217956	21450.11837239687	14061.18695403904	534.3250586230777	386.08715046083466	682.5629667853207	1956123853.5678213	978061926.7839106	2934185780.351732	9136595.000000002
Brussels	ssp585	2072	Belgium	9136595.000000002	13.435273290380263	85500473.73376621	18739.829859454672	22803.36201722236	14676.297701686986	563.9421359589105	400.8956891287511	726.9885827890698	2064549746.223644	1032274873.111822	3096824619.335466	9136595.000000002
Brussels	ssp585	2073	Belgium	9136595.000000002	13.288563418429941	83120193.11170459	18218.124517632947	22086.017172217485	14350.231863048408	548.2423336120019	393.04578795529676	703.4388792687068	2007073950.5979888	1003536975.2989944	3010610925.896983	9136595.000000002
Brussels	ssp585	2074	Belgium	9136595.000000002	13.469710773651476	86383056.89515501	18933.272744142625	23069.345983668296	14797.19950461696	569.7634584786529	403.8063503886222	735.7205665686834	2085861170.1525967	1042930585.0762984	3128791755.228895	9136595.000000002
Brussels	ssp585	2075	Belgium	9136595.000000002	13.466557375559187	86304060.43575683	18915.958451671795	23045.538831520902	14786.378071822688	569.2424153767757	403.5458288376837	734.9390019158677	2083953670.5437536	1041976835.2718768	3125930505.8156304	9136595.000000002
Brussels	ssp585	2076	Belgium	9136595.000000002	13.40287892563929	85557213.6882352	18752.266013858833	22820.461729528077	14684.070298189587	564.3163800972188	401.08281119790524	727.5499489965323	2065919825.8674648	1032959912.9337324	3098879738.801197	9136595.000000002
Brussels	ssp585	2077	Belgium	9136595.000000002	13.575263946089777	88930725.06879753	19491.665768502633	23837.136392163302	15146.195144841962	586.5673119407097	412.2082771196507	760.9263467617687	2147378813.8762338	1073689406.9381169	3221068220.8143506	9136595.000000002
Brussels	ssp585	2078	Belgium	9136595.000000002	13.517975108264727	86400497.04754242	18937.095243296033	23074.601920004232	14799.58856658784	569.8784898505191	403.8638660745554	735.8931136264828	2086282291.353605	1043141145.6768025	3129423437.0304074	9136595.000000002
Brussels	ssp585	2079	Belgium	9136595.000000002	13.766326754638687	92935390.61100954	20369.40068186417	25044.02189803542	15694.779465692922	612.9811964614973	425.4152193800445	800.54717354295	2244078058.5450926	1122039029.2725463	3366117087.817639	9136595.000000002
Brussels	ssp585	2080	Belgium	9136595.000000002	13.82535680237918	95852274.42556556	21008.717682314804	25923.082773655035	16094.352590974568	632.2203142919666	435.03477829527907	829.4058502886539	2314511021.967698	1157255510.983849	3471766532.951547	9136595.000000002
Brussels	ssp585	2081	Belgium	9136595.000000002	13.717124803005435	93432226.29056743	20478.296173274117	25193.753198724095	15762.83914782414	616.2582142616905	427.05372828014106	805.4627002432397	2256074974.25038	1128037487.12519	3384112461.3755703	9136595.000000002
Brussels	ssp585	2082	Belgium	9136595.000000002	13.86121617700385	95988827.31397751	21038.647082514683	25964.23569892987	16113.058466099492	633.1209868169187	435.4851145577552	830.7568590760822	2317808316.342871	1158904158.1714356	3476712474.514307	9136595.000000002
Brussels	ssp585	2083	Belgium	9136595.000000002	13.780323875560745	93525401.67759934	20498.71817591125	25221.833452350154	15775.602899472347	616.8727784212435	427.3610103599176	806.3845464825695	2258324847.4177504	1129162423.7088752	3387487271.1266255	9136595.000000002
Brussels	ssp585	2084	Belgium	9136595.000000002	13.880010167541233	96019817.63396889	21045.439481416906	25973.575247420427	16117.303715413384	633.3253920849459	435.58731719176876	831.063466978123	2318556628.656004	1159278314.328002	3477834942.984006	9136595.000000002
Brussels	ssp585	2085	Belgium	9136595.000000002	13.872258832150278	96753907.77966571	21206.335951706613	26194.807894068777	16217.864009344452	638.1672876519783	438.00826497528493	838.3263103286714	2336282444.1728024	1168141222.0864012	3504423666.259204	9136595.000000002
Brussels	ssp585	2086	Belgium	9136595.000000002	13.98212453284762	99694054.07375005	21850.751577807296	27080.879379957216	16620.623775657376	657.5598396310554	447.7045409648235	867.4151382972871	2407277118.4738336	1203638559.2369168	3610915677.7107506	9136595.000000002
Brussels	ssp585	2087	Belgium	9136595.000000002	14.02769044655419	99810169.47034255	21876.201527745376	27115.873061122074	16636.529994368677	658.3257109989263	448.087476648759	868.5639453490935	2410080915.9511924	1205040457.9755962	3615121373.9267883	9136595.000000002
Brussels	ssp585	2088	Belgium	9136595.000000002	14.14421893391263	104630065.85509402	22932.6171737183	28568.444574334844	17296.789773101755	690.1166771025936	463.98295970059263	916.2503945045944	2526465251.8900647	1263232625.9450324	3789697877.8350973	9136595.000000002
Brussels	ssp585	2089	Belgium	9136595.000000002	14.096536020749456	101235682.14643438	22188.642662231257	27545.479621040162	16831.805703422353	667.7280760185056	452.78865915854857	882.6674928784623	2444502267.1454353	1222251133.5727177	3666753400.718153	9136595.000000002
Brussels	ssp585	2090	Belgium	9136595.000000002	14.163139238759777	103243422.572797	22628.695358420322	28150.552078300127	17106.838638540517	680.9706859719863	459.409964135289	902.5314078086838	2492982466.2217255	1246491233.1108627	3739473699.332588	9136595.000000002
Brussels	ssp585	2091	Belgium	9136595.000000002	14.302012422214956	107435219.17246374	23547.44529807331	29413.833245322985	17681.057350823638	708.6188453878335	473.2340438432126	944.0036469324544	2594200298.4528217	1297100149.2264109	3891300447.6792326	9136595.000000002
Brussels	ssp585	2092	Belgium	9136595.000000002	14.164651812425925	104364182.14523584	22874.34129210555	28488.31523711731	17260.367347093787	688.3629672024472	463.1061047505194	913.6198296543748	2520045051.8403907	1260022525.9201953	3780067577.760586	9136595.000000002
Brussels	ssp585	2093	Belgium	9136595.000000002	14.276254915358441	108051523.16121617	23682.52562437521	29599.56869398809	17765.482554762322	712.6838496227728	475.2665459606822	950.1011532848631	2609081973.232045	1304540986.6160226	3913622959.8480678	9136595.000000002
Brussels	ssp585	2094	Belgium	9136595.000000002	14.407486486944006	108857304.68406075	23859.135273217857	29842.406961146735	17875.86358528898	717.9986055915433	477.9239239450675	958.073287238019	2628538895.116252	1314269447.558126	3942808342.674378	9136595.000000002
Brussels	ssp585	2095	Belgium	9136595.000000002	14.347246963794312	108082516.99586591	23689.31879361351	29608.90930169076	17769.728285536265	712.8882780727059	475.3687601856488	950.4077959597629	2609830370.412392	1304915185.206196	3914745555.6185884	9136595.000000002
Brussels	ssp585	2096	Belgium	9136595.000000002	14.455223751669335	112018462.06282312	24551.99168500139	30795.08452734909	18308.898842653685	738.8488976008339	488.34906994971277	989.3487252519549	2704870246.03273	1352435123.016365	4057305369.049095	9136595.000000002
Brussels	ssp585	2097	Belgium	9136595.000000002	14.49689163840009	113025936.90196165	24772.808088100253	31098.707081610024	18446.909094590475	745.4939778898375	491.6716100942146	999.3163456854603	2729197385.200953	1364598692.6004765	4093796077.8014297	9136595.000000002
Brussels	ssp585	2098	Belgium	9136595.000000002	14.72745282026983	118987231.78442971	26079.393267819272	32895.261703723685	19263.524831914867	784.8133549914014	511.33129864499654	1058.2954113378062	2873142667.5988894	1436571333.7994447	4309714001.3983345	9136595.000000002
Bucharest	ssp585	2024	Romania	14998803.500000002	12.564170864559202	48532468.21903734	10637.253308282521	13685.012549644718	7589.494066920323	489.6268277248469	302.57795388880834	676.6757015608862	409901328.322203	204950664.1611015	614851992.4833045	14998803.500000002
Bucharest	ssp585	2025	Romania	14998803.500000002	12.67129281984478	55447070.52016917	12152.782579763469	15768.865297931025	8536.699861595916	559.3857935042506	337.4574367785102	781.314150229992	468301503.9584754	234150751.9792377	702452255.9377131	14998803.500000002
Bucharest	ssp585	2026	Romania	14998803.500000002	12.578883507679226	53072120.141515106	11632.24551046943	15053.126827651718	8211.364193287141	535.4257629808478	325.4774215168088	745.3741044448875	448242863.82263917	224121431.91131958	672364295.7339587	14998803.500000002
Bucharest	ssp585	2027	Romania	14998803.500000002	12.645881273204187	53480230.76327655	11721.694413869198	15176.1190698264	8267.269757911996	539.543046037461	327.5360630451153	751.5500290298071	451689733.3535152	225844866.6767576	677534600.0302728	14998803.500000002
Bucharest	ssp585	2028	Romania	14998803.500000002	12.832632466804892	57573668.18459328	12618.886177445467	16409.757744743772	8828.014610147166	580.8402817363274	348.18468089454853	813.4958825781068	486262577.01827043	243131288.50913522	729393865.5274056	14998803.500000002
Bucharest	ssp585	2029	Romania	14998803.500000002	12.762430002558755	52903083.93823395	11595.196479613285	15002.18441022452	8188.20854900205	533.7204167864267	324.6247484195982	742.8160851532557	446815197.62716	223407598.81358	670222796.44074	14998803.500000002
Bucharest	ssp585	2030	Romania	14998803.500000002	12.630343677048625	52366760.4127054	11477.646117853601	14840.552662804956	8114.739572902249	528.3096392992079	321.91935967598886	734.6999189224275	442285452.2094654	221142726.1047327	663428178.314198	14998803.500000002
Bucharest	ssp585	2031	Romania	14998803.500000002	12.55081940994203	48285526.282491975	10583.129048217785	13610.591692055707	7555.666404379863	487.1355182683148	301.3322991605423	672.938737376088	407815676.56116825	203907838.28058413	611723514.8417524	14998803.500000002
Bucharest	ssp585	2032	Romania	14998803.500000002	12.804523067727182	55638336.216859326	12194.703828353093	15826.507014741757	8562.900641964432	561.3154051592838	338.42224260602677	784.2085677125415	469916918.6697555	234958459.33487776	704875378.0046333	14998803.500000002
Bucharest	ssp585	2033	Romania	14998803.500000002	12.940395583976043	56550663.26486588	12394.665921066859	16101.454892223184	8687.876949910535	570.5195485864623	343.024314319616	798.014782853309	477622359.6367051	238811179.81835255	716433539.4550576	14998803.500000002
Bucharest	ssp585	2034	Romania	14998803.500000002	13.17895312651986	65352836.31796937	14323.909329966253	18754.16457945985	9893.654080472657	659.3215450071862	387.42531252997793	931.2177774843947	551964806.2294708	275982403.1147354	827947209.3442063	14998803.500000002
Bucharest	ssp585	2035	Romania	14998803.500000002	13.05759677307113	62397812.8461399	13676.232952578976	17863.60956055234	9488.856344605607	629.5093631532934	372.51922160303155	886.4995047035557	527006915.3416754	263503457.6708377	790510373.0125132	14998803.500000002
Bucharest	ssp585	2036	Romania	14998803.500000002	13.002297436094127	58075988.97653297	12728.983885267866	16561.14209299957	8896.825677536164	585.9080177259254	350.71854888934763	821.097486562504	490505138.07926273	245252569.03963137	735757707.1188941	14998803.500000002
Bucharest	ssp585	2037	Romania	14998803.500000002	13.189776549896251	62883087.96811378	13782.59462314859	18009.856857585564	9555.332388711617	634.4051314351263	374.967105743948	893.8431571263054	531105510.04328954	265552755.02164477	796658265.0649343	14998803.500000002
Bucharest	ssp585	2038	Romania	14998803.500000002	12.940148469311719	60725779.396640696	13309.759867757228	17359.709068922442	9259.810666592017	612.6408117737667	364.08494591326826	861.196677634266	512885055.1293399	256442527.56466994	769327582.6940098	14998803.500000002
Bucharest	ssp585	2039	Romania	14998803.500000002	13.120711054269867	63732901.95641123	13968.855223323375	18265.96518282589	9671.745263820856	642.9786028144995	379.25384143363465	906.7033641953649	538282970.7291497	269141485.36457485	807424456.0937245	14998803.500000002
Bucharest	ssp585	2040	Romania	14998803.500000002	13.154014003085013	63276497.35080711	13868.821337163568	18128.418589356155	9609.224084970978	638.3740989142987	376.9515894835342	899.7966083450635	534428214.0898386	267214107.0449193	801642321.134758	14998803.500000002
Bucharest	ssp585	2041	Romania	14998803.500000002	13.209338128469028	64729358.88263314	14187.256741399411	18566.26727018044	9808.246212618378	653.0315026906915	384.2802913717306	921.7827140096529	546698965.8899727	273349482.94498634	820048448.834959	14998803.500000002
Bucharest	ssp585	2042	Romania	14998803.500000002	13.246954846066709	67069119.46766689	14700.080979215025	19271.40059717691	10128.761361253139	676.6365158895924	396.08279797118104	957.1902338080042	566460395.8554287	283230197.92771435	849690593.783143	14998803.500000002
Bucharest	ssp585	2043	Romania	14998803.500000002	13.600360416289837	70516550.79355447	15455.682365710934	20310.35250360879	10601.01222781308	711.4164256249755	413.4727528388727	1009.3600984110788	595577123.9271021	297788561.96355104	893365685.8906531	14998803.500000002
Bucharest	ssp585	2044	Romania	14998803.500000002	13.075840648326933	63866659.886764884	13998.172029976231	18306.27579197357	9690.068267978892	644.3280390481259	379.92855955044786	908.727518545805	539412679.4651271	269706339.73256356	809119019.1976907	14998803.500000002
Bucharest	ssp585	2045	Romania	14998803.500000002	13.680471502017705	73731519.91937351	16160.333133013737	21279.247308650145	11041.418957377333	743.8511068203265	429.6900934365481	1058.0121202041053	622730494.9289734	311365247.4644867	934095742.3934602	14998803.500000002
Bucharest	ssp585	2046	Romania	14998803.500000002	13.365362178574985	67315906.23397334	14754.171229364387	19345.774691132283	10162.567767596489	679.1262598887179	397.3276699707438	960.9248498066922	568544737.0610894	284272368.5305447	852817105.591634	14998803.500000002
Bucharest	ssp585	2047	Romania	14998803.500000002	13.144247913209123	66159779.66562739	14500.773625343354	18997.352985603367	10004.194265083344	667.4625097255735	391.4957948891716	943.4292245619756	558780184.9279735	279390092.46398675	838170277.3919603	14998803.500000002
Bucharest	ssp585	2048	Romania	14998803.500000002	13.347734140550058	71219287.70495343	15609.706894236733	20522.136230331762	10697.277558141705	718.5060886336751	417.0175843432224	1019.9945929241283	601512383.4350963	300756191.71754813	902268575.1526444	14998803.500000002
Bucharest	ssp585	2049	Romania	14998803.500000002	13.524355914371673	70022018.295191	15347.291681138118	20161.315312321167	10533.268049955073	706.4272629619986	410.9781715073842	1001.8763544166138	591400342.1680783	295700171.08403915	887100513.2521174	14998803.500000002
Bucharest	ssp585	2050	Romania	14998803.500000002	13.628824352514723	72527490.08280456	15896.436182532874	20916.389001738953	10876.483363326795	731.7040776046554	423.61657882871253	1039.7915763805988	612561355.6401631	306280677.82008153	918842033.4602447	14998803.500000002
Bucharest	ssp585	2051	Romania	14998803.500000002	13.683939900132875	75860441.86684126	16626.94616259571	21920.840224325355	11333.052100866065	765.329043918186	440.4290619854779	1090.2290258508947	640711198.6966624	320355599.3483312	961066798.0449936	14998803.500000002
Bucharest	ssp585	2052	Romania	14998803.500000002	13.84474537233949	79246001.15825081	17368.98655523342	22941.145764202207	11796.827346264636	799.4847486815565	457.5069143671632	1141.4625829959507	669305360.5348593	334652680.26742965	1003958040.802289	14998803.500000002
Bucharest	ssp585	2053	Romania	14998803.500000002	13.865493862103888	79537185.30976754	17432.807739127496	23028.89989205656	11836.715586198432	802.4224021251734	458.9757410889716	1145.8690631613758	671764678.4898908	335882339.2449454	1007647017.7348362	14998803.500000002
Bucharest	ssp585	2054	Romania	14998803.500000002	14.109196179257749	84398583.9462737	18498.319769046655	24493.978933195405	12502.660604897908	851.467325658746	483.4982028557578	1219.4364484617345	712823660.8934665	356411830.44673324	1069235491.3401997	14998803.500000002
Bucharest	ssp585	2055	Romania	14998803.500000002	14.05445162020507	82488233.86576568	18079.61290208599	23918.256991124494	12240.968813047493	832.1944824655766	473.8617812591732	1190.5271836719808	696688997.5578507	348344498.77892536	1045033496.336776	14998803.500000002
Bucharest	ssp585	2056	Romania	14998803.500000002	14.128594640218319	86269022.72709678	18908.27895388459	25057.672812347566	12758.885095421618	870.3375179303316	492.9332989915507	1247.7417368691133	728621236.5977241	364310618.29886204	1092931854.8965862	14998803.500000002
Bucharest	ssp585	2057	Romania	14998803.500000002	14.215811024903452	85016766.67601141	18633.81187419465	24680.280577773894	12587.3431706154	857.7039515717261	486.61651581224794	1228.791387331205	718044782.5747646	359022391.2873823	1077067173.8621469	14998803.500000002
Bucharest	ssp585	2058	Romania	14998803.500000002	14.159392986962894	84393813.77481101	18497.274252013736	24492.541347275142	12502.007156752334	851.4192010937547	483.4741405732623	1219.364261614248	712783372.4084454	356391686.2042227	1069175058.612668	14998803.500000002
Bucharest	ssp585	2059	Romania	14998803.500000002	14.09106876845483	82234020.56629434	18023.89491864022	23841.644763886557	12206.145073393887	829.6298148120823	472.57944743242604	1186.6801821917393	694541932.4495982	347270966.2247991	1041812898.6743972	14998803.500000002
Bucharest	ssp585	2060	Romania	14998803.500000002	14.073500122379883	83626626.74435209	18329.123669995344	24261.33429699985	12396.913042990836	843.6793237337183	479.60420189324407	1207.7544455741936	706303772.3716743	353151886.18583715	1059455658.5575114	14998803.500000002
Bucharest	ssp585	2061	Romania	14998803.500000002	14.321927278184187	87036173.30470672	19076.421546237456	25288.868876832752	12863.974215642156	878.0770275305272	496.80305379164844	1259.3510012694062	735100528.7566606	367550264.3783303	1102650793.134991	14998803.500000002
Bucharest	ssp585	2062	Romania	14998803.500000002	14.161146014676167	87261246.72451423	19125.75270674321	25356.69922252817	12894.806190958254	880.3477132918233	497.9383966722965	1262.7570299113504	737001480.7818644	368500740.3909322	1105502221.1727967	14998803.500000002
Bucharest	ssp585	2063	Romania	14998803.500000002	14.306111286255792	85185912.85302024	18670.885008881512	24731.256137968332	12610.513879794693	859.4104072520108	487.46974365239026	1231.351070851632	719473377.5995141	359736688.79975706	1079210066.3992712	14998803.500000002
Bucharest	ssp585	2064	Romania	14998803.500000002	14.27161077466998	87424644.31242985	19161.565876697317	25405.942331215065	12917.18942217957	881.9961734992853	498.7626267760275	1265.2297202225436	738381523.6848747	369190761.8424373	1107572285.527312	14998803.500000002
Bucharest	ssp585	2065	Romania	14998803.500000002	14.412263337555434	88814182.18924369	19466.12212367022	25824.7071708028	13107.537076537632	896.0147274198739	505.7719037363218	1286.2575511034267	750117448.9810988	375058724.4905494	1125176173.4716482	14998803.500000002
Bucharest	ssp585	2066	Romania	14998803.500000002	14.532037936997016	94696482.83978455	20755.393499131227	27597.455312061687	13913.331686200763	955.3591686349641	535.4441243438669	1375.2742129260619	799798887.79367	399899443.896835	1199698331.690505	14998803.500000002
Bucharest	ssp585	2067	Romania	14998803.500000002	14.612649211428533	93629610.97743258	20521.558570396548	27275.932285051505	13767.18485574159	944.5958774873825	530.0624787700762	1359.1292762046894	790788173.738206	395394086.869103	1186182260.607309	14998803.500000002
Bucharest	ssp585	2068	Romania	14998803.500000002	14.574886313108648	96574085.79728869	21166.9229144746	28163.308258158824	14170.537570790373	974.3016377395718	544.9153588961708	1403.6879165829735	815656971.5587302	407828485.7793651	1223485457.3380954	14998803.500000002
Bucharest	ssp585	2069	Romania	14998803.500000002	14.817232365920882	99163332.75522284	21734.429097035507	28943.629259180077	14525.22893489094	1000.4236303093235	557.9763551810466	1442.870905437601	837525543.3902999	418762771.69514996	1256288315.08545	14998803.500000002
Bucharest	ssp585	2070	Romania	14998803.500000002	14.611691671551702	94297609.14193553	20667.969126999935	27477.246800381163	13858.691453618707	951.3350736217194	533.4320768372446	1369.238070406195	796430032.5802242	398215016.2901121	1194645048.8703363	14998803.500000002
Bucharest	ssp585	2071	Romania	14998803.500000002	14.713684172438775	96983923.2266057	21256.75029624271	28286.82090808998	14226.67968439544	978.4363419440588	546.9827109984142	1409.8899728897036	819118425.5675188	409559212.7837594	1228677638.3512783	14998803.500000002
Bucharest	ssp585	2072	Romania	14998803.500000002	14.931946968458632	105155316.35712887	23047.74057142587	30749.432536466826	15346.048606384917	1060.874623849139	588.2018519509543	1533.5473957473241	888133355.6000777	444066677.8000389	1332200033.4001167	14998803.500000002
Bucharest	ssp585	2073	Romania	14998803.500000002	15.06547897391217	105893307.3775849	23209.49202796418	30971.840789207	15447.14326672136	1068.3199530379302	591.92451654535	1544.7153895305105	894366368.481465	447183184.2407325	1341549552.7221975	14998803.500000002
Bucharest	ssp585	2074	Romania	14998803.500000002	15.000873956692535	107646805.00060321	23593.82027410518	31500.292127650875	15687.348420559483	1086.010367518945	600.7697237858574	1571.251011252033	909176268.5599256	454588134.2799628	1363764402.8398883	14998803.500000002
Bucharest	ssp585	2075	Romania	14998803.500000002	15.108001427231475	103192631.32654813	22617.563030476667	30157.93841766167	15077.187643291665	1041.0737919398882	578.301435996329	1503.8461478834479	871556675.479829	435778337.7399145	1307335013.2197435	14998803.500000002
Bucharest	ssp585	2076	Romania	14998803.500000002	15.134559678574929	106000012.25049639	23232.879397369437	31003.998422139226	15461.760372599645	1069.3964605872811	592.4627703200254	1546.3301508545374	895267589.2672586	447633794.6336293	1342901383.900888	14998803.500000002
Bucharest	ssp585	2077	Romania	14998803.500000002	15.159167694948627	108099294.89786892	23692.996141999032	31636.65894600492	15749.333337993143	1090.5753773176598	603.0522286852148	1578.0985259501058	912997961.88705	456498980.943525	1369496942.830575	14998803.500000002
Bucharest	ssp585	2078	Romania	14998803.500000002	15.172879010482683	105782208.95140782	23185.14168798016	30938.359071728974	15431.924304231346	1067.199120490762	591.3641002717659	1543.0341407097585	893428040.0976918	446714020.0488459	1340142060.1465378	14998803.500000002
Bucharest	ssp585	2079	Romania	14998803.500000002	15.270949869627822	108286783.27728285	23734.089485432225	31693.16229322556	15775.016677638887	1092.466880960817	603.9979805067933	1580.9357814148411	914581473.6800193	457290736.8400096	1371872210.5200288	14998803.500000002
Bucharest	ssp585	2080	Romania	14998803.500000002	15.363185403917043	111389390.43068922	24414.11297111033	32628.194586032958	16200.031356187705	1123.7679821399813	619.6485310963756	1627.8874331835873	940785844.4881029	470392922.24405146	1411178766.7321544	14998803.500000002
Bucharest	ssp585	2081	Romania	14998803.500000002	15.260312575085072	108382582.81977676	23755.08664543089	31722.033388223725	15788.139902638053	1093.4333685063727	604.4812242795713	1582.3855127331744	915390588.921051	457695294.4605255	1373085883.3815765	14998803.500000002
Bucharest	ssp585	2082	Romania	14998803.500000002	15.518368639027527	113142052.15164627	24798.258005840646	33156.39400878714	16440.12200289415	1141.4499635021054	628.4895217774376	1654.4104052267735	955588684.6048961	477794342.30244803	1433383026.907344	14998803.500000002
Bucharest	ssp585	2083	Romania	14998803.500000002	15.673191742043432	117276973.61485934	25704.54216216132	34402.534723728066	17006.54960059457	1183.1657169599132	649.3473985063415	1716.9840354134853	990511899.1554003	495255949.57770014	1485767848.7331004	14998803.500000002
Bucharest	ssp585	2084	Romania	14998803.500000002	15.492392269392667	117515417.49723378	25756.80383501051	34474.3945238957	17039.213146125316	1185.5712925673695	650.5501863100696	1720.59239882467	992525777.0334933	496262888.51674664	1488788665.55024	14998803.500000002
Bucharest	ssp585	2085	Romania	14998803.500000002	15.532763074099828	115767627.37321174	25373.726547553626	33947.66325364249	16799.789841464764	1167.9384590157892	641.7337695342794	1694.1431484972995	977764082.0331141	488882041.01655704	1466646123.0496712	14998803.500000002
Bucharest	ssp585	2086	Romania	14998803.500000002	15.72045090340099	116131370.64564209	25453.45110041507	34057.28451382698	16849.617687003167	1171.6081356492236	643.5686078509966	1699.6476634474511	980836228.495242	490418114.247621	1471254342.742863	14998803.500000002
Bucharest	ssp585	2087	Romania	14998803.500000002	15.88771849435974	120275900.36613904	26361.841176140428	35306.32086794934	17417.361484331515	1213.4208234008454	664.4749517268076	1762.3666950748834	1015840593.6150051	507920296.80750257	1523760890.4225078	14998803.500000002
Bucharest	ssp585	2088	Romania	14998803.500000002	15.851623076882387	121754846.87561476	26685.993835751546	35752.03077491463	17619.956896588465	1228.341389248457	671.9352346506134	1784.7475438463011	1028331657.0411543	514165828.52057713	1542497485.5617313	14998803.500000002
Bucharest	ssp585	2089	Romania	14998803.500000002	16.084244291569455	122651487.82730563	26882.517879957766	36022.25133569818	17742.784424217352	1237.3872812233546	676.4581806380622	1798.3163818086477	1035904614.4985702	517952307.2492851	1553856921.7478552	14998803.500000002
Bucharest	ssp585	2090	Romania	14998803.500000002	15.919689238881755	123006245.93149853	26960.273080876756	36129.164736961786	17791.38142479172	1240.966309686974	678.2476948698718	1803.6849245040767	1038900872.9514772	519450436.4757386	1558351309.4272158	14998803.500000002
Bucharest	ssp585	2091	Romania	14998803.500000002	16.147127545178172	127453320.76059705	27934.97441328191	37469.379069018876	18400.56975754494	1285.831267541564	700.6801737971668	1870.9823612859618	1076460509.7572684	538230254.8786342	1614690764.6359026	14998803.500000002
Bucharest	ssp585	2092	Romania	14998803.500000002	16.15547816762333	126919468.02514453	27817.965594552596	37308.49194326607	18327.43924583912	1280.4454169775227	697.9872485151461	1862.9035854398999	1071951632.4340959	535975816.2170479	1607927448.6511438	14998803.500000002
Bucharest	ssp585	2093	Romania	14998803.500000002	16.272166122706796	127138016.18765624	27865.866561678446	37374.35577306412	18357.377350292776	1282.6502717364594	699.0896758946146	1866.2108675783052	1073797472.660305	536898736.3301525	1610696208.9904575	14998803.500000002
Bucharest	ssp585	2094	Romania	14998803.500000002	16.46880499289363	129973471.01910475	28487.33611377675	38228.87640719928	18745.795820354215	1311.2561680616445	713.3926240572071	1909.1197120660822	1097745496.4155116	548872748.2077558	1646618244.6232674	14998803.500000002
Bucharest	ssp585	2095	Romania	14998803.500000002	16.23269972176643	125744458.05822346	27560.429163446603	36954.379350495336	18166.478976397873	1268.59115891564	692.060119484205	1845.1221983470755	1062027592.6333787	531013796.3166894	1593041388.950068	14998803.500000002
Bucharest	ssp585	2096	Romania	14998803.500000002	16.450328266856506	130253938.55732961	28548.808450921922	38313.4008707739	18784.21603106995	1314.085705401494	714.8073927271319	1913.3640180758566	1100114302.7154665	550057151.3577332	1650171454.0731997	14998803.500000002
Bucharest	ssp585	2097	Romania	14998803.500000002	16.496479450991384	130098199.8010224	28514.673928991575	38266.465903119664	18762.881954863482	1312.514512424859	714.0217962388144	1911.0072286109043	1098798945.6890433	549399472.8445216	1648198418.533565	14998803.500000002
Bucharest	ssp585	2098	Romania	14998803.500000002	16.617105090463564	132427263.57261084	29025.15365975069	38968.375532913444	19081.931786587927	1336.0116092736098	725.7703446631897	1946.2528738840301	1118470031.227337	559235015.6136684	1677705046.8410053	14998803.500000002
Budapest	ssp585	2024	Hungary	7786130.999999999	11.574805980475887	32998581.794926114	7232.565872862506	8969.093354426763	5496.038391298249	209.37453194418492	142.34721226224042	276.4018516261294	329636429.88682973	164818214.94341487	494454644.8302446	7786130.999999999
Budapest	ssp585	2025	Hungary	7786130.999999999	11.779972290150921	36291885.67592311	7954.385901574175	9961.595893905309	5947.175909243042	230.27039840653373	152.79514549341482	307.74565131965255	362534599.28727704	181267299.64363852	543801898.9309156	7786130.999999999
Budapest	ssp585	2026	Hungary	7786130.999999999	11.563996875803987	32954910.932963427	7222.994177089862	8955.932272739377	5490.056081440345	209.09744226985111	142.20866742507351	275.98621711462874	329200183.6530698	164600091.8265349	493800275.4796047	7786130.999999999
Budapest	ssp585	2027	Hungary	7786130.999999999	11.733464590094917	35636715.4099489	7810.786939168871	9764.147320598015	5857.426557739726	226.11337224599797	150.71663241314695	301.51011207884903	355989833.5520148	177994916.7760074	533984750.32802224	7786130.999999999
Budapest	ssp585	2028	Hungary	7786130.999999999	11.938639900748386	39261843.85473631	8605.335639396248	10856.651783410658	6354.019495381837	249.1146507882647	162.2172716842803	336.0120298922491	392202735.24115145	196101367.62057573	588304102.8617272	7786130.999999999
Budapest	ssp585	2029	Hungary	7786130.999999999	11.856575919427879	37745426.56812482	8272.970206714277	10399.64931347295	6146.291099955606	239.49305063618934	157.4064716082426	321.57962966413606	377054618.15891945	188527309.07945973	565581927.2383792	7786130.999999999
Budapest	ssp585	2030	Hungary	7786130.999999999	11.745158576732187	35411588.45977263	7761.4440459795505	9696.3008424627	5826.5872494964015	224.68495177283623	150.00242217656603	299.36748136910626	353740947.6881136	176870473.8440568	530611421.53217036	7786130.999999999
Budapest	ssp585	2031	Hungary	7786130.999999999	11.62845159186188	33107267.572423205	7256.387413135841	9001.8479723026	5510.926853969082	210.0641383622384	142.69201547126715	277.43626125320964	330722136.8998237	165361068.44991186	496083205.3497356	7786130.999999999
Budapest	ssp585	2032	Hungary	7786130.999999999	11.937592889197553	39096055.429453954	8568.998450293264	10806.688148394056	6331.308752192473	248.06273061299842	161.69131159664715	334.4341496293497	390546606.3515449	195273303.17577246	585819909.5273174	7786130.999999999
Budapest	ssp585	2033	Hungary	7786130.999999999	12.07042022066604	40552599.523774296	8888.240991514162	11245.64664257279	6530.835340455534	257.3044380263534	166.31216530332466	348.2967107493823	405096625.4465534	202548312.7232767	607644938.1698301	7786130.999999999
Budapest	ssp585	2034	Hungary	7786130.999999999	12.337334871487947	45869398.59853599	10053.566816119466	12847.969651405081	7259.163980833848	291.0392913796755	183.17959197998567	398.89899077936536	458208322.07404476	229104161.03702238	687312483.1110672	7786130.999999999
Budapest	ssp585	2035	Hungary	7786130.999999999	12.226944478811873	43727148.07552861	9584.032454912369	12202.359904745323	6965.705005079412	277.44680721325614	176.383349896776	378.5102645297362	436808498.9326837	218404249.46634185	655212748.3990256	7786130.999999999
Budapest	ssp585	2036	Hungary	7786130.999999999	12.142898094894166	42587712.022390746	9334.293046005438	11858.968217498295	6809.617874512582	270.21713619925106	172.76851438977343	367.6657580087285	425426202.7184155	212713101.35920775	638139304.0776232	7786130.999999999
Budapest	ssp585	2037	Hungary	7786130.999999999	12.318933191276257	44824042.80965351	9824.447739104127	12532.930920508994	7115.964557699262	284.4065554526409	179.8632240164684	388.94988688881335	447765832.3831198	223882916.1915599	671648748.5746797	7786130.999999999
Budapest	ssp585	2038	Hungary	7786130.999999999	12.126570922492864	42278742.47320354	9266.573692758928	11765.854106784342	6767.293278733511	268.25673816917504	171.78831537473548	364.7251609636146	422339778.58750194	211169889.29375097	633509667.8812529	7786130.999999999
Budapest	ssp585	2039	Hungary	7786130.999999999	12.249034307631735	44858143.452934794	9831.921852700025	12543.207826703352	7120.635878696698	284.62292251563713	179.97140754796652	389.2744374833078	448106477.7592739	224053238.87963694	672159716.6389108	7786130.999999999
Budapest	ssp585	2040	Hungary	7786130.999999999	12.358512298096008	46784880.31859749	10254.220343804176	13123.86825197156	7384.572435636793	296.84798212379695	186.0839373520464	407.6120268955474	467353446.17977357	233676723.08988678	701030169.2696604	7786130.999999999
Budapest	ssp585	2041	Hungary	7786130.999999999	12.352556243533565	46554378.245624684	10203.699341508767	13054.401873815372	7352.996809202162	295.3854567358645	185.35267465808022	405.4182388136488	465050865.9995572	232525432.9997786	697576298.9993358	7786130.999999999
Budapest	ssp585	2042	Hungary	7786130.999999999	12.302617302336566	45821333.25477137	10043.031946253246	12833.484205339031	7252.579687167461	290.7343189140103	183.0271057471531	398.44153208086743	457728177.550916	228864088.775458	686592266.326374	7786130.999999999
Budapest	ssp585	2043	Hungary	7786130.999999999	12.783816272589604	52744067.82650601	11560.343633208784	14919.787774902898	8200.899491514672	334.6587614775858	204.9893270289408	464.3281959262307	526882225.54794246	263441112.77397123	790323338.3219137	7786130.999999999
Budapest	ssp585	2044	Hungary	7786130.999999999	12.167565993856003	43367929.68617339	9505.29965724547	12094.102307953339	6916.497006537601	275.16758253007436	175.24373755518513	375.0914275049636	433220118.4334063	216610059.21670315	649830177.6501094	7786130.999999999
Budapest	ssp585	2045	Hungary	7786130.999999999	12.654160391369267	51656830.66800057	11322.04507791992	14592.127261380709	8051.962894459133	327.76029012542017	201.54009135285804	453.98048889798247	516021365.5995599	258010682.79977995	774032048.3993399	7786130.999999999
Budapest	ssp585	2046	Hungary	7786130.999999999	12.453290766368134	48011304.19885392	10523.025577832983	13493.47544876117	7552.575706904797	304.62958702699086	189.9747398036434	419.28443425033834	479604699.6405431	239802349.82027155	719407049.4608147	7786130.999999999
Budapest	ssp585	2047	Hungary	7786130.999999999	12.24264482330369	44521129.30386315	9758.055737835006	12441.641918763953	7074.469556906061	282.48458274822065	178.90223766425825	386.06692783218296	444739904.56495625	222369952.28247812	667109856.8474344	7786130.999999999
Budapest	ssp585	2048	Hungary	7786130.999999999	12.437539656137176	48376734.22740074	10603.119830665164	13603.605046405417	7602.634614924909	306.94822428421696	191.13405843225644	422.7623901361776	483255130.76307416	241627565.38153708	724882696.1446112	7786130.999999999
Budapest	ssp585	2049	Hungary	7786130.999999999	12.568334488341936	49656468.89776959	10883.609621430938	13989.27850870836	7777.940734153519	315.0680837765545	195.19398817842517	434.94217937468386	496038927.67181087	248019463.83590543	744058391.5077163	7786130.999999999
Budapest	ssp585	2050	Hungary	7786130.999999999	12.704817683468285	51930717.062794216	11382.074972669214	14674.668366660986	8089.481578677441	329.4980871032471	202.40898984177147	456.5871843647228	518757329.64599705	259378664.82299852	778135994.4689956	7786130.999999999
Budapest	ssp585	2051	Hungary	7786130.999999999	12.601938667674451	50180318.97901128	10998.426077593502	14147.151135931883	7849.7010192551215	318.3918892131191	196.85589089670748	439.92788752953084	501271881.9741968	250635940.9870984	751907822.9612951	7786130.999999999
Budapest	ssp585	2052	Hungary	7786130.999999999	12.855783244186549	54494767.406399034	11944.058609623695	15447.395867473399	8440.721351773991	345.7668723471056	210.54338246370077	480.99036223051064	544370684.9886112	272185342.4943056	816556027.4829168	7786130.999999999
Budapest	ssp585	2053	Hungary	7786130.999999999	12.795501188486693	53964574.93294218	11827.852040098904	15287.611834376812	8368.092245820997	342.40282471438525	208.86135864734058	475.9442907814299	539074373.9171454	269537186.9585727	808611560.8757181	7786130.999999999
Budapest	ssp585	2054	Hungary	7786130.999999999	13.079025750344051	58982285.2388896	12927.624161950393	16799.798501922607	9055.449821978178	374.23997314907115	224.77993286468353	523.7000134334588	589198349.6000258	294599174.8000129	883797524.4000387	7786130.999999999
Budapest	ssp585	2055	Hungary	7786130.999999999	13.174379528078546	61201708.70378657	13414.073140557948	17468.665847507997	9359.4804336079	388.3221161949933	231.82100438764462	544.8232280023421	611369085.0553292	305684542.5276646	917053627.5829937	7786130.999999999
Budapest	ssp585	2056	Hungary	7786130.999999999	13.059769562157738	59291615.46588372	12995.422567866912	16893.021310057822	9097.823825676001	376.20265966376974	225.7612761220328	526.6440432055067	592288376.690162	296144188.345081	888432565.0352429	7786130.999999999
Budapest	ssp585	2057	Hungary	7786130.999999999	13.19029930423786	60712543.45240338	13306.858838884922	17321.246182707582	9292.471495062258	385.21838445924186	230.26913851976883	540.1676303987149	606482611.8095185	303241305.9047592	909723917.7142777	7786130.999999999
Budapest	ssp585	2058	Hungary	7786130.999999999	13.20466332590447	60471561.28256956	13254.04082905833	17248.62141919602	9259.460238920637	383.6893633234423	229.5046279518691	537.8740986950156	604075341.6236647	302037670.81183237	906113012.435497	7786130.999999999
Budapest	ssp585	2059	Hungary	7786130.999999999	13.114332421165475	59140317.98903467	12962.261477050683	16847.424810185505	9077.098143915859	375.24268391097917	225.2812882456375	525.2040795763209	590777003.8551311	295388501.9275656	886165505.7826967	7786130.999999999
Budapest	ssp585	2060	Hungary	7786130.999999999	13.067329380917855	59749197.1422747	13095.714442144388	17030.922637189353	9160.506247099425	379.1059950227251	227.2129438015105	530.9990462439399	596859348.5920607	298429674.29603034	895289022.8880911	7786130.999999999
Budapest	ssp585	2061	Hungary	7786130.999999999	13.415137650660787	64738699.29920794	14189.30395599277	18534.608218730875	9843.999693254664	410.7641640081256	243.04202829421075	578.4862997220406	646701541.4518932	323350770.7259466	970052312.1778398	7786130.999999999
Budapest	ssp585	2062	Hungary	7786130.999999999	13.281448380063296	61881832.86579625	13563.141450039524	17673.634773045163	9452.648127033885	392.6374737145883	233.97868314744207	551.2962642817346	618163125.539792	309081562.769896	927244688.3096879	7786130.999999999
Budapest	ssp585	2063	Hungary	7786130.999999999	13.303603174766247	62117213.13990194	13614.731647103785	17744.57129400852	9484.892000199048	394.1309510714651	234.72542182588046	553.5364803170497	620514436.08108	310257218.04054	930771654.1216199	7786130.999999999
Budapest	ssp585	2064	Hungary	7786130.999999999	13.3003334688027	64068113.83731577	14042.326320509554	18332.513969941454	9752.138671077653	406.509329115984	240.91461084813997	572.1040473838282	640002786.9731151	320001393.48655754	960004180.4596727	7786130.999999999
Budapest	ssp585	2065	Hungary	7786130.999999999	13.560241339830695	67115379.73893866	14710.220216755664	19250.868077279854	10169.572356231472	425.84409555615355	250.58199406822473	601.1061970440825	670443181.6230761	335221590.81153804	1005664772.4346142	7786130.999999999
Budapest	ssp585	2066	Hungary	7786130.999999999	13.68410248147834	69937134.37677994	15328.686986693481	20101.259885944353	10556.114087442607	443.7480030704504	259.53394782537316	627.9620583155278	698630851.3421843	349315425.67109215	1047946277.0132765	7786130.999999999
Budapest	ssp585	2067	Hungary	7786130.999999999	13.609269238307899	69188894.057129	15164.68910841382	19875.762803309823	10453.61541351782	439.00045156407737	257.1601720721866	620.8407310559681	691156370.4932839	345578185.24664193	1036734555.7399259	7786130.999999999
Budapest	ssp585	2068	Hungary	7786130.999999999	13.729482621119448	71376083.19894543	15644.073029907835	20534.915695364092	10753.230364451578	452.8780692655631	264.0989809229295	641.6571576081968	713005104.0138946	356502552.0069473	1069507656.0208418	7786130.999999999
Budapest	ssp585	2069	Hungary	7786130.999999999	13.848343374374497	72564722.44029647	15904.596699245049	20893.13574070276	10916.057657787336	460.41993231758715	267.8699124489415	652.969952186233	724878911.1483116	362439455.5741558	1087318366.7224674	7786130.999999999
Budapest	ssp585	2070	Hungary	7786130.999999999	13.581283451770519	68372769.16363358	14985.812419428528	19629.807355955047	10341.817482902014	433.8221754598037	254.57103402004978	613.0733168995577	683003762.6659108	341501881.3329554	1024505643.9988663	7786130.999999999
Budapest	ssp585	2071	Hungary	7786130.999999999	13.698635439714849	70086077.33039248	15361.332017622257	20146.14680347142	10576.517231773094	444.6930394781606	260.00646602922825	629.379612927093	700118703.8744763	350059351.93723816	1050178055.8117144	7786130.999999999
Budapest	ssp585	2072	Hungary	7786130.999999999	13.949835186535017	75182064.0308737	16478.26060950855	21681.92361731508	11274.597601702028	477.0268481502362	276.1733703652661	677.8803259352064	751024614.7144152	375512307.3572076	1126536922.0716228	7786130.999999999
Budapest	ssp585	2073	Hungary	7786130.999999999	13.905396536687968	73961399.66520521	16210.717734841488	21314.052164647866	11107.383305035113	469.28178711061105	272.3008398454535	666.2627343757687	738830895.4179457	369415447.7089729	1108246343.1269186	7786130.999999999
Budapest	ssp585	2074	Hungary	7786130.999999999	14.017334160890158	76578263.53255191	16784.276938643503	22102.69606987563	11465.85780741137	485.88567181063695	280.60278219546643	691.1685614258078	764971826.8098642	382485913.4049321	1147457740.2147963	7786130.999999999
Budapest	ssp585	2075	Hungary	7786130.999999999	14.079416990224003	77638379.611689	17016.63114776944	22422.183107423793	11611.079188115082	492.61206112200875	283.9659768511523	701.2581453928652	775561763.1217942	387780881.5608971	1163342644.6826913	7786130.999999999
Budapest	ssp585	2076	Hungary	7786130.999999999	14.068171566278647	77337887.05128211	16950.769764666562	22331.623705657337	11569.915823675781	490.7054492082334	283.01267089426466	698.3982275222022	772560019.1245632	386280009.5622816	1158840028.6868448	7786130.999999999
Budapest	ssp585	2077	Hungary	7786130.999999999	14.239167428069283	80751605.13108668	17698.981946541535	23360.415455735427	12037.548437347641	512.3653383995421	293.842615489919	730.8880613091653	806661055.5709121	403330527.78545606	1209991583.356368	7786130.999999999
Budapest	ssp585	2078	Hungary	7786130.999999999	14.070113975936271	76129533.91467386	16685.92524157434	21967.462486405537	11404.387996743146	483.03850236873234	279.1791974745141	686.8978072629508	760489281.7677464	380244640.8838732	1140733922.6516197	7786130.999999999
Budapest	ssp585	2079	Hungary	7786130.999999999	14.256078476890078	80708374.24588957	17689.506684032578	23347.386969785613	12031.626398279544	512.0910403581922	293.705466469244	730.4766142471404	806229204.4463462	403114602.2231731	1209343806.6695192	7786130.999999999
Budapest	ssp585	2080	Hungary	7786130.999999999	14.363248665043244	83069859.35184231	18207.092460679753	24059.067412675475	12355.117508684027	527.0745581901012	301.1972253851985	752.951890995004	829819052.1675191	414909526.08375955	1244728578.2512786	7786130.999999999
Budapest	ssp585	2081	Hungary	7786130.999999999	14.305782853943283	81430764.33424589	17847.83875819287	23565.093571756013	12130.583944629725	516.6745732982039	295.9972329392499	737.351913657158	813445456.6838276	406722728.3419138	1220168185.0257416	7786130.999999999
Budapest	ssp585	2082	Hungary	7786130.999999999	14.539590801772775	85864740.4787651	18819.669146032695	24901.360355035773	12737.977937029616	544.8079544743937	310.06392352734474	779.5519854214425	857738271.3134254	428869135.6567127	1286607406.970138	7786130.999999999
Budapest	ssp585	2083	Hungary	7786130.999999999	14.625987127136407	87657706.42301214	19212.647983127936	25441.706256041725	12983.589710214143	556.1842435434677	315.75206806188174	796.6164190250536	875648946.8825488	437824473.4412744	1313473420.3238232	7786130.999999999
Budapest	ssp585	2084	Hungary	7786130.999999999	14.568648228025802	86452983.45949411	18948.599114411656	25078.639061556845	12818.559167266469	548.5403299905596	311.93011128542776	785.1505486956916	863614472.8204631	431807236.41023153	1295421709.2306945	7786130.999999999
Budapest	ssp585	2085	Hungary	7786130.999999999	14.60474045589371	87050403.50530684	19079.540494315814	25258.683458925065	12900.397529706568	552.3309335759943	313.82541307814506	790.8364540738436	869582347.8118289	434791173.9059144	1304373521.7177434	7786130.999999999
Budapest	ssp585	2086	Hungary	7786130.999999999	14.698693715197496	88063356.04160857	19301.55748857373	25563.956826029695	13039.158151117763	558.7580723084366	317.0389824443662	800.477162172507	879701148.0616797	439850574.03083986	1319551722.0925195	7786130.999999999
Budapest	ssp585	2087	Hungary	7786130.999999999	14.771558615661567	90542784.86308956	19844.993942596964	26311.181950311642	13378.805934882284	574.4899377629179	324.90491517160683	824.0749603542289	904469184.1533691	452234592.07668453	1356703776.2300537	7786130.999999999
Budapest	ssp585	2088	Hungary	7786130.999999999	14.963363029719527	94234866.99111235	20654.217422711547	27423.86423546919	13884.570609953898	597.9160344436266	336.6179635119612	859.214105375292	941350913.7711312	470675456.8855656	1412026370.6566968	7786130.999999999
Budapest	ssp585	2089	Hungary	7786130.999999999	14.963109665720975	93113610.43252721	20408.462560555898	27085.951300005174	13730.973821106618	590.8017115129607	333.0608020466283	848.5426209792931	930150220.0184096	465075110.0092048	1395225330.0276144	7786130.999999999
Budapest	ssp585	2090	Hungary	7786130.999999999	14.910286770109458	93253663.73221669	20439.15917418647	27128.15914374721	13750.159204625723	591.690343462417	333.50511802135645	849.8755689034776	931549270.1348784	465774635.0674392	1397323905.2023177	7786130.999999999
Budapest	ssp585	2091	Hungary	7786130.999999999	15.139817994154587	98146864.7985912	21511.641599693212	28602.822478818984	14420.46072056744	622.7374863168537	349.0286894485748	896.4462831851329	980429471.7223812	490214735.8611906	1470644207.583572	7786130.999999999
Budapest	ssp585	2092	Hungary	7786130.999999999	15.079216102918	97091555.32009113	21280.340892076754	28284.784005846355	14275.897778307155	616.0415946724688	345.6807436263823	886.4024457185553	969887550.5246679	484943775.2623339	1454831325.7870018	7786130.999999999
Budapest	ssp585	2093	Hungary	7786130.999999999	15.26393924826089	100186266.53506228	21958.63376111153	29217.43670076917	14699.830821453887	635.6773995129238	355.4986460466098	915.8561529792379	1000801895.9584589	500400947.97922945	1501202843.9376884	7786130.999999999
Budapest	ssp585	2094	Hungary	7786130.999999999	15.360784820294644	101010780.96443886	22139.34925248174	29465.920501403212	14812.77800356027	640.9089068487477	358.1143997145217	923.7034139829738	1009038310.3164722	504519155.1582361	1513557465.4747083	7786130.999999999
Budapest	ssp585	2095	Hungary	7786130.999999999	15.295118474717794	99873608.16571158	21890.105899336035	29123.21089082786	14657.000907844204	633.6935960831869	354.5067443317414	912.8804478346325	997678622.6830353	498839311.3415176	1496517934.0245528	7786130.999999999
Budapest	ssp585	2096	Hungary	7786130.999999999	15.50881357113726	105543115.86665407	23132.73772420014	30831.829650016014	15433.64579838427	669.6663699622521	372.4931312712739	966.8396086532302	1054313671.1032501	527156835.5516251	1581470506.6548753	7786130.999999999
Budapest	ssp585	2097	Hungary	7786130.999999999	15.354332830997226	101304648.38215622	22203.75854951568	29554.483284824877	14853.033814206481	642.7734825271992	359.0466875537476	926.500277500651	1011973873.0336335	505986936.51681674	1517960809.5504503	7786130.999999999
Budapest	ssp585	2098	Hungary	7786130.999999999	15.667330422530089	107168725.07568255	23489.035633028296	31321.739274654727	15656.331991401868	679.9807879993571	377.65034028982643	982.3112357088878	1070552551.2886268	535276275.6443134	1605828826.9329402	7786130.999999999
Copenhagen	ssp585	2024	Denmark	4655625.5	9.73815199647991	25166600.676983923	5515.96727166736	6267.456581873116	4764.477961461605	102.03564900064879	83.50068297507927	120.57061502621835	763681899.7116357	381840949.85581785	1145522849.5674536	4655625.5
Copenhagen	ssp585	2025	Denmark	4655625.5	9.806977840053024	27179442.339083485	5957.1380469220585	6874.066397848325	5040.209695995791	110.19652888919418	87.58112291935197	132.81193485903646	824761692.0944357	412380846.04721785	1237142538.1416535	4655625.5
Copenhagen	ssp585	2026	Denmark	4655625.5	9.680634059794288	26292796.186998293	5762.804643725304	6606.857968452789	4918.75131899782	106.60170427528956	85.78371061239966	127.41969793817952	797856365.2095169	398928182.60475844	1196784547.8142753	4655625.5
Copenhagen	ssp585	2027	Denmark	4655625.5	10.040556386290861	30003525.52249543	6576.115183012348	7725.159959972474	5427.070406052222	121.64651230768412	93.30611462859694	149.98690998677137	910458653.6401504	455229326.8200752	1365687980.4602256	4655625.5
Copenhagen	ssp585	2028	Denmark	4655625.5	9.993860979197468	29440284.956948213	6452.665196043095	7555.416227889752	5349.91416419644	119.36290565827059	92.16431130389017	146.56150001265104	893367087.2974159	446683543.6487079	1340050630.9461238	4655625.5
Copenhagen	ssp585	2029	Denmark	4655625.5	9.808512473271628	27715824.172487594	6074.701188490082	7035.7157175043585	5113.686659475806	112.37123929947194	88.66847812449085	136.07400047445304	841038228.7138412	420519114.3569206	1261557343.0707617	4655625.5
Copenhagen	ssp585	2030	Denmark	4655625.5	10.031628327241613	30515652.56606876	6688.362206261298	7879.499616939779	5497.224795582815	123.72288392149422	94.34430043550199	153.1014674074865	925999177.3107743	462999588.65538716	1388998765.9661615	4655625.5
Copenhagen	ssp585	2031	Denmark	4655625.5	9.73915325760816	26180252.258772857	5738.137481374524	6572.9406202204655	4903.334342528582	106.14540535335904	85.5555611514344	126.7352495552837	794441213.4370799	397220606.71853995	1191661820.1556199	4655625.5
Copenhagen	ssp585	2032	Denmark	4655625.5	10.095953576456427	31419841.04787851	6886.540503644256	8151.994775841348	5621.086231447165	127.38883228474438	96.17727461712708	158.60038995236172	953436827.1685637	476718413.58428186	1430155240.7528455	4655625.5
Copenhagen	ssp585	2033	Denmark	4655625.5	10.150498657228871	31688266.475682102	6945.373474121756	8232.89011024791	5657.856837995602	128.47713829340057	96.72142762145516	160.23284896534602	961582211.7307086	480791105.8653543	1442373317.596063	4655625.5
Copenhagen	ssp585	2034	Denmark	4655625.5	10.311911758688261	33507586.618078575	7344.128573825093	8781.178372339997	5907.078775310188	135.85340312360188	100.40956003655582	171.29724621064796	1016789582.8159789	508394791.40798944	1525184374.2239683	4655625.5
Copenhagen	ssp585	2035	Denmark	4655625.5	10.360048117012042	33084254.491978586	7251.343450296327	8653.598827487946	5849.088073104709	134.13704226963335	99.55137960957157	168.72270492969523	1003943545.8633327	501971772.9316664	1505915318.7949991	4655625.5
Copenhagen	ssp585	2036	Denmark	4655625.5	10.229993755197407	31760486.585609205	6961.202539311258	8254.655074883474	5667.750003739041	128.76994803286013	96.86783249118494	160.67206357453534	963773734.9902228	481886867.4951114	1445660602.4853342	4655625.5
Copenhagen	ssp585	2037	Denmark	4655625.5	10.489203142030942	35606217.76139995	7804.102523046215	9413.64255251904	6194.562493573389	144.36210850937067	104.66391272944023	184.0603042893012	1080472661.7862546	540236330.8931273	1620708992.6793818	4655625.5
Copenhagen	ssp585	2038	Denmark	4655625.5	10.374590604057088	35042684.5016812	7680.588383929778	9243.81061123394	6117.366156625616	142.07731515857725	103.5215160540435	180.633114263111	1063372213.6225774	531686106.8112887	1595058320.433866	4655625.5
Copenhagen	ssp585	2039	Denmark	4655625.5	10.396816049996213	35348720.63461782	7747.664796628215	9336.040678694291	6159.288914562139	143.31811028393525	104.1419136167225	182.49430695114802	1072658897.1274816	536329448.5637408	1608988345.6912224	4655625.5
Copenhagen	ssp585	2040	Denmark	4655625.5	10.393320499341469	34956460.61169123	7661.689997082661	9217.825329319154	6105.554664846168	141.72772839128163	103.3467226703957	180.10873411216755	1060755744.8768286	530377872.4384143	1591133617.3152428	4655625.5
Copenhagen	ssp585	2041	Denmark	4655625.5	10.318310094290387	33398512.231693897	7320.221859001053	8748.306639456943	5892.137078545163	135.4111711373692	100.18844404343947	170.63389823129893	1013479714.4840066	506739857.2420033	1520219571.7260098	4655625.5
Copenhagen	ssp585	2042	Denmark	4655625.5	10.305339734573712	33158766.498346232	7267.67484895225	8676.054500639839	5859.295197264661	134.43914429070674	99.70243062010825	169.1758579613052	1006204616.8480291	503102308.42401457	1509306925.2720437	4655625.5
Copenhagen	ssp585	2043	Denmark	4655625.5	10.516618725314078	35386130.43792732	7755.864205572762	9347.314865993045	6164.413545152481	143.46978486282114	104.21775090616546	182.72181881947682	1073794099.6932125	536897049.8466063	1610691149.5398188	4655625.5
Copenhagen	ssp585	2044	Denmark	4655625.5	10.480825630193268	36300305.83087414	7956.231414985764	9622.81977893592	6289.643051035607	147.17622423129131	106.07097059040055	188.2814778721821	1101534802.9258816	550767401.4629408	1652302204.3888226	4655625.5
Copenhagen	ssp585	2045	Denmark	4655625.5	10.530069880501744	36292452.13056962	7954.51005601491	9620.452910350996	6288.567201678824	147.14438213160076	106.05504954055527	188.2337147226463	1101296481.9525683	550648240.9762841	1651944722.9288526	4655625.5
Copenhagen	ssp585	2046	Denmark	4655625.5	10.428203151062243	35922028.291960895	7873.321269470532	9508.818328852476	6237.824210088586	145.64253302361556	105.30412498656266	185.9809410606685	1090055949.9316537	545027974.9658269	1635083924.8974805	4655625.5
Copenhagen	ssp585	2047	Denmark	4655625.5	10.419956590837998	34673120.82170698	7599.588125305291	9132.43525562527	6066.740994985312	140.57895348402178	102.77233521676577	178.38557175127784	1052157783.1633512	526078891.5816756	1578236674.7450268	4655625.5
Copenhagen	ssp585	2048	Denmark	4655625.5	10.711760093466946	39972174.1742235	8761.024476541788	10729.410238575452	6792.638714508122	162.06347397420927	113.51459546185953	210.61235248655908	1212957852.3846328	606478926.1923164	1819436778.5769491	4655625.5
Copenhagen	ssp585	2049	Denmark	4655625.5	10.540658171862336	36317808.2738532	7960.067566871584	9628.094487778922	6292.0406459642445	147.2471862635255	106.10645160651762	188.38792092053336	1102065915.5332375	551032957.7666187	1653098873.2998562	4655625.5
Copenhagen	ssp585	2050	Denmark	4655625.5	10.645310105082991	37311413.64843626	8177.844087328146	9927.537203406697	6428.150971249596	151.27566712780146	108.12069203865562	194.43064221694732	1132216925.9841359	566108462.9920679	1698325388.976204	4655625.5
Copenhagen	ssp585	2051	Denmark	4655625.5	10.597955482953727	37416890.96834949	8200.962404021458	9959.32488886	6442.599919182916	151.7033151415452	108.33451604552751	195.07211423756297	1135417641.13362	567708820.56681	1703126461.70043	4655625.5
Copenhagen	ssp585	2052	Denmark	4655625.5	10.847862128239134	39983883.42860375	8763.590888460749	10732.939054964023	6794.242721957472	162.11094806041336	113.53833250496157	210.68356361586518	1213313170.3611882	606656585.1805941	1819969755.5417824	4655625.5
Copenhagen	ssp585	2053	Denmark	4655625.5	10.831600884500755	41334908.58584122	9059.705991416904	11140.09732152874	6979.31466130507	167.5885542935423	116.27713562152604	218.89997296555856	1254310104.0305402	627155052.0152701	1881465156.0458102	4655625.5
Copenhagen	ssp585	2054	Denmark	4655625.5	10.870128394302348	41311334.940120146	9054.539164957492	11132.992935147046	6976.085394767936	167.4929771327118	116.22934704111077	218.7566072243128	1253594760.437718	626797380.218859	1880392140.6565769	4655625.5
Copenhagen	ssp585	2055	Denmark	4655625.5	11.045158342088857	43458871.8141655	9525.232178446886	11780.195828694963	7270.268528198808	176.19996626916753	120.58284160933866	231.81709092899644	1318761886.531618	659380943.265809	1978142829.7974272	4655625.5
Copenhagen	ssp585	2056	Denmark	4655625.5	10.883241023899883	42246711.94676265	9259.553303399684	11414.88737550506	7104.219231294307	171.28537647810003	118.12554671380491	224.44520624239522	1281978827.8192399	640989413.9096199	1922968241.72886	4655625.5
Copenhagen	ssp585	2057	Denmark	4655625.5	11.088219393770787	44596612.88021487	9774.600083334419	12123.07669791532	7426.123468753516	180.81283193024962	122.8892744398797	238.73638942061956	1353286702.5706475	676643351.2853237	2029930053.8559713	4655625.5
Copenhagen	ssp585	2058	Denmark	4655625.5	11.071000137583107	43669543.56238598	9571.406808193839	11843.685944597022	7299.127671790653	177.0541153388682	121.00991614418899	233.09831453354747	1325154732.4690406	662577366.2345203	1987732098.7035608	4655625.5
Copenhagen	ssp585	2059	Denmark	4655625.5	11.029568897107064	44120980.45784804	9670.351881171824	11979.735419941753	7360.968342401895	178.8844243743444	121.9250706619271	235.8437780867617	1338853610.2138488	669426805.1069244	2008280415.3207731	4655625.5
Copenhagen	ssp585	2060	Denmark	4655625.5	10.92498105986253	42104006.20772753	9228.275333200207	11371.88016648078	7084.670499919634	170.70678929084113	117.83625312017546	223.5773254615068	1277648414.2173045	638824207.1086522	1916472621.3259568	4655625.5
Copenhagen	ssp585	2061	Denmark	4655625.5	11.354969199797234	47572820.47989199	10426.919557236251	13020.015974530343	7833.823139942163	192.87958968952915	128.92265331951947	256.83652605953887	1443599888.0036097	721799944.0018048	2165399832.0054145	4655625.5
Copenhagen	ssp585	2062	Denmark	4655625.5	11.212709126793975	46592505.77932401	10212.056061221352	12724.578667509853	7699.533454932849	188.90499463073758	126.93535579012368	250.8746334713515	1413852183.7961946	706926091.8980973	2120778275.6942918	4655625.5
Copenhagen	ssp585	2063	Denmark	4655625.5	11.250509106257342	46240463.12006715	10134.896026315739	12618.483619514638	7651.308433116842	187.47767031013376	126.22169362982179	248.73364699044578	1403169429.6868284	701584714.8434142	2104754144.5302424	4655625.5
Copenhagen	ssp585	2064	Denmark	4655625.5	11.220343149118088	47259223.7020739	10358.186016892561	12925.507356557766	7790.864677227356	191.6081406305213	128.28692879001554	254.92935247102707	1434083776.3085327	717041888.1542664	2151125664.462799	4655625.5
Copenhagen	ssp585	2065	Denmark	4655625.5	11.585510111600907	51854160.09686694	11365.295363696518	14310.282708413204	8420.308018979827	210.2378842012588	137.6018005753843	282.8739678271333	1573517377.217499	786758688.6087495	2360276065.8262486	4655625.5
Copenhagen	ssp585	2066	Denmark	4655625.5	11.570848425999008	51867750.127768815	11368.274000606516	14314.378334164456	8422.169667048576	210.2929837214844	137.6293503354971	282.95661710747174	1573929767.4623911	786964883.7311956	2360894651.193587	4655625.5
Copenhagen	ssp585	2067	Denmark	4655625.5	11.321400656188844	47653731.02149469	10444.65337457383	13044.399973369513	7844.906775778149	193.2076339784416	129.08667546397567	257.3285924929075	1446055122.8965113	723027561.4482557	2169082684.344767	4655625.5
Copenhagen	ssp585	2068	Denmark	4655625.5	11.443726688568725	50135891.3346684	10988.688511707793	13792.44828692871	8184.928736486875	203.2713228225981	134.11851988605395	272.42412575914227	1521376415.894458	760688207.947229	2282064623.841687	4655625.5
Copenhagen	ssp585	2069	Denmark	4655625.5	11.408498544193943	48369058.80900036	10601.437547177811	13259.978210699988	7942.896883655638	196.1078641677767	130.53679055864325	261.67893777691023	1467761784.4631834	733880892.2315917	2201642676.694775	4655625.5
Copenhagen	ssp585	2070	Denmark	4655625.5	11.505044788249753	51003726.822653316	11178.899029622296	14053.987749061154	8303.81031018344	206.7898813430307	135.87779914627026	277.70196353979117	1547710932.1292095	773855466.0646048	2321566398.1938143	4655625.5
Copenhagen	ssp585	2071	Denmark	4655625.5	11.34360860304025	48509888.399093576	10632.304306650298	13302.420004974654	7962.1886083259415	196.678844683107	130.8222808163084	262.5354085499056	1472035266.220947	736017633.1104735	2208052899.3314204	4655625.5
Copenhagen	ssp585	2072	Denmark	4655625.5	11.596682055498219	51320633.490135014	11248.358025234724	14149.49386802824	8347.222182441208	208.07475004278706	136.52023349614842	279.6292665894257	1557327482.610541	778663741.3052706	2335991223.9158115	4655625.5
Copenhagen	ssp585	2073	Denmark	4655625.5	11.43241346774263	49549331.225873545	10860.127391971935	13615.676747291905	8104.578036651964	200.89316924727223	132.929443098391	268.85689539615345	1503577216.7126153	751788608.3563076	2255365825.068923	4655625.5
Copenhagen	ssp585	2074	Denmark	4655625.5	11.747039857388653	54093069.98539744	11856.015339264843	14985.022674819655	8727.008003710032	219.31533675284953	142.1405268511797	296.4901466545195	1641457222.5268395	820728611.2634197	2462185833.7902594	4655625.5
Copenhagen	ssp585	2075	Denmark	4655625.5	11.723929898561472	54364666.66831335	11915.543379356	15066.873729944997	8764.213028767004	220.41650032132026	142.69110863541502	298.1418920072255	1649698839.0020554	824849419.5010277	2474548258.503083	4655625.5
Copenhagen	ssp585	2076	Denmark	4655625.5	11.632331892728343	52298176.5663153	11462.614041931773	14444.095890986682	8481.132192876863	212.03810780748336	138.50191237849657	285.5743032364702	1586991081.721489	793495540.8607445	2380486622.5822334	4655625.5
Copenhagen	ssp585	2077	Denmark	4655625.5	11.703553122161164	53488327.97797244	11723.469145856627	14802.771658883354	8644.166632829896	216.86346635535125	140.91459165243054	292.812341058272	1623106292.6180522	811553146.3090261	2434659438.9270782	4655625.5
Copenhagen	ssp585	2078	Denmark	4655625.5	11.86815848308429	54352124.09170672	11912.794321469617	15063.093775351219	8762.494867588015	220.36564760741493	142.66568227846236	298.0656129363675	1649318233.816112	824659116.908056	2473977350.724168	4655625.5
Copenhagen	ssp585	2079	Denmark	4655625.5	11.910091432366078	56430381.705983594	12368.302839667289	15689.417987873017	9047.18769146156	228.79175040870393	146.87873367910686	310.70476713830107	1712383076.9124122	856191538.4562061	2568574615.368618	4655625.5
Copenhagen	ssp585	2080	Denmark	4655625.5	12.07783296809913	60448932.237717986	13249.081038403594	16900.488011135436	9597.674065671752	245.0845909400981	155.02515394480398	335.1440279353924	1834326216.693263	917163108.3466315	2751489325.0398946	4655625.5
Copenhagen	ssp585	2081	Denmark	4655625.5	11.839674248265666	56073301.49036213	12290.038682818747	15581.804772206273	8998.272593431222	227.3440017829015	146.15485936620564	308.5331441995973	1701547457.874492	850773728.937246	2552321186.811738	4655625.5
Copenhagen	ssp585	2082	Denmark	4655625.5	12.164715950742258	60255935.71266861	13206.780430173592	16842.324674819185	9571.236185528	244.30210442390012	154.63391068670498	333.9702981610953	1828469726.3877504	914234863.1938752	2742704589.5816255	4655625.5
Copenhagen	ssp585	2083	Denmark	4655625.5	12.040894023076158	58478093.63350015	12817.116412821604	16306.536650960199	9327.696174683006	237.09400855521574	151.02986275236276	323.15815435806877	1774521009.4421039	887260504.7210519	2661781514.1631556	4655625.5
Copenhagen	ssp585	2084	Denmark	4655625.5	12.379924347028197	63710360.85224772	13963.914707341617	17883.38430592522	10044.445108758016	258.30775085843936	161.63673390397457	354.9787678129042	1933294449.7131467	966647224.8565733	2899941674.5697203	4655625.5
Copenhagen	ssp585	2085	Denmark	4655625.5	12.235693211280985	61720363.15342238	13527.750828147022	17283.65897203265	9771.842684261394	250.23948970089975	157.60260332520477	342.87637607659474	1872907858.6686647	936453929.3343323	2809361788.002997	4655625.5
Copenhagen	ssp585	2086	Denmark	4655625.5	12.354652953596393	64581215.608225375	14154.786982624391	18145.833684439032	10163.74028080975	261.8385507210023	163.40213383525605	360.27496760674865	1959720585.8033576	979860292.9016788	2939580878.705036	4655625.5
Copenhagen	ssp585	2087	Denmark	4655625.5	12.32809263134713	63062600.395646036	13821.939812743989	17688.168825853478	9955.710799634497	255.6814661474196	160.32359154846472	351.0393407463746	1913638122.5673003	956819061.2836502	2870457183.8509502	4655625.5
Copenhagen	ssp585	2088	Denmark	4655625.5	12.479598241113992	66977319.222396806	14679.960377511281	18867.947102408507	10491.973652614055	271.55333065822094	168.25952380386536	374.8471375125766	2032430483.4753923	1016215241.7376962	3048645725.2130885	4655625.5
Copenhagen	ssp585	2089	Denmark	4655625.5	12.448204572435788	65139843.1234441	14277.225890069592	18314.18718217618	10240.264597963	264.1034541855805	164.53458556754515	363.6723228036159	1976672168.876856	988336084.438428	2965008253.3152843	4655625.5
Copenhagen	ssp585	2090	Denmark	4655625.5	12.453263362890832	65405062.33529607	14335.356128283722	18394.116259720613	10276.59599684683	265.1787608889409	165.0722389192253	365.2852828586564	1984720260.637313	992360130.3186564	2977080390.9559693	4655625.5
Copenhagen	ssp585	2091	Denmark	4655625.5	12.595933870884517	68267924.0154689	14962.832660924341	19256.896492101467	10668.76882974722	276.7859681270103	170.87584253826003	382.6960937157606	2071593957.8277981	1035796978.9138991	3107390936.7416973	4655625.5
Copenhagen	ssp585	2092	Denmark	4655625.5	12.529814731498575	66505432.76672256	14576.533209144323	18725.734745903937	10427.331672384706	269.6401107769452	167.3029138632275	371.977307690663	2018111062.686589	1009055531.3432945	3027166594.0298834	4655625.5
Copenhagen	ssp585	2093	Denmark	4655625.5	12.839677795278481	73235687.55898952	16051.657547175437	20754.03071069672	11349.284383654152	296.9273048037752	180.9465108766425	412.908098730908	2222341019.337137	1111170509.6685686	3333511529.005706	4655625.5
Copenhagen	ssp585	2094	Denmark	4655625.5	12.862820127036771	71556884.00037476	15683.700602821518	20248.089912210082	11119.311293432955	290.1207514338361	177.54323419167298	402.6982686759994	2171397631.8156686	1085698815.9078343	3257096447.723503	4655625.5
Copenhagen	ssp585	2095	Denmark	4655625.5	12.601254304303561	67012467.39914386	14687.664087483237	18878.539703619947	10496.788471346528	271.6958356819071	168.33077631570848	375.06089504810586	2033497056.8570783	1016748528.4285392	3050245585.2856174	4655625.5
Copenhagen	ssp585	2096	Denmark	4655625.5	12.932886241508951	74670837.02795458	16366.21085544175	21186.5415095629	11545.880201320599	302.7459852588076	183.85585110415872	421.6361194134565	2265890709.932887	1132945354.9664435	3398836064.8993306	4655625.5
Copenhagen	ssp585	2097	Denmark	4655625.5	13.017121615551074	75922376.24802235	16640.520821484002	21563.717712870995	11717.323930097005	307.8202349840061	186.39297596675794	429.2474940012544	2303868737.295921	1151934368.6479604	3455803105.943881	4655625.5
Copenhagen	ssp585	2098	Denmark	4655625.5	13.0867616744327	75795580.38921498	16612.729948320743	21525.505262271516	11699.95463436997	307.30615293096844	186.1359349402391	428.4763709216978	2300021109.8959217	1150010554.9479609	3450031664.8438826	4655625.5
Dubai	ssp585	2024	United Arab Emirates	8397339.5	28.273674087339714	2375252.711554722	520.6033340394024	771.5052831598786	269.7013849189261	150.4615755128537	53.776056755215336	247.14709427049087	71101754.24778381	35550877.123891905	106652631.37167571	8397339.5
Dubai	ssp585	2025	United Arab Emirates	8397339.5	28.409483864588772	2477733.748921204	543.0649312704122	802.389979352517	283.73988318830726	156.9532882756027	57.02191313659	256.88466341461475	74169462.15879601	37084731.079398006	111254193.23819402	8397339.5
Dubai	ssp585	2026	United Arab Emirates	8397339.5	28.4727079209747	2205708.0081938608	483.4428511109945	720.4096191333177	246.4760830886712	139.72168115826975	48.406109577923374	231.03725273861477	66026536.03048229	33013268.015241146	99039804.04572344	8397339.5
Dubai	ssp585	2027	United Arab Emirates	8397339.5	28.55722162754121	1962295.1194131258	430.0920809672717	647.0523101856988	213.13185174884444	124.3025695126232	40.69655375510007	207.90858527014524	58740118.33074094	29370059.16537047	88110177.49611142	8397339.5
Dubai	ssp585	2028	United Arab Emirates	8397339.5	28.437729732067957	2470272.766870021	541.4296475331666	800.1414642138044	282.7178308525288	156.48066862177265	56.785603309674656	256.1757339338687	73946122.17073087	36973061.08536544	110919183.2560963	8397339.5
Dubai	ssp585	2029	United Arab Emirates	8397339.5	28.581852047659076	2378953.415890816	521.4144473185463	772.6205639187015	270.2083307183911	150.6959984869684	53.893268242272725	247.49872873166305	71212532.59527026	35606266.29763513	106818798.89290538	8397339.5
Dubai	ssp585	2030	United Arab Emirates	8397339.5	28.65539223870694	2374373.8589003724	520.410708800093	771.2404234558281	269.58099414435776	150.4059041502345	53.74822107390598	247.06358722656256	71075446.32478026	35537723.16239013	106613169.48717038	8397339.5
Dubai	ssp585	2031	United Arab Emirates	8397339.5	28.677763071451945	2447090.5166976755	536.3486063995018	793.1550326550154	279.5421801439883	155.0121773459195	56.05135767174812	253.97299702008928	73252175.52385561	36626087.761927806	109878263.28578341	8397339.5
Dubai	ssp585	2032	United Arab Emirates	8397339.5	28.701906342146867	2722883.0305251977	596.7962806630684	876.2705847674193	317.3219765587174	172.48239259639766	64.78646529698737	280.17831989580685	81507857.72817473	40753928.864087366	122261786.59226209	8397339.5
Dubai	ssp585	2033	United Arab Emirates	8397339.5	28.740810066867127	2566533.280103972	562.5278422145806	829.1514819007485	295.90420252841244	162.57833916032212	59.83443857894969	265.322239741694	76827622.45170349	38413811.225851744	115241433.67755523	8397339.5
Dubai	ssp585	2034	United Arab Emirates	8397339.5	28.697987036762502	2593530.0215079766	568.4449362209377	837.2874861594896	299.60238628238574	164.288461298316	60.68949964794655	267.8874229486845	77635753.58800775	38817876.794003874	116453630.38201162	8397339.5
Dubai	ssp585	2035	United Arab Emirates	8397339.5	28.81602866044861	2469733.9341543796	541.3115472119301	799.9790762721043	282.644018151756	156.44653599287875	56.768536995227734	256.12453499052816	73929992.53907451	36964996.269537255	110894988.80861177	8397339.5
Dubai	ssp585	2036	United Arab Emirates	8397339.5	28.73736046137257	2839077.233241774	622.2635031762906	911.2880157230996	333.23899062948124	179.84277270296502	68.46665535027105	291.21889005565805	84986060.95530148	42493030.47765074	127479091.43295223	8397339.5
Dubai	ssp585	2037	United Arab Emirates	8397339.5	28.89132054681416	2784059.4340676614	610.204807466896	894.7073091226822	325.7023058111097	176.3576425925067	66.72409029504176	285.9911948899704	83339136.39140059	41669568.195700295	125008704.5871009	8397339.5
Dubai	ssp585	2038	United Arab Emirates	8397339.5	28.954302331952903	2657231.345140028	582.4068701676887	856.4851453362721	308.32859499910506	168.32365362514034	62.70709581135863	273.94021143892076	79542614.20797947	39771307.103989735	119313921.3119692	8397339.5
Dubai	ssp585	2039	United Arab Emirates	8397339.5	28.943563799833463	2596207.5178234978	569.0317847284492	838.094402857318	299.9691665995804	164.45806864666434	60.77430332212063	268.1418339712066	77715902.82185538	38857951.41092769	116573854.23278308	8397339.5
Dubai	ssp585	2040	United Arab Emirates	8397339.5	29.00976281820721	2958022.6933919936	648.3337410174345	947.1345927546728	349.53288928019623	187.37743259293964	72.23398529525834	302.5208798906194	88546621.41076341	44273310.70538171	132819932.11614512	8397339.5
Dubai	ssp585	2041	United Arab Emirates	8397339.5	29.05228684080833	2636557.172100234	577.8755445699255	850.2545726393479	305.4965165005031	167.01403775443276	62.05228787600507	271.97578763286	78923745.33411154	39461872.66705577	118385618.00116731	8397339.5
Dubai	ssp585	2042	United Arab Emirates	8397339.5	28.99702461128539	2559215.0929460204	560.9238559881802	826.9460008394481	294.9017111369123	162.11476492069417	59.60265145913563	264.6268783822516	76608556.9424578	38304278.4712289	114912835.4136867	8397339.5
Dubai	ssp585	2043	United Arab Emirates	8397339.5	29.27583342414915	2574207.0434347726	564.209762944619	831.4641229045515	296.9554029846865	163.06443755113725	60.07748777435695	266.0513873279155	77057331.91876277	38528665.95938139	115585997.87814416	8397339.5
Dubai	ssp585	2044	United Arab Emirates	8397339.5	29.19387111977331	2863402.543373531	627.5950779996894	918.6189311052732	336.5712248941055	181.38367168582215	69.23710484169945	293.53023852994295	85714224.41116266	42857112.20558133	128571336.61674398	8397339.5
Dubai	ssp585	2045	United Arab Emirates	8397339.5	29.203702098040456	2637121.8788930355	577.9993159217726	850.4247582481376	305.57387359540746	167.04980938973483	62.070173693655676	272.0294450858119	78940649.49062867	39470324.74531434	118410974.23594302	8397339.5
Dubai	ssp585	2046	United Arab Emirates	8397339.5	29.35762965500693	2651054.036256163	581.0529394534169	854.6234906041485	307.4823883026852	167.93234889256388	62.511443445070384	273.3532543400557	79357700.20028815	39678850.10014407	119036550.30043222	8397339.5
Dubai	ssp585	2047	United Arab Emirates	8397339.5	29.338414946338673	2427297.523924351	532.0104162026088	787.1900211342873	276.83081127093016	153.75838028158958	55.42445913958332	252.0923014235945	72659684.24865319	36329842.124326594	108989526.37297979	8397339.5
Dubai	ssp585	2048	United Arab Emirates	8397339.5	29.32111934643737	2971788.2927636374	651.3508586879318	951.2831295516065	351.41858782425703	188.24942139617775	72.66997969687725	303.82886309547604	88958686.3076204	44479343.1538102	133438029.46143061	8397339.5
Dubai	ssp585	2049	United Arab Emirates	8397339.5	29.508313047280577	2663177.708056105	583.7101825876507	858.27719991372	309.1431652615813	168.70032896944042	62.89543348350861	274.50522445537047	79720614.98771559	39860307.49385779	119580922.48157337	8397339.5
Dubai	ssp585	2050	United Arab Emirates	8397339.5	29.44741720832708	2631524.2953803763	576.7724483025595	848.7378152717197	304.8070813333993	166.69522765184973	61.892882824713084	271.49757247898395	78773089.21152136	39386544.60576068	118159633.81728204	8397339.5
Dubai	ssp585	2051	United Arab Emirates	8397339.5	29.425852164038723	2626659.702013138	575.7062360576855	847.2717734350177	304.140698680353	166.38707754272505	61.73880777015087	271.03534731529714	78627470.5493764	39313735.2746882	117941205.8240646	8397339.5
Dubai	ssp585	2052	United Arab Emirates	8397339.5	29.54607554544697	2799563.382130585	613.6029330697286	899.3797318265771	327.82613431288	177.33974796633478	67.21514298195578	287.46435295071177	83803237.70562199	41901618.852810994	125704856.55843298	8397339.5
Dubai	ssp585	2053	United Arab Emirates	8397339.5	29.520873703506275	2698190.6758411815	591.3842577186265	868.8290532188117	313.93946221844124	170.91824299210256	64.00439049483968	277.8320954893633	80768707.01549421	40384353.507747106	121153060.52324131	8397339.5
Dubai	ssp585	2054	United Arab Emirates	8397339.5	29.732974593005395	2751166.4913119376	602.9953953560524	884.7943674702723	321.1964232418324	174.2740226196905	65.6822803086338	282.8657649307458	82354506.03147012	41177253.01573506	123531759.04720518	8397339.5
Dubai	ssp585	2055	United Arab Emirates	8397339.5	29.739040834916427	2929362.4939105227	642.0520534598519	938.4972723629966	345.60683455670704	185.56193786788697	71.32623793273191	299.7976378030399	87688695.66235322	43844347.83117661	131533043.49352983	8397339.5
Dubai	ssp585	2056	United Arab Emirates	8397339.5	29.703172158432185	3092901.5747148157	677.8962355539435	987.7830227423727	368.00944836551434	195.92140304649274	76.50597052203489	315.33683557094884	92584139.19839881	46292069.59919941	138876208.7975982	8397339.5
Dubai	ssp585	2057	United Arab Emirates	8397339.5	29.834276178041485	2733685.497369178	599.1639446288723	879.5261227203997	318.8017665373448	173.16668028202582	65.12860913980123	281.2047514242483	81831223.0438206	40915611.5219103	122746834.5657309	8397339.5
Dubai	ssp585	2058	United Arab Emirates	8397339.5	29.80982600010273	2775912.660150677	608.4192131837214	892.2521169833173	324.58630938412546	175.84158110863467	66.4660595531058	285.2171026641617	83095267.63834548	41547633.81917274	124642901.45751822	8397339.5
Dubai	ssp585	2059	United Arab Emirates	8397339.5	30.004352781025993	2515793.0040807268	551.406685825924	813.8598918663458	288.9534797855021	159.36417090139298	58.22735444948499	260.50098735329897	75308742.95786302	37654371.47893151	112963114.43679452	8397339.5
Dubai	ssp585	2060	United Arab Emirates	8397339.5	30.03128506875057	2887289.9358588425	632.8306708731822	925.8178713063259	339.8434704400385	182.89683055550816	69.99368427654255	295.79997683447164	86429279.0669678	43214639.5334839	129643918.60045171	8397339.5
Dubai	ssp585	2061	United Arab Emirates	8397339.5	30.054823644666158	2872585.143118488	629.6077026013238	921.3862899325205	337.82911527012703	181.96534807680553	69.52794303719133	294.40275311641807	85989099.98429458	42994549.99214729	128983649.97644186	8397339.5
Dubai	ssp585	2062	United Arab Emirates	8397339.5	30.19025697683116	2660892.9164514877	583.2094063455428	857.5886325808217	308.8301801102639	168.5555976981629	62.823067847870036	274.28812754845427	79652221.13202664	39826110.56601332	119478331.69803996	8397339.5
Dubai	ssp585	2063	United Arab Emirates	8397339.5	30.250625344130775	2574985.994692016	564.3804919873024	831.6988753382411	297.0621086363637	163.11378060960106	60.10215930358896	266.1254019156111	77080649.3538273	38540324.67691365	115620974.03074095	8397339.5
Dubai	ssp585	2064	United Arab Emirates	8397339.5	30.094104344634946	2789953.769110058	611.4967165172843	896.4836840669662	326.5097489676023	176.7310222050285	66.91078010130266	286.5512643087525	83515579.74818534	41757789.87409267	125273369.622278	8397339.5
Dubai	ssp585	2065	United Arab Emirates	8397339.5	30.125352320264373	2577557.117740264	564.9440258060965	832.4737343390831	297.41431727311	163.276649689929	60.18359384375289	266.36970553610337	77157614.3682142	38578807.1841071	115736421.55232131	8397339.5
Dubai	ssp585	2066	United Arab Emirates	8397339.5	30.349737063040514	2445697.0348060117	536.0431857109179	792.7350792082125	279.35129221362337	154.9239065358929	56.00722226673473	253.84059080504858	73210462.48569016	36605231.24284508	109815693.72853523	8397339.5
Dubai	ssp585	2067	United Arab Emirates	8397339.5	30.451320303953654	2680771.508303952	587.5663579844392	863.5794410843041	311.5532748845741	169.8148170791363	63.452677538356625	276.17695661991394	80247274.76392455	40123637.38196228	120370912.14588684	8397339.5
Dubai	ssp585	2068	United Arab Emirates	8397339.5	30.277239060190738	2716004.3597713485	595.288626799211	874.1975607046154	316.3796928938065	172.04665974404776	64.56859887081242	279.52472061728145	81301948.87682922	40650974.43841461	121952923.31524384	8397339.5
Dubai	ssp585	2069	United Arab Emirates	8397339.5	30.444963578265586	2680850.190312601	587.5836033561978	863.6031534704723	311.56405324192326	169.8198012304764	63.45516961402666	276.18443284692404	80249630.0622957	40124815.03114785	120374445.09344356	8397339.5
Dubai	ssp585	2070	United Arab Emirates	8397339.5	30.55874705829707	2301102.3414959507	504.35119813611004	749.1585962928517	259.54379997936843	145.76448309416912	51.42751054587313	240.1014556424634	68882107.73873933	34441053.86936966	103323161.608109	8397339.5
Dubai	ssp585	2071	United Arab Emirates	8397339.5	30.49239539382267	2419871.43949554	530.3827812593078	784.9520230872486	275.81353943136696	153.28797123516938	55.18925461637319	251.3866878539638	72437388.89982066	36218694.44991033	108656083.34973098	8397339.5
Dubai	ssp585	2072	United Arab Emirates	8397339.5	30.617437598869426	2537427.2919591037	556.1484475526916	820.3798142406512	291.9170808647318	160.73460572857846	58.91257186307759	262.5566395940772	75956352.28910235	37978176.14455117	113934528.43365352	8397339.5
Dubai	ssp585	2073	United Arab Emirates	8397339.5	30.682613348554998	2178859.09680127	477.5581582030293	712.3181663848655	242.79815002119295	138.02092338656809	47.55573069207233	228.48611608106125	65222830.09621697	32611415.048108485	97834245.14432545	8397339.5
Dubai	ssp585	2074	United Arab Emirates	8397339.5	30.623722054038197	2779240.3621367454	609.1485725231336	893.254986075009	325.0421589712581	176.05237606162072	66.57145702959869	285.5332950936403	83194880.38593753	41597440.19296876	124792320.5789063	8397339.5
Dubai	ssp585	2075	United Arab Emirates	8397339.5	30.718007474964192	2307250.071331226	505.69864577123883	751.0113367911538	260.38595475132394	146.1539141270628	51.6222260623198	240.6856021918034	69066136.31548959	34533068.157744795	103599204.47323439	8397339.5
Dubai	ssp585	2076	United Arab Emirates	8397339.5	30.838156906719757	2397903.0629312606	525.5677946150821	778.3314164514381	272.80417277872596	151.89637339244655	54.493455695011704	249.29929108987932	71779778.82570195	35889889.412850976	107669668.23855293	8397339.5
Dubai	ssp585	2077	United Arab Emirates	8397339.5	30.789427283827997	2378664.425778617	521.3511070199821	772.5334710081758	270.1687430317885	150.6776922632237	53.88411513040023	247.47126939604505	71203881.85093576	35601940.92546788	106805822.77640364	8397339.5
Dubai	ssp585	2078	United Arab Emirates	8397339.5	30.97772223520672	2323376.236563484	509.233147739953	755.8712769981357	262.5950184817703	147.17543415986734	52.132986078721984	242.21788224101033	69548863.32458864	34774431.66229432	104323294.98688295	8397339.5
Dubai	ssp585	2079	United Arab Emirates	8397339.5	30.98252991076073	1988701.1102078883	435.87969538804157	655.0102800142574	216.7491107618256	125.97527025668799	41.53290412713247	210.4176363862414	59530565.70462464	29765282.85231232	89295848.55693695	8397339.5
Dubai	ssp585	2080	United Arab Emirates	8397339.5	30.970417931187033	2319781.5737330727	508.44527643465733	754.7879539533542	262.10259891596047	146.94772843816799	52.01913321787262	241.876323658462	69441259.26548015	34720629.63274007	104161888.89822021	8397339.5
Dubai	ssp585	2081	United Arab Emirates	8397339.5	31.06743469032485	2231126.232039827	489.01396866627476	728.0699057718281	249.95803156072134	141.33181130905356	49.21117465331514	233.45244796478977	66787415.19778922	33393707.59889461	100181122.79668383	8397339.5
Dubai	ssp585	2082	United Arab Emirates	8397339.5	31.07840446595544	1992936.902257339	436.8080881660035	656.286820083955	217.3293562480518	126.24358863064668	41.667063314111886	210.82011394717966	59657361.57938765	29828680.789693825	89486042.36908147	8397339.5
Dubai	ssp585	2083	United Arab Emirates	8397339.5	31.156025231280815	2224382.4117000317	487.5358710575525	726.037521559835	249.03422055527	140.90462062388326	48.99757931073012	232.81166193703433	66585543.01208082	33292771.50604041	99878314.51812123	8397339.5
Dubai	ssp585	2084	United Arab Emirates	8397339.5	31.228356936455228	1869477.8800429269	409.74857644777603	619.0799914713923	200.41716142415964	118.42301488567486	37.75677644162582	199.08925332972183	55961690.3716638	27980845.1858319	83942535.5574957	8397339.5
Dubai	ssp585	2085	United Arab Emirates	8397339.5	31.35783999413551	1692226.6771088853	370.8989977225066	565.661820724147	176.13617472086628	107.194948446567	32.142743222071914	182.24715367105978	50655782.74767409	25327891.373837046	75983674.12151113	8397339.5
Dubai	ssp585	2086	United Arab Emirates	8397339.5	31.486889123939708	1435851.7350511733	314.7072296002684	488.3981395560694	141.01631964446744	90.9547490284707	24.022643513023752	157.88685454391538	42981353.81773274	21490676.90886637	64472030.726599105	8397339.5
Dubai	ssp585	2087	United Arab Emirates	8397339.5	31.40492383174645	1358617.407407893	297.77915778804265	465.122040814259	130.43627476182627	86.06230176828899	21.576419882932925	150.5481836536434	40669390.9024306	20334695.4512153	61004086.353645906	8397339.5
Dubai	ssp585	2088	United Arab Emirates	8397339.5	31.545444310638445	1627616.8639675481	356.73794278741906	546.1903701884015	167.28551538643654	103.10220739566859	30.096372696622836	176.10804209471226	48721727.04335971	24360863.521679856	73082590.56503958	8397339.5
Dubai	ssp585	2089	United Arab Emirates	8397339.5	31.545962169070616	1347622.8313665446	295.3693876967882	461.808606938784	128.93016845479224	85.3658448291049	21.228191413340994	149.503498244867	40340274.91407797	20170137.457038984	60510412.37111695	8397339.5
Dubai	ssp585	2090	United Arab Emirates	8397339.5	31.703237388713095	1218772.3104304282	267.1281776285983	422.976943095023	111.27941216217357	77.20374389079603	17.147140944186617	137.26034683740414	36483212.4509003	18241606.22545015	54724818.67635045	8397339.5
Dubai	ssp585	2091	United Arab Emirates	8397339.5	31.79099006932725	977029.5920126904	214.1434722219708	350.1229731609102	78.1639712830314	61.89043002530511	9.490484011440998	114.29037603916689	29246790.291475177	14623395.145737588	43870185.437212765	8397339.5
Dubai	ssp585	2092	United Arab Emirates	8397339.5	31.80130243181683	1243302.5202460852	272.504661971756	430.36960906686477	114.63971487664713	78.75762234699991	17.9240801722884	139.59116452170946	37217509.454951614	18608754.727475807	55826264.18242742	8397339.5
Dubai	ssp585	2093	United Arab Emirates	8397339.5	31.90228964491644	1430699.022159933	313.57786787068153	486.8452671778874	140.31046856347564	90.62834784344702	23.859442920512066	157.39725276638	42827110.47178467	21413555.235892337	64240665.70767701	8397339.5
Dubai	ssp585	2094	United Arab Emirates	8397339.5	31.898210959762533	1047560.5099043653	229.60230354069404	371.37886622415465	87.82574085723343	66.35824642931375	11.724392213445356	120.99210064518013	31358090.687601034	15679045.343800517	47037136.03140155	8397339.5
Dubai	ssp585	2095	United Arab Emirates	8397339.5	31.85570284259914	1327761.4703709919	291.01621268406427	455.8229912962887	126.20943407183978	84.10771694541354	20.599127471495223	147.61630641933016	39745737.0774669	19872868.53873345	59618605.61620034	8397339.5
Dubai	ssp585	2096	United Arab Emirates	8397339.5	31.97204161387648	1227415.6893456331	269.02261684288976	425.58179701467384	112.46343667110574	77.751263067602	17.420900532589485	138.08162560261255	36741946.77441451	18370973.387207255	55112920.161621764	8397339.5
Dubai	ssp585	2097	United Arab Emirates	8397339.5	32.147109913939886	894947.5882922572	196.15289606406765	325.3859309437933	66.91986118434193	56.69090429023275	6.890721143904727	106.49108743655881	26789715.1228815	13394857.56144075	40184572.684322245	8397339.5
Dubai	ssp585	2098	United Arab Emirates	8397339.5	32.15336324882544	1432123.589642323	313.8901018394246	487.2745888849091	140.50561479393997	90.71858778582572	23.904562891701175	157.53261267994822	42869754.03831956	21434877.01915978	64304631.05747934	8397339.5
Dublin	ssp585	2024	Ireland	3862133.0	10.729276166924079	12155991.05132136	2664.3268057692076	2515.5674320526646	2813.0861794857506	46.02429692639427	49.45057610090018	42.59801775188839	562044862.0182841	281022431.00914204	843067293.0274261	3862133.0
Dublin	ssp585	2025	Ireland	3862133.0	10.806635009554151	12147057.226582188	2662.3687071962386	2512.8750465148323	2811.862367877645	45.99047220566622	49.433663740536154	42.54728067079628	561631797.3597447	280815898.67987233	842447696.0396171	3862133.0
Dublin	ssp585	2026	Ireland	3862133.0	10.782692094777717	12020514.49512904	2634.633314001028	2474.7388808714177	2794.5277471306385	45.51136357341343	49.19410942440976	41.82861772241712	555780962.8421208	277890481.4210604	833671444.2631812	3862133.0
Dublin	ssp585	2027	Ireland	3862133.0	10.914843767091458	13249041.965866778	2903.8996089572447	2844.9800364362154	2962.819181478274	50.16274188199719	51.51979857870164	48.80568518529276	612583205.4450692	306291602.7225346	918874808.1676037	3862133.0
Dublin	ssp585	2028	Ireland	3862133.0	10.912001592417093	14123502.105243936	3095.5621052590873	3108.515968851249	3082.6082416669256	53.47357132692406	53.17521330116507	53.77192935268309	653014777.5235358	326507388.7617679	979522166.2853038	3862133.0
Dublin	ssp585	2029	Ireland	3862133.0	10.8747310634131	13068953.648997704	2864.428197040735	2790.706845051015	2938.1495490304555	49.48090210985832	51.1788786926322	47.78292552708445	604256635.2149292	302128317.6074646	906384952.8223939	3862133.0
Dublin	ssp585	2030	Ireland	3862133.0	11.034976880449307	15042337.486711722	3296.95068201915	3385.425261896335	3208.4761021419645	56.95241169827699	54.91463348684154	58.990189909712456	695498084.9736853	347749042.48684263	1043247127.4605279	3862133.0
Dublin	ssp585	2031	Ireland	3862133.0	10.947175230556887	12658441.40867818	2774.4529114912502	2666.990827420473	2881.9149955620273	47.926644858383334	50.40175006689471	45.45153964987195	585276175.7449373	292638087.87246865	877914263.6174059	3862133.0
Dublin	ssp585	2032	Ireland	3862133.0	11.050251925949272	14890741.732276924	3263.7242152937147	3339.7388701488617	3187.7095604385677	56.37844878686732	54.627652031136705	58.12924554259795	688488897.9379152	344244448.9689576	1032733346.9068727	3862133.0
Dublin	ssp585	2033	Ireland	3862133.0	10.91733643557428	13044793.655752126	2859.132856055403	2783.4257511961832	2934.8399609146227	49.38942896725897	51.133142121332526	47.64571581318542	603139572.8534366	301569786.4267183	904709359.280155	3862133.0
Dublin	ssp585	2034	Ireland	3862133.0	10.974174093980515	12944761.044630898	2837.207900193216	2753.2789368856766	2921.136863500756	49.010691390279234	50.94377333284266	47.0776094477158	598514461.2621572	299257230.6310786	897771691.8932358	3862133.0
Dublin	ssp585	2035	Ireland	3862133.0	10.973228524771255	12562607.487334667	2753.4482164022616	2638.1093716731134	2868.7870611314092	47.56380411319752	50.2203296943018	44.907278532093216	580845194.933025	290422597.4665125	871267792.3995376	3862133.0
Dublin	ssp585	2036	Ireland	3862133.0	11.067645117573162	13710076.241970995	3004.9482174184427	2983.921873070363	3025.9745617665226	51.90828268793215	52.392568981669115	51.42399639419518	633899603.6724693	316949801.8362346	950849405.508704	3862133.0
Dublin	ssp585	2037	Ireland	3862133.0	11.140376159838272	15576824.047183324	3414.0984213005972	3546.503403408325	3281.693439192869	58.976053214501505	55.926454244953796	62.02565218404922	720210625.7992413	360105312.89962065	1080315938.698862	3862133.0
Dublin	ssp585	2038	Ireland	3862133.0	11.040681461257776	14793059.763647126	3242.314468744718	3310.3004686439913	3174.3284688454446	56.0086110739576	54.44273317468185	57.57448897323337	683972470.7417765	341986235.37088823	1025958706.1126647	3862133.0
Dublin	ssp585	2039	Ireland	3862133.0	11.063414876630516	14870482.886462135	3259.2839203206104	3333.6334645608435	3184.9343760803777	56.301745938763105	54.589300607084596	58.01419127044163	687552209.1765834	343776104.5882917	1031328313.7648752	3862133.0
Dublin	ssp585	2040	Ireland	3862133.0	11.204488428494441	16952258.765897524	3715.563565128367	3961.0179761715085	3470.1091540852253	64.18364308765135	58.53024918152872	69.83703699377399	783805277.4760213	391902638.73801064	1175707916.214032	3862133.0
Dublin	ssp585	2041	Ireland	3862133.0	11.072413919098276	14944865.867735697	3275.587039503857	3356.0502534378074	3195.1238255699063	56.583370398829814	54.73011283711795	58.43662796054168	690991383.5120944	345495691.7560472	1036487075.2681415	3862133.0
Dublin	ssp585	2042	Ireland	3862133.0	11.04017650606493	14395181.07822484	3155.1081815288744	3190.3918237222065	3119.8245393355423	54.502186243498016	53.68952075945205	55.31485172754399	665576136.7938452	332788068.3969226	998364205.1907678	3862133.0
Dublin	ssp585	2043	Ireland	3862133.0	11.163768297674943	15461893.783541817	3388.9082265298557	3511.8668855985557	3265.9495674611558	58.54091102351663	55.70888314946136	61.372938897571885	714896705.7825685	357448352.8912842	1072345058.6738527	3862133.0
Dublin	ssp585	2044	Ireland	3862133.0	11.262040070158998	16838954.314075913	3690.729712674315	3926.8714290471876	3454.587996301443	63.7546564495646	58.31575586248534	69.19355703664384	778566528.5561453	389283264.27807266	1167849792.834218	3862133.0
Dublin	ssp585	2045	Ireland	3862133.0	11.096059831817335	16414981.785350604	3597.8042269263024	3799.09888614367	3396.509567708935	62.14943664738624	57.51314596139616	66.78572733337633	758963718.6823224	379481859.3411612	1138445578.0234835	3862133.0
Dublin	ssp585	2046	Ireland	3862133.0	11.281382589569928	17827153.922402143	3907.3214076499276	4224.685009638655	3589.957805661201	67.49611956878925	60.18648742209766	74.80575171548084	824256963.0228468	412128481.5114234	1236385444.5342703	3862133.0
Dublin	ssp585	2047	Ireland	3862133.0	11.302050046114744	16830878.763285488	3688.959728939428	3924.437701411717	3453.4817564671384	63.72408127508038	58.30046827524323	69.14769427491753	778193147.0843623	389096573.54218113	1167289720.6265435	3862133.0
Dublin	ssp585	2048	Ireland	3862133.0	11.361478255004299	17932552.72412917	3930.4225148777687	4256.4490320769355	3604.395997678601	67.8951743003936	60.38601478789984	75.40433381288734	829130186.0059384	414565093.0029692	1243695279.0089076	3862133.0
Dublin	ssp585	2049	Ireland	3862133.0	11.228841910725157	15779734.013424063	3458.571838558841	3607.654352138411	3309.4893249792717	59.744298970537265	56.31057712297167	63.17802081810285	729592378.6729	364796189.33645	1094388568.0093498	3862133.0
Dublin	ssp585	2050	Ireland	3862133.0	11.305354520484071	16508620.326503538	3618.3277427954386	3827.318720463732	3409.336765127145	62.50396537347538	57.690410324440734	67.31752042251	763293193.8127084	381646596.9063542	1144939790.7190626	3862133.0
Dublin	ssp585	2051	Ireland	3862133.0	11.238394329319807	15654849.196359526	3431.1998238597644	3570.0178319271804	3292.381815792349	59.27146743603637	56.07416135572123	62.4687735163515	723818199.5476544	361909099.7738272	1085727299.3214817	3862133.0
Dublin	ssp585	2052	Ireland	3862133.0	11.365361863008559	17192595.631898	3768.240138498335	4033.4482645552143	3503.032012441455	65.09359236586842	58.98522382063725	71.20196091109956	794917501.9025484	397458750.9512742	1192376252.8538227	3862133.0
Dublin	ssp585	2053	Ireland	3862133.0	11.38288506685278	18209643.478656493	3991.154735048141	4339.955834811199	3642.3536352850842	68.94427898532467	60.91056713036538	76.97799084028398	841941764.6125149	420970882.3062574	1262912646.9187722	3862133.0
Dublin	ssp585	2054	Ireland	3862133.0	11.278947601374961	16755319.338520693	3672.3987591279656	3901.666367920957	3443.1311503349743	63.43800263399878	58.15742895470243	68.71857631329513	774699578.6630945	387349789.33154726	1162049367.9946418	3862133.0
Dublin	ssp585	2055	Ireland	3862133.0	11.406758452850648	17722905.55417773	3884.472450230878	4193.267693187461	3575.6772072742947	67.10142054071372	59.9891379080599	74.21370317336752	819436931.5266942	409718465.7633471	1229155397.2900412	3862133.0
Dublin	ssp585	2056	Ireland	3862133.0	11.461626781054687	19940189.467326447	4370.452485989501	4861.490242355569	3879.414729623434	75.49637022091777	64.18661274816193	86.80612769367363	921955354.3981472	460977677.1990736	1382933031.597221	3862133.0
Dublin	ssp585	2057	Ireland	3862133.0	11.416699120147369	18173752.38542027	3983.2881940648585	4329.139340959185	3637.4370471705324	68.80839024329268	60.842622759349375	76.77415772723595	840282302.6681557	420141151.33407784	1260423454.0022335	3862133.0
Dublin	ssp585	2058	Ireland	3862133.0	11.487766120406086	19441276.629322544	4261.101726974946	4711.132948710556	3811.0705052393378	73.60741583622519	63.242135555815636	83.97269611663475	898887601.550093	449443800.7750465	1348331402.3251395	3862133.0
Dublin	ssp585	2059	Ireland	3862133.0	11.419019593117742	18455524.7595956	4045.0465226512324	4414.057042765449	3676.0360025370164	69.87522020063194	61.376037738019015	78.37440266324487	853310340.8178476	426655170.4089238	1279965511.2267714	3862133.0
Dublin	ssp585	2060	Ireland	3862133.0	11.484732341354743	18827785.739010148	4126.637970194148	4526.245283136957	3727.030657251338	71.28465278233986	62.080754028872974	80.48855153580672	870522213.5418808	435261106.7709404	1305783320.3128214	3862133.0
Dublin	ssp585	2061	Ireland	3862133.0	11.527690132377172	18855545.99909318	4132.722410760291	4534.611388915404	3730.833432605178	71.38975704306374	62.13330615923491	80.64620792689253	871805737.9770408	435902868.9885204	1307708606.9655612	3862133.0
Dublin	ssp585	2062	Ireland	3862133.0	11.579808232888386	20714256.080594905	4540.110921774369	5094.77059155976	3985.4512519889763	78.42709561380923	65.65197544460766	91.20221578301079	957745127.606323	478872563.8031615	1436617691.4094844	3862133.0
Dublin	ssp585	2063	Ireland	3862133.0	11.710703619658155	21086592.371097885	4621.718875857213	5206.981528423672	4036.456223290754	79.83681333392181	66.35683430466395	93.31679236317969	974960482.4166893	487480241.20834464	1462440723.6250339	3862133.0
Dublin	ssp585	2064	Ireland	3862133.0	11.621294864973306	20805940.016009115	4560.20603090625	5122.401366616097	3998.010695196402	78.7742239268417	65.8255396011239	91.7229082525595	961984229.5118455	480992114.75592273	1442976344.2677681	3862133.0
Dublin	ssp585	2065	Ireland	3862133.0	11.761996631548698	22504387.27715359	4932.468444307779	5634.262185043199	4230.674703572357	85.20478485196034	69.04082006368321	101.36874964023747	1040513701.3175572	520256850.6587786	1560770551.9763358	3862133.0
Dublin	ssp585	2066	Ireland	3862133.0	11.782146687628392	21952602.50792308	4811.529316805201	5467.970884727156	4155.087748883247	83.11564987717261	67.99625257628935	98.23504717805588	1015001359.8575637	507500679.92878187	1522502039.7863455	3862133.0
Dublin	ssp585	2067	Ireland	3862133.0	11.697381973989783	21480295.181562357	4708.00990280833	5325.631690481458	4090.3881151352025	81.32742771271407	67.10214149406008	95.55271393136806	993163740.4521291	496581870.22606456	1489745610.6781936	3862133.0
Dublin	ssp585	2068	Ireland	3862133.0	11.732490969861466	22054803.271502785	4833.929484165136	5498.771114847066	4169.087853483206	83.50259638521439	68.18972583031024	98.81546694011853	1019726718.2279181	509863359.1139591	1529590077.3418772	3862133.0
Dublin	ssp585	2069	Ireland	3862133.0	11.59378453091891	19490272.428166404	4271.8405322009985	4725.898805896377	3817.78225850562	73.79292084232587	63.33488805886597	84.25095362578577	901152973.1585789	450576486.57928944	1351729459.7378683	3862133.0
Dublin	ssp585	2070	Ireland	3862133.0	11.686531327276471	22349474.016393423	4898.514852908291	5587.5759968689035	4209.453708947678	84.61826139361298	68.74755833450953	100.48896445271646	1033351125.9338512	516675562.9669256	1550026688.9007769	3862133.0
Dublin	ssp585	2071	Ireland	3862133.0	11.753172235631432	22072385.12202706	4837.783040444429	5504.069754731094	4171.496326157764	83.56916375151371	68.22300951345989	98.91531798956751	1020539633.3337473	510269816.66687363	1530809450.0006208	3862133.0
Dublin	ssp585	2072	Ireland	3862133.0	11.844047496571537	23367112.550810657	5121.558915246314	5894.261582583686	4348.856247908942	88.47118443987165	70.67401985763885	106.26834902210442	1080402699.7007487	540201349.8503743	1620604049.5511231	3862133.0
Dublin	ssp585	2073	Ireland	3862133.0	11.829564168621879	23421954.382250417	5133.579042685165	5910.789257812106	4356.368827558224	88.67882335006124	70.77783931273366	106.57980738738877	1082938368.6934497	541469184.3467249	1624407553.0401745	3862133.0
Dublin	ssp585	2074	Ireland	3862133.0	11.822573525056889	22311434.510363407	4890.177426929108	5576.112036147528	4204.2428177106885	84.47423845767409	68.67554686654009	100.27293004880806	1031592329.8943	515796164.94715	1547388494.84145	3862133.0
Dublin	ssp585	2075	Ireland	3862133.0	12.046738430875445	26070681.15718794	5714.121897465991	6709.035683135743	4719.208111796241	98.7072765672376	75.79206592132184	121.62248721315332	1205405000.0407956	602702500.0203978	1808107500.0611935	3862133.0
Dublin	ssp585	2076	Ireland	3862133.0	11.920185358793162	25371749.747693695	5560.931451549445	6498.3988200004915	4623.464083098399	96.06102365491391	74.46893946515999	117.65310784466777	1173089180.956122	586544590.478061	1759633771.434183	3862133.0
Dublin	ssp585	2077	Ireland	3862133.0	11.966294796889029	24922702.44818815	5462.510125630421	6363.069496861834	4561.950754399009	94.36086723334529	73.61886125437569	115.10287321231488	1152327013.0321143	576163506.5160571	1728490519.5481715	3862133.0
Dublin	ssp585	2078	Ireland	3862133.0	12.10842275966722	25866388.540005215	5669.345433425942	6647.468045080675	4691.22282177121	97.93379589968939	75.40532558754774	120.46226621183101	1195959318.8658879	597979659.4329439	1793938978.298832	3862133.0
Dublin	ssp585	2079	Ireland	3862133.0	12.151269871606921	25886935.041057773	5673.848776122395	6653.660141288297	4694.037410956493	98.0115878511024	75.44422156325425	120.57895413895055	1196909307.6656735	598454653.8328367	1795363961.4985104	3862133.0
Dublin	ssp585	2080	Ireland	3862133.0	12.243140345437071	28496285.25237797	6245.761151206272	7440.039657028629	5051.482645383916	107.89095584369993	80.383905559553	135.39800612784683	1317555322.7282903	658777661.3641452	1976332984.0924354	3862133.0
Dublin	ssp585	2081	Ireland	3862133.0	12.215061673684907	27858342.549899533	6105.938093128808	7247.782952172116	4964.0932340855015	105.47561477961644	79.17623502751127	131.77499453172157	1288059379.807942	644029689.903971	1932089069.7119129	3862133.0
Dublin	ssp585	2082	Ireland	3862133.0	12.177207516093373	26930564.360638056	5902.589448907114	6968.178566367285	4837.000331446942	101.96291567642382	77.41988547591495	126.50594587693264	1245162592.3584046	622581296.1792023	1867743888.537607	3862133.0
Dublin	ssp585	2083	Ireland	3862133.0	12.19458185288445	26975249.022602882	5912.383347419953	6981.645176822439	4843.121518017466	102.13209811014241	77.50447669277425	126.75971952751053	1247228634.0790937	623614317.0395468	1870842951.1186404	3862133.0
Dublin	ssp585	2084	Ireland	3862133.0	12.289277172397764	28101137.08075527	6159.153332768421	7320.953906676584	4997.352758860259	106.39486912367029	79.6358621995382	133.15387604780233	1299285236.9196715	649642618.4598358	1948927855.3795073	3862133.0
Dublin	ssp585	2085	Ireland	3862133.0	12.26738208293681	28745881.061801173	6300.467082038756	7515.260311923294	5085.673852154218	108.83596078784444	80.85640803162526	136.81551354406355	1329095644.0131068	664547822.0065534	1993643466.0196602	3862133.0
Dublin	ssp585	2086	Ireland	3862133.0	12.396637507644831	31497234.960332446	6903.50355294972	8344.43545942587	5462.571646473571	119.25297477222095	86.06491502381351	152.44103452062834	1456307346.9285426	728153673.4642713	2184461020.3928137	3862133.0
Dublin	ssp585	2087	Ireland	3862133.0	12.286024690126148	28392410.151522018	6222.994005813187	7408.734832113138	5037.253179513238	107.49767005853701	80.18726266697155	134.80807745010242	1312752549.636304	656376274.818152	1969128824.4544559	3862133.0
Dublin	ssp585	2088	Ireland	3862133.0	12.359502219397275	30167158.57384225	6611.979961390224	7943.590521031563	5280.369401748886	114.21711794342345	83.54698660941477	144.88724927743206	1394809884.8160348	697404942.4080174	2092214827.2240522	3862133.0
Dublin	ssp585	2089	Ireland	3862133.0	12.41146806635397	29901074.382529013	6553.660138636638	7863.400764745382	5243.919512527895	113.2096856594809	83.04327046744349	143.3761008515183	1382507206.08252	691253603.04126	2073760809.12378	3862133.0
Dublin	ssp585	2090	Ireland	3862133.0	12.509581539130993	31533051.833266005	6911.353826469404	8355.229585515435	5467.478067423373	119.38858250571708	86.13271889056159	152.64444612087254	1457963377.2201805	728981688.6100903	2186945065.830271	3862133.0
Dublin	ssp585	2091	Ireland	3862133.0	12.496208612638942	30820785.49092008	6755.24065554427	8140.573975493377	5369.907335595165	116.69184165650135	84.78434846595371	148.59933484704897	1425031003.6758168	712515501.8379084	2137546505.5137253	3862133.0
Dublin	ssp585	2092	Ireland	3862133.0	12.383459966686292	29613525.787441596	6490.635789028438	7776.742284034107	5204.52929402277	112.12098611493583	82.49892069517097	141.74305153470067	1369212098.3642662	684606049.1821331	2053818147.546399	3862133.0
Dublin	ssp585	2093	Ireland	3862133.0	12.549964964006515	32950612.741225332	7222.052107665968	8782.43972216071	5661.664493171225	124.75566807395332	88.81626167467971	160.6950744732269	1523505776.9762137	761752888.4881068	2285258665.4643207	3862133.0
Dublin	ssp585	2094	Ireland	3862133.0	12.631819921941934	32342795.25554855	7088.831836832701	8599.261849764967	5578.4018239004345	122.45438533034715	87.66562030287662	157.24315035781765	1495402704.719316	747701352.359658	2243104057.078974	3862133.0
Dublin	ssp585	2095	Ireland	3862133.0	12.599252827576988	32235613.814771205	7065.34001419657	8566.96059364029	5563.719434752853	122.0485812758272	87.46271827561665	156.63444427603773	1490447059.56967	745223529.784835	2235670589.354505	3862133.0
Dublin	ssp585	2096	Ireland	3862133.0	12.657690212936917	33424330.660957687	7325.880692812787	8925.204026737585	5726.557358887987	126.54923094390475	89.71304310965542	163.38541877815402	1545408616.6301315	772704308.3150657	2318112924.945197	3862133.0
Dublin	ssp585	2097	Ireland	3862133.0	12.80039777350093	35906118.64553379	7869.834223678781	9673.140131678329	6066.528315679234	135.94563035126106	94.41124281333359	177.48001788918853	1660156659.7522926	830078329.8761463	2490234989.628439	3862133.0
Dublin	ssp585	2098	Ireland	3862133.0	12.90061145673171	36715617.87364643	8047.258712032238	9917.098803164332	6177.418620900144	139.01050862231625	95.94368194886115	182.0773352957713	1697584696.6805527	848792348.3402764	2546377045.020829	3862133.0
Helsinki	ssp585	2024	Finland	4453441.0	6.647286971146658	14641322.528858976	3209.0569926259877	3122.6373916132356	3295.47659363874	60.8085764093228	62.992002017332496	58.625150801313126	351549209.8614541	175774604.93072706	527323814.7921812	4453441.0
Helsinki	ssp585	2025	Finland	4453441.0	6.66058033502214	17211077.24671124	3772.2909033881274	3897.0840189111777	3647.497787865077	71.4813230690423	68.32837534719224	74.63427079089236	413250961.1081899	206625480.55409494	619876441.6622849	4453441.0
Helsinki	ssp585	2026	Finland	4453441.0	6.64220458308763	17470384.399161227	3829.125347760728	3975.2313799235035	3683.0193155979523	72.55828170868438	68.86685466701329	76.24970875035545	419477121.6463212	209738560.8231606	629215682.4694817	4453441.0
Helsinki	ssp585	2027	Finland	4453441.0	6.816405156513452	18508215.098034263	4056.5950899794757	4288.002275474281	3825.1879044846696	76.86861687328286	71.02202224931253	82.71521149725321	444396220.41214025	222198110.20607013	666594330.6182103	4453441.0
Helsinki	ssp585	2028	Finland	4453441.0	6.687167916243668	16617598.801358825	3642.2134359136257	3718.227501133738	3566.1993706935136	69.01647883653735	67.09595323093977	70.93700444213492	399001095.488315	199500547.7441575	598501643.2324724	4453441.0
Helsinki	ssp585	2029	Finland	4453441.0	6.674786273388747	18143084.994329132	3976.566574098899	4177.963066138488	3775.170082059309	75.35215264904795	70.26379013719506	80.44051516090082	435629170.9054316	217814585.4527158	653443756.3581474	4453441.0
Helsinki	ssp585	2030	Finland	4453441.0	6.896925033745416	18577965.925374217	4071.882942547136	4309.023072754815	3834.7428123394575	77.15830713217551	71.16686737875885	83.14974688559217	446070990.4467608	223035495.2233804	669106485.6701412	4453441.0
Helsinki	ssp585	2031	Finland	4453441.0	6.6318957598603	16267994.136164565	3565.587755871048	3612.8671910751937	3518.3083206669025	67.5644951134399	66.36996136939104	68.75902885748876	390606823.48380893	195303411.74190447	585910235.2257134	4453441.0
Helsinki	ssp585	2032	Finland	4453441.0	6.842513478353152	18205227.087705646	3990.1867589485455	4196.690820306752	3783.682697590338	75.6102421915652	70.3928349084537	80.8276494746767	437121249.492089	218560624.7460445	655681874.2381334	4453441.0
Helsinki	ssp585	2033	Finland	4453441.0	7.118693655837321	19794724.155268926	4338.569677866524	4675.717333818974	4001.4220219140752	82.21176699882321	73.69359731208269	90.7299366855637	475286274.3440226	237643137.1720113	712929411.5160339	4453441.0
Helsinki	ssp585	2034	Finland	4453441.0	7.112091946264889	19565963.272381462	4288.430306274751	4606.775697880286	3970.084914669217	81.26167361763382	73.218550621488	89.30479661377962	469793552.8041619	234896776.40208095	704690329.2062428	4453441.0
Helsinki	ssp585	2035	Finland	4453441.0	7.224767107839041	19485148.50647255	4270.717480870058	4582.420562948833	3959.0143987912843	80.92603243097952	73.05073002816086	88.8013348337982	467853129.24990827	233926564.62495413	701779693.8748624	4453441.0
Helsinki	ssp585	2036	Finland	4453441.0	7.133655880597942	19673079.85475422	4311.907913370151	4639.057407636461	3984.7584191038422	81.70655193180808	73.44098977857513	89.972114085041	472365502.83271885	236182751.41635942	708548254.2490783	4453441.0
Helsinki	ssp585	2037	Finland	4453441.0	7.358558353464017	20939981.50215416	4589.5849867728775	5020.863383565209	4158.306589980546	86.96826824720083	76.07184793627151	97.86468855813013	502784768.04853815	251392384.02426907	754177152.0728072	4453441.0
Helsinki	ssp585	2038	Finland	4453441.0	7.055389671984249	20160133.588158637	4418.659416582078	4785.84072455286	4051.478108611296	83.7293913375239	74.45240948143304	93.00637319361476	484060030.7553799	242030015.37768996	726090046.1330699	4453441.0
Helsinki	ssp585	2039	Finland	4453441.0	7.483005676784317	22458304.193472475	4922.368042404289	5478.4400850584	4366.295999750178	93.27419048933893	79.22480905734056	107.3235719213373	539240842.3816928	269620421.1908464	808861263.5725391	4453441.0
Helsinki	ssp585	2040	Finland	4453441.0	7.3059633304164615	23429693.892340325	5135.275373662997	5771.1876655391225	4499.36308178687	97.3085818232101	81.24200472427614	113.37515892214407	562564642.5665133	281282321.28325665	843846963.84977	4453441.0
Helsinki	ssp585	2041	Finland	4453441.0	7.174901640861521	20236337.624628734	4435.361671150866	4808.8063245849435	4061.917017716789	84.04588316845366	74.61065539689793	93.48111094000942	485889747.2141572	242944873.6070786	728834620.8212359	4453441.0
Helsinki	ssp585	2042	Finland	4453441.0	7.2345575384788345	21772633.03346987	4772.083952540705	5271.799461495971	4272.3684435854375	90.42644999031575	77.80093880782897	103.0519611728025	522777360.0665788	261388680.0332894	784166040.0998682	4453441.0
Helsinki	ssp585	2043	Finland	4453441.0	7.401774278464465	22430421.45206806	4916.256756617019	5470.037067100904	4362.476446133134	93.1583874389075	79.16690753212484	107.14986734569015	538571356.7057796	269285678.3528898	807857035.0586693	4453441.0
Helsinki	ssp585	2044	Finland	4453441.0	7.443564234976033	22316891.08615336	4891.3733887453045	5435.822436277296	4346.924341213313	92.68687129568372	78.93114946051296	106.44259313085448	535845406.89120966	267922703.44560483	803768110.3368145	4453441.0
Helsinki	ssp585	2045	Finland	4453441.0	7.538698775081943	22701233.019830216	4975.612716674479	5551.651512179911	4399.573921169047	94.28312640141152	79.72927701337686	108.83697578944619	545073746.942761	272536873.4713805	817610620.4141414	4453441.0
Helsinki	ssp585	2046	Finland	4453441.0	7.4018287246970225	21719100.27171496	4760.350744484834	5255.666300419149	4265.035188550519	90.20411686247434	77.68977224390824	102.71846148104036	521491998.03322774	260745999.01661387	782237997.0498416	4453441.0
Helsinki	ssp585	2047	Finland	4453441.0	7.1658545974384245	22106301.944786347	4845.216864610069	5372.357215591348	4318.076513628791	91.81224908388893	78.49383835461558	105.13065981316231	530789002.58708566	265394501.29354283	796183503.8806285	4453441.0
Helsinki	ssp585	2048	Finland	4453441.0	7.821640344934945	25340877.522475258	5554.164936432295	6347.160814346909	4761.169058517682	105.24614044035353	85.21078403284787	125.28149684785917	608453604.6974889	304226802.34874445	912680407.0462334	4453441.0
Helsinki	ssp585	2049	Finland	4453441.0	7.640677832076477	23728478.039010562	5200.762309919486	5861.232202891796	4540.292416947176	98.54949695071187	81.86246228802705	115.23653161339672	569738675.5457087	284869337.7728543	854608013.318563	4453441.0
Helsinki	ssp585	2050	Finland	4453441.0	7.629601223256485	23390804.948894016	5126.751769619969	5759.46770997996	4494.0358292599785	97.14706763729066	81.16124763131643	113.1328876432649	561630889.6685798	280815444.8342899	842446334.5028697	4453441.0
Helsinki	ssp585	2051	Finland	4453441.0	7.681314531817606	23506201.025504038	5152.04406038381	5794.24460978024	4509.843510987379	97.62633248020674	81.40088005277445	113.85178490763899	564401636.6057785	282200818.3028892	846602454.9086677	4453441.0
Helsinki	ssp585	2052	Finland	4453441.0	7.858735507649306	25726913.381923333	5638.775535763381	6463.500388427152	4814.050683099611	106.84943078586161	86.0124292056019	127.68643236612132	617722617.1859232	308861308.5929616	926583925.7788849	4453441.0
Helsinki	ssp585	2053	Finland	4453441.0	7.852478318614735	24989239.12952605	5477.093507840689	6241.18760003345	4712.999415647928	103.78571020640715	84.48056891587467	123.09085149693962	600010501.3538799	300005250.67693996	900015752.0308199	4453441.0
Helsinki	ssp585	2054	Finland	4453441.0	7.92533557825362	26961785.423471432	5909.4324215821425	6835.653606427948	4983.211236736337	111.97812122664756	88.57677442599487	135.37946802730022	647372827.3790697	323686413.68953484	971059241.0686045	4453441.0
Helsinki	ssp585	2055	Finland	4453441.0	8.022031098688318	26033998.696992286	5706.081906189453	6556.046647763	4856.1171646159055	108.12482245958145	86.65012504246182	129.59951987670107	625095967.4867432	312547983.7433716	937643951.2301148	4453441.0
Helsinki	ssp585	2056	Finland	4453441.0	7.8879485859101	25636567.76889977	5618.973757566436	6436.272943406351	4801.67457172652	106.474205931552	85.8248167784471	127.12359508465693	615553350.7955213	307776675.3977606	923330026.1932819	4453441.0
Helsinki	ssp585	2057	Finland	4453441.0	8.174814569711039	28542731.033323236	6255.941048398976	7312.102968301095	5199.779128496858	118.54412998208478	91.8597788037135	145.22848116045606	685332525.273981	342666262.6369905	1027998787.9109714	4453441.0
Helsinki	ssp585	2058	Finland	4453441.0	8.118215594326863	26308062.637157366	5766.150714992758	6638.641259867544	4893.660170117972	109.263069227503	87.2192484264226	131.30689002858338	631676449.6410476	315838224.8205238	947514674.4615715	4453441.0
Helsinki	ssp585	2059	Finland	4453441.0	8.16685413373553	30249124.535762854	6629.945103728208	7826.358544378789	5433.531663077627	125.63115094436188	95.40328928485205	155.85901260387175	726304321.7980369	363152160.89901847	1089456482.6970553	4453441.0
Helsinki	ssp585	2060	Finland	4453441.0	8.001267979849565	25488209.21580585	5586.456814422563	6391.562146583527	4781.3514822616	105.85804080070355	85.51673421302287	126.19934738838423	611991149.9073457	305995574.9536728	917986724.8610184	4453441.0
Helsinki	ssp585	2061	Finland	4453441.0	8.572128239082588	29776539.860447533	6526.3649009193705	7683.935765516637	5368.794036322104	123.66840466361116	94.42191614447668	152.91489318274563	714957206.8859584	357478603.4429792	1072435810.3289376	4453441.0
Helsinki	ssp585	2062	Finland	4453441.0	8.328434287436178	29809262.799003646	6533.537051835779	7693.797473026698	5373.276630644859	123.80431009876601	94.4898688620541	153.1187513354779	715742909.3504096	357871454.6752048	1073614364.0256145	4453441.0
Helsinki	ssp585	2063	Finland	4453441.0	8.267042567048371	28315605.88234931	6206.1601933909915	7243.654292665116	5168.6660941168675	117.60083014900917	91.3881288871757	143.81353141084264	679879078.8925368	339939539.4462684	1019818618.3388052	4453441.0
Helsinki	ssp585	2064	Finland	4453441.0	8.32533485016997	29992368.110755265	6573.669722904626	7748.979895746364	5398.359550062889	124.5647860269928	94.8701068261675	154.2594652278181	720139406.1519006	360069703.0759503	1080209109.227851	4453441.0
Helsinki	ssp585	2065	Finland	4453441.0	8.764994935508437	32824458.76528912	7194.401921158622	8602.486668345608	5786.317173971636	136.32707052177966	100.75124907356093	171.9028919699984	788140041.3332618	394070020.6666309	1182210061.9998927	4453441.0
Helsinki	ssp585	2066	Finland	4453441.0	8.74678389789251	32281858.668566555	7075.475872561896	8438.96335152511	5711.988393598683	134.07353506579688	99.62448134556954	168.5225887860242	775111803.283207	387555901.6416035	1162667704.9248106	4453441.0
Helsinki	ssp585	2067	Finland	4453441.0	8.487797251548812	30680260.909279227	6724.4407472386465	7956.29005420564	5492.591440271652	127.42175347088484	96.29859054811351	158.54491639365614	736656231.6855146	368328115.8427573	1104984347.528272	4453441.0
Helsinki	ssp585	2068	Finland	4453441.0	8.584182999187462	32184378.246723317	7054.110300651049	8409.585690147695	5698.634911154404	133.66867780864783	99.42205271699501	167.91530290030065	772771224.7454138	386385612.3727069	1159156837.1181207	4453441.0
Helsinki	ssp585	2069	Finland	4453441.0	8.635926238136044	31520757.061223574	6908.659081911379	8209.590264380648	5607.727899442109	130.91251561867	98.0439716220061	163.7810596153339	756837178.9684722	378418589.4842361	1135255768.4527082	4453441.0
Helsinki	ssp585	2070	Finland	4453441.0	8.748631035270815	33563192.42160645	7356.316147200776	8825.11872915357	5887.513565247982	139.39519103464818	102.2853093299952	176.50507273930117	805877594.2534015	402938797.12670076	1208816391.3801022	4453441.0
Helsinki	ssp585	2071	Finland	4453441.0	8.625287063121995	32065671.680338524	7028.092423087259	8373.811108497484	5682.373737677035	133.17566378630994	99.17554570582607	167.17578186679378	769920990.4489084	384960495.2244542	1154881485.6733627	4453441.0
Helsinki	ssp585	2072	Finland	4453441.0	8.753355306491237	32345478.561009273	7089.419958576738	8458.136469795518	5720.703447357959	134.33776222718416	99.75659492626319	168.91892952810514	776639364.9413584	388319682.4706792	1164959047.4120376	4453441.0
Helsinki	ssp585	2073	Finland	4453441.0	8.614485022969326	30901480.489625268	6772.927230602161	8022.958968830473	5522.895492373847	128.34052619296625	96.75797690915422	159.92307547677828	741967880.8567734	370983940.4283867	1112951821.28516	4453441.0
Helsinki	ssp585	2074	Finland	4453441.0	8.946187387758677	34359617.408301584	7530.875048394231	9065.13721829457	5996.612878493892	142.70291610950352	103.93917186742286	181.46666035158415	825000359.5797433	412500179.78987163	1237500539.3696148	4453441.0
Helsinki	ssp585	2075	Finland	4453441.0	8.832954242292601	32900787.50989171	7211.1315090167245	8625.489851650498	5796.773166382951	136.64408029253272	100.90975395893747	172.37840662612797	789972752.1284698	394986376.0642349	1184959128.1927047	4453441.0
Helsinki	ssp585	2076	Finland	4453441.0	8.902940239212235	35150058.36625134	7704.122381643492	9303.352301512305	6104.89246177468	145.98578821984813	105.58060792259518	186.3909685171011	843979443.8572534	421989721.9286267	1265969165.78588	4453441.0
Helsinki	ssp585	2077	Finland	4453441.0	8.87549884273746	34148451.331511416	7484.5920726593995	9001.498126659177	5967.686018659622	141.82589776022232	103.50066269278227	180.15113282766237	819930102.6204543	409965051.31022716	1229895153.9306815	4453441.0
Helsinki	ssp585	2078	Finland	4453441.0	9.121642062012334	35737178.65839917	7832.806281292332	9480.292663529459	6185.319899055205	148.42422566811612	106.79982664672916	190.04862468950307	858076645.4175227	429038322.70876133	1287114968.1262841	4453441.0
Helsinki	ssp585	2079	Finland	4453441.0	9.031211009525446	34257177.902200185	7508.422553906253	9034.2650383736	5982.580069438905	142.27746270378674	103.72644516456447	180.82848024300898	822540709.6842117	411270354.84210587	1233811064.5263176	4453441.0
Helsinki	ssp585	2080	Finland	4453441.0	9.349109562686746	38569533.36051934	8453.596352989904	10333.879012113619	6573.313693866187	160.18760680958889	112.68151721746554	207.69369640171217	926083620.5808184	463041810.2904092	1389125430.8712277	4453441.0
Helsinki	ssp585	2081	Finland	4453441.0	9.103770754225362	35535152.023317255	7788.526470863419	9419.407924189703	6157.645017537134	147.5851653952559	106.38029651029908	188.79003428021275	853225833.3550166	426612916.6775083	1279838750.0325248	4453441.0
Helsinki	ssp585	2082	Finland	4453441.0	9.214807109856707	37265909.73588614	8167.8706270429	9941.00613893649	6394.73511514931	154.77337618723448	109.97440190628834	199.57235046818056	894782632.9621588	447391316.4810794	1342173949.4432383	4453441.0
Helsinki	ssp585	2083	Finland	4453441.0	9.421343493989362	37894808.79785226	8305.711517336844	10130.537363090665	6480.885671583026	157.38532989482775	111.28037876008499	203.4902810295705	909882974.333716	454941487.166858	1364824461.500574	4453441.0
Helsinki	ssp585	2084	Finland	4453441.0	9.710655041734856	41197321.10181734	9029.54983053467	11125.815043737673	6933.284617331667	171.10137715644515	118.13840239089367	224.06435192199658	989178788.542336	494589394.271168	1483768182.813504	4453441.0
Helsinki	ssp585	2085	Finland	4453441.0	9.699999985417826	41646343.1163471	9127.965614541194	11261.136746746643	6994.794482335743	172.96626261513137	119.0708451202368	226.8616801100259	999960146.1763359	499980073.08816797	1499940219.264504	4453441.0
Helsinki	ssp585	2086	Finland	4453441.0	9.62245476525726	40908278.9051043	8966.198116186606	11038.706436509088	6893.6897958641275	169.9009224523225	117.53817503883235	222.26366986581263	982238667.1379464	491119333.5689732	1473358000.7069197	4453441.0
Helsinki	ssp585	2087	Finland	4453441.0	9.731414916048465	41632301.69230414	9124.888042148217	11256.9050847063	6992.870999590133	172.9079455467703	119.04168658605627	226.77420450748434	999623000.9821159	499811500.49105793	1499434501.4731739	4453441.0
Helsinki	ssp585	2088	Finland	4453441.0	9.809029698711903	42710155.52577193	9361.129978250745	11581.737746847277	7140.522209654213	177.3845054382232	121.27996653178269	233.48904434466365	1025503085.4317918	512751542.7158959	1538254628.1476877	4453441.0
Helsinki	ssp585	2089	Finland	4453441.0	9.848761340893553	42989556.41262499	9422.368528793882	11665.94075384409	7178.796303743674	178.54491769903848	121.86017266219034	235.22966273588656	1032211711.7061055	516105855.85305274	1548317567.5591583	4453441.0
Helsinki	ssp585	2090	Finland	4453441.0	9.772106273344473	41871147.650968574	9177.237841307542	11328.886058550375	7025.589624064713	173.8999244270168	119.53767602617953	228.2621728278541	1005357872.8068155	502678936.40340775	1508036809.2102232	4453441.0
Helsinki	ssp585	2091	Finland	4453441.0	9.933759867244678	44671463.538686104	9791.005707108645	12172.816874026888	7409.194540190401	185.53024144878128	125.35283453706177	245.70764836050083	1072595571.8431804	536297785.9215902	1608893357.7647705	4453441.0
Helsinki	ssp585	2092	Finland	4453441.0	9.919645808255613	43139195.78414219	9455.166199263404	11711.037550739682	7199.294847787125	179.1664023455799	122.17091498546105	236.16188970569874	1035804666.0117942	517902333.0058971	1553706999.0176914	4453441.0
Helsinki	ssp585	2093	Finland	4453441.0	10.141367779498683	46400993.80274319	10170.080833477321	12694.045172783819	7646.116494170824	192.7133543818423	128.94439100359227	256.4823177600923	1114122899.4846842	557061449.7423421	1671184349.2270265	4453441.0
Helsinki	ssp585	2094	Finland	4453441.0	10.099139232685665	45740673.94043715	10025.353192423945	12495.044666335427	7555.661718512463	189.97090330049426	127.57316546291824	252.36864113807025	1098268120.9705167	549134060.4852583	1647402181.455775	4453441.0
Helsinki	ssp585	2095	Finland	4453441.0	10.083564324932489	44601548.88948341	9775.681948379286	12151.746705774021	7399.617190984552	185.2398708022913	125.20764921381675	245.27209239076578	1070916868.3219304	535458434.1609652	1606375302.4828956	4453441.0
Helsinki	ssp585	2096	Finland	4453441.0	10.343411546575478	47995892.611796334	10519.647695735544	13174.699608388877	7864.5957830822135	199.33731378880822	132.25637070707523	266.4182568705412	1152417624.2287483	576208812.1143742	1728626436.3431225	4453441.0
Helsinki	ssp585	2097	Finland	4453441.0	10.22659142853314	47387140.96462068	10386.222677176498	12991.240207870189	7781.205146482809	196.80903664863712	130.99223213698968	262.62584116028455	1137801037.50001	568900518.750005	1706701556.250015	4453441.0
Helsinki	ssp585	2098	Finland	4453441.0	10.325267461294214	47170676.05683728	10338.778313826711	12926.004208264232	7751.552419389192	195.91001110917915	130.5427193672607	261.2773028510976	1132603551.6073244	566301775.8036622	1698905327.4109864	4453441.0
Istanbul	ssp585	2024	Turkey		14.731734889725397	0.0	0.0	0.0	0.0	0.0	0.0	0.0	0.0	0.0	0.0
Istanbul	ssp585	2025	Turkey		14.762029020014205	0.0	0.0	0.0	0.0	0.0	0.0	0.0	0.0	0.0	0.0
Istanbul	ssp585	2026	Turkey		14.810680325964302	0.0	0.0	0.0	0.0	0.0	0.0	0.0	0.0	0.0	0.0
Istanbul	ssp585	2027	Turkey		14.896772241152531	0.0	0.0	0.0	0.0	0.0	0.0	0.0	0.0	0.0	0.0
Istanbul	ssp585	2028	Turkey		14.947423968252416	0.0	0.0	0.0	0.0	0.0	0.0	0.0	0.0	0.0	0.0
Istanbul	ssp585	2029	Turkey		15.069870883735964	0.0	0.0	0.0	0.0	0.0	0.0	0.0	0.0	0.0	0.0
Istanbul	ssp585	2030	Turkey		14.945016610965341	0.0	0.0	0.0	0.0	0.0	0.0	0.0	0.0	0.0	0.0
Istanbul	ssp585	2031	Turkey		14.82135418213023	0.0	0.0	0.0	0.0	0.0	0.0	0.0	0.0	0.0	0.0
Istanbul	ssp585	2032	Turkey		15.121104008773514	0.0	0.0	0.0	0.0	0.0	0.0	0.0	0.0	0.0	0.0
Istanbul	ssp585	2033	Turkey		15.195295740402647	0.0	0.0	0.0	0.0	0.0	0.0	0.0	0.0	0.0	0.0
Istanbul	ssp585	2034	Turkey		15.183644294105925	0.0	0.0	0.0	0.0	0.0	0.0	0.0	0.0	0.0	0.0
Istanbul	ssp585	2035	Turkey		15.16656962832146	0.0	0.0	0.0	0.0	0.0	0.0	0.0	0.0	0.0	0.0
Istanbul	ssp585	2036	Turkey		15.193556333207589	0.0	0.0	0.0	0.0	0.0	0.0	0.0	0.0	0.0	0.0
Istanbul	ssp585	2037	Turkey		15.327693608160757	0.0	0.0	0.0	0.0	0.0	0.0	0.0	0.0	0.0	0.0
Istanbul	ssp585	2038	Turkey		15.26965389909682	0.0	0.0	0.0	0.0	0.0	0.0	0.0	0.0	0.0	0.0
Istanbul	ssp585	2039	Turkey		15.302325865600437	0.0	0.0	0.0	0.0	0.0	0.0	0.0	0.0	0.0	0.0
Istanbul	ssp585	2040	Turkey		15.20947608147443	0.0	0.0	0.0	0.0	0.0	0.0	0.0	0.0	0.0	0.0
Istanbul	ssp585	2041	Turkey		15.40788107999789	0.0	0.0	0.0	0.0	0.0	0.0	0.0	0.0	0.0	0.0
Istanbul	ssp585	2042	Turkey		15.492086511456534	0.0	0.0	0.0	0.0	0.0	0.0	0.0	0.0	0.0	0.0
Istanbul	ssp585	2043	Turkey		15.781995761262047	0.0	0.0	0.0	0.0	0.0	0.0	0.0	0.0	0.0	0.0
Istanbul	ssp585	2044	Turkey		15.34822548743068	0.0	0.0	0.0	0.0	0.0	0.0	0.0	0.0	0.0	0.0
Istanbul	ssp585	2045	Turkey		15.781396125236068	0.0	0.0	0.0	0.0	0.0	0.0	0.0	0.0	0.0	0.0
Istanbul	ssp585	2046	Turkey		15.639209311250882	0.0	0.0	0.0	0.0	0.0	0.0	0.0	0.0	0.0	0.0
Istanbul	ssp585	2047	Turkey		15.434560565902604	0.0	0.0	0.0	0.0	0.0	0.0	0.0	0.0	0.0	0.0
Istanbul	ssp585	2048	Turkey		15.53652275649457	0.0	0.0	0.0	0.0	0.0	0.0	0.0	0.0	0.0	0.0
Istanbul	ssp585	2049	Turkey		15.71024080181969	0.0	0.0	0.0	0.0	0.0	0.0	0.0	0.0	0.0	0.0
Istanbul	ssp585	2050	Turkey		15.78353852379284	0.0	0.0	0.0	0.0	0.0	0.0	0.0	0.0	0.0	0.0
Istanbul	ssp585	2051	Turkey		15.917012518262794	0.0	0.0	0.0	0.0	0.0	0.0	0.0	0.0	0.0	0.0
Istanbul	ssp585	2052	Turkey		16.001375458220977	0.0	0.0	0.0	0.0	0.0	0.0	0.0	0.0	0.0	0.0
Istanbul	ssp585	2053	Turkey		15.965421687389544	0.0	0.0	0.0	0.0	0.0	0.0	0.0	0.0	0.0	0.0
Istanbul	ssp585	2054	Turkey		16.23061255971394	0.0	0.0	0.0	0.0	0.0	0.0	0.0	0.0	0.0	0.0
Istanbul	ssp585	2055	Turkey		16.12216525687497	0.0	0.0	0.0	0.0	0.0	0.0	0.0	0.0	0.0	0.0
Istanbul	ssp585	2056	Turkey		16.332146025577167	0.0	0.0	0.0	0.0	0.0	0.0	0.0	0.0	0.0	0.0
Istanbul	ssp585	2057	Turkey		16.28827138079853	0.0	0.0	0.0	0.0	0.0	0.0	0.0	0.0	0.0	0.0
Istanbul	ssp585	2058	Turkey		16.288871325031128	0.0	0.0	0.0	0.0	0.0	0.0	0.0	0.0	0.0	0.0
Istanbul	ssp585	2059	Turkey		16.336496535461983	0.0	0.0	0.0	0.0	0.0	0.0	0.0	0.0	0.0	0.0
Istanbul	ssp585	2060	Turkey		16.177697688327445	0.0	0.0	0.0	0.0	0.0	0.0	0.0	0.0	0.0	0.0
Istanbul	ssp585	2061	Turkey		16.360448119700273	0.0	0.0	0.0	0.0	0.0	0.0	0.0	0.0	0.0	0.0
Istanbul	ssp585	2062	Turkey		16.28987946810788	0.0	0.0	0.0	0.0	0.0	0.0	0.0	0.0	0.0	0.0
Istanbul	ssp585	2063	Turkey		16.4511023317535	0.0	0.0	0.0	0.0	0.0	0.0	0.0	0.0	0.0	0.0
Istanbul	ssp585	2064	Turkey		16.394134725660063	0.0	0.0	0.0	0.0	0.0	0.0	0.0	0.0	0.0	0.0
Istanbul	ssp585	2065	Turkey		16.50110944107249	0.0	0.0	0.0	0.0	0.0	0.0	0.0	0.0	0.0	0.0
Istanbul	ssp585	2066	Turkey		16.522482204027682	0.0	0.0	0.0	0.0	0.0	0.0	0.0	0.0	0.0	0.0
Istanbul	ssp585	2067	Turkey		16.827328905700977	0.0	0.0	0.0	0.0	0.0	0.0	0.0	0.0	0.0	0.0
Istanbul	ssp585	2068	Turkey		16.733372303480586	0.0	0.0	0.0	0.0	0.0	0.0	0.0	0.0	0.0	0.0
Istanbul	ssp585	2069	Turkey		16.804187669652034	0.0	0.0	0.0	0.0	0.0	0.0	0.0	0.0	0.0	0.0
Istanbul	ssp585	2070	Turkey		16.702092632790922	0.0	0.0	0.0	0.0	0.0	0.0	0.0	0.0	0.0	0.0
Istanbul	ssp585	2071	Turkey		16.925540955302854	0.0	0.0	0.0	0.0	0.0	0.0	0.0	0.0	0.0	0.0
Istanbul	ssp585	2072	Turkey		16.891527859681467	0.0	0.0	0.0	0.0	0.0	0.0	0.0	0.0	0.0	0.0
Istanbul	ssp585	2073	Turkey		17.04514864916749	0.0	0.0	0.0	0.0	0.0	0.0	0.0	0.0	0.0	0.0
Istanbul	ssp585	2074	Turkey		16.915949047988782	0.0	0.0	0.0	0.0	0.0	0.0	0.0	0.0	0.0	0.0
Istanbul	ssp585	2075	Turkey		17.076099342705454	0.0	0.0	0.0	0.0	0.0	0.0	0.0	0.0	0.0	0.0
Istanbul	ssp585	2076	Turkey		17.117287964204234	0.0	0.0	0.0	0.0	0.0	0.0	0.0	0.0	0.0	0.0
Istanbul	ssp585	2077	Turkey		17.13436003323319	0.0	0.0	0.0	0.0	0.0	0.0	0.0	0.0	0.0	0.0
Istanbul	ssp585	2078	Turkey		17.34139167921357	0.0	0.0	0.0	0.0	0.0	0.0	0.0	0.0	0.0	0.0
Istanbul	ssp585	2079	Turkey		17.175483265932574	0.0	0.0	0.0	0.0	0.0	0.0	0.0	0.0	0.0	0.0
Istanbul	ssp585	2080	Turkey		17.443744004600195	0.0	0.0	0.0	0.0	0.0	0.0	0.0	0.0	0.0	0.0
Istanbul	ssp585	2081	Turkey		17.27799616123383	0.0	0.0	0.0	0.0	0.0	0.0	0.0	0.0	0.0	0.0
Istanbul	ssp585	2082	Turkey		17.53042196394525	0.0	0.0	0.0	0.0	0.0	0.0	0.0	0.0	0.0	0.0
Istanbul	ssp585	2083	Turkey		17.691629298904132	0.0	0.0	0.0	0.0	0.0	0.0	0.0	0.0	0.0	0.0
Istanbul	ssp585	2084	Turkey		17.58133341090711	0.0	0.0	0.0	0.0	0.0	0.0	0.0	0.0	0.0	0.0
Istanbul	ssp585	2085	Turkey		17.655758689964852	0.0	0.0	0.0	0.0	0.0	0.0	0.0	0.0	0.0	0.0
Istanbul	ssp585	2086	Turkey		17.783685066414385	0.0	0.0	0.0	0.0	0.0	0.0	0.0	0.0	0.0	0.0
Istanbul	ssp585	2087	Turkey		17.925968165185548	0.0	0.0	0.0	0.0	0.0	0.0	0.0	0.0	0.0	0.0
Istanbul	ssp585	2088	Turkey		17.866365920371052	0.0	0.0	0.0	0.0	0.0	0.0	0.0	0.0	0.0	0.0
Istanbul	ssp585	2089	Turkey		18.066813261147583	0.0	0.0	0.0	0.0	0.0	0.0	0.0	0.0	0.0	0.0
Istanbul	ssp585	2090	Turkey		17.86712220160246	0.0	0.0	0.0	0.0	0.0	0.0	0.0	0.0	0.0	0.0
Istanbul	ssp585	2091	Turkey		17.99401125276721	0.0	0.0	0.0	0.0	0.0	0.0	0.0	0.0	0.0	0.0
Istanbul	ssp585	2092	Turkey		18.07876581785103	0.0	0.0	0.0	0.0	0.0	0.0	0.0	0.0	0.0	0.0
Istanbul	ssp585	2093	Turkey		18.26211869723869	0.0	0.0	0.0	0.0	0.0	0.0	0.0	0.0	0.0	0.0
Istanbul	ssp585	2094	Turkey		18.393053052190684	0.0	0.0	0.0	0.0	0.0	0.0	0.0	0.0	0.0	0.0
Istanbul	ssp585	2095	Turkey		18.21207325794355	0.0	0.0	0.0	0.0	0.0	0.0	0.0	0.0	0.0	0.0
Istanbul	ssp585	2096	Turkey		18.354059857931446	0.0	0.0	0.0	0.0	0.0	0.0	0.0	0.0	0.0	0.0
Istanbul	ssp585	2097	Turkey		18.423868352719044	0.0	0.0	0.0	0.0	0.0	0.0	0.0	0.0	0.0	0.0
Istanbul	ssp585	2098	Turkey		18.535914373135647	0.0	0.0	0.0	0.0	0.0	0.0	0.0	0.0	0.0	0.0
Jerusalem	ssp585	2024	Israel	5967213.5	20.464478203113146	-2715781.1607728517	-595.2397064707468	212.34646970018252	-1402.8258826416754	-16.819418550026626	-47.24554719382344	13.60671009377021	-63974471.55297604	-31987235.77648802	-95961707.32946406	5967213.5
Jerusalem	ssp585	2025	Israel	5967213.5	20.448890631519497	-4069625.869618834	-891.9727933410988	-195.66152474655223	-1588.2840619356457	-25.204070869852877	-51.43787335373655	1.0297316140309007	-95866400.49933057	-47933200.24966528	-143799600.74899584	5967213.5
Jerusalem	ssp585	2026	Israel	5967213.5	20.568025234932634	-3784395.6382940775	-829.4565782562208	-109.70172900484454	-1549.211427507597	-23.43757852022423	-50.554627178922225	3.679470138473853	-89147356.42335579	-44573678.211677894	-133721034.63503368	5967213.5
Jerusalem	ssp585	2027	Israel	5967213.5	20.625707971310582	-3754475.330392967	-822.8987025518675	-100.68464991135875	-1545.112755192376	-23.25227559928077	-50.461975718450496	3.957424519888967	-88442536.78828207	-44221268.39414103	-132663805.1824231	5967213.5
Jerusalem	ssp585	2028	Israel	5967213.5	20.623436729259762	-3634652.6215899615	-796.6361910334008	-64.57369657346703	-1528.6986854933343	-22.510187716698304	-50.090931777159255	5.070556343762725	-85619925.53136584	-42809962.76568292	-128429888.29704876	5967213.5
Jerusalem	ssp585	2029	Israel	5967213.5	20.738190947818925	-1972305.210317296	-432.28607349418667	436.40771504295276	-1300.9798620313254	-12.214911613602617	-44.94329372561142	20.513470498406228	-46460733.06411851	-23230366.532059256	-69691099.59617777	5967213.5
Jerusalem	ssp585	2030	Israel	5967213.5	20.733453662329698	-2667338.8459002515	-584.6222128000397	226.94552349740457	-1396.1899490974836	-16.519404844525205	-47.095540341072734	14.056730652022289	-62833337.083254755	-31416668.541627377	-94250005.62488213	5967213.5
Jerusalem	ssp585	2031	Israel	5967213.5	20.67831500934959	-2005163.8447371544	-439.48796596977195	426.5051128890225	-1305.4810448285662	-12.418412224503292	-45.04504403106177	20.208219582055186	-47234769.57461727	-23617384.787308633	-70852154.3619259	5967213.5
Jerusalem	ssp585	2032	Israel	5967213.5	20.687252171419136	-3712024.127197438	-813.594329248738	-87.89113661955548	-1539.29752187792	-22.98936614073864	-50.33052098917942	4.351788707702234	-87442532.32163015	-43721266.160815075	-131163798.48244523	5967213.5
Jerusalem	ssp585	2033	Israel	5967213.5	20.8287263790761	-3289441.369312658	-720.9734508082383	39.46257123613145	-1481.4094728526077	-20.372219965799964	-49.02194790171011	8.277507970110186	-77487934.72239463	-38743967.361197315	-116231902.08359194	5967213.5
Jerusalem	ssp585	2034	Israel	5967213.5	20.8174864218665	-4800919.159374586	-1052.2562541094828	-416.05128330308	-1688.4612249158856	-29.73312796064034	-53.702401899130265	-5.763854022150333	-113093157.36697479	-56546578.68348739	-169639736.0504622	5967213.5
Jerusalem	ssp585	2035	Israel	5967213.5	20.85474651362627	-3603572.3679642593	-789.8240806496849	-55.20704479585788	-1524.441116503512	-22.317701001670493	-49.99468841964536	5.359286416304407	-84887781.56109428	-42443890.78054714	-127331672.34164143	5967213.5
Jerusalem	ssp585	2036	Israel	5967213.5	20.923979787508152	-3434354.346828987	-752.7351993049676	-4.209832946871529	-1501.2605656630637	-21.269697294747743	-49.470686566184	6.931291976688492	-80901586.48921712	-40450793.24460856	-121352379.73382568	5967213.5
Jerusalem	ssp585	2037	Israel	5967213.5	20.935868300868286	-3756458.7912107604	-823.3334336900141	-101.28240522631017	-1545.3844621537175	-23.264559599977808	-50.46811771879903	3.9389985188434125	-88489260.30912286	-44244630.15456143	-132733890.46368429	5967213.5
Jerusalem	ssp585	2038	Israel	5967213.5	20.994424180713853	-4306551.059336592	-943.901602046361	-267.0636367162872	-1620.7395673764345	-26.67139967692529	-52.171537757272745	-1.1712615965777857	-101447543.79199155	-50723771.89599577	-152171315.68798733	5967213.5
Jerusalem	ssp585	2039	Israel	5967213.5	20.94464896367	-4573425.46797855	-1002.3946231185707	-347.4915406905759	-1657.2977055465656	-28.324210457143494	-52.99794314738187	-3.650477766905105	-107734187.76407944	-53867093.88203972	-161601281.64611915	5967213.5
Jerusalem	ssp585	2040	Israel	5967213.5	20.94250959376524	-4977523.747516826	-1090.9641090447683	-469.2745838390972	-1712.653634250439	-30.826878270394083	-54.24927705400718	-7.404479486781078	-117253354.57410754	-58626677.28705377	-175880031.86116132	5967213.5
Jerusalem	ssp585	2041	Israel	5967213.5	21.049741670368533	-4552764.998597737	-997.8663010625021	-341.26509786348174	-1654.4675042615227	-28.196255713596756	-52.9339657756085	-3.4585456515849913	-107247498.10374692	-53623749.05187346	-160871247.1556204	5967213.5
Jerusalem	ssp585	2042	Israel	5967213.5	21.143222336819193	-3655457.634246926	-801.1961938075299	-70.84370038789461	-1531.548687227165	-22.639037647933698	-50.15535674277696	4.877281446909599	-86110020.13457146	-43055010.06728573	-129165030.2018572	5967213.5
Jerusalem	ssp585	2043	Israel	5967213.5	21.31662811183008	-3953764.660951902	-866.5785558250591	-160.74444816199707	-1572.4126634881206	-24.486517412148608	-51.079096624884414	2.10606180058722	-93137108.57219796	-46568554.28609898	-139705662.85829693	5967213.5
Jerusalem	ssp585	2044	Israel	5967213.5	21.104478943199066	-4663082.500339691	-1022.045479526492	-374.5114682514675	-1669.5794908015164	-28.87947579848123	-53.27557581805074	-4.4833757789117	-109846199.34629394	-54923099.67314697	-164769299.01944092	5967213.5
Jerusalem	ssp585	2045	Israel	5967213.5	21.36230952962793	-4410341.531718424	-966.6501987327895	-298.3429571601266	-1634.9574403054523	-27.31419646103656	-52.492936149328386	-2.135456772744625	-103892490.6525007	-51946245.32625035	-155838735.97875106	5967213.5
Jerusalem	ssp585	2046	Israel	5967213.5	21.363944691523372	-3377239.38871275	-740.2168523205871	13.002894156651791	-1493.4365987978258	-20.915972038862073	-49.29382393824114	7.461879860517094	-79556154.34761673	-39778077.173808366	-119334231.5214251	5967213.5
Jerusalem	ssp585	2047	Israel	5967213.5	21.41879896112449	-5067044.373792095	-1110.5850682283888	-496.2534027165759	-1724.916733740202	-31.38129881941783	-54.52648732851901	-8.236110310316555	-119362152.897689	-59681076.4488445	-179043229.3465335	5967213.5
Jerusalem	ssp585	2048	Israel	5967213.5	21.273897388229862	-4502646.488079496	-986.8814220448053	-326.16088921414826	-1647.6019548754623	-27.885860966889673	-52.77876840225494	-2.9929535315243427	-106066878.2247452	-53033439.1123726	-159100317.3371178	5967213.5
Jerusalem	ssp585	2049	Israel	5967213.5	21.463136100226752	-2980963.5130973803	-653.3618658843418	132.42850050648872	-1439.1522322751725	-18.461750060477442	-48.06671294904882	11.143212828094015	-70221256.49286024	-35110628.24643012	-105331884.73929036	5967213.5
Jerusalem	ssp585	2050	Israel	5967213.5	21.521565177007	-5148408.817234234	-1128.4183709006386	-520.7741938909192	-1736.062547910358	-31.885206368785184	-54.778441103202695	-8.991971634367609	-121278819.58188225	-60639409.79094113	-181918229.3728234	5967213.5
Jerusalem	ssp585	2051	Israel	5967213.5	21.592280775969723	-4109070.551683356	-900.618203108665	-207.54896317695534	-1593.6874430403745	-25.44836029449383	-51.56001806605699	0.6632974770695128	-96795581.65983866	-48397790.82991933	-145193372.48975798	5967213.5
Jerusalem	ssp585	2052	Israel	5967213.5	21.56536344087517	-5377873.632929592	-1178.7120291352376	-589.9279739634924	-1767.4960843069823	-33.306331470259	-55.48900365393959	-11.123659286578281	-126684222.09963676	-63342111.04981838	-190026333.14945513	5967213.5
Jerusalem	ssp585	2053	Israel	5967213.5	21.525540733699764	-5096075.381808678	-1116.9480288895577	-505.00247362568257	-1728.8935841534324	-31.561094114345458	-54.616384975982825	-8.505803252707985	-120046023.683501	-60023011.8417505	-180069035.5252515	5967213.5
Jerusalem	ssp585	2054	Israel	5967213.5	21.769941990823746	-4434672.7872503605	-971.9830766575976	-305.67566430673764	-1638.2904890084574	-27.464885175042802	-52.568280506331476	-2.361489843753951	-104465651.42015003	-52232825.71007501	-156698477.13022503	5967213.5
Jerusalem	ssp585	2055	Israel	5967213.5	21.73049090749063	-4323155.59982691	-947.5409533867044	-272.06774480925947	-1623.0141619641493	-26.774235177948526	-52.222955507784356	-1.3255148481126113	-101838689.70558414	-50919344.85279207	-152758034.5583762	5967213.5
Jerusalem	ssp585	2056	Israel	5967213.5	21.865865030623766	-4764726.257909331	-1044.323563377372	-405.14383354642746	-1683.5032932083166	-29.508977514692596	-53.590326676156366	-5.427628353228549	-112240576.98286542	-56120288.49143271	-168360865.47429812	5967213.5
Jerusalem	ssp585	2057	Israel	5967213.5	21.861206777967954	-3866822.4644190622	-847.5227319274504	-134.54269030278533	-1560.5027735521155	-23.94806563471309	-50.809870736166644	2.9137394667405445	-91089049.192752	-45544524.596376	-136633573.789128	5967213.5
Jerusalem	ssp585	2058	Israel	5967213.5	21.873172162379497	-5921131.65238816	-1297.7822799754717	-753.6495688688144	-1841.9149910821286	-36.67084557099381	-57.17126070430698	-16.17043043768043	-139481514.16932935	-69740757.08466467	-209222271.25399402	5967213.5
Jerusalem	ssp585	2059	Israel	5967213.5	21.987929763965568	-4691496.780762508	-1028.2732670164244	-383.0746760501245	-1673.4718579827243	-29.05545156638636	-53.36356370200325	-4.7473394307691805	-110515542.14933869	-55257771.074669346	-165773313.22400802	5967213.5
Jerusalem	ssp585	2060	Israel	5967213.5	21.99724324489662	-5683173.234533668	-1245.6270103087336	-681.9360730770497	-1809.3179475404174	-35.19711775919289	-56.43439679840653	-13.959838719979025	-133876031.5723842	-66938015.7861921	-200814047.3585763	5967213.5
Jerusalem	ssp585	2061	Israel	5967213.5	21.9253770266127	-6024035.4027787205	-1320.3365266364165	-784.6616580276136	-1856.011395245219	-37.308150694538206	-57.489913266079185	-17.126388122997028	-141905572.9068832	-70952786.4534416	-212858359.3603248	5967213.5
Jerusalem	ssp585	2062	Israel	5967213.5	22.02191587808142	-5559765.419759032	-1218.5787221389503	-644.7446768435977	-1792.4127674343029	-34.43282654198464	-56.05225118980237	-12.81340189416661	-130968967.53874597	-65484483.769372985	-196453451.30811894	5967213.5
Jerusalem	ssp585	2063	Israel	5967213.5	22.109928342588898	-4115577.149535694	-902.0443067475337	-209.50985568039982	-1594.5787578146676	-25.48865705853209	-51.580166448076106	0.6028523310122225	-96948854.74576457	-48474427.372882284	-145423282.11864686	5967213.5
Jerusalem	ssp585	2064	Israel	5967213.5	22.073511920253058	-4615953.476585272	-1011.7158304844277	-360.3082008186286	-1663.1234601502263	-28.587595588164966	-53.12963571289252	-4.045555463437047	-108736001.5022826	-54368000.7511413	-163104002.2534239	5967213.5
Jerusalem	ssp585	2065	Israel	5967213.5	22.102770916320907	-5906136.641173388	-1294.4957021749735	-749.1305243931295	-1839.8608799568174	-36.57797823196572	-57.12482703479295	-16.03112942913831	-139128283.23443213	-69564141.61721607	-208692424.8516482	5967213.5
Jerusalem	ssp585	2066	Israel	5967213.5	22.20053417183448	-5379143.642167128	-1178.9903873242863	-590.3107164734345	-1767.670058175138	-33.314196911420915	-55.492936374520504	-11.135457448320984	-126714139.15297385	-63357069.57648692	-190071208.72946078	5967213.5
Jerusalem	ssp585	2067	Israel	5967213.5	22.459817172413445	-5853946.024179078	-1283.056662833755	-733.401845298954	-1832.7114803685556	-36.254750482878165	-56.963213160249126	-15.546287805506836	-137898851.64750534	-68949425.82375267	-206848277.471258	5967213.5
Jerusalem	ssp585	2068	Israel	5967213.5	22.25325240880315	-5975011.036178882	-1309.591459984397	-769.887191381087	-1849.2957285877071	-37.00453221713567	-57.338104027377895	-16.670960406893165	-140750727.29864886	-70375363.64932443	-211126090.9479733	5967213.5
Jerusalem	ssp585	2069	Israel	5967213.5	22.424886095945617	-6017176.976846775	-1318.8333099937981	-782.5947351440134	-1855.071884843583	-37.26567498331017	-57.468675410465146	-17.062674556154867	-141744011.9604347	-70872005.98021735	-212616017.94065207	5967213.5
Jerusalem	ssp585	2070	Israel	5967213.5	22.447429520822187	-5692413.432051528	-1247.6522590797713	-684.7207901372265	-1810.583728022316	-35.25434429562468	-56.4630100666224	-14.045678524626737	-134093698.87260287	-67046849.43630143	-201140548.3089043	5967213.5
Jerusalem	ssp585	2071	Israel	5967213.5	22.588943433080228	-6534283.377746246	-1432.1716992320385	-938.4350203465938	-1925.908378117483	-40.46822646914087	-59.0699511533805	-21.86650178490099	-153925261.7651102	-76962630.8825551	-230887892.6476653	5967213.5
Jerusalem	ssp585	2072	Israel	5967213.5	22.49201291225767	-7734053.510517801	-1695.135016003886	-1300.0095809078841	-2090.2604510998876	-47.8986617038999	-62.78516877076002	-33.01215463703954	-182187723.16581556	-91093861.58290778	-273281584.7487233	5967213.5
Jerusalem	ssp585	2073	Israel	5967213.5	22.609144341112245	-7354656.056432866	-1611.9794096291057	-1185.6706221425611	-2038.28819711565	-45.54897143089884	-61.610323634259466	-29.48761922753784	-173250422.9207835	-86625211.46039174	-259875634.38117522	5967213.5
Jerusalem	ssp585	2074	Israel	5967213.5	22.527647550707478	-8050050.638155099	-1764.3946604175403	-1395.2415919766588	-2133.5477288584216	-49.85570007912165	-63.76368795837089	-35.947712199872164	-189631529.5905946	-94815764.7952973	-284447294.3858919	5967213.5
Jerusalem	ssp585	2075	Israel	5967213.5	22.760525915140786	-7788584.958334552	-1707.0871141555026	-1316.443715866357	-2097.7305124446484	-48.23638672321172	-62.95403128041592	-33.518742166007264	-183472296.68281522	-91736148.34140761	-275208445.02422285	5967213.5
Jerusalem	ssp585	2076	Israel	5967213.5	22.737268524168734	-6696711.90718063	-1467.7724728066978	-987.3860840117504	-1948.158861601645	-41.47418138939823	-59.57292861350916	-23.375434165286926	-157751519.7441348	-78875759.8720674	-236627279.61620224	5967213.5
Jerusalem	ssp585	2077	Israel	5967213.5	22.792065875852675	-8649431.630282104	-1895.7658367741442	-1575.876959466989	-2215.654714081299	-53.56779585588274	-65.61973584675144	-41.515855865013755	-203750886.03362706	-101875443.01681353	-305626329.0504406	5967213.5
Jerusalem	ssp585	2078	Israel	5967213.5	22.817692311358755	-7787955.848243801	-1706.9492270123244	-1316.254121044487	-2097.6443329801614	-48.2324905087143	-62.95208317316722	-33.51289784426111	-183457477.01097062	-91728738.50548531	-275186215.51645595	5967213.5
Jerusalem	ssp585	2079	Israel	5967213.5	22.8590045519279	-8746821.727893598	-1917.1116115931018	-1605.227399843056	-2228.995823343148	-54.1709537384159	-65.92131478801802	-42.42059268881357	-206045062.05899397	-103022531.02949698	-309067593.08849096	5967213.5
Jerusalem	ssp585	2080	Israel	5967213.5	22.892315386358405	-7816903.530823547	-1713.2939245640496	-1324.978080178109	-2101.60976894999	-48.41176975123744	-63.04172279442879	-33.781816708045824	-184139384.93583286	-92069692.46791643	-276209077.4037493	5967213.5
Jerusalem	ssp585	2081	Israel	5967213.5	23.019544359381335	-8278773.170830013	-1814.525626483275	-1464.171670317044	-2164.879582649506	-51.272228061732015	-64.47195194967608	-38.07250417378769	-195019446.4711919	-97509723.23559596	-292529169.7067879	5967213.5
Jerusalem	ssp585	2082	Israel	5967213.5	23.166682579122142	-9530980.665829659	-2088.9820637434714	-1841.5492715498142	-2336.414855937129	-59.027419192036945	-68.34954751482853	-49.70529086924509	-224517151.92860898	-112258575.96430449	-336775727.89291346	5967213.5
Jerusalem	ssp585	2083	Israel	5967213.5	23.175618176036977	-9319927.29435224	-2042.7237905429415	-1777.9441458990857	-2307.5034351867976	-57.720320136138746	-67.69599798687945	-47.74464228539783	-219545459.76696968	-109772729.88348484	-329318189.6504545	5967213.5
Jerusalem	ssp585	2084	Israel	5967213.5	23.09396203139895	-9745886.341529194	-2136.084677595424	-1906.315365596249	-2365.8539895945987	-60.358376398963486	-69.0150261182918	-51.701726679634874	-229579591.13954332	-114789795.56977166	-344369386.709315	5967213.5
Jerusalem	ssp585	2085	Israel	5967213.5	23.212059619207313	-9860266.609919488	-2161.15432546179	-1940.7861314125023	-2381.522519511078	-61.066758074080795	-69.36921695585045	-52.76429919231083	-232273997.20290756	-116136998.60145378	-348410995.80436134	5967213.5
Jerusalem	ssp585	2086	Israel	5967213.5	23.43023888504069	-9084730.21821915	-1991.1737464589762	-1707.0628352836334	-2275.284657634319	-56.263693909267786	-66.96768487344394	-45.55970294509128	-214005024.89182022	-107002512.44591011	-321007537.33773035	5967213.5
Jerusalem	ssp585	2087	Israel	5967213.5	23.44077828586089	-8600069.57842223	-1884.9467569144456	-1561.0007246599039	-2208.8927891689873	-53.26208602082271	-65.46688092922142	-41.05729111242363	-202588085.7210984	-101294042.8605492	-303882128.5816476	5967213.5
Jerusalem	ssp585	2088	Israel	5967213.5	23.357151919901042	-8476106.18073415	-1857.7766971471954	-1523.6418924799348	-2191.9115018144557	-52.49435395878663	-65.08301489820339	-39.90569301936962	-199667934.06324187	-99833967.03162093	-299501901.0948628	5967213.5
Jerusalem	ssp585	2089	Israel	5967213.5	23.499347593231644	-8951933.803264603	-1962.0676829072943	-1667.0419979000706	-2257.093367914518	-55.44125706592972	-66.55646645177492	-44.32604768008415	-210876797.70122084	-105438398.85061042	-316315196.55183125	5967213.5
Jerusalem	ssp585	2090	Israel	5967213.5	23.42074234779145	-9118263.633159798	-1998.5235360350082	-1717.1687959506773	-2279.878276119339	-56.47137358149065	-67.07152470955536	-45.87122245342557	-214794956.91255194	-107397478.45627597	-322192435.36882794	5967213.5
Jerusalem	ssp585	2091	Israel	5967213.5	23.632189996997315	-11771857.473230623	-2580.1331448176547	-2516.882008026816	-2643.3842816084934	-72.90565263997439	-75.28866423879722	-70.52264104115116	-277304508.8922321	-138652254.44611606	-415956763.33834815	5967213.5
Jerusalem	ssp585	2092	Israel	5967213.5	23.669150770459478	-10117655.68598485	-2217.568369530911	-2018.3554420075427	-2416.781297054278	-62.66082414357044	-70.16624999059528	-55.15539829654524	-238337199.33518276	-119168599.66759138	-357505799.0027741	5967213.5
Jerusalem	ssp585	2093	Israel	5967213.5	23.739099711993923	-9695074.397057898	-2124.947813053771	-1891.0021768514755	-2358.8934492560657	-60.04368706620448	-68.8576814519123	-51.22969268049632	-228382636.33954567	-114191318.16977283	-342573954.5093185	5967213.5
Jerusalem	ssp585	2094	Israel	5967213.5	23.99377601971317	-12258820.759029549	-2686.8648238968717	-2663.63806676074	-2710.0915810330034	-75.92152131181385	-76.79659857471694	-75.04644404891027	-288775690.4898768	-144387845.2449384	-433163535.73481524	5967213.5
Jerusalem	ssp585	2095	Israel	5967213.5	23.891189318728188	-10418496.743610326	-2283.5061355858093	-2109.019870333029	-2457.9924008385897	-64.523997707892	-71.09783677275605	-57.950158643027585	-245423980.83327347	-122711990.41663674	-368135971.24991024	5967213.5
Jerusalem	ssp585	2096	Israel	5967213.5	24.00606843500117	-9269223.656354677	-2031.6106644064891	-1762.6635974614635	-2300.557731351514	-57.40630156873442	-67.53898870317727	-47.27361443429122	-218351056.2953054	-109175528.1476527	-327526584.4429581	5967213.5
Jerusalem	ssp585	2097	Israel	5967213.5	24.02531786851974	-10806211.62453226	-2368.484739623493	-2225.865450884844	-2511.1040283621423	-66.92519959944737	-72.29843771853373	-61.55196148036063	-254557211.072321	-127278605.5361605	-381835816.6084815	5967213.5
Jerusalem	ssp585	2098	Israel	5967213.5	24.086725715289962	-10957437.240412064	-2401.6300800903	-2271.4402940267037	-2531.8198661538963	-67.86177245947992	-72.76672414855	-62.95682077040948	-258119566.9060403	-129059783.45302016	-387179350.35906047	5967213.5
Kolkata	ssp585	2024	India	949483091.4999999	26.34291435068857	-1993520649.2524235	-436936.03271291894	-395349.68244400097	-478522.3829818369	-42327.146595507875	-47698.585928858934	-36955.70726215682	-2381789840.7851033	-1190894920.3925517	-3572684761.177655	949483091.4999999
Kolkata	ssp585	2025	India	949483091.4999999	26.474408543625483	-2232310133.26255	-489273.45386582334	-467313.6365292445	-511233.27120240213	-47397.21070492648	-50233.61798356824	-44560.80342628478	-2667087295.47404	-1333543647.73702	-4000630943.21106	949483091.4999999
Kolkata	ssp585	2026	India	949483091.4999999	26.26601574348634	-1757774987.0197654	-385265.75057973363	-324303.0445108712	-446228.4566485961	-37321.710003558816	-45195.8676328844	-29447.55237423324	-2100129039.5662239	-1050064519.7831119	-3150193559.3493357	949483091.4999999
Kolkata	ssp585	2027	India	949483091.4999999	26.34028126792076	-2297845824.174889	-503637.4409151032	-487064.1187220043	-520210.763108202	-48788.688038017535	-50929.35665011377	-46648.019425921346	-2745387082.7786527	-1372693541.3893263	-4118080624.1679792	949483091.4999999
Kolkata	ssp585	2028	India	949483091.4999999	26.349233640375918	-2125734789.3676589	-465914.47438201157	-435195.0397390034	-496633.90902501985	-45134.36471625003	-49102.19498923002	-41166.53444327007	-2539754743.6581435	-1269877371.8290718	-3809632115.487215	949483091.4999999
Kolkata	ssp585	2029	India	949483091.4999999	26.35561926661621	-2314770229.798658	-507346.8996819566	-492164.6245264277	-522529.1748374854	-49148.03309829951	-51109.029180254736	-47187.03701634425	-2765607779.9613633	-1382803889.9806817	-4148411669.942045	949483091.4999999
Kolkata	ssp585	2030	India	949483091.4999999	26.351528518697947	-2111920696.3067555	-462886.72795770405	-431031.8884055805	-494741.5675098276	-44841.058929679944	-48955.54209594497	-40726.575763414956	-2523250140.8468046	-1261625070.4234023	-3784875211.270207	949483091.4999999
Kolkata	ssp585	2031	India	949483091.4999999	26.377011957453178	-2175667868.166546	-476858.7108310827	-450243.3648564762	-503474.05680568924	-46194.56178372338	-49632.29352296668	-42756.8300444801	-2599413067.1607833	-1299706533.5803916	-3899119600.7411747	949483091.4999999
Kolkata	ssp585	2032	India	949483091.4999999	26.289677131168325	-2010169499.1759589	-440585.09570985823	-400367.14406479243	-480803.0473549239	-42680.640958169315	-47875.333110189655	-37485.94880614901	-2401681313.5037317	-1200840656.7518659	-3602521970.2555976	949483091.4999999
Kolkata	ssp585	2033	India	949483091.4999999	26.42565128353056	-2066749769.32696	-452986.2508114475	-417418.73232947773	-488553.7692934172	-43881.97358042849	-48475.99942131924	-39287.94773953777	-2469281472.390999	-1234640736.1954994	-3703922208.5864983	949483091.4999999
Kolkata	ssp585	2034	India	949483091.4999999	26.44230641682311	-2138694831.515994	-468755.03156520834	-439100.80586589896	-498409.25726451783	-45409.5369870274	-49239.781124618705	-41579.292849436155	-2555238955.8415604	-1277619477.9207802	-3832858433.7623405	949483091.4999999
Kolkata	ssp585	2035	India	949483091.4999999	26.53967368520243	-2503511243.111551	-548714.7930108098	-549045.477853601	-548384.1081680187	-53155.45009800462	-53112.737680107304	-53198.16251590193	-2991109044.8801126	-1495554522.4400563	-4486663567.320169	949483091.4999999
Kolkata	ssp585	2036	India	949483091.4999999	26.49061696495769	-2314597129.053925	-507308.9597927001	-492112.4571787	-522505.4624067001	-49144.357761101004	-51107.1915116555	-47181.52401054657	-2765400965.150896	-1382700482.575448	-4148101447.726344	949483091.4999999
Kolkata	ssp585	2037	India	949483091.4999999	26.70463150336381	-2706513309.5804214	-593208.3966204253	-610224.1828168222	-576192.6104240284	-57465.66290158849	-55267.84408189925	-59663.48172127779	-3233648925.1442995	-1616824462.5721498	-4850473387.71645	949483091.4999999
Kolkata	ssp585	2038	India	949483091.4999999	26.749411601029152	-2720291111.958735	-596228.1889225214	-614376.3972322044	-578079.9806128384	-57758.198151348435	-55414.11170677922	-60102.28459591768	-3250110169.0974603	-1625055084.5487301	-4875165253.646191	949483091.4999999
Kolkata	ssp585	2039	India	949483091.4999999	26.574418296621353	-2234438490.2991467	-489739.94307932403	-467955.0591978079	-511524.82696084003	-47442.400746137915	-50256.213004173966	-44628.588488101916	-2669630183.1884108	-1334815091.5942054	-4004445274.782616	949483091.4999999
Kolkata	ssp585	2040	India	949483091.4999999	26.72916029255075	-2682990690.1964746	-588052.7540157246	-603135.1742353588	-572970.3337960904	-56966.22219634785	-55018.12372927894	-58914.32066341683	-3205544909.3176565	-1602772454.6588283	-4808317363.976484	949483091.4999999
Kolkata	ssp585	2041	India	949483091.4999999	26.847449992145542	-3082504239.554089	-675617.367573558	-723536.5178773797	-627698.2172697363	-65448.83740120582	-59259.43133170792	-71638.24347070378	-3682869944.0358377	-1841434972.0179188	-5524304916.053757	949483091.4999999
Kolkata	ssp585	2042	India	949483091.4999999	26.68310982079809	-2485582401.6780086	-544785.1839294855	-543642.26536678	-545928.102492191	-52774.77849576686	-52922.40187898844	-52627.155112545384	-2969688282.3716006	-1484844141.1858003	-4454532423.557401	949483091.4999999
Kolkata	ssp585	2043	India	949483091.4999999	26.866515066166276	-3081526259.562584	-675403.0157945979	-723241.7841813096	-627564.2474078863	-65428.0725786877	-59249.048920448855	-71607.09623692659	-3681701487.2109075	-1840850743.6054537	-5522552230.816361	949483091.4999999
Kolkata	ssp585	2044	India	949483091.4999999	26.805070214846427	-2915209132.358586	-638949.9468183792	-673118.8143390088	-604781.0792977496	-61896.767584608315	-57483.39642340917	-66310.13874580753	-3482991509.427864	-1741495754.713932	-5224487264.141796	949483091.4999999
Kolkata	ssp585	2045	India	949483091.4999999	27.008537170441645	-3154011173.2350073	-691290.1201611564	-745086.5526853276	-637493.6876369853	-66967.09830592315	-60018.56178406658	-73915.63482777978	-3768303966.628354	-1884151983.314177	-5652455949.942532	949483091.4999999
Kolkata	ssp585	2046	India	949483091.4999999	26.849566142250016	-2937386242.5590982	-643810.6833006833	-679802.3270021768	-607819.0395991895	-62367.63995549324	-57718.832608851626	-67016.4473021349	-3509487957.2039895	-1754743978.6019948	-5264231935.8059845	949483091.4999999
Kolkata	ssp585	2047	India	949483091.4999999	27.05458958885018	-3439052861.8743353	-753765.0108218312	-830989.5273437552	-676540.494299907	-73019.20584009349	-63044.61555115174	-82993.79612903527	-4108861963.0834584	-2054430981.5417292	-6163292944.625188	949483091.4999999
Kolkata	ssp585	2048	India	949483091.4999999	27.098501365837617	-3399202234.091013	-745030.626650144	-818979.7491076854	-671081.5041926026	-72173.0829946944	-62621.554128452204	-81724.61186093664	-4061249804.9456396	-2030624902.4728198	-6091874707.418459	949483091.4999999
Kolkata	ssp585	2049	India	949483091.4999999	27.132484601046325	-3380880508.597803	-741014.905994098	-813458.1332056223	-668571.6787825739	-71784.06953695856	-62427.04739958429	-81141.09167433289	-4039359638.088458	-2019679819.044229	-6059039457.132687	949483091.4999999
Kolkata	ssp585	2050	India	949483091.4999999	27.123691967210092	-3209205878.1371255	-703387.589728744	-761720.5733407604	-645054.6061167276	-68139.01210905492	-60604.51868563246	-75673.50553247743	-3834248699.8571153	-1917124349.9285576	-5751373049.785673	949483091.4999999
Kolkata	ssp585	2051	India	949483091.4999999	27.207492521628687	-3399985103.4971924	-745202.214465197	-819215.6823533833	-671188.7465770107	-72189.70515917157	-62629.86521069078	-81749.54510765243	-4062185150.3602953	-2031092575.1801476	-6093277725.540443	949483091.4999999
Kolkata	ssp585	2052	India	949483091.4999999	27.19857163246394	-3661859737.3783674	-802599.3944939477	-898136.8048929157	-707061.9840949799	-77749.92146397242	-65409.97336309122	-90089.86956485371	-4375063947.362629	-2187531973.6813145	-6562595921.043943	949483091.4999999
Kolkata	ssp585	2053	India	949483091.4999999	27.27242160207981	-3452345942.440037	-756678.5627266425	-834995.6612128709	-678361.4642404141	-73301.44930219217	-63185.737282201095	-83417.16132218335	-4124744078.1024294	-2062372039.0512147	-6187116117.153645	949483091.4999999
Kolkata	ssp585	2054	India	949483091.4999999	27.244024124329876	-3640254034.227852	-797863.8979130129	-891625.49709413	-704102.2987318956	-77291.1814128505	-65180.60333753026	-89401.7594881708	-4349250197.058008	-2174625098.529004	-6523875295.587012	949483091.4999999
Kolkata	ssp585	2055	India	949483091.4999999	27.242462933184328	-3352336607.86193	-734758.7085725368	-804855.8617509755	-664661.555394098	-71178.01518216284	-62124.020222186424	-80232.01014213933	-4005256368.1702023	-2002628184.0851011	-6007884552.255303	949483091.4999999
Kolkata	ssp585	2056	India	949483091.4999999	27.475946611378777	-3903184782.913501	-855492.5551591824	-970864.9008076133	-740120.2095107515	-82873.82152658828	-67971.92339439914	-97775.7196587775	-4663390803.669859	-2331695401.8349295	-6995086205.504788	949483091.4999999
Kolkata	ssp585	2057	India	949483091.4999999	27.386658025339568	-4092745053.372431	-897040.0116981261	-1027992.6535486608	-766087.3698475914	-86898.6332883355	-69984.32927527276	-103812.93730139831	-4889870888.822125	-2444935444.4110627	-7334806333.233189	949483091.4999999
Kolkata	ssp585	2058	India	949483091.4999999	27.41626651622917	-4004539648.211413	-877707.3201559851	-1001410.202678217	-754004.4376337533	-85025.82443824125	-69047.92485022562	-101003.72402625694	-4784486107.383518	-2392243053.691759	-7176729161.075277	949483091.4999999
Kolkata	ssp585	2059	India	949483091.4999999	27.558451175031514	-4480446468.176958	-982015.6642580224	-1144834.1758185183	-819197.1526975266	-95130.4490088632	-74100.23713553659	-116160.6608821898	-5353083191.832675	-2676541595.9163375	-8029624787.749012	949483091.4999999
Kolkata	ssp585	2060	India	949483091.4999999	27.55378293487448	-4219886807.271371	-924906.6974841951	-1066309.3465045057	-783504.0484638845	-89598.15268268294	-71334.08897244645	-107862.21639291945	-5041775479.270993	-2520887739.6354966	-7562663218.90649	949483091.4999999
Kolkata	ssp585	2061	India	949483091.4999999	27.68362505021534	-4471843187.256428	-980130.0136453034	-1142241.4062260296	-818018.6210645773	-94947.78105763727	-74008.90315992363	-115886.65895535094	-5342804287.974005	-2671402143.9870024	-8014206431.961007	949483091.4999999
Kolkata	ssp585	2062	India	949483091.4999999	27.591740854544998	-4354526539.496706	-954416.775780159	-1106885.704161456	-801947.847398862	-92456.87184649863	-72763.4485543543	-112150.29513864296	-5202638396.091314	-2601319198.045657	-7803957594.136971	949483091.4999999
Kolkata	ssp585	2063	India	949483091.4999999	27.71794417499008	-4349837866.215771	-953389.1213624196	-1105472.6793370643	-801305.5633877749	-92357.32025099597	-72713.67275660297	-112000.96774538899	-5197036530.672221	-2598518265.3361106	-7795554796.008331	949483091.4999999
Kolkata	ssp585	2064	India	949483091.4999999	27.717800419948436	-4353242521.807032	-954135.3472454358	-1106498.7399262115	-801771.95456466	-92429.60912162918	-72749.81719191959	-112109.40105133883	-5201104295.960571	-2600552147.9802856	-7801656443.940857	949483091.4999999
Kolkata	ssp585	2065	India	949483091.4999999	27.721650162851535	-4443703285.580478	-973962.3639629034	-1133760.8879127298	-814163.8400130772	-94350.30455601816	-73710.16490911407	-114990.44420292227	-5309183702.224069	-2654591851.1120343	-7963775553.336103	949483091.4999999
Kolkata	ssp585	2066	India	949483091.4999999	27.967714055664814	-5166285955.340167	-1132336.647745849	-1351525.5281142797	-913147.7673774182	-109692.43938755503	-81381.2323248825	-138003.6464502276	-6172500599.696963	-3086250299.8484817	-9258750899.545444	949483091.4999999
Kolkata	ssp585	2067	India	949483091.4999999	27.927729540282346	-4820449108.546226	-1056536.7909143001	-1247300.7249709	-865772.8568577002	-102349.50721483797	-77709.76623852397	-126989.24819115197	-5759306641.27384	-2879653320.63692	-8638959961.910759	949483091.4999999
Kolkata	ssp585	2068	India	949483091.4999999	27.91924741947726	-4733531487.117907	-1037486.35334097	-1221106.3733075713	-853866.3333743688	-100504.04105159159	-76787.03315690078	-124221.04894628239	-5655460459.504528	-2827730229.752264	-8483190689.256792	949483091.4999999
Kolkata	ssp585	2069	India	949483091.4999999	28.07273318590915	-5202894357.325124	-1140360.4070850178	-1362558.1972056367	-918162.6169643987	-110469.7221300364	-81769.87369612319	-139169.57056394964	-6216239058.071013	-3108119529.0355067	-9324358587.10652	949483091.4999999
Kolkata	ssp585	2070	India	949483091.4999999	28.061741174009647	-5217496030.597908	-1143560.7738297374	-1366958.7014796264	-920162.8461798485	-110779.75010260263	-81924.8876824063	-139634.612522799	-6233684634.60548	-3116842317.30274	-9350526951.90822	949483091.4999999
Kolkata	ssp585	2071	India	949483091.4999999	28.133194449360012	-5457810581.819808	-1196232.456289332	-1439382.2648615688	-953082.6477170951	-115882.1949869407	-84476.11012457534	-147288.2798493061	-6520804187.09555	-3260402093.547775	-9781206280.643324	949483091.4999999
Kolkata	ssp585	2072	India	949483091.4999999	28.031686941382794	-5214814974.681994	-1142973.1451358385	-1366150.7120255153	-919795.5782461617	-110722.82496022893	-81896.42511121946	-139549.22480923843	-6230481401.297868	-3115240700.648934	-9345722101.946802	949483091.4999999
Kolkata	ssp585	2073	India	949483091.4999999	28.065211366303625	-5175635754.063757	-1134385.9186989646	-1354343.2756748137	-914428.5617231155	-109890.95767296142	-81480.4914675857	-138301.42387833714	-6183671417.326358	-3091835708.663179	-9275507125.989536	949483091.4999999
Kolkata	ssp585	2074	India	949483091.4999999	28.254212555715895	-5727244335.736964	-1255286.4297506264	-1520581.4783708488	-989991.3811304042	-121602.90924395283	-87336.4672530814	-155869.35123482428	-6842714360.479024	-3421357180.239512	-10264071540.718536	949483091.4999999
Kolkata	ssp585	2075	India	949483091.4999999	28.200504054805226	-5433721815.506603	-1190952.7266864376	-1432122.636657589	-949782.8167152861	-115370.73364671027	-84220.37945446013	-146521.08783896046	-6492023758.40857	-3246011879.204285	-9738035637.612856	949483091.4999999
Kolkata	ssp585	2076	India	949483091.4999999	28.22160376706123	-5551092607.8115	-1216677.8318491546	-1467494.656256325	-965861.0074419843	-117862.79247428346	-85466.40886824671	-150259.1760803202	-6632254340.329802	-3316127170.164901	-9948381510.494701	949483091.4999999
Kolkata	ssp585	2077	India	949483091.4999999	28.34362568489479	-5804742131.147336	-1272272.2479227628	-1543936.9783575363	-1000607.5174879893	-123248.3702771218	-88159.19776966589	-158337.54278457776	-6935306058.418475	-3467653029.2092376	-10402959087.627712	949483091.4999999
Kolkata	ssp585	2078	India	949483091.4999999	28.331009302888635	-5762651671.146918	-1263046.9416213012	-1531252.1821930266	-994841.7010495759	-122354.69050943159	-87712.35788582079	-156997.0231330424	-6885017825.858381	-3442508912.9291906	-10327526738.78757	949483091.4999999
Kolkata	ssp585	2079	India	949483091.4999999	28.440582733369748	-6214191246.482989	-1362014.5197771527	-1667332.6021573222	-1056696.437396983	-131941.94098816896	-92505.98312518946	-171377.8988511485	-7424501765.315455	-3712250882.6577277	-11136752647.973183	949483091.4999999
Kolkata	ssp585	2080	India	949483091.4999999	28.641723960444573	-6615199307.5013485	-1449906.6975346012	-1788184.3465738143	-1111629.0484953884	-140456.28820150986	-96763.15673185993	-184149.41967115982	-7903612391.114336	-3951806195.557168	-11855418586.671505	949483091.4999999
Kolkata	ssp585	2081	India	949483091.4999999	28.557490065744563	-6460113056.427313	-1415915.1904498811	-1741446.024332324	-1090384.3565674382	-137163.4412041044	-95116.73323315717	-179210.1491750516	-7718320677.485961	-3859160338.7429805	-11577481016.228941	949483091.4999999
Kolkata	ssp585	2082	India	949483091.4999999	28.650589608873506	-6695728205.623325	-1467556.8669859935	-1812453.3295694785	-1122660.4044025084	-142166.10669637268	-97618.06597929134	-186714.14741345402	-7999825546.221829	-3999912773.1109147	-11999738319.332745	949483091.4999999
Kolkata	ssp585	2083	India	949483091.4999999	28.524508339438515	-6284367409.707748	-1377395.5966483327	-1688481.5828551948	-1066309.6104414705	-133431.94649648297	-93250.98587934647	-173612.90711361944	-7508345829.181391	-3754172914.5906954	-11262518743.772087	949483091.4999999
Kolkata	ssp585	2084	India	949483091.4999999	28.744022308020988	-6861298298.908107	-1503846.202500466	-1862351.1659018784	-1145341.239099054	-145681.55039790797	-99375.78783005897	-191987.31296575698	-8197642993.596333	-4098821496.7981663	-12296464490.394499	949483091.4999999
Kolkata	ssp585	2085	India	949483091.4999999	28.735486005338103	-6932877816.3913765	-1519534.8638666624	-1883923.0752803981	-1155146.6524529266	-147201.35242799247	-100135.68884510125	-194267.0160108838	-8283163736.817057	-4141581868.4085283	-12424745605.225586	949483091.4999999
Kolkata	ssp585	2086	India	949483091.4999999	28.778065353247868	-6993530419.378167	-1532828.5850692464	-1902201.9419339513	-1163455.2282045416	-148489.15028400318	-100779.58777310658	-196198.71279489982	-8355629378.778308	-4177814689.389154	-12533444068.167461	949483091.4999999
Kolkata	ssp585	2087	India	949483091.4999999	28.86433463241937	-7213754240.127367	-1581096.8197540026	-1968570.764625491	-1193622.8748825141	-153165.02156136738	-103117.52341178867	-203212.51971094607	-8618745218.16324	-4309372609.08162	-12928117827.244862	949483091.4999999
Kolkata	ssp585	2088	India	949483091.4999999	28.83249348236715	-7000674789.376598	-1534394.4743839712	-1904355.039741698	-1164433.9090262447	-148640.84211441863	-100855.43368831431	-196426.25054052297	-8364165226.093184	-4182082613.046592	-12546247839.139776	949483091.4999999
Kolkata	ssp585	2089	India	949483091.4999999	29.032492340868764	-7518211788.395826	-1647827.2412922953	-2060325.0942406433	-1235329.388343947	-159629.37360231415	-106349.69943226209	-212909.04777236632	-8982500615.273367	-4491250307.636683	-13473750922.91005	949483091.4999999
Kolkata	ssp585	2090	India	949483091.4999999	29.053908883875586	-7607693795.171046	-1667439.73592796	-2087292.2743646821	-1247587.1974912374	-161529.28771649918	-107299.65648935459	-215758.9189436438	-9089410636.371054	-4544705318.185527	-13634115954.55658	949483091.4999999
Kolkata	ssp585	2091	India	949483091.4999999	28.97320391729186	-7400968788.2790165	-1622130.145376282	-2024991.587356125	-1219268.7033964386	-157140.0281043877	-105105.02668329883	-209175.02952547657	-8842422715.058958	-4421211357.529479	-13263634072.588436	949483091.4999999
Kolkata	ssp585	2092	India	949483091.4999999	28.999965313334034	-7629006342.0990925	-1672110.9790902713	-2093715.2337128604	-1250506.7244676822	-161981.8033693895	-107525.91431579975	-216437.69242297928	-9114874133.71356	-4557437066.85678	-13672311200.57034	949483091.4999999
Kolkata	ssp585	2093	India	949483091.4999999	29.182093415869662	-8083109061.721453	-1771640.3422951722	-2230568.108119599	-1312712.576470745	-171623.47544842074	-112346.75035531537	-230900.20054152614	-9657420429.722511	-4828710214.861256	-14486130644.583767	949483091.4999999
Kolkata	ssp585	2094	India	949483091.4999999	29.338363452644103	-8519920676.376448	-1867379.8742743493	-2362209.9645909676	-1372549.7839577307	-180898.0165749704	-116984.02091859018	-244812.01223135059	-10179307908.797386	-5089653954.398693	-15268961863.19608	949483091.4999999
Kolkata	ssp585	2095	India	949483091.4999999	29.271240044018285	-8281998035.594957	-1815232.4461578582	-2290507.250930792	-1339957.6413849238	-175846.35759239487	-114458.19142730243	-237234.5237574873	-9895046128.555208	-4947523064.277604	-14842569192.832813	949483091.4999999
Kolkata	ssp585	2096	India	949483091.4999999	29.459559906901784	-8807670528.940834	-1930448.3351103787	-2448929.0982405078	-1411967.5719802491	-187007.62481850304	-120038.82504035653	-253976.4245966496	-10523101526.276178	-5261550763.138089	-15784652289.414268	949483091.4999999
Kolkata	ssp585	2097	India	949483091.4999999	29.35993000110144	-8484607989.342492	-1859640.1072532083	-2351567.7849368984	-1367712.4295695177	-180148.24491781316	-116609.1350900116	-243687.35474561475	-10137117526.03921	-5068558763.019605	-15205676289.058815	949483091.4999999
Kolkata	ssp585	2098	India	949483091.4999999	29.56159075199172	-8997353004.507395	-1972022.576330447	-2506093.679918102	-1437951.472742792	-191035.03128299763	-122052.52827260381	-260017.5342933914	-10749727617.883888	-5374863808.941944	-16124591426.825832	949483091.4999999
Lisbon	ssp585	2024	Portugal	8564778.999999998	17.328375310555792	33158381.962458752	7267.590567114723	8684.080524779802	5851.100609449644	194.88070574570207	144.2363993404842	245.5250121509199	407079472.8118772	203539736.4059386	610619209.2178158	8564778.999999998
Lisbon	ssp585	2025	Portugal	8564778.999999998	17.46560388902988	35185006.56792736	7711.782261464007	9294.844104510066	6128.720418417947	206.79172220731527	150.1919075712908	263.3915368433397	431959977.44312644	215979988.72156322	647939966.1646897	8564778.999999998
Lisbon	ssp585	2026	Portugal	8564778.999999998	17.33627203289762	31971062.829371512	7007.356236575053	8326.258320287756	5688.454152862351	187.90251269444366	140.74730281485498	235.05772257403214	392502970.034878	196251485.017439	588754455.052317	8564778.999999998
Lisbon	ssp585	2027	Portugal	8564778.999999998	17.401545525974942	32586684.0141866	7142.286907219457	8511.787992423811	5772.785822015103	191.52068354200168	142.556388238634	240.48497884536926	400060840.2485111	200030420.12425554	600091260.3727666	8564778.999999998
Lisbon	ssp585	2028	Portugal	8564778.999999998	17.445854440292063	35600494.82116547	7802.84817998195	9420.059742472238	6185.636617491661	209.23365812903063	151.4128755321485	267.0544407259127	437060851.7644121	218530425.88220605	655591277.6466181	8564778.999999998
Lisbon	ssp585	2029	Portugal	8564778.999999998	17.51498346079936	37383741.56325261	8193.696780987351	9957.476568854665	6429.916993120037	219.7142775998511	156.65318526755874	282.77536993214335	458953450.2779391	229476725.13896954	688430175.4169086	8564778.999999998
Lisbon	ssp585	2030	Portugal	8564778.999999998	17.469162455479786	35059174.57204406	7684.2026459279405	9256.922133147975	6111.483158707905	206.05217381225515	149.82213337376078	262.28221425074946	430415160.732678	215207580.366339	645622741.099017	8564778.999999998
Lisbon	ssp585	2031	Portugal	8564778.999999998	17.561896121148525	38903991.05227797	8526.902148444962	10415.63394910888	6638.170347781044	228.64919166369816	161.12064229948226	296.177741027914	477617278.96643144	238808639.48321572	716425918.4496472	8564778.999999998
Lisbon	ssp585	2032	Portugal	8564778.999999998	17.59533093029575	39178281.11208893	8587.0205177186	10498.296706860132	6675.744328577067	230.26126792530556	161.92668043028596	298.5958554203251	480984688.5424414	240492344.2712207	721477032.8136622	8564778.999999998
Lisbon	ssp585	2033	Portugal	8564778.999999998	17.504698810655764	36763020.52918493	8057.648335164296	9770.409955847965	6344.886714480628	216.06613357016772	154.829113252717	277.30315388761824	451332970.135163	225666485.0675815	676999455.2027445	8564778.999999998
Lisbon	ssp585	2034	Portugal	8564778.999999998	17.5858404908607	39019080.63606518	8552.127262699692	10450.318481209135	6653.93604419025	229.3256040211474	161.4588484782069	297.1923595640879	479030213.0217564	239515106.5108782	718545319.5326346	8564778.999999998
Lisbon	ssp585	2035	Portugal	8564778.999999998	17.548007339051104	37359506.38877403	8188.384961923551	9950.17281764194	6426.597106205161	219.5718409781968	156.58196695673155	282.5617149996619	458655919.4134531	229327959.70672655	687983879.1201797	8564778.999999998
Lisbon	ssp585	2036	Portugal	8564778.999999998	17.684761934309474	42809360.83101612	9382.87360679853	11592.594704345038	7173.152509252024	251.6020974942681	172.59709521476725	330.60709977376894	525562799.1207018	262781399.5603509	788344198.6810527	8564778.999999998
Lisbon	ssp585	2037	Portugal	8564778.999999998	17.602250535125066	39058226.47163118	8560.707171864844	10462.115856311217	6659.298487418469	229.5556745978946	161.57388376658048	297.5374654292086	479510799.38218343	239755399.69109172	719266199.0732751	8564778.999999998
Lisbon	ssp585	2038	Portugal	8564778.999999998	17.64444367727309	40956685.57697764	8976.807797694204	11034.25421682659	6919.36137856182	240.71342803405827	167.15276048466228	314.2740955834541	502817839.29246217	251408919.64623109	754226758.9386933	8564778.999999998
Lisbon	ssp585	2039	Portugal	8564778.999999998	17.627639673870203	39846069.408808105	8733.385075903621	10699.547974364537	6767.222177442706	234.186038883692	163.88906590947917	304.4830118579048	489183004.97676367	244591502.48838183	733774507.4651455	8564778.999999998
Lisbon	ssp585	2040	Portugal	8564778.999999998	17.690685745730278	42765572.78396253	9373.276226622402	11579.39830660286	7167.154146641944	251.34474339530482	172.46841816528558	330.221068625324	525025221.1674043	262512610.58370215	787537831.7511065	8564778.999999998
Lisbon	ssp585	2041	Portugal	8564778.999999998	17.69607681083299	42769356.294410445	9374.105489186328	11580.538542628256	7167.672435744396	251.3669801011585	172.47953651821246	330.2544236841045	525071670.6425403	262535835.32127014	787607505.9638104	8564778.999999998
Lisbon	ssp585	2042	Portugal	8564778.999999998	17.69621845956791	42804086.155618526	9381.717513560701	11591.005076143021	7172.429950978381	251.5710968119903	172.58159487362832	330.5605987503522	525498042.88251936	262749021.44125968	788247064.3237791	8564778.999999998
Lisbon	ssp585	2043	Portugal	8564778.999999998	17.840318858942545	46634273.69028711	10221.210671844228	12745.30816878287	7697.113174905585	274.0821364260358	183.8371146806511	364.3271581714205	572520564.1909684	286260282.0954842	858780846.2864525	8564778.999999998
Lisbon	ssp585	2044	Portugal	8564778.999999998	17.84387627197503	47168466.88876936	10338.294112607458	12906.297899832312	7770.290325382604	277.221733154327	185.40691304479674	369.03655326385734	579078757.7078906	289539378.8539453	868618136.561836	8564778.999999998
Lisbon	ssp585	2045	Portugal	8564778.999999998	17.88459877177308	48257097.134852305	10576.898002159885	13234.378247966899	7919.417756352871	283.6199051427234	188.60599903899487	378.63381124645196	592443674.8249024	296221837.4124512	888665512.2373536	8564778.999999998
Lisbon	ssp585	2046	Portugal	8564778.999999998	17.852145924666964	47933083.725356854	10505.881364462253	13136.730371132653	7875.03235779185	281.7155914164073	187.65384217583681	375.77734065697774	588465820.6560618	294232910.3280309	882698730.9840927	8564778.999999998
Lisbon	ssp585	2047	Portugal	8564778.999999998	17.984520398450044	51135574.67287837	11207.797188576558	14101.864629289823	8313.72974786329	300.53748980408426	197.06479136967533	404.01018823849324	627782224.2151308	313891112.1075654	941673336.3226962	8564778.999999998
Lisbon	ssp585	2048	Portugal	8564778.999999998	17.963257791084573	49937148.519950375	10945.128442729325	13740.69510374988	8149.561781708771	293.49401781769114	193.54305537647878	393.44498025890357	613069362.5595107	306534681.27975535	919604043.8392661	8564778.999999998
Lisbon	ssp585	2049	Portugal	8564778.999999998	17.960843984792735	50460000.13508849	11059.726057006174	13898.266823380545	8221.185290631802	296.56695701821525	195.07952497674083	398.0543890596897	619488317.5040019	309744158.7520009	929232476.2560028	8564778.999999998
Lisbon	ssp585	2050	Portugal	8564778.999999998	17.95764071241192	50273861.39816353	11018.928525625357	13842.170217731924	8195.686833518792	295.4729697283765	194.53253133182142	396.41340812493144	617203125.8145198	308601562.9072599	925804688.7217796	8564778.999999998
Lisbon	ssp585	2051	Portugal	8564778.999999998	17.95835107285455	49888573.77842449	10934.48192403872	13726.056140550296	8142.9077075271425	293.20853103125216	193.40031198325926	393.01675007924507	612473019.2218076	306236509.6109038	918709528.8327115	8564778.999999998
Lisbon	ssp585	2052	Portugal	8564778.999999998	18.008183556911995	52273271.18803921	11457.155328885783	14444.732072215007	8469.578585556555	307.22403741819824	200.4080651767323	414.04000965966407	641749519.0649189	320874759.53245944	962624278.5973783	8564778.999999998
Lisbon	ssp585	2053	Portugal	8564778.999999998	18.110155804819627	54017124.92231062	11839.369845986363	14970.277033228307	8708.46265874442	317.4731336146541	205.53261327496023	429.41365395434804	663158496.7289042	331579248.3644521	994737745.0933564	8564778.999999998
Lisbon	ssp585	2054	Portugal	8564778.999999998	18.036142540996643	52233090.861115545	11448.348681888816	14432.622932594179	8464.074431183453	306.98788685823297	200.28998989674966	413.68578381971633	641256232.44074	320628116.22037	961884348.6611099	8564778.999999998
Lisbon	ssp585	2055	Portugal	8564778.999999998	18.119810654283853	55273992.431779325	12114.847656280876	15349.059022383259	8880.636290178489	324.8600811307122	209.2260870329893	440.4940752284352	678588832.3745983	339294416.18729913	1017883248.5618974	8564778.999999998
Lisbon	ssp585	2056	Portugal	8564778.999999998	18.157972748711263	57436278.32556887	12588.773331632012	16000.70682599107	9176.83983727295	337.5684153758134	215.5802541555399	459.556576596087	705134826.1661206	352567413.0830603	1057702239.249181	8564778.999999998
Lisbon	ssp585	2057	Portugal	8564778.999999998	18.148920174106983	56546172.38722488	12393.681619118259	15732.455721284663	9054.907516951855	332.33702399943985	212.96455846735313	451.7094895315267	694207156.1568298	347103578.0784149	1041310734.2352448	8564778.999999998
Lisbon	ssp585	2058	Portugal	8564778.999999998	18.109623813309906	55213939.029017165	12101.685266634373	15330.960736619323	8872.409796649426	324.50713117296186	209.04961205411414	439.9646502918097	677851567.5839142	338925783.7919571	1016777351.3758712	8564778.999999998
Lisbon	ssp585	2059	Portugal	8564778.999999998	18.155671731392236	55971912.544507936	12267.816448111804	15559.391111150788	8976.24178507282	328.96194485484244	211.27701889505443	446.6468708146305	687157071.67759	343578535.838795	1030735607.5163851	8564778.999999998
Lisbon	ssp585	2060	Portugal	8564778.999999998	18.220116225823975	57984433.18068066	12708.916861519527	16165.904179586403	9251.929543452647	340.79006850542197	217.1910807203442	464.38905629049975	711864424.4224771	355932212.21123856	1067796636.6337156	8564778.999999998
Lisbon	ssp585	2061	Portugal	8564778.999999998	18.318386554530733	61846674.74198671	13555.435559887974	17329.86738984302	9781.003729932925	363.4894982327176	228.540795583992	498.43820088144327	759280467.2326642	379640233.6163321	1138920700.8489964	8564778.999999998
Lisbon	ssp585	2062	Portugal	8564778.999999998	18.262697047225775	58719566.45849812	12870.041963506912	16387.451194819063	9352.632732194763	345.1106439834537	219.35136845936003	470.86991950754737	720889523.0391462	360444761.5195731	1081334284.5587192	8564778.999999998
Lisbon	ssp585	2063	Portugal	8564778.999999998	18.43292914567845	64750354.44269465	14191.858507988341	18204.948943481028	10178.768072495657	380.5552027648045	237.07364785003546	524.0367576795736	794928419.027083	397464209.5135415	1192392628.5406246	8564778.999999998
Lisbon	ssp585	2064	Portugal	8564778.999999998	18.41210098548636	64413003.248505384	14117.918520220832	18103.281460300703	10132.555580140963	378.5724992998951	236.0822961175807	521.0627024822095	790786819.2820021	395393409.64100105	1186180228.9230032	8564778.999999998
Lisbon	ssp585	2065	Portugal	8564778.999999998	18.44400856312387	64570521.85058746	14152.443145334713	18150.752819832287	10154.133470837138	379.4982783797243	236.54518565749532	522.4513711019533	792720646.7397542	396360323.3698771	1189080970.1096313	8564778.999999998
Lisbon	ssp585	2066	Portugal	8564778.999999998	18.465661678564288	66030578.312417716	14472.455520530388	18590.76983572634	10354.141205334436	388.07942187557353	240.83575740541994	535.3230863457272	810645496.4935908	405322748.2467954	1215968244.7403862	8564778.999999998
Lisbon	ssp585	2067	Portugal	8564778.999999998	18.550269910384593	68287293.68473363	14967.078067887298	19270.87583834209	10663.280297432502	401.3427434972978	247.46741821628206	555.2180687783136	838350783.9557128	419175391.9778564	1257526175.9335692	8564778.999999998
Lisbon	ssp585	2068	Portugal	8564778.999999998	18.393782950140906	64669074.84328914	14174.043801269327	18180.453721742382	10167.633880796271	380.0775007553154	236.8347968452909	523.3202046653399	793930564.0499067	396965282.02495337	1190895846.07486	8564778.999999998
Lisbon	ssp585	2069	Portugal	8564778.999999998	18.524995083266603	67364107.29892504	14764.735846340212	18992.655283714852	10536.816408965577	395.91692945712913	244.7545111961977	547.0793477180605	827016991.2613794	413508495.6306897	1240525486.892069	8564778.999999998
Lisbon	ssp585	2070	Portugal	8564778.999999998	18.44432322972157	64366722.07649775	14107.77470169861	18089.33370983265	10126.215693564576	378.30049243677985	235.94629268602313	520.6546921875367	790218633.6834614	395109316.8417307	1185327950.5251923	8564778.999999998
Lisbon	ssp585	2071	Portugal	8564778.999999998	18.54540326482632	68491139.59122247	15011.75662273417	19332.30885125654	10691.2043942118	402.54080057272733	248.06644675399684	557.0151543914579	840853363.3711464	420426681.6855732	1261280045.0567198	8564778.999999998
Lisbon	ssp585	2072	Portugal	8564778.999999998	18.761950512665447	76048452.89436212	16668.15405903875	21609.855326175337	11726.45279190216	446.9571581538842	270.27462554457526	623.6396907631932	933633135.2791708	466816567.6395854	1400449702.918756	8564778.999999998
Lisbon	ssp585	2073	Portugal	8564778.999999998	18.757759952264635	74670160.17054388	16366.062503133384	21194.47943680546	11537.645569461307	438.85656207998795	266.2243275076271	611.4887966523488	916712084.184833	458356042.0924165	1375068126.2772496	8564778.999999998
Lisbon	ssp585	2074	Portugal	8564778.999999998	18.591778942503755	69528931.64561126	15239.21789492897	19645.06810052439	10833.367689333547	408.6401828708604	251.11613790306336	566.1642278386574	853594149.181118	426797074.590559	1280391223.771677	8564778.999999998
Lisbon	ssp585	2075	Portugal	8564778.999999998	18.764987316134196	75777540.80796194	16608.776067498988	21528.210587808164	11689.341547189808	445.36493514817556	269.4785140417209	621.2513562546302	930307196.4732605	465153598.23663026	1395460794.7098908	8564778.999999998
Lisbon	ssp585	2076	Portugal	8564778.999999998	18.8499245851999	78640220.35451126	17236.2126804413	22390.935930603846	12081.489430278754	462.18967077571324	277.8908818554898	646.4884596959367	965451796.7724525	482725898.38622624	1448177695.1586788	8564778.999999998
Lisbon	ssp585	2077	Portugal	8564778.999999998	18.855991353569326	79295462.97757927	17379.82750193566	22588.40631015859	12171.248693712729	466.04070744459307	279.81640018992965	652.2650146992565	973496092.2348903	486748046.1174452	1460244138.3523355	8564778.999999998
Lisbon	ssp585	2078	Portugal	8564778.999999998	18.91729219185674	80199716.53329152	17578.02006209177	22860.921080373242	12295.1190438103	471.3552481634306	282.47367054934847	660.2368257775129	984597449.9900529	492298724.99502647	1476896174.9850793	8564778.999999998
Lisbon	ssp585	2079	Portugal	8564778.999999998	19.01795528581929	83559110.64014995	18314.325619759373	23873.341222166193	12755.310017352549	491.0993085088269	292.3457007220466	689.8529162956073	1025840125.3273318	512920062.6636659	1538760187.9909978	8564778.999999998
Lisbon	ssp585	2080	Portugal	8564778.999999998	18.98341913799021	82954268.65082553	18181.757512510183	23691.06007469856	12672.454950321808	487.54448988475707	290.5682914100117	684.5206883595025	1018414589.3519207	509207294.67596036	1527621884.0278811	8564778.999999998
Lisbon	ssp585	2081	Portugal	8564778.999999998	18.880138203690258	79395807.04124218	17401.82072136863	22618.64698687892	12184.994455858334	466.6304564246899	280.1112746799781	653.1496381694018	974727998.2000834	487363999.1000417	1462091997.3001251	8564778.999999998
Lisbon	ssp585	2082	Portugal	8564778.999999998	18.877355089241245	78515555.96025455	17208.888977590515	22353.365839184014	12064.412115997013	461.45698468862946	277.5245388119479	645.389430565311	963921314.4965116	481960657.2482558	1445881971.7447674	8564778.999999998
Lisbon	ssp585	2083	Portugal	8564778.999999998	18.89436130699355	79778841.51863512	17485.773483536945	22734.082034860356	12237.464932213534	468.88165279982604	281.2368728675462	656.5264327321061	979430443.3707317	489715221.68536586	1469145665.0560975	8564778.999999998
Lisbon	ssp585	2084	Portugal	8564778.999999998	19.062800268049756	84936093.72055224	18616.130130532474	24288.322424479207	12943.937836585737	499.19220745704723	296.39215019615676	701.9922647179378	1042745098.165742	521372549.082871	1564117647.248613	8564778.999999998
Lisbon	ssp585	2085	Portugal	8564778.999999998	19.14993231674541	87599890.6168954	19199.97602562139	25091.110530226466	13308.841521016311	514.8480563977549	304.22007466651064	725.4760381289993	1075448052.0513968	537724026.0256984	1613172078.0770953	8564778.999999998
Lisbon	ssp585	2086	Portugal	8564778.999999998	19.0870161096295	86704660.49807245	19003.76120505745	24821.31515195105	13186.20725816385	509.5865488381115	301.58932088668894	717.5837767895341	1064457473.4028869	532228736.70144343	1596686210.1043303	8564778.999999998
Lisbon	ssp585	2087	Portugal	8564778.999999998	19.23461552615741	90420730.64800137	19818.242333808998	25941.226703984426	13695.257963633565	531.4268899693091	312.50949145228765	750.3442884863305	1110078996.1683104	555039498.0841552	1665118494.2524657	8564778.999999998
Lisbon	ssp585	2088	Portugal	8564778.999999998	19.172435632118663	89687919.51920244	19657.62619599005	25720.379514483382	13594.872877496728	527.1199623839908	310.3560276596286	743.883897108353	1101082406.1561718	550541203.0780859	1651623609.2342577	8564778.999999998
Lisbon	ssp585	2089	Portugal	8564778.999999998	19.25523224709394	91361338.77260551	20024.40301865374	26224.697645645945	13824.108391661528	536.9550962418743	315.27359458857035	758.6365978951785	1121626672.4065514	560813336.2032757	1682440008.609827	8564778.999999998
Lisbon	ssp585	2090	Portugal	8564778.999999998	19.301118635441988	92755765.82896906	20330.030866623834	26644.93593660483	14015.125796642838	545.1505181162797	319.37130552577304	770.9297307067864	1138745801.7905402	569372900.8952701	1708118702.6858103	8564778.999999998
Lisbon	ssp585	2091	Portugal	8564778.999999998	19.328619368274705	93704044.72882816	20537.87281727788	26930.71861875414	14145.027015801617	550.7238075927539	322.15795026401014	779.2896649214977	1150387650.7526	575193825.3763	1725581476.1289	8564778.999999998
Lisbon	ssp585	2092	Portugal	8564778.999999998	19.33584679068729	94610895.87847176	20736.63471309018	27204.016225496056	14269.253200684307	556.0536150679476	324.82285400160697	787.2843761342883	1161520898.699792	580760449.349896	1742281348.0496879	8564778.999999998
Lisbon	ssp585	2093	Portugal	8564778.999999998	19.38573243229674	96514305.20167291	21153.820318175363	27777.64643248818	14529.994203862545	567.2404622623714	330.41627759881885	804.0646469259241	1184888711.5415387	592444355.7707694	1777333067.312308	8564778.999999998
Lisbon	ssp585	2094	Portugal	8564778.999999998	19.33382837580482	94195680.7127853	20645.62864937808	27078.882887891916	14212.374410864242	553.6132841550307	323.60268854514857	783.623879764913	1156423377.0251067	578211688.5125533	1734635065.5376601	8564778.999999998
Lisbon	ssp585	2095	Portugal	8564778.999999998	19.465915544613047	98849104.45700961	21665.55714126286	28481.28456423349	14849.829718292229	580.96270381112	337.2773983731932	824.6480092490472	1213552620.747363	606776310.3736815	1820328931.1210446	8564778.999999998
Lisbon	ssp585	2096	Portugal	8564778.999999998	19.415693438116246	97776158.10761589	21430.390818108073	28157.930869895656	14702.850766320487	574.656710290874	334.1244016130702	815.1890189686778	1200380252.0002663	600190126.0001332	1800570378.0003996	8564778.999999998
Lisbon	ssp585	2097	Portugal	8564778.999999998	19.524725154914695	101096151.70969665	22158.060648701117	29158.476886961093	15157.644410441138	594.1692033002494	343.88064811775786	844.4577584827409	1241139214.4491546	620569607.2245773	1861708821.6737318	8564778.999999998
Lisbon	ssp585	2098	Portugal	8564778.999999998	19.662300378236917	106230199.67741677	23283.331436146622	30705.72421969866	15860.938652594581	624.3433804484076	358.967736691837	889.7190242049785	1304168995.0475106	652084497.5237553	1956253492.571266	8564778.999999998
London	ssp585	2024	United Kingdom	52737407.49999999	11.696881050649068	266182310.480186	58341.32832441562	65506.812720327296	51175.84392850394	1023.9648992714215	856.2803500066623	1191.6494485361811	5801960545.862372	2900980272.931186	8702940818.793558	52737407.49999999
London	ssp585	2025	United Kingdom	52737407.49999999	11.765548926763891	269034036.49444485	58966.36416315729	66366.2369985971	51566.491327717486	1034.9350773259766	861.76543903394	1208.1047156180139	5864119454.140289	2932059727.0701447	8796179181.210434	52737407.49999999
London	ssp585	2026	United Kingdom	52737407.49999999	11.685249796215368	260339190.85151935	57060.644570187316	63745.87255826338	50375.41658211125	1001.4872620790568	845.0415314104799	1157.9329927476338	5674598402.64134	2837299201.32067	8511897603.96201	52737407.49999999
London	ssp585	2027	United Kingdom	52737407.49999999	11.875464820757994	282529021.0184786	61924.16899034276	70433.21863597713	53415.11934470841	1086.8483334844902	887.7220671131967	1285.9745998557842	6158268857.360332	3079134428.680166	9237403286.040497	52737407.49999999
London	ssp585	2028	United Kingdom	52737407.49999999	11.927689697237764	298090839.42278343	65334.97850361506	75123.08171672653	55546.875290503594	1146.7124010331556	917.6541008875295	1375.7707011787818	6497468920.0571575	3248734460.0285788	9746203380.085735	52737407.49999999
London	ssp585	2029	United Kingdom	52737407.49999999	11.829798431395488	279579410.8767741	61277.67909627054	69544.29503162781	53011.06316091327	1075.501609330687	882.048705036295	1268.9545136250792	6093976374.373857	3046988187.1869283	9140964561.560785	52737407.49999999
London	ssp585	2030	United Kingdom	52737407.49999999	11.966267363379918	300805951.2881582	65930.07151520405	75941.33460766138	55918.80842274671	1157.1570441904112	922.8764224661571	1391.4376659146653	6556650057.57186	3278325028.78593	9834975086.35779	52737407.49999999
London	ssp585	2031	United Kingdom	52737407.49999999	11.84282378325882	272601128.0060542	59748.192439674414	67441.25087880813	52055.13400054068	1048.6571631166826	868.6264819292928	1228.6878443040728	5941871143.110552	2970935571.555276	8912806714.665829	52737407.49999999
London	ssp585	2032	United Kingdom	52737407.49999999	11.986482026164984	301926257.70601904	66175.61812733792	76278.96119934547	56072.27505533038	1161.466701155401	925.0312509486522	1397.9021513621503	6581069312.2698145	3290534656.1349072	9871603968.404722	52737407.49999999
London	ssp585	2033	United Kingdom	52737407.49999999	11.910341256139144	287186751.34945357	62945.04139165234	71836.91818777779	54053.16459552689	1104.7659492741607	896.6808750080319	1312.8510235402894	6259793138.086712	3129896569.043356	9389689707.130068	52737407.49999999
London	ssp585	2034	United Kingdom	52737407.49999999	12.042469514429746	302565817.1934004	66315.79554922973	76471.70515444671	56159.88594401276	1163.9269941211255	926.2613974315144	1401.592590810737	6595009753.713221	3297504876.8566103	9892514630.569832	52737407.49999999
London	ssp585	2035	United Kingdom	52737407.49999999	11.986498155093852	287910811.1083908	63103.73942100845	72055.12797814244	54152.35086387446	1107.5513025787782	898.0735516603406	1317.0290534972157	6275575427.099918	3137787713.549959	9413363140.649878	52737407.49999999
London	ssp585	2036	United Kingdom	52737407.49999999	12.106754338339655	311776037.1252526	68334.47389045762	79247.38787363505	57421.559907280185	1199.3573798134519	943.9765902776775	1454.7381693492264	6795764389.0116005	3397882194.5058002	10193646583.5174	52737407.49999999
London	ssp585	2037	United Kingdom	52737407.49999999	12.155550219693803	323666601.61722845	70940.62501198657	82830.84566573735	59050.404358235784	1245.098663861754	966.8472323018286	1523.3500954216795	7054942340.867351	3527471170.4336753	10582413511.301025	52737407.49999999
London	ssp585	2038	United Kingdom	52737407.49999999	12.045951353184087	312287241.02881867	68446.51858165018	79401.44932402481	57491.58783927554	1201.3239073887742	944.9598540653386	1457.6879607122098	6806907071.160653	3403453535.5803266	10210360606.74098	52737407.49999999
London	ssp585	2039	United Kingdom	52737407.49999999	12.086523558489473	313577965.70748574	68729.41714135802	79790.43484362311	57668.399439092944	1206.289138786737	947.4424697643201	1465.1358078091544	6835040922.909438	3417520461.454719	10252561384.364157	52737407.49999999
London	ssp585	2040	United Kingdom	52737407.49999999	12.193987937741555	338752986.24164134	74247.22986117296	87377.42733336863	61117.03238897728	1303.133806333996	995.8648035379497	1610.4028091300431	7383779400.748072	3691889700.374036	11075669101.122108	52737407.49999999
London	ssp585	2041	United Kingdom	52737407.49999999	12.079546297281503	318308444.1624801	69766.23433697323	81216.05848759401	58316.41018635245	1224.4866061012863	956.5412034215947	1492.432008780978	6938150890.3202	3469075445.1601	10407226335.4803	52737407.49999999
London	ssp585	2042	United Kingdom	52737407.49999999	12.042602294716632	311116250.21663433	68189.86306117142	79048.54798336653	57331.17813897632	1196.8192748800127	942.707537810958	1450.9310119490676	6781383051.628305	3390691525.8141527	10172074577.44246	52737407.49999999
London	ssp585	2043	United Kingdom	52737407.49999999	12.294732949888429	341894052.30297124	74935.68269653292	88324.0499819886	61547.31541107726	1315.2170337554305	1001.9064172486668	1628.5276502621944	7452245037.427343	3726122518.7136717	11178367556.141014	52737407.49999999
London	ssp585	2044	United Kingdom	52737407.49999999	12.253025841290134	341858375.9274314	74927.86321696256	88313.29819757934	61542.428236345775	1315.079791892062	1001.8377963169826	1628.3217874671416	7451467401.517099	3725733700.7585497	11177201102.27565	52737407.49999999
London	ssp585	2045	United Kingdom	52737407.49999999	12.14020809374441	330514305.4711323	72441.49161010249	84894.53723814673	59988.445982058234	1271.44079145977	980.0182961008366	1562.863286818704	7204201348.794789	3602100674.3973947	10806302023.192184	52737407.49999999
London	ssp585	2046	United Kingdom	52737407.49999999	12.316781392445312	355360407.4937267	77887.21260135603	92382.40360112037	63392.02160159171	1367.020157004234	1027.8079788730686	1706.2323351353994	7745770408.7129	3872885204.35645	11618655613.069351	52737407.49999999
London	ssp585	2047	United Kingdom	52737407.49999999	12.331250035011294	350622962.28516924	76848.86844605579	90954.68038758253	62743.05650452904	1348.7958895950521	1018.6958451684776	1678.8959340216263	7642508587.374533	3821254293.6872663	11463762881.061798	52737407.49999999
London	ssp585	2048	United Kingdom	52737407.49999999	12.408295326088448	359384589.84295803	78769.22517105058	93595.17088445037	63943.279457650795	1382.5006052220265	1035.5482029819648	1729.4530074620882	7833485280.439274	3916742640.219637	11750227920.65891	52737407.49999999
London	ssp585	2049	United Kingdom	52737407.49999999	12.311648460518269	346478208.943223	75940.42935741003	89705.5766406946	62175.28207412545	1332.8516221843624	1010.7237114631328	1654.9795329055921	7552165636.63928	3776082818.31964	11328248454.95892	52737407.49999999
London	ssp585	2050	United Kingdom	52737407.49999999	12.368285473312728	351699341.49434304	77084.7871768336	91279.06864240202	62890.505711265185	1352.9365649333618	1020.7661828376324	1685.106947029091	7665970363.225632	3832985181.612816	11498955544.838448	52737407.49999999
London	ssp585	2051	United Kingdom	52737407.49999999	12.313601544686337	341523606.5789144	74854.489113178	88212.40880487557	61496.56942148043	1313.7919825646316	1001.1938916532674	1626.3900734759957	7444170453.239221	3722085226.6196103	11166255679.858831	52737407.49999999
London	ssp585	2052	United Kingdom	52737407.49999999	12.435699868558245	362201889.2234487	79386.71544622662	94444.22001281742	64329.210879635815	1393.3383489892876	1040.9670748655954	1745.70962311298	7894893793.356622	3947446896.678311	11842340690.034933	52737407.49999999
London	ssp585	2053	United Kingdom	52737407.49999999	12.465173885658976	373086774.99890184	81772.44383536704	97724.5965478855	65820.29112284858	1435.210932282059	1061.9033665119812	1808.5184980521365	8132151023.942229	4066075511.9711146	12198226535.913343	52737407.49999999
London	ssp585	2054	United Kingdom	52737407.49999999	12.370268763568447	356699690.7842508	78180.75414448461	92786.02322292217	63575.48506604707	1372.172186367882	1030.3839935548926	1713.9603791808713	7774962689.73765	3887481344.868825	11662444034.606476	52737407.49999999
London	ssp585	2055	United Kingdom	52737407.49999999	12.627080590625162	392600844.0461422	86049.50006489916	103605.54886349218	68493.45126630616	1510.278737164691	1099.437268953297	1921.1202053760849	8557498067.091314	4278749033.545657	12836247100.63697	52737407.49999999
London	ssp585	2056	United Kingdom	52737407.49999999	12.568507464753482	393841296.73113036	86321.38010544452	103979.38391924204	68663.376291647	1515.0505794645933	1101.8231901032482	1928.2779688259384	8584536143.07889	4292268071.539445	12876804214.618336	52737407.49999999
London	ssp585	2057	United Kingdom	52737407.49999999	12.596760276426375	390598413.9402026	85610.61127455626	103002.07677677067	68219.14577234184	1502.5756777914833	1095.585739266693	1909.5656163162728	8513851212.987633	4256925606.4938164	12770776819.48145	52737407.49999999
London	ssp585	2058	United Kingdom	52737407.49999999	12.643153480374256	398253967.6788893	87288.54086111771	105309.22995829268	69267.85176394274	1532.025487205041	1110.310643973472	1953.7403304366094	8680718878.492783	4340359439.246391	13021078317.739174	52737407.49999999
London	ssp585	2059	United Kingdom	52737407.49999999	12.547362817013855	386258969.0996442	84659.50007662564	101694.29887961608	67624.7012736352	1485.8824603081691	1087.2391305250362	1884.5257900913023	8419264582.83009	4209632291.415045	12628896874.245134	52737407.49999999
London	ssp585	2060	United Kingdom	52737407.49999999	12.558780104326447	385023899.24389863	84388.79983427044	101322.08604637768	67455.51362216321	1481.1313249748316	1084.8635628583675	1877.3990870912958	8392343836.062605	4196171918.0313025	12588515754.093906	52737407.49999999
London	ssp585	2061	United Kingdom	52737407.49999999	12.780497022968449	414542799.06772417	90858.69568606782	110218.19284259908	71499.19852953657	1594.6862686905956	1141.6410347162494	2047.7315026649412	9035765601.491581	4517882800.7457905	13553648402.237371	52737407.49999999
London	ssp585	2062	United Kingdom	52737407.49999999	12.727534474318258	411073632.73211944	90098.33046182568	109172.69065926613	71023.97026438522	1581.3408869070151	1134.9683438244592	2027.7134299895706	8960148381.96296	4480074190.98148	13440222572.944439	52737407.49999999
London	ssp585	2063	United Kingdom	52737407.49999999	12.84134107420532	421198449.50352514	92317.46838432556	112224.00530270347	72410.93146594765	1620.2895945306445	1154.4426976362738	2086.1364914250153	9180838432.086193	4590419216.043097	13771257648.12929	52737407.49999999
London	ssp585	2064	United Kingdom	52737407.49999999	12.776162941015121	421635949.7404513	92413.35884721349	112355.85468917436	72470.86300525261	1621.9725947466516	1155.2841977442772	2088.660991749025	9190374599.643204	4595187299.821602	13785561899.464806	52737407.49999999
London	ssp585	2065	United Kingdom	52737407.49999999	12.98927447785664	447462871.37601066	98074.05400021281	120139.31052454843	76008.79747587719	1721.3250316660744	1204.9604162039889	2237.68964712816	9753322528.377827	4876661264.188913	14629983792.56674	52737407.49999999
London	ssp585	2066	United Kingdom	52737407.49999999	13.045800571856391	455872414.9081503	99917.24162369546	122673.69350683708	77160.78974055385	1753.6753309037383	1221.1355658228208	2286.2150959846554	9936624866.140898	4968312433.070449	14904937299.211346	52737407.49999999
London	ssp585	2067	United Kingdom	52737407.49999999	12.901776099079168	430145295.12215304	94278.42084868238	114920.31494119408	73636.52675617067	1654.7068172835372	1171.65130901272	2137.762325554354	9375852312.593752	4687926156.296876	14063778468.890629	52737407.49999999
London	ssp585	2068	United Kingdom	52737407.49999999	12.920332157476915	445534852.819065	97651.47459047128	119558.26383615383	75744.68534478874	1713.9082227733456	1201.2520117576244	2226.564433789067	9711297618.537231	4855648809.268616	14566946427.805847	52737407.49999999
London	ssp585	2069	United Kingdom	52737407.49999999	12.827705380157619	416892670.3198967	91373.7359605166	110926.37321996615	71821.09870106705	1603.7258839666488	1146.160842354276	2061.2909255790214	9086985610.320747	4543492805.160374	13630478415.481121	52737407.49999999
London	ssp585	2070	United Kingdom	52737407.49999999	12.824256655825366	431087797.3905734	94484.99668833615	115204.35672071803	73765.63665595427	1658.3324873688455	1173.4641440553742	2143.2008306823163	9396395980.450178	4698197990.225089	14094593970.675266	52737407.49999999
London	ssp585	2071	United Kingdom	52737407.49999999	12.927064619097091	442100823.400022	96898.81060821528	118523.35086055184	75274.27035587873	1700.698007632368	1194.6469041871355	2206.7491110776	9636446276.362469	4818223138.181234	14454669414.543703	52737407.49999999
London	ssp585	2072	United Kingdom	52737407.49999999	13.070767088997403	463538132.27137697	101597.3988539917	124983.90969849442	78210.88800948899	1783.1642383127999	1235.8800195273516	2330.4484570982477	10103714067.586874	5051857033.793437	15155571101.38031	52737407.49999999
London	ssp585	2073	United Kingdom	52737407.49999999	13.058614265876516	461730224.8979713	101201.14518310828	124439.06090102972	77963.22946518686	1776.2094797934906	1232.4026402676968	2320.016319319284	10064307214.32096	5032153607.16048	15096460821.481438	52737407.49999999
London	ssp585	2074	United Kingdom	52737407.49999999	13.074692914284302	456990242.1715379	100162.24485950643	123010.57295607716	77313.9167629357	1757.9754509195755	1223.2856258307393	2292.665276008411	9960990082.851072	4980495041.425536	14941485124.276608	52737407.49999999
London	ssp585	2075	United Kingdom	52737407.49999999	13.25312430231832	494894294.9684671	108469.98245883339	134433.71215515173	82506.25276251504	1903.7868669155266	1296.191333828715	2511.3824000023383	10787182546.427538	5393591273.213769	16180773819.641308	52737407.49999999
London	ssp585	2076	United Kingdom	52737407.49999999	13.134039864078762	476496552.02255344	104437.60044329066	128889.1868837805	79986.01400280085	1833.0134072951212	1260.8046040185122	2405.22221057173	10386167999.245333	5193083999.622666	15579251998.868	52737407.49999999
London	ssp585	2077	United Kingdom	52737407.49999999	13.176079732021998	477068735.2809689	104563.01047253242	129061.62567398789	80064.39527107694	1835.2145136402848	1261.905157191094	2408.523870089475	10398639844.892555	5199319922.446278	15597959767.338833	52737407.49999999
London	ssp585	2078	United Kingdom	52737407.49999999	13.316324935714139	491557901.0095501	107738.71802948171	133428.22356479318	82049.21249417025	1890.9522412865372	1289.7740210142201	2492.130461558854	10714459358.774035	5357229679.387017	16071689038.161053	52737407.49999999
London	ssp585	2079	United Kingdom	52737407.49999999	13.400632700325826	507894657.70285165	111319.3770307533	138351.6296915416	84287.124369965	1953.7973844957253	1321.1965926188143	2586.398176372636	11070550706.883957	5535275353.441978	16605826060.325935	52737407.49999999
London	ssp585	2080	United Kingdom	52737407.49999999	13.496695114794887	533267290.13864326	116880.50194818707	145998.17645301303	87762.8274433611	2051.4022364841994	1369.9990186130512	2732.8054543553467	11623596520.001995	5811798260.000998	17435394780.00299	52737407.49999999
London	ssp585	2081	United Kingdom	52737407.49999999	13.410897183132695	519845678.1808554	113938.77877935686	141953.30709587148	85924.2504628422	1999.7712339896113	1344.1835173657573	2655.3589506134654	11331046414.397709	5665523207.198854	16996569621.596563	52737407.49999999
London	ssp585	2082	United Kingdom	52737407.49999999	13.49630160689849	524769538.9079567	115017.98113050236	143437.21032869656	86598.75193230815	2018.712614971533	1353.6542078567181	2683.771022086348	11438371524.095764	5719185762.047882	17157557286.143646	52737407.49999999
London	ssp585	2083	United Kingdom	52737407.49999999	13.482379516081835	523433432.53551054	114725.13589818537	143034.5481342607	86415.72366211005	2013.5728067528357	1351.0843037473694	2676.061309758301	11409248490.17204	5704624245.08602	17113872735.25806	52737407.49999999
London	ssp585	2084	United Kingdom	52737407.49999999	13.577490211511533	537595134.7890118	117829.07063867882	147302.4584024392	88355.68287491845	2068.0508297114616	1378.3233152266823	2757.7783441962406	11717930301.479683	5858965150.739841	17576895452.219524	52737407.49999999
London	ssp585	2085	United Kingdom	52737407.49999999	13.57002741788951	543235607.9543635	119065.3387297148	149002.32702761365	89128.35043181592	2089.748915231058	1389.1723579864808	2790.3254724756357	11840875371.369316	5920437685.684658	17761313057.053974	52737407.49999999
London	ssp585	2086	United Kingdom	52737407.49999999	13.644719103274653	554328292.1895764	121496.61198674775	152345.32775603398	90647.89621746153	2132.4208691827316	1410.5083349623173	2854.333403403145	12082661973.057167	6041330986.528584	18123992959.58575	52737407.49999999
London	ssp585	2087	United Kingdom	52737407.49999999	13.66796493846873	551674865.4038832	120915.03899262325	151545.66488911278	90284.4130961337	2122.213519616808	1405.4046601793555	2839.0223790542595	12024825381.6843	6012412690.84215	18037238072.52645	52737407.49999999
London	ssp585	2088	United Kingdom	52737407.49999999	13.724552452823785	569692862.4268984	124864.18902506492	156975.74618372007	92752.63186640975	2191.526151524853	1440.060976133378	2942.991326916327	12417562628.777948	6208781314.388974	18626343943.166924	52737407.49999999
London	ssp585	2089	United Kingdom	52737407.49999999	13.74116366529372	561515888.8309413	123071.97563417022	154511.45277123986	91632.49849710056	2160.0705152377327	1424.333157989818	2895.8078724856464	12239329604.567123	6119664802.283562	18358994406.850685	52737407.49999999
London	ssp585	2090	United Kingdom	52737407.49999999	13.802599482858307	573079807.6936175	125606.53319311292	157996.4694147861	93216.59697143975	2204.5552407329888	1446.5755207374461	2962.5349607285316	12491387680.386568	6245693840.193284	18737081520.579853	52737407.49999999
London	ssp585	2091	United Kingdom	52737407.49999999	13.870004950810655	582763372.4655313	127728.95834860092	160914.80400358207	94543.11269361975	2241.8065156519515	1465.2011581969275	3018.4118731069752	12702459785.999458	6351229892.999729	19053689678.999187	52737407.49999999
London	ssp585	2092	United Kingdom	52737407.49999999	13.759737049593426	568028051.1323724	124499.29887831949	156474.0222319451	92524.57552469385	2185.1218629512427	1436.858831846573	2933.3848940559124	12381274832.531374	6190637416.265687	18571912248.797062	52737407.49999999
London	ssp585	2093	United Kingdom	52737407.49999999	13.902393943028898	599364115.7359145	131367.4774215616	165917.76772890298	96817.18711422017	2305.6671770911926	1497.1314889165478	3114.202865265837	13064305234.380358	6532152617.190179	19596457851.570538	52737407.49999999
London	ssp585	2094	United Kingdom	52737407.49999999	13.936472313651937	586478625.6735921	128543.26042160051	162034.46935395652	95052.0514892445	2256.098558087443	1472.3471794146733	3039.8499367602126	12783440946.964561	6391720473.482281	19175161420.446842	52737407.49999999
London	ssp585	2095	United Kingdom	52737407.49999999	13.964388216005183	597392524.928071	130935.34792943152	165323.58967722417	96547.10618163887	2298.0827520431267	1493.3392763925149	3102.8262276937376	13021330582.68747	6510665291.343735	19531995874.031204	52737407.49999999
London	ssp585	2096	United Kingdom	52737407.49999999	14.043553292146346	616476938.6494094	135118.23312862898	171075.05682612065	99161.40943113729	2371.497734949291	1530.046767845597	3212.948702052984	13437312453.354937	6718656226.677468	20155968680.032406	52737407.49999999
London	ssp585	2097	United Kingdom	52737407.49999999	14.197483563262276	639742532.6921297	140217.54141196492	178086.60571570758	102348.47710822226	2460.997114594278	1574.7964576680906	3347.197771520465	13944431271.53794	6972215635.76897	20916646907.306908	52737407.49999999
London	ssp585	2098	United Kingdom	52737407.49999999	14.314155314392021	654898283.6995642	143539.34985195057	182654.09232068784	104424.60738321328	2519.2990995222626	1603.9474501320828	3434.650748912441	14274780306.488585	7137390153.244292	21412170459.732876	52737407.49999999
Luxembourg	ssp585	2024	Luxembourg	525391.0	11.570833452672112	3525346.9318841705	772.6787795910691	827.7444263953589	717.6131327867793	20.13489064527745	18.22164923802209	22.04813205253281	203371615.43525442	101685807.71762721	305057423.1528816	525391.0
Luxembourg	ssp585	2025	Luxembourg	525391.0	11.601956241524077	3487543.098334482	764.393007854151	816.3514902570967	712.4345254512054	19.918975426377727	18.113691628572223	21.724259224183225	201190772.85516363	100595386.42758182	301786159.2827455	525391.0
Luxembourg	ssp585	2026	Luxembourg	525391.0	11.437192879843241	3359325.4706209805	736.290514108726	777.7105613571373	694.8704668603149	19.18666511403395	17.747536472400334	20.62579375566756	193794103.37008867	96897051.68504433	290691155.055133	525391.0
Luxembourg	ssp585	2027	Luxembourg	525391.0	11.693811208475074	3528734.506746825	773.4212617527468	828.7653393676657	718.0771841378278	20.154238655765543	18.23132324326613	22.077154068264946	203567039.2007837	101783519.60039185	305350558.80117553	525391.0
Luxembourg	ssp585	2028	Luxembourg	525391.0	11.744328467990082	3752989.854176861	822.5731187237136	896.349142702745	748.797094744682	21.435064907583318	18.87173636917502	23.998393445991614	216503970.84412247	108251985.42206123	324755956.26618373	525391.0
Luxembourg	ssp585	2029	Luxembourg	525391.0	11.62691813981967	3559208.638530309	780.1005235135103	837.9493242887157	722.251722738305	20.32829054989849	18.318349190332604	22.338231909464373	205325043.0311986	102662521.5155993	307987564.5467979	525391.0
Luxembourg	ssp585	2030	Luxembourg	525391.0	11.7129918644937	3707704.204997451	812.6474969857608	882.70141281306	742.5935811584616	21.176417571123732	18.742412700945227	23.610422441302234	213891514.3093189	106945757.15465945	320837271.46397835	525391.0
Luxembourg	ssp585	2031	Luxembourg	525391.0	11.611973251293765	3481691.105633785	763.110379317012	814.5878760185303	711.6328826154935	19.88555198313592	18.09697990695132	21.67412405932052	200853180.77357522	100426590.38678761	301279771.16036284	525391.0
Luxembourg	ssp585	2032	Luxembourg	525391.0	11.695817577636284	3673111.295951654	805.0654895236682	872.2761525526828	737.8548264946537	20.97884143061977	18.643624630693246	23.314058230546287	211895904.81862736	105947952.40931368	317843857.22794104	525391.0
Luxembourg	ssp585	2033	Luxembourg	525391.0	11.768975000876615	3728725.04597991	817.2548045983544	889.0364607803763	745.4731484163326	21.29647733903638	18.80244258490155	23.790512093171202	215104172.94150785	107552086.47075392	322656259.4122618	525391.0
Luxembourg	ssp585	2034	Luxembourg	525391.0	12.125614127970286	4428516.162687492	970.6336794931668	1099.9324137607432	841.3349452255903	25.29330882305521	20.800858326910966	29.785759319199446	255474001.10931164	127737000.55465582	383211001.6639675	525391.0
Luxembourg	ssp585	2035	Luxembourg	525391.0	11.925306284454194	4009977.804781867	878.8992448837149	973.7975661727469	784.000923594683	22.90284223065667	19.605625030711696	26.200059430601634	231329193.91344494	115664596.95672247	346993790.8701674	525391.0
Luxembourg	ssp585	2036	Luxembourg	525391.0	11.969346786674148	4066261.3390788916	891.235361989912	990.759727193768	791.7109967860561	23.224303587537825	19.766355709152272	26.682251465923372	234576100.817519	117288050.4087595	351864151.22627854	525391.0
Luxembourg	ssp585	2037	Luxembourg	525391.0	11.981032054085281	4068046.7410360565	891.626682966825	991.2977935370233	791.9555723966266	23.234500845810558	19.77145433828864	26.697547353332464	234679097.79547486	117339548.89773743	352018646.6932123	525391.0
Luxembourg	ssp585	2038	Luxembourg	525391.0	11.95249166767931	4089385.689686032	896.3037128079154	997.7287095685226	794.8787160473082	23.356377474084077	19.832392652425398	26.880362295742753	235910107.54926264	117955053.77463132	353865161.32389396	525391.0
Luxembourg	ssp585	2039	Luxembourg	525391.0	12.02390602122152	4235088.22328793	928.2385146932629	1041.6390621608755	814.8379672256503	24.188552189792453	20.248480010279586	28.12862436930531	244315453.23698184	122157726.61849092	366473179.85547274	525391.0
Luxembourg	ssp585	2040	Luxembourg	525391.0	12.081991325821752	4437815.103080076	972.6718034148291	1102.7348341530292	842.6087726766293	25.346419382537526	20.827413606652122	29.865425158422923	256010442.0798079	128005221.03990395	384015663.1197119	525391.0
Luxembourg	ssp585	2041	Luxembourg	525391.0	12.074895580775646	4241591.478587731	929.6638857178768	1043.5989473197196	815.728824116034	24.225695295656884	20.2670515632118	28.184339028101956	244690615.61432028	122345307.80716014	367035923.4214804	525391.0
Luxembourg	ssp585	2042	Luxembourg	525391.0	12.045248075763165	4290938.222966102	940.4796105131361	1058.470568913201	822.4886521130711	24.50753742948282	20.407972630124767	28.60710222884086	247537350.22359625	123768675.11179812	371306025.3353944	525391.0
Luxembourg	ssp585	2043	Luxembourg	525391.0	12.389180426391126	4696725.255081017	1029.419233990378	1180.7625511944086	878.0759167863473	26.82517528889734	21.56679155983203	32.08355901796264	270946553.8674995	135473276.93374974	406419830.8012492	525391.0
Luxembourg	ssp585	2044	Luxembourg	525391.0	12.052469576237081	4256923.801667502	933.0243948860459	1048.2196474259522	817.8291423461399	24.313265300684517	20.31083656572562	28.315694035643407	245575112.76406372	122787556.38203186	368362669.1460956	525391.0
Luxembourg	ssp585	2045	Luxembourg	525391.0	12.112418994215544	4413310.063127536	967.3008357539986	1095.349753619387	839.2519178886103	25.206459739065266	20.757433784915992	29.655485693214533	254596785.5921641	127298392.79608205	381895178.3882462	525391.0
Luxembourg	ssp585	2046	Luxembourg	525391.0	12.246229713689544	4635257.0619422775	1015.9467533024349	1162.2378902484868	869.6556163563829	26.47410194181264	21.39125488628968	31.5569489973356	267400552.30281654	133700276.15140827	401100828.4542248	525391.0
Luxembourg	ssp585	2047	Luxembourg	525391.0	12.194436066995774	4587685.46295201	1005.5201014689519	1147.9012439774478	863.138958960456	26.20239848623868	21.2554031585027	31.149393813974648	264656222.98646256	132328111.49323128	396984334.47969383	525391.0
Luxembourg	ssp585	2048	Luxembourg	525391.0	12.24451894365754	4594767.8711806	1007.0724101217933	1150.0356683751047	864.1091518684818	26.2428494029692	21.275628616867962	31.210070189070436	265064795.76822	132532397.88411	397597193.65233004	525391.0
Luxembourg	ssp585	2049	Luxembourg	525391.0	12.338012860952322	4673978.443063725	1024.4336313564509	1173.907347572759	874.9599151401428	26.695257700261017	21.501832765513864	31.88868263500815	269634326.7320311	134817163.36601555	404451490.09804666	525391.0
Luxembourg	ssp585	2050	Luxembourg	525391.0	12.350063848548828	4685735.016639359	1027.010414605905	1177.4504245407584	876.5704046710517	26.762404942187082	21.5354063864769	31.989403497897253	270312544.6227118	135156272.3113559	405468816.93406767	525391.0
Luxembourg	ssp585	2051	Luxembourg	525391.0	12.324358649210613	4669237.2729432285	1023.3944707820955	1172.4785017830202	874.3104397811708	26.668178679741512	21.488293255254113	31.848064104228897	269360816.2250969	134680408.11254844	404041224.3376453	525391.0
Luxembourg	ssp585	2052	Luxembourg	525391.0	12.486770761210947	4957992.192109831	1086.683220188474	1259.5005322167908	913.8659081601575	28.317391887134438	22.31289985895058	34.32188391531828	286018624.8069038	143009312.4034519	429027937.21035564	525391.0
Luxembourg	ssp585	2053	Luxembourg	525391.0	12.454362545791078	4928469.870529797	1080.2125743627132	1250.6033942063696	909.8217545190569	28.148776222323537	22.22859202654513	34.068960418101945	284315529.38193196	142157764.69096598	426473294.0728979	525391.0
Luxembourg	ssp585	2054	Luxembourg	525391.0	12.509946714353317	4990652.289579736	1093.8415977161246	1269.3433013173103	918.3398941149389	28.50392884469543	22.406168337731074	34.60168935165977	287902733.4949464	143951366.7474732	431854100.2424196	525391.0
Luxembourg	ssp585	2055	Luxembourg	525391.0	12.720932646798417	5389304.878233038	1181.217507557944	1389.4851773498121	972.9498377660761	30.78081859004058	23.54461321040365	38.01702396967751	310900362.5278809	155450181.26394045	466350543.79182136	525391.0
Luxembourg	ssp585	2056	Luxembourg	525391.0	12.549436867531705	5124801.356627862	1123.2441329595495	1309.7717872770195	936.7164786420794	29.27011635683807	22.789262093802396	35.75097061987374	295641578.2106147	147820789.10530734	443462367.315922	525391.0
Luxembourg	ssp585	2057	Luxembourg	525391.0	12.772426548634906	5385959.876186749	1180.484356424511	1388.4770945413416	972.4916183076805	30.761713732643113	23.535060781704914	37.988366683581305	310707394.71990854	155353697.35995427	466061092.07986283	525391.0
Luxembourg	ssp585	2058	Luxembourg	525391.0	12.74479919008133	5390646.701089288	1181.511605718218	1389.8895623201888	973.1336491162474	30.788482362428937	23.548445096597828	38.028519628260035	310977770.1383024	155488885.0691512	466466655.2074536	525391.0
Luxembourg	ssp585	2059	Luxembourg	525391.0	12.6604084774243	5217894.692373093	1143.6481517530246	1337.8273131180479	949.4689903880014	29.801815554463573	23.05511169261515	36.54851941631199	301011983.57569593	150505991.78784797	451517975.36354387	525391.0
Luxembourg	ssp585	2060	Luxembourg	525391.0	12.696624267668358	5358271.431909138	1174.41565630887	1380.1326318823353	968.6986807354049	30.603572191274417	23.455990011020567	37.75115437152826	309110092.73788285	154555046.36894143	463665139.1068243	525391.0
Luxembourg	ssp585	2061	Luxembourg	525391.0	12.96817840403406	5605766.298508853	1228.6611065225063	1454.720125926085	1002.6020871189276	32.017130110690154	24.162768970728436	39.87149125065186	323387675.00279045	161693837.50139523	485081512.5041857	525391.0
Luxembourg	ssp585	2062	Luxembourg	525391.0	12.876193027259017	5578443.93100757	1222.672642412636	1446.4859877750132	998.8592970502585	31.86107940350077	24.084743617133746	39.63741518986779	321811491.40338457	160905745.70169228	482717237.10507685	525391.0
Luxembourg	ssp585	2063	Luxembourg	525391.0	12.994178799597808	5759227.603439301	1262.2964610278102	1500.9687383708779	1023.6241836847424	32.893618766348425	24.60101329855757	41.186224234139274	332240611.77569026	166120305.88784513	498360917.66353536	525391.0
Luxembourg	ssp585	2064	Luxembourg	525391.0	12.888752499145447	5586130.007210879	1224.3572618544572	1448.8023395075174	999.9121842013967	31.90497814788965	24.106692989328184	39.703263306451106	322254888.82327765	161127444.41163883	483382333.23491645	525391.0
Luxembourg	ssp585	2065	Luxembourg	525391.0	13.099440573263749	5962890.401230326	1306.9348824614592	1562.3465678421453	1051.5231970807731	34.05683142066777	25.182619625717244	42.93104321561829	343989592.22814345	171994796.11407173	515984388.3422152	525391.0
Luxembourg	ssp585	2066	Luxembourg	525391.0	13.278741052669893	6285967.0567127615	1377.7462042110342	1659.7121352478111	1095.7802731742577	35.90207197539075	26.105239903078733	45.698904047702754	362627366.7803813	181313683.39019066	543941050.170572	525391.0
Luxembourg	ssp585	2067	Luxembourg	525391.0	13.09246111633412	5886021.094495052	1290.0868152318103	1539.1804754013779	1040.9931550622423	33.617795174023584	24.96310150239515	42.272488845652006	339555125.099036	169777562.549518	509332687.64855397	525391.0
Luxembourg	ssp585	2068	Luxembourg	525391.0	13.203147538566155	6198004.051315888	1358.4666413843222	1633.2027363610819	1083.7305464075625	35.399674472757034	25.854041151761876	44.94530779375219	357552921.9521838	178776460.9760919	536329382.9282757	525391.0
Luxembourg	ssp585	2069	Luxembourg	525391.0	13.152989286010952	6009194.014148632	1317.0836195394443	1576.3010813243748	1057.8661577545138	34.3212928199585	25.314850325362613	43.32773531455439	346660773.4598447	173330386.72992235	519991160.18976706	525391.0
Luxembourg	ssp585	2070	Luxembourg	525391.0	13.021974106705452	5873418.631683998	1287.32463160199	1535.3824729103753	1039.2667902936048	33.54581666652783	24.927112248647276	42.16452108440838	338828109.21382856	169414054.60691428	508242163.82074285	525391.0
Luxembourg	ssp585	2071	Luxembourg	525391.0	13.143971001090685	6026447.699117186	1320.865249121593	1581.5008219998292	1060.2296762433566	34.41983661345806	25.364122222112393	43.475551004803734	347656110.8981349	173828055.44906744	521484166.3472023	525391.0
Luxembourg	ssp585	2072	Luxembourg	525391.0	13.438662188503192	6579943.287000589	1442.1793505754895	1748.3077114989374	1136.050989652042	37.58110651114714	26.94475717095693	48.217455851337334	379586384.4340699	189793192.21703494	569379576.6511048	525391.0
Luxembourg	ssp585	2073	Luxembourg	525391.0	13.314409338913771	6343894.269145746	1390.4425795388115	1677.1696513235047	1103.7155077541183	36.232921140099904	26.270664485433315	46.195177794766494	365969094.84226614	182984547.42113307	548953642.2633992	525391.0
Luxembourg	ssp585	2074	Luxembourg	525391.0	13.466290741606612	6563422.125382302	1438.5582740564132	1743.3287312852067	1133.7878168276193	37.486746498091804	26.897577164429265	48.075915831754344	378633305.09405106	189316652.54702553	567949957.6410766	525391.0
Luxembourg	ssp585	2075	Luxembourg	525391.0	13.44284986184134	6514062.541443061	1427.7397351108261	1728.4532402350246	1127.0262299866274	37.204831031581435	26.75661943117408	47.65304263198879	375785829.7910828	187892914.8955414	563678744.6866242	525391.0
Luxembourg	ssp585	2076	Luxembourg	525391.0	13.403257562191625	6478904.227554906	1420.0338032997233	1717.8575839947584	1122.2100226046882	37.00402560190646	26.65621671633659	47.351834487476324	373757603.0010481	186878801.50052404	560636404.5015721	525391.0
Luxembourg	ssp585	2077	Luxembourg	525391.0	13.587549745956961	6803025.466611939	1491.0740748738676	1815.5379574092067	1166.6101923385281	38.85523225768296	27.58182004422484	50.12864447114107	392455637.9058492	196227818.9529246	588683456.8587738	525391.0
Luxembourg	ssp585	2078	Luxembourg	525391.0	13.48607169469413	6548290.99736512	1435.2418624362085	1738.7686653074256	1131.7150595649914	37.40032561133873	26.854366721052724	47.946284501624724	377760414.56507057	188880207.28253528	566640621.8476058	525391.0
Luxembourg	ssp585	2079	Luxembourg	525391.0	13.777290372657284	7100227.5256993435	1556.2142522080935	1905.1057012437673	1207.3228031724195	40.552690997177265	28.430549413971995	52.67483258038254	409600748.4538723	204800374.22693616	614401122.6808085	525391.0
Luxembourg	ssp585	2080	Luxembourg	525391.0	13.846728750104521	7147356.861871354	1566.5439697252464	1919.3090628298523	1213.77887662064	40.821868484767336	28.56513815776703	53.07859881176765	412319564.3369292	206159782.1684646	618479346.5053937	525391.0
Luxembourg	ssp585	2081	Luxembourg	525391.0	13.723040587257383	6956999.451995556	1524.8217976976741	1861.941076291941	1187.7025191034074	39.73464906908306	28.02152844992489	51.44776968824122	401338150.39256597	200669075.19628298	602007225.588849	525391.0
Luxembourg	ssp585	2082	Luxembourg	525391.0	13.847120757583536	7199365.8977774475	1577.9432104717876	1934.9830188563465	1220.9034020872282	41.11891619972113	28.713662015243923	53.52417038419833	415319882.2783464	207659941.1391732	622979823.4175196	525391.0
Luxembourg	ssp585	2083	Luxembourg	525391.0	13.74020530416466	6992844.486916791	1532.6782437078077	1872.7436895558744	1192.612797859741	39.93937668093528	28.123892255851004	51.75486110601956	403405993.0185875	201702996.50929376	605108989.5278813	525391.0
Luxembourg	ssp585	2084	Luxembourg	525391.0	13.947456146505763	7394485.409863582	1620.7091309290222	1993.7861594850447	1247.632102373	42.23333418879389	29.270871009780304	55.19579736780748	426576014.26836485	213288007.13418242	639864021.4025472	525391.0
Luxembourg	ssp585	2085	Luxembourg	525391.0	13.834993510768694	7176208.159914898	1572.8675418991738	1928.0039745690028	1217.7311092293448	40.986651623081215	28.64752972692397	53.32577351923847	413983949.4893384	206991974.7446692	620975924.2340076	525391.0
Luxembourg	ssp585	2086	Luxembourg	525391.0	14.063853608191307	7490570.281652814	1641.768828855429	2022.7432441338542	1260.7944135770044	42.78211943561432	29.54526363319052	56.01897523803812	432118996.55414546	216059498.27707273	648178494.8312182	525391.0
Luxembourg	ssp585	2087	Luxembourg	525391.0	14.121620002372454	7559535.311937755	1656.8844519315808	2043.5272258635628	1270.2416779995992	43.17601069510333	29.742209262935024	56.60981212727164	436097478.64075625	218048739.32037812	654146217.9611344	525391.0
Luxembourg	ssp585	2088	Luxembourg	525391.0	14.252950175478325	7852729.016328539	1721.1460857706566	2131.8869723922917	1310.4051991490214	44.85057586269014	30.57949184672843	59.121659878651855	453011353.6293748	226505676.8146874	679517030.4440622	525391.0
Luxembourg	ssp585	2089	Luxembourg	525391.0	14.166712429112954	7681297.310028205	1683.572013156885	2080.2226225483555	1286.9214037654142	43.8714499139014	30.08992887233406	57.65297095546874	443121733.19746846	221560866.59873423	664682599.7962027	525391.0
Luxembourg	ssp585	2090	Luxembourg	525391.0	14.243475680345986	7853544.8168123	1721.3248913561388	2132.13283007233	1310.5169526399477	44.85523527745025	30.58182155410848	59.12864900079201	453058415.85203296	226529207.92601648	679587623.7780495	525391.0
Luxembourg	ssp585	2091	Luxembourg	525391.0	14.39970478494202	8069800.119980505	1768.723313968348	2197.3056611641173	1340.1409667725784	46.09036956774432	31.19938869925552	60.98135043623312	465533837.76128936	232766918.88064468	698300756.641934	525391.0
Luxembourg	ssp585	2092	Luxembourg	525391.0	14.254991400758989	7888846.063611067	1729.062150928471	2142.7715619842866	1315.3527398726555	45.05685706324005	30.682632447003385	59.43108167947672	455094888.212643	227547444.1063215	682642332.3189645	525391.0
Luxembourg	ssp585	2093	Luxembourg	525391.0	14.358816411130798	7965543.278703228	1745.8724994418217	2165.8857911901437	1325.8592076934997	45.494910414730384	30.90165912274855	60.088161706712214	459519427.6506214	229759713.8253107	689279141.4759321	525391.0
Luxembourg	ssp585	2094	Luxembourg	525391.0	14.522654169859866	8235969.254415289	1805.143946173232	2247.384030445833	1362.903861900631	47.039438528930674	31.673923179848696	62.404953878012655	475119868.85509074	237559934.42754537	712679803.2826362	525391.0
Luxembourg	ssp585	2095	Luxembourg	525391.0	14.476115450727626	8177875.124309213	1792.4109861499824	2229.876210413865	1354.9457618861002	46.70763602000903	31.508021925387876	61.90725011463019	471768511.5801164	235884255.7900582	707652767.3701746	525391.0
Luxembourg	ssp585	2096	Luxembourg	525391.0	14.596703690003139	8390571.8095827	1839.0294377167738	2293.976581318203	1384.0822941153447	47.922445393764974	32.11542661226585	63.72946417526411	484038642.52540547	242019321.26270273	726057963.7881082	525391.0
Luxembourg	ssp585	2097	Luxembourg	525391.0	14.628153229980763	8359306.283484657	1832.1767196678884	2284.5540940009855	1379.7993453347913	47.74387347981872	32.02614065529272	63.46160630434472	482234984.4251252	241117492.2125626	723352476.6376878	525391.0
Luxembourg	ssp585	2098	Luxembourg	525391.0	14.870248265652618	8749972.251759097	1917.8021373718752	2402.289043343967	1433.315231399783	49.97514793365899	33.14177788221286	66.80851798510514	504771878.1262751	252385939.06313756	757157817.1894127	525391.0
Madrid	ssp585	2024	Spain	39035901.0	14.5708594654668	110448001.84007084	24207.781225211445	30028.81012425613	18386.75232616676	454.26168031150235	308.6186826202087	599.9046780027961	1611762348.558189	805881174.2790945	2417643522.837283	39035901.0
Madrid	ssp585	2025	Spain	39035901.0	14.727909014848116	119802714.89519244	26258.12929208741	32848.03871621059	19668.21986796424	492.7366875588515	327.85618624388326	657.6171888738199	1748275223.6905882	874137611.8452941	2622412835.5358825	39035901.0
Madrid	ssp585	2026	Spain	39035901.0	14.716057703189954	125677044.89692686	27545.653676029204	34618.38474413055	20472.92260792786	516.8972243982271	339.9364546635711	693.8579941328835	1833999037.268626	916999518.634313	2750998555.902939	39035901.0
Madrid	ssp585	2027	Spain	39035901.0	14.801254803037613	124481700.14133455	27283.660304940477	34258.143858883544	20309.1767509974	511.9808899405586	337.4782874347369	686.4834924463808	1816555429.068265	908277714.5341325	2724833143.6023974	39035901.0
Madrid	ssp585	2028	Spain	39035901.0	14.64043313392079	105022012.3701562	23018.523259202757	28393.580420994185	17643.46609741133	431.94512362516883	297.4604042770418	566.4298429732958	1532581146.6750765	766290573.3375382	2298871720.0126147	39035901.0
Madrid	ssp585	2029	Spain	39035901.0	14.863145968657175	125171317.58510555	27434.809333712205	34465.97377344467	20403.644893979734	514.8172181091131	338.8964515190143	690.7379846992128	1826618983.0688975	913309491.5344487	2739928474.6033463	39035901.0
Madrid	ssp585	2030	Spain	39035901.0	14.789842736241063	123632088.97068949	27097.44415794978	34002.09665677134	20192.79165912822	508.4865234372376	335.73110418307635	681.2419426913991	1804157094.3501456	902078547.1750728	2706235641.5252185	39035901.0
Madrid	ssp585	2031	Spain	39035901.0	14.880582441571828	130841682.60247606	28677.629063546836	36174.85090196729	21180.40722512638	538.1388671915511	350.55727606023316	725.7204583228695	1909366345.4957573	954683172.7478787	2864049518.243636	39035901.0
Madrid	ssp585	2032	Spain	39035901.0	14.893360283808944	125344606.40738213	27472.790445444058	34518.19780207597	20427.38308881214	515.529937853021	339.2528113909681	691.8070643150743	1829147778.4705193	914573889.2352597	2743721667.705779	39035901.0
Madrid	ssp585	2033	Spain	39035901.0	14.931672351450642	133355802.29946567	29228.668997133598	36932.53081064909	21524.807183618104	548.4791922226242	355.7274385757696	741.230945869479	1946054772.6276987	973027386.3138493	2919082158.941548	39035901.0
Madrid	ssp585	2034	Spain	39035901.0	15.222884169539745	150266937.91661036	32935.2192693845	42029.03743499407	23841.401103774915	618.0330162252022	390.50435057705874	845.5616818733461	2192838156.708777	1096419078.3543885	3289257235.0631657	39035901.0
Madrid	ssp585	2035	Spain	39035901.0	15.071434988895861	138450684.57194424	30345.35552260835	38467.97478317688	22222.736262039827	569.4339378361929	366.204811382554	772.6630642898322	2020404143.1940522	1010202071.5970261	3030606214.7910786	39035901.0
Madrid	ssp585	2036	Spain	39035901.0	15.11843247198381	135990746.24297833	29806.190957355557	37726.62350595428	21885.75840875683	559.3164553995534	361.14607016423435	757.486840634873	1984506382.144966	992253191.072483	2976759573.2174487	39035901.0
Madrid	ssp585	2037	Spain	39035901.0	15.102809843910627	138414748.01777464	30337.479017584883	38457.14458876961	22217.81344640016	569.2861343521124	366.13090964051383	772.4413590637114	2019879722.7972817	1009939861.3986409	3029819584.195923	39035901.0
Madrid	ssp585	2038	Spain	39035901.0	15.232952615276046	149464224.5469077	32759.28209246336	41787.123816727515	23731.440368199204	614.731535727097	388.8536103280061	840.6094611261883	2181124199.331395	1090562099.6656976	3271686298.9970927	39035901.0
Madrid	ssp585	2039	Spain	39035901.0	15.127858606673616	142501633.1620675	31233.23466564907	39688.80860485787	22777.660726440277	586.0950877234468	374.535386326181	797.6547891207128	2079519440.0281441	1039759720.0140721	3119279160.0422163	39035901.0
Madrid	ssp585	2040	Spain	39035901.0	15.031228275691236	140952515.44127232	30893.702014515875	39221.95120954972	22565.45281948203	579.7237201375688	371.34970253324207	788.0977377418958	2056913240.0583308	1028456620.0291654	3085369860.0874963	39035901.0
Madrid	ssp585	2041	Spain	39035901.0	15.309858066332584	157258660.7085837	34467.65166214577	44136.13197504083	24799.171349250715	646.7892788179233	404.88248187341924	888.6960757624277	2294868029.2272553	1147434014.6136277	3442302043.8408833	39035901.0
Madrid	ssp585	2042	Spain	39035901.0	15.37057898825577	153490319.31230003	33641.71382186442	43000.46744465397	24282.960199074867	631.290464297565	397.13307461324024	865.4478539818906	2239876805.5033503	1119938402.7516751	3359815208.2550254	39035901.0
Madrid	ssp585	2043	Spain	39035901.0	15.678077217981173	172030028.47016564	37705.2117194788	48587.77705387374	26822.646385083855	707.5424497950889	435.2590673620021	979.825832228176	2510425884.4911947	1255212942.2455974	3765638826.736792	39035901.0
Madrid	ssp585	2044	Spain	39035901.0	15.46746946880742	160943610.3669508	35275.31186123993	45246.66474879529	25303.95897368456	661.9451113887758	412.4603981588455	911.4298246187061	2348642321.353344	1174321160.676672	3522963482.030016	39035901.0
Madrid	ssp585	2045	Spain	39035901.0	15.804158757292221	187107844.37630308	41009.93849342674	53131.77636805216	28888.100618801316	769.5560116055417	466.26584826722853	1072.8461749438557	2730455722.705949	1365227861.3529744	4095683584.0589232	39035901.0
Madrid	ssp585	2046	Spain	39035901.0	15.49040316941684	153718527.05616128	33691.73195750524	43069.24238116009	24314.22153385038	632.2290601205717	397.60237252474354	866.8557477164002	2243207030.0712676	1121603515.0356338	3364810545.106901	39035901.0
Madrid	ssp585	2047	Spain	39035901.0	15.707752551295803	182495313.31677836	39998.97278175008	51741.69851449676	28256.247049003407	750.5851287042565	456.78040681658587	1044.3898505919274	2663145280.059236	1331572640.029618	3994717920.088854	39035901.0
Madrid	ssp585	2048	Spain	39035901.0	15.785492711932386	180601798.6391307	39583.955866101285	51171.050255479655	27996.86147672291	742.7972905828544	452.88648775588484	1032.7080934098244	2635513311.9563174	1317756655.9781587	3953269967.934476	39035901.0
Madrid	ssp585	2049	Spain	39035901.0	15.767094875912042	178291307.9580233	39077.54694969418	50474.737995419884	27680.355903968466	733.294471503666	448.1350782162907	1018.4538647910416	2601796433.2037506	1300898216.6018753	3902694649.805626	39035901.0
Madrid	ssp585	2050	Spain	39035901.0	15.770530813022296	180430722.6845488	39546.45976646688	51119.493118482365	27973.42641445141	742.093672144362	452.5346785366387	1031.6526657520853	2633016808.8259287	1316508404.4129643	3949525213.238893	39035901.0
Madrid	ssp585	2051	Spain	39035901.0	15.827327794917572	181510472.80796522	39783.11732776363	51444.89726526539	28121.337390261877	746.5345773414517	454.75513113518355	1038.3140235477204	2648773550.150179	1324386775.0750895	3973160325.2252684	39035901.0
Madrid	ssp585	2052	Spain	39035901.0	15.915697648626658	184568647.29431534	40453.40214668969	52366.538891288714	28540.265402090663	759.1125457764706	461.04411535269304	1057.1809762002486	2693401342.5077047	1346700671.2538524	4040102013.761557	39035901.0
Madrid	ssp585	2053	Spain	39035901.0	16.14552205820761	198926551.86135584	43600.34013398623	56693.578623821464	30507.101644151004	818.1651836306257	490.5704342797706	1145.7599329814816	2902925549.372629	1451462774.6863146	4354388324.058944	39035901.0
Madrid	ssp585	2054	Spain	39035901.0	15.966061450899105	185248308.89552432	40602.36907298207	52571.368414940735	28633.3697310234	761.90792655172	462.44180574031776	1061.3740473631228	2703319611.3793864	1351659805.6896932	4054979417.0690794	39035901.0
Madrid	ssp585	2055	Spain	39035901.0	16.205649219039486	205618154.9622963	45066.992868438945	58710.226133693934	31423.759603183946	845.6870836919124	504.3313843104139	1187.042783073411	3000575789.7564473	1500287894.8782237	4500863684.634671	39035901.0
Madrid	ssp585	2056	Spain	39035901.0	16.1882925820153	206650117.2647019	45293.176386774416	59021.228471405215	31565.124302143617	849.931442319493	506.45356362420415	1193.409321014782	3015635165.7201505	1507817582.8600752	4523452748.580226	39035901.0
Madrid	ssp585	2057	Spain	39035901.0	16.140956070241447	199898422.78753334	43813.35293972377	56986.47123171058	30640.234647736965	822.1623923860238	492.5690386574696	1151.755746114578	2917108014.789614	1458554007.394807	4375662022.184422	39035901.0
Madrid	ssp585	2058	Spain	39035901.0	16.19990021415644	196267092.63252217	43017.444960543246	55892.09776033735	30142.792160749133	807.2270915159365	485.101388222426	1129.352794809448	2864116189.4824605	1432058094.7412302	4296174284.223691	39035901.0
Madrid	ssp585	2059	Spain	39035901.0	16.19162297003085	192897089.23318368	42278.81407849645	54876.48029752301	29681.147859469886	793.3666016805855	478.17114330475033	1108.5620600564207	2814937892.8806434	1407468946.4403217	4222406839.320965	39035901.0
Madrid	ssp585	2060	Spain	39035901.0	16.340067371212108	200761493.03644884	44002.51902167786	57246.57459439744	30758.463448958264	825.7121147437624	494.34389983633884	1157.0803296511863	2929702757.1859283	1464851378.5929642	4394554135.7788925	39035901.0
Madrid	ssp585	2061	Spain	39035901.0	16.415080900737273	201471315.15802997	44158.09647298331	57460.49358994244	30855.69935602417	828.6315427487946	495.803613838855	1161.4594716587344	2940061157.072557	1470030578.5362785	4410091735.608835	39035901.0
Madrid	ssp585	2062	Spain	39035901.0	16.328026458689497	202051127.99648726	44285.178738946546	57635.231705641905	30935.125772251202	831.0162554631561	496.9959701960356	1165.0365407302766	2948522337.7790184	1474261168.8895092	4422783506.668528	39035901.0
Madrid	ssp585	2063	Spain	39035901.0	16.58912730378384	223496813.51960284	48985.602963191064	64098.3150139781	33872.89091240402	919.2202336145222	541.0979592717187	1297.3425079573258	3261478189.3048925	1630739094.6524463	4892217283.957338	39035901.0
Madrid	ssp585	2064	Spain	39035901.0	16.68933007324295	222299987.06381607	48723.284835895334	63737.62758894648	33708.942082844194	914.2978050708691	538.6367449998922	1289.9588651418462	3244012958.725263	1622006479.3626316	4866019438.087894	39035901.0
Madrid	ssp585	2065	Spain	39035901.0	16.751535018046376	230612570.1075551	50545.22084548196	66242.78960212809	34847.652088835835	948.4866349117747	555.7311599203449	1341.2421099032044	3365318081.0086627	1682659040.5043314	5047977121.512994	39035901.0
Madrid	ssp585	2066	Spain	39035901.0	16.772098663407874	227772603.84500647	49922.7624865672	65386.90935862029	34458.6156145141	936.8061352652394	549.8909100970774	1323.721360433402	3323874590.706491	1661937295.3532455	4985811886.059736	39035901.0
Madrid	ssp585	2067	Spain	39035901.0	16.762060648206422	217689648.0597216	47712.79957472395	62348.210354835806	33077.38879461207	895.3359378762193	529.1558114025672	1261.5160643498716	3176734504.6374164	1588367252.3187082	4765101756.956124	39035901.0
Madrid	ssp585	2068	Spain	39035901.0	16.743889876422756	230081583.0279463	50428.840115704705	66082.76609868437	34774.91413272504	946.3027377023343	554.6392113156247	1337.9662640890438	3357569412.2394094	1678784706.1197047	5036354118.359114	39035901.0
Madrid	ssp585	2069	Spain	39035901.0	17.014799376230926	237643927.3690287	52086.340245257	68361.82877681879	35810.851713695236	977.4059101476713	570.1907975382934	1384.6210227570496	3467926337.4234676	1733963168.7117338	5201889506.135201	39035901.0
Madrid	ssp585	2070	Spain	39035901.0	16.84584790694187	239908058.91755056	52582.588255891926	69044.16979144179	36121.00672034206	986.7180587111849	574.84687182005	1398.5892456023198	3500966699.596572	1750483349.798286	5251450049.394857	39035901.0
Madrid	ssp585	2071	Spain	39035901.0	16.923702712937335	239830065.46004856	52565.493799453136	69020.66491383844	36110.32268506781	986.3972793537686	574.6864821413419	1398.108076566195	3499828544.843735	1749914272.4218676	5249742817.265603	39035901.0
Madrid	ssp585	2072	Spain	39035901.0	17.282972605844435	257637203.72374374	56468.42821341373	74387.19973303427	38549.656693793186	1059.6362734002105	611.3059791645628	1507.9665676358582	3759687252.2068973	1879843626.1034486	5639530878.310346	39035901.0
Madrid	ssp585	2073	Spain	39035901.0	17.291509083649224	253609283.40129757	55585.59636191868	73173.30593722858	37997.88678660878	1043.0698364945893	603.0227607117524	1483.1169122774268	3700908005.769156	1850454002.884578	5551362008.653734	39035901.0
Madrid	ssp585	2074	Spain	39035901.0	17.234881309085083	244868338.81031567	53669.77288992265	70539.04866323402	36800.49711661126	1007.119198083229	585.0474415060723	1429.190954660386	3573351824.146392	1786675912.073196	5360027736.219587	39035901.0
Madrid	ssp585	2075	Spain	39035901.0	17.436063992453562	257646556.71659935	56470.47818445056	74390.0184432099	38550.93792569121	1059.6747413324474	611.3252131306815	1508.024269534214	3759823739.979241	1879911869.9896204	5639735609.968862	39035901.0
Madrid	ssp585	2076	Spain	39035901.0	17.57219335447858	272453200.5340563	59715.76998005757	78852.29466216956	40579.24529794559	1120.5729992296988	641.7743420793071	1599.3716563800908	3975896377.020286	1987948188.510143	5963844565.530429	39035901.0
Madrid	ssp585	2077	Spain	39035901.0	17.40118543410606	255118054.60248935	55916.28594026207	73628.00410745075	38204.5677730734	1049.2752628458188	606.1254738873672	1492.4250518042709	3722925430.929929	1861462715.4649644	5584388146.394894	39035901.0
Madrid	ssp585	2078	Spain	39035901.0	17.53715484502996	262110279.54324222	57448.82839302983	75735.2499800064	39162.406806053245	1078.0335907266804	620.504637827798	1535.5625436255632	3824962631.281259	1912481315.6406295	5737443946.921888	39035901.0
Madrid	ssp585	2079	Spain	39035901.0	17.762508738394736	267360655.88211632	58599.59580976936	77317.55517802326	39881.63644151545	1099.6278680176224	631.301776473269	1567.9539595619767	3901581119.2373834	1950790559.6186917	5852371678.856075	39035901.0
Madrid	ssp585	2080	Spain	39035901.0	17.680099690148374	277050976.6373284	60723.50172871995	80237.92581658033	41209.07764085957	1139.4831964589157	651.2294406939156	1627.7369522239164	4042991501.304091	2021495750.6520455	6064487251.956137	39035901.0
Madrid	ssp585	2081	Spain	39035901.0	17.579810589123753	259430193.0084446	56861.41216622488	74927.55266814958	38795.271664300155	1067.0106605478222	614.9931727383689	1519.0281483572762	3785852258.1128874	1892926129.0564437	5678778387.169331	39035901.0
Madrid	ssp585	2082	Spain	39035901.0	17.676730243378138	265732480.2698292	58242.73540159684	76826.87211678605	39658.598686407626	1092.9313431628698	627.9535140458927	1557.9091722798476	3877821231.2810035	1938910615.6405017	5816731846.921505	39035901.0
Madrid	ssp585	2083	Spain	39035901.0	17.746164670004376	274101488.3058999	60077.038532790415	79349.03892217722	40805.03814340362	1127.3522434025253	645.1639641657205	1609.5405226393304	3999949760.7482624	1999974880.3741312	5999924641.122394	39035901.0
Madrid	ssp585	2084	Spain	39035901.0	17.959362477254224	284796545.76290315	62421.16071514729	82572.20692291792	42270.11450737667	1171.3399542755733	667.1578196022444	1675.5220889489028	4156022216.9057903	2078011108.4528952	6234033325.3586855	39035901.0
Madrid	ssp585	2085	Spain	39035901.0	17.947183118384714	278837296.58790493	61115.02390966823	80776.26881538422	41453.77900395225	1146.8301532965588	654.9029191127373	1638.757387480381	4069059181.939795	2034529590.9698975	6103588772.909693	39035901.0
Madrid	ssp585	2086	Spain	39035901.0	17.995027093923717	275797821.88582337	60448.83767359556	79860.2627407843	41037.41260640684	1134.3290952200964	648.6523900745059	1620.0058003656868	4024704274.6296053	2012352137.3148026	6037056411.944408	39035901.0
Madrid	ssp585	2087	Spain	39035901.0	18.370251220216197	300879878.3790401	65946.27471320471	87419.23867024688	44473.31075616255	1237.4891066142022	700.2323957715589	1774.745817456846	4390725511.83342	2195362755.91671	6586088267.75013	39035901.0
Madrid	ssp585	2088	Spain	39035901.0	18.069407742359004	288015991.57872385	63126.79267477923	83542.45086741183	42711.13448214662	1184.5812156981601	673.7784503135377	1695.3839810827826	4203003433.973698	2101501716.986849	6304505150.960547	39035901.0
Madrid	ssp585	2089	Spain	39035901.0	18.246410956796048	301135429.14687264	66002.28584040087	87496.25397014161	44508.317710660165	1238.5401615836586	700.7579232562869	1776.32239991103	4394454751.827586	2197227375.913793	6591682127.741379	39035901.0
Madrid	ssp585	2090	Spain	39035901.0	18.240410509574573	298668881.97731483	65461.67276214163	86752.91098753514	44170.43453674813	1228.395497640951	695.6855912849333	1761.105403996969	4358460548.287407	2179230274.1437035	6537690822.43111	39035901.0
Madrid	ssp585	2091	Spain	39035901.0	18.474265998312042	304041130.46562165	66639.1518828664	88371.9447785317	44906.35898720111	1250.4910229985144	706.7333539637148	1794.2486920333135	4436857510.625329	2218428755.3126645	6655286265.937994	39035901.0
Madrid	ssp585	2092	Spain	39035901.0	18.52562818886811	309007732.1447837	67727.72211391563	89868.72884622437	45586.715381606875	1270.9181632511845	716.9469240900501	1824.8894024123197	4509334888.69826	2254667444.34913	6764002333.04739	39035901.0
Madrid	ssp585	2093	Spain	39035901.0	18.43535021432571	293474626.7911095	64323.205872014434	85187.51901361023	43458.892730418636	1207.032041086352	685.0038630076335	1729.0602191650705	4282661033.5976377	2141330516.7988188	6423991550.396457	39035901.0
Madrid	ssp585	2094	Spain	39035901.0	18.508707446048398	294983131.1505295	64653.836964490045	85642.13676576421	43665.53716321589	1213.2363699438329	688.1060274363742	1738.3667124512917	4304674564.749343	2152337282.3746715	6457011847.124014	39035901.0
Madrid	ssp585	2095	Spain	39035901.0	18.732808337648727	310398364.0792757	68032.51815435223	90287.82340182472	45777.21290687975	1276.6376945123475	719.8066897206313	1833.4686993040636	4529628313.254398	2264814156.627199	6794442469.8815975	39035901.0
Madrid	ssp585	2096	Spain	39035901.0	18.528921028775684	303510833.5497643	66522.92242185658	88212.12926964319	44833.71557406997	1248.3099643641513	705.6428246465334	1790.97710408177	4429118913.3823185	2214559456.6911592	6643678370.073478	39035901.0
Madrid	ssp585	2097	Spain	39035901.0	18.856626337232846	312082536.2402306	68401.65177867113	90795.38213526318	46007.92142207906	1283.5645276195423	723.270106274229	1843.8589489648566	4554205356.136973	2277102678.0684867	6831308034.20546	39035901.0
Madrid	ssp585	2098	Spain	39035901.0	18.98706477121975	324763678.5930999	71181.08023957399	94617.0962690046	47745.06421014335	1335.7208087429049	749.3482468359102	1922.0933706499	4739260653.114324	2369630326.557162	7108890979.671486	39035901.0
Mexico_City	ssp585	2024	Mexico	86251050.0	20.318706762889985	402863457.18757296	88298.83993169937	96383.57861259775	80214.101250801	8545.47154733164	7502.227877409219	9588.715217254048	2697329770.2153125	1348664885.1076562	4045994655.3229685	86251050.0
Mexico_City	ssp585	2025	Mexico	86251050.0	20.341814726381784	406610739.5936622	89120.16210289701	97512.8965979945	80727.42760779952	8624.95826822838	7541.9712378575905	9707.945298599165	2722419304.1777377	1361209652.0888689	4083628956.2666063	86251050.0
Mexico_City	ssp585	2026	Mexico	86251050.0	20.380711181627063	408522764.1209821	89539.23597189864	98089.12316787174	80989.34877592554	8665.515809262342	7562.250008374571	9768.781610150101	2735221062.6566906	1367610531.3283453	4102831593.985036	86251050.0
Mexico_City	ssp585	2027	Mexico	86251050.0	20.43155995267863	427197225.83876085	93632.26867716522	103717.04313761329	83547.49421671715	9061.63533418683	7760.309770836815	10362.960897536836	2860253950.686925	1430126975.3434625	4290380926.0303874	86251050.0
Mexico_City	ssp585	2028	Mexico	86251050.0	20.361350143897194	413795218.34155023	90694.84237640671	99678.08197407036	81711.6027787431	8777.3542168481	7618.16921216745	9936.53922152874	2770522223.5772867	1385261111.7886434	4155783335.36593	86251050.0
Mexico_City	ssp585	2029	Mexico	86251050.0	20.422995492094497	411504919.9763679	90192.85917307908	98987.85506949486	81397.86327666332	8728.772795114928	7593.878501300864	9863.667088928985	2755187772.529788	1377593886.264894	4132781658.794682	86251050.0
Mexico_City	ssp585	2030	Mexico	86251050.0	20.50722765886345	450867743.13965356	98820.32726366226	110850.62369404672	86790.0308332778	9563.730345526295	8011.357276506546	11116.103414546033	3018737401.7243705	1509368700.8621852	4528106102.5865555	86251050.0
Mexico_City	ssp585	2031	Mexico	86251050.0	20.517427471550373	448767855.9212404	98360.07801031142	110217.78097068932	86502.37504993353	9519.187892848217	7989.086050167505	11049.289735528917	3004677828.419186	1502338914.209593	4507016742.628779	86251050.0
Mexico_City	ssp585	2032	Mexico	86251050.0	20.50319759067609	442072713.8743771	96892.64961647836	108200.06692916885	85585.23230378787	9377.17167160524	7918.0779395460195	10836.265403664453	2959851211.2698936	1479925605.6349468	4439776816.90484	86251050.0
Mexico_City	ssp585	2033	Mexico	86251050.0	20.532326125216294	454636322.60820913	99646.31728416757	111986.35997224152	87306.27459609363	9643.668816111673	8051.326511799235	11236.0111204241	3043969527.921419	1521984763.9607096	4565954291.882129	86251050.0
Mexico_City	ssp585	2034	Mexico	86251050.0	20.522687282448164	440407291.4225663	96527.62551745135	107698.15879300672	85357.09224189598	9341.84501210738	7900.414609797088	10783.275414417662	2948700550.967753	1474350275.4838765	4423050826.45163	86251050.0
Mexico_City	ssp585	2035	Mexico	86251050.0	20.567991780781785	456513160.5203202	100057.6790183289	112551.98235671336	87563.37567994445	9683.479984612339	8071.232096049567	11295.7278731751	3056535698.130891	1528267849.0654454	4584803547.196337	86251050.0
Mexico_City	ssp585	2036	Mexico	86251050.0	20.548543958630837	464094570.5379854	101719.35792631032	114836.7908551878	88601.92499743284	9844.29557222289	8151.639889854842	11536.951254590927	3107296228.965768	1553648114.482884	4660944343.448652	86251050.0
Mexico_City	ssp585	2037	Mexico	86251050.0	20.6567848628176	477698026.5245047	104700.93732061592	118936.46252235801	90465.41211887385	10132.849780860726	8295.91699417376	11969.782567547682	3198376733.1801085	1599188366.5900543	4797565099.770163	86251050.0
Mexico_City	ssp585	2038	Mexico	86251050.0	20.7192962195469	503743373.13845325	110409.50644148135	126785.74506354798	94033.26781941473	10685.319270109174	8572.151738797984	12798.48680142035	3372760603.307414	1686380301.653707	5059140904.961121	86251050.0
Mexico_City	ssp585	2039	Mexico	86251050.0	20.770188654871237	511026291.2431447	112005.76246442742	128980.59709509883	95030.92783375602	10839.803297723625	8649.39375260521	13030.212842842027	3421522613.033795	1710761306.5168974	5132283919.550693	86251050.0
Mexico_City	ssp585	2040	Mexico	86251050.0	20.81433855672694	539458069.0606927	118237.3849997804	137549.07808120918	98925.69191835164	11442.893362221897	8950.938784854345	13934.84793958944	3611884581.4849434	1805942290.7424717	5417826872.227415	86251050.0
Mexico_City	ssp585	2041	Mexico	86251050.0	20.741606392356836	515449943.2468345	112975.33002688	130313.75249347111	95636.90756028889	10933.637056180218	8696.310631833505	13170.963480526923	3451140708.271073	1725570354.1355364	5176711062.40661	86251050.0
Mexico_City	ssp585	2042	Mexico	86251050.0	20.784669536781184	518886880.9594183	113728.63144333671	131349.5419410991	96107.72094557433	11006.540797904003	8732.7625026954	13280.319093112597	3474152362.083576	1737076181.041788	5211228543.125364	86251050.0
Mexico_City	ssp585	2043	Mexico	86251050.0	20.81146899555782	530708305.91878927	116319.6286947057	134912.16316173144	97727.09422767995	11257.294865657319	8858.139536572056	13656.45019474257	3553301465.58334	1776650732.79167	5329952198.3750105	86251050.0
Mexico_City	ssp585	2044	Mexico	86251050.0	20.89069614815978	555035775.4237485	121651.67680538169	142243.72931391094	101059.62429685245	11773.325036087615	9116.154621787204	14430.495450388013	3716183470.7860217	1858091735.3930109	5574275206.179032	86251050.0
Mexico_City	ssp585	2045	Mexico	86251050.0	20.868104058956128	553302214.3371732	121271.71821106382	141721.28624672387	100822.15017540377	11736.553031388383	9097.768619437587	14375.337443339162	3704576595.444336	1852288297.722168	5556864893.166504	86251050.0
Mexico_City	ssp585	2046	Mexico	86251050.0	20.905568159362566	566780237.2705152	124225.80542933056	145783.15617184064	102668.45468682049	12022.446575307453	9240.715391397123	14804.177759217768	3794817275.885964	1897408637.942982	5692225913.828946	86251050.0
Mexico_City	ssp585	2047	Mexico	86251050.0	20.98186825515977	591325602.2464038	129605.61145144312	153180.38945224544	106030.83345064084	12543.098707630528	9501.041457558662	15585.155957702387	3959158177.223416	1979579088.611708	5938737265.835124	86251050.0
Mexico_City	ssp585	2048	Mexico	86251050.0	21.06627300967224	609422958.2148082	133572.15522534	158634.3871413536	108509.92330932638	12926.976762962577	9692.980485224685	16160.973040700457	4080327114.6009564	2040163557.3004782	6120490671.901435	86251050.0
Mexico_City	ssp585	2049	Mexico	86251050.0	21.014398663662586	596321223.5489067	130700.5421478821	154685.919159849	106715.1651359152	12649.064982158594	9554.024594822695	15744.105369494486	3992605832.550617	1996302916.2753086	5988908748.825926	86251050.0
Mexico_City	ssp585	2050	Mexico	86251050.0	21.131124331776647	626158732.4784701	137240.27013244395	163678.04513862153	110802.49512626635	13281.973177357417	9870.478692422106	16693.467662292715	4192379725.339158	2096189862.669579	6288569588.008738	86251050.0
Mexico_City	ssp585	2051	Mexico	86251050.0	21.005029522749922	580299596.1416175	127188.9525791612	149857.48350285774	104520.42165546464	12309.216930150204	9384.100568818498	15234.3332914819	3885334716.7373805	1942667358.3686903	5828002075.1060705	86251050.0
Mexico_City	ssp585	2052	Mexico	86251050.0	21.023343490910946	606458156.0300174	132922.33556839952	157740.88511306047	108103.78602373859	12864.0878802369	9661.536043861848	16066.639716611946	4060476594.3982863	2030238297.1991432	6090714891.597429	86251050.0
Mexico_City	ssp585	2053	Mexico	86251050.0	21.18324265495925	653077250.609449	143140.21931183658	171790.47526028645	114489.96336338676	13852.964233210078	10155.974220348438	17549.95424607171	4372609823.227669	2186304911.6138344	6558914734.841503	86251050.0
Mexico_City	ssp585	2054	Mexico	86251050.0	21.20733314523736	664129634.5879258	145562.65963588632	175121.33070585475	116003.98856591783	14087.405533687783	10273.194870587291	17901.616196788265	4446609893.983788	2223304946.991894	6669914840.975681	86251050.0
Mexico_City	ssp585	2055	Mexico	86251050.0	21.18492231512005	646990139.1532997	141806.05789679018	169956.0033145976	113656.11247898274	13723.845454066006	10091.414830776403	17356.276077355604	4331854210.743284	2165927105.371642	6497781316.114926	86251050.0
Mexico_City	ssp585	2056	Mexico	86251050.0	21.29003891334674	682477005.1037154	149584.0011187991	180650.67524485986	118517.32699273832	14476.586855332462	10467.785531409632	18485.38817925529	4569452777.383523	2284726388.6917615	6854179166.075285	86251050.0
Mexico_City	ssp585	2057	Mexico	86251050.0	21.408259645631222	722923673.0583236	158449.0242321379	192840.0820257007	124057.96643857508	15334.53473822671	10896.759472856756	19772.31000359666	4840259175.018536	2420129587.509268	7260388762.527803	86251050.0
Mexico_City	ssp585	2058	Mexico	86251050.0	21.316319975858033	693638231.5442681	152030.29732494763	184014.33252831412	120046.26212158117	14713.336903715233	10586.160555601018	18840.51325182945	4644181591.360161	2322090795.6800804	6966272387.040241	86251050.0
Mexico_City	ssp585	2059	Mexico	86251050.0	21.333188750044343	696249388.5626765	152602.605712544	184801.25656125913	120403.9548638289	14768.724324957504	10613.854266222152	18923.59438369285	4661664317.665529	2330832158.8327646	6992496476.498294	86251050.0
Mexico_City	ssp585	2060	Mexico	86251050.0	21.444467267607706	740886089.0351155	162385.99211746213	198253.41286802155	126518.57136690272	15715.55046926911	11087.267338377958	20343.83360016026	4960524635.920176	2480262317.960088	7440786953.880263	86251050.0
Mexico_City	ssp585	2061	Mexico	86251050.0	21.520304368603153	764107688.20474	167475.65768888668	205251.70302873032	129699.61234904308	16208.123105100494	11333.55365629365	21082.692553907338	5116002402.976479	2558001201.4882393	7674003604.464718	86251050.0
Mexico_City	ssp585	2062	Mexico	86251050.0	21.541881855615387	764669813.5515286	167598.86324434722	205421.1106674885	129776.61582120588	16220.046812925812	11339.515510206309	21100.578115645312	5119766053.92429	2559883026.962145	7679649080.886435	86251050.0
Mexico_City	ssp585	2063	Mexico	86251050.0	21.52559355541969	766923895.9704307	168092.90870602438	206100.42317729464	130085.39423475413	16267.86002812902	11363.422117807911	21172.29793845012	5134858024.924727	2567429012.4623637	7702287037.387091	86251050.0
Mexico_City	ssp585	2064	Mexico	86251050.0	21.51332546562579	768923097.1790533	168531.08979284577	206702.92217167403	130359.25741401748	16310.266746189012	11384.625476837908	21235.90801554011	5148243465.675056	2574121732.837528	7722365198.512585	86251050.0
Mexico_City	ssp585	2065	Mexico	86251050.0	21.553483069561672	775982553.3548036	170078.36785876364	208830.42951231112	131326.30620521615	16460.01073714438	11459.497472315594	21460.52400197317	5195509309.634382	2597754654.817191	7793263964.451573	86251050.0
Mexico_City	ssp585	2066	Mexico	86251050.0	21.69679286266425	824831677.7541301	180785.02526135574	223552.08344087529	138017.96708183625	17496.19010565686	11977.587156571835	23014.793054741884	5522573467.825415	2761286733.9127073	8283860201.738122	86251050.0
Mexico_City	ssp585	2067	Mexico	86251050.0	21.729650451177417	841941876.4561372	184535.20579878194	228708.58167983626	140361.82991772762	17859.12874793912	12159.056477712964	23559.201018165277	5637132997.883858	2818566498.941929	8455699496.825787	86251050.0
Mexico_City	ssp585	2068	Mexico	86251050.0	21.70975478094693	828788463.5643419	181652.26598688163	224744.53943847335	138559.9925352899	17580.120777344007	12019.552492415407	23140.689062272602	5549065709.724781	2774532854.8623905	8323598564.587172	86251050.0
Mexico_City	ssp585	2069	Mexico	86251050.0	21.745569441495086	848691901.0123522	186014.6632357606	230742.8356556819	141286.49081583926	18002.309127692235	12230.64666758952	23773.971587794946	5682327075.083688	2841163537.541844	8523490612.625532	86251050.0
Mexico_City	ssp585	2070	Mexico	86251050.0	21.87714944251404	889665563.7984595	194995.19206559233	243091.0627967005	146899.3213344841	18871.435535860503	12665.209871673658	25077.661200047347	5956661911.008121	2978330955.5040603	8934992866.51218	86251050.0
Mexico_City	ssp585	2071	Mexico	86251050.0	21.869161508489046	886120864.2826072	194218.27162376168	242022.79718918342	146413.74605833995	18796.245968983585	12627.615088235198	24964.87684973197	5932928749.412119	2966464374.7060595	8899393124.11818	86251050.0
Mexico_City	ssp585	2072	Mexico	86251050.0	21.849421169049812	886955553.1950623	194401.21713882033	242274.34727238904	146528.0870052516	18813.951249085265	12636.467728286038	24991.43476988449	5938517320.954811	2969258660.4774055	8907775981.432217	86251050.0
Mexico_City	ssp585	2073	Mexico	86251050.0	21.86068313915267	886690008.1973593	194343.0154954882	242194.32001280732	146491.710978169	18808.31855348601	12633.65138048641	24982.98572648561	5936739392.441179	2968369696.2205896	8905109088.66177	86251050.0
Mexico_City	ssp585	2074	Mexico	86251050.0	21.935596661689846	917183262.3024298	201026.4684500242	251384.06782529433	150668.869074754	19455.13630448992	12957.060255988365	25953.21235299147	6140903757.862592	3070451878.931296	9211355636.793888	86251050.0
Mexico_City	ssp585	2075	Mexico	86251050.0	21.9827811791317	941121484.6364288	206273.20211227055	258598.32661088312	153948.07761365798	19962.909829734446	13210.947018610626	26714.87264085826	6301179599.702801	3150589799.8514004	9451769399.554201	86251050.0
Mexico_City	ssp585	2076	Mexico	86251050.0	21.99789158473861	949984822.2978157	208215.8514627115	261269.4694677394	155162.2334576836	20150.917449805835	13304.95082864632	26996.88407096534	6360523141.816	3180261570.908	9540784712.723999	86251050.0
Mexico_City	ssp585	2077	Mexico	86251050.0	22.073753455210426	970754276.4479461	212768.0605915072	267528.7570198335	158007.36416318087	20591.475600033962	13525.229903760384	27657.721296307536	6499582830.62781	3249791415.313905	9749374245.941715	86251050.0
Mexico_City	ssp585	2078	Mexico	86251050.0	22.093333771742543	989569195.9338081	216891.8785610112	273199.00672790146	160584.75039412087	20990.574491389776	13724.779349438293	28256.36963334126	6625556138.824103	3312778069.4120517	9938334208.236155	86251050.0
Mexico_City	ssp585	2079	Mexico	86251050.0	22.192375771267063	1018247721.73011	223177.58284513216	281841.8501185678	164513.3155716965	21598.89853229911	14028.94136989296	29168.85569470526	6817570182.331844	3408785091.165922	10226355273.497766	86251050.0
Mexico_City	ssp585	2080	Mexico	86251050.0	22.18009991618231	1016053380.2957331	222696.63129787147	281180.54174108437	164212.72085465858	21552.352532760073	14005.66837012344	29099.036695396702	6802878200.789835	3401439100.3949175	10204317301.184753	86251050.0
Mexico_City	ssp585	2081	Mexico	86251050.0	22.30309700854115	1064859446.7192681	233393.85133590654	295889.2192933826	170898.48337843048	22587.618562769276	14523.301385128043	30651.935740410507	7129654068.847138	3564827034.423569	10694481103.270708	86251050.0
Mexico_City	ssp585	2082	Mexico	86251050.0	22.27592284647448	1051734276.6216688	230517.10172547383	291933.6885790376	169100.51487191004	22309.20967355003	14384.096940518419	30234.32240658164	7041775877.336615	3520887938.6683073	10562663816.004921	86251050.0
Mexico_City	ssp585	2083	Mexico	86251050.0	22.309235807391104	1068805600.0791107	234258.76166135148	297078.4709908694	171439.05233183358	22671.32370071667	14565.153954101741	30777.493447331603	7156075122.29692	3578037561.14846	10734112683.44538	86251050.0
Mexico_City	ssp585	2084	Mexico	86251050.0	22.499263081709575	1156020764.146517	253374.41405968711	323362.4930385809	183386.33508079336	24521.31701665262	15490.150612069712	33552.48342123552	7740015050.964144	3870007525.482072	11610022576.446217	86251050.0
Mexico_City	ssp585	2085	Mexico	86251050.0	22.528941966084947	1156624485.8494496	253506.73662471346	323544.4365654921	183469.0366839348	24534.123059352343	15496.553633419575	33571.69248528511	7744057205.925555	3872028602.9627776	11616085808.888332	86251050.0
Mexico_City	ssp585	2086	Mexico	86251050.0	22.50104986141024	1152772912.2294073	252662.55610525206	322383.68835123273	182941.42385927145	24452.4241308563	15455.70416917155	33449.14409254104	7718269401.144198	3859134700.572099	11577404101.716297	86251050.0
Mexico_City	ssp585	2087	Mexico	86251050.0	22.51333186525202	1155431371.3312387	253245.23207277682	323184.8678065792	183305.5963389744	24508.81491589543	15483.899561691116	33533.73027009973	7736068833.558137	3868034416.7790685	11604103250.337206	86251050.0
Mexico_City	ssp585	2088	Mexico	86251050.0	22.56226636475855	1174572476.0069218	257440.5426866251	328953.4199006206	185927.6654726296	24914.832792354107	15686.908499920453	34142.75708478775	7864226080.276052	3932113040.138026	11796339120.414078	86251050.0
Mexico_City	ssp585	2089	Mexico	86251050.0	22.623166171445504	1206261003.1377244	264385.9732906367	338503.3869811366	190268.55960013685	25587.004472711567	16022.994340099183	35151.01460532394	8076393270.124245	4038196635.0621223	12114589905.186367	86251050.0
Mexico_City	ssp585	2090	Mexico	86251050.0	22.66042896976928	1225476462.113916	268597.58073747315	344294.34722053667	192900.81425440963	25994.599540022577	16226.79187375469	35762.40720629046	8205048348.215857	4102524174.1079283	12307572522.323784	86251050.0
Mexico_City	ssp585	2091	Mexico	86251050.0	22.659042304645997	1224235284.1655865	268325.5417350996	343920.2935922731	192730.78987792617	25968.271883211415	16213.628045349105	35722.91572107371	8196738172.223405	4098369086.1117024	12295107258.335108	86251050.0
Mexico_City	ssp585	2092	Mexico	86251050.0	22.657949826622673	1224583064.9443922	268401.7676592214	344025.10423794057	192778.43108050228	25975.648950296953	16217.316578891874	35733.98132170201	8199066701.732457	4099533350.8662286	12298600052.598686	86251050.0
Mexico_City	ssp585	2093	Mexico	86251050.0	22.7441919125667	1260343599.1987596	276239.6929752471	354802.2515474759	197677.13440301834	26734.195357361517	16596.58978242416	36871.800932298866	8438497585.6262	4219248792.8131	12657746378.4393	86251050.0
Mexico_City	ssp585	2094	Mexico	86251050.0	22.937499169855396	1354255820.643193	296823.1935658079	383104.564859497	210541.82227211882	28726.24552220007	17592.614864843435	39859.8761795567	9067276955.333736	4533638477.666868	13600915433.000605	86251050.0
Mexico_City	ssp585	2095	Mexico	86251050.0	22.906995235267534	1323642861.6813898	290113.50393034413	373878.7416107344	206348.266249954	28076.888612011993	17267.936409749393	38885.840814274576	8862311118.674503	4431155559.337252	13293466678.011755	86251050.0
Mexico_City	ssp585	2096	Mexico	86251050.0	22.859570121324534	1305140944.7076695	286058.2892511726	368302.8214268735	203813.75707547177	27684.42907702872	17071.706642257755	38297.15151179966	8738433485.772377	4369216742.8861885	13107650228.658566	86251050.0
Mexico_City	ssp585	2097	Mexico	86251050.0	22.95218105122913	1348243508.6409338	295505.4265516141	381292.6352149805	209718.21788824772	28598.713376426607	17528.8487919567	39668.577960896495	9027022154.700546	4513511077.350273	13540533232.05082	86251050.0
Mexico_City	ssp585	2098	Mexico	86251050.0	23.162709329643477	1439361041.2138724	315476.39259499795	408752.7135246333	222200.07166536263	30531.483073382416	18495.233640434606	42567.73250633021	9637089979.945396	4818544989.972698	14455634969.918095	86251050.0
Moscow	ssp585	2024	Russia	112244500.5	6.322684252699473	49240957.508617386	10792.538632022912	5571.6609105499865	16013.416353495835	920.1714730980456	1513.6806133944997	326.6623328015927	323670106.27170014	161835053.13585007	485505159.4075502	112244500.5
Moscow	ssp585	2025	Russia	112244500.5	6.301354934397415	104998184.00729775	23013.300604336415	22375.208622481055	23651.392586191774	1962.1132191368401	2034.6514864138971	1889.574951859785	690172878.3408489	345086439.17042446	1035259317.5112734	112244500.5
Moscow	ssp585	2026	Russia	112244500.5	6.142563259648387	54130650.602847084	11864.252186922571	7045.26704853702	16683.237325308124	1011.5457339809108	1559.3677438359323	463.7237241258921	355810981.7444959	177905490.87224796	533716472.6167439	112244500.5
Moscow	ssp585	2027	Russia	112244500.5	6.439686449366003	77265847.53310438	16934.980281225537	14017.518178203598	19852.44238424748	1443.8758371476138	1775.532795419284	1112.2188788759458	507882997.15411526	253941498.57705763	761824495.7311729	112244500.5
[truncated: 1,496 more rows]
