# Supplementary material for: Global warming may increase the burden of obstructive sleep apnea
Source: Nat Commun. 2025 Jun 16;16:5100. doi: 10.1038/s41467-025-60218-1 (PMC12170837; doi:10.1038/s41467-025-60218-1)
Supplement: Supplementary file 4 — Source Data [file 41467_2025_60218_MOESM4_ESM.zip › metadata/figure_table_health_economics/ssp585_sens.csv]

city	exp	year	country	adult_population	t2m_mean_corrected	osa_person_days_corrected	yld_diff_mean_corrected	yld_diff_max_corrected	yld_diff_min_corrected	yll_diff_corrected	yll_diff_min_corrected	yll_diff_max_corrected	money_cost_corrected	money_cost_min_corrected	money_cost_max_corrected	population_adult
Amsterdam	ssp585	2024	Netherlands	14475086.0	11.555757904552655	101655026.66982311	22280.553790649537	25749.656607494922	18811.450973804152	330.931946219023	262.2300663884555	399.63382604959054	2828096848.6534324	1414048424.3267162	4242145272.9801483	14475086.0
Amsterdam	ssp585	2025	Netherlands	14595382.5	11.6031498536404	103251742.30679436	22630.518861766526	26230.858580280783	19030.179143252266	336.12995984030266	264.8290731990953	407.4308464815099	2872518325.967883	1436259162.9839416	4308777488.951824	14595382.5
Amsterdam	ssp585	2026	Netherlands	14699932.499999998	11.55563673182936	102682524.80248284	22505.758860821537	26059.313578981422	18952.20414266165	334.2769058134162	263.9025461856521	404.6512654411803	2856682392.5873313	1428341196.2936656	4285023588.8809967	14699932.499999998
Amsterdam	ssp585	2027	Netherlands	14791270.499999998	11.783190122098139	113555735.33650868	24888.928292936784	29336.17154813989	20441.68503773368	369.67400167333705	281.6010941156125	457.74690923106164	3159180886.3007526	1579590443.1503763	4738771329.451129	14791270.499999998
Amsterdam	ssp585	2028	Netherlands	14874529.999999998	11.804928957014356	117577399.22165658	25770.388870503448	30548.179842294052	20992.597898712847	382.766291352957	288.1472389554225	477.38534375049164	3271065712.1920505	1635532856.0960252	4906598568.288075	14874529.999999998
Amsterdam	ssp585	2029	Netherlands	14951314.5	11.703308685216284	111692126.67889993	24480.4661214061	28774.536062285202	20186.396180527005	363.6071335581355	278.5676600580117	448.64660705825935	3107334303.3587766	1553667151.6793883	4661001455.038165	14951314.5
Amsterdam	ssp585	2030	Netherlands	15019113.5	11.795780722183657	116977256.77798523	25638.850800657674	30367.31499625611	20910.386605059237	380.8125630091746	287.1703747835313	474.4547512348179	3254369430.5688844	1627184715.2844422	4881554145.853327	15019113.5
Amsterdam	ssp585	2031	Netherlands	15076884.499999998	11.665683979018915	110612729.53449738	24243.885925372666	28449.238292739225	20038.533558006107	360.0932197907364	276.81070317431215	443.3757364071606	3077304901.345584	1538652450.672792	4615957352.018375	15076884.499999998
Amsterdam	ssp585	2032	Netherlands	15124513.0	11.80778601862056	120501078.04767331	26411.195188534515	31429.288529586767	21393.101847482263	392.2841554046356	292.90617098126177	491.66213982800946	3352404010.4071255	1676202005.2035627	5028606015.610688	15124513.0
Amsterdam	ssp585	2033	Netherlands	15164073.5	11.819257595185475	120014206.78668502	26304.48367927681	31282.56020435742	21326.407154196197	390.69917471813903	292.1136806380135	489.28466879826465	3338858993.2642655	1669429496.6321328	5008288489.896399	15164073.5
Amsterdam	ssp585	2034	Netherlands	15198826.0	12.075389923871695	136315778.9401031	29877.431000573924	36195.36277114096	23559.49923000689	443.7679817991982	318.64808417854306	568.8878794198531	3792377391.1779532	1896188695.5889766	5688566086.76693	15198826.0
Amsterdam	ssp585	2035	Netherlands	15228836.0	11.96121969083953	129540179.20059323	28392.368043969018	34153.401205809205	22631.334882128824	421.7104163048706	307.6193014313793	535.8015311783621	3603876606.7230864	1801938303.3615432	5405814910.084629	15228836.0
Amsterdam	ssp585	2036	Netherlands	15255150.5	11.944432375344881	130894313.89880046	28689.164690151425	34561.49659431002	22816.832785992832	426.11872198144056	309.82345426966424	542.4139896932169	3641549353.444114	1820774676.722057	5462324030.166171	15255150.5
Amsterdam	ssp585	2037	Netherlands	15277882.000000002	12.065426348662445	136864922.26691505	29997.791181792978	36360.85802031716	23634.7243432688	445.55568552471414	319.541936041301	571.5694350081272	3807654850.275573	1903827425.1377864	5711482275.413359	15277882.000000002
Amsterdam	ssp585	2038	Netherlands	15295838.000000002	11.995333747035538	135184203.50701037	29629.414467293318	35854.34003788012	23404.488896706513	440.08420468915597	316.80619562352194	563.3622137547899	3760896361.452418	1880448180.726209	5641344542.178627	15295838.000000002
Amsterdam	ssp585	2039	Netherlands	15311246.5	12.027393209699664	137839357.82255936	30211.36609809858	36654.52353023736	23768.208665959806	448.7279030279549	321.1280447929214	576.3277612629886	3834764165.126121	1917382082.5630605	5752146247.689181	15311246.5
Amsterdam	ssp585	2040	Netherlands	15324504.5	12.063100103260336	142504252.45494187	31233.808757250907	38060.382186571806	24407.235327930008	463.9141924833227	328.7211895206053	599.1071954460404	3964544012.1374216	1982272006.0687108	5946816018.206133	15324504.5
Amsterdam	ssp585	2041	Netherlands	15341179.5	12.051926893031718	141164080.72179857	30940.072486972924	37656.49481493958	24223.65015900627	459.55134241632743	326.5397644871077	592.5629203455471	3927259722.5226364	1963629861.2613182	5890889583.783955	15341179.5
Amsterdam	ssp585	2042	Netherlands	15356574.5	11.998175943887453	138276299.5579188	30307.134149684207	36786.2046011676	23828.06369820082	450.1503410873777	321.8392638226328	578.4614183521227	3846920116.339715	1923460058.1698575	5770380174.509573	15356574.5
Amsterdam	ssp585	2043	Netherlands	15362421.5	12.25266658318418	153626534.45322365	33671.56919523048	41412.30278879372	25930.83560166724	500.1221258110414	346.82515618446473	653.4190954376181	4273971806.3117	2136985903.15585	6410957709.46755	15362421.5
Amsterdam	ssp585	2044	Netherlands	15364564.000000002	12.096538948690304	147096248.85164014	32240.2737209108	39444.271511604165	25036.27593021744	478.8631660301596	336.19567629402377	621.5306557662957	4092295791.5030303	2046147895.7515152	6138443687.254545	15364564.000000002
Amsterdam	ssp585	2045	Netherlands	15367055.0	12.136606346802258	150322073.8295245	32947.303853049845	40416.43794329534	25478.16976280434	489.3646490661205	341.4464178120042	637.2828803202367	4182039956.185535	2091019978.0927675	6273059934.278302	15367055.0
Amsterdam	ssp585	2046	Netherlands	15370214.499999998	12.201136568171778	156204005.96540558	34236.494458174464	42189.07502534169	26283.91389100723	508.5129323632932	351.02055946059056	666.005305265996	4345678433.124859	2172839216.5624294	6518517649.687288	15370214.499999998
Amsterdam	ssp585	2047	Netherlands	15372084.5	12.170618819157495	153395187.0300526	33620.86291069984	41342.58164756409	25899.144173835586	499.3689879140693	346.4485872359786	652.2893885921601	4267535598.0901527	2133767799.0450764	6401303397.135229	15372084.5
Amsterdam	ssp585	2048	Netherlands	15372016.999999998	12.281806769906321	163577939.85212392	35852.69914567437	44411.35647065408	27294.041820694674	532.5183393988771	363.0232629783825	702.0134158193719	4550825191.434592	2275412595.717296	6826237787.151888	15372016.999999998
Amsterdam	ssp585	2049	Netherlands	15370918.000000002	12.217608439391382	157946248.84682527	34618.35591163632	42714.134523851746	26522.57729942089	514.1847013492699	353.8564439535789	674.5129587449605	4394148555.694743	2197074277.8473716	6591222833.542114	15370918.000000002
Amsterdam	ssp585	2050	Netherlands	15368684.5	12.319873747029579	166324472.2242196	36454.67884366795	45239.07855539524	27670.279131940657	541.4595136135415	367.4938500857147	715.4251771413683	4627235181.188233	2313617590.5941167	6940852771.782351	15368684.5
Amsterdam	ssp585	2051	Netherlands	15364012.499999998	12.271915394601765	163148146.14359447	35758.4977849008	44281.829599590405	27235.165970211187	531.119171319385	362.3236789386365	699.9146637001336	4538868102.124971	2269434051.0624857	6808302153.187457	15364012.499999998
Amsterdam	ssp585	2052	Netherlands	15358043.499999998	12.44135544878662	174863131.10576317	38326.16572181448	47812.37301284672	28839.958430782244	569.2566142030447	381.3924003804663	757.120828025623	4864785207.64241	2432392603.821205	7297177811.463615	15358043.499999998
Amsterdam	ssp585	2053	Netherlands	15351454.500000002	12.410708684641344	174891089.27819967	38332.293540430706	47820.79876344403	28843.78831741738	569.3476303851288	381.43790847150836	757.2573522987491	4865563018.85305	2432781509.426525	7298344528.279575	15351454.500000002
Amsterdam	ssp585	2054	Netherlands	15342758.5	12.41485497902358	172741348.46639723	37861.11747209044	47172.93166947616	28549.303274704715	562.3492759109622	377.93873123442506	746.7598205874992	4805756087.366758	2402878043.683379	7208634131.0501375	15342758.5
Amsterdam	ssp585	2055	Netherlands	15332216.5	12.608391027717373	187086705.75994593	41005.30537204632	51496.190031915496	30514.42071217714	609.0497408449885	401.2889637014382	816.810517988539	5204851548.592288	2602425774.296144	7807277322.888432	15332216.5
Amsterdam	ssp585	2056	Netherlands	15318620.000000002	12.489279159388976	180265835.36741075	39510.32008053176	49440.58525608298	29580.05490498054	586.844799408683	390.18649298328546	783.5031058340805	5015091310.519125	2507545655.2595625	7522636965.7786875	15318620.000000002
Amsterdam	ssp585	2057	Netherlands	15302362.0	12.644838126269859	188410240.5862521	41295.39519699014	51895.063541213254	30695.726852767028	613.3584304426099	403.4433085002489	823.273552384971	5241672990.620105	2620836495.3100524	7862509485.930157	15302362.0
Amsterdam	ssp585	2058	Netherlands	15285258.499999998	12.656218309868043	189199156.9352778	41468.30836937933	52132.81915324839	30803.797585510274	615.9267011060474	404.72744383196766	827.1259583801275	5263621062.580944	2631810531.290472	7895431593.871416	15285258.499999998
Amsterdam	ssp585	2059	Netherlands	15267701.5	12.576600985852268	185021989.7196503	40552.76487006372	50873.94684168942	30231.582898438013	602.3281795017999	397.9281830298439	806.7281759737557	5147410051.420789	2573705025.7103944	7721115077.131184	15267701.5
Amsterdam	ssp585	2060	Netherlands	15249276.999999998	12.495077205957147	179530641.36631906	39349.181669333586	49219.01994068548	29479.34339798168	584.4514186817261	388.98980261980705	779.9130347436451	4994637822.81911	2497318911.409555	7491956734.228664	15249276.999999998
Amsterdam	ssp585	2061	Netherlands	15230039.5	12.803718471515555	199123903.27476063	43643.59523830708	55123.83859802404	32163.351878590114	648.2361276976433	420.88215712776565	875.590098267521	5539732778.507573	2769866389.2537866	8309599167.76136	15230039.5
Amsterdam	ssp585	2062	Netherlands	15211465.499999998	12.714839403347375	192977616.1168885	42296.46380644469	53271.53287921326	31321.39473367612	628.2272522115131	410.8777193847005	845.5767850383259	5368739804.411441	2684369902.2057204	8053109706.617161	15211465.499999998
Amsterdam	ssp585	2063	Netherlands	15193677.0	12.814213187834687	197981043.7137961	43393.105471520335	54779.41516869227	32006.7957743484	644.5156157745739	419.0219011662309	870.0093303829171	5507937818.349678	2753968909.174839	8261906727.524517	15193677.0
Amsterdam	ssp585	2064	Netherlands	15176181.0	12.715342048305818	195189810.69470102	42781.328371444695	53938.221656088266	31624.435086801124	635.428921238944	414.47855389841595	856.3792885794719	5430284232.848209	2715142116.4241047	8145426349.272314	15176181.0
Amsterdam	ssp585	2065	Netherlands	15159391.999999998	12.957893994538702	209591443.7600852	45937.85068714534	58278.43984017665	33597.26153411403	682.3125886304247	437.92038759415635	926.7047896666932	5830945315.944073	2915472657.9720364	8746417973.91611	15159391.999999998
Amsterdam	ssp585	2066	Netherlands	15143740.5	13.079051837038772	217585449.06545863	47689.96143900801	60687.59212398782	34692.3307540282	708.3366016129316	450.9323940854098	965.7408091404534	6053342790.548771	3026671395.2743855	9080014185.823156	15143740.5
Amsterdam	ssp585	2067	Netherlands	15130375.500000002	12.869953174904639	203141757.48642758	44524.220818946415	56334.69877140313	32713.742866489698	661.3160152098467	427.4221008838673	895.209929535826	5651511617.25865	2825755808.629325	8477267425.887975	15130375.500000002
Amsterdam	ssp585	2068	Netherlands	15118625.000000002	12.935436514608174	209942225.13034907	46014.73427514838	58384.154773680835	33645.313776615934	683.4545367008911	438.49136162938953	928.4177117723925	5840704240.025924	2920352120.012962	8761056360.038885	15118625.000000002
Amsterdam	ssp585	2069	Netherlands	15107327.5	12.907736726697058	204527493.61250025	44827.943805482886	56752.317877890775	32903.569733075	665.8271974717604	429.6776920148242	901.9767029286966	5690063532.491918	2845031766.245959	8535095298.737877	15107327.5
Amsterdam	ssp585	2070	Netherlands	15096414.0	12.83106350363587	199882357.28150788	43809.83173293661	55352.41377813966	32267.249687733576	650.7052300017108	422.11670827979935	879.2937517236226	5560833371.922367	2780416685.9611835	8341250057.883551	15096414.0
Amsterdam	ssp585	2071	Netherlands	15086122.500000002	12.916506404654864	207222272.62968335	45418.58030239973	57564.44306115144	33272.71754364802	674.5998916906422	434.0640391242651	915.1357442570195	5765033716.416665	2882516858.2083325	8647550574.624998	15086122.500000002
Amsterdam	ssp585	2072	Netherlands	15076022.0	13.115244806757824	219951973.72276822	48208.651774856684	61400.79133577975	35016.512213933616	716.040683115586	454.784434836737	977.296931394435	6119180763.788748	3059590381.894374	9178771145.68312	15076022.0
Amsterdam	ssp585	2073	Netherlands	15065488.000000002	12.9540229270683	209000829.44361952	45808.400973947384	58100.44648452946	33516.355463365304	680.3898785430263	436.9590325504571	923.8207245355954	5814514111.881816	2907257055.940908	8721771167.822723	15065488.000000002
Amsterdam	ssp585	2074	Netherlands	15054952.999999998	13.176624227690443	223697678.56213942	49029.62817800654	62529.6338901108	35529.62246590228	728.2346043909336	460.88139547441074	995.5878133074564	6223388262.416602	3111694131.208301	9335082393.624903	15054952.999999998
Amsterdam	ssp585	2075	Netherlands	15043678.499999998	13.198783396973884	225637523.37779686	49454.79964445201	63114.24465647332	35795.354632430695	734.5496548241358	464.03892069101187	1005.0603889572596	6277355775.7778015	3138677887.8889008	9416033663.666702	15043678.499999998
Amsterdam	ssp585	2076	Netherlands	15029752.0	13.104370833607643	219649643.68887758	48142.387657839565	61309.678174881206	34975.097140797916	715.0564655142189	454.2923260360534	975.8206049923842	6110769781.625747	3055384890.8128734	9166154672.43862	15029752.0
Amsterdam	ssp585	2077	Netherlands	15013127.499999998	13.285794548034897	231192620.63410625	50672.35520747872	64788.383555635046	36556.32685932239	752.6339464395178	473.08106649870285	1032.1868263803326	6431901532.728483	3215950766.3642416	9647852299.092724	15013127.499999998
Amsterdam	ssp585	2078	Netherlands	14995533.500000002	13.256672305063978	227236511.07294247	49805.26270092228	63596.131359119936	36014.39404272461	739.7550649968518	466.6416257773699	1012.868504216334	6321840462.957748	3160920231.478874	9482760694.436623	14995533.500000002
Amsterdam	ssp585	2079	Netherlands	14977288.5	13.495028641339585	244907220.65209055	53678.29493744788	68921.55068434266	38435.039190553114	797.2810182494409	495.4046024036644	1099.1574340952172	6813448991.442709	3406724495.7213545	10220173487.164062	14977288.5
Amsterdam	ssp585	2080	Netherlands	14958287.999999998	13.519444158661475	249006034.31581497	54576.66505552447	70156.80959669795	38996.52051435098	810.6244644848268	502.0763255213574	1119.1726034482965	6927480165.161697	3463740082.5808487	10391220247.742546	14958287.999999998
Amsterdam	ssp585	2081	Netherlands	14937885.0	13.393136105038332	240035465.4056307	52610.51296562106	67453.35047308078	37767.67545816136	781.4213062604776	487.4747464091828	1075.3678661117722	6677914172.248057	3338957086.1240287	10016871258.372086	14937885.0
Amsterdam	ssp585	2082	Netherlands	14915536.499999998	13.57396438947526	250312547.89362654	54863.024195866725	70550.55341466857	39175.4949770649	814.8777424114671	504.2029644846775	1125.5525203382565	6963828067.013442	3481914033.506721	10445742100.520163	14915536.499999998
Amsterdam	ssp585	2083	Netherlands	14891731.500000002	13.48968570349853	243235218.88086665	53311.828795809764	68417.65973959024	38205.99785202929	791.8379150566197	492.68305080725384	1090.992779305986	6766933013.875765	3383466506.9378824	10150399520.813648	14891731.500000002
Amsterdam	ssp585	2084	Netherlands	14866724.999999998	13.613851004547177	253040723.1998137	55460.980427359806	71372.74323297154	39549.21762174807	823.7591562803127	508.6436714191003	1138.8746411415252	7039727353.440872	3519863676.720436	10559591030.161308	14866724.999999998
Amsterdam	ssp585	2085	Netherlands	14841117.5	13.610167387813739	252500426.02440375	55342.55912863982	71209.91394723156	39475.20431004808	822.0002506791582	507.76421861852305	1136.2362827397933	7024695998.974988	3512347999.487494	10537043998.462482	14841117.5
Amsterdam	ssp585	2086	Netherlands	14813902.000000002	13.673013977534453	257264067.55221885	56386.64494295546	72645.53194191557	40127.757943995355	837.5080048309526	515.5180956944203	1159.4979139674851	7157223037.078907	3578611518.5394535	10735834555.61836	14813902.000000002
Amsterdam	ssp585	2087	Netherlands	14786212.0	13.723943647596744	259107757.04812145	56790.74127082452	73201.16439273552	40380.31814891352	843.5100272895602	518.519106923724	1168.5009476553964	7208515458.359679	3604257729.1798396	10812773187.539518	14786212.0
Amsterdam	ssp585	2088	Netherlands	14757677.499999998	13.827366211796832	269539412.38403	59077.13148143461	76344.9509323244	41809.312030544825	877.469666234038	535.4989263959629	1219.440406072113	7498729651.874569	3749364825.9372845	11248094477.811853	14757677.499999998
Amsterdam	ssp585	2089	Netherlands	14726997.0	13.806316124829221	264214563.7871389	57910.04137800643	74740.20204011066	41079.88071590221	860.1349355550092	526.8315610564485	1193.4383100535695	7350589534.95409	3675294767.477045	11025884302.431135	14726997.0
Amsterdam	ssp585	2090	Netherlands	14694743.499999998	13.868788915372269	267530805.50830734	58636.8888785365	75739.61735333949	41534.160403733506	870.9307649681828	532.2294757630353	1209.63205417333	7442849141.470844	3721424570.735422	11164273712.206266	14694743.499999998
Amsterdam	ssp585	2091	Netherlands	14662197.499999998	13.967836208758088	276312017.8766359	60561.5381647455	78386.01012187687	42737.06620761413	899.5174841340965	546.5228353459922	1252.5121329222009	7687147134.789803	3843573567.3949013	11530720702.184704	14662197.499999998
Amsterdam	ssp585	2092	Netherlands	14630237.5	13.84712690703316	267547207.6793559	58640.483874930695	75744.56047338151	41536.40727647988	870.9841612690363	532.2561739134621	1209.7121486246106	7443305458.583466	3721652729.291733	11164958187.875198	14630237.5
Amsterdam	ssp585	2093	Netherlands	14597519.500000002	14.010529470174156	279387082.44242716	61235.524918891526	79312.74190882765	43158.307928955386	909.5281755366163	551.5281810472521	1267.5281700259804	7772697064.7127495	3886348532.3563747	11659045597.069124	14597519.500000002
Amsterdam	ssp585	2094	Netherlands	14564513.5	14.135101673414624	285538405.3587514	62583.760078633815	81166.56525347332	44000.95490379433	929.5534446375025	561.5408155976952	1297.566073677309	7943830136.284387	3971915068.1421933	11915745204.42658	14564513.5
Amsterdam	ssp585	2095	Netherlands	14531867.499999998	14.003688610149576	275278473.8080528	60335.00795793275	78074.53108750934	42595.48482835616	896.1528423517445	544.8405144548162	1247.4651702486728	7658393389.706464	3829196694.853232	11487590084.559696	14531867.499999998
Amsterdam	ssp585	2096	Netherlands	14500053.499999998	14.166106742193781	289070578.1401012	63357.934934820085	82231.05568072942	44484.81418891075	941.0522248868122	567.29020572235	1314.8142440512743	8042097059.614002	4021048529.807001	12063145589.421003	14500053.499999998
Amsterdam	ssp585	2097	Netherlands	14469322.0	14.221387148973282	291477522.9778154	63885.48448829169	82956.43631675286	44814.5326598305	948.8878919037891	571.2080392308385	1326.5677445767394	8109059543.747035	4054529771.8735175	12163589315.620552	14469322.0
Amsterdam	ssp585	2098	Netherlands	14439496.5	14.395133697259398	303674973.77977514	66558.89836269381	86632.3803940558	46485.41633133183	988.5959738849606	591.0620802214241	1386.1298675484968	8448399105.249139	4224199552.6245694	12672598657.873709	14439496.5
Athens	ssp585	2024	Greece	8191353.500000001	17.887375429405033	38458566.952756286	8429.274948549735	10508.890895929613	6349.659001169859	396.84798639532795	266.30431073628756	527.3916620543686	405825372.0897504	202912686.0448752	608738058.1346257	8191353.500000001
Athens	ssp585	2025	Greece	8125701.499999999	17.92739323085644	40208066.33657302	8812.726868290389	11036.13728557301	6589.316451007768	414.90079914106377	275.33071710915544	554.470881172972	424286570.58631307	212143285.29315653	636429855.8794696	8125701.499999999
Athens	ssp585	2026	Greece	8113169.0	18.001764307192623	41907139.18552975	9185.126396828851	11548.186637313396	6822.066156344306	432.43326829613363	284.0969516866903	580.7695849055767	442215654.42301613	221107827.21150807	663323481.6345242	8113169.0
Athens	ssp585	2027	Greece	8102711.5	18.007239785415617	41268882.39415344	9045.23449734911	11355.835275528754	6734.633719169469	425.8471954772488	280.803915277248	570.8904756772497	435480593.2813131	217740296.64065656	653220889.9219697	8102711.5
Athens	ssp585	2028	Greece	8095075.5	18.038373056078925	44633437.412077785	9782.671213606502	12369.810760382667	7195.5316668303385	460.5655167714266	298.1630759243368	622.9679576185157	470984302.864222	235492151.432111	706476454.296333	8095075.5
Athens	ssp585	2029	Greece	8091588.0	18.08185399069831	45050074.29823005	9873.988887283711	12495.372561688828	7252.605212878594	464.8647281676973	300.312681622472	629.4167747129222	475380769.8349428	237690384.9174714	713071154.7524142	8091588.0
Athens	ssp585	2030	Greece	8087450.500000001	18.04565681095448	44744373.02253879	9806.98586795412	12403.243410110641	7210.7283257976	461.7102441265841	298.7354396019154	624.6850486512521	472154925.9258832	236077462.9629416	708232388.8888247	8087450.500000001
Athens	ssp585	2031	Greece	8079371.0	17.98366848475025	42798148.840052485	9380.416184121506	11816.710094840795	6944.122273402216	441.62745870084854	288.6940468890476	594.5608705126488	451617833.2672363	225808916.63361815	677426749.9008545	8079371.0
Athens	ssp585	2032	Greece	8066432.500000001	18.193825671150336	50791765.730730295	11132.441803996095	14225.745322168355	8039.138285823833	524.112351364106	329.9364932206767	718.2882095075357	535968676.4223418	267984338.2111709	803953014.6335127	8066432.500000001
Athens	ssp585	2033	Greece	8048713.0	18.175375454750366	49012929.14824496	10742.559813314376	13689.657584980994	7795.46204164776	505.756812616322	320.7587238467845	690.7549013858591	517197903.73960674	258598951.86980337	775796855.60941	8048713.0
Athens	ssp585	2034	Greece	8028481.000000001	18.37463507885781	56500909.41780944	12383.760968287414	15946.30917306892	8821.212763505908	583.0241194245727	359.39237725090993	806.6558615982358	596213130.2515444	298106565.1257722	894319695.3773165	8028481.000000001
Athens	ssp585	2035	Greece	8007410.5	18.286287509736123	53988694.4926309	11833.138518933212	15189.203305206893	8477.073732659534	557.100963325855	346.4307992015509	767.771127450159	569703547.6653714	284851773.8326857	854555321.4980571	8007410.5
Athens	ssp585	2036	Greece	7986868.0	18.327334726348464	55923053.83376178	12257.107689592036	15772.160914862774	8742.054464321296	577.0613172942101	356.4109761857286	797.7116584026917	590115439.2559764	295057719.6279882	885173158.8839647	7986868.0
Athens	ssp585	2037	Greece	7963725.5	18.372273592193807	57691521.84578369	12644.717116884509	16305.123877389926	8984.310356379094	595.3098643718353	365.53524972454125	825.0844790191292	608776799.9324989	304388399.96624947	913165199.8987484	7963725.5
Athens	ssp585	2038	Greece	7935106.0	18.418246790090194	61749729.976000786	13534.187392000586	17528.145505674533	9540.22927832664	637.1858845269282	386.4732598020876	887.8985092517689	651600127.8658059	325800063.93290293	977400191.7987088	7935106.0
Athens	ssp585	2039	Greece	7902020.5	18.348429376224626	58333906.70976521	12785.513799401007	16498.71931585011	9072.308282951904	601.9385341315544	368.84958460440066	835.0274836587081	615555421.6312835	307777710.81564176	923333132.4469253	7902020.5
Athens	ssp585	2040	Greece	7866145.5	18.372386614211266	58613850.70106811	12846.87138653589	16583.085998160575	9110.656774911206	604.8272327507332	370.29393391399	839.360531587476	618509467.5938994	309254733.7969497	927764201.3908491	7866145.5
Athens	ssp585	2041	Greece	7830111.500000001	18.412124204558978	60808158.5890265	13327.815581156907	17244.38426576447	9411.24689654934	627.469955448573	381.61529526291	873.3246156342353	641664407.7195693	320832203.85978466	962496611.579354	7830111.500000001
Athens	ssp585	2042	Greece	7789877.0	18.456020542507183	62574658.3428994	13714.99360940302	17776.75405460288	9653.233164203162	645.6981923756898	390.72941372646824	900.6669710249112	660304998.7949606	330152499.3974803	990457498.192441	7789877.0
Athens	ssp585	2043	Greece	7744619.0	18.81341452951865	75002399.00098011	16438.881972817966	21522.10055429843	11355.663391337504	773.9381203392213	454.8493777082342	1093.026862970208	791445935.0393049	395722967.5196524	1187168902.5589573	7744619.0
Athens	ssp585	2044	Greece	7697862.999999999	18.423295443840217	61271229.2941703	13429.310530229519	17383.939820739317	9474.681239719725	632.2483102198444	384.00447264854574	880.4921477911429	646550857.1145686	323275428.5572843	969826285.6718528	7697862.999999999
Athens	ssp585	2045	Greece	7650115.000000001	18.75941876257532	73705919.35691473	16154.72205083104	21131.380661566407	11178.063440095675	760.5599480120558	448.1602915446512	1072.9596044794603	777765125.387559	388882562.6937795	1166647688.0813386	7650115.000000001
Athens	ssp585	2046	Greece	7601813.0	18.675938567606806	73726039.09312657	16159.13185602815	21137.444143712433	11180.81956834387	760.7675604488962	448.26409776307145	1073.271023134721	777977434.3756849	388988717.1878424	1166966151.5635273	7601813.0
Athens	ssp585	2047	Greece	7551452.999999999	18.565322225921317	67462336.53705388	14786.265542368386	19249.752962430255	10322.778122306516	696.1333854467442	415.9470102619956	976.319760631493	711881122.8932467	355940561.4466233	1067821684.33987	7551452.999999999
Athens	ssp585	2048	Greece	7499422.5	18.60219199461453	69397507.60298444	15210.412625312072	19832.955201477824	10587.87004914632	716.1021154773865	425.93137527731653	1006.2728556774557	732301580.0271094	366150790.0135547	1098452370.0406642	7499422.5
Athens	ssp585	2049	Greece	7446283.000000001	18.653507609246628	66269099.10785205	14524.73405103648	18890.147161848887	10159.320940224074	683.8205535190251	409.79059429813583	957.8505127399142	699289753.477634	349644876.738817	1048934630.2164509	7446283.000000001
Athens	ssp585	2050	Greece	7392454.5	18.88525499870285	78155093.37637894	17129.883479754702	22472.22762633644	11787.539333172963	806.4702845286388	471.1154598029426	1141.8251092543344	824714032.874389	412357016.4371945	1237071049.3115835	7392454.5
Athens	ssp585	2051	Greece	7338312.499999999	18.875592875725864	75184212.71478811	16478.731553926576	21576.893728322764	11380.569379530383	775.8142278476577	455.78743146245233	1095.8410242328628	793364483.3343518	396682241.6671759	1190046725.0015278	7338312.499999999
Athens	ssp585	2052	Greece	7283673.000000001	18.989566712770163	83155249.56065826	18225.808122884417	23979.124010639796	12472.492235129033	858.0661205313363	496.91337780429143	1219.2188632583805	877477055.6486033	438738527.82430166	1316215583.472905	7283673.000000001
Athens	ssp585	2053	Greece	7229326.500000001	18.96305739576829	79367542.12033813	17395.62567021151	22837.62313821455	11953.628202208467	818.9813550331315	477.37099505518927	1160.5917150110736	837508125.3651832	418754062.6825916	1256262188.0477748	7229326.500000001
Athens	ssp585	2054	Greece	7175026.5	19.111873195032917	83855002.40593043	18379.17860951941	24190.008429762915	12568.348789275906	865.2867615906289	500.5236983339379	1230.04982484732	884861040.0584298	442430520.0292149	1327291560.0876448	7175026.5
Athens	ssp585	2055	Greece	7120521.499999999	19.099024335994642	82991300.0947084	18189.873993361158	23929.71458254532	12450.033404176998	856.3743514253084	496.06749325127765	1216.6812095993384	875747015.8084617	437873507.90423083	1313620523.7126925	7120521.499999999
Athens	ssp585	2056	Greece	7066421.499999999	19.229112648791997	89578845.89452003	19633.71964811439	25915.002357831014	13352.436938397768	924.3502146225353	530.0554248498911	1318.645004395179	945260610.2346599	472630305.11732996	1417890915.3519897	7066421.499999999
Athens	ssp585	2057	Greece	7012993.500000001	19.18482040821736	85188452.62674989	18671.441671616827	24591.87014014686	12751.013203086792	879.0464275641585	507.4035313207028	1250.6893238076136	898931973.4005886	449465986.7002943	1348397960.100883	7012993.500000001
Athens	ssp585	2058	Greece	6960325.5	19.241189157038065	86964439.91723813	19060.69915994302	25127.09918659537	12994.29913329066	897.3725649098288	516.5665999935379	1278.1785298261198	917672679.5708005	458836339.7854003	1376509019.3562007	6960325.5
Athens	ssp585	2059	Greece	6908458.0	19.271206889841277	85530949.18840298	18746.509411157233	24695.08828201492	12797.930540299543	882.5805964531424	509.1706157651947	1255.9905771410902	902546091.2834278	451273045.6417139	1353819136.9251418	6908458.0
Athens	ssp585	2060	Greece	6857720.0	19.207892415099725	82528222.80051345	18088.37760011295	23790.157041829032	12386.598158396868	851.5959286626402	493.6782818699436	1209.5135754553364	870860496.8839831	435430248.44199157	1306290745.3259747	6857720.0
Athens	ssp585	2061	Greece	6807917.0	19.26870848410438	85832559.389991	18812.615756710773	24785.984507151035	12839.247006270507	885.6928653352232	510.726750206235	1260.6589804642113	905728765.0537708	452864382.5268854	1358593147.580656	6807917.0
Athens	ssp585	2062	Greece	6758761.0	19.33847905146028	85320931.85868613	18700.478215602852	24631.795388127648	12769.161043078058	880.4134602073061	508.0870476422765	1252.7398727723355	900329930.6791512	450164965.3395756	1350494896.0187268	6758761.0
Athens	ssp585	2063	Greece	6710317.0	19.376701845730285	86818671.79176189	19028.749981756442	25083.16906658883	12974.330896924052	895.8684062357181	515.8145206564825	1275.9222918149533	916134494.2340225	458067247.11701125	1374201741.3510337	6710317.0
Athens	ssp585	2064	Greece	6662433.499999999	19.34291323885369	85795378.56194678	18804.466534125735	24774.77932609661	12834.153742154858	885.3092021384123	510.53491860782964	1260.0834856689949	905336422.7339389	452668211.36696947	1358004634.1009083	6662433.499999999
Athens	ssp585	2065	Greece	6615246.0	19.482877732007125	90179342.21926998	19765.3352809363	26095.973852961135	13434.69670891146	930.5466430439978	533.1536390606223	1327.9396470273732	951597212.5508494	475798606.2754247	1427395818.8262742	6615246.0
Athens	ssp585	2066	Greece	6568005.5	19.541098099120884	92515228.25103876	20277.31030159795	26799.9395063709	13754.681096824994	954.650288645121	545.205461861184	1364.0951154290578	976246124.1747868	488123062.0873934	1464369186.2621803	6568005.5
Athens	ssp585	2067	Greece	6520142.000000001	19.664270833153708	92739424.7685063	20326.44926433056	26867.505580128243	13785.392948532875	956.9637377297718	546.3621864035092	1367.5652890560339	978611907.466563	489305953.7332815	1467917861.1998444	6520142.000000001
Athens	ssp585	2068	Greece	6471758.0	19.682520609383925	95549685.29625888	20942.396777262635	27714.433410409845	14170.36014411542	985.9623801663126	560.8615076217798	1411.0632527108453	1008266549.1942505	504133274.59712523	1512399823.7913756	6471758.0
Athens	ssp585	2069	Greece	6423282.0	19.783122587974805	95629223.16695817	20959.829735224124	27738.403727606892	14181.255742841351	986.7831191155294	561.2718770963882	1412.2943611346705	1009105854.6736102	504552927.3368051	1513658782.0104153	6423282.0
Athens	ssp585	2070	Greece	6375219.999999999	19.64274046722066	89211219.72700962	19553.144049755945	25804.21091008815	13302.07718942374	920.5567372290081	528.1586861531275	1312.9547883048886	941381317.8418076	470690658.9209038	1412071976.7627115	6375219.999999999
Athens	ssp585	2071	Greece	6327678.0	19.74738799804368	95597955.12673873	20952.97646613493	27728.98048260925	14176.972449660605	986.4604690590452	561.110552068146	1411.810386049944	1008775905.7165374	504387952.8582687	1513163858.574806	6327678.0
Athens	ssp585	2072	Greece	6280349.5	19.746586280715302	94665766.1361358	20748.66107093429	27448.04681420837	14049.275327660205	976.8413554733763	556.3009952753114	1397.3817156714406	998939191.1963603	499469595.5981802	1498408786.7945404	6280349.5
Athens	ssp585	2073	Greece	6233256.499999999	19.93742780014391	99652170.11963762	21841.571533071674	28950.798699647275	14732.34436649607	1028.2952846495984	582.0279598634224	1474.5626094357738	1051557096.9670094	525778548.4835047	1577335645.450514	6233256.499999999
Athens	ssp585	2074	Greece	6187052.5	19.868507021539422	95381305.46841078	20905.491609515106	27663.68880475699	14147.294414273214	984.2248948431288	559.992764960188	1408.4570247260697	1006489758.9572976	503244879.4786488	1509734638.4359465	6187052.5
Athens	ssp585	2075	Greece	6141996.999999999	19.957233491167596	96183093.83688658	21081.22604644131	27905.323655530527	14257.128437352092	992.498424637821	564.1295298575338	1420.8673194181076	1014950450.2611005	507475225.13055027	1522425675.3916507	6141996.999999999
Athens	ssp585	2076	Greece	6097782.499999999	20.045068209889553	99764810.90610176	21866.259924625454	28984.745238033727	14747.774611217184	1029.457607451412	582.6091212643294	1476.3060936384943	1052745713.5146681	526372856.75733405	1579118570.2720022	6097782.499999999
Athens	ssp585	2077	Greece	6053931.500000001	19.991665728389652	97279172.98643386	21321.462572369477	28235.648878681757	14407.276266057199	1003.8086953497284	569.7846652134875	1437.8327254859682	1026516578.7975913	513258289.39879566	1539774868.196387	6053931.500000001
Athens	ssp585	2078	Greece	6010925.0	20.097278611873413	99731750.70495223	21859.013853140626	28974.781889742088	14743.245816539167	1029.1164643643042	582.4385497207754	1475.7943790078327	1052396853.1827335	526198426.59136677	1578595279.7741003	6010925.0
Athens	ssp585	2079	Greece	5969232.0	20.125570888865877	98597077.34160177	21610.318321447376	28632.82553366387	14587.811109230885	1017.4079459471943	576.5842905122206	1458.2316013821678	1040423467.8912932	520211733.9456466	1560635201.8369398	5969232.0
Athens	ssp585	2080	Greece	5928549.999999999	20.279963926034224	104794953.10546124	22968.756845033015	30500.67850359412	15436.83518647191	1081.3628644920589	608.561749784653	1554.1639791994646	1105825156.9642117	552912578.4821059	1658737735.4463177	5928549.999999999
Athens	ssp585	2081	Greece	5889226.500000001	20.188961810224068	99931929.80888201	21902.88872523483	29035.109838871613	14770.66761159804	1031.1820814844252	583.4713582808362	1478.8928046880146	1054509198.1236329	527254599.06181645	1581763797.1854494	5889226.500000001
Athens	ssp585	2082	Greece	5851254.000000001	20.383606126552202	104596776.15491526	22925.32080107773	30440.953943155604	15409.687658999856	1079.3179072821158	607.5392711796814	1551.09654338455	1103733939.2962801	551866969.6481401	1655600908.9444203	5851254.000000001
Athens	ssp585	2083	Greece	5814674.999999999	20.495968511104305	108303548.42749445	23737.764038903308	31558.063395165773	15917.464682640843	1117.5675153396908	626.6640752084687	1608.4709554709116	1142848819.4377913	571424409.7188957	1714273229.156687	5814674.999999999
Athens	ssp585	2084	Greece	5779254.5	20.39562405818445	102663124.59476815	22501.50676049754	29858.209637357846	15144.803883637238	1059.364856795936	597.5627459365913	1521.1669676552804	1083329516.4052098	541664758.2026049	1624994274.6078148	5779254.5
Athens	ssp585	2085	Greece	5744379.0	20.467574556987504	106584057.09735465	23360.88922681787	31039.8605285483	15681.917925087444	1099.8243510447655	617.7924930610061	1581.856209028524	1124704274.1738906	562352137.0869453	1687056411.260836	5744379.0
Athens	ssp585	2086	Greece	5710486.999999999	20.565641530688097	108276539.8183235	23731.84434374255	31549.92381431973	15913.764873165368	1117.2888176914398	626.5247263843434	1608.0529089985357	1142563817.1682086	571281908.5841043	1713845725.752313	5710486.999999999
Athens	ssp585	2087	Greece	5677956.0	20.596453947792984	108685826.10827509	23821.550927841527	31673.27036745582	15969.83148822723	1121.512179425797	628.6364072515219	1614.3879516000716	1146882718.6268842	573441359.3134421	1720324077.9403262	5677956.0
Athens	ssp585	2088	Greece	5646294.5	20.63213613159041	110394014.96393885	24195.948485247285	32188.067008888742	16203.829961605828	1139.1387152399311	637.4496751585889	1640.8277553212722	1164907997.0726688	582453998.5363344	1747361995.609003	5646294.5
Athens	ssp585	2089	Greece	5614955.0	20.765039341839092	112840295.88353714	24732.119645707186	32925.3023545211	16538.936936893268	1164.3815085632582	650.0710718202525	1678.6919453062637	1190721825.9043963	595360912.9521981	1786082738.8565946	5614955.0
Athens	ssp585	2090	Greece	5584393.0	20.67506952867392	109098009.44689065	23911.892481510695	31797.49000375093	16026.294959270459	1125.765435355905	630.7630352165759	1620.7678354952334	1151232190.539562	575616095.269781	1726848285.8093429	5584393.0
Athens	ssp585	2091	Greece	5554905.0	20.798631764962686	111061092.90422341	24342.157348871297	32389.104196371758	16295.210501370835	1146.0221890234404	640.8914120503437	1651.1529659965363	1171947186.9015925	585973593.4507962	1757920780.3523889	5554905.0
Athens	ssp585	2092	Greece	5525891.0	20.88381213010768	113810408.36407192	24944.747038701105	33217.66501988775	16671.829057514467	1174.3919487585495	655.0762919178981	1693.7076055992002	1200958719.5168269	600479359.7584134	1801438079.2752404	5525891.0
Athens	ssp585	2093	Greece	5496943.5	20.913585828009186	112336626.89875178	24621.726443562446	32773.51170157209	16469.941185552805	1159.1842264422849	647.4724307597658	1670.8960221248033	1185406972.300733	592703486.1503665	1778110458.4510996	5496943.5
Athens	ssp585	2094	Greece	5467887.5	21.073564851797634	117457893.64731142	25744.195867904287	34316.907160042116	17171.48457576645	1212.029783570184	673.8952093237154	1750.1643578166522	1239447987.0467603	619723993.5233802	1859171980.5701404	5467887.5
Athens	ssp585	2095	Greece	5438576.5	21.07114015916308	116069274.43395843	25439.840971826918	33898.419177935735	16981.2627657181	1197.7008373209414	666.7307361990939	1728.670938442788	1224794895.3275032	612397447.6637516	1837192342.9912548	5438576.5
Athens	ssp585	2096	Greece	5408934.999999999	21.10686286471664	117228129.12718275	25693.836521026766	34247.663058085534	17140.009983968004	1209.6588791298245	672.7097571035358	1746.6080011561135	1237023448.6600652	618511724.3300326	1855535172.9900978	5408934.999999999
Athens	ssp585	2097	Greece	5378988.5	21.134067922319097	117280912.18983117	25705.40541147026	34263.57028244533	17147.240540495186	1210.2035393651772	672.9820872212119	1747.4249915091418	1237580430.0490403	618790215.0245202	1856370645.0735605	5378988.5
Athens	ssp585	2098	Greece	5348969.5	21.280785004702654	120061359.87818906	26314.81860343911	35101.5134214025	17528.12378547572	1238.8945477368027	687.3275914070248	1790.4615040665801	1266920478.4988434	633460239.2494217	1900380717.7482653	5348969.5
Auckland	ssp585	2024	New Zealand	3938194.0000000005	16.164252675803844	21106018.78106155	4625.976719136013	5885.536803322484	3366.4166349495417	197.40844491265466	125.74133182790908	269.07555799740004	468136820.1124398	234068410.0562199	702205230.1686597	3938194.0000000005
Auckland	ssp585	2025	New Zealand	3974728.5	16.044687662211256	19163987.182845294	4200.325957883136	5300.267006599777	3100.3849091664933	179.244269008521	116.65924387584224	241.82929414119965	425062069.4274478	212531034.7137239	637593104.1411717	3974728.5
Auckland	ssp585	2026	New Zealand	4011644.0	16.305373586170518	25293900.096222017	5543.868514239677	7147.638021590023	3940.0990068893325	236.57846302362597	145.32634088339478	327.8305851638571	561025083.9875294	280512541.9937647	841537625.9812942	4011644.0
Auckland	ssp585	2027	New Zealand	4049696.5	16.174173349845496	21986904.138006926	4819.047482302124	6151.009102675887	3487.0858619283613	205.64752639290845	129.860872568036	281.43418021778086	487675079.51426095	243837539.75713047	731512619.2713914	4049696.5
Auckland	ssp585	2028	New Zealand	4087842.4999999995	16.255481289130437	24953963.17095221	5469.36179089287	7045.191276988164	3893.5323047975776	233.39897093267214	143.73659483791786	323.06134702742645	553485197.2431176	276742598.6215588	830227795.8646764	4087842.4999999995
Auckland	ssp585	2029	New Zealand	4125112.499999999	16.352057355035033	27998787.264325097	6136.7204962896685	7962.80949690876	4310.631495670576	261.87776627254635	157.97599250785493	365.77954003723755	621020163.6268568	310510081.8134284	931530245.4402852	4125112.499999999
Auckland	ssp585	2030	New Zealand	4161252.0000000005	16.303115366406345	27307712.374103263	5985.252027199951	7754.5403519104	4215.963702489504	255.41401672261682	154.74411773289017	356.08391571234324	605691948.2526551	302845974.1263276	908537922.3789828	4161252.0000000005
Auckland	ssp585	2031	New Zealand	4195911.0	16.302847490124723	27732049.988605272	6078.257531748337	7882.422920664429	4274.092142832244	259.3829238607058	156.72857130193472	362.03727641947694	615103863.572533	307551931.7862665	922655795.3587995	4195911.0
Auckland	ssp585	2032	New Zealand	4228726.5	16.278776095616216	26875410.24401836	5890.500875400519	7624.257518186181	4156.744232614859	251.37061601698133	152.72241738007256	350.0188146538902	596103377.9682674	298051688.9841337	894155066.9524012	4228726.5
Auckland	ssp585	2033	New Zealand	4259687.0	16.243902641527832	26606681.301053137	5831.601381051978	7543.2707134569355	4119.932048647021	248.85714517797146	151.46568196056754	346.2486083953753	590142902.2320846	295071451.1160423	885214353.3481269	4259687.0
Auckland	ssp585	2034	New Zealand	4288579.5	16.38822781134768	31372593.727747638	6876.1849266288555	8979.573088625142	4772.796764632569	293.43359374950285	173.75390624633317	413.11328125267244	695852041.9571689	347926020.97858447	1043778062.9357533	4288579.5
Auckland	ssp585	2035	New Zealand	4315794.5	16.50186338996925	35181926.02292684	7711.107073517447	10127.591040596955	5294.623106437937	329.06297380206513	191.56859627261443	466.557351331516	780343993.0880592	390171996.5440296	1170515989.6320887	4315794.5
Auckland	ssp585	2036	New Zealand	4341915.5	16.441080400253355	32599431.852134287	7145.080953891682	9349.305126111529	4940.856781671835	304.9084345902619	179.49132666671272	430.3255425138109	723063621.0001343	361531810.5000672	1084595431.5002015	4341915.5
Auckland	ssp585	2037	New Zealand	4366520.0	16.465716437730435	34361036.08263638	7531.185990714059	9880.199551742297	5182.17242968582	321.3850404012569	187.72962957221029	455.0404512303037	762136447.1602241	381068223.58011204	1143204670.7403362	4366520.0
Auckland	ssp585	2038	New Zealand	4389707.499999999	16.516449431833223	36850048.576700576	8076.7229757144305	10630.312906117808	5523.133045311053	344.6652284328494	199.36972358800648	489.9607332776924	817343372.0795306	408671686.0397653	1226015058.1192958	4389707.499999999
Auckland	ssp585	2039	New Zealand	4411324.500000001	16.564836833628434	38306571.939918764	8395.960973132116	11069.265152567124	5722.656793697106	358.28835722348106	206.18128798332222	510.3954264636393	849649427.653042	424824713.826521	1274474141.479563	4411324.500000001
Auckland	ssp585	2040	New Zealand	4431918.5	16.61004215425868	39570588.80806027	8673.005766149432	11450.201742965935	5895.809789332929	370.1109376386519	212.0925781909077	528.1292970863958	877685640.610045	438842820.3050225	1316528460.9150674	4431918.5
Auckland	ssp585	2041	New Zealand	4451948.0	16.60391511284466	40699321.550458655	8920.399243935379	11790.367774921611	6050.430712949146	380.6681809402081	217.37119984168586	543.9651620387303	902721217.5354949	451360608.76774746	1354081826.3032424	4451948.0
Auckland	ssp585	2042	New Zealand	4471276.0	16.640517078316847	42383609.78538415	9289.558309124528	12297.961489556692	6281.155128692364	396.4216361365858	225.24792743987467	567.595344833297	940079155.4123645	470039577.70618224	1410118733.1185467	4471276.0
Auckland	ssp585	2043	New Zealand	4489791.5	16.65742169943387	43560141.600657105	9547.428296033671	12652.532721556763	6442.323870510578	407.4259528887213	230.75008581594247	584.1018199615005	966174927.8304819	483087463.91524094	1449262391.7457228	4489791.5
Auckland	ssp585	2044	New Zealand	4507093.000000001	16.723077465144847	44577676.68890414	9770.449685238496	12959.187131713401	6581.712238763595	416.94314424056313	235.50868149186334	598.377606989263	988744112.7395891	494372056.36979455	1483116169.1093836	4507093.000000001
Auckland	ssp585	2045	New Zealand	4523048.5	16.706121441744962	46068088.84154925	10097.115362530576	13408.352437990008	6785.878287071144	430.8832410624527	242.47872990280814	619.2877522220974	1021801830.2103227	510900915.10516137	1532702745.315484	4523048.5
Auckland	ssp585	2046	New Zealand	4537286.0	16.823099417603224	49629748.920555755	10877.75318806625	14481.729448101562	7273.77692803094	464.1960976839554	259.1351582135594	669.257037154351	1100800349.1164043	550400174.5582021	1651200523.6746063	4537286.0
Auckland	ssp585	2047	New Zealand	4549838.000000001	16.83371916553253	50736200.68723202	11120.26316432406	14815.18066545605	7425.345663192073	474.5449429539326	264.3095808485481	684.7803050593172	1125341728.380431	562670864.1902155	1688012592.5706463	4549838.000000001
Auckland	ssp585	2048	New Zealand	4561391.000000001	16.84822474656974	51147616.3556809	11210.436461518337	14939.168949098179	7481.7039739384945	478.39298877269607	266.2336037579297	690.5523737874623	1134467031.6775618	567233515.8387809	1701700547.5163426	4561391.000000001
Auckland	ssp585	2049	New Zealand	4571596.0	16.862227106559594	52747333.79952513	11561.059462908854	15421.275576010139	7700.8433498075665	493.3554379283054	273.7148283357345	712.9960475208765	1169949168.0770488	584974584.0385244	1754923752.1155732	4571596.0
Auckland	ssp585	2050	New Zealand	4581478.0	16.91197716258079	55309966.81446421	12122.732452484543	16193.575936676712	8051.888968292373	517.3242121253105	285.6992154342371	748.9492088163845	1226789014.7185855	613394507.3592927	1840183522.0778782	4581478.0
Auckland	ssp585	2051	New Zealand	4592303.0	16.840454173403153	53169081.65661007	11653.497349393225	15548.37766992615	7758.617028860299	497.3001225927152	275.6871706679394	718.9130745174913	1179303641.9242043	589651820.9621022	1768955462.8863065	4592303.0
Auckland	ssp585	2052	New Zealand	4602152.0	17.061256053634537	60366783.73964648	13231.07588814093	17717.548160704246	8744.603615577615	564.6215435530678	309.3478811481156	819.89520595802	1338950489.5946593	669475244.7973297	2008425734.391989	4602152.0
Auckland	ssp585	2053	New Zealand	4611216.5	17.02488932601662	60322739.47157636	13221.42234993378	17704.274545669417	8738.570154198147	564.2095894769703	309.141904110067	819.2772748438742	1337973576.6196253	668986788.3098127	2006960364.929438	4611216.5
Auckland	ssp585	2054	New Zealand	4620625.5	17.11076153297553	61250423.243403286	13424.750299923244	17983.850476904925	8865.65012294156	572.8863850710032	313.48030190708334	832.2924682349229	1358549836.6674335	679274918.3337168	2037824755.0011501	4620625.5
Auckland	ssp585	2055	New Zealand	4629891.500000001	17.04092664241592	58505997.77561426	12823.232389174964	17156.76334962604	8489.701428723885	547.2172728904949	300.6457458168294	793.7887999641608	1297677787.568369	648838893.7841845	1946516681.3525534	4629891.500000001
Auckland	ssp585	2056	New Zealand	4638407.999999999	16.97922996789704	57942144.782777056	12699.64817156681	16986.835050414833	8412.46129271879	541.9434529612136	298.0088358521885	785.8780700702387	1285171385.9672017	642585692.9836009	1927757078.9508026	4638407.999999999
Auckland	ssp585	2057	New Zealand	4646215.0	17.155739619344374	61867924.99611856	13560.09314983344	18169.946895531444	8950.239404135433	578.6619916408102	316.36810519198684	840.9558780896336	1372246181.2944655	686123090.6472328	2058369271.9416983	4646215.0
Auckland	ssp585	2058	New Zealand	4654043.0	17.16631569349567	63479289.748214394	13913.26898590924	18655.56367013567	9170.974301682809	593.7333801958025	323.90379946948303	863.5629609221221	1407986657.9287615	703993328.9643807	2111979986.8931422	4654043.0
Auckland	ssp585	2059	New Zealand	4661850.5	17.22627570031333	67329432.00800295	14757.135782575226	19815.8805155514	9698.39104959905	629.7444632940241	341.90934101859386	917.5795855694545	1493383784.368141	746691892.1840705	2240075676.5522113	4661850.5
Auckland	ssp585	2060	New Zealand	4669350.5	17.358969040270317	68090139.67971867	14923.866231170452	20045.134882369835	9802.597579971067	636.8595009552856	345.46685984922453	928.2521420613466	1510256472.399279	755128236.1996396	2265384708.598919	4669350.5
Auckland	ssp585	2061	New Zealand	4675945.5	17.32519257912343	68003483.90262929	14904.873184137163	20019.019442699064	9790.72692557526	636.0489936599325	345.061606201548	927.0363811183169	1508334425.4063425	754167212.7031713	2262501638.1095138	4675945.5
Auckland	ssp585	2062	New Zealand	4682946.5	17.296475452513995	67107583.161428586	14708.511377846598	19749.02195904954	9668.000796643657	627.6694705508542	340.87184464700874	914.4670964546998	1488463120.994424	744231560.497212	2232694681.4916363	4682946.5
Auckland	ssp585	2063	New Zealand	4690347.0	17.384997705398114	70929755.2423147	15546.247724342182	20900.909435480964	10191.586013203398	663.4189434620322	358.7465811025978	968.0913058214662	1573239861.8108587	786619930.9054294	2359859792.716288	4690347.0
Auckland	ssp585	2064	New Zealand	4697632.000000001	17.33929204820886	68087917.1391024	14923.379098980584	20044.465075608765	9802.2931223524	636.8387131273506	345.45646593525703	928.220960319444	1510207175.887821	755103587.9439105	2265310763.8317313	4697632.000000001
Auckland	ssp585	2065	New Zealand	4705672.500000001	17.401272452710785	71604784.16587518	15694.199269232151	21104.342809704678	10284.055728759628	669.7326121578415	361.9034154505024	977.5618088651804	1588212173.5972545	794106086.7986273	2382318260.3958817	4705672.500000001
Auckland	ssp585	2066	New Zealand	4713734.0	17.342276883722533	68483679.2212531	15010.121473150599	20163.735840092537	9856.507106208657	640.5403480971287	347.3072834201462	933.7734127741115	1518985278.6925707	759492639.3462853	2278477918.038856	4713734.0
Auckland	ssp585	2067	New Zealand	4721056.000000001	17.387411803197864	71212384.35020737	15608.193830181674	20986.08533101027	10230.302329353079	666.0624250799967	360.06832191158014	972.0565282484135	1579508646.7111564	789754323.3555782	2369262970.0667343	4721056.000000001
Auckland	ssp585	2068	New Zealand	4727358.499999999	17.537340572455875	75100780.58062506	16460.44505876637	22157.930770314226	10762.959347218515	702.4313045457841	378.2527616444737	1026.6098474470941	1665754255.8678482	832877127.9339241	2498631383.801772	4727358.499999999
Auckland	ssp585	2069	New Zealand	4732955.5	17.55099602386573	75170092.27788408	16475.636663645062	22178.819227022424	10772.454100267698	703.0795894976785	378.576904120421	1027.582274874936	1667291606.7954688	833645803.3977344	2500937410.193203	4732955.5
Auckland	ssp585	2070	New Zealand	4737940.000000001	17.594590696608464	76580617.02630758	16784.79277288857	22603.90887723225	10965.67666854489	716.2724848506844	385.17335179692384	1047.371617904445	1698577401.4906523	849288700.7453262	2547866102.2359786	4737940.000000001
Auckland	ssp585	2071	New Zealand	4742157.0	17.58908287255744	77672840.71519694	17024.18426634377	22933.07218073315	11115.296351954392	726.4882523128985	390.28123552803083	1062.6952690977655	1722803198.4006326	861401599.2003163	2584204797.600949	4742157.0
Auckland	ssp585	2072	New Zealand	4747178.5	17.633288488528983	79439215.76916972	17411.334963104928	23465.404388779745	11357.265537430114	743.0094805063551	398.54184962475927	1087.477111387951	1761981842.6286418	880990921.3143209	2642972763.9429626	4747178.5
Auckland	ssp585	2073	New Zealand	4752298.5	17.80050197579108	81737403.13798517	17915.047263119275	24158.008801299467	11672.085724939081	764.5048463212906	409.2895325322271	1119.7201601103538	1812956218.1383138	906478109.0691569	2719434327.207471	4752298.5
Auckland	ssp585	2074	New Zealand	4756048.500000001	17.663428054775338	77812767.19994617	17054.853084918945	22975.241806274018	11134.464363563875	727.7970102573961	390.9356145002798	1064.6584060145124	1725906803.1258783	862953401.5629392	2588860204.6888175	4756048.500000001
Auckland	ssp585	2075	New Zealand	4759089.5	17.687347536545403	80494881.01669613	17642.713647494278	23783.550079815097	11501.877215173457	752.8833101956162	403.47876446938983	1102.2878559218425	1785396764.0880952	892698382.0440476	2678095146.132143	4759089.5
Auckland	ssp585	2076	New Zealand	4761460.0	17.914049144228834	83580100.98965631	18318.92624430747	24713.342400433234	11924.510088181702	781.7399355683798	417.9070771557715	1145.5727939809876	1853827721.2700903	926913860.6350452	2780741581.9051356	4761460.0
Auckland	ssp585	2077	New Zealand	4763670.5	17.940264067517937	86799080.98517783	19024.45610633958	25683.445960727397	12365.466251951773	811.8476428395923	432.9609307913778	1190.7343548878066	1925225509.490643	962612754.7453215	2887838264.235965	4763670.5
Auckland	ssp585	2078	New Zealand	4765169.5	17.98276590187681	85474381.35558002	18734.11098204417	25284.2214148212	12184.00054926714	799.4574854836272	426.76585211339534	1172.149118853859	1895843337.578591	947921668.7892956	2843765006.3678865	4765169.5
Auckland	ssp585	2079	New Zealand	4765481.5	18.006463282889847	87406461.92471834	19157.580695827914	25866.49227127384	12448.669120381977	817.5285875970127	435.80140317008795	1199.255772023937	1938697371.928697	969348685.9643486	2908046057.8930454	4765481.5
Auckland	ssp585	2080	New Zealand	4764726.0	18.059196059079433	88740861.11961965	19450.05175224464	26268.639973846846	12631.463530642433	830.0094667571584	442.0418427501611	1217.9770907641564	1968294682.6456916	984147341.3228458	2952442023.9685373	4764726.0
Auckland	ssp585	2081	New Zealand	4763556.500000001	17.996716687722582	83880989.44642055	18384.8743992147	24804.02111343068	11965.727684998721	784.5542002081564	419.3142094756597	1149.7941909406527	1860501503.1338952	930250751.5669476	2790752254.700843	4763556.500000001
Auckland	ssp585	2082	New Zealand	4761978.0	18.103481772373826	90785087.41932502	19898.101352180063	26884.708173758052	12911.494530602073	849.1294883519716	451.60185354756777	1246.6571231563757	2013636137.5861728	1006818068.7930864	3020454206.379259	4761978.0
Auckland	ssp585	2083	New Zealand	4759270.500000001	18.162741945434888	89031108.68375379	19513.667656712394	26356.111842490005	12671.22347093478	832.724205186503	443.39921196483317	1222.0491984081725	1974732446.82702	987366223.41351	2962098670.24053	4759270.500000001
Auckland	ssp585	2084	New Zealand	4756347.5	18.246871407238025	91869724.08820862	20135.82993714085	27211.584978079132	13060.074896202565	859.2742930316542	456.67425588740866	1261.8743301759	2037693652.478759	1018846826.2393795	3056540478.7181387	4756347.5
Auckland	ssp585	2085	New Zealand	4753789.5	18.211735121794696	92522698.91172086	20278.947706677784	27408.371911192415	13149.523502163147	865.3816857054611	459.7279522243123	1271.0354191866097	2052176798.7634034	1026088399.3817017	3078265198.1451054	4753789.5
Auckland	ssp585	2086	New Zealand	4751526.0	18.311525046721343	94015240.70182629	20606.08015382418	27858.17902601871	13353.981281629645	879.3417014151163	466.70796007913975	1291.9754427510923	2085281752.1301632	1042640876.0650816	3127922628.195245	4751526.0
Auckland	ssp585	2087	New Zealand	4749592.0	18.209233005023478	90726152.99111861	19885.184217230715	26866.947113202696	12903.42132125873	848.5782638910857	451.3262413171245	1245.8302864650466	2012328957.103587	1006164478.5517935	3018493435.6553802	4749592.0
Auckland	ssp585	2088	New Zealand	4748693.999999999	18.337290135710084	92067349.79775017	20179.145161149958	27271.14341109166	13087.146911208258	861.122722354117	457.5984705486401	1264.6469741595938	2042077040.5633125	1021038520.2816563	3063115560.844969	4748693.999999999
Auckland	ssp585	2089	New Zealand	4747991.0	18.407024353238633	96349181.1667443	21117.628748874704	28561.558344213183	13673.699153536223	901.1714724618308	477.62284560249714	1324.720099321164	2137049140.3293552	1068524570.1646776	3205573710.494033	4747991.0
Auckland	ssp585	2090	New Zealand	4747394.999999999	18.442357289360025	92515957.13993149	20277.470058066414	27406.340144351787	13148.599971781041	865.3186286837317	459.6964237134474	1270.9408336540157	2052027264.5646448	1026013632.2823224	3078040896.846967	4747394.999999999
Auckland	ssp585	2091	New Zealand	4747511.0	18.48968297848974	96633158.58418947	21179.87037461611	28647.140579607614	13712.600169624602	903.8275650650681	478.9508919041158	1328.7042382260206	2143347831.0756097	1071673915.5378048	3215021746.613415	4747511.0
Auckland	ssp585	2092	New Zealand	4748077.5	18.47857418096055	93421235.20671304	20475.887168593872	27679.16367132704	13272.610665860706	873.7858596300651	463.9300391866143	1283.6416800735155	2072106560.4231791	1036053280.2115896	3108159840.6347685	4748077.5
Auckland	ssp585	2093	New Zealand	4748464.5	18.42541377925523	99120508.86116166	21725.043038062067	29396.75299184581	14053.333084278325	927.0922060768916	490.5832124100275	1363.6011997437556	2198517887.6005554	1099258943.8002777	3297776831.400833	4748464.5
Auckland	ssp585	2094	New Zealand	4748614.5	18.672355181444317	99929099.94040948	21902.268480088984	29640.43797463282	14164.098985545152	934.6551059861728	494.364662364668	1374.9455496076775	2216452641.6883364	1108226320.8441682	3324678962.5325046	4748614.5
Auckland	ssp585	2095	New Zealand	4749034.500000001	18.614514384534836	96618955.7852141	21176.75743237493	28642.860284025992	13710.654580723864	903.6947236946411	478.88447121890226	1328.50497617038	2143032809.4119782	1071516404.7059891	3214549214.1179676	4749034.500000001
Auckland	ssp585	2096	New Zealand	4748986.0	18.71620144665782	98376765.35669404	21562.030763110262	29172.611113787076	13951.450412433447	920.1358373673843	487.1050280552737	1353.1666466794943	2182021469.077834	1091010734.538917	3273032203.616751	4748986.0
Auckland	ssp585	2097	New Zealand	4748536.5	18.551916823838724	94513795.34320739	20715.3524039899	28008.428369996574	13422.276437983219	884.0047739481203	469.03949634564185	1298.9700515505988	2096339819.8259003	1048169909.9129502	3144509729.7388506	4748536.5
Auckland	ssp585	2098	New Zealand	4747544.5	18.705494252299204	100490162.49674904	22025.24109517711	29809.52532037899	14240.956869975227	939.9028264537155	496.98852259843954	1382.8171303089914	2228897150.704157	1114448575.3520784	3343345726.0562353	4747544.5
Bangkok	ssp585	2024	Thailand	56805752.0	27.45249686182658	39089596.6842742	8567.582834913528	8430.610813968355	8704.554855858702	1233.297687149127	1259.5870587476115	1207.008315550637	140580068.49331	70290034.246655	210870102.73996502	56805752.0
Bangkok	ssp585	2025	Thailand	57048603.5	27.496771605812906	40195643.32987625	8810.004017511239	8763.939940040207	8856.06809498227	1268.1940505196108	1277.0352404328494	1259.352860606364	144557804.93432122	72278902.46716061	216836707.40148184	57048603.5
Bangkok	ssp585	2026	Thailand	57279810.0	27.384213606915576	38111065.50124392	8353.110246852098	8135.711005383888	8570.509488320307	1202.424504839731	1244.1504675929127	1160.6985420865585	137060922.9302524	68530461.4651262	205591384.3953786	57279810.0
Bangkok	ssp585	2027	Thailand	57495187.0	27.405620617107186	38141606.86399284	8359.80424416693	8144.915251691782	8574.693236642079	1203.3881011731726	1244.6322657596359	1162.1439365867157	137170760.51445156	68585380.25722578	205756140.77167735	57495187.0
Bangkok	ssp585	2028	Thailand	57693111.00000001	27.45206632671545	38720740.992091365	8486.737751695373	8319.448824543391	8654.026678847355	1221.6600927340494	1253.7682615400734	1189.5519239280216	139253532.46148536	69626766.23074268	208880298.69222802	57693111.00000001
Bangkok	ssp585	2029	Thailand	57874133.0	27.448323720544085	39143398.86523789	8579.375093754885	8446.825169875221	8711.92501763455	1234.9951747410896	1260.4358025435918	1209.5545469385827	140773560.23859602	70386780.11929801	211160340.35789403	57874133.0
Bangkok	ssp585	2030	Thailand	58037412.5	27.495502883155027	41015353.75956898	8989.666577443892	9010.975959947604	8968.35719494018	1294.0563530968714	1289.9663917214828	1298.1463144722636	147505774.67884386	73752887.33942193	221258662.01826578	58037412.5
Bangkok	ssp585	2031	Thailand	58187474.5	27.51613907143713	42622958.516404554	9342.018304969497	9495.459585295312	9188.577024643682	1344.7771431952874	1315.3267867706898	1374.2274996198762	153287292.16676754	76643646.08338377	229930938.2501513	58187474.5
Bangkok	ssp585	2032	Thailand	58325312.5	27.44917103031925	39206376.909901306	8593.1785008044	8465.804854568305	8720.552147040496	1236.9821657415762	1261.4292980438368	1212.5350334393147	141000051.6476494	70500025.8238247	211500077.4714741	58325312.5
Bangkok	ssp585	2033	Thailand	58438226.99999999	27.467198959974752	39918158.61818795	8749.185450565858	8680.314410490308	8818.056490641407	1259.439259419851	1272.6578448829748	1246.220673956727	143559871.38975054	71779935.69487527	215339807.0846258	58438226.99999999
Bangkok	ssp585	2034	Thailand	58518433.5	27.482309731176365	40339862.875729874	8841.613780986007	8807.40336481801	8875.824197154	1272.7442543444117	1279.310342345257	1266.1781663435786	145076469.62656453	72538234.81328227	217614704.4398468	58518433.5
Bangkok	ssp585	2035	Thailand	58564696.5	27.452661725879288	39552989.74493879	8669.148437250973	8570.263517182342	8768.033357319606	1247.9179861144712	1266.8972082302819	1228.9387639986548	142246594.46782172	71123297.23391086	213369891.70173258	58564696.5
Bangkok	ssp585	2036	Thailand	58574970.50000001	27.574651474502	43125272.008983955	9452.114412932106	9646.841733743897	9257.387092120312	1360.6254026088009	1323.2509164774488	1397.9998887401553	155093789.8331992	77546894.9165996	232640684.7497988	58574970.50000001
Bangkok	ssp585	2037	Thailand	58550124.50000001	27.599656288403146	43681432.553962216	9574.012614571177	9814.451760997621	9333.573468144732	1378.1725653320404	1332.0244978390692	1424.3206328250117	157093940.6185291	78546970.30926456	235640910.92779368	58550124.50000001
Bangkok	ssp585	2038	Thailand	58491477.0	27.589486459368807	43419348.0532696	9516.56943633718	9735.467390925874	9297.671481748484	1369.9036591278534	1327.8900447369797	1411.9172735187333	156151391.70056576	78075695.85028288	234227087.55084863	58491477.0
Bangkok	ssp585	2039	Thailand	58399254.0	27.621839770152977	43303156.05173691	9491.10269627522	9700.450623340681	9281.75476920976	1366.2377393202714	1326.0570848331845	1406.418393807347	155733524.00891978	77866762.00445989	233600286.01337966	58399254.0
Bangkok	ssp585	2040	Thailand	58276992.99999999	27.701678923466606	49895331.08359787	10935.962977231045	11687.133509654941	10184.79244480715	1574.224388191103	1430.0504092686022	1718.3983671136132	179441325.98456183	89720662.99228092	269161988.97684276	58276992.99999999
Bangkok	ssp585	2041	Thailand	58125590.5	27.673926043747617	47212304.458261974	10347.90234702044	10878.550143115357	9817.254550925521	1489.5734628231062	1387.7249465846019	1591.4219790616128	169792209.62745532	84896104.81372766	254688314.44118297	58125590.5
Bangkok	ssp585	2042	Thailand	57949468.0	27.62833817020457	46213765.07962217	10129.044401017194	10577.620467360895	9680.468334673493	1458.0690112384445	1371.9727207922665	1544.165301684611	166201107.48904768	83100553.74452384	249301661.23357153	57949468.0
Bangkok	ssp585	2043	Thailand	57753494.99999999	27.660589169586142	48335658.28414072	10594.116884199342	11217.095131736349	9971.138636662336	1525.0158769901293	1405.446153668115	1644.58560031215	173832188.83368018	86916094.41684009	260748283.2505203	57753494.99999999
Bangkok	ssp585	2044	Thailand	57538393.0	27.78797329562162	52143317.479612246	11428.67232430269	12364.608861878452	10492.735786726927	1645.1495615905537	1465.5129959683256	1824.7861272127775	187525883.21537936	93762941.60768968	281288824.82306904	57538393.0
Bangkok	ssp585	2045	Thailand	57304708.0	27.75693903637705	50698673.33771199	11112.037991831401	11929.23665473043	10294.839328932372	1599.5702660723748	1442.7233482092338	1756.4171839355122	182330429.95815986	91165214.97907993	273495644.93723977	57304708.0
Bangkok	ssp585	2046	Thailand	57053551.5	27.72219737054161	49157187.55746681	10774.178094791363	11464.679296300377	10083.676893282349	1550.9355650570524	1418.405997701575	1683.4651324125296	176786699.7856914	88393349.8928457	265180049.67853713	57053551.5
Bangkok	ssp585	2047	Thailand	56788350.49999999	27.70111596111884	47432640.52784731	10396.195184189826	10944.952794223265	9847.437574156389	1496.5251836916952	1391.2008070188983	1601.8495603645033	170584616.36431727	85292308.18215863	255876924.5464759	56788350.49999999
Bangkok	ssp585	2048	Thailand	56511085.5	27.786983763947607	51332396.68615636	11250.936259983593	12120.221773439695	10381.650746527492	1619.5645767387475	1452.720503542423	1786.408649935084	184609524.1235371	92304762.06176855	276914286.18530566	56511085.5
Bangkok	ssp585	2049	Thailand	56221277.99999999	27.835359849772214	55867658.38417036	12244.966221192139	13487.012970101445	11002.919472282834	1762.6545095398758	1524.2654699429804	2001.043549136757	200919935.44067687	100459967.72033843	301379903.1610153	56221277.99999999
Bangkok	ssp585	2050	Thailand	55920591.5	27.80298696507409	54433157.02881436	11930.554965223702	13054.697493144842	10806.412437302559	1717.3952243632605	1501.635827354673	1933.1546213718418	195760959.24508134	97880479.62254067	293641438.867622	55920591.5
Bangkok	ssp585	2051	Thailand	55610964.00000001	27.80036710768811	52843748.17277837	11582.1913803391	12575.697563928516	10588.685196749684	1667.2485246693273	1476.5624775077113	1857.9345718309469	190044880.67691317	95022440.33845659	285067321.0153698	55610964.00000001
Bangkok	ssp585	2052	Thailand	55290933.5	27.79450789923671	53555656.534689106	11738.226089798989	12790.245289435863	10686.206890162113	1689.7096143371946	1487.7930223416477	1891.6262063327565	192605155.91041505	96302577.95520753	288907733.8656226	55290933.5
Bangkok	ssp585	2053	Thailand	54963348.0	27.796494036531946	54350426.63281338	11912.422275689241	13029.76504503496	10795.079506343522	1714.7850361111439	1500.3307332286167	1929.2393389936713	195463431.36751753	97731715.68375877	293195147.0512763	54963348.0
Bangkok	ssp585	2054	Thailand	54628441.5	27.88883820760324	59813286.59933613	13109.761446433951	14676.106404808937	11543.416488058967	1887.1411905209252	1586.508810433508	2187.7735706083395	215109815.40329206	107554907.70164603	322664723.1049381	54628441.5
Bangkok	ssp585	2055	Thailand	54285690.0	27.894515272208604	57349912.98621778	12569.843942188834	13933.719836471899	11205.968047905768	1809.4204351961523	1547.648432771127	2071.1924376211764	206250649.2662325	103125324.63311625	309375973.89934874	54285690.0
Bangkok	ssp585	2056	Thailand	53937077.0	27.911894420561683	59406328.17021527	13020.565078407464	14553.461398772515	11487.668758042411	1874.3014343716195	1580.0889323588597	2168.5139363843964	213646248.40100744	106823124.20050372	320469372.6015112	53937077.0
Bangkok	ssp585	2057	Thailand	53583214.5	27.96517152110896	61497180.82673341	13478.834153808697	15183.581377449213	11774.086930168183	1940.2689542281414	1613.0726922871202	2267.46521616917	221165696.9140401	110582848.45702004	331748545.37106013	53583214.5
Bangkok	ssp585	2058	Thailand	53225920.0	27.938696669405385	60508677.00461349	13262.175781837208	14885.676115988414	11638.675447686002	1909.081129820405	1597.4787800832514	2220.6834795575714	217610686.2000165	108805343.10000825	326416029.30002475	53225920.0
Bangkok	ssp585	2059	Thailand	52865704.50000001	27.932654222439712	61618559.08514572	13505.437607707285	15220.161126559771	11790.7140888548	1944.098503214765	1614.987466780432	2273.209539649094	221602216.226813	110801108.1134065	332403324.3402195	52865704.50000001
Bangkok	ssp585	2060	Thailand	52502251.00000001	27.961316663688358	60441239.83143849	13247.395031552278	14865.352584346636	11629.43747875792	1906.9534509298749	1596.414940637984	2217.491961221759	217368158.18161553	108684079.09080777	326052237.27242327	52502251.00000001
Bangkok	ssp585	2061	Thailand	52137049.5	28.03856166028235	65307160.74471801	14313.89824542176	16331.794503417175	12296.001987426347	2060.4758588653613	1673.1761446057271	2447.775573124996	234867737.43787202	117433868.71893601	352301606.156808	52137049.5
Bangkok	ssp585	2062	Thailand	51769721.5	28.06198237860689	65808278.07499818	14423.732180825633	16482.816164597498	12364.648197053768	2076.286378718417	1681.081404532259	2471.4913529045816	236669933.27997643	118334966.63998821	355004899.9199647	51769721.5
Bangkok	ssp585	2063	Thailand	51400545.5	28.066529535571227	66173431.83066012	14503.765880696745	16592.862501920277	12414.669259473212	2087.8071750558483	1686.8418027009714	2488.7725474107224	237983155.83369437	118991577.91684718	356974733.75054157	51400545.5
Bangkok	ssp585	2064	Thailand	51030676.99999999	28.01177930313692	61906056.31119722	13568.450698348712	15306.804126191731	11830.097270505692	1953.1691944990803	1619.522812422586	2286.815576575572	222636158.32799116	111318079.16399558	333954237.49198675	51030676.99999999
Bangkok	ssp585	2065	Thailand	50658051.5	28.013030741843288	62625813.442860104	13726.205686110441	15523.717234364109	11928.694137856772	1975.87791705148	1630.8771736987867	2320.8786604041698	225224660.52423853	112612330.26211926	337836990.78635776	50658051.5
Bangkok	ssp585	2066	Thailand	50284717.0	28.126930550260813	68944487.83389078	15111.120621130862	17427.97527001719	12794.265972244535	2175.2354743894994	1730.5559523677973	2619.9149964112003	247948857.0886656	123974428.5443328	371923285.6329984	50284717.0
Bangkok	ssp585	2067	Thailand	49910990.99999999	28.12041420728798	68193017.20244351	14946.4147293068	17201.504668759102	12691.324789854498	2151.5261739531206	1718.7013021496082	2584.351045756637	245246301.88727045	122623150.94363523	367869452.8309057	49910990.99999999
Bangkok	ssp585	2068	Thailand	49534248.0	28.104374593409318	67081042.76442068	14702.694304534676	16866.389084697432	12538.999524371919	2116.442785560578	1701.1596079533358	2531.7259631678116	241247247.0000432	120623623.5000216	361870870.50006485	49534248.0
Bangkok	ssp585	2069	Thailand	49155644.0	28.10238978330777	65687515.95257005	14397.263770430429	16446.422100304095	12348.105440556765	2072.4762691517144	1679.1763497489023	2465.776188554516	236235629.81096268	118117814.90548134	354353444.716444	49155644.0
Bangkok	ssp585	2070	Thailand	48775331.0	28.171938158654516	69508387.72815332	15234.71511850347	17597.917703904524	12871.512533102416	2193.026817722982	1739.451624034542	2646.6020114114253	249976841.32188872	124988420.66094436	374965261.9828331	48775331.0
Bangkok	ssp585	2071	Thailand	48394967.0	28.204736259026514	71555554.3332328	15683.409168931854	18214.87202324355	13151.946314620156	2257.6160192858733	1771.746224815987	2743.4858137557676	257339179.28315344	128669589.64157672	386008768.9247302	48394967.0
Bangkok	ssp585	2072	Thailand	48015505.5	28.190458653082317	69987405.81224658	15339.705383510214	17742.279318288798	12937.13144873163	2208.1400945364157	1747.0082624412519	2669.271926631577	251699560.42833656	125849780.21416828	377549340.6425048	48015505.5
Bangkok	ssp585	2073	Thailand	47635487.49999999	28.230642190091938	73302738.33418612	16066.353607496963	18741.420626270577	13391.28658872335	2312.7406092069205	1799.3085197765026	2826.1726986373287	263622673.29073283	131811336.64536642	395434009.93609923	47635487.49999999
Bangkok	ssp585	2074	Thailand	47255841.49999999	28.22855398371733	71461560.12369582	15662.807698348406	18186.545001191313	13139.070395505501	2254.650451690917	1770.2634410185005	2739.0374623633143	257001142.73288167	128500571.36644083	385501714.0993225	47255841.49999999
Bangkok	ssp585	2075	Thailand	46879067.0	28.2763192288909	74277695.94183806	16280.042946160402	19035.243466932807	13524.842425387997	2343.501043301364	1814.688736823733	2872.313349778997	267128967.0079268	133564483.5039634	400693450.5118902	46879067.0
Bangkok	ssp585	2076	Thailand	46504706.0	28.262366854349242	71765634.27954291	15729.454088671055	18278.183787884955	13180.724389457155	2264.2441539784227	1775.060292162261	2753.4280157945796	258094701.35926676	129047350.67963338	387142052.03890014	46504706.0
Bangkok	ssp585	2077	Thailand	46130922.5	28.328975760861102	76915443.02465267	16858.179293078676	19830.18094394543	13886.177642211918	2426.723374879622	1856.2999026128575	2997.1468471463913	276615242.0535612	138307621.0267806	414922863.0803418	46130922.5
Bangkok	ssp585	2078	Thailand	45758593.5	28.249075583091262	72172223.98960957	15818.569641562379	18400.71767311052	13236.421610014233	2277.0722768443097	1781.474353595203	2772.670200093412	259556942.31691822	129778471.15845911	389335413.4753773	45758593.5
Bangkok	ssp585	2079	Thailand	45387816.99999999	28.36119683997486	78446283.19203341	17193.70590510733	20291.53003548483	14095.881774729827	2475.022201113992	1880.449315730042	3069.595086497933	282120686.8224293	141060343.41121465	423181030.23364395	45387816.99999999
Bangkok	ssp585	2080	Thailand	45020002.0	28.388849930795807	79790159.23518167	17488.25407894804	20696.53377451581	14279.974383380275	2517.4222092086284	1901.6493197773632	3133.1950986399015	286953742.2186804	143476871.1093402	430430613.3280206	45020002.0
Bangkok	ssp585	2081	Thailand	44656687.99999999	28.413977919595528	81080020.02052724	17770.96329217447	21085.25894270215	14456.66764164679	2558.118007023061	1921.9972186845803	3194.238795361545	291592539.5696796	145796269.7848398	437388809.3545194	44656687.99999999
Bangkok	ssp585	2082	Thailand	44296490.0	28.39676430953793	80597985.2517784	17665.311836010336	20939.988190476466	14390.635481544208	2542.9095521949102	1914.3929912705044	3171.4261131193175	289858971.39413214	144929485.69706607	434788457.0911982	44296490.0
Bangkok	ssp585	2083	Thailand	43939669.5	28.39911869431785	78339860.81459987	17170.380452519155	20259.457538176095	14081.30336686222	2471.66451817319	1878.7704742596407	3064.55856208673	281737954.16776264	140868977.08388132	422606931.25164396	43939669.5
Bangkok	ssp585	2084	Thailand	43586349.5	28.506070867269155	87729353.08967358	19228.351362124355	23089.167538883237	15367.535185365467	2767.908022548084	2026.8922264470882	3508.9238186490775	315505902.14144194	157752951.07072097	473258853.2121629	43586349.5
Bangkok	ssp585	2085	Thailand	43236970.0	28.487564174119917	84303879.85987175	18477.5627090171	22056.833140860766	14898.292277173436	2659.83250962255	1972.8544699843242	3346.8105492607706	303186684.18795866	151593342.09397933	454780026.28193796	43236970.0
Bangkok	ssp585	2086	Thailand	42892755.5	28.54535547205603	86705754.45388694	19004.000976198513	22780.68575823521	15227.316194161818	2735.6129379944887	2010.7446841702924	3460.481191818684	311824678.01700956	155912339.00850478	467737017.02551436	42892755.5
Bangkok	ssp585	2087	Thailand	42552869.0	28.500087593204494	83658694.44070032	18336.152206185005	21862.393699466636	14809.910712903376	2639.4765644928693	1962.6764974194857	3316.2766315662534	300866368.3466224	150433184.1733112	451299552.5199336	42552869.0
Bangkok	ssp585	2088	Thailand	42217384.5	28.52444761678769	85100861.28282425	18652.243568842307	22297.019323120425	15007.467814564188	2684.9776998778225	1985.4270651119575	3384.5283346436795	306052912.3542775	153026456.17713875	459079368.53141624	42217384.5
Bangkok	ssp585	2089	Thailand	41884178.0	28.630020355078976	90278990.50187841	19787.17600041582	23857.551416534006	15716.800584297636	2848.350446882574	2067.113438614334	3629.5874551507973	324675303.5281003	162337651.76405016	487012955.2921505	41884178.0
Bangkok	ssp585	2090	Thailand	41553650.5	28.689473962253036	93127137.25009483	20411.42734249065	24715.897011886897	16106.957673094405	2938.211000461748	2112.0437154039255	3764.3782855195877	334918250.47321826	167459125.23660913	502377375.7098274	41553650.5
Bangkok	ssp585	2091	Thailand	41227841.5	28.626247046421117	87881137.6531478	19261.61921165295	23134.910831985057	15388.32759132084	2772.696906725874	2029.2866685359863	3516.1071449157557	316051773.3230192	158025886.6615096	474077659.9845288	41227841.5
Bangkok	ssp585	2092	Thailand	40905033.0	28.56354295637266	84692288.82429057	18562.693440944517	22173.88789726096	14951.49898462807	2672.087020237097	1978.981725291596	3365.1923151825868	304583540.72916114	152291770.36458057	456875311.0937417	40905033.0
Bangkok	ssp585	2093	Thailand	40585481.49999999	28.682942437945595	91503222.37621512	20055.50079479099	24226.498008799863	15884.503580782117	2886.9756174451686	2086.426023895632	3687.525210994701	329078076.01347375	164539038.00673687	493617114.0202106	40585481.49999999
Bangkok	ssp585	2094	Thailand	40269383.5	28.75335468744571	93806815.5994075	20560.39793960028	24920.73158291264	16200.064296287921	2959.655215990063	2122.765823168076	3796.544608812052	337362615.138106	168681307.569053	506043922.707159	40269383.5
Bangkok	ssp585	2095	Thailand	39955791.5	28.72195052847701	91353826.34054065	20022.756458204803	24181.474545993857	15864.03837041575	2882.262092597258	2084.0692614716727	3680.454923722826	328540794.8259147	164270397.41295734	492811192.23887205	39955791.5
Bangkok	ssp585	2096	Thailand	39645268.5	28.742254834073808	91963809.74610963	20156.451451206223	24365.305161370812	15947.597741041638	2901.5073953657547	2093.691912855922	3709.32287787557	330734511.7278117	165367255.86390585	496101767.59171754	39645268.5
Bangkok	ssp585	2097	Thailand	39338725.5	28.709214297267515	90822940.436421	19906.397903877212	24021.48153379342	15791.314273961005	2865.512358314263	2075.6943943301817	3655.3303222983554	326631540.6229091	163315770.31145456	489947310.9343637	39338725.5
Bangkok	ssp585	2098	Thailand	39035970.0	28.73876786274246	91152828.33297434	19978.702100382056	24120.89980398758	15836.50439677653	2875.92049793064	2080.8984641383668	3670.9425317229066	327817934.6260794	163908967.3130397	491726901.9391191	39035970.0
Berlin	ssp585	2024	Germany	68928469.5	10.479930277167519	358830476.9631518	78647.77577274569	89031.92830528803	68263.62324020335	1617.7858733290568	1332.9829850323456	1902.5887616257683	8467335413.0196085	4233667706.5098042	12701003119.529413	68928469.5
Berlin	ssp585	2025	Germany	68531544.5	10.612728804494965	385587867.5561763	84512.4093273812	97095.79944291186	71929.01921185054	1738.4214694882746	1393.3007831119544	2083.5421558645953	9098730501.992443	4549365250.996222	13648095752.988665	68531544.5
Berlin	ssp585	2026	Germany	68174832.5	10.38504807999055	356711187.3572805	78183.27394132184	88393.23828708024	67973.30959556343	1608.2310640082637	1328.205580371949	1888.2565476445789	8417326461.488767	4208663230.7443833	12625989692.23315	68174832.5
Berlin	ssp585	2027	Germany	68002936.0	10.667714565337985	388233868.9537762	85092.35483918391	97893.22452164059	72291.48515672723	1750.3509569668033	1399.2655268512187	2101.4363870823872	9161168290.238335	4580584145.119167	13741752435.357502	68002936.0
Berlin	ssp585	2028	Germany	67846629.5	10.744770327979115	406934686.47546136	89191.16415900532	103529.08733639502	74853.24098161561	1834.6635233416937	1441.4218100386638	2227.9052366447236	9602452140.46726	4801226070.23363	14403678210.70089	67846629.5
Berlin	ssp585	2029	Germany	67686970.5	10.647047786948743	396428680.1508683	86888.4778412863	100362.89364953137	73414.06203304123	1787.2972328279166	1417.7386647817755	2156.8558008740583	9354541538.90827	4677270769.454135	14031812308.362404	67686970.5
Berlin	ssp585	2030	Germany	67531168.5	10.691003860651907	403967358.8324902	88540.79097698424	102634.82421111604	74446.75774285244	1821.2853376787432	1434.7327172071887	2207.8379581502977	9532432005.483181	4766216002.7415905	14298648008.224771	67531168.5
Berlin	ssp585	2031	Germany	67376302.00000001	10.468318633517464	362082330.7596351	79360.51085142697	90011.93903847478	68709.08266437915	1632.4468440988915	1340.3134704172628	1924.58021778052	8544069521.677142	4272034760.838571	12816104282.515713	67376302.00000001
Berlin	ssp585	2032	Germany	67226657.5	10.768098217780947	416946651.7166279	91385.56749953497	106546.39192962329	76224.74306944665	1879.8024314648342	1463.9912641002343	2295.613598829433	9838704837.16659	4919352418.583295	14758057255.749886	67226657.5
Berlin	ssp585	2033	Germany	67094799.999999985	10.804976554608817	421086407.92703086	92292.9113264726	107793.98969166254	76791.83296128266	1898.4665069717325	1473.3233018536835	2323.6097120897825	9936390810.382328	4968195405.191164	14904586215.573492	67094799.999999985
Berlin	ssp585	2034	Germany	66986414.00000001	11.104938934873843	484157648.4803126	106116.74487239736	126801.76081730908	85431.72892748564	2182.8229608716165	1615.5015288036252	2750.1443929396087	11424685096.864359	5712342548.432179	17137027645.29654	66986414.00000001
Berlin	ssp585	2035	Germany	66903717.99999999	11.048733301498281	463681883.8358851	101628.90604622148	120630.98243131726	82626.82966112572	2090.508051982845	1569.3440743592396	2611.6720296064514	10941517756.816431	5470758878.4082155	16412276635.224648	66903717.99999999
Berlin	ssp585	2036	Germany	66831229.00000001	10.98516916826801	455567016.5683282	99850.3050012775	118185.40599451927	81515.20400803573	2053.9222030312712	1551.0511498834528	2556.793256179091	10750030947.869614	5375015473.934807	16125046421.80442	66831229.00000001
Berlin	ssp585	2037	Germany	66769555.5	11.13634853557851	481873668.69527024	105616.14656334699	126113.43814236483	85118.85498432917	2172.5256464893996	1610.352871612517	2734.698421366283	11370789945.370592	5685394972.685296	17056184918.05589	66769555.5
Berlin	ssp585	2038	Germany	66704205.99999999	11.031825346969208	475900888.3762778	104307.04402767742	124313.42215581916	84300.66589953568	2145.5973885935214	1596.8887426645779	2694.306034522464	11229850037.653711	5614925018.826856	16844775056.480568	66704205.99999999
Berlin	ssp585	2039	Germany	66625263.5	11.062204606137467	489106541.76011497	107201.43381043625	128293.20810711254	86109.65951375995	2205.1350278522045	1626.6575622939195	2783.612493410491	11541464306.027323	5770732153.013661	17312196459.040985	66625263.5
Berlin	ssp585	2040	Germany	66533717.00000001	11.151875015030447	511502782.8535139	112110.19898159218	135042.76021745196	89177.63774573241	2306.108397681926	1677.1442472087801	2935.072548155073	12069949196.534924	6034974598.267462	18104923794.802383	66533717.00000001
Berlin	ssp585	2041	Germany	66451150.5	11.05132906710439	481242636.37418526	105477.83810941056	125923.26401820223	85032.41220061888	2169.6806396123206	1608.9303681739775	2730.4309110506642	11355899453.44721	5677949726.723605	17033849180.170815	66451150.5
Berlin	ssp585	2042	Germany	66348419.5	11.08490810421137	501669274.6479471	109954.9095118789	132079.2371965962	87830.5818271616	2261.7740624413154	1654.977079588475	2868.5710452941557	11837907556.794926	5918953778.397463	17756861335.19239	66348419.5
Berlin	ssp585	2043	Germany	66190553.50000001	11.435394843697953	551671066.8050177	120914.20642301768	147148.27044941203	94680.14239662334	2487.2069567636054	1767.6935267496199	3206.720386777592	13017801608.797337	6508900804.398668	19526702413.196007	66190553.50000001
Berlin	ssp585	2044	Germany	66003537.0	11.079532556778831	501608871.3157898	109941.67042537867	132061.0334526584	87822.30739809897	2261.501734242514	1654.8409154890742	2868.162552995956	11836482217.236904	5918241108.618452	17754723325.855354	66003537.0
Berlin	ssp585	2045	Germany	65799897.999999985	11.234292927842038	527591811.6423376	115636.56145585491	139891.50861956322	91381.61429214661	2378.6457242502547	1713.4129104929445	3043.8785380075665	12449602575.97373	6224801287.986865	18674403863.960594	65799897.999999985
Berlin	ssp585	2046	Germany	65583343.5	11.154131563419769	533349363.062559	116898.4905342596	141626.66110236966	92170.31996614955	2404.6036234550015	1726.391860095318	3082.815386814685	12585463719.779884	6292731859.889942	18878195579.669827	65583343.5
Berlin	ssp585	2047	Germany	65350979.49999999	11.095700844856731	506907537.7439192	111103.02197127006	133657.89182825905	88548.15211428108	2285.390752163898	1666.7854244497662	2903.99607987803	11961515035.709806	5980757517.854903	17942272553.56471	65350979.49999999
Berlin	ssp585	2048	Germany	65095406.0	11.31428506195363	557008254.2113833	122084.00092304303	148756.73788694688	95411.26395913919	2511.2696463723705	1779.7248715540022	3242.8144211907384	13143743408.151474	6571871704.075737	19715615112.22721	65095406.0
Berlin	ssp585	2049	Germany	64822774.00000001	11.279383624466249	542416276.9169203	118885.75932425659	144359.15568861552	93412.36295989767	2445.4817709089743	1746.8309338223044	3144.132607995644	12799416005.593431	6399708002.796716	19199124008.39015	64822774.00000001
Berlin	ssp585	2050	Germany	64542416.0	11.41892883187825	566343188.3699749	124130.01388930966	151570.0057155635	96690.02206305583	2553.35616237301	1800.768129554322	3305.9441951916997	13364020178.531168	6682010089.265584	20046030267.796753	64542416.0
Berlin	ssp585	2051	Germany	64253614.0	11.298148485945118	547268745.9670937	119949.31418456859	145821.5436215445	94077.08474759266	2467.3591096082264	1757.7696031719302	3176.9486160445235	12913919888.811062	6456959944.405531	19370879833.21659	64253614.0
Berlin	ssp585	2052	Germany	63957437.49999999	11.584768831837783	594602353.3364489	130323.80347100258	160086.46639039126	100561.1405516139	2680.762502720003	1864.4712997278184	3497.0537057121874	14030852690.329098	7015426345.164549	21046279035.493645	63957437.49999999
Berlin	ssp585	2053	Germany	63647545.0	11.468789678360537	593490709.4618363	130080.15549848475	159751.45042817923	100408.86056879026	2675.750660437982	1861.9653785868081	3489.535942289157	14004621190.636446	7002310595.318223	21006931785.95467	63647545.0
Berlin	ssp585	2054	Germany	63322713.99999999	11.656629366000722	619195994.2146134	135714.1905127921	167498.24857285182	103930.13245273236	2791.642841322099	1919.9114690288666	3663.374213615331	14611189701.012152	7305594850.506076	21916784551.518227	63322713.99999999
Berlin	ssp585	2055	Germany	62995270.5	11.8307687897464	653936107.5437387	143328.46192739488	177967.8717679307	108689.0520868591	2948.268513303371	1998.2243050195027	3898.3127215872405	15430953379.76518	7715476689.88259	23146430069.64777	62995270.5
Berlin	ssp585	2056	Germany	62676597.49999999	11.578096035028866	606972970.0684737	133035.17152185732	163814.59746031655	102255.74558339812	2736.5353823338337	1892.357739534734	3580.713025132934	14322762569.396372	7161381284.698186	21484143854.09456	62676597.49999999
Berlin	ssp585	2057	Germany	62367977.0	11.882999073727293	654262086.2355335	143399.90931189785	178066.11192162224	108733.70670217344	2949.738187025221	1998.9591418804278	3900.517232170014	15438645510.445616	7719322755.222808	23157968265.668423	62367977.0
Berlin	ssp585	2058	Germany	62067989.0	11.868755670787072	649751982.7114699	142411.39347100718	176706.9026403976	108115.88430161678	2929.4044020294964	1988.7922493825654	3870.0165546764283	15332220438.61536	7666110219.30768	22998330657.923042	62067989.0
Berlin	ssp585	2059	Germany	61786566.5	11.83607456735385	643033155.4694397	140938.77380152117	174682.05059485429	107195.49700818802	2899.112594350596	1973.6463455431149	3824.5788431580763	15173676035.358767	7586838017.679383	22760514053.03815	61786566.5
Berlin	ssp585	2060	Germany	61524175.0	11.608074602331866	605955700.0916855	132812.20823927363	163508.02294676396	102116.39353178332	2731.949024419818	1890.0645605777263	3573.8334882619106	14298758013.897194	7149379006.948597	21448137020.84579	61524175.0
Berlin	ssp585	2061	Germany	61283609.0	12.127445069103276	695227197.0028667	152378.56372665582	190411.76174191447	114345.36571139719	3134.429236848068	2091.304666791851	4177.553806904285	16405300673.16785	8202650336.583925	24607951009.751778	61283609.0
Berlin	ssp585	2062	Germany	61065301.99999999	11.964809219056493	663972588.496163	145528.2385745016	180992.56465770237	110063.91249130078	2993.517950419708	2020.8490235776712	3966.186877261745	15667784574.567194	7833892287.283597	23501676861.850792	61065301.99999999
Berlin	ssp585	2063	Germany	60866975.00000001	12.029562863951064	669919569.0670841	146831.68637086783	182784.80537770595	110878.56736402967	3020.329890247179	2034.2549934914066	4006.404787002954	15808115684.719439	7904057842.359719	23712173527.07916	60866975.00000001
Berlin	ssp585	2064	Germany	60691432.49999999	11.958969058433501	670958797.2944541	147059.46242070236	183097.99744622846	111020.92739517627	3025.01524685243	2036.5976717940323	4013.4328219108274	15832638389.831589	7916319194.915794	23748957584.747383	60691432.49999999
Berlin	ssp585	2065	Germany	60535009.00000001	12.257802984829388	715174969.5884852	156750.67826596947	196423.41923347075	117077.93729846821	3224.3636954997255	2136.2718961176797	4312.455494881771	16876008965.993305	8438004482.996653	25314013448.98996	60535009.00000001
Berlin	ssp585	2066	Germany	60393312.99999999	12.32709435296787	735859195.2723222	161284.2071829748	202657.02149435307	119911.39287159654	3317.6184502108204	2182.8992734732274	4452.337626948414	17364095368.536045	8682047684.268023	26046143052.80407	60393312.99999999
Berlin	ssp585	2067	Germany	60263994.0	12.112526275195762	698862674.8328574	153175.3807852839	191507.38519752806	114843.37637303972	3150.819775148871	2099.4999359422527	4202.13961435549	16491087171.666103	8245543585.833052	24736630757.499153	60263994.0
Berlin	ssp585	2068	Germany	60152272.00000001	12.283122987590467	729963881.6112282	159992.08364081726	200880.35162388644	119103.81565774807	3291.039450454504	2169.609773595069	4412.46912731394	17224983444.27616	8612491722.13808	25837475166.41424	60152272.00000001
Berlin	ssp585	2069	Germany	60053590.49999999	12.26734276787856	713592998.1784819	156403.9448062427	195946.66072634645	116861.22888613898	3217.2313832703576	2132.7057400029958	4301.75702653772	16838679130.869848	8419339565.434924	25258018696.30477	60053590.49999999
Berlin	ssp585	2070	Germany	59964773.5	12.229024900071876	713701761.7218797	156427.78339109704	195979.43878052113	116876.12800167294	3217.7217433020123	2132.950920018823	4302.4925665852015	16841245628.037125	8420622814.018562	25261868442.055687	59964773.5
Berlin	ssp585	2071	Germany	59878068.50000001	12.225462042157199	711035156.7492099	155843.32202722417	195175.80440519596	116510.8396492524	3205.6993646817655	2126.9397307086997	4284.458998654832	16778321656.504068	8389160828.252034	25167482484.756104	59878068.50000001
Berlin	ssp585	2072	Germany	59789174.50000001	12.4517752852397	752053419.8344536	164833.62626508583	207537.4727322557	122129.77979791592	3390.630051532598	2219.405074134116	4561.855028931082	17746231056.34556	8873115528.17278	26619346584.518337	59789174.50000001
Berlin	ssp585	2073	Germany	59697758.0	12.283339161342305	725652039.1485296	159047.0222791299	199580.89225156629	118513.15230669346	3271.599524717954	2159.889810726794	4383.309238709115	17123236745.699274	8561618372.849637	25684855118.548912	59697758.0
Berlin	ssp585	2074	Germany	59599622.5	12.583075282973514	780972328.814402	171172.01727438957	216252.76037004837	126091.27417873078	3521.010845315222	2284.595471025428	4757.426219605015	18428631570.88422	9214315785.44211	27642947356.326332	59599622.5
Berlin	ssp585	2075	Germany	59504861.00000001	12.49110632028095	763798554.8731014	167407.90243794012	211077.10246993037	123738.70240594985	3443.5829492537664	2245.8815229947004	4641.284375512833	18023381421.847126	9011690710.923563	27035072132.77069	59504861.00000001
Berlin	ssp585	2076	Germany	59403367.99999999	12.431811222403487	748521223.315453	164059.4462061268	206472.97515118704	121645.91726106654	3374.7051566389896	2211.442626687312	4537.967686590668	17662881690.583214	8831440845.291607	26494322535.87482	59403367.99999999
Berlin	ssp585	2077	Germany	59287520.00000001	12.571731947372607	778714624.577099	170677.17798950122	215572.3563533269	125781.99962567555	3510.8319941424447	2279.5060454390396	4742.157942845852	18375356444.41662	9187678222.20831	27563034666.624928	59287520.00000001
Berlin	ssp585	2078	Germany	59170712.0	12.612036440861337	762555122.1727674	167135.3692433464	210702.36932736397	123568.36915932878	3437.976937540213	2243.0785171379234	4632.875357942503	17994040096.58861	8997020048.294306	26991060144.88292	59170712.0
Berlin	ssp585	2079	Germany	59055335.00000001	12.743914953815331	809594878.5723093	177445.4528377665	224878.73426969166	130012.17140584136	3650.0555046454247	2349.1178006905293	4950.993208600321	19104038886.414253	9552019443.207127	28656058329.62138	59055335.00000001
Berlin	ssp585	2080	Germany	58939255.5	12.958654902323229	861411296.4176913	188802.47592716533	240494.64101761504	137110.31083671562	3883.66963214717	2465.924864441402	5301.41439985294	20326752724.746	10163376362.373	30490129087.118996	58939255.5
Berlin	ssp585	2081	Germany	58825333.00000001	12.721485185450875	801864746.848544	175751.1773914618	222549.10553102265	128953.2492519009	3615.2042344648107	2331.6921656002223	4898.7163033294	18921630695.655514	9460815347.827757	28382446043.48327	58825333.00000001
Berlin	ssp585	2082	Germany	58715681.00000001	13.01463765889441	854040784.5215049	187187.02126498744	238273.39085712045	136100.65167285444	3850.4397066242054	2449.3099016799197	5251.56951156849	20152830495.734573	10076415247.867287	30229245743.60186	58715681.00000001
Berlin	ssp585	2083	Germany	58605157.99999999	12.82972901738069	814456048.7343007	178510.9147910797	226343.7444554973	130678.0851266621	3671.9720722750094	2360.076084505322	4983.868060044697	19218748090.07415	9609374045.037075	28828122135.111225	58605157.99999999
Berlin	ssp585	2084	Germany	58494891.99999999	13.089140533293026	864643961.371587	189511.00523212875	241468.86881193976	137553.14165231778	3898.2440900914307	2473.2120934135323	5323.276086769329	20403034033.608616	10201517016.804308	30604551050.412926	58494891.99999999
Berlin	ssp585	2085	Germany	58387859.99999999	13.074954341070384	866889619.0494562	190003.20417522336	242145.64235869484	137860.7659917519	3908.3686293957194	2478.274363065677	5338.462895725763	20456024896.988636	10228012448.494318	30684037345.482956	58387859.99999999
Berlin	ssp585	2086	Germany	58280767.00000001	13.17232186454351	886950515.6610997	194400.11302161097	248191.3920224778	140608.83402074414	3998.813107298768	2523.496602017201	5474.129612580335	20929402581.44362	10464701290.72181	31394103872.16543	58280767.00000001
Berlin	ssp585	2087	Germany	58179284.5	13.189698482292576	887369217.1705858	194491.88321547094	248317.57603903525	140666.19039190662	4000.7008214999705	2524.440459117802	5476.96118388214	20939282695.721428	10469641347.860714	31408924043.58214	58179284.5
Berlin	ssp585	2088	Germany	58093970.5	13.353274392327533	938348172.0004851	205665.3527672297	263681.0966727035	147649.60886175587	4230.539250105265	2639.3596734204493	5821.71882679008	22142234889.75778	11071117444.87889	33213352334.636665	58093970.5
Berlin	ssp585	2089	Germany	58022968.00000001	13.300602594316413	903890469.1510379	198112.9795399536	253296.58348519893	142929.3755947083	4075.186824723249	2561.683460729442	5588.690188717057	21329135261.04817	10664567630.524084	31993702891.57225	58022968.00000001
Berlin	ssp585	2090	Germany	57954918.99999999	13.256208042688883	898172255.3764292	196859.67241127224	251573.28618326204	142146.05863928245	4049.406279147717	2548.7931879416756	5550.0193703537625	21194202369.052116	10597101184.526058	31791303553.578175	57954918.99999999
Berlin	ssp585	2091	Germany	57893606.0	13.47396207250925	949730148.0389018	208160.0324468827	267111.2812322264	149208.78366153897	4281.85484682202	2665.017471778827	5898.692221865211	22410815779.5302	11205407889.7651	33616223669.295303	57893606.0
Berlin	ssp585	2092	Germany	57850820.0	13.392431403110194	930662830.4859308	203980.89435308083	261364.96635324883	146596.8223529128	4195.889916416607	2622.035006576121	5769.744826257094	21960883615.144566	10980441807.572283	32941325422.71685	57850820.0
Berlin	ssp585	2093	Germany	57823716.0	13.702183265978283	1004772702.6022642	220224.1539950169	283699.448360911	156748.85962912286	4530.013999740635	2789.0970482381344	6270.930951243138	23709656879.711563	11854828439.855782	35564485319.567345	57823716.0
Berlin	ssp585	2094	Germany	57805245.0	13.73412098695453	993598387.6492167	217774.989073801	280331.8465942391	155218.1315533629	4479.634642256382	2763.907369496008	6195.361915016757	23445976175.89027	11722988087.945135	35168964263.8354	57805245.0
Berlin	ssp585	2095	Germany	57793159.00000001	13.54187234382426	949411809.8266621	208090.2596880356	267015.34368881164	149165.17568725953	4280.419620173878	2664.299858454756	5896.539381893001	22403303941.515137	11201651970.757568	33604955912.272705	57793159.00000001
Berlin	ssp585	2096	Germany	57782404.0	13.810807823749348	1032608753.3036906	226325.2062035487	292088.3951476422	160562.01725945523	4655.512730994355	2851.8464138649942	6459.179048123716	24366505149.283157	12183252574.641579	36549757723.924736	57782404.0
Berlin	ssp585	2097	Germany	57768471.0	13.788809888968585	1016537087.7861944	222802.64937779613	287244.8795122324	158360.41924335988	4583.05368667035	2815.6168917029922	6350.4904816377075	23987261491.569893	11993630745.784946	35980892237.35484	57768471.0
Berlin	ssp585	2098	Germany	57763082.50000001	13.985297996011376	1052961248.5061787	230786.02706984748	298222.023838803	163350.03030089196	4747.271880061748	2897.7259883986912	6596.817771724804	24846763695.964622	12423381847.982311	37270145543.94693	57763082.50000001
Bratislava	ssp585	2024	Slovakia	4358781.5	10.751599831715044	9275590.193280445	2033.0060697601073	1968.1560404286272	2097.856099091587	72.90592044003122	76.00671530027945	69.8051255797829	103064337.48888706	51532168.74444353	154596506.23333058	4358781.5
Bratislava	ssp585	2025	Slovakia	4339189.0	10.928294597283921	10668450.506025914	2338.2905218687033	2387.9221620779467	2288.65888165946	83.85376969049233	81.48063992551	86.22689945547467	118540897.18550564	59270448.59275282	177811345.77825847	4339189.0
Bratislava	ssp585	2026	Slovakia	4326019.999999999	10.688066239605115	9823129.826108595	2153.014756407373	2133.1679845686176	2172.8615282461287	77.20956905719932	78.1585396088635	76.26059850553517	109148242.48365736	54574121.24182868	163722363.72548604	4326019.999999999
Bratislava	ssp585	2027	Slovakia	4323257.5	10.865565154702857	9904834.335856803	2170.922594160405	2157.7912614790366	2184.0539268417733	77.85176457933545	78.47963736993157	77.22389178873932	110056089.96199395	55028044.980996974	165084134.94299093	4323257.5
Bratislava	ssp585	2028	Slovakia	4321405.500000001	11.052744194226259	11193570.118162978	2453.3852313781963	2546.1773876535	2360.593075102893	87.98119747311434	83.544353816821	92.41804112940765	124375685.463079	62187842.7315395	186563528.19461852	4321405.500000001
Bratislava	ssp585	2029	Slovakia	4321543.0	10.950168543805743	10740666.889354099	2354.118770269401	2409.6860036289063	2298.551536909896	84.42138876245227	81.76444946148997	87.07832806341457	119343318.76175797	59671659.380878985	179014978.14263695	4321543.0
Bratislava	ssp585	2030	Slovakia	4321504.5	10.862174882665476	9941266.195743343	2178.9076593410164	2168.7707261023775	2189.0445925796557	78.1381181399201	78.62281415022389	77.65342212961632	110460897.14131655	55230448.570658274	165691345.71197483	4321504.5
Bratislava	ssp585	2031	Slovakia	4321574.0	10.769611007382302	9384019.401801249	2056.77137573727	2000.8333361472257	2112.7094153273138	73.75817146504086	76.43284081278426	71.08350211729748	104269132.47311747	52134566.236558735	156403698.7096762	4321574.0
Bratislava	ssp585	2032	Slovakia	4320287.5	11.017937083083284	10651488.22099996	2334.5727607671242	2382.8102405632753	2286.335280970973	83.72044652972144	81.41397834512456	86.0269147143183	118352423.28443095	59176211.642215475	177528634.9266464	4320287.5
Bratislava	ssp585	2033	Slovakia	4315588.0	11.145810312121151	11382364.200928023	2494.7647563677956	2603.0742345141985	2386.4552782213923	89.46511451675292	84.2863123386403	94.64391669486551	126473442.76547658	63236721.38273829	189710164.14821488	4315588.0
Bratislava	ssp585	2034	Slovakia	4309962.0	11.475408358424975	13949064.208362883	3057.3291415589974	3376.6002641521018	2738.058018965894	109.63931611861106	94.37341313956938	124.90521909765266	154992947.21605393	77496473.60802697	232489420.82408088	4309962.0
Bratislava	ssp585	2035	Slovakia	4304069.5	11.269553768532836	12700315.11315268	2783.630709732104	3000.264920390123	2566.9964990740855	99.82417764355193	89.46584390203981	110.18251138506398	141117657.82682228	70558828.91341114	211676486.74023342	4304069.5
Bratislava	ssp585	2036	Slovakia	4298654.5	11.255718737671758	12048986.361443073	2640.8737230560255	2803.974063710515	2477.7733824015363	94.70474899664573	86.90612957858671	102.50336841470478	133880515.51203518	66940257.75601759	200820773.26805276	4298654.5
Bratislava	ssp585	2037	Slovakia	4293535.5	11.393596604509732	12691842.26879056	2781.773647954105	2997.711460445374	2565.835835462836	99.7575812864367	89.43254572348219	110.08261684939116	141023513.07995093	70511756.53997546	211535269.6199264	4293535.5
Bratislava	ssp585	2038	Slovakia	4287429.5	11.266285221806374	12984309.233028978	2845.8759962803338	3085.8521893939383	2605.899803166729	102.0563647365237	90.5819374485257	113.53079202452163	144273216.1477358	72136608.0738679	216409824.2216037	4287429.5
Bratislava	ssp585	2039	Slovakia	4279587.5	11.37421900123551	13751859.495516585	3014.1061907981657	3317.168706855957	2711.0436747403737	108.08929172063955	93.59840094058362	122.58018250069537	152801736.45149112	76400868.22574556	229202604.67723668	4279587.5
Bratislava	ssp585	2040	Slovakia	4269624.0	11.487405729329982	14581834.545056459	3196.018530423343	3567.298173840576	2824.7388870061095	114.61287606061987	96.86019311057377	132.36555901066595	162023880.46935654	81011940.23467827	243035820.7040348	4269624.0
Bratislava	ssp585	2041	Slovakia	4258297.500000001	11.420482394289122	13803446.378877603	3025.4129049594844	3332.7154388277704	2718.110371091198	108.49476340876905	93.80113678464836	123.18839003288981	153374936.41461274	76687468.20730637	230062404.6219191	4258297.500000001
Bratislava	ssp585	2042	Slovakia	4244532.999999999	11.440697534713426	14425322.91710869	3161.714611969038	3520.1302859659063	2803.298937972169	113.38269835145758	96.24510425599263	130.5202924469225	160284824.85050985	80142412.42525493	240427237.27576476	4244532.999999999
Bratislava	ssp585	2043	Slovakia	4227648.0	11.912126872458122	16180073.226023853	3546.3174194024978	4048.959146186914	3043.6756926180815	127.17499444778102	103.14125230415435	151.2087365914077	179782471.28359345	89891235.64179672	269673706.9253902	4227648.0
Bratislava	ssp585	2044	Slovakia	4209016.5	11.316636999985034	12893217.094886564	2825.9105961395303	3058.399764200334	2593.421428078727	101.3403826763273	90.22394641842749	112.45681893422706	143261059.43614504	71630529.71807252	214891589.15421754	4209016.5
Bratislava	ssp585	2045	Slovakia	4189046.5000000005	11.70241642657003	15897085.410815343	3484.2926927814547	3963.67514708298	3004.91023847993	124.95071688579526	102.02911352316147	147.87232024842905	176638094.3669611	88319047.18348055	264957141.55044162	4189046.5000000005
Bratislava	ssp585	2046	Slovakia	4167999.5	11.55706518680443	15405819.672986161	3376.6180105175245	3815.622458970076	2937.6135620649734	121.0893797578323	100.09844495918	142.08031455648455	171179468.36631772	85589734.18315886	256769202.54947656	4167999.5
Bratislava	ssp585	2047	Slovakia	4145916.0	11.377605607577536	13961828.206214126	3060.1267301291336	3380.4469484360384	2739.806511822229	109.73964084107601	94.42357550080185	125.05570618135013	155134772.47513032	77567386.23756516	232702158.71269548	4145916.0
Bratislava	ssp585	2048	Slovakia	4122904.4999999995	11.511130257883448	14790478.01219067	3241.7486054116634	3630.1770269495164	2853.3201838738096	116.25280879786368	97.68015947919568	134.82545811653165	164342191.24672893	82171095.62336446	246513286.8700934	4122904.4999999995
Bratislava	ssp585	2049	Slovakia	4099018.0	11.676777072050625	15237537.346566072	3339.734212945998	3764.9072373092267	2914.5611885827693	119.7666846359268	99.43709739822724	140.09627187362628	169309624.3863476	84654812.1931738	253964436.5795214	4099018.0
Bratislava	ssp585	2050	Slovakia	4074370.5000000005	11.807141929549223	16184449.121523807	3547.27651978605	4050.277909214298	3044.2751303578016	127.20938888333984	103.15844952193376	151.26032824474595	179831093.39401722	89915546.69700861	269746640.0910258	4074370.5000000005
Bratislava	ssp585	2051	Slovakia	4049181.4999999995	11.712242130912554	15745303.854610011	3451.0255023802865	3917.9327602813732	2984.1182444791993	123.7577174291155	101.43261379482159	146.08282106340934	174951596.23505062	87475798.11752531	262427394.35257593	4049181.4999999995
Bratislava	ssp585	2052	Slovakia	4023560.5	11.923668251194501	16567965.585755304	3631.334922905282	4165.858213503242	3096.811632307322	130.2238192587738	104.66566470965074	155.7819738078968	184092479.4059536	92046239.7029768	276138719.10893035	4023560.5
Bratislava	ssp585	2053	Slovakia	3997638.0	11.87500407462385	17185465.80247427	3766.677436158754	4351.954169226767	3181.4007030907414	135.07735641745776	107.09243328899272	163.06227954592282	190953740.99785623	95476870.49892811	286430611.4967843	3997638.0
Bratislava	ssp585	2054	Slovakia	3971592.0	12.1305023068844	19179581.653509952	4203.743924056985	4952.920590086835	3454.567258027136	150.75106003678334	114.92928509865551	186.57283497491113	213111061.964016	106555530.982008	319666592.946024	3971592.0
Bratislava	ssp585	2055	Slovakia	3945410.5000000005	12.254820800894011	19975614.07920593	4378.216784483501	5192.820773173294	3563.6127957937088	157.0078561528423	118.05768315668499	195.9580291489995	221956057.5777142	110978028.7888571	332934086.3665713	3945410.5000000005
Bratislava	ssp585	2056	Slovakia	3919037.4999999995	12.069814342956358	18461601.262082215	4046.3783588125507	4736.542937875736	3356.213779749364	145.10775107161925	112.10763061607346	178.10787152716495	205133329.8919246	102566664.9459623	307699994.83788687	3919037.4999999995
Bratislava	ssp585	2057	Slovakia	3892629.0	12.25187405084262	19226282.86594931	4213.979806235476	4966.994928082258	3460.9646843886926	151.11813046654675	115.11282031353721	187.12344061955628	213629975.5231206	106814987.7615603	320444963.2846809	3892629.0
Bratislava	ssp585	2058	Slovakia	3866228.0	12.254723597544839	19227745.627306823	4214.300411464519	4967.435760272193	3461.1650626568444	151.12962773636266	115.11856894844517	187.1406865242801	213646228.77785423	106823114.38892712	320469343.16678137	3866228.0
Bratislava	ssp585	2059	Slovakia	3839809.0	12.2140332981733	18870701.4566741	4136.044154887483	4859.83340747877	3412.2549022961975	148.3232689650813	113.71538956280449	182.93114836735805	209678985.70935506	104839492.85467753	314518478.56403255	3839809.0
Bratislava	ssp585	2060	Slovakia	3813363.9999999995	12.114918552327412	18635827.268949777	4084.564880865715	4789.049405698837	3380.080356032592	146.47716338184298	112.79233677118533	180.16198999250057	207069216.19101393	103534608.09550697	310603824.2865209	3813363.9999999995
Bratislava	ssp585	2061	Slovakia	3786892.0	12.469356985486261	20590348.353001848	4512.953063671648	5378.083157056995	3647.8229702863005	161.83965306530072	120.4735816129142	203.20572451768712	228786585.80721557	114393292.90360779	343179878.71082336	3786892.0
Bratislava	ssp585	2062	Slovakia	3760406.0	12.393409582985132	19828509.951685905	4345.974783931167	5148.488022413834	3543.4615454484992	155.8516211754557	117.4795656679917	194.22367668291977	220321531.99725944	110160765.99862972	330482297.9958892	3760406.0
Bratislava	ssp585	2063	Slovakia	3733845.5000000005	12.410482590076132	19509079.760156754	4275.962687157655	5052.221389350255	3499.7039849650546	153.34090739396112	116.2242087772444	190.4576060106777	216772231.04951495	108386115.52475747	325158346.5742724	3733845.5000000005
Bratislava	ssp585	2064	Slovakia	3707183.5	12.364104631692353	20374803.808806896	4465.710423848097	5313.124527299613	3618.296320396581	160.14547802490884	119.62649409271826	200.66446195709946	226391594.74099854	113195797.37049927	339587392.1114978	3707183.5
Bratislava	ssp585	2065	Slovakia	3680418.0	12.639145273551053	21250426.40078836	4657.6277042823895	5577.010787896766	3738.2446206680142	167.02785097328848	123.06768056690808	210.9880213796689	236120944.6208852	118060472.3104426	354181416.9313278	3680418.0
Bratislava	ssp585	2066	Slovakia	3653545.0	12.753317502001726	22495600.064114906	4930.542479806017	5952.268604241753	3908.8163553702807	176.8148866379587	127.96119839924319	225.66857487667414	249956506.13182053	124978253.06591026	374934759.1977308	3653545.0
Bratislava	ssp585	2067	Slovakia	3626432.9999999995	12.649586549157954	21929490.05310893	4806.463573284159	5781.660107774198	3831.26703879412	172.3652752857233	125.73639272312549	218.99415784832112	243666259.1486771	121833129.57433856	365499388.72301567	3626432.9999999995
Bratislava	ssp585	2068	Slovakia	3598957.5	12.800930066178845	22562004.529324193	4945.0968831395585	5972.280908825373	3917.9128574537444	177.33682417039918	128.22216716546342	226.45148117533495	250694349.4464224	125347174.7232112	376041524.1696336	3598957.5
Bratislava	ssp585	2069	Slovakia	3571197.0	12.907156058792973	23183383.933867652	5081.289629340865	6159.545934852169	4003.0333238295607	182.22085165401256	130.66418090727012	233.77752240075498	257598714.05546954	128799357.02773477	386398071.0832043	3571197.0
Bratislava	ssp585	2070	Slovakia	3543199.0000000005	12.6528753582953	21519864.226045094	4716.682570092085	5658.211228385097	3775.1539117990733	169.14562593341256	124.12656804697012	214.16468381985496	239114762.84440362	119557381.42220181	358672144.26660544	3543199.0000000005
Bratislava	ssp585	2071	Slovakia	3514971.4999999995	12.759871246632358	21960264.56185899	4813.20867109239	5790.9346172605165	3835.4827249242644	172.6071621996296	125.85733618007865	219.35698821918055	244008205.5143292	122004102.7571646	366012308.2714938	3514971.4999999995
Bratislava	ssp585	2072	Slovakia	3486504.5000000005	13.015409684931427	23745782.531973146	5204.5550755009735	6329.035923322319	4080.074227679629	186.6412913882695	132.8744007743986	240.40818200214034	263847722.22752225	131923861.11376113	395771583.3412834	3486504.5000000005
Bratislava	ssp585	2073	Slovakia	3457863.5000000005	12.911527773688565	23288317.68206773	5104.2888070285535	6191.169804172741	4017.4078098843665	183.04562844323405	131.07656930188085	235.01468758458728	258764669.75350174	129382334.87675087	388147004.6302526	3457863.5000000005
Bratislava	ssp585	2074	Slovakia	3429154.0000000005	13.071651179642142	24202714.46354658	5304.704539955425	6466.74143694719	4142.667642963661	190.232765607768	134.67013788414783	245.79539333138808	268924853.2589524	134462426.6294762	403387279.88842857	3429154.0000000005
Bratislava	ssp585	2075	Slovakia	3400368.5	13.119872997810226	24448714.238658555	5358.622298884076	6540.878355474085	4176.366242294068	192.16631804581874	135.6369141031732	248.6957219884642	271658243.08278245	135829121.54139122	407487364.62417364	3400368.5
Bratislava	ssp585	2076	Slovakia	3371587.0	13.094596918042265	23768021.94791667	5209.429468036541	6335.738213058724	4083.120723014358	186.81609267375381	132.96180141714075	240.67038393036674	264094832.1819939	132047416.09099695	396142248.2729908	3371587.0
Bratislava	ssp585	2077	Slovakia	3342925.0	13.234193490634379	25008683.979958184	5481.355392867557	6709.6363597013715	4253.074426033743	196.56766702279137	137.83758859165954	255.29774545392317	277880263.37456703	138940131.68728352	416820395.06185055	3342925.0
Bratislava	ssp585	2078	Slovakia	3314505.4999999995	13.13749641625212	23166493.41284481	5077.587597335859	6154.455640845285	4000.7195538264323	182.08809255661578	130.59780135857173	233.5783837546598	257411037.54941586	128705518.77470793	386116556.3241238	3314505.4999999995
Bratislava	ssp585	2079	Slovakia	3286450.0	13.295914618046488	25023274.505839884	5484.553316348477	6714.033504487636	4255.073128209318	196.6823482125534	137.89492918654054	255.4697672385661	278042383.8275277	139021191.91376385	417063575.7412915	3286450.0
Bratislava	ssp585	2080	Slovakia	3258817.9999999995	13.424619666103212	25460728.72255367	5580.433692614512	6845.869021853435	4314.998363375591	200.1207280520371	139.61411910628237	260.6273369977919	282903091.13432395	141451545.56716198	424354636.70148593	3258817.9999999995
Bratislava	ssp585	2081	Slovakia	3231721.5	13.360577779992623	25295330.72924591	5544.1820776429495	6796.023051267535	4292.341104018364	198.8207037204565	138.9641069404921	258.6773005004208	281065295.991692	140532647.995846	421597943.987538	3231721.5
Bratislava	ssp585	2082	Slovakia	3205250.9999999995	13.570493394140694	26428013.59130107	5792.441335079697	7137.379530243063	4447.503139916331	207.72356433676498	143.41553724864633	272.03159142488363	293650932.7361118	146825466.3680559	440476399.1041677	3205250.9999999995
Bratislava	ssp585	2083	Slovakia	3179466.0000000005	13.579198767624206	26312083.310148314	5767.03195838868	7102.441637292915	4431.622279484446	206.81235505754992	142.9599326090388	270.66477750606106	292362790.70170355	146181395.35085177	438544186.0525553	3179466.0000000005
Bratislava	ssp585	2084	Slovakia	3154471.9999999995	13.618319307719283	26177108.196850084	5737.448371912357	7061.764205887971	4413.132537936744	205.75145384625742	142.42948200339254	269.07342568912225	290863034.85439944	145431517.42719972	436294552.28159916	3154471.9999999995
Bratislava	ssp585	2085	Slovakia	3130332.0	13.629674907242684	26222388.702768512	5747.3728663602315	7075.410385753798	4419.335346966665	206.1073575562299	142.60743385837878	269.60728125408104	291366162.4448168	145683081.2224084	437049243.66722524	3130332.0
Bratislava	ssp585	2086	Slovakia	3107066.0000000005	13.766010302581748	26935185.637818724	5903.602331576717	7290.225900426466	4516.978762726969	211.709924676359	145.40871741844336	278.01113193427454	299286299.31419677	149643149.65709838	448929448.9712951	3107066.0000000005
Bratislava	ssp585	2087	Slovakia	3084700.0	13.823885116176909	27328984.944971785	5989.914508486976	7408.905143678073	4570.923873295881	214.80517795495217	146.95634405773993	282.65401185216433	303661941.60213596	151830970.80106798	455492912.40320396	3084700.0
Bratislava	ssp585	2088	Slovakia	3063228.5	14.04796270094442	28763734.489763416	6304.380162139937	7841.295417450893	4767.464906828981	226.08227558262857	152.5948928715781	299.5696582936789	319603947.2551621	159801973.62758106	479405920.8827432	3063228.5
Bratislava	ssp585	2089	Slovakia	3042627.0	13.998783076679423	28059516.364218682	6150.030983938351	7629.065297423712	4670.99667045299	220.5471377031455	149.8273239318366	291.2669514744543	311779132.54854506	155889566.27427253	467668698.82281756	3042627.0
Bratislava	ssp585	2090	Slovakia	3022874.0	13.95441559168443	28026012.460485682	6142.687662572214	7618.968230545275	4666.407094599154	220.283797808962	149.69565398474484	290.871941633179	311406858.91747904	155703429.45873952	467110288.37621856	3022874.0
Bratislava	ssp585	2091	Slovakia	3003874.0000000005	14.154493614598264	29698904.115351886	6509.348847200424	8123.127359409063	4895.570334991785	233.43268681257626	156.27009848655197	310.5952751386004	329994945.12081045	164997472.56040522	494992417.68121564	3003874.0000000005
Bratislava	ssp585	2092	Slovakia	2985549.0	14.082394508139181	28699732.244968697	6290.352272869862	7822.00706970454	4758.697476035184	225.5792194460641	152.34336480329588	298.8150740888323	318892795.8545377	159446397.92726886	478339193.7818066	2985549.0
Bratislava	ssp585	2093	Slovakia	2967875.0	14.295878847831514	30322247.830280088	6645.972127184687	8310.984369387425	4980.95988498195	238.33215372954584	158.71983194503676	317.94447551405483	336921135.8718289	168460567.93591446	505381703.8077434	2967875.0
Bratislava	ssp585	2094	Slovakia	2950785.0	14.390794634451373	30069820.414351627	6590.645570268859	8234.91035362816	4946.380786909557	236.34808018607535	157.7277951733015	314.96836519884926	334116326.2753952	167058163.1376976	501174489.41309285	2950785.0
Bratislava	ssp585	2095	Slovakia	2934136.5	14.307815789490206	29479713.1732916	6461.306996885841	8057.06981522651	4865.54417854517	231.70985117085092	155.4086806656893	308.01102167601255	327559437.64837235	163779718.82418618	491339156.4725585	2934136.5
Bratislava	ssp585	2096	Slovakia	2917789.5	14.497804841442067	31270946.109068252	6853.905996508121	8596.893439707144	5110.918553309096	245.78889985498648	162.44820500775708	329.12959470221585	347462455.3504516	173731227.6752258	521193683.0256774	2917789.5
Bratislava	ssp585	2097	Slovakia	2901627.5	14.362986698356522	29732627.534067743	6516.740281439515	8133.290581487812	4900.189981391217	233.69775208935448	156.40263112494108	310.9928730537678	330369657.85987985	165184828.92993993	495554486.7898198	2901627.5
Bratislava	ssp585	2098	Slovakia	2885541.5	14.707980760414381	32065293.767239377	7028.0095928196	8836.285884635428	5219.73330100377	252.03245373798333	165.56998194925552	338.494925526711	356288730.92098767	178144365.46049383	534433096.3814815	2885541.5
Brussels	ssp585	2024	Belgium	9179266.0	11.796359114325142	50679115.7553585	11107.751398433804	12327.34193491334	9888.160861954268	334.26819220414086	285.3329565913101	383.20342781697144	1223730711.684228	611865355.842114	1835596067.526342	9179266.0
Brussels	ssp585	2025	Belgium	9217052.0	11.869312055049207	51591426.1260073	11307.70983583628	12602.284786341745	10013.134885330815	340.28558879405034	288.34165488626485	392.2295227018358	1245759948.037528	622879974.018764	1868639922.056292	9217052.0
Brussels	ssp585	2026	Belgium	9256798.5	11.748860743450772	50028360.07911877	10965.120017340165	12131.223785909586	9799.016248770742	329.975952289906	283.1868366341927	376.7650679456192	1208017144.1732702	604008572.0866351	1812025716.2599053	9256798.5
Brussels	ssp585	2027	Belgium	9298830.999999998	12.010463227221997	54952972.72711759	12044.487173065932	13615.353625032518	10473.620721099349	362.45760360953176	299.4276622940056	425.4875449250579	1326930026.7420247	663465013.3710123	1990395040.113037	9298830.999999998
Brussels	ssp585	2028	Belgium	9342996.0	12.035200712213458	56528498.73329268	12389.807941542664	14090.169681688021	10689.446201397304	372.8494232378995	304.6235721081895	441.0752743676093	1364973696.8431544	682486848.4215772	2047460545.2647316	9342996.0
Brussels	ssp585	2029	Belgium	9388035.0	11.895846394363796	53525932.96659917	11731.711335144086	13185.286847889978	10278.135822398193	353.04516628022475	294.72144362935205	411.3688889310972	1292471801.5793962	646235900.7896981	1938707702.3690944	9388035.0
Brussels	ssp585	2030	Belgium	9432312.5	12.007094190065175	56154209.0760899	12307.77185229274	13977.370058969378	10638.173645616103	370.3806917849307	303.38920638170504	437.37217718815623	1355935856.6646502	677967928.3323251	2033903784.9969754	9432312.5
Brussels	ssp585	2031	Belgium	9474695.500000002	11.907365714774935	53427461.99168386	11710.128655710596	13155.610663668927	10264.646647752263	352.39567359908915	294.39669728878425	410.39464990939416	1290094057.721452	645047028.860726	1935141086.582178	9474695.500000002
Brussels	ssp585	2032	Belgium	9514355.0	11.997136391980776	57235600.571100704	12544.78916626771	14303.268865684962	10786.30946685046	377.5133099199272	306.9555154492033	448.07110439065104	1382047835.2198212	691023917.6099106	2073071752.829732	9514355.0
Brussels	ssp585	2033	Belgium	9551248.0	12.032549175901337	57299102.0475015	12558.707298081583	14322.406296929037	10795.00829923413	377.9321515552324	307.1649362668559	448.69936684360897	1383581182.9460144	691790591.4730072	2075371774.4190216	9551248.0
Brussels	ssp585	2034	Belgium	9585314.5	12.327461102426799	65005938.74146716	14247.876984430222	16645.014615658416	11850.739353202029	428.76473477828324	332.58122787838136	524.948241678185	1569675447.058039	784837723.5290195	2354513170.5870585	9585314.5
Brussels	ssp585	2035	Belgium	9615968.0	12.17115311214877	60884640.77544263	13344.578800096078	15402.979612198966	11286.17798799319	401.58156869290815	318.98964483569375	484.1734925501223	1470159920.4381187	735079960.2190593	2205239880.657178	9615968.0
Brussels	ssp585	2036	Belgium	9643177.500000002	12.206723778650492	62538942.24428013	13707.165423402927	15901.536219245883	11512.79462755997	412.4929737777649	324.44534737812216	500.54060017740767	1510105753.817954	755052876.908977	2265158630.726931	9643177.500000002
Brussels	ssp585	2037	Belgium	9667506.000000002	12.249638399160045	63563132.51013846	13931.645481673248	16210.196299367573	11653.09466397892	419.248305309085	327.8230131437822	510.6735974743881	1534836514.4924135	767418257.2462068	2302254771.7386203	9667506.000000002
Brussels	ssp585	2038	Belgium	9688449.5	12.198666191442499	63808396.19076758	13985.401904824836	16284.111381201008	11686.692428448663	420.86601007593606	328.63186552720776	513.1001546246646	1540758809.9779034	770379404.9889517	2311138214.966855	9688449.5
Brussels	ssp585	2039	Belgium	9706008.0	12.255003738730988	65773931.35199943	14416.204131944145	16876.46444349006	11955.94382039823	433.83024347397645	335.1139822262279	532.5465047217249	1588219893.4211464	794109946.7105732	2382329840.1317196	9706008.0
Brussels	ssp585	2040	Belgium	9719360.499999998	12.311087906262859	68085522.20380113	14922.854181654104	17573.10826184125	12272.600101466955	449.0769833515526	342.737352165016	555.4166145380889	1644037061.420949	822018530.7104745	2466055592.1314235	9719360.499999998
Brussels	ssp585	2041	Belgium	9731572.0	12.284690738842292	66957759.95677724	14675.673415183115	17233.234707943644	12118.112122422588	441.6385140347518	339.01811750661557	544.2589105628878	1616805384.6919534	808402692.3459767	2425208077.03793	9731572.0
Brussels	ssp585	2042	Belgium	9742213.0	12.26619206327164	67012154.92606341	14687.59560023214	17249.627712386053	12125.563488078227	441.9972911715921	339.19750607503573	544.7970762681483	1618118840.8066564	809059420.4033282	2427178261.209985	9742213.0
Brussels	ssp585	2043	Belgium	9743109.5	12.504777109391197	72281422.31271288	15842.50352059367	18837.626102883154	12847.380938304184	476.75220860303205	356.5749647907557	596.9294524153081	1745353979.6407	872676989.82035	2618030969.46105	9743109.5
Brussels	ssp585	2044	Belgium	9736872.000000002	12.315609656974548	68605116.74067524	15036.737915763502	17729.698396241674	12343.777435285328	452.5041135200919	344.4509172492856	560.5573097908982	1656583527.2169516	828291763.6084758	2484875290.8254275	9736872.000000002
Brussels	ssp585	2045	Belgium	9729329.5	12.315284818462919	68890306.1014187	15099.245172912752	17815.645874821894	12382.84447100361	454.3851592058881	345.39144009218376	563.3788783195922	1663469894.0010934	831734947.0005467	2495204841.0016403	9729329.5
Brussels	ssp585	2046	Belgium	9720085.0	12.460156062306543	74870504.43641174	16409.97357510301	19617.897427833494	13202.049722372522	493.82921928204144	365.1134701302604	622.5449684338224	1807871631.3917215	903935815.6958607	2711807447.087582	9720085.0
Brussels	ssp585	2047	Belgium	9709334.5	12.418169113609936	72060849.53159961	15794.158801445556	18771.1521140545	12817.165488836614	475.29735952578875	355.8475402521341	594.7471787994434	1740027886.5866518	870013943.2933259	2610041829.8799777	9709334.5
Brussels	ssp585	2048	Belgium	9697012.5	12.496617272625974	75099303.45868137	16460.121306011424	19686.850557832564	13233.392054190279	495.3383268189875	365.86802389873344	624.8086297392414	1813396360.586017	906698180.2930084	2720094540.8790255	9697012.5
Brussels	ssp585	2049	Belgium	9683428.499999998	12.497840665916243	74538038.71447426	16337.104375774245	19517.702278756446	13156.506472792043	491.6363492174106	364.01703509794504	619.2556633368764	1799843699.008663	899921849.5043315	2699765548.5129943	9683428.499999998
Brussels	ssp585	2050	Belgium	9669002.5	12.55267740533946	76747368.70504823	16821.34108603703	20183.527755367777	13459.154416706284	506.2085991654295	371.3031600719545	641.1140382589048	1853191610.1040685	926595805.0520343	2779787415.1561027	9669002.5
Brussels	ssp585	2051	Belgium	9653708.0	12.506951247894948	75127607.16083731	16466.324857168886	19695.380440674075	13237.269273663693	495.5250117524424	365.9613663654609	625.088657139424	1814079800.087009	907039900.0435045	2721119700.130513	9653708.0
Brussels	ssp585	2052	Belgium	9637432.0	12.668509709107788	80170274.00816381	17571.566905897984	21215.088257676587	13928.045554119379	528.785322352192	382.5915216653357	674.9791230390481	1935843295.7181144	967921647.8590572	2903764943.5771713	9637432.0
Brussels	ssp585	2053	Belgium	9620679.0	12.619119387911587	80007385.34247547	17535.865280541635	21165.998522811606	13905.73203827166	527.7109448892339	382.05433293385664	673.3675568446114	1931910080.6290758	965955040.3145379	2897865120.9436135	9620679.0
Brussels	ssp585	2054	Belgium	9604545.0	12.613496094248958	78859277.04582052	17284.225105932328	20819.993282723808	13748.456929140846	520.1382775477185	378.26799926309894	662.0085558323378	1904187115.024497	952093557.5122485	2856280672.5367455	9604545.0
Brussels	ssp585	2055	Belgium	9589516.5	12.84107687514492	86108938.72652471	18873.192049648314	23004.82283033329	14741.561268963336	567.9554359172354	402.17657844785737	733.7342933866133	2079242135.5348096	1039621067.7674048	3118863203.3022146	9589516.5
Brussels	ssp585	2056	Belgium	9575224.5	12.759854771899516	84922628.60124221	18613.17887150421	22647.30471038515	14579.053032623271	560.1307977983315	398.26425938840543	721.9973362082574	2050596723.8646824	1025298361.9323412	3075895085.797024	9575224.5
Brussels	ssp585	2057	Belgium	9561495.0	12.903866782222506	87007217.17127043	19070.074996441897	23275.53688217447	14864.613110709326	573.8802810402366	405.139001009358	742.6215610711153	2100932547.9284623	1050466273.9642311	3151398821.8926935	9561495.0
Brussels	ssp585	2058	Belgium	9549954.5	12.914188794271285	88220394.71297026	19335.976923389804	23641.15203172784	15030.80181505177	581.8821306708484	409.1399258246639	754.6243355170324	2130226717.6150515	1065113358.8075258	3195340076.4225774	9549954.5
Brussels	ssp585	2059	Belgium	9540457.0	12.79654661908212	84600485.69931756	18542.57220806867	22550.220548161276	14534.923867976056	558.0060147619112	397.2018678701953	718.8101616536272	2042818052.9711473	1021409026.4855736	3064227079.456721	9540457.0
Brussels	ssp585	2060	Belgium	9531769.5	12.783808371888869	84561156.23194642	18533.952050836633	22538.367831967233	14529.536269706037	557.7466063298074	397.07216365414337	718.421049005471	2041868378.2110627	1020934189.1055313	3062802567.316594	9531769.5
Brussels	ssp585	2061	Belgium	9523411.0	13.087284490173479	94196372.09321865	20645.780184814113	25442.131516186266	15849.428853441961	621.2983502669374	428.8480356227084	813.7486649111661	2274526533.1020184	1137263266.5510092	3411789799.6530275	9523411.0
Brussels	ssp585	2062	Belgium	9515542.0	12.981224481909896	89920389.04109907	19708.578419965983	24153.47908952009	15263.677750411882	593.0949157076695	414.74631834307445	771.4435130722643	2171275880.332545	1085637940.1662724	3256913820.4988174	9515542.0
Brussels	ssp585	2063	Belgium	9508606.5	13.095608724457042	92576240.1699039	20290.6827769643	24953.872580392774	15627.49297353583	610.6123199156384	423.5050204470589	797.7196193842179	2235405779.671531	1117702889.8357656	3353108669.5072966	9508606.5
Brussels	ssp585	2064	Belgium	9502047.0	12.993448019670627	92276533.76366931	20224.993701625215	24863.550101801527	15586.4373014489	608.6355230218719	422.51662200017563	794.7544240435677	2228168874.916361	1114084437.4581804	3342253312.3745413	9502047.0
Brussels	ssp585	2065	Belgium	9495868.5	13.180041872574858	95395646.02351844	20908.63474487982	25803.556536276614	16013.712953483027	629.2084947646056	432.80310787154247	825.6138816576681	2303484977.193953	1151742488.5969765	3455227465.79093	9495868.5
Brussels	ssp585	2066	Belgium	9489892.0	13.343562152365864	100642988.97600359	22058.73730980807	27384.947563052956	16732.527056563187	663.8188034974925	450.1082622379859	877.5293447569985	2430190714.4584684	1215095357.2292342	3645286071.6877027	9489892.0
Brussels	ssp585	2067	Belgium	9484087.500000002	13.169578379610185	95952492.08129251	21030.68319589879	25971.373156427697	16089.993235369884	632.8813276918155	434.6395243351475	831.1231310484833	2316930942.3103905	1158465471.1551952	3475396413.4655857	9484087.500000002
Brussels	ssp585	2068	Belgium	9477805.0	13.212196285903858	97700812.65234722	21413.876745719004	26498.264287430487	16329.489204007517	644.4128618942071	440.40529143634325	848.4204323520705	2359147021.7502327	1179573510.8751163	3538720532.625349	9477805.0
Brussels	ssp585	2069	Belgium	9470804.0	13.18023211254549	95674732.56659782	20969.80439815749	25887.66480953341	16051.94398678157	631.0492876204636	433.7235042994715	828.3750709414552	2310223981.3950653	1155111990.6975327	3465335972.092598	9470804.0
Brussels	ssp585	2070	Belgium	9463082.5	13.064461348992854	92816829.44755107	20343.414673434916	25026.378938039867	15660.450408829964	612.1991933585582	424.2984571685188	800.0999295485977	2241215203.998902	1120607601.999451	3361822805.998353	9463082.5
Brussels	ssp585	2071	Belgium	9455067.0	13.209124246734461	97242043.17296138	21313.324531059094	26360.004992273112	16266.644069845073	641.3869202962312	438.8923206373553	843.8815199551068	2348069277.138074	1174034638.569037	3522103915.707111	9455067.0
Brussels	ssp585	2072	Belgium	9446641.5	13.435273290380263	103315672.35113303	22644.530926274798	28190.41378569471	17098.64806685489	681.447229463947	458.9224752212132	903.9719837066806	2494727056.105436	1247363528.052718	3742090584.1581535	9446641.5
Brussels	ssp585	2073	Belgium	9436841.0	13.288563418429941	100000448.34041184	21917.906485568783	27191.30517972394	16644.507791413627	659.5807481668942	447.98923457268677	871.1722617611014	2414675512.6330366	1207337756.3165183	3622013268.949555	9436841.0
Brussels	ssp585	2074	Belgium	9425826.500000002	13.469710773651476	104368885.97133626	22875.372267689207	28507.82063013952	17242.923905238895	688.3939925947333	462.3958567866064	914.3921284028603	2520158633.468162	1260079316.734081	3780237950.202243	9425826.500000002
Brussels	ssp585	2075	Belgium	9414165.500000002	13.466557375559187	104176664.35857032	22833.241503247355	28449.890829031974	17216.592177462735	687.126141527402	461.76193125294066	912.4903518018634	2515517126.064468	1257758563.032234	3773275689.0967016	9414165.500000002
Brussels	ssp585	2076	Belgium	9402032.0	13.40287892563929	103074110.91739191	22591.58595449592	28117.614449498753	17065.557459493088	679.8539438953378	458.1258324369086	901.5820553537668	2488894157.4681654	1244447078.7340827	3733341236.202248	9402032.0
Brussels	ssp585	2077	Belgium	9388699.0	13.575263946089777	107554674.07362124	23573.62719421742	29467.921154115815	17679.333234319027	709.4067433861451	472.9022321823122	945.9112545899778	2597084733.767623	1298542366.8838115	3895627100.6514344	9388699.0
Brussels	ssp585	2078	Belgium	9373785.0	13.517975108264727	104014149.85575183	22797.621886191242	28400.913855579824	17194.329916802668	686.0542319596359	461.2259764690576	910.882487450214	2511592945.7541175	1255796472.8770587	3767389418.631176	9373785.0
Brussels	ssp585	2079	Belgium	9358519.5	13.766326754638687	112738710.66609643	24709.854392568144	31030.233551848058	18389.47523328823	743.5994974281075	489.9986092032934	997.2003856529213	2722261834.7125325	1361130917.3562663	4083392752.068799	9358519.5
Brussels	ssp585	2080	Belgium	9343221.0	13.82535680237918	116550366.20974045	25545.285744599707	32178.95166089146	18911.619828307958	768.7403308639055	502.5690259211924	1034.911635806618	2814300535.1041393	1407150267.5520697	4221450802.656209	9343221.0
Brussels	ssp585	2081	Belgium	9328271.0	13.717124803005435	113159743.56538978	24802.135575974906	31157.120179032358	18447.150972917458	746.3765369247053	491.38712895159233	1001.3659448978178	2732428367.451224	1366214183.725612	4098642551.176836	9328271.0
Brussels	ssp585	2082	Belgium	9313433.0	13.86121617700385	116476786.88286704	25529.15876884663	32156.777069230982	18901.540468462284	768.2550179650714	502.32636947177537	1034.1836664583675	2812523841.0814047	1406261920.5407023	4218785761.622107	9313433.0
Brussels	ssp585	2083	Belgium	9298707.0	13.780323875560745	113039871.03222878	24775.862144049206	31120.994210134522	18430.730077963897	745.5858843184502	490.99180264846484	1000.1799659884357	2729533847.7239137	1364766923.8619568	4094300771.5858707	9298707.0
Brussels	ssp585	2084	Belgium	9284875.5	13.880010167541233	116271106.18524414	25484.078067997783	32094.79110556381	18873.365030431756	766.8983937631496	501.6480573708145	1032.1487301554848	2807557341.908515	1403778670.9542575	4211336012.8627725	9284875.5
Brussels	ssp585	2085	Belgium	9271782.0	13.872258832150278	117141020.09648076	25674.744130734573	32356.9569418269	18992.53131964225	772.6361527226007	504.5169368505401	1040.755368594661	2828562845.927971	1414281422.9639854	4242844268.8919563	9271782.0
Brussels	ssp585	2086	Belgium	9259465.499999998	13.98212453284762	120966207.3927662	26513.14134635878	33509.75311331018	19516.529579407375	797.8662385935567	517.1319797860181	1078.600497401095	2920928292.7721047	1460464146.3860524	4381392439.158157	9259465.499999998
Brussels	ssp585	2087	Belgium	9247337.0	14.02769044655419	121009836.02368616	26522.70378601247	33522.901467834	19522.506104190932	798.1540033536274	517.2758621660535	1079.0321445412014	2921981777.9162264	1460990888.9581132	4382972666.87434	9247337.0
Brussels	ssp585	2088	Belgium	9235709.5	14.14421893391263	127334026.92699781	27908.827819615024	35428.82201403752	20388.83362519253	839.8669620131463	538.1323414958129	1141.6015825304796	3074689782.3789697	1537344891.1894848	4612034673.568455	9235709.5
Brussels	ssp585	2089	Belgium	9225298.499999998	14.096536020749456	122706803.99148995	26894.641970736586	34034.31647182967	19754.967469643507	809.346827189869	522.8722740841743	1095.8213802955638	2962957864.1796584	1481478932.0898292	4444436796.269487	9225298.499999998
Brussels	ssp585	2090	Belgium	9216149.500000002	14.163139238759777	125293949.81765275	27461.68763126542	34814.00425505681	20109.371007474027	826.4110664803632	531.4043937294213	1121.4177392313045	3025428760.837847	1512714380.4189236	4538143141.256771	9216149.500000002
Brussels	ssp585	2091	Belgium	9207814.0	14.302012422214956	130789346.45888792	28666.1581279745	36470.1511880318	20862.1650679172	862.6574822540335	549.5276016162564	1175.7873628918105	3158124162.928705	1579062081.4643526	4737186244.393058	9207814.0
Brussels	ssp585	2092	Belgium	9199502.499999998	14.164651812425925	126621960.45212908	27752.758455260235	35214.22663804968	20291.290272470786	835.1703296876618	535.7840253330706	1134.5566340422529	3057495764.6643744	1528747882.3321872	4586243646.996561	9199502.499999998
Brussels	ssp585	2093	Belgium	9191398.5	14.276254915358441	131438475.05583206	28808.43288894856	36665.77898437112	20951.08679352599	866.9389903145927	551.668355646536	1182.209624982649	3173798441.930487	1586899220.9652436	4760697662.895731	9191398.5
Brussels	ssp585	2094	Belgium	9183468.499999998	14.407486486944006	132425085.23541166	29024.676215979704	36963.11355903895	21086.238872920454	873.4464519429749	554.9220864607272	1191.970817425222	3197621769.5323367	1598810884.7661684	4796432654.298505	9183468.499999998
Brussels	ssp585	2095	Belgium	9175363.5	14.347246963794312	131312784.0129247	28780.884167215438	36627.899491988086	20933.86884244279	866.1099601102829	551.2538405443812	1180.9660796761846	3170763424.7030387	1585381712.3515193	4756145137.054558	9175363.5
Brussels	ssp585	2096	Belgium	9167483.999999998	14.455223751669335	136443808.04356813	29905.49217393181	38174.2355012231	21636.74884664052	899.9530550679558	568.1753880232176	1231.7307221126935	3294660450.037874	1647330225.018937	4941990675.056811	9167483.999999998
Brussels	ssp585	2097	Belgium	9159327.0	14.49689163840009	137687469.46744704	30178.075499713486	38549.03757417291	21807.11342525407	908.1559696152593	572.2768452968694	1244.0350939336488	3324690703.262582	1662345351.631291	4987036054.893873	9159327.0
Brussels	ssp585	2098	Belgium	9149794.0	14.72745282026983	145461744.6307608	31882.026220439784	40891.96981517156	22872.082625708004	959.4333620047296	597.9155414916045	1320.9511825178547	3512413380.2792153	1756206690.1396077	5268620070.418823	9149794.0
Bucharest	ssp585	2024	Romania	14933287.0	12.564170864559202	48532468.21903734	10637.253308282521	13703.062728356274	7571.44388820877	489.6268277248469	301.4701676979849	677.7834877517091	409901328.322203	204950664.1611015	614851992.4833045	14933287.0
Bucharest	ssp585	2025	Romania	14873873.0	12.67129281984478	55767542.23154271	12223.022954859041	15883.495992398988	8562.549917319095	562.6189187330608	337.9662132020918	787.2716242640292	471008182.2916037	235504091.14580184	706512273.4374056	14873873.0
Bucharest	ssp585	2026	Romania	14816231.500000002	12.578883507679226	53633935.18776716	11755.38305485344	15240.491129891288	8270.274979815595	541.0937153632194	327.20361151717117	754.9838192092673	452987908.5768183	226493954.28840914	679481862.8652275	14816231.500000002
Bucharest	ssp585	2027	Romania	14757803.499999998	12.645881273204187	54321663.21829156	11906.11796565331	15447.751632241107	8364.484299065512	548.0319591056016	330.6727333883622	765.3911848228404	458796404.2824988	229398202.1412494	688194606.4237481	14757803.499999998
Bucharest	ssp585	2028	Romania	14702973.5	12.832632466804892	58829681.824122995	12894.176838164309	16806.33258194373	8982.021094384887	593.5117570696347	353.4126323703788	833.6108817688901	496870767.3314115	248435383.66570574	745306150.9971173	14702973.5
Bucharest	ssp585	2029	Romania	14651310.5	12.762430002558755	54299942.06029073	11901.357163899704	15441.205529829898	8361.508797969509	547.8128220603057	330.56316486571427	765.0624792548967	458612949.1267245	229306474.56336224	687919423.6900867	14651310.5
Bucharest	ssp585	2030	Romania	14596263.0	12.630343677048625	54020712.4485669	11840.156153110918	15357.054139995318	8323.258166226518	544.9957737210755	329.1546406960992	760.8369067460517	456254598.25456357	228127299.12728179	684381897.3818454	14596263.0
Bucharest	ssp585	2031	Romania	14531540.5	12.55081940994203	49978159.784307435	10954.117212999254	14138.750597341781	7769.483828656727	504.2118962562279	308.76270196367534	699.6610905487798	422111523.1607161	211055761.58035806	633167284.7410742	14531540.5
Bucharest	ssp585	2032	Romania	14461084.499999998	12.804523067727182	57965412.42227257	12704.747928169694	16545.867830701136	8863.628025638252	584.7924501590983	349.05297891511054	820.5319214030856	489571217.38377976	244785608.69188988	734356826.0756696	14461084.499999998
Bucharest	ssp585	2033	Romania	14388819.500000002	12.940395583976043	59182495.90044945	12971.505950783807	16912.66011179554	9030.351789772072	597.0711729268444	355.1923402989836	838.9500055547053	499850606.68110794	249925303.34055397	749775910.0216619	14388819.500000002
Bucharest	ssp585	2034	Romania	14314884.999999998	13.17895312651986	68836009.45073277	15087.344537147272	19821.938168045304	10352.750906249239	694.4620411326691	403.887774401896	985.0363078634427	581383406.7311413	290691703.36557066	872075110.096712	14314884.999999998
Bucharest	ssp585	2035	Romania	14241975.000000002	13.05759677307113	65960552.16967526	14457.107324860695	18955.362001151265	9958.85264857013	665.4525743067043	389.3830409889136	941.5221076244952	557097525.4996395	278548762.74981976	835646288.2494593	14241975.000000002
Bucharest	ssp585	2036	Romania	14171404.999999998	13.002297436094127	61584798.38808913	13498.038002869214	17636.641683412978	9359.434322325453	621.3071491592884	367.3103284152057	875.3039699033714	520140260.5324433	260070130.26622164	780210390.7986649	14171404.999999998
Bucharest	ssp585	2037	Romania	14103661.500000002	13.189776549896251	67082133.996986456	14702.933478791918	19293.372962806694	10112.493994777142	676.7678148516875	395.04066126140515	958.4949684419703	566570315.5247005	283285157.76235026	849855473.2870507	14103661.500000002
Bucharest	ssp585	2038	Romania	14033633.0	12.940148469311719	65024097.91042326	14251.857076257518	18673.142909321894	9830.571243193142	656.0050200179428	384.65926384453286	927.3507761913525	549188308.0444721	274594154.02223605	823782462.0667081	14033633.0
Bucharest	ssp585	2039	Romania	13958114.000000002	13.120711054269867	68586540.87338302	15032.666492796641	19746.755857063188	10318.577128530094	691.9452412948065	402.62937448296464	981.2611081066482	579276415.1648191	289638207.58240956	868914622.7472286	13958114.000000002
Bucharest	ssp585	2040	Romania	13875381.000000002	13.154014003085013	68333004.57085612	14977.096892242806	19670.347656301663	10283.846128183948	689.3874036229397	401.3504556470313	977.4243515988478	577135067.9183815	288567533.9591907	865702601.8775722	13875381.000000002
Bucharest	ssp585	2041	Romania	13785949.499999998	13.209338128469028	70158238.26794341	15377.148113522207	20220.418085560843	10533.878141483574	707.8015378665941	410.55752276885846	1005.04555296433	592550845.1163977	296275422.55819887	888826267.6745965	13785949.499999998
Bucharest	ssp585	2042	Romania	13693969.000000002	13.246954846066709	72967183.76157558	15992.807399797752	21066.949604189715	10918.665195405789	736.1399909016197	424.72674928637133	1047.5532325168674	616274973.1337074	308137486.5668537	924412459.700561	13693969.000000002
Bucharest	ssp585	2043	Romania	13600542.0	13.600360416289837	77019525.73546894	16880.991942020955	22288.20334974662	11473.78053429529	777.0226292331108	445.16806845211687	1108.8771900141046	650500727.9504195	325250363.9752098	975751091.9256294	13600542.0
Bucharest	ssp585	2044	Romania	13505192.0	13.075840648326933	69802651.71557581	15299.211334921092	20113.25501498431	10485.167654857876	704.2141514836978	408.7638295774104	999.6644733899855	589547589.6567506	294773794.8283753	884321384.4851258	13505192.0
Bucharest	ssp585	2045	Romania	13408666.5	13.680471502017705	81042786.61732492	17762.802546263363	23500.69293057993	12024.912161946795	817.6118787598791	465.462693215501	1169.7610643042572	684480866.1996541	342240433.09982705	1026721299.2994812	13408666.5
Bucharest	ssp585	2046	Romania	13311819.0	13.365362178574985	74041657.64908314	16228.308525826804	21390.76365247966	11065.853399173946	746.97997617991	430.14674192551644	1063.8132104343042	625349893.2830207	312674946.64151037	938024839.9245311	13311819.0
Bucharest	ssp585	2047	Romania	13213856.500000002	13.144247913209123	72920210.3331196	15982.5118538348	21052.793228490656	10912.230479178945	735.6660926721199	424.48980017162137	1046.8423851726184	615878239.3299979	307939119.66499895	923817358.9949968	13213856.500000002
Bucharest	ssp585	2048	Romania	13115016.0	13.347734140550058	78812483.56197333	17273.968999884935	22828.54680430959	11719.391195460277	795.1111436864378	454.21232567878036	1136.0099616940956	665643905.7379761	332821952.86898804	998465858.6069641	13115016.0
Bucharest	ssp585	2049	Romania	13016097.999999998	13.524355914371673	77638540.90523088	17016.666499776995	22474.755866661173	11558.577132892815	783.2676533377196	448.29058050442126	1118.244726171018	655728880.3532984	327864440.1766492	983593320.5299476	13016097.999999998
Bucharest	ssp585	2050	Romania	12917852.499999998	13.628824352514723	80666857.6664108	17680.40715976164	23387.399274140058	11973.415045383219	813.8192651459317	463.56638640852725	1164.0721438833352	681305800.475838	340652900.237919	1021958700.7137569	12917852.499999998
Bucharest	ssp585	2051	Romania	12820287.0	13.683939900132875	83902917.94046631	18389.680644486136	24362.65031563624	12416.710973336027	846.4667274419157	479.8901175565193	1213.0433373273117	708637305.6216178	354318652.8108089	1062955958.4324267	12820287.0
Bucharest	ssp585	2052	Romania	12722512.5	13.84474537233949	87139398.8333695	19099.046319642992	25338.02811897692	12860.064520309064	879.1184332120033	496.2159704415631	1262.0208959824436	735972363.2803997	367986181.64019984	1103958544.9205995	12722512.5
Bucharest	ssp585	2053	Romania	12625360.499999998	13.865493862103888	86883291.67653611	19042.913244172665	25260.84514020522	12824.981348140109	876.5346591044924	494.9240833878077	1258.1452348211767	733809302.8049871	366904651.40249354	1100713954.2074807	12625360.499999998
Bucharest	ssp585	2054	Romania	12528833.5	14.109196179257749	91665200.39137444	20091.002825507094	26701.96831454006	13480.037336474126	924.77763706203	519.0455723665764	1330.5097017574835	774196919.7149965	387098459.8574982	1161295379.5724947	12528833.5
Bucharest	ssp585	2055	Romania	12431462.5	14.05445162020507	88950061.85602131	19495.903968443392	25883.70738607747	13108.100550809315	897.3855690984046	505.3495383847638	1289.4215998120458	751265077.7324893	375632538.8662447	1126897616.598734	12431462.5
Bucharest	ssp585	2056	Romania	12333346.5	14.128594640218319	92440414.00666672	20260.912658995807	26935.594335587044	13586.230982404573	932.5984917845133	522.9559997278182	1342.2409838412082	780744311.6425533	390372155.82127666	1171116467.46383	12333346.5
Bucharest	ssp585	2057	Romania	12235402.0	14.215811024903452	90447069.86824128	19824.015313587497	26334.860485650614	13313.170141524379	912.4883510297466	512.9009293504347	1312.0757727090577	763908687.160069	381954343.5800345	1145863030.7401035	12235402.0
Bucharest	ssp585	2058	Romania	12137653.5	14.159392986962894	89148782.3040891	19539.45913514318	25943.59574028968	13135.322529996682	899.3903890913296	506.3519483812262	1292.428829801432	752943454.6751195	376471727.33755976	1129415182.0126793	12137653.5
Bucharest	ssp585	2059	Romania	12039628.499999998	14.09106876845483	86231060.20308623	18899.958400676802	25064.282230398407	12735.634570955193	869.9545275141054	491.63401759261416	1248.2750374355965	728300608.1691811	364150304.08459055	1092450912.2537718	12039628.499999998
Bucharest	ssp585	2060	Romania	11941522.5	14.073500122379883	87083464.33923656	19086.78670449057	25321.171148142337	12852.402260838799	878.554129974857	495.9338188229899	1261.1744411267239	735499945.0357591	367749972.51787955	1103249917.5536387	11941522.5
Bucharest	ssp585	2061	Romania	11843186.0	14.321927278184187	90012552.23239702	19728.77857148464	26203.909965259187	13253.647177710094	908.1046569907637	510.70908233094326	1305.5002316505838	760238786.1093302	380119393.0546651	1140358179.1639953	11843186.0
Bucharest	ssp585	2062	Romania	11744520.0	14.161146014676167	89588862.8332591	19635.915141536607	26076.222749080644	13195.607533992574	903.830205184516	508.5718564278194	1299.0885539412118	756660339.4760611	378330169.73803055	1134990509.2140918	11744520.0
Bucharest	ssp585	2063	Romania	11646855.0	14.306111286255792	86810033.9938977	19026.856765786164	25238.767482423784	12814.946049148546	875.7955883736399	494.5545480223814	1257.0366287248987	733190574.3016733	366595287.15083665	1099785861.4525099	11646855.0
Bucharest	ssp585	2064	Romania	11550362.5	14.27161077466998	88459578.80343652	19388.400833630287	25735.890575709447	13040.911091551123	892.4372598550747	502.87538376309874	1281.9991359470505	747122497.2672502	373561248.6336251	1120683745.9008753	11550362.5
Bucharest	ssp585	2065	Romania	11454351.0	14.412263337555434	89218370.85737857	19554.71142079567	25964.56763306185	13144.855208529487	900.0924432798633	506.70297547549313	1293.4819110842332	753531194.0066664	376765597.0033332	1130296791.0099998	11454351.0
Bucharest	ssp585	2066	Romania	11359965.5	14.532037936997016	94456619.7402193	20702.820764979937	27543.21798131522	13862.423548644654	952.9392750495331	533.126391360328	1372.7521587387384	797773023.3211783	398886511.66058916	1196659534.9817674	11359965.5
Bucharest	ssp585	2067	Romania	11267728.500000002	14.612649211428533	92722925.49932918	20322.832986154703	27020.734785430523	13624.931186878885	935.4486498544434	524.3810787627831	1346.5162209461034	783130381.0175126	391565190.5087563	1174695571.526269	11267728.500000002
Bucharest	ssp585	2068	Romania	11177119.0	14.574886313108648	94963990.69978014	20814.025358856285	27696.1242978952	13931.926419817371	958.0579603858791	535.685734028501	1380.430186743257	802058237.6922561	401029118.84612805	1203087356.5383842	11177119.0
Bucharest	ssp585	2069	Romania	11087762.5	14.817232365920882	96821175.54556412	21221.079571630857	28255.82384046023	14186.335302801479	976.794438416129	545.053973043626	1408.5349037886322	817743871.7257644	408871935.8628822	1226615807.5886467	11087762.5
Bucharest	ssp585	2070	Romania	10999339.5	14.611691671551702	91428501.53150055	20039.123623342955	26630.634411564366	13447.61283512154	922.3896663665546	517.8515870188387	1326.92774571427	772197780.1567781	386098890.07838905	1158296670.235167	10999339.5
Bucharest	ssp585	2071	Romania	10911946.5	14.713684172438775	93371057.30311629	20464.88927191627	27216.062178352673	13713.71636547986	941.9874213342623	527.6504645026926	1356.324378165832	788604450.1726437	394302225.08632183	1182906675.2589655	10911946.5
Bucharest	ssp585	2072	Romania	10825620.0	14.931946968458632	100506373.71525311	22028.794238959952	29366.431508037742	14691.156969882164	1013.9730933573651	563.643300514244	1464.302886200486	848868759.462125	424434379.7310625	1273303139.1931875	10825620.0
Bucharest	ssp585	2073	Romania	10740912.5	15.06547897391217	100505429.59931734	22028.587309439783	29366.14697994751	14691.027638932059	1013.9635685071444	563.6385380891336	1464.2885989251552	848860785.5347652	424430392.7673826	1273291178.3021479	10740912.5
Bucharest	ssp585	2074	Romania	10657409.5	15.000873956692535	101456042.65560251	22236.940856022837	29652.633106499205	14821.248605546467	1023.5539658683924	568.4337367697576	1478.6741949670268	856889587.0524029	428444793.5262014	1285334380.5786042	10657409.5
Bucharest	ssp585	2075	Romania	10574723.999999998	15.108001427231475	96610761.3729035	21174.96139680113	28192.41135006936	14157.5114435329	974.6716445907009	543.9925761309119	1405.3507130504904	815966730.5244938	407983365.2622469	1223950095.7867408	10574723.999999998
Bucharest	ssp585	2076	Romania	10493144.499999998	15.134559678574929	98544632.00601149	21598.823453372745	28775.22167785533	14422.425228890159	994.1817782819319	553.7476429765273	1434.615913587336	832300046.5581361	416150023.27906805	1248450069.8372042	10493144.499999998
Bucharest	ssp585	2077	Romania	10412410.0	15.159167694948627	99796554.43869185	21873.217411220496	29152.513369895987	14593.921452545004	1006.8119788829877	560.0627432770552	1453.5612144889205	842873682.866844	421436841.433422	1264310524.300266	10412410.0
Bucharest	ssp585	2078	Romania	10332567.500000002	15.172879010482683	97010423.20894054	21262.558511548978	28312.85738284765	14212.259640250306	978.7036908500904	546.0085992606066	1411.398782439574	819342242.2897705	409671121.14488524	1229013363.4346557	10332567.500000002
Bucharest	ssp585	2079	Romania	10253882.0	15.270949869627822	98617355.93118483	21614.7629438217	28797.138477222645	14432.387410420757	994.9154641233699	554.1144858972464	1435.716442349493	832914266.988773	416457133.4943865	1249371400.4831595	10253882.0
Bucharest	ssp585	2080	Romania	10176400.0	15.363185403917043	100735717.64810231	22079.061402324158	29435.548857663525	14722.573946984794	1016.286862807377	564.8001852392499	1467.7735403755041	850805779.8974597	425402889.9487299	1276208669.8461895	10176400.0
Bucharest	ssp585	2081	Romania	10100499.0	15.260312575085072	97395353.92164177	21346.92688693555	28428.863899004187	14264.989874866913	982.5871200402798	547.9503138557013	1417.223926224858	822593336.1705954	411296668.0852977	1233890004.2558932	10100499.0
Bucharest	ssp585	2082	Romania	10027023.0	15.518368639027527	100968543.89912543	22130.091813507308	29505.715673040355	14754.467953974263	1018.6357641281386	565.9746358996307	1471.2968923566464	852772211.7123828	426386105.8561914	1279158317.5685742	10027023.0
Bucharest	ssp585	2083	Romania	9955572.0	15.673191742043432	103951947.5000408	22783.98849315999	30404.823607562797	15163.15337875719	1048.7342630205967	581.0238853458598	1516.4446406953339	877969798.890871	438984899.4454355	1316954698.3363066	9955572.0
Bucharest	ssp585	2084	Romania	9885683.0	15.492392269392667	103508492.17796603	22686.792806129903	30271.179537896423	15102.406074363384	1044.2603998408958	578.7869537560093	1509.7338459257821	874224410.860128	437112205.430064	1311336616.2901921	9885683.0
Bucharest	ssp585	2085	Romania	9817727.499999998	15.532763074099828	101364028.5814819	22216.773387722427	29624.90283758614	14808.643937858711	1022.6256685682345	567.9695881196786	1477.2817490167902	856112443.5731932	428056221.7865966	1284168665.3597898	9817727.499999998
Bucharest	ssp585	2086	Romania	9751170.5	15.72045090340099	101065152.10813415	22151.26621548182	29534.83047575531	14767.701955208331	1019.610410022834	566.4619588469784	1472.7588611986894	853588156.8858442	426794078.4429221	1280382235.3287663	9751170.5
Bucharest	ssp585	2087	Romania	9686415.0	15.88771849435974	104001685.06022447	22794.889876213947	30419.813009261983	15169.96674316591	1049.2360475929702	581.2747776320465	1517.1973175538938	878389878.3291304	439194939.1645652	1317584817.4936957	9686415.0
Bucharest	ssp585	2088	Romania	9623666.000000002	15.851623076882387	104653311.7868022	22937.712172450167	30616.193666586783	15259.230678313546	1055.8100781070375	584.5617928890802	1527.0583633249946	883893465.3214295	441946732.66071475	1325840197.9821444	9623666.000000002
Bucharest	ssp585	2089	Romania	9561848.5	16.084244291569455	104807751.91393206	22971.56206332794	30662.73726654372	15280.386860112156	1057.3681696753197	585.3408386732212	1529.3955006774177	885197854.2301298	442598927.1150649	1327796781.3451948	9561848.5
Bucharest	ssp585	2090	Romania	9500489.5	15.919689238881755	104503885.61379027	22904.96123042015	30571.161121295514	15238.761339544788	1054.3025705403363	583.8080391057296	1524.797101974943	882631423.8664747	441315711.9332374	1323947135.7997122	9500489.5
Bucharest	ssp585	2091	Romania	9439925.500000002	16.147127545178172	107603831.44291529	23584.40141214618	31505.391371168804	15663.411453123557	1085.5768225644242	599.4451651177735	1571.7084800110756	908813317.3434427	454406658.67172134	1363219976.015164	9439925.500000002
Bucharest	ssp585	2092	Romania	9379931.5	16.15547816762333	106550658.34485114	23353.568952296508	31187.996738875503	15519.14116571751	1074.9517333824165	594.1326205267696	1555.7708462380629	899918301.9508328	449959150.9754164	1349877452.9262493	9379931.5
Bucharest	ssp585	2093	Romania	9319742.5	16.272166122706796	106118271.48586574	23258.79922977916	31057.68837041415	15459.910089144169	1070.5895359940735	591.9515218325981	1549.2275501555484	896266397.2702947	448133198.63514733	1344399595.905442	9319742.5
Bucharest	ssp585	2094	Romania	9259817.0	16.46880499289363	107818850.00076449	23631.52876729121	31570.19148449322	15692.8660500892	1087.7460683960298	600.5297880335763	1574.9623487584824	910629346.8121796	455314673.4060898	1365944020.2182693	9259817.0
Bucharest	ssp585	2095	Romania	9199887.5	16.23269972176643	103769698.75006017	22744.04356165739	30349.899326746716	15138.187796568061	1046.8956201370925	580.1045639041076	1513.6866763700775	876430540.5872349	438215270.2936174	1314645810.8808522	9199887.5
Bucharest	ssp585	2096	Romania	9139336.5	16.450328266856506	106787732.34209454	23405.530376349852	31259.443696948856	15551.617055750852	1077.3434887055214	595.3284981883221	1559.3584792227207	901920609.889142	450960304.944571	1352880914.833713	9139336.5
Bucharest	ssp585	2097	Romania	9078351.499999998	16.496479450991384	106025677.43107009	23238.504642426687	31029.7833128045	15447.225972048873	1069.6553874749586	591.4844475730407	1547.8263273768764	895484355.3208891	447742177.66044456	1343226532.9813337	9078351.499999998
Bucharest	ssp585	2098	Romania	9016777.0	16.617105090463564	107230936.30874148	23502.67097177932	31393.01201566437	15612.32992789427	1081.8148160496207	597.5641618603718	1566.0654702388695	905663874.992131	452831937.4960655	1358495812.4881964	9016777.0
Budapest	ssp585	2024	Hungary	7778429.0	11.574805980475887	32998581.794926114	7232.565872862506	8985.30607217981	5479.825673545201	209.37453194418492	141.7214260150987	277.0276378732711	329636429.88682973	164818214.94341487	494454644.8302446	7778429.0
Budapest	ssp585	2025	Hungary	7745862.5	11.779972290150921	36473131.688861966	7994.111055095022	10032.430697749518	5955.791412440523	231.42039628709904	152.7443581865557	310.09643438764226	364345140.38894224	182172570.19447112	546517710.5834134	7745862.5
Budapest	ssp585	2026	Hungary	7716812.499999999	11.563996875803987	33224604.67144266	7282.105133468872	9053.422555513564	5510.78771142418	210.80863703007702	142.43847855804475	279.1787955021092	331894265.5280906	165947132.7640453	497841398.2921359	7716812.499999999
Budapest	ssp585	2027	Hungary	7699104.0	11.733464590094917	36160558.44000168	7925.60184986537	9938.230540558749	5912.973159171992	229.43713294308282	151.75272651454767	307.1215393716181	361222717.41716933	180611358.70858467	541834076.125754	7699104.0
Budapest	ssp585	2028	Hungary	7681151.000000001	11.938639900748386	40120885.52214656	8793.618744582054	11131.753770794192	6455.48371836992	254.56523191179082	164.31677599890165	344.81368782468024	400784056.4060691	200392028.20303455	601176084.6091037	7681151.000000001
Budapest	ssp585	2029	Hungary	7662598.0	11.856575919427879	38758156.740826495	8494.93846374478	10721.068384642938	6268.808542846624	245.91877848149198	159.9935492837522	331.8440076792317	387171197.1271493	193585598.56357464	580756795.6907239	7662598.0
Budapest	ssp585	2030	Hungary	7639063.5	11.745158576732187	36493403.54542527	7998.5542017390335	10038.540024385036	5958.568379093031	231.54902031421494	152.8086702001137	310.2893704283164	364547644.3167241	182273822.15836206	546821466.4750862	7639063.5
Budapest	ssp585	2031	Hungary	7611160.000000001	11.62845159186188	34212667.40739098	7498.666829019188	9351.19488689525	5646.138771143128	217.07785108770864	145.57308558686051	288.5826165885566	341764431.3069184	170882215.6534592	512646646.9603776	7611160.000000001
Budapest	ssp585	2032	Hungary	7583630.5	11.937592889197553	40761869.35063968	8934.108350827122	11324.926979381158	6543.289722273086	258.6322457582819	166.35028292214716	350.91420859441666	407187107.9721246	203593553.9860623	610780661.9581869	7583630.5
Budapest	ssp585	2033	Hungary	7556871.499999999	12.07042022066604	42525572.47619286	9320.673419441518	11856.453948725954	6784.892890157085	269.8228635459212	171.94559181596685	367.70013527587565	424805465.1882165	212402732.59410825	637208197.7823248	7556871.499999999
Budapest	ssp585	2034	Hungary	7531023.0	12.337334871487947	48496273.801244326	10629.320285206224	13655.843389152422	7602.797181260024	307.7066975567306	190.88750882137154	424.5258862920897	484449260.8198405	242224630.40992025	726673891.2297608	7531023.0
Budapest	ssp585	2035	Hungary	7506011.0	12.226944478811873	46416908.531026356	10173.568993103654	13029.18536251139	7317.952623695919	294.51321751875514	184.2907688023838	404.73566623512664	463677624.379073	231838812.1895365	695516436.5686095	7506011.0
Budapest	ssp585	2036	Hungary	7482096.0	12.142898094894166	45412622.44511316	9953.45149482131	12726.523802373165	7180.379187269454	288.1410670280801	181.10469355704632	395.17744049911414	453645396.87297285	226822698.43648642	680468095.3094592	7482096.0
Budapest	ssp585	2037	Hungary	7459233.499999999	12.318933191276257	48131343.03168768	10549.335459002024	13545.86425312165	7552.8066648824015	305.3912280755634	189.72977408078788	421.05268207033896	480803817.0010708	240401908.5005354	721205725.5016062	7459233.499999999
Budapest	ssp585	2038	Hungary	7435253.499999999	12.126570922492864	45553793.29486428	9984.393050931143	12769.068442024189	7199.7176598381	289.0367897829092	181.55255493446083	396.52102463135765	455055610.6574692	227527805.3287346	682583415.9862038	7435253.499999999
Budapest	ssp585	2039	Hungary	7410719.000000001	12.249034307631735	48685085.3022873	10670.703627900575	13712.745485357154	7628.661770443995	308.9046981223982	191.48650910420537	426.32288714059126	486335376.69936997	243167688.34968498	729503065.049055	7410719.000000001
Budapest	ssp585	2040	Hungary	7386584.000000001	12.358512298096008	51122855.764100745	11205.009482544614	14447.416035492712	7962.60292959652	324.37224313998433	199.22028161299835	449.5242046669701	510687270.2719322	255343635.1359661	766030905.4078983	7386584.000000001
Budapest	ssp585	2041	Hungary	7363496.000000001	12.352556243533565	51143699.14205274	11209.577894150534	14453.697601450847	7965.458186850218	324.50449344485986	199.28640676543608	449.7225801242834	510895483.3623486	255447741.6811743	766343225.043523	7363496.000000001
Budapest	ssp585	2042	Hungary	7339107.5	12.302617302336566	50579530.23225926	11085.924434469769	14283.6740943898	7888.174774549742	320.9248668366753	197.49659346134388	444.35314021200674	505259767.6690755	252629883.83453774	757889651.5036132	7339107.5
Budapest	ssp585	2043	Hungary	7311090.0	12.783816272589604	58816170.610533416	12891.215476283283	16765.94927688338	9016.481675683186	373.1859832298284	223.6271516579205	522.7448148017365	587538962.13351	293769481.066755	881308443.2002649	7311090.0
Budapest	ssp585	2044	Hungary	7281249.5	12.167565993856003	48227540.4876133	10570.419832903532	13574.85526723622	7565.984398570842	306.0015966493954	190.03495836770395	421.96823493108695	481764773.02435017	240882386.51217508	722647159.5365252	7281249.5
Budapest	ssp585	2045	Hungary	7251221.0	12.654160391369267	58132071.13482549	12741.27586516922	16559.78231160154	8922.769418736898	368.84540252185326	221.4568613039329	516.2339437397738	580705210.6025753	290352605.30128765	871057815.903863	7251221.0
Budapest	ssp585	2046	Hungary	7221112.0	12.453290766368134	54134294.51614944	11865.05085285666	15354.97291967177	8375.128786041547	343.47968791161657	208.77400399881452	478.18537182441855	540769772.7630106	270384886.3815053	811154659.144516	7221112.0
Budapest	ssp585	2047	Hungary	7191143.5	12.24264482330369	50269392.55825107	11017.949053865235	14190.207946058563	7845.690161671908	318.957057106631	196.5126885963217	441.40142561694034	502161674.6580251	251080837.32901254	753242511.9870377	7191143.5
Budapest	ssp585	2048	Hungary	7161317.499999999	12.437539656137176	55092279.652991	12075.020197917824	15643.680769130871	8506.359626704776	349.55806094237863	211.8131905141955	487.3029313705617	550339481.0115502	275169740.5057751	825509221.5173253	7161317.499999999
Budapest	ssp585	2049	Hungary	7131474.5	12.568334488341936	56889625.82377876	12468.959084665825	16185.346738409375	8752.571430922277	360.9621423537864	217.51523121989942	504.40905348767336	568293912.4683645	284146956.23418224	852440868.7025467	7131474.5
Budapest	ssp585	2050	Hungary	7101621.999999999	12.704817683468285	59903823.40361546	13129.60512956154	17093.735050140982	9165.475208982098	380.08709176487287	227.07770592544264	533.0964776043033	598403974.0269313	299201987.01346564	897605961.0403969	7101621.999999999
Budapest	ssp585	2051	Hungary	7071741.5	12.601938667674451	57602360.54510927	12625.17491399854	16400.143503741856	8850.206324255221	365.4844124200071	219.77636625300977	511.1924585870045	575413713.2663442	287706856.6331721	863120569.8995163	7071741.5
Budapest	ssp585	2052	Hungary	7041772.999999999	12.855783244186549	62558344.57414278	13711.417988855199	17893.727731669762	9529.108246040636	396.9299103765658	235.4991152312891	558.3607055218423	624921079.7361816	312460539.8680908	937381619.6042724	7041772.999999999
Budapest	ssp585	2053	Hungary	7011937.0	12.795501188486693	61712479.885538965	13526.022988613266	17638.809606337105	9413.236370889426	391.56293659674856	232.81562834138037	550.3102448521165	616471388.8418446	308235694.4209223	924707083.2627668	7011937.0
Budapest	ssp585	2054	Hungary	6982112.999999999	13.079025750344051	67439077.32161023	14781.167632135737	19364.6334911805	10197.70177309097	427.8979423027959	250.9831311944042	604.8127534111877	673676730.1488262	336838365.0744131	1010515095.2232394	6982112.999999999
Budapest	ssp585	2055	Hungary	6952353.0	13.174379528078546	69817305.43249705	15302.423108494491	20081.35977117379	10523.486445815191	442.9876937553859	258.5280069206992	627.447380590073	697433830.6448711	348716915.32243556	1046150745.9673066	6952353.0
Budapest	ssp585	2056	Hungary	6922659.5	13.059769562157738	67327261.83952013	14756.66012921188	19330.935674660195	10182.38458376356	427.18847804847667	250.62839906724466	603.748557029709	672559759.227127	336279879.6135635	1008839638.8406904	6922659.5
Budapest	ssp585	2057	Hungary	6893270.500000001	13.19029930423786	68751534.41089846	15068.829459924938	19760.168504390655	10377.490415459222	436.22542408593085	255.14687208597155	617.30397608589	686787404.7826991	343393702.39134955	1030181107.1740487	6893270.500000001
Budapest	ssp585	2058	Hungary	6864471.5	13.20466332590447	68232628.91201568	14955.096747841038	19603.78602527529	10306.407470406784	432.93299180423367	253.500655945123	612.3653276633441	681603843.9508022	340801921.9754011	1022405765.9262033	6864471.5
Budapest	ssp585	2059	Hungary	6835552.0	13.114332421165475	66451643.60744396	14564.743804373265	19067.050728007103	10062.436880739428	421.6327193603589	247.85051972318564	595.414918997532	663812847.9277538	331906423.9638769	995719271.8916306	6835552.0
Budapest	ssp585	2060	Hungary	6806538.0	13.067329380917855	66921736.45498244	14667.777853148822	19208.722545073495	10126.833161224149	424.6154375430781	249.34187881454525	599.8889962716107	668508799.0731966	334254399.5365983	1002763198.609795	6806538.0
Budapest	ssp585	2061	Hungary	6777894.999999999	13.415137650660787	72422538.20229515	15873.433030642023	20866.498414126647	10880.3676471574	459.5177796594407	266.79304987272656	652.2425094461547	723458574.2110399	361729287.10551995	1085187861.3165598	6777894.999999999
Budapest	ssp585	2062	Hungary	6749360.500000001	13.281448380063296	68897865.27509966	15100.901978106023	19804.268216889646	10397.5357393224	437.1538869026517	255.6111034943321	618.6966703109713	688249164.0776074	344124582.0388037	1032373746.1164111	6749360.500000001
Budapest	ssp585	2063	Hungary	6721038.0	13.303603174766247	68925933.56357077	15107.053931743525	19812.727153141208	10401.380710345838	437.33197894301975	255.70014951451608	618.9638083715233	688529549.7760639	344264774.88803196	1032794324.6640959	6721038.0
Budapest	ssp585	2064	Hungary	6692695.5	13.3003334688027	70898046.87871632	15539.297946022001	20407.062672774115	10671.533219269886	449.8449501023729	261.9566350941926	637.7332651105535	708229802.2468122	354114901.1234061	1062344703.3702183	6692695.5
Budapest	ssp585	2065	Hungary	6664421.0	13.560241339830695	74090747.10931493	16239.067859577863	21369.246303913424	11108.889415242298	470.10249088318375	272.085405484598	668.1195762817692	740123000.3319167	370061500.16595834	1110184500.497875	6664421.0
Budapest	ssp585	2066	Hungary	6636985.5	13.68410248147834	77008783.45962813	16878.637470605412	22248.654519076306	11508.620422134518	488.6173015753465	281.34281083067947	695.8917923200135	769272467.7476611	384636233.87383056	1153908701.6214917	6636985.5
Budapest	ssp585	2067	Hungary	6610309.499999999	13.609269238307899	75907658.73067546	16637.295064259622	21916.808710350844	11357.7814181684	481.63071420715636	277.84951714658445	685.4119112677286	758272879.1360145	379136439.56800723	1137409318.7040217	6610309.499999999
Budapest	ssp585	2068	Hungary	6584012.000000001	13.729482621119448	78093464.27111804	17116.375730658	22575.544626648614	11657.206834667384	495.49955301954174	284.78393655277705	706.2151694863065	780107791.2924194	390053895.6462097	1170161686.9386292	6584012.000000001
Budapest	ssp585	2069	Hungary	6558227.5	13.848343374374497	79154914.49077043	17349.02235414345	22895.433733941107	11802.610974345793	502.234407393069	288.1513637395407	716.3174510465973	790711054.8836597	395355527.44182986	1186066582.3254895	6558227.5
Budapest	ssp585	2070	Hungary	6533123.500000001	13.581283451770519	74253703.03500172	16274.78422685168	21418.35630891492	11131.212144788435	471.1364389746574	272.60237953033493	669.67049841898	741750834.2159941	370875417.10799706	1112626251.3239913	6533123.500000001
Budapest	ssp585	2071	Hungary	6508844.0	13.698635439714849	75911696.99039607	16638.180162280576	21918.02572012966	11358.334604431497	481.6563367852455	277.8623284356289	685.4503451348621	758313218.9762394	379156609.4881197	1137469828.4643593	6508844.0
Budapest	ssp585	2072	Hungary	6485499.0	13.949835186535017	81284339.17546827	17815.745572707357	23537.178159466483	12094.312985948236	515.7455121865947	294.9069161363036	736.584108236886	811982755.4415431	405991377.72077155	1217974133.1623147	6485499.0
Budapest	ssp585	2073	Hungary	6463081.0	13.905396536687968	79706237.76114157	17469.860331211097	23061.58595240912	11878.13471001307	505.73252899118086	289.9004245385966	721.564633443765	796218450.1919808	398109225.0959904	1194327675.2879713	6463081.0
Budapest	ssp585	2074	Hungary	6441467.000000001	14.017334160890158	82336431.11767933	18046.341066890607	23854.24696396845	12238.435169812765	522.4209887065142	298.2446543962634	746.5973230167652	822492535.3435507	411246267.67177534	1233738803.015326	6441467.000000001
Budapest	ssp585	2075	Hungary	6420651.0	14.079416990224003	83262023.65973371	18249.210665149105	24133.192661573885	12365.228668724325	528.2938321659099	301.1810761259611	755.4065882058585	831738660.6161076	415869330.3080538	1247607990.9241614	6420651.0
Budapest	ssp585	2076	Hungary	6400585.0	14.068171566278647	82712227.34254247	18128.707362751025	23967.500620776522	12289.914104725525	524.8053990177236	299.436859551868	750.1739384835794	826246518.672248	413123259.336124	1239369778.008372	6400585.0
Budapest	ssp585	2077	Hungary	6381250.5	14.239167428069283	86190692.18897045	18891.11061676263	25015.805095042484	12766.416138482782	546.8761035598533	310.4722118229329	783.2799952967739	860994337.2478738	430497168.6239369	1291491505.8718107	6381250.5
Budapest	ssp585	2078	Hungary	6362796.0	14.070113975936271	80989366.57843074	17751.094044589547	23448.28230830449	12053.905780874604	513.8739241945742	293.97112214029335	733.7767262488553	809036152.632788	404518076.316394	1213554228.949182	6362796.0
Budapest	ssp585	2079	Hungary	6344892.0	14.256078476890078	85719613.55561534	18787.860505342334	24873.83619183957	12701.884818845094	543.887130610028	308.9777253480203	778.7965358720361	856288538.6817372	428144269.3408686	1284432808.022606	6344892.0
Budapest	ssp585	2080	Hungary	6327412.0	14.363248665043244	88048784.204963	19298.36366136374	25575.778031369005	13020.949291358473	558.6656146538562	316.36696736993434	800.9642619377782	879555583.9814234	439777791.9907117	1319333375.972135	6327412.0
Budapest	ssp585	2081	Hungary	6310525.5	14.305782853943283	86091390.17214417	18869.345791156877	24985.87845983457	12752.813122479183	546.2460366853641	310.1571783856882	782.3348949850399	860002368.4865922	430001184.2432961	1290003552.7298882	6310525.5
Budapest	ssp585	2082	Hungary	6294222.5	14.539590801772775	90630512.8503561	19864.221994600586	26353.83323956967	13374.610749631502	575.0465679352837	324.55744401064806	825.5356918599193	905345535.1645551	452672767.58227754	1358018302.7468326	6294222.5
Budapest	ssp585	2083	Hungary	6278586.499999999	14.625987127136407	92342842.93578416	20239.527218803993	26869.87792284935	13609.17651475863	585.9112260711538	329.989773078583	841.8326790637244	922450705.9157099	461225352.9578549	1383676058.8735647	6278586.499999999
Budapest	ssp585	2084	Hungary	6263659.500000001	14.568648228025802	90871770.38778657	19917.100358968903	26426.540990576108	13407.6597273617	576.5773362662205	325.32282817611645	827.8318443563246	907755556.1107906	453877778.0553953	1361633334.1661859	6263659.500000001
Budapest	ssp585	2085	Hungary	6248995.0	14.60474045589371	91319261.66033196	20015.180637882968	26561.401374082943	13468.959901682989	579.4166484621376	326.7424842740749	832.0908126501998	912225730.8111478	456112865.4055739	1368338596.2167218	6248995.0
Budapest	ssp585	2086	Hungary	6234545.0	14.698693715197496	92205737.6796295	20209.476751701604	26828.558530583574	13590.394972819638	585.0412993266389	329.5548097063256	840.5277889469523	921081105.0207866	460540552.5103933	1381621657.53118	6234545.0
Budapest	ssp585	2087	Hungary	6220940.5	14.771558615661567	94644936.26366341	20744.095619435062	27563.659473717074	13924.53176515305	600.5179057161146	337.29311290106347	863.7426985311657	945447264.6946354	472723632.3473177	1418170897.041953	6220940.5
Budapest	ssp585	2088	Hungary	6208379.999999999	14.963363029719527	98363403.17445686	21559.102065636365	28684.293337243867	14433.910794028863	624.1114126684944	349.0898663772533	899.1329589597354	982592562.778761	491296281.3893805	1473888844.1681416	6208379.999999999
Budapest	ssp585	2089	Hungary	6196443.5	14.963109665720975	97018853.17560834	21264.406175477783	28279.086488275818	14249.725862679752	615.5803028034113	344.8243114447119	886.3362941621109	969161298.8481153	484580649.42405766	1453741948.272173	6196443.5
Budapest	ssp585	2090	Hungary	6185106.000000001	14.910286770109458	97009555.09502524	21262.368240007516	28276.2843270042	14248.452153010832	615.5213068961883	344.79481349110034	886.2478003012762	969068416.490102	484534208.245051	1453602624.7351532	6185106.000000001
Budapest	ssp585	2091	Hungary	6174496.499999999	15.139817994154587	101985261.33900985	22352.933992113736	29775.812236150254	14930.055748077222	647.0919414283112	360.5801307571618	933.6037520994605	1018772796.2911896	509386398.1455948	1528159194.4367843	6174496.499999999
Budapest	ssp585	2092	Hungary	6164514.0	15.079216102918	100736364.91730791	22079.203269548925	29399.432492623637	14758.974046474214	639.1677492504278	356.6180346682201	921.7174638326355	1006297055.354606	503148527.677303	1509445583.031909	6164514.0
Budapest	ssp585	2093	Hungary	6154842.500000001	15.26393924826089	103825792.41258141	22756.33806303353	30330.49283366497	15182.183292402093	658.7700291247043	366.41917460535836	951.1208836440504	1037158619.5352972	518579309.7676486	1555737929.3029456	6154842.500000001
Budapest	ssp585	2094	Hungary	6145372.499999999	15.360784820294644	104543015.57296014	22913.537659828868	30546.642279258554	15280.433040399177	663.3207781367998	368.69454911140616	957.9470071621936	1044323257.2002916	522161628.6001458	1566484885.8004375	6145372.499999999
Budapest	ssp585	2095	Hungary	6136313.5	15.295118474717794	103223111.0864783	22624.243525805447	30148.862844976353	15099.62420663454	654.9460429501307	364.5071815180715	945.3849043821899	1031138187.4473159	515569093.72365797	1546707281.1709738	6136313.5
Budapest	ssp585	2096	Hungary	6127551.0	15.50881357113726	108981963.16384959	23886.457679749845	31884.4073066499	15888.50805284979	691.4857029188129	382.7770115024126	1000.194394335213	1088665733.656057	544332866.8280284	1632998600.4840853	6127551.0
Budapest	ssp585	2097	Hungary	6118925.999999999	15.354332830997226	104448198.46068466	22892.75582700136	30518.06725912074	15267.444394881986	662.7191677819563	368.39374393398435	957.0445916299284	1043376089.9984735	521688044.99923676	1565064134.9977102	6118925.999999999
Budapest	ssp585	2098	Hungary	6110058.5	15.667330422530089	110388064.1518848	24194.644197675367	32308.16376879749	16081.124626553239	700.4073510692	387.2378355776063	1013.5768665607936	1102711855.7784145	551355927.8892072	1654067783.6676216	6110058.5
Copenhagen	ssp585	2024	Denmark	4688726.000000001	9.73815199647991	25166600.676983923	5515.96727166736	6280.621904710631	4751.31263862409	102.03564900064879	83.17596935880418	120.89532864249344	763681899.7116357	381840949.85581785	1145522849.5674536	4688726.000000001
Copenhagen	ssp585	2025	Denmark	4716556.5	9.806977840053024	27400104.03062594	6005.502253287528	6953.7325044383615	5057.272002136695	111.09118125782757	87.70373548739354	134.4786270282615	831457683.4185581	415728841.70927906	1247186525.1278372	4716556.5
Copenhagen	ssp585	2026	Denmark	4742416.999999999	9.680634059794288	26651783.580967393	5841.4868122664775	6728.211273034416	4954.762351498538	108.05718537886926	86.1867375479144	129.92763320982405	808749857.6806554	404374928.8403277	1213124786.520983	4742416.999999999
Copenhagen	ssp585	2027	Denmark	4766313.5	10.040556386290861	30776677.467647634	6745.573143593654	7971.329978609284	5519.816308578023	124.78118518274825	94.54873744985392	155.01363291564266	933919992.4923065	466959996.24615324	1400879988.7384596	4766313.5
Copenhagen	ssp585	2028	Denmark	4788466.5	9.993860979197468	30390973.89129316	6661.03537343377	7855.090544639443	5466.980202228096	123.21738579480837	93.766837755884	152.66793383373277	922215795.9781798	461107897.9890899	1383323693.9672697	4788466.5
Copenhagen	ssp585	2029	Denmark	4808018.5	9.808512473271628	28706816.599289764	6291.905008063161	7347.536292254857	5236.273723871465	116.38912620924253	90.35270796310104	142.42554445538397	871109949.1187471	435554974.55937356	1306664923.6781206	4808018.5
Copenhagen	ssp585	2030	Denmark	4824869.5	10.031628327241613	32003205.476322852	7014.401200289592	8340.9685565662	5687.833844012985	129.7540292703923	97.0351594936759	162.4728990471086	971139053.2521219	485569526.62606096	1456708579.878183	4824869.5
Copenhagen	ssp585	2031	Denmark	4838406.500000001	9.73915325760816	27323856.514167495	5988.79046885828	6930.753800848146	5046.827136868415	110.78204277200737	87.54916624448347	134.01491929953133	829143948.2834615	414571974.1417307	1243715922.425192	4838406.500000001
Copenhagen	ssp585	2032	Denmark	4847890.5	10.095953576456427	33449993.923368823	7331.505517450352	8776.986992662245	5886.0240422384595	135.61989888288898	99.96809429992427	171.27170346585368	1015041929.2862083	507520964.64310414	1522562893.9293125	4847890.5
Copenhagen	ssp585	2033	Denmark	4854627.0	10.150498657228871	33966667.29052187	7444.748995182526	8932.696774543983	5956.8012158210695	137.7147031441184	101.015496430539	174.41390985769777	1030720411.3991591	515360205.69957954	1546080617.0987387	4854627.0
Copenhagen	ssp585	2034	Denmark	4860032.0	10.311911758688261	36300777.28252849	7956.334746855211	9636.127183093926	6276.542310616497	147.17813568831104	105.74721270263532	188.60905867398674	1101549109.1526	550774554.5763	1652323663.7289	4860032.0
Copenhagen	ssp585	2035	Denmark	4865357.0	10.360048117012042	36034134.62830659	7897.892521272329	9555.769122917462	6240.015919627195	146.0970577698432	105.20667374340138	186.987441796285	1093457822.9541197	546728911.4770598	1640186734.4311795	4865357.0
Copenhagen	ssp585	2036	Denmark	4871807.0	10.229993755197407	34686277.324282765	7602.471742308202	9149.565551841788	6055.377932774616	140.632295303846	102.4742925104028	178.7902980972892	1052557017.9670337	526278508.9835169	1578835526.9505506	4871807.0
Copenhagen	ssp585	2037	Denmark	4878859.5	10.489203142030942	39562491.47373133	8671.231007940765	10619.109542086564	6723.352473794968	160.4024534507947	112.35937158387713	208.44553531771228	1200526008.01254	600263004.00627	1800789012.0188103	4878859.5
Copenhagen	ssp585	2038	Denmark	4885392.0	10.374590604057088	39149535.03382324	8580.720007412965	10494.656916360836	6666.783098465094	158.72815985445888	111.52222478570923	205.93409492320842	1187994821.8354733	593997410.9177366	1781992232.75321	4885392.0
Copenhagen	ssp585	2039	Denmark	4891476.5	10.396816049996213	39798556.91231329	8722.971378040922	10690.252550974277	6755.690205107565	161.3595588835661	112.83792430026286	209.88119346686932	1207689426.8988032	603844713.4494016	1811534140.3482049	4891476.5
Copenhagen	ssp585	2040	Denmark	4896981.5	10.393320499341469	39581753.378729135	8675.452795337544	10624.914499757135	6725.991090917955	160.4805490586468	112.39841938780317	208.56267872949036	1201110511.592884	600555255.796442	1801665767.389326	4896981.5
Copenhagen	ssp585	2041	Denmark	4903351.5	10.318310094290387	37883601.56080371	8303.255136614163	10113.142719012485	6493.3675542158435	153.59554996530082	108.9559198411302	198.23518008947144	1149580000.0646362	574790000.0323181	1724370000.0969543	4903351.5
Copenhagen	ssp585	2042	Denmark	4907901.0	10.305339734573712	37824571.507582	8290.31704275735	10095.352839959367	6485.281245555334	153.35621808777285	108.8362539023662	197.8761822731794	1147788729.8107371	573894364.9053686	1721683094.7161057	4907901.0
Copenhagen	ssp585	2043	Denmark	4909370.500000001	10.516618725314078	40943247.77174398	8973.862525313401	11035.227878473937	6912.4971721528655	166.0006018375288	115.15844577724417	216.84275789781333	1242425134.8051991	621212567.4025996	1863637702.2077987	4909370.500000001
Copenhagen	ssp585	2044	Denmark	4910804.0	10.480825630193268	42406561.46775521	9294.588814850109	11476.22652658691	7112.951103113308	171.93347153973608	118.12488062834785	225.7420624511242	1286829470.4398482	643414735.2199241	1930244205.6597724	4910804.0
Copenhagen	ssp585	2045	Denmark	4912866.0	10.530069880501744	42681773.75850746	9354.909316932793	11559.167216950602	7150.651416914987	173.04929425494052	118.68279198595003	227.41579652393085	1295180802.736303	647590401.3681515	1942771204.1044545	4912866.0
Copenhagen	ssp585	2046	Denmark	4914922.000000001	10.428203151062243	42474909.30154413	9309.569161981926	11496.82450389316	7122.313820070694	172.21058149463033	118.26343560579494	226.15772738346558	1288903489.2642033	644451744.6321017	1933355233.896305	4914922.000000001
Copenhagen	ssp585	2047	Denmark	4916680.0	10.419956590837998	41071465.021633126	9001.964936248009	11073.86869350902	6930.0611789869945	166.52044678891622	115.41836825293794	217.62252532489467	1246315894.3967676	623157947.1983838	1869473841.5951514	4916680.0
Copenhagen	ssp585	2048	Denmark	4918459.500000001	10.711760093466946	48580448.86388929	10647.769614002786	13336.850125421839	7958.689102583731	196.96492554526355	130.64060763111155	263.28924345941545	1474176427.4564817	737088213.7282408	2211264641.1847224	4918459.500000001
Copenhagen	ssp585	2049	Denmark	4919961.0	10.540658171862336	43883198.531711	9618.235294621241	11921.240436272215	7315.230152970265	177.92035960193346	121.11832465944656	234.72239454442035	1331638104.4170926	665819052.2085463	1997457156.625639	4919961.0
Copenhagen	ssp585	2050	Denmark	4920940.0	10.645310105082991	45564739.23112801	9986.792160246887	12428.00612650748	7545.5781939862945	184.73801045546807	124.52715008621382	244.94887082472223	1382664550.6287065	691332275.3143532	2073996825.9430597	4920940.0
Copenhagen	ssp585	2051	Denmark	4921409.0	10.597955482953727	45714748.50810051	10019.670905884695	12473.214401759466	7566.1274100099245	185.3462091601108	124.8312494385352	245.86116888168635	1387216590.496272	693608295.248136	2080824885.7444081	4921409.0
Copenhagen	ssp585	2052	Denmark	4921529.500000001	10.847862128239134	49297438.15387733	10804.917951534411	13552.929089527825	8056.906813540996	199.87189214235903	132.09409092965933	267.64969335505873	1495933507.4085531	747966753.7042766	2243900261.1128297	4921529.500000001
Copenhagen	ssp585	2053	Denmark	4921124.000000001	10.831600884500755	51179736.72471881	11217.476542403774	14120.1971519732	8314.755932834349	207.50349717133827	135.90989344414896	279.09710089852774	1553051962.4138587	776525981.2069293	2329577943.620788	4921124.000000001
Copenhagen	ssp585	2054	Denmark	4920242.5	10.870128394302348	51140524.78597668	11208.882144871252	14108.37985536598	8309.384434376523	207.34451600143456	135.8304028591971	278.85862914367203	1551862073.9480176	775931036.9740088	2327793110.9220266	4920242.5
Copenhagen	ssp585	2055	Denmark	4918909.0	11.045158342088857	54126022.347425774	11863.237774777903	15008.118846487625	8718.35670306818	219.44893904935446	141.882614383157	297.0152637155519	1642457163.7885451	821228581.8942726	2463685745.6828175	4918909.0
Copenhagen	ssp585	2056	Denmark	4917085.0	10.883241023899883	52421924.25437382	11489.736822876104	14494.555037622657	8484.918608129556	212.53983133484581	138.4280605259027	286.651602143789	1590746212.210283	795373106.1051415	2386119318.3154244	4917085.0
Copenhagen	ssp585	2057	Denmark	4915240.5	11.088219393770787	55683051.362996265	12204.5044083276	15477.360467618462	8931.648349036741	225.76176882544155	145.0390292712006	306.48450837968255	1689705296.0166116	844852648.0083058	2534557944.0249176	4915240.5
Copenhagen	ssp585	2058	Denmark	4913560.500000001	11.071000137583107	54377911.476517126	11918.446351017104	15084.030638816526	8752.862063217679	220.47020016812547	142.39324494254257	298.5471553937084	1650100753.4449399	825050376.7224699	2475151130.16741	4913560.500000001
Copenhagen	ssp585	2059	Denmark	4911813.5	11.029568897107064	54992905.21663174	12053.239499535375	15269.371218029151	8837.107781041599	222.96363526527452	143.63996249111707	302.287308039432	1668762772.7533736	834381386.3766868	2503144159.13006	4911813.5
Copenhagen	ssp585	2060	Denmark	4909594.5	10.92498105986253	52167584.81044169	11433.991191329336	14417.90479424585	8450.077588412825	211.50863564174583	137.91246267935267	285.10480860413884	1583028267.6135247	791514133.8067623	2374542401.420287	4909594.5
Copenhagen	ssp585	2061	Denmark	4907147.0	11.354969199797234	59758321.086655244	13097.714210773403	16705.52394598144	9489.904475565367	242.2845720614973	153.30043088922844	331.2687132337662	1813369582.8365498	906684791.4182749	2720054374.2548246	4907147.0
Copenhagen	ssp585	2062	Denmark	4904670.5	11.212709126793975	58372931.874645576	12794.067260195941	16288.00938893743	9300.125131454453	236.6676399545256	150.4919648357426	322.84331507330864	1771329870.010526	885664935.005263	2656994805.015789	4904670.5
Copenhagen	ssp585	2063	Denmark	4902186.0	11.250509106257342	57862091.79814081	12682.102311920924	16134.05758505928	9230.147038782568	234.59648622936754	149.45638797316357	319.7365844855715	1755828399.427302	877914199.713651	2633742599.140953	4902186.0
Copenhagen	ssp585	2064	Denmark	4899679.0	11.220343149118088	59255871.54447171	12987.588283719477	16554.10079628229	9421.075771156664	240.24743697977544	152.28186334836755	328.2130106111832	1798122723.4847853	899061361.7423927	2697184085.227178	4899679.0
Copenhagen	ssp585	2065	Denmark	4897077.0	11.585510111600907	65612705.046331495	14380.866859469566	18469.858837938664	10291.874881000469	266.0206290082268	165.16845936259315	366.8727986538603	1991021190.2725906	995510595.1362953	2986531785.408886	4897077.0
Copenhagen	ssp585	2066	Denmark	4894874.5	11.570848425999008	65609190.554076776	14380.0965597973	18468.7996758893	10291.393443705303	266.00637982524336	165.16133477110148	366.85142487938515	1990914542.80931	995457271.404655	2986371814.213965	4894874.5
Copenhagen	ssp585	2067	Denmark	4893161.0	11.321400656188844	59745465.71375728	13094.896594795766	16701.64972401219	9488.143465579346	242.2324511440312	153.27437043049542	331.19053185756695	1812979485.8297179	906489742.9148589	2719469228.744577	4893161.0
Copenhagen	ssp585	2068	Denmark	4891764.0	11.443726688568725	63175574.21440524	13846.701197677514	17735.38105297459	9958.021342380436	256.13950802065995	160.2278988688098	352.0511171725102	1917066319.391936	958533159.695968	2875599479.087904	4891764.0
Copenhagen	ssp585	2069	Denmark	4890716.5	11.408498544193943	60715456.051618576	13307.497216792766	16993.97557925806	9621.018854327469	246.16518703150214	155.24073837423086	337.08963568877346	1842413896.6755724	921206948.3377862	2763620845.0133586	4890716.5
Copenhagen	ssp585	2070	Denmark	4889929.0	11.505044788249753	64361020.95906961	14106.52514171354	18092.638976024125	10120.411307402952	260.9457919324219	162.63104082469073	359.260543040153	1953038766.906481	976519383.4532405	2929558150.3597217	4889929.0
Copenhagen	ssp585	2071	Denmark	4889484.0	11.34360860304025	60899385.771763936	13347.810580112295	17049.406453822416	9646.214706402174	246.91091302788993	155.61360137242477	338.20822468335507	1847995254.281111	923997627.1405555	2771992881.4216666	4889484.0
Copenhagen	ssp585	2072	Denmark	4889414.000000001	11.596682055498219	64795236.39420843	14201.695648045334	18223.498422230346	10179.892873860324	262.70627815378907	163.51128393537434	361.90127237220383	1966215058.4782786	983107529.2391393	2949322587.7174177	4889414.000000001
Copenhagen	ssp585	2073	Denmark	4889169.5	11.43241346774263	62337381.515070364	13662.98772933014	17482.775033996953	9843.20042466333	252.74113343833318	158.52871157764636	346.95355529901985	1891631315.230331	945815657.6151655	2837446972.845496	4889169.5
Copenhagen	ssp585	2074	Denmark	4888821.0	11.747039857388653	68632224.39997935	15042.679320543073	19379.850971914737	10705.507669171411	278.2629902581201	171.2896399875398	385.2363405287003	2082648673.2929296	1041324336.6464648	3123973009.9393945	4888821.0
Copenhagen	ssp585	2075	Denmark	4888650.0	11.723929898561472	69006830.3935051	15124.78474378159	19492.7459288677	10756.823558695483	279.78179552544736	172.0490426212035	387.5145484296913	2094016113.0378115	1047008056.5189058	3141024169.5567174	4888650.0
Copenhagen	ssp585	2076	Denmark	4888079.0	11.632331892728343	66136659.93225208	14495.706286520657	18627.76305013391	10363.649522907399	268.1449555121577	166.23062261455865	370.05928840975685	2006920630.4782362	1003460315.2391181	3010380945.7173543	4888079.0
Copenhagen	ssp585	2077	Denmark	4887300.999999999	11.703553122161164	67777835.00995183	14855.415892591835	19122.36375848178	10588.468026701887	274.7989476951351	169.55761870604735	380.040276684223	2056722179.649851	1028361089.8249255	3085083269.4747767	4887300.999999999
Copenhagen	ssp585	2078	Denmark	4886626.5	11.86815848308429	68967455.65307882	15116.154663688161	19480.87956873923	10751.42975863709	279.6221542912102	171.9692220040849	387.2750865783356	2092821284.3457947	1046410642.1728973	3139231926.518692	4886626.5
Copenhagen	ssp585	2079	Denmark	4885563.999999999	11.910091432366078	71834699.173268	15744.591599620038	20344.980355645563	11144.202843594514	291.2471272933423	177.781708505151	404.7125460815337	2179827948.7157125	1089913974.3578563	3269741923.073569	4885563.999999999
Copenhagen	ssp585	2080	Denmark	4884034.5	12.07783296809913	77381905.86937684	16960.417724794577	22016.741277760553	11904.094171828601	313.73776250637667	189.02702611166816	438.44849890108526	2348158244.97428	1174079122.48714	3522237367.46142	4884034.5
Copenhagen	ssp585	2081	Denmark	4882259.0	11.839674248265666	71302544.72195496	15627.955007551423	20184.605041551218	11071.304973551629	289.0895564117904	176.70292306437503	401.47618975920585	2163679692.2413907	1081839846.1206954	3245519538.3620863	4882259.0
Copenhagen	ssp585	2082	Denmark	4879772.000000001	12.164715950742258	77061195.33662514	16890.125005287355	21920.088788438123	11860.161222136587	312.4374713875769	188.37688055226832	436.4980622228857	2338426265.989396	1169213132.994698	3507639398.984094	4879772.000000001
Copenhagen	ssp585	2083	Denmark	4876293.0	12.040894023076158	74559581.76235124	16341.826139693076	21166.17784824599	11517.474431140163	302.29491109999384	183.3056004084767	421.2842217915109	2262514662.6995163	1131257331.3497581	3393771994.0492744	4876293.0
Copenhagen	ssp585	2084	Denmark	4872223.0	12.379924347028197	81738504.7196001	17915.288705665425	23329.68887645797	12500.888534872884	331.4011886012846	197.85873915912205	464.9436380434469	2480359479.814191	1240179739.9070954	3720539219.7212863	4872223.0
Copenhagen	ssp585	2085	Denmark	4867614.000000001	12.235693211280985	78929783.32957911	17299.678537989595	22483.224895903702	12116.132180075485	320.0134881497544	192.16488893335702	447.86208736615185	2395128672.7448144	1197564336.3724072	3592693009.117222	4867614.000000001
Copenhagen	ssp585	2086	Denmark	4862556.5	12.354652953596393	82808430.14646754	18149.792908814456	23652.132155787884	12647.453661841024	335.73910204116135	200.02769587906045	471.45050820326225	2512826426.5038652	1256413213.2519326	3769239639.755798	4862556.5
Copenhagen	ssp585	2087	Denmark	4857214.0	12.32809263134713	80643507.39312026	17675.289291642446	22999.689682176373	12350.88890110852	326.9616234690925	195.6389565930261	458.28429034515915	2447131724.9338856	1223565862.4669428	3670697587.4008284	4857214.0
Copenhagen	ssp585	2088	Denmark	4851702.0	12.479598241113992	85955054.84992923	18839.46407669647	24600.430011625653	13078.498141767283	348.49680014668206	206.40654493182083	490.58705536154326	2608310928.446037	1304155464.2230184	3912466392.669055	4851702.0
Copenhagen	ssp585	2089	Denmark	4845890.499999999	12.448204572435788	83346505.13096742	18267.727151992513	23814.291740157714	12721.16256382731	337.92067717556813	201.11848344626392	474.7228709048724	2529154341.8876066	1264577170.9438033	3793731512.83141	4845890.499999999
Copenhagen	ssp585	2090	Denmark	4839687.5	12.453263362890832	83624053.29011004	18328.559625229245	23897.936390858224	12759.18285960027	339.0459704525798	201.6811300847698	476.41081082039	2537576556.2405105	1268788278.1202552	3806364834.3607655	4839687.5
Copenhagen	ssp585	2091	Denmark	4833478.5	12.595933870884517	87460461.64899993	19169.416251835253	25054.11425244148	13284.718251229024	354.6003324323764	209.45831107466805	499.7423537900849	2653992581.638262	1326996290.819131	3980988872.4573927	4833478.5
Copenhagen	ssp585	2092	Denmark	4827362.5	12.529814731498575	84957558.70885755	18620.834785502677	24299.814736234188	12941.854834771162	344.45254453042935	204.3844171236945	484.5206719371642	2578041852.4692655	1289020926.2346327	3867062778.7038984	4827362.5
Copenhagen	ssp585	2093	Denmark	4821326.5	12.839677795278481	94071294.6975905	20618.365961115374	27046.42010270165	14190.311819529099	381.4033420722403	222.85981589459993	539.9468682498805	2854598678.8233128	1427299339.4116564	4281898018.234969	4821326.5
Copenhagen	ssp585	2094	Denmark	4815261.500000001	12.862820127036771	91680907.27647206	20094.44543045928	26326.02937304952	13862.861487869042	371.71173790975035	218.01401381335495	525.4094620061458	2782062239.3479514	1391031119.6739757	4173093359.021927	4815261.500000001
Copenhagen	ssp585	2095	Denmark	4809379.500000001	12.601254304303561	85391556.38138092	18715.957563042044	24430.60855535082	13001.306570733268	346.2121478534633	205.26421878521148	487.1600769217152	2591211536.022365	1295605768.0111825	3886817304.0335474	4809379.500000001
Copenhagen	ssp585	2096	Denmark	4803822.0	12.932886241508951	95742048.84302667	20984.558650526043	27549.935050641318	14419.182250410766	388.17725984278735	226.24677477987348	550.1077449057013	2905297806.453401	1452648903.2267005	4357946709.680101	4803822.0
Copenhagen	ssp585	2097	Denmark	4798190.000000001	13.017121615551074	97351019.28079192	21337.2097053787	28034.830251063722	14639.589159693678	394.7006812991608	229.5084855080602	559.8928770902612	2954122104.031907	1477061052.0159535	4431183156.047861	4798190.000000001
Copenhagen	ssp585	2098	Denmark	4792572.0	13.0867616744327	97083314.93763526	21278.534780851212	27954.152229838426	14602.917331863999	393.6152988613467	228.96579428915314	558.2648034335401	2945998600.823549	1472999300.4117744	4418997901.235323	4792572.0
Dubai	ssp585	2024	United Arab Emirates	8747775.5	28.273674087339714	2375252.711554722	520.6033340394024	784.6773398108743	256.52932826793057	150.4615755128537	48.700180960424774	252.2229700652832	71101754.24778381	35550877.123891905	106652631.37167571	8747775.5
Dubai	ssp585	2025	United Arab Emirates	9028876.0	28.409483864588772	2625248.3651431124	575.3969019491867	860.0184956868277	290.77530821154573	166.2976757001295	56.618231054062505	275.97712034619565	78585223.03322572	39292611.51661286	117877834.54983857	9028876.0
Dubai	ssp585	2026	United Arab Emirates	9224061.5	28.4727079209747	2428506.1466097063	532.2753198048786	800.726320238404	263.82431937135317	153.834941092384	50.38686375018989	257.2830184345794	72695863.63821217	36347931.81910609	109043795.45731826	9224061.5
Dubai	ssp585	2027	United Arab Emirates	9376129.5	28.55722162754121	2233469.792843216	489.5276258286616	741.9482410211056	237.10701063621747	141.4802653447318	44.2095258763636	238.75100481310037	66857568.27392152	33428784.13696076	100286352.41088228	9376129.5
Dubai	ssp585	2028	United Arab Emirates	9504931.499999998	28.437729732067957	2913150.1772744167	638.4986689916643	946.7834253702345	330.2139126130943	184.53496053115262	65.73687346957377	303.33304759273005	87203389.76305237	43601694.88152619	130805084.64457856	9504931.499999998
Dubai	ssp585	2029	United Arab Emirates	9615564.5	28.581852047659076	2884804.253905364	632.2858638696802	938.2408183275063	326.3309094118542	182.73937378422406	64.83908009610994	300.63966747233894	86354871.6801097	43177435.84005485	129532307.52016455	9615564.5
Dubai	ssp585	2030	United Arab Emirates	9715039.499999998	28.65539223870694	2956492.3859785898	647.9983311734009	959.8454608701222	336.1512014766796	187.28049450154467	67.10964045477057	307.4513485483204	88500812.58330603	44250406.291653015	132751218.87495905	9715039.499999998
Dubai	ssp585	2031	United Arab Emirates	9812313.0	28.677763071451945	3126344.4740857766	685.2261861010035	1011.0337613955758	359.4186108064313	198.03986029720764	72.48932335260145	323.5903972418133	93585232.17719644	46792616.08859822	140377848.26579466	9812313.0
Dubai	ssp585	2032	United Arab Emirates	9912495.0	28.701906342146867	3565325.8221153864	781.4412760800961	1143.329510116828	419.55304204336414	225.84735417943202	86.39307029371417	365.30163806514963	106725873.49722339	53362936.748611696	160088810.2458351	9912495.0
Dubai	ssp585	2033	United Arab Emirates	10014858.0	28.740810066867127	3450111.2171750586	756.1887599287915	1108.607300408784	403.7702194487987	218.54902718581135	82.74390679690259	354.3541475747169	103276993.9374311	51638496.96871555	154915490.90614665	10014858.0
Dubai	ssp585	2034	United Arab Emirates	10117407.0	28.697987036762502	3575209.1390885054	783.6074825399578	1146.308043999138	420.9069210807777	226.4734178550307	86.70610213151318	366.24073357854775	107021724.61704634	53510862.30852317	160532586.9255695	10117407.0
Dubai	ssp585	2035	United Arab Emirates	10218030.999999998	28.81602866044861	3494741.284968128	765.9706925957654	1122.0574578258734	409.8839273656574	221.3761412367584	84.15746382237714	358.5948186511406	104612968.04109064	52306484.02054532	156919452.06163597	10218030.999999998
Dubai	ssp585	2036	United Arab Emirates	10315845.000000002	28.73736046137257	4100038.6467608516	898.6386075092391	1304.4758408318996	492.8013741865785	259.71900651003205	103.32889645901344	416.10911656104787	122732178.70682588	61366089.35341294	184098268.06023884	10315845.000000002
Dubai	ssp585	2037	United Arab Emirates	10411831.0	28.89132054681416	4118713.1122770677	902.7316410470401	1310.103761946376	495.3595201477041	260.9019499037014	103.92036815584805	417.8835316515536	123291187.54465748	61645593.77232874	184936781.31698623	10411831.0
Dubai	ssp585	2038	United Arab Emirates	10507697.0	28.954302331952903	4030879.1495738723	883.4803615504493	1283.6332526385636	483.32747046233476	255.33806343908518	101.13842492354004	409.537701954629	120661930.96056794	60330965.48028397	180992896.4408519	10507697.0
Dubai	ssp585	2039	United Arab Emirates	10604777.0	28.943563799833463	4035796.764398376	884.5581949366419	1285.1152735445785	484.00111632870517	255.6495722190384	101.29417931351702	410.0049651245601	120809136.78798828	60404568.39399414	181213705.1819824	10604777.0
Dubai	ssp585	2040	United Arab Emirates	10703997.0	29.00976281820721	4681533.187226785	1026.0894656935536	1479.7207708353321	572.4581605517751	296.554070116111	121.74642826205337	471.36171197017114	140138866.30326855	70069433.15163428	210208299.45490283	10703997.0
Dubai	ssp585	2041	United Arab Emirates	10805252.499999998	29.05228684080833	4293577.852368154	941.0581594231683	1362.8027247135524	519.3135941327843	271.97884465589345	109.45881553194454	434.4988737798437	128525657.84589146	64262828.92294573	192788486.76883718	10805252.499999998
Dubai	ssp585	2042	United Arab Emirates	10906574.5	28.99702461128539	4273099.289866924	936.5697073681042	1356.6311031378395	516.5083115983692	270.68161983295875	108.81020312047721	432.5530365454403	127912644.45526278	63956322.22763139	191868966.68289417	10906574.5
Dubai	ssp585	2043	United Arab Emirates	11007755.0	29.27583342414915	4397964.554453472	963.937436592553	1394.2617308214562	533.6131423636497	278.59127270700026	112.76502955749814	444.41751585650303	131650410.6784223	65825205.33921115	197475616.01763344	11007755.0
Dubai	ssp585	2044	United Arab Emirates	11111355.5	29.19387111977331	4976756.936365968	1090.7960408473468	1568.6923116717978	612.8997700228958	315.2551667228912	131.09697656544384	499.41335688034104	148976210.79183224	74488105.39591612	223464316.18774837	11111355.5
Dubai	ssp585	2045	United Arab Emirates	11218737.5	29.203702098040456	4714576.248510608	1033.3317804954872	1489.678953687991	576.9846073029836	298.6471994224579	122.79299291522668	474.5014059296905	141127990.3706017	70563995.18530086	211691985.55590257	11218737.5
Dubai	ssp585	2046	United Arab Emirates	11331206.5	29.35762965500693	4852015.049555343	1063.4553533272099	1531.0988663316095	595.8118403228102	307.3533292760077	127.14605784200117	487.5606007100126	145242137.8078218	72621068.9039109	217863206.71173272	11331206.5
Dubai	ssp585	2047	United Arab Emirates	11450607.499999998	29.338414946338673	4580878.970289843	1004.028267460799	1449.3866232652945	558.6699116563034	290.17807821062956	118.55843230931285	461.797724111946	137125843.15763065	68562921.57881533	205688764.73644596	11450607.499999998
Dubai	ssp585	2048	United Arab Emirates	11576156.0	29.32111934643737	5667542.419634914	1242.2010782761567	1776.8742381364113	707.527918415902	359.0133199705216	152.9760531892587	565.0505867517832	169654456.70242256	84827228.35121128	254481685.05363384	11576156.0
Dubai	ssp585	2049	United Arab Emirates	11706260.5	29.508313047280577	5246569.068480257	1149.9329465162323	1650.0055569665153	649.8603360659492	332.34655169128416	139.64266904964012	525.0504343329264	157052873.88428432	78526436.94214216	235579310.82642648	11706260.5
Dubai	ssp585	2050	United Arab Emirates	11840029.5	29.44741720832708	5320785.245524997	1166.1995058685038	1672.3720760758888	660.026935661119	337.04781268653335	141.99329954726406	532.1023258258017	159274490.28567803	79637245.14283901	238911735.42851704	11840029.5
Dubai	ssp585	2051	United Arab Emirates	11976808.0	29.425852164038723	5382770.347238796	1179.7852815865967	1691.0525176882663	668.5180454849269	340.97429007431356	143.95653824115456	537.9920419074688	161129976.83986184	80564988.41993092	241694965.25979275	11976808.0
Dubai	ssp585	2052	United Arab Emirates	12116673.0	29.54607554544697	5784733.621234186	1267.8868210924356	1812.192134508795	723.5815076760764	366.43685547185817	156.6878209399255	576.1858900037898	173162504.48848736	86581252.24424368	259743756.73273104	12116673.0
Dubai	ssp585	2053	United Arab Emirates	12259666.5	29.520873703506275	5667528.558144748	1242.198040141326	1776.8700607010192	707.5260195816328	359.01244190746786	152.97561415773163	565.0492696572053	169654041.76709276	84827020.88354638	254481062.65063915	12259666.5
Dubai	ssp585	2054	United Arab Emirates	12405819.0	29.732974593005395	5848387.748334682	1281.838410593914	1831.3755700733277	732.3012511145004	370.46905811069485	158.7039222593452	582.2341939620451	175067952.3088138	87533976.1544069	262601928.46322072	12405819.0
Dubai	ssp585	2055	United Arab Emirates	12554353.0	29.739040834916427	6280100.429029193	1376.46036800641	1961.4807615155094	791.4399744973102	397.81611461133264	172.37745050966387	623.2547787130038	187991010.46556112	93995505.23278056	281986515.69834167	12554353.0
Dubai	ssp585	2056	United Arab Emirates	12704408.0	29.703172158432185	6691768.802679765	1466.6890526421514	2085.5452028896543	847.8329023946487	423.8934544189952	185.41612041349558	662.3707884244964	200314054.40631673	100157027.20315836	300471081.6094751	12704408.0
Dubai	ssp585	2057	United Arab Emirates	12856019.999999998	29.834276178041485	6055693.801071031	1327.2753536594155	1893.8513667883924	760.6993405304388	383.6009640996166	165.269875253805	601.9320529454253	181273533.69560048	90636766.84780024	271910300.5434007	12856019.999999998
Dubai	ssp585	2058	United Arab Emirates	13009160.999999998	29.80982600010273	6224159.533800039	1364.1993498739923	1944.6218615834357	783.7768381645493	394.2725105178255	170.6056484629111	617.9393725727396	186316453.5791989	93158226.78959945	279474680.3687984	13009160.999999998
Dubai	ssp585	2059	United Arab Emirates	13163284.499999998	30.004352781025993	5769590.740829008	1264.567833606369	1807.6285267154535	721.5071404972848	365.47762211008467	156.20820425904034	574.7470399611295	172709211.5163607	86354605.75818035	259063817.27454105	13163284.499999998
Dubai	ssp585	2060	United Arab Emirates	13317550.000000002	30.03128506875057	6624722.9028220335	1451.994060892512	2065.3395892338995	838.6485325511239	419.6463982320059	183.2925923200012	656.0002041440111	198307075.9185896	99153537.9592948	297460613.8778844	13317550.000000002
Dubai	ssp585	2061	United Arab Emirates	13472263.5	30.054823644666158	6680274.296944781	1464.1697089194154	2082.0811052708923	846.2583125679387	423.16532918237687	185.05205779518624	661.2786005695662	199969973.3247573	99984986.66237865	299954959.98713595	13472263.5
Dubai	ssp585	2062	United Arab Emirates	13628268.500000002	30.19025697683116	6313829.163411008	1383.852967322972	1971.6455855757824	796.0603490701615	399.95267822431515	173.44573231615553	626.4596241324734	189000659.7426417	94500329.87132084	283500989.61396253	13628268.500000002
Dubai	ssp585	2063	United Arab Emirates	13785442.5	30.250625344130775	6210148.979579737	1361.1285434695428	1940.3995027773174	781.8575841617683	393.3850049267194	170.16189566735787	616.6081141860825	185897056.1070053	92948528.05350265	278845584.1605079	13785442.5
Dubai	ssp585	2064	United Arab Emirates	13943672.0	30.094104344634946	6762219.228302677	1482.1302418197763	2106.7768380088883	857.4836456306643	428.35617199982875	187.647479203911	669.0648647957432	202422945.3150292	101211472.6575146	303634417.97254384	13943672.0
Dubai	ssp585	2065	United Arab Emirates	14102842.499999998	30.125352320264373	6378119.308585338	1397.9439580461128	1991.020697820101	804.8672182721247	404.0251697473549	175.48197807767417	632.5683614170348	190925146.37958053	95462573.18979026	286387719.5693708	14102842.499999998
Dubai	ssp585	2066	United Arab Emirates	14262379.5	30.349737063040514	6164124.408092549	1351.0409661572826	1926.5290839729594	775.5528483416058	390.4695553391539	168.70417087357436	612.2349398047331	184519338.37814116	92259669.18907058	276779007.56721175	14262379.5
Dubai	ssp585	2067	United Arab Emirates	14422406.5	30.451320303953654	6775622.26256059	1485.0678931639764	2110.816108607163	859.3196777207893	429.20519393390936	188.07199017095172	670.3383976968698	202824157.0443515	101412078.52217574	304236235.56652725	14422406.5
Dubai	ssp585	2068	United Arab Emirates	14583360.499999998	30.277239060190738	6941354.008337946	1521.392659361753	2160.7626621291065	882.0226565943999	439.70355457606564	193.32117049203046	686.0859386601014	207785236.68105462	103892618.34052731	311677855.02158195	14583360.499999998
Dubai	ssp585	2069	United Arab Emirates	14745310.5	30.444963578265586	6946258.5280986605	1522.467622596978	2162.2407365775407	882.6945086164153	440.0142338426311	193.47651012531347	686.5519575599487	207932050.51565567	103966025.25782783	311898075.7734835	14745310.5
Dubai	ssp585	2070	United Arab Emirates	14908141.499999998	30.55874705829707	6142295.266292203	1346.2564967215903	1919.9504384988825	772.5625549442981	389.08677739245684	168.01278190022524	610.1607728846861	183865896.2125234	91932948.1062617	275798844.3187851	14908141.499999998
Dubai	ssp585	2071	United Arab Emirates	15071899.000000002	30.49239539382267	6500352.746769	1424.7348486069156	2027.858172341205	821.6115248726263	411.76810825658725	179.35344733229235	644.1827691808883	194584130.47012243	97292065.23506121	291876195.7051836	15071899.000000002
Dubai	ssp585	2072	United Arab Emirates	15236658.0	30.617437598869426	6862125.271995752	1504.0274568757927	2136.8855087109114	871.1694050406745	434.6847704955582	190.81177845177635	678.5577625393387	205413572.3468301	102706786.17341505	308120358.52024513	15236658.0
Dubai	ssp585	2073	United Arab Emirates	15402676.000000002	30.682613348554998	6077860.897495158	1332.1338953414156	1900.5318616011425	763.7359290816889	385.00514995162894	165.97196817981123	604.0383317234421	181937092.32861152	90968546.16430576	272905638.4929173	15402676.000000002
Dubai	ssp585	2074	United Arab Emirates	15569546.999999998	30.623722054038197	7622166.875494962	1670.6119179167154	2365.93914264218	975.2846931912511	482.82998744932087	214.8843869286579	750.7755879699823	228164958.3560772	114082479.1780386	342247437.5341158	15569546.999999998
Dubai	ssp585	2075	United Arab Emirates	15736647.5	30.718007474964192	6545406.606861647	1434.6096672573588	2041.4360479855643	827.7832865291534	414.62206764351885	180.78042702575826	648.4637082612801	195932790.5401175	97966395.27005875	293899185.81017625	15736647.5
Dubai	ssp585	2076	United Arab Emirates	15904233.999999998	30.838156906719757	6850667.079754111	1501.5160722748853	2133.4323548846633	869.5997896651072	433.9589455554038	190.44886598169958	677.4690251291092	205070578.2877446	102535289.1438723	307605867.4316169	15904233.999999998
Dubai	ssp585	2077	United Arab Emirates	16072197.499999998	30.789427283827997	6883257.739336855	1508.6592305395964	2143.2541974986407	874.0642635805516	436.02341724886713	191.4811018284324	680.5657326693045	206046159.98360094	103023079.99180047	309069239.9754014	16072197.499999998
Dubai	ssp585	2078	United Arab Emirates	16240390.0	30.97772223520672	6822911.999896393	1495.4327671005906	2125.0678102700085	865.7977239311733	432.20078608733735	189.5697862476674	674.8317859270094	204239746.7481908	102119873.3740954	306359620.1222862	16240390.0
Dubai	ssp585	2079	United Arab Emirates	16408726.999999998	30.98252991076073	6039078.238177735	1323.6335864499258	1888.843936875344	758.4232360245078	382.54844292626956	164.7436146671321	600.3532711854066	180776156.86332446	90388078.43166223	271164235.2949867	16408726.999999998
Dubai	ssp585	2080	United Arab Emirates	16577128.500000002	30.970417931187033	6972383.899245647	1528.1937313415228	2170.1141361012897	886.2733265817558	441.66915859422187	194.30397250110792	689.0343446873321	208714097.70999798	104357048.85499899	313071146.56499696	16577128.500000002
Dubai	ssp585	2081	United Arab Emirates	16745732.0	31.06743469032485	6818450.586724731	1494.4549231177607	2123.723274793617	865.1865714419043	431.9181756301169	189.4284810190552	674.4078702411759	204106197.04150626	102053098.52075313	306159295.5622594	16745732.0
Dubai	ssp585	2082	United Arab Emirates	16914556.5	31.07840446595544	6262328.402797937	1372.5651293803812	1956.12480840472	789.0054503560422	396.69033668723887	171.81456154761779	621.5661118268604	187459015.6022638	93729507.8011319	281188523.4033957	16914556.5
Dubai	ssp585	2083	United Arab Emirates	17083656.000000004	31.156025231280815	6954838.39850326	1524.3481421377123	2164.8264509460505	883.8698333293744	440.55773004094414	193.74825822446942	687.3672018574209	208188883.75029093	104094441.87514547	312283325.6254364	17083656.000000004
Dubai	ssp585	2084	United Arab Emirates	17252901.5	31.228356936455228	6069526.062877946	1330.3070822746297	1898.0199936343117	762.5941709149477	384.47717566828476	165.70798103813942	603.2463702984305	181687594.09216455	90843797.04608227	272531391.13824683	17252901.5
Dubai	ssp585	2085	United Arab Emirates	17422009.5	31.35783999413551	5651805.976804562	1238.7519949160799	1772.1317485163056	705.372241315854	358.016487098928	152.4776367534591	563.5553374443934	169183395.79786512	84591697.89893256	253775093.69679767	17422009.5
Dubai	ssp585	2086	United Arab Emirates	17591067.0	31.486889123939708	5005853.0328724515	1097.1732674789046	1577.46099829019	616.8855366676195	317.09827356383323	132.0185299859147	502.17801714174965	149847184.85421684	74923592.42710842	224770777.28132528	17591067.0
Dubai	ssp585	2087	United Arab Emirates	17760255.5	31.40492383174645	4846433.662573054	1062.2320356324617	1529.4168045013307	595.0472667635927	306.9997735154708	126.96927996173298	487.0302670692068	145075062.3620615	72537531.18103075	217612593.54309225	17760255.5
Dubai	ssp585	2088	United Arab Emirates	17929413.0	31.545444310638445	5658712.171084544	1240.26568133361	1774.21306734041	706.3182953268104	358.4539634428587	152.69637492542708	564.2115519602894	169390128.5493293	84695064.27466466	254085192.82399398	17929413.0
Dubai	ssp585	2089	United Arab Emirates	18098498.0	31.545962169070616	4923407.463359004	1079.1030056677382	1552.6143882998365	605.5916230356405	311.8757175710799	129.40725198953626	494.34418315261877	147379226.56335983	73689613.28167991	221068839.84503973	18098498.0
Dubai	ssp585	2090	United Arab Emirates	18267331.5	31.703237388713095	4607156.994773544	1009.7878344709252	1457.3060279042181	562.2696410376323	291.8426728644723	119.39072963623315	464.29461609270624	137912459.93733907	68956229.96866953	206868689.9060086	18267331.5
Dubai	ssp585	2091	United Arab Emirates	18435944.000000004	31.79099006932725	3956844.904043603	867.2536775986093	1261.321562204784	473.1857929924349	250.64832698695633	98.79355669747707	402.5030972764374	118445760.56909479	59222880.284547396	177668640.8536422	18435944.000000004
Dubai	ssp585	2092	United Arab Emirates	18604440.000000004	31.80130243181683	4779374.499081034	1047.5341367848957	1509.2071935859278	585.8610799838639	302.7518771369064	124.8453317724528	480.65842250136546	143067686.83545867	71533843.41772933	214601530.253188	18604440.000000004
Dubai	ssp585	2093	United Arab Emirates	18772755.0	31.90228964491644	5383187.534814119	1179.8767199592703	1691.1782454506927	668.5751944678482	341.00071703071785	143.96975171935838	538.0316823420837	161142465.09776825	80571232.54888412	241713697.64665237	18772755.0
Dubai	ssp585	2094	United Arab Emirates	18941262.0	31.898210959762533	4298259.690227391	942.0843156662888	1364.213689547843	519.9549417847344	272.27541802560893	109.60710221680162	434.94373383442036	128665805.83236702	64332902.91618351	192998708.74855053	18941262.0
Dubai	ssp585	2095	United Arab Emirates	19110096.5	31.85570284259914	5185753.350287642	1136.6034740356592	1631.6775323057273	641.5294157655909	328.4941494897457	137.71646794887002	519.271831030612	155232392.1189975	77616196.05949876	232848588.17849627	19110096.5
Dubai	ssp585	2096	United Arab Emirates	19279408.499999996	31.97204161387648	4935013.5570376795	1081.6468070219685	1556.1121151619022	607.1814988820342	312.61091140201097	129.77484890500028	495.44697389901916	147726647.96256632	73863323.98128316	221589971.94384947	19279408.499999996
Dubai	ssp585	2097	United Arab Emirates	19449516.0	32.147109913939886	3969485.6712207054	870.0242567059197	1265.131108477335	474.9174049345038	251.44906273010835	99.19392456905379	403.70420089116965	118824154.29408999	59412077.147044994	178236231.441135	19449516.0
Dubai	ssp585	2098	United Arab Emirates	19620382.5	32.15336324882544	5668464.331185248	1242.4031410817095	1777.1520744940465	707.6542076693726	359.07171892052156	153.00525266426106	565.1381851767903	169682053.56745106	84841026.78372553	254523080.3511766	19620382.5
Dublin	ssp585	2024	Ireland	3922866.0	10.729276166924079	12155991.05132136	2664.3268057692076	2511.666442873664	2816.987168664751	46.02429692639427	49.540425080833685	42.50816877195485	562044862.0182841	281022431.00914204	843067293.0274261	3922866.0
Dublin	ssp585	2025	Ireland	3979180.4999999995	10.806635009554151	12100459.082819229	2652.155415412576	2494.930781133296	2809.3800496918566	45.81404505993123	49.435299147602166	42.1927909722603	559477283.8222644	279738641.9111322	839215925.7333966	3979180.4999999995
Dublin	ssp585	2026	Ireland	4034647.0	10.782692094777717	11917411.422230577	2612.0353802150635	2439.765732736716	2784.305027693411	45.12100079500496	49.08877701513903	41.15322457487091	551013885.2639767	275506942.63198835	826520827.8959651	4034647.0
Dublin	ssp585	2027	Ireland	4091243.4999999995	10.914843767091458	13222093.52942048	2897.993102338878	2832.957600656961	2963.0286040207952	50.06071130008334	51.55863226767822	48.562790332488454	611337216.5182823	305668608.25914115	917005824.7774234	4091243.4999999995
Dublin	ssp585	2028	Ireland	4149138.0	10.912001592417093	14191609.025906954	3110.4896495139956	3125.1403530227476	3095.8389460052435	53.73143373617576	53.39399348572443	54.06887398662706	656163771.6832818	328081885.8416409	984245657.5249226	4149138.0
Dublin	ssp585	2029	Ireland	4205770.0	10.8747310634131	12974450.056527307	2843.71508088284	2758.3253211549086	2929.1048406107716	49.12309817745131	51.089825706362205	47.15637064854037	599887163.5391108	299943581.7695554	899830745.3086662	4205770.0
Dublin	ssp585	2030	Ireland	4259797.000000001	11.034976880449307	15289244.308464592	3351.0672456910124	3455.9345477661454	3246.199943615879	57.8872357557748	55.47189449552395	60.30257701602564	706914078.1228719	353457039.06143594	1060371117.1843078	4259797.000000001
Dublin	ssp585	2031	Ireland	4311242.0	10.947175230556887	12428729.602028754	2724.10511825302	2593.8616225389064	2854.348613967134	47.05692355371191	50.056738394492506	44.05710871293123	574655211.9644312	287327605.9822156	861982817.9466467	4311242.0
Dublin	ssp585	2032	Ireland	4359533.5	11.050251925949272	15158536.920279728	3322.419051020357	3416.5432800939943	3228.2948219467194	57.3923591456412	55.22445619045715	59.5602621008252	700870686.3790829	350435343.18954146	1051306029.5686244	4359533.5
Dublin	ssp585	2033	Ireland	4403585.5	10.91733643557428	12849381.61618978	2816.3028199869436	2720.6334624230512	2911.972177550836	48.64957141933567	50.853062327304386	46.446080511366965	594104494.40127	297052247.200635	891156741.6019051	4403585.5
Dublin	ssp585	2034	Ireland	4443295.5	10.974174093980515	12697879.094025854	2783.0967877318367	2674.9751680722793	2891.2184073913945	48.07596149845551	50.566257366864306	45.58566563004669	587099618.0563022	293549809.0281511	880649427.0844533	4443295.5
Dublin	ssp585	2035	Ireland	4478782.499999999	10.973228524771255	12172296.996277662	2667.900711513055	2516.5805632714537	2819.2208597546555	46.08603353422535	49.571293384749225	42.600773683701554	562798784.3060144	281399392.1530072	844198176.4590216	4478782.499999999
Dublin	ssp585	2036	Ireland	4512155.0	11.067645117573162	13671736.445178239	2996.544974285784	2968.4664245839563	3024.6235239876114	51.76312280880444	52.40983802203877	51.116407595570045	632126923.3778545	316063461.68892723	948190385.0667818	4512155.0
Dublin	ssp585	2037	Ireland	4544580.0	11.140376159838272	16202442.06172344	3551.2201779121297	3731.144829570182	3371.2955262540772	61.34473127144688	57.20064225335999	65.48882028953375	749136723.9819239	374568361.99096197	1123705085.9728858	4544580.0
Dublin	ssp585	2038	Ireland	4574798.5	11.040681461257776	15156556.549643913	3321.98499718237	3415.9464560667625	3228.0235382979777	57.38486118304961	55.220707209161354	59.5490151569379	700779121.8874629	350389560.9437314	1051168682.8311943	4574798.5
Dublin	ssp585	2039	Ireland	4601540.999999999	11.063414876630516	15283866.230511341	3349.8884888793405	3454.3137571500965	3245.4632206085844	57.866873593975924	55.46171341462451	60.27203377332723	706665417.1072131	353332708.55360657	1059998125.6608198	4601540.999999999
Dublin	ssp585	2040	Ireland	4624554.0	11.204488428494441	18272303.490443666	4004.8884362617678	4354.938684800934	3654.838187722601	69.18151862919473	61.11903593223391	77.24400132615563	844838915.2874616	422419457.6437308	1267258372.9311924	4624554.0
Dublin	ssp585	2041	Ireland	4647453.5	11.072413919098276	15430912.218797464	3382.1177465858877	3498.6289864965993	3265.606506675176	58.423610448926084	55.74008184209959	61.107139055752484	713464240.9832498	356732120.4916249	1070196361.4748747	4647453.5
Dublin	ssp585	2042	Ireland	4667023.0	11.04017650606493	14644034.44006485	3209.651384123945	3261.487738111428	3157.815030136462	55.44438017635777	54.250466705815434	56.63829364690014	677082130.2441236	338541065.1220618	1015623195.3661854	4667023.0
Dublin	ssp585	2043	Ireland	4680814.0	11.163768297674943	16240454.655430976	3559.551705300082	3742.6006797286173	3376.502730871548	61.48865231353649	57.272602774404795	65.70470185266817	750894275.7023149	375447137.8511574	1126341413.5534723	4680814.0
Dublin	ssp585	2044	Ireland	4692973.5	11.262040070158998	18345922.19318386	4021.024042341811	4377.125143160993	3664.922941522628	69.46024942291987	61.25840132909648	77.66209751674313	848242752.411797	424121376.2058985	1272364128.6176956	4692973.5
Dublin	ssp585	2045	Ireland	4703516.0	11.096059831817335	17753127.028074823	3891.096334920652	4198.4745454569	3583.718124384404	67.2158433041331	60.1361982697031	74.29548833856302	820834252.7368505	410417126.36842525	1231251379.1052756	4703516.0
Dublin	ssp585	2046	Ireland	4711766.5	11.281382589569928	19980913.211306904	4379.378238094807	4869.862162321362	3888.8943138682507	75.65055606039371	64.35355464783339	86.94755747295395	923838258.9650995	461919129.4825497	1385757388.4476492	4711766.5
Dublin	ssp585	2047	Ireland	4718598.0	11.302050046114744	18493425.491256233	4053.353532330276	4421.5781918951325	3685.128872765419	70.01871771723191	61.537635476252504	78.49979995821141	855062720.4804072	427531360.2402036	1282594080.7206109	4718598.0
Dublin	ssp585	2048	Ireland	4725159.000000001	11.361478255004299	20288973.40035423	4446.898279529836	4962.70221929453	3931.0943397651445	76.81691539317484	64.93673431422397	88.69709647212571	938081741.5174823	469040870.75874114	1407122612.2762234	4725159.000000001
Dublin	ssp585	2049	Ireland	4730887.000000001	11.228841910725157	16916190.757284135	3707.658248172008	3946.247176177514	3469.0693201665013	64.04708451904445	58.551818877158766	69.54235016093011	782137635.6655922	391068817.8327961	1173206453.4983883	4730887.000000001
Dublin	ssp585	2050	Ireland	4735207.0	11.305354520484071	18128500.763842955	3973.3700304314752	4311.600876784282	3635.139184078668	68.637061220502	60.84680722788755	76.42731521311646	838190046.9813799	419095023.49068993	1257285070.4720697	4735207.0
Dublin	ssp585	2051	Ireland	4738522.499999999	11.238394329319807	16748672.060561275	3670.9418214930247	3895.7620894939128	3446.121553492137	63.41283510193448	58.23469416860379	68.59097603526513	774392234.8679465	387196117.43397325	1161588352.3019197	4738522.499999999
Dublin	ssp585	2052	Ireland	4741785.5	11.365361863008559	19242700.810813017	4217.578259904365	4647.387192309506	3787.769327499225	72.85557977490387	62.95606650508849	82.75509304471927	889706242.4948627	444853121.24743134	1334559363.742294	4741785.5
Dublin	ssp585	2053	Ireland	4745137.000000001	11.38288506685278	20895838.14647015	4579.909730733327	5145.592964699327	4014.2264967673254	79.1145909304037	66.0855720828384	92.14360977796898	966140762.8720096	483070381.4360048	1449211144.3080144	4745137.000000001
Dublin	ssp585	2054	Ireland	4748638.5	11.278947601374961	18540563.441027034	4063.685137759493	4435.784149360306	3691.5861261586797	70.19718864466121	61.626870939967155	78.76750634935522	857242192.5088828	428621096.2544414	1285863288.7633243	4748638.5
Dublin	ssp585	2055	Ireland	4751792.0	11.406758452850648	20114995.405307166	4408.766116231851	4910.270494759798	3907.2617377039032	76.15821016141729	64.6073816983452	87.70903862448932	930037688.3582127	465018844.17910635	1395056532.5373192	4751792.0
Dublin	ssp585	2056	Ireland	4755254.5	11.461626781054687	23723084.637940675	5199.580194617277	5997.639852539759	4401.520536694794	89.81894497756927	71.4377491064212	108.20014084871731	1096861438.5850284	548430719.2925142	1645292157.8775425	4755254.5
Dublin	ssp585	2057	Ireland	4758650.5	11.416699120147369	20857064.807287954	4571.4114646112	5133.907848781404	4008.9150804409965	78.96778959863114	66.01217141695213	91.9234077803102	964348037.2950786	482174018.6475393	1446522055.942618	4758650.5
Dublin	ssp585	2058	Ireland	4760700.0	11.487766120406086	22922416.57063029	5024.091303151987	5756.342626774986	4291.839979528989	86.78750272709453	69.92202798118382	103.65297747300528	1059841719.5416378	529920859.7708189	1589762579.3124566	4760700.0
Dublin	ssp585	2059	Ireland	4761802.0	11.419019593117742	21320178.587078266	4672.915854702229	5273.476385156568	4072.3553242478893	80.72120369887047	66.88887846707178	94.5535289306691	985760583.5335612	492880291.7667806	1478640875.3003418	4761802.0
Dublin	ssp585	2060	Ireland	4762236.0	11.484732341354743	21926750.380351335	4805.863097063449	5456.2788434032445	4155.447350723652	83.01777007531044	68.03716165529177	97.9983784953292	1013806059.9093657	506903029.9546828	1520709089.8640485	4762236.0
Dublin	ssp585	2061	Ireland	4763023.0	11.527690132377172	21973249.235861227	4816.05462703822	5470.292197118557	4161.817056957884	83.19382130171309	68.1251872684931	98.26245533493307	1015955982.7514218	507977991.3757109	1523933974.1271327	4763023.0
Dublin	ssp585	2062	Ireland	4764214.0	11.579808232888386	25001801.939017728	5479.847000332795	6383.006710398597	4576.687290266993	94.66034906393362	73.85845114960335	115.46224697826396	1155984260.0818474	577992130.0409237	1733976390.1227713	4764214.0
Dublin	ssp585	2063	Ireland	4764992.999999999	11.710703619658155	25609977.92947053	5613.145847555328	6566.292625329579	4659.999069781076	96.96298915719493	75.00977119623401	118.91620711815577	1184103908.1791291	592051954.0895646	1776155862.2686937	4764992.999999999
Dublin	ssp585	2064	Ireland	4764335.5	11.621294864973306	25151376.150777973	5512.630389211753	6428.083870107164	4597.176908316342	95.22665812960507	74.14160568243909	116.3117105767709	1162899978.9940574	581449989.4970287	1744349968.491086	4764335.5
Dublin	ssp585	2065	Ireland	4762213.5	11.761996631548698	27910858.32129135	6117.4483991872885	7259.708633823525	4975.188164551051	105.6744468983347	79.36550006680389	131.98339372986544	1290487501.000289	645243750.5001445	1935731251.5004334	4762213.5
Dublin	ssp585	2066	Ireland	4758876.5	11.782146687628392	27003648.124561004	5918.607808123102	6986.302821110268	4850.912795135935	102.23962111632468	77.64808717579889	126.83115505685043	1248541696.0313528	624270848.0156764	1872812544.047029	4758876.5
Dublin	ssp585	2067	Ireland	4754275.0	11.697381973989783	26223627.53555654	5747.644391355001	6751.22812305413	4744.060659655872	99.28635313138872	76.17145318333091	122.40125307944658	1212476634.575853	606238317.2879266	1818714951.8637795	4754275.0
Dublin	ssp585	2068	Ireland	4748370.0	11.732490969861466	27140829.99399633	5948.675067177421	7027.645302309956	4869.704832044884	102.7590110258065	77.9077821305398	127.61023992107319	1254884442.135119	627442221.0675595	1882326663.2026784	4748370.0
Dublin	ssp585	2069	Ireland	4740965.0	11.59378453091891	22964876.16083859	5033.397514704491	5769.138667659679	4297.656361749303	86.94826072525936	70.00240698026623	103.89411447025245	1061804882.7604345	530902441.38021725	1592707324.1406517	4740965.0
Dublin	ssp585	2070	Ireland	4731966.5	11.686531327276471	27572048.9976976	6043.188821413315	7157.601714384312	4928.775928442319	104.3916670044805	78.7241101198768	130.05922388908414	1274822300.30001	637411150.150005	1912233450.450015	4731966.5
Dublin	ssp585	2071	Ireland	4721669.0	11.753172235631432	27095384.795048863	5938.714475627292	7013.949488928529	4863.479462326053	102.5869490917852	77.82175116352914	127.35214702004119	1252783236.1977353	626391618.0988677	1879174854.296603	4721669.0
Dublin	ssp585	2072	Ireland	4710249.0	11.844047496571537	29148085.84733101	6388.6215555795425	7632.571723862874	5144.67138729621	110.35876484357996	81.70765903942653	139.00987064773355	1347691999.6892345	673845999.8446172	2021537999.5338516	4710249.0
Dublin	ssp585	2073	Ireland	4697683.5	11.829564168621879	29195763.68194005	6399.071491932207	7646.940386347789	5151.202597516627	110.53927985116663	81.79791654321986	139.28064315911345	1349896433.8535101	674948216.9267551	2024844650.7802653	4697683.5
Dublin	ssp585	2074	Ireland	4684147.0	11.822573525056889	27374130.628296793	5999.809452777521	7097.955082510095	4901.663823044948	103.64232013822902	78.34943668675106	128.93520358970696	1265671339.0866365	632835669.5433183	1898507008.6299548	4684147.0
Dublin	ssp585	2075	Ireland	4670223.0	12.046738430875445	33334882.96083896	7306.275717444297	8894.346196426912	5718.205238461683	126.21056933315927	89.63356128421619	162.78757738210234	1541272909.3843102	770636454.6921551	2311909364.0764656	4670223.0
Dublin	ssp585	2076	Ireland	4656178.5	11.920185358793162	32164506.730641097	7049.754899866683	8541.630072257693	5557.879727475674	121.77935982446566	87.41795652986937	156.14076311906183	1487159349.738386	743579674.869193	2230739024.6075788	4656178.5
Dublin	ssp585	2077	Ireland	4641964.0	11.966294796889029	31396667.129443854	6881.4612886453715	8310.226356828389	5452.696220462354	118.87221077770019	85.96438200648664	151.78003954891358	1451657488.8958561	725828744.4479281	2177486233.3437843	4641964.0
Dublin	ssp585	2078	Ireland	4627844.5	12.10842275966722	32836425.105387054	7197.0246806329205	8744.126020811269	5649.923340454572	124.32333757659151	88.6899454059323	159.95672974725068	1518226193.1267388	759113096.5633694	2277339289.6901083	4627844.5
Dublin	ssp585	2079	Ireland	4613828.0	12.151269871606921	32811815.157500148	7191.630719452229	8736.70932418782	5646.55211471664	124.23016084224642	88.64335703875976	159.8169646457331	1517088326.6454315	758544163.3227158	2275632489.9681473	4613828.0
Dublin	ssp585	2080	Ireland	4600920.999999999	12.243140345437071	36862438.25417096	8079.438521462271	9957.445051951627	6201.4319909729165	139.56639129445517	96.31147226486414	182.82131032404624	1704373089.347591	852186544.6737955	2556559634.021386	4600920.999999999
Dublin	ssp585	2081	Ireland	4589597.0	12.215061673684907	35805503.269497156	7847.7815385200665	9638.916700406095	6056.6463766340385	135.56468634410277	94.31061978968793	176.8187528985176	1655504603.4203427	827752301.7101713	2483256905.130514	4589597.0
Dublin	ssp585	2082	Ireland	4578503.0	12.177207516093373	34301001.84977451	7518.027802690445	9185.505313640366	5850.550291740525	129.86843173391566	91.46249248459438	168.27437098323688	1585942418.8741174	792971209.4370587	2378913628.3111763	4578503.0
Dublin	ssp585	2083	Ireland	4567018.5	12.19458185288445	34319862.2820201	7522.161596059342	9191.189279522598	5853.133912596086	129.9398399909772	91.49819661312515	168.38148336882927	1586814450.5327723	793407225.2663862	2380221675.7991586	4567018.5
Dublin	ssp585	2084	Ireland	4555642.0	12.289277172397764	36022317.24106883	7895.302409001531	9704.257897318108	6086.346920684953	136.38557462571427	94.72106393049368	178.0500853209348	1665529222.4103663	832764611.2051831	2498293833.6155496	4555642.0
Dublin	ssp585	2085	Ireland	4544706.0	12.26738208293681	36970958.1302764	8103.22369978675	9990.149672147785	6216.2977274257155	139.97726285393594	96.51690804460452	183.43761766326736	1709390618.4436898	854695309.2218449	2564085927.665535	4544706.0
Dublin	ssp585	2086	Ireland	4534423.5	12.396637507644831	41182996.84909692	9026.410268295356	11259.531203847118	6793.289332743594	155.9246356219797	104.4905944286264	207.35867681533296	1904138599.9566967	952069299.9783484	2856207899.9350452	4534423.5
Dublin	ssp585	2087	Ireland	4524402.5	12.286024690126148	36321805.00495979	7960.943562731056	9794.514483696206	6127.372641765907	137.5194775475693	95.2880153914212	179.7509397037173	1679376349.9889896	839688174.9944948	2519064524.9834843	4524402.5
Dublin	ssp585	2088	Ireland	4514061.5	12.359502219397275	39008927.22850678	8549.901858302997	10604.332140107626	6495.47157649837	147.693301349502	100.37492729238755	195.0116754066165	1803618234.7504528	901809117.3752264	2705427352.125679	4514061.5
Dublin	ssp585	2089	Ireland	4503524.0	12.41146806635397	38541017.58219384	8447.346319385093	10463.318274095505	6431.374364674681	145.92172942207083	99.48914132867196	192.35431751546957	1781983946.6460388	890991973.3230194	2672975919.969058	4503524.0
Dublin	ssp585	2090	Ireland	4492680.499999999	12.509581539130993	40987875.68509882	8983.643985775227	11200.72756538194	6766.5604061685135	155.18587936997554	104.12121630262432	206.2505424373268	1895116970.4381208	947558485.2190604	2842675455.6571813	4492680.499999999
Dublin	ssp585	2091	Ireland	4481802.5	12.496208612638942	39831520.11310116	8730.196189173	10852.236845053878	6608.155533292122	150.80775405107659	101.93215364317484	199.68335445897822	1841651670.4750369	920825835.2375184	2762477505.7125554	4481802.5
Dublin	ssp585	2092	Ireland	4471176.0	12.383459966686292	37925419.936113514	8312.420807915434	10277.795695824723	6347.045920006143	143.59098989365486	98.32377156446398	188.8582082228457	1753521150.5984583	876760575.2992291	2630281725.8976874	4471176.0
Dublin	ssp585	2093	Ireland	4460422.000000001	12.549964964006515	42955240.175323516	9414.847161714886	11793.631932298971	7036.0623911308	162.63459885966992	107.84557604747151	217.42362167186832	1986080109.4186938	993040054.7093469	2979120164.128041	4460422.000000001
Dublin	ssp585	2094	Ireland	4449380.0	12.631819921941934	41959279.37809941	9196.55438424111	11493.479363272529	6899.62940520969	158.86375078443228	105.96015200985269	211.76734955901185	1940030828.3285632	970015414.1642816	2910046242.4928446	4449380.0
Dublin	ssp585	2095	Ireland	4437914.5	12.599252827576988	41724694.40452704	9145.138499622506	11422.78252192195	6867.494477323063	157.9755789823488	105.51606610881095	210.43509185588658	1929184548.6178923	964592274.3089461	2893776822.9268384	4437914.5
Dublin	ssp585	2096	Ireland	4425346.0	12.657690212936917	43444142.11132384	9522.003750427286	11940.972241778521	7103.03525907605	164.48565055717162	108.77110189622236	220.20019921812084	2008684997.8230736	1004342498.9115368	3013027496.7346106	4425346.0
Dublin	ssp585	2097	Ireland	4411607.0	12.80039777350093	47094808.89183218	10322.149894100347	13041.173189328982	7603.126598871713	178.3075899758538	115.68207160556345	240.93310834614414	2177477365.1638174	1088738682.5819087	3266216047.745726	4411607.0
Dublin	ssp585	2098	Ireland	4397071.0	12.90061145673171	48202347.99524031	10564.898190737746	13374.952097205403	7754.844284270087	182.50088925829255	117.77872124678282	247.2230572698023	2228685585.0388374	1114342792.5194187	3343028377.558256	4397071.0
Helsinki	ssp585	2024	Finland	4478541.499999999	6.647286971146658	14641322.528858976	3209.0569926259877	3121.2520713406834	3296.861913911292	60.8085764093228	63.02700268527059	58.59015013337507	351549209.8614541	175774604.93072706	527323814.7921812	4478541.499999999
Helsinki	ssp585	2025	Finland	4494859.5	6.66058033502214	17273894.16972079	3786.05899610255	3914.629826120956	3657.4881660841434	71.7422153248543	68.49382214303633	74.99060850667229	414759242.8639133	207379621.43195665	622138864.29587	4494859.5
Helsinki	ssp585	2026	Finland	4507386.500000001	6.64220458308763	17565137.0904709	3849.8930609244917	4002.4016652511264	3697.384456597857	72.95181011147295	69.09861953634567	76.80500068660028	421752205.31424206	210876102.65712103	632628307.9713631	4507386.500000001
Helsinki	ssp585	2027	Finland	4518215.5	6.816405156513452	18685955.406208824	4095.551869853352	4340.182527528309	3850.921212178395	77.60681078229265	71.4261198717555	83.78750169282979	448663899.4265291	224331949.71326455	672995849.1397936	4518215.5
Helsinki	ssp585	2028	Finland	4528517.0	6.687167916243668	16699659.459402563	3660.1993335670477	3741.572790134641	3578.8258769994545	69.35729448246121	67.3013617218398	71.41322724308257	400971433.85352284	200485716.92676142	601457150.7802843	4528517.0
Helsinki	ssp585	2029	Finland	4538976.0	6.674786273388747	18365932.737606216	4025.409915091136	4243.737339730262	3807.0824904520096	76.2776874836233	70.76155822242082	81.79381674482573	440979913.498122	220489956.749061	661469870.247183	4538976.0
Helsinki	ssp585	2030	Finland	4549508.000000001	6.896925033745416	18877033.164273623	4137.431926415499	4397.767605301262	3877.096247529737	78.40039800288042	71.82291348204939	84.97788252371146	453251820.68414694	226625910.34207347	679877731.0262204	4549508.000000001
Helsinki	ssp585	2031	Finland	4559133.0	6.6318957598603	16348991.336181698	3583.3405668337073	3635.891985876298	3530.789147791117	67.90089398836909	66.57316147479374	69.2286265019445	392551627.4187605	196275813.70938024	588827441.1281407	4559133.0
Helsinki	ssp585	2032	Finland	4567376.5	6.842513478353152	18536204.49713061	4062.729752795113	4295.052116573231	3830.4073890169957	76.98486289615735	71.11514592868787	82.85457986362684	445068267.0197759	222534133.50988796	667602400.5296639	4567376.5
Helsinki	ssp585	2033	Finland	4574039.5	7.118693655837321	20378928.590995885	4466.614485697091	4850.39362431345	4082.835347080732	84.63809426526734	74.94176161324285	94.33442691729172	489313463.9898078	244656731.9949039	733970195.9847116	4574039.5
Helsinki	ssp585	2034	Finland	4578791.5	7.112091946264889	20168724.390192255	4420.542332096295	4787.044413112356	4054.040251080234	83.76507079481684	74.5052498780176	93.02489171161601	484266302.39928645	242133151.19964322	726399453.5989296	4578791.5
Helsinki	ssp585	2035	Finland	4581184.999999999	7.224767107839041	20123116.918760337	4410.546173974231	4773.299695694518	4047.7926522539447	83.57565311031883	74.41054103576862	92.74076518486908	483171232.57112926	241585616.28556463	724756848.8566939	4581184.999999999
Helsinki	ssp585	2036	Finland	4580452.0	7.133655880597942	20388955.837471306	4468.812238349238	4853.415534210153	4084.208942488324	84.67973958673834	74.96258427397836	94.39689489949835	489554225.7494488	244777112.8747244	734331338.6241732	4580452.0
Helsinki	ssp585	2037	Finland	4576428.5	7.358558353464017	21936633.561071146	4808.029273658793	5319.8389577607895	4296.219589556795	91.1075796214782	78.1765042913483	104.03865495160817	526715136.57423115	263357568.28711557	790072704.8613467	4576428.5
Helsinki	ssp585	2038	Finland	4568958.000000001	7.055389671984249	21057218.690076947	4615.280808783351	5054.809818557059	4175.751799009645	87.45517962325766	76.35030429223801	98.5600549542773	505599721.4586146	252799860.7293073	758399582.1879219	4568958.000000001
Helsinki	ssp585	2039	Finland	4558459.0	7.483005676784317	23873112.765723497	5232.463071938759	5903.435430395744	4561.490713481774	99.15019622589219	82.19781259355527	116.10257985822902	573211464.5505439	286605732.27527195	859817196.8258159	4558459.0
Helsinki	ssp585	2040	Finland	4546919.5	7.3059633304164615	25117832.42684437	5505.2783401296365	6278.5564241582	4732.000256101072	104.31978595880562	84.78260746001203	123.85696445759928	603098123.5257593	301549061.76287967	904647185.2886391	4546919.5
Helsinki	ssp585	2041	Finland	4537002.0	7.174901640861521	21279597.129162453	4664.021288582914	5121.827978281457	4206.214598884371	88.37876533611005	76.81209714866424	99.94543352355596	510939195.7032846	255469597.8516423	766408793.5549269	4537002.0
Helsinki	ssp585	2042	Finland	4526093.000000001	7.2345575384788345	23221874.349595286	5089.725884842165	5707.171798137928	4472.2799715464025	96.44546235299461	80.8454456571065	112.04547904888273	557574738.4166799	278787369.2083399	836362107.6250198	4526093.000000001
Helsinki	ssp585	2043	Finland	4512019.999999999	7.401774278464465	24094526.719168212	5280.992157625273	5970.1629232147	4591.821392035845	100.06977622145584	82.65760259133711	117.48194985157458	578527780.7666769	289263890.38333845	867791671.1500154	4512019.999999999
Helsinki	ssp585	2044	Finland	4497451.0	7.443564234976033	24011550.45002503	5262.80557808704	5945.156376349631	4580.454779824449	99.72515784477514	82.48529340299677	116.9650222865535	576535457.8875759	288267728.94378793	864803186.8313638	4497451.0
Helsinki	ssp585	2045	Finland	4483135.0	7.538698775081943	24555777.62074922	5382.088245643028	6109.170044239114	4655.006447046942	101.98545089069268	83.61543992595554	120.35546185542984	589602763.2130445	294801381.60652226	884404144.8195667	4483135.0
Helsinki	ssp585	2046	Finland	4468865.000000001	7.4018287246970225	23370276.59404602	5122.2524041738325	5751.89576221897	4492.609046128695	97.06180894348958	81.15361895235395	112.96999893462511	561137988.3673246	280568994.1836623	841706982.5509869	4468865.000000001
Helsinki	ssp585	2047	Finland	4454675.499999999	7.1658545974384245	23920597.154530544	5242.870609211537	5917.745794145814	4567.99542427726	99.34740915384538	82.29641905753186	116.39839925015886	574351600.5821744	287175800.2910872	861527400.8732617	4454675.499999999
Helsinki	ssp585	2048	Finland	4440510.5	7.821640344934945	28149669.770490743	6169.790634627471	7192.260829092724	5147.320440162219	116.91166161815212	91.07854528968525	142.744777946619	675894827.5452701	337947413.77263504	1013842241.3179052	4440510.5
Helsinki	ssp585	2049	Finland	4426531.5	7.640677832076477	26144814.39419355	5730.370278178771	6588.05783897576	4872.682717381782	108.58506399700642	86.91524647911241	130.2548815149005	627756736.0556052	313878368.0278026	941635104.0834078	4426531.5
Helsinki	ssp585	2050	Finland	4412803.000000001	7.629601223256485	25778310.0001501	5650.040547977467	6477.604459948968	4822.476636005967	107.06289204801635	86.15416050461738	127.97162359141534	618956688.8001206	309478344.4000603	928435033.2001809	4412803.000000001
Helsinki	ssp585	2051	Finland	4399255.5	7.681314531817606	25897868.15714065	5676.24507553704	6513.635685343381	4838.854465730699	107.55944291016613	86.40243593569227	128.71644988463999	621827370.4301225	310913685.21506125	932741055.6451838	4399255.5
Helsinki	ssp585	2052	Finland	4386056.0	7.858735507649306	28754285.595879998	6302.309171699089	7374.473817566197	5230.14452583198	119.42276179670534	92.33409537896186	146.5114282144488	690412110.069879	345206055.0349395	1035618165.1048186	4386056.0
Helsinki	ssp585	2053	Finland	4373457.0	7.852478318614735	27760572.84221637	6084.509116101581	7074.998741119623	5094.019491083538	115.29565799232037	90.27054347676938	140.32077250787142	666552316.4828448	333276158.2414224	999828474.7242672	4373457.0
Helsinki	ssp585	2054	Finland	4361424.499999999	7.92533557825362	30277380.06078152	6636.138095513121	7833.4885878104915	5438.787603215751	125.74850224570082	95.49696560345961	156.00003888794197	726982758.2900242	363491379.1450121	1090474137.4350362	4361424.499999999
Helsinki	ssp585	2055	Finland	4349894.5	8.022031098688318	29042664.652210988	6365.51554020999	7461.382574268687	5269.648506151294	120.62046233551857	92.9329456483685	148.3079790226687	697336308.9729456	348668154.4864728	1046004463.4594183	4349894.5
Helsinki	ssp585	2056	Finland	4339064.5	7.8879485859101	28498333.711976357	6246.210128651715	7297.337633376059	5195.082623927372	118.35973831239994	91.80258363680917	144.91689298799068	684266512.063173	342133256.0315865	1026399768.0947596	4339064.5
Helsinki	ssp585	2057	Finland	4329185.5	8.174814569711039	32198320.350922883	7057.166104311227	8412.402099907886	5701.930108714567	133.72658238023658	99.4860056707275	167.96715908974573	773105985.1951956	386552992.5975978	1159658977.7927933	4329185.5
Helsinki	ssp585	2058	Finland	4320488.499999999	8.118215594326863	29303495.3850004	6422.68391999945	7539.989096479195	5305.378743519706	121.70374873355158	93.47458884738498	149.93290861971818	703599051.8255113	351799525.91275567	1055398577.738267	4320488.499999999
Helsinki	ssp585	2059	Finland	4312568.999999999	8.16685413373553	34316222.44402624	7521.36382334758	9050.673963582874	5992.053683112288	142.52268744534325	103.88405820328079	181.16131668740564	823958413.7191219	411979206.85956097	1235937620.578683	4312568.999999999
Helsinki	ssp585	2060	Finland	4305081.5	8.001267979849565	28208864.696301296	6182.7648649421135	7210.1003957753555	5155.4293341088705	117.15751093689371	91.20146994905605	143.1135519247314	677316142.4132061	338658071.20660305	1015974213.6198092	4305081.5
Helsinki	ssp585	2061	Finland	4298154.0	8.572128239082588	33651968.75019799	7375.773972645497	8850.48791886751	5901.060026423485	139.7638983115939	102.50466363640615	177.02313298678166	808009180.9395939	404004590.46979696	1212013771.409391	4298154.0
Helsinki	ssp585	2062	Finland	4291699.000000001	8.328434287436178	33666648.319870956	7378.991412573819	8854.91189876895	5903.070926378687	139.82486573665778	102.53514734893808	177.11458412437742	808361648.4922665	404180824.24613327	1212542472.7383997	4291699.000000001
Helsinki	ssp585	2063	Finland	4285402.999999999	8.267042567048371	31743071.671728656	6957.385571885096	8275.203867821958	5639.567275948235	131.8358362376349	98.5406325994266	165.1310398758431	762175120.6407281	381087560.32036406	1143262680.9610922	4285402.999999999
Helsinki	ssp585	2064	Finland	4278969.999999999	8.32533485016997	33845618.55964163	7418.217766496157	8908.848135412167	5927.587397580149	140.56816781737083	102.90679838929461	178.22953724544703	812658859.093023	406329429.5465115	1218988288.6395345	4278969.999999999
Helsinki	ssp585	2065	Finland	4272182.5	8.764994935508437	37403055.92219853	8197.930065138768	9980.952546045755	6414.90758423178	155.34297393587963	110.29420144854902	200.39174642321026	898075616.4572366	449037808.2286183	1347113424.685855	4272182.5
Helsinki	ssp585	2066	Finland	4265184.5	8.74678389789251	36681565.769089304	8039.795237060032	9763.517157437494	6316.07331668257	152.34646941810493	108.79594918966166	195.8969896465482	880752093.0700237	440376046.5350118	1321128139.6050355	4265184.5
Helsinki	ssp585	2067	Finland	4257936.5	8.487797251548812	34624626.89296833	7588.9593190061205	9143.617770113366	6034.300867898875	143.80355776709916	104.52449336415879	183.0826221700396	831363437.4203395	415681718.71016973	1247045156.1305091	4257936.5
Helsinki	ssp585	2068	Finland	4250023.5	8.584182999187462	36484222.223031245	7996.541857102102	9704.04375999534	6289.0399542088635	151.52685902596272	108.38614399359054	194.66757405833482	876013725.5112708	438006862.7556354	1314020588.2669063	4250023.5
Helsinki	ssp585	2069	Finland	4241403.5	8.635926238136044	35607813.91168807	7804.452364204966	9439.92070726178	6168.984021148153	147.88694591968158	106.56618744044997	189.20770439891308	854970500.1631861	427485250.08159304	1282455750.244779	4241403.5
Helsinki	ssp585	2070	Finland	4231871.999999999	8.748631035270815	38124979.361757234	8356.159860110536	10198.518514131938	6513.801206089136	158.3412779859109	111.79335347356465	204.8892024982571	915409543.3792843	457704771.68964213	1373114315.0689263	4231871.999999999
Helsinki	ssp585	2071	Finland	4221379.0	8.625287063121995	36195676.94126437	7933.299055618951	9617.084907956007	6249.513203281894	150.32846811699335	107.78694853910586	192.86998769488082	869085535.4099684	434542767.7049842	1303628303.1149526	4221379.0
Helsinki	ssp585	2072	Finland	4210059.5	8.753355306491237	36489904.483289585	7997.787284008038	9705.756221991003	6289.818346025074	151.5504586807354	108.3979438209769	194.7029735404939	876150160.8708571	438075080.43542856	1314225241.3062856	4210059.5
Helsinki	ssp585	2073	Finland	4197854.0	8.614485022969326	34632973.82500945	7590.788783563078	9146.133283879182	6035.444283246974	143.83822437961348	104.54182667041593	183.13462208881106	831563853.5615753	415781926.78078765	1247345780.3423629	4197854.0
Helsinki	ssp585	2074	Finland	4184697.5	8.946187387758677	38862946.93759862	8517.90617810317	10420.919701371811	6614.892654834532	161.40621680101503	113.3258228811167	209.48661072091335	933128702.1287149	466564351.06435746	1399693053.1930723	4184697.5
Helsinki	ssp585	2075	Finland	4170829.5	8.832954242292601	36982762.2405885	8105.810902046158	9854.288696793417	6357.3331072988985	153.5974034519178	109.4214162065681	197.77339069726747	887984047.7899551	443992023.89497757	1331976071.6849327	4170829.5
Helsinki	ssp585	2076	Finland	4156400.4999999995	8.902940239212235	39680173.115650274	8697.024244525452	10667.207042702445	6726.841446348457	164.80033371865062	115.0228813399345	214.57778609736667	952750919.7669054	476375459.8834527	1429126379.6503582	4156400.4999999995
Helsinki	ssp585	2077	Finland	4141551.4999999995	8.87549884273746	38365008.13337956	8408.76890594557	10270.855952155107	6546.681859736031	159.338169343974	112.29179915259616	206.3845395353517	921172815.4362684	460586407.7181342	1381759223.1544027	4141551.4999999995
Helsinki	ssp585	2078	Finland	4126633.5	9.121642062012334	40226629.49898263	8816.795506625695	10831.892528090279	6801.698485161109	167.0698851662562	116.15765706373729	217.98211326877507	965871750.1704173	482935875.08520865	1448807625.255626	4126633.5
Helsinki	ssp585	2079	Finland	4111580.0	9.031211009525446	38333558.09680996	8401.875747245382	10261.37785894235	6542.373635548413	159.2075505458395	112.22648975352895	206.18861133814997	920417676.3097061	460208838.15485305	1380626514.464559	4111580.0
Helsinki	ssp585	2080	Finland	4096288.4999999995	9.349109562686746	43485219.93851128	9531.007109810054	11813.933482468776	7248.080737151335	180.60351543348264	122.9244721973505	238.2825586696147	1044112967.2476755	522056483.62383777	1566169450.8715134	4096288.4999999995
Helsinki	ssp585	2081	Finland	4081060.0000000005	9.103770754225362	39711493.05616065	8703.888889020876	10676.645928883654	6731.131849158097	164.93041219973776	115.08792058047808	214.77290381899735	953502935.1888477	476751467.59442383	1430254402.7832716	4081060.0000000005
Helsinki	ssp585	2082	Finland	4066121.0	9.214807109856707	41709538.86795491	9141.81673818126	11278.796721479182	7004.836754883338	173.22872822797575	119.23707859459708	227.22037786135442	1001477523.8927641	500738761.94638205	1502216285.8391461	4066121.0
Helsinki	ssp585	2083	Finland	4051626.0	9.421343493989362	42372099.91233216	9287.035597222852	11478.47265266137	7095.598541784332	175.98048742277848	120.61295819199847	231.34801665355855	1017386114.880822	508693057.440411	1526079172.3212328	4051626.0
Helsinki	ssp585	2084	Finland	4037632.5	9.710655041734856	46232309.03687083	10133.108829998448	12641.823347727815	7624.394312269081	192.01277009688982	128.6290995290541	255.39644066472553	1110072650.8789852	555036325.4394926	1665108976.3184776	4037632.5
Helsinki	ssp585	2085	Finland	4023866.0000000005	9.699999985417826	46663777.32759235	10227.677222485356	12771.854887397316	7683.499557573398	193.80475114729208	129.52509005425526	258.0844122403289	1120432530.3491952	560216265.1745976	1680648795.5237927	4023866.0000000005
Helsinki	ssp585	2086	Finland	4010287.5000000005	9.62245476525726	45682023.28130093	10012.498253435184	12475.983804953328	7549.0127019170395	189.7273144388656	127.48637170004201	251.96825717768925	1096859874.3564177	548429937.1782088	1645289811.5346265	4010287.5000000005
Helsinki	ssp585	2087	Finland	3997058.5	9.731414916048465	46440921.54925835	10178.832120384755	12704.692872008989	7652.971368760523	192.87918294138905	129.06230595130376	256.69605993147434	1115081594.8287213	557540797.4143606	1672622392.243082	3997058.5
Helsinki	ssp585	2088	Finland	3984349.9999999995	9.809029698711903	47616116.28845831	10436.409049524473	13058.8611495761	7813.956949472845	197.76002064943265	131.50272480532556	264.0173164935398	1143298907.9290128	571649453.9645064	1714948361.8935192	3984349.9999999995
Helsinki	ssp585	2089	Finland	3972205.5	9.848761340893553	47847819.59138663	10487.193335097803	13128.68954223943	7845.697127956177	198.72233453690012	131.98388174905926	265.4607873247409	1148862279.1959324	574431139.5979662	1723293418.7938986	3972205.5
Helsinki	ssp585	2090	Finland	3960379.5	9.772106273344473	46439286.67361392	10178.473791476386	12704.20016975998	7652.747413192792	192.8723929495459	129.05891095538217	256.6858749437096	1115042340.2299724	557521170.1149862	1672563510.3449585	3960379.5
Helsinki	ssp585	2091	Finland	3948873.5	9.933759867244678	49627627.50551799	10877.288220386868	13665.070009511892	8089.506431261842	206.11426141557268	135.67984518839555	276.54867764274985	1191596811.181338	595798405.590669	1787395216.772007	3948873.5
Helsinki	ssp585	2092	Finland	3937768.0	9.919645808255613	47743845.94331809	10464.404590315658	13097.35501816398	7831.454162467336	198.29050950807022	131.76796923464428	264.81304978149603	1146365793.3933096	573182896.6966548	1719548690.0899644	3937768.0
Helsinki	ssp585	2093	Finland	3926879.9999999995	10.141367779498683	51451766.50638387	11277.099508247884	14214.810530320789	8339.388486174978	213.69030487727196	139.46786691924518	287.9127428352987	1235395766.0344942	617697883.0172471	1853093649.0517411	3926879.9999999995
Helsinki	ssp585	2094	Finland	3916140.5	10.099139232685665	50587554.029600635	11087.683074980325	13954.362934577897	8221.003215382752	210.10104370740234	137.6732363343104	282.5288510804943	1214645371.8835022	607322685.9417511	1821968057.8252535	3916140.5
Helsinki	ssp585	2095	Finland	3905399.5000000005	10.083564324932489	49173286.36350641	10777.706600219946	13528.145281782374	8027.267918657516	204.22728447100653	134.73635671611248	273.71821222590063	1180687737.2799244	590343868.6399622	1771031605.9198866	3905399.5000000005
Helsinki	ssp585	2096	Finland	3894464.5	10.343411546575478	52997745.75615469	11615.94427532094	14680.722085046244	8551.166465595637	220.1110907831647	142.67825987219155	297.54392169413785	1272515895.2200913	636257947.6100457	1908773842.830137	3894464.5
Helsinki	ssp585	2097	Finland	3883185.4999999995	10.22659142853314	52189094.598584086	11438.705665442449	14437.018996463317	8440.392334421582	216.7525877786237	140.99900836992109	292.50616718732635	1253099570.298813	626549785.1494066	1879649355.4482198	3883185.4999999995
Helsinki	ssp585	2098	Finland	3871401.5	10.325267461294214	51830003.265034854	11360.000715623442	14328.79969046218	8391.201740784702	215.2612038718068	140.2533164165126	290.2690913271009	1244477516.2235394	622238758.1117697	1866716274.335309	3871401.5
Istanbul	ssp585	2024	Turkey		14.731734889725397	0.0	0.0	0.0	0.0	0.0	0.0	0.0	0.0	0.0	0.0
Istanbul	ssp585	2025	Turkey		14.762029020014205	0.0	0.0	0.0	0.0	0.0	0.0	0.0	0.0	0.0	0.0
Istanbul	ssp585	2026	Turkey		14.810680325964302	0.0	0.0	0.0	0.0	0.0	0.0	0.0	0.0	0.0	0.0
Istanbul	ssp585	2027	Turkey		14.896772241152531	0.0	0.0	0.0	0.0	0.0	0.0	0.0	0.0	0.0	0.0
Istanbul	ssp585	2028	Turkey		14.947423968252416	0.0	0.0	0.0	0.0	0.0	0.0	0.0	0.0	0.0	0.0
Istanbul	ssp585	2029	Turkey		15.069870883735964	0.0	0.0	0.0	0.0	0.0	0.0	0.0	0.0	0.0	0.0
Istanbul	ssp585	2030	Turkey		14.945016610965341	0.0	0.0	0.0	0.0	0.0	0.0	0.0	0.0	0.0	0.0
Istanbul	ssp585	2031	Turkey		14.82135418213023	0.0	0.0	0.0	0.0	0.0	0.0	0.0	0.0	0.0	0.0
Istanbul	ssp585	2032	Turkey		15.121104008773514	0.0	0.0	0.0	0.0	0.0	0.0	0.0	0.0	0.0	0.0
Istanbul	ssp585	2033	Turkey		15.195295740402647	0.0	0.0	0.0	0.0	0.0	0.0	0.0	0.0	0.0	0.0
Istanbul	ssp585	2034	Turkey		15.183644294105925	0.0	0.0	0.0	0.0	0.0	0.0	0.0	0.0	0.0	0.0
Istanbul	ssp585	2035	Turkey		15.16656962832146	0.0	0.0	0.0	0.0	0.0	0.0	0.0	0.0	0.0	0.0
Istanbul	ssp585	2036	Turkey		15.193556333207589	0.0	0.0	0.0	0.0	0.0	0.0	0.0	0.0	0.0	0.0
Istanbul	ssp585	2037	Turkey		15.327693608160757	0.0	0.0	0.0	0.0	0.0	0.0	0.0	0.0	0.0	0.0
Istanbul	ssp585	2038	Turkey		15.26965389909682	0.0	0.0	0.0	0.0	0.0	0.0	0.0	0.0	0.0	0.0
Istanbul	ssp585	2039	Turkey		15.302325865600437	0.0	0.0	0.0	0.0	0.0	0.0	0.0	0.0	0.0	0.0
Istanbul	ssp585	2040	Turkey		15.20947608147443	0.0	0.0	0.0	0.0	0.0	0.0	0.0	0.0	0.0	0.0
Istanbul	ssp585	2041	Turkey		15.40788107999789	0.0	0.0	0.0	0.0	0.0	0.0	0.0	0.0	0.0	0.0
Istanbul	ssp585	2042	Turkey		15.492086511456534	0.0	0.0	0.0	0.0	0.0	0.0	0.0	0.0	0.0	0.0
Istanbul	ssp585	2043	Turkey		15.781995761262047	0.0	0.0	0.0	0.0	0.0	0.0	0.0	0.0	0.0	0.0
Istanbul	ssp585	2044	Turkey		15.34822548743068	0.0	0.0	0.0	0.0	0.0	0.0	0.0	0.0	0.0	0.0
Istanbul	ssp585	2045	Turkey		15.781396125236068	0.0	0.0	0.0	0.0	0.0	0.0	0.0	0.0	0.0	0.0
Istanbul	ssp585	2046	Turkey		15.639209311250882	0.0	0.0	0.0	0.0	0.0	0.0	0.0	0.0	0.0	0.0
Istanbul	ssp585	2047	Turkey		15.434560565902604	0.0	0.0	0.0	0.0	0.0	0.0	0.0	0.0	0.0	0.0
Istanbul	ssp585	2048	Turkey		15.53652275649457	0.0	0.0	0.0	0.0	0.0	0.0	0.0	0.0	0.0	0.0
Istanbul	ssp585	2049	Turkey		15.71024080181969	0.0	0.0	0.0	0.0	0.0	0.0	0.0	0.0	0.0	0.0
Istanbul	ssp585	2050	Turkey		15.78353852379284	0.0	0.0	0.0	0.0	0.0	0.0	0.0	0.0	0.0	0.0
Istanbul	ssp585	2051	Turkey		15.917012518262794	0.0	0.0	0.0	0.0	0.0	0.0	0.0	0.0	0.0	0.0
Istanbul	ssp585	2052	Turkey		16.001375458220977	0.0	0.0	0.0	0.0	0.0	0.0	0.0	0.0	0.0	0.0
Istanbul	ssp585	2053	Turkey		15.965421687389544	0.0	0.0	0.0	0.0	0.0	0.0	0.0	0.0	0.0	0.0
Istanbul	ssp585	2054	Turkey		16.23061255971394	0.0	0.0	0.0	0.0	0.0	0.0	0.0	0.0	0.0	0.0
Istanbul	ssp585	2055	Turkey		16.12216525687497	0.0	0.0	0.0	0.0	0.0	0.0	0.0	0.0	0.0	0.0
Istanbul	ssp585	2056	Turkey		16.332146025577167	0.0	0.0	0.0	0.0	0.0	0.0	0.0	0.0	0.0	0.0
Istanbul	ssp585	2057	Turkey		16.28827138079853	0.0	0.0	0.0	0.0	0.0	0.0	0.0	0.0	0.0	0.0
Istanbul	ssp585	2058	Turkey		16.288871325031128	0.0	0.0	0.0	0.0	0.0	0.0	0.0	0.0	0.0	0.0
Istanbul	ssp585	2059	Turkey		16.336496535461983	0.0	0.0	0.0	0.0	0.0	0.0	0.0	0.0	0.0	0.0
Istanbul	ssp585	2060	Turkey		16.177697688327445	0.0	0.0	0.0	0.0	0.0	0.0	0.0	0.0	0.0	0.0
Istanbul	ssp585	2061	Turkey		16.360448119700273	0.0	0.0	0.0	0.0	0.0	0.0	0.0	0.0	0.0	0.0
Istanbul	ssp585	2062	Turkey		16.28987946810788	0.0	0.0	0.0	0.0	0.0	0.0	0.0	0.0	0.0	0.0
Istanbul	ssp585	2063	Turkey		16.4511023317535	0.0	0.0	0.0	0.0	0.0	0.0	0.0	0.0	0.0	0.0
Istanbul	ssp585	2064	Turkey		16.394134725660063	0.0	0.0	0.0	0.0	0.0	0.0	0.0	0.0	0.0	0.0
Istanbul	ssp585	2065	Turkey		16.50110944107249	0.0	0.0	0.0	0.0	0.0	0.0	0.0	0.0	0.0	0.0
Istanbul	ssp585	2066	Turkey		16.522482204027682	0.0	0.0	0.0	0.0	0.0	0.0	0.0	0.0	0.0	0.0
Istanbul	ssp585	2067	Turkey		16.827328905700977	0.0	0.0	0.0	0.0	0.0	0.0	0.0	0.0	0.0	0.0
Istanbul	ssp585	2068	Turkey		16.733372303480586	0.0	0.0	0.0	0.0	0.0	0.0	0.0	0.0	0.0	0.0
Istanbul	ssp585	2069	Turkey		16.804187669652034	0.0	0.0	0.0	0.0	0.0	0.0	0.0	0.0	0.0	0.0
Istanbul	ssp585	2070	Turkey		16.702092632790922	0.0	0.0	0.0	0.0	0.0	0.0	0.0	0.0	0.0	0.0
Istanbul	ssp585	2071	Turkey		16.925540955302854	0.0	0.0	0.0	0.0	0.0	0.0	0.0	0.0	0.0	0.0
Istanbul	ssp585	2072	Turkey		16.891527859681467	0.0	0.0	0.0	0.0	0.0	0.0	0.0	0.0	0.0	0.0
Istanbul	ssp585	2073	Turkey		17.04514864916749	0.0	0.0	0.0	0.0	0.0	0.0	0.0	0.0	0.0	0.0
Istanbul	ssp585	2074	Turkey		16.915949047988782	0.0	0.0	0.0	0.0	0.0	0.0	0.0	0.0	0.0	0.0
Istanbul	ssp585	2075	Turkey		17.076099342705454	0.0	0.0	0.0	0.0	0.0	0.0	0.0	0.0	0.0	0.0
Istanbul	ssp585	2076	Turkey		17.117287964204234	0.0	0.0	0.0	0.0	0.0	0.0	0.0	0.0	0.0	0.0
Istanbul	ssp585	2077	Turkey		17.13436003323319	0.0	0.0	0.0	0.0	0.0	0.0	0.0	0.0	0.0	0.0
Istanbul	ssp585	2078	Turkey		17.34139167921357	0.0	0.0	0.0	0.0	0.0	0.0	0.0	0.0	0.0	0.0
Istanbul	ssp585	2079	Turkey		17.175483265932574	0.0	0.0	0.0	0.0	0.0	0.0	0.0	0.0	0.0	0.0
Istanbul	ssp585	2080	Turkey		17.443744004600195	0.0	0.0	0.0	0.0	0.0	0.0	0.0	0.0	0.0	0.0
Istanbul	ssp585	2081	Turkey		17.27799616123383	0.0	0.0	0.0	0.0	0.0	0.0	0.0	0.0	0.0	0.0
Istanbul	ssp585	2082	Turkey		17.53042196394525	0.0	0.0	0.0	0.0	0.0	0.0	0.0	0.0	0.0	0.0
Istanbul	ssp585	2083	Turkey		17.691629298904132	0.0	0.0	0.0	0.0	0.0	0.0	0.0	0.0	0.0	0.0
Istanbul	ssp585	2084	Turkey		17.58133341090711	0.0	0.0	0.0	0.0	0.0	0.0	0.0	0.0	0.0	0.0
Istanbul	ssp585	2085	Turkey		17.655758689964852	0.0	0.0	0.0	0.0	0.0	0.0	0.0	0.0	0.0	0.0
Istanbul	ssp585	2086	Turkey		17.783685066414385	0.0	0.0	0.0	0.0	0.0	0.0	0.0	0.0	0.0	0.0
Istanbul	ssp585	2087	Turkey		17.925968165185548	0.0	0.0	0.0	0.0	0.0	0.0	0.0	0.0	0.0	0.0
Istanbul	ssp585	2088	Turkey		17.866365920371052	0.0	0.0	0.0	0.0	0.0	0.0	0.0	0.0	0.0	0.0
Istanbul	ssp585	2089	Turkey		18.066813261147583	0.0	0.0	0.0	0.0	0.0	0.0	0.0	0.0	0.0	0.0
Istanbul	ssp585	2090	Turkey		17.86712220160246	0.0	0.0	0.0	0.0	0.0	0.0	0.0	0.0	0.0	0.0
Istanbul	ssp585	2091	Turkey		17.99401125276721	0.0	0.0	0.0	0.0	0.0	0.0	0.0	0.0	0.0	0.0
Istanbul	ssp585	2092	Turkey		18.07876581785103	0.0	0.0	0.0	0.0	0.0	0.0	0.0	0.0	0.0	0.0
Istanbul	ssp585	2093	Turkey		18.26211869723869	0.0	0.0	0.0	0.0	0.0	0.0	0.0	0.0	0.0	0.0
Istanbul	ssp585	2094	Turkey		18.393053052190684	0.0	0.0	0.0	0.0	0.0	0.0	0.0	0.0	0.0	0.0
Istanbul	ssp585	2095	Turkey		18.21207325794355	0.0	0.0	0.0	0.0	0.0	0.0	0.0	0.0	0.0	0.0
Istanbul	ssp585	2096	Turkey		18.354059857931446	0.0	0.0	0.0	0.0	0.0	0.0	0.0	0.0	0.0	0.0
Istanbul	ssp585	2097	Turkey		18.423868352719044	0.0	0.0	0.0	0.0	0.0	0.0	0.0	0.0	0.0	0.0
Istanbul	ssp585	2098	Turkey		18.535914373135647	0.0	0.0	0.0	0.0	0.0	0.0	0.0	0.0	0.0	0.0
Jerusalem	ssp585	2024	Israel	6067171.5	20.464478203113146	-2715781.1607728517	-595.2397064707468	234.36130342608044	-1424.8407163675736	-16.819418550026626	-48.07496476284601	14.43612766279275	-63974471.55297604	-31987235.77648802	-95961707.32946406	6067171.5
Jerusalem	ssp585	2025	Israel	6164624.0	20.448890631519497	-3875352.6125869015	-849.392353443689	-115.09858616171528	-1583.6861207256625	-24.000894682355316	-51.66570282901034	3.6639134642997746	-91289990.17031984	-45644995.08515992	-136934985.25547975	6164624.0
Jerusalem	ssp585	2026	Israel	6264778.0	20.568025234932634	-3327533.658572753	-729.3224457145604	49.99753696583616	-1508.642428394957	-20.60813373007823	-49.9693223528718	8.75305489271539	-78385258.1558351	-39192629.07791755	-117577887.23375267	6264778.0
Jerusalem	ssp585	2027	Israel	6368829.999999999	20.625707971310582	-3037148.2717478564	-665.6763335337616	137.51094121443498	-1468.8636082819578	-18.809714390418257	-49.070112683041806	11.450683902205391	-71544776.33161373	-35772388.16580687	-107317164.49742061	6368829.999999999
Jerusalem	ssp585	2028	Israel	6476237.0	20.623436729259762	-2632736.8517093873	-577.0382140732752	259.38835547260373	-1413.4647836191539	-16.305107230502273	-47.81780910308388	15.20759464207918	-62018233.00748682	-31009116.50374341	-93027349.51123023	6476237.0
Jerusalem	ssp585	2029	Israel	6587328.5	20.738190947818925	-399303.08430937957	-87.51848423217757	932.4779840041131	-1107.5149524684678	-2.472970134829616	-40.90174055524752	35.955800285588275	-9406208.488792066	-4703104.244396033	-14109312.733188098	6587328.5
Jerusalem	ssp585	2030	Israel	6703162.0	20.733453662329698	-889584.6800663518	-194.9774641241163	784.7218866526966	-1174.6768149009297	-5.509389816032176	-42.419950395848765	31.401170763784428	-20955558.06590478	-10477779.03295239	-31433337.09885717	6703162.0
Jerusalem	ssp585	2031	Israel	6821984.0	20.67831500934959	269023.76165379677	58.964112143313514	1133.8915540204127	-1015.9633297337859	1.666122187054036	-38.8321943943057	42.16443876841375	6337275.3429445615	3168637.6714722808	9505913.014416842	6821984.0
Jerusalem	ssp585	2032	Israel	6940308.500000001	20.687252171419136	-1544313.1177606648	-338.47958745437677	587.406467073589	-1264.3656419823424	-9.564264262193227	-44.44738761892928	25.318859094542738	-36378710.12882	-18189355.06441	-54568065.19323	6940308.500000001
Jerusalem	ssp585	2033	Israel	7057800.5	20.8287263790761	-681262.465325796	-149.31780061933728	847.5039239717682	-1146.1395252104428	-4.219205402943352	-41.77485818930439	33.33644738341754	-16048202.57155406	-8024101.28577703	-24072303.85733109	7057800.5
Jerusalem	ssp585	2034	Israel	7176860.500000001	20.8174864218665	-2384782.321169778	-522.6920155988398	334.1143783749519	-1379.4984095726318	-14.769471336580231	-47.04999115612282	17.51104848296223	-56177276.34663275	-28088638.173316374	-84265914.51994912	7176860.500000001
Jerusalem	ssp585	2035	Israel	7299214.0	20.85474651362627	-440517.87748258095	-96.55186355781075	920.0570874313673	-1113.1608145469886	-2.728222239397361	-41.02936660753137	35.5729221287366	-10377087.384155808	-5188543.692077904	-15565631.076233711	7299214.0
Jerusalem	ssp585	2036	Israel	7421378.000000001	20.923979787508152	137026.66498494055	30.033241640550614	1094.1116070791138	-1034.0451237980128	0.8486356942801692	-39.24093764069267	40.938209029252825	3227877.344353903	1613938.6721769515	4841816.016530855	7421378.000000001
Jerusalem	ssp585	2037	Israel	7544888.0	20.935868300868286	18195.997738885693	3.9881638879903676	1058.2996251693437	-1050.323297393363	0.11269173905325403	-39.608909618306036	39.8342930964127	428635.17743691785	214317.58871845892	642952.7661553768	7544888.0
Jerusalem	ssp585	2038	Israel	7671236.0	20.994424180713853	-457307.82914184313	-100.2318529625802	914.997101999809	-1115.4608079249695	-2.8322060317849846	-41.08135850372516	35.41694644015531	-10772600.947736016	-5386300.473868008	-16158901.421604022	7671236.0
Jerusalem	ssp585	2039	Israel	7796574.500000001	20.94464896367	-536786.1562878909	-117.6517602822621	891.0447294352468	-1126.3482499997706	-3.324432456076302	-41.327471715870836	34.67860680371836	-12644837.213502046	-6322418.606751023	-18967255.820253067	7796574.500000001
Jerusalem	ssp585	2040	Israel	7917635.5	20.94250959376524	-856009.9920268981	-187.61862838944148	794.8402857878748	-1170.077542566758	-5.301454530605277	-42.31598275313538	31.713073691924514	-20164653.79279726	-10082326.89639863	-30246980.68919589	7917635.5
Jerusalem	ssp585	2041	Israel	8038561.0	21.049741670368533	140527.32301040087	30.800509152980112	1095.1665999087043	-1033.5655816027443	0.8703160245592088	-39.23009747555303	40.97072952467153	3310340.8176636524	1655170.4088318262	4965511.226495478	8038561.0
Jerusalem	ssp585	2042	Israel	8161729.000000001	21.143222336819193	1966949.446269731	431.1122074016	1645.5951850005574	-783.3707701973567	12.181742211556461	-33.57438438205434	57.93786880516757	46334569.6678744	23167284.8339372	69501854.50181161	8161729.000000001
Jerusalem	ssp585	2043	Israel	8281487.999999999	21.31662811183008	1830200.439223691	401.13982229561884	1604.3831554798332	-802.1035108885951	11.33482611278216	-33.99784243144161	56.66749465700565	43113232.99040993	21556616.495204967	64669849.485614896	8281487.999999999
Jerusalem	ssp585	2044	Israel	8398573.0	21.104478943199066	951671.7066190494	208.5855795329578	1339.6210716811745	-922.4499126152582	5.893908164262861	-36.71830140570122	48.50611773422716	22418115.05370011	11209057.526850056	33627172.580550164	8398573.0
Jerusalem	ssp585	2045	Israel	8512937.0	21.36230952962793	1735315.2025244972	380.34305808757676	1575.7876046937743	-815.1014885186216	10.747181374202349	-34.2916648007316	55.78602754913604	40878062.880354896	20439031.440177448	61317094.320532344	8512937.0
Jerusalem	ssp585	2046	Israel	8625262.5	21.363944691523372	3971250.7315583425	870.4111192456792	2249.6311887861657	-508.8089502948076	24.594812419328868	-27.36784927816823	76.55747411682597	93549020.30601135	46774510.153005674	140323530.45901704	8625262.5
Jerusalem	ssp585	2047	Israel	8736847.5	21.41879896112449	1197397.6556874374	262.4433217945227	1413.6754672908253	-888.7888237017805	7.415741972406302	-35.957384501629505	50.788868446442166	28206573.993458886	14103286.996729443	42309860.99018833	8736847.5
Jerusalem	ssp585	2048	Israel	8847262.999999998	21.273897388229862	2603105.501279316	570.5436715132898	1837.3134481541308	-696.2261051275507	16.12159388550105	-31.60445854508221	63.84764631608411	61320220.21745082	30660110.10872541	91980330.32617623	8847262.999999998
Jerusalem	ssp585	2049	Israel	8959536.5	21.463136100226752	5945024.662853298	1303.0191041870391	2844.467168080536	-238.42895970645736	36.818820138760266	-21.255845418452587	94.893485695973	140044351.38920626	70022175.69460313	210066527.08380938	8959536.5
Jerusalem	ssp585	2050	Israel	9074603.5	21.521565177007	2031322.9156822013	445.2214609714572	1664.9954086591104	-774.5524867161962	12.580420993633801	-33.37504499101581	58.535886978283514	47850987.392240226	23925493.696120113	71776481.08836034	9074603.5
Jerusalem	ssp585	2051	Israel	9191064.999999998	21.592280775969723	4334908.366370489	950.1169022182046	2359.2266403733884	-458.99283593697896	26.847022596335655	-26.24174418966478	79.93578938233625	102115544.4977809	51057772.24889045	153173316.74667135	9191064.999999998
Jerusalem	ssp585	2052	Israel	9309558.0	21.56536344087517	1943017.1646866472	425.86677582174684	1638.3827165782584	-786.6491649347652	12.03352442927821	-33.64849327319357	57.71554213174994	45770807.35541367	22885403.677706834	68656211.0331205	9309558.0
Jerusalem	ssp585	2053	Israel	9431015.0	21.525540733699764	2723376.590484434	596.9044581883848	1873.5595298323858	-679.7506134556168	16.866458684633876	-31.23202614551581	64.96494351478324	64153393.775812544	32076696.887906272	96230090.66371882	9431015.0
Jerusalem	ssp585	2054	Israel	9556490.000000002	21.769941990823746	4328222.158622694	948.6514320269077	2357.211618860355	-459.9087548065397	26.805613469471417	-26.262448753097033	79.87367569203954	101958040.41993517	50979020.20996758	152937060.62990275	9556490.000000002
Jerusalem	ssp585	2055	Israel	9684372.5	21.73049090749063	4796451.278259766	1051.2769924953066	2498.3217645044033	-395.7677795137904	29.705457409122083	-24.81252678327167	84.2234416015157	112987909.4414777	56493954.72073885	169481864.16221654	9684372.5
Jerusalem	ssp585	2056	Israel	9811504.0	21.865865030623766	4069189.179083363	891.8770803470541	2279.1468853005563	-495.3927246064479	25.201366351160722	-27.064572312252295	77.46730501457384	95856113.57097428	47928056.78548714	143784170.3564614	9811504.0
Jerusalem	ssp585	2057	Israel	9938997.500000002	21.861206777967954	6262638.022057314	1372.632991135865	2940.1862626351713	-194.9202803634414	38.78586818471188	-20.272321395476688	97.84405776490044	147526230.6756288	73763115.3378144	221289346.01344323	9938997.500000002
Jerusalem	ssp585	2058	Israel	10067589.500000002	21.873172162379497	1934365.631274703	423.97054932049855	1635.7754051390427	-787.8343064980454	11.979943616635019	-33.67528367951521	57.63517091278533	45567006.95862667	22783503.479313336	68350510.43794	10067589.500000002
Jerusalem	ssp585	2059	Israel	10196833.5	21.987929763965568	4897239.017896318	1073.3674559772905	2528.696151792132	-381.96123983755	30.329657621621983	-24.50042667702172	85.15974192026559	115362122.23719224	57681061.11859612	173043183.35578835	10196833.5
Jerusalem	ssp585	2060	Israel	10329108.0	21.99724324489662	2861058.8011293607	627.0813810694642	1915.0527987938701	-660.8900366549417	17.719154314597667	-30.80567833053383	66.24398695972948	67396713.52317691	33698356.761588454	101095070.28476536	10329108.0
Jerusalem	ssp585	2061	Israel	10462390.5	21.9253770266127	2274379.9935712414	498.49424516631484	1738.2454869270402	-741.2569965944101	14.085725906860894	-32.62239253440216	60.79384434812394	53576576.89840536	26788288.44920268	80364865.34760803	10462390.5
Jerusalem	ssp585	2062	Israel	10593953.5	22.02191587808142	3552059.8470973866	778.5336651172508	2123.2996893595764	-566.2323591250754	21.99867284816498	-28.66591906375031	72.66326476008007	83674323.58870183	41837161.794350915	125511485.38305274	10593953.5
Jerusalem	ssp585	2063	Israel	10727778.999999998	22.109928342588898	7185912.849782837	1574.9945972126923	3218.433470990809	-68.44427656542416	44.50390835249781	-17.413301311583773	106.4211180165801	169275412.84651387	84637706.42325693	253913119.2697708	10727778.999999998
Jerusalem	ssp585	2064	Israel	10860500.5	22.073511920253058	6231165.198953924	1365.7348381269028	2930.7013022478477	-199.23162599404282	38.590950202227766	-20.3697803867188	97.55168079117419	146784839.11750093	73392419.55875047	220177258.6762514	10860500.5
Jerusalem	ssp585	2065	Israel	10991778.5	22.102770916320907	3324267.4971232386	728.606574711958	2054.6499400523007	-597.436790628383	20.58790568767005	-29.3713026439977	70.5471140193381	78308318.61602578	39154159.30801289	117462477.92403866	10991778.5
Jerusalem	ssp585	2066	Israel	11123187.5	22.20053417183448	4813838.063949746	1055.0877948383156	2503.5616177260426	-393.38602804940933	29.813137523404656	-24.758686726130307	84.38496177293979	113397482.36384256	56698741.18192128	170096223.54576385	11123187.5
Jerusalem	ssp585	2067	Israel	11253646.499999998	22.459817172413445	3838556.0693263384	841.3273576605832	2209.641016606659	-526.9863012854928	23.773005752549984	-27.778752611557685	75.32476411665786	90423190.05988896	45211595.02994448	135634785.08983344	11253646.499999998
Jerusalem	ssp585	2068	Israel	11384751.0	22.25325240880315	3727611.4604099793	817.0107310487781	2176.2056550154275	-542.1841929178706	23.085901857661348	-28.122304559001968	74.29410827432474	87809716.32732354	43904858.16366177	131714574.4909853	11384751.0
Jerusalem	ssp585	2069	Israel	11516848.000000002	22.424886095945617	3812065.269935715	835.5211550544184	2201.657488023183	-530.6151779143449	23.608942517592077	-27.86078422903696	75.0786692642204	89799157.86005262	44899578.93002631	134698736.79007894	11516848.000000002
Jerusalem	ssp585	2070	Israel	11649567.5	22.447429520822187	4840519.772500788	1060.9358405481332	2511.60268057704	-389.73099948077356	29.978383099974643	-24.67606393784542	84.63283013779463	114026011.72745217	57013005.86372609	171039017.59117827	11649567.5
Jerusalem	ssp585	2071	Israel	11779553.0	22.588943433080228	2843760.826365414	623.2900441349009	1909.8397105088459	-663.2596222390441	17.612024225537276	-30.859243375064082	66.08329182613886	66989232.68103676	33494616.34051838	100483849.02155514	11779553.0
Jerusalem	ssp585	2072	Israel	11902445.5	22.49201291225767	-151841.22918411624	-33.280269410201754	1007.0555293843292	-1073.616068204733	-0.9403854860241196	-40.13544823084468	38.2546772587966	-3576857.567654937	-1788428.7838274685	-5365286.351482405	11902445.5
Jerusalem	ssp585	2073	Israel	12021648.5	22.609144341112245	983852.2642716868	215.6388524431252	1349.3193219326538	-918.0416170464039	6.093209299475937	-36.61865083809465	48.80506943704657	23176178.40572725	11588089.202863624	34764267.60859087	12021648.5
Jerusalem	ssp585	2074	Israel	12142711.000000002	22.527647550707478	-745127.4102086192	-163.31559675803805	828.256954281054	-1154.8881477971306	-4.614734782915143	-41.97262287929029	32.743153313460034	-17552641.205510855	-8776320.602755427	-26328961.808266282	12142711.000000002
Jerusalem	ssp585	2075	Israel	12265012.499999998	22.760525915140786	85772.61369384918	18.799476974010076	1078.6651806626203	-1041.0662267146006	0.5312082986191982	-39.39965133852301	40.46206793576142	2020508.026951451	1010254.0134757255	3030762.0404271767	12265012.499999998
Jerusalem	ssp585	2076	Israel	12387185.000000002	22.737268524168734	3206121.1377081284	702.7114822374135	2019.0441878998006	-613.621223424974	19.856199798452216	-29.73715558860659	69.44955518551129	75525196.39002916	37762598.19501458	113287794.58504374	12387185.000000002
Jerusalem	ssp585	2077	Israel	12511515.5	22.792065875852675	-2037590.552820242	-446.5951896592153	438.74751404193535	-1331.9378933603668	-12.619237822429618	-45.974874399047415	20.73639875418791	-47998631.384906776	-23999315.692453388	-71997947.07736017	12511515.5
Jerusalem	ssp585	2078	Israel	12637940.0	22.817692311358755	479615.13666852657	105.12112584517195	1197.3574478604685	-987.1151961701246	2.9703599992011718	-38.180075488232056	44.12079548663463	11298084.455541875	5649042.227770938	16947126.68331281	12637940.0
Jerusalem	ssp585	2079	Israel	12762235.0	22.8590045519279	-2096679.7742146635	-459.5462518826505	420.9398034847129	-1340.0323072500134	-12.98519011666567	-46.15785054616544	20.187470312834144	-49390570.384921536	-24695285.192460768	-74085855.5773823	12762235.0
Jerusalem	ssp585	2080	Israel	12886607.500000002	22.892315386358405	658571.4612222621	144.34442985695	1251.2894908766627	-962.6006311627632	4.07867511984454	-37.625917927910386	45.783268167599665	15513680.49094938	7756840.24547469	23270520.73642407	12886607.500000002
Jerusalem	ssp585	2081	Israel	13009492.5	23.019544359381335	-542175.9434310375	-118.83308349171853	889.4204100222439	-1127.0865770056814	-3.3578125704853434	-41.34416177307532	34.62853663210465	-12771802.076962419	-6385901.038481209	-19157703.11544363	13009492.5
Jerusalem	ssp585	2082	Israel	13128333.0	23.166682579122142	-4066656.1734867496	-891.3219010381758	-172.7517141041351	-1609.8920879722173	-25.18567890111337	-52.25809493838921	1.8867371361626155	-95796444.66361474	-47898222.33180737	-143694666.9954221	13128333.0
Jerusalem	ssp585	2083	Israel	13246875.999999998	23.175618176036977	-3369259.332588994	-738.467798923599	37.42267630340734	-1514.3582741506066	-20.866549829909637	-50.09853040278746	8.365430742968478	-79368171.64825405	-39684085.824127026	-119052257.47238109	13246875.999999998
Jerusalem	ssp585	2084	Israel	13367842.499999998	23.09396203139895	-4542652.796937677	-995.6499280959138	-316.2027513085252	-1675.0971048833032	-28.133628667412957	-53.732069821539056	-2.535187513285898	-107009289.38252024	-53504644.69126012	-160513934.07378036	13367842.499999998
Jerusalem	ssp585	2085	Israel	13488819.999999998	23.212059619207313	-4809133.947372742	-1054.056755588531	-396.5121391108735	-1711.6013720661888	-29.78400391472556	-54.55725744519553	-5.010750384255452	-113286669.54265846	-56643334.77132923	-169930004.3139877	13488819.999999998
Jerusalem	ssp585	2086	Israel	13607884.5	23.43023888504069	-2404010.773382223	-526.9064708782796	328.3195023657215	-1382.1324441222825	-14.88855728890281	-47.10953413228412	17.332419554478896	-56630232.603506826	-28315116.301753413	-84945348.90526024	13607884.5
Jerusalem	ssp585	2087	Israel	13725017.500000002	23.44077828586089	-842969.7705083778	-184.7604976456562	798.7702155605796	-1168.2912108518922	-5.220693625833881	-42.275602300749775	31.834215049081713	-19857470.98564364	-9928735.49282182	-29786206.47846546	13725017.500000002
Jerusalem	ssp585	2088	Israel	13839428.500000002	23.357151919901042	-363717.50050225016	-79.71890421965622	943.2024065213302	-1102.640214960642	-2.2525809381431188	-40.791545956904336	36.28638408061787	-8567934.421702882	-4283967.210851441	-12851901.632554322	13839428.500000002
Jerusalem	ssp585	2089	Israel	13950820.499999998	23.499347593231644	-1731969.6818440119	-379.60979328086364	530.85243406217	-1290.072020623897	-10.726461842972945	-45.0284864093192	23.575562723373174	-40799253.90977145	-20399626.954885725	-61198880.86465718	13950820.499999998
Jerusalem	ssp585	2090	Israel	14063141.0	23.42074234779145	-2160218.317028987	-473.472507841954	401.79120154066936	-1348.7362172245782	-13.37869801821872	-46.354604496942024	19.597208460504227	-50887320.10780265	-25443660.053901326	-76330980.16170397	14063141.0
Jerusalem	ssp585	2091	Israel	14178698.999999998	23.632189996997315	-10395585.723742075	-2278.4845421900272	-2080.1003456879307	-2476.8687386921247	-64.3821048197099	-71.85630789768756	-56.907901741732196	-244884275.9373185	-122442137.96865925	-367326413.9059777	14178698.999999998
Jerusalem	ssp585	2092	Israel	14294650.5	23.669150770459478	-5145091.98396626	-1127.6913937460145	-497.75976657741217	-1757.6230209146154	-31.864664504882455	-55.597587740273916	-8.131741269491009	-121200686.38815783	-60600343.194078915	-181801029.58223674	14294650.5
Jerusalem	ssp585	2093	Israel	14410533.500000002	23.739099711993923	-3735882.778779204	-818.8236227461116	-73.06658145254573	-1564.5806640396768	-23.137127916535725	-51.23381944610056	4.959563613028941	-88004560.16428435	-44002280.082142174	-132006840.24642652	14410533.500000002
Jerusalem	ssp585	2094	Israel	14523537.0	23.99377601971317	-11901366.548030406	-2608.5186954587034	-2533.89730643236	-2683.140084485047	-73.70773027662159	-76.5191206261436	-70.89633992709969	-280355297.64550316	-140177648.82275158	-420532946.46825475	14523537.0
Jerusalem	ssp585	2095	Israel	14632560.5	23.891189318728188	-5937697.001575576	-1301.4130414412061	-736.6270321583017	-1866.199050724111	-36.77343835182376	-58.051974663744765	-15.494902039903373	-139871736.8705037	-69935868.43525185	-209807605.30575556	14632560.5
Jerusalem	ssp585	2096	Israel	14740255.5	24.00606843500117	-2139717.8511329675	-468.97925504282716	407.9694241394707	-1345.9279342251234	-13.251734210767317	-46.2911225932165	19.787654171681773	-50404399.57973097	-25202199.789865486	-75606599.36959645	14740255.5
Jerusalem	ssp585	2097	Israel	14844559.5	24.02531786851974	-7111298.1576496735	-1558.6406920875838	-1090.3150517970705	-2026.9663323780971	-44.041803468984114	-61.686157222324795	-26.397449715643063	-167517747.10810235	-83758873.55405118	-251276620.66215354	14844559.5
Jerusalem	ssp585	2098	Israel	14944835.499999998	24.086725715289962	-7572749.156731289	-1659.780637091774	-1229.382476177832	-2090.1787980057156	-46.89966904592603	-63.115090010795626	-30.684248081056346	-178387946.90190268	-89193973.45095134	-267581920.352854	14944835.499999998
Kolkata	ssp585	2024	India	966282240.5	26.34291435068857	-1993520649.2524235	-436936.03271291894	-394176.4684645411	-479695.5969612968	-42327.146595507875	-47850.12237471093	-36804.17081630484	-2381789840.7851033	-1190894920.3925517	-3572684761.177655	966282240.5
Kolkata	ssp585	2025	India	982970176.0	26.474408543625483	-2231413932.600495	-489077.0263234551	-465870.3346790283	-512283.7179678819	-47378.18225051047	-50375.64020221223	-44380.724298808695	-2666016545.77652	-1333008272.88826	-3999024818.6647797	982970176.0
Kolkata	ssp585	2026	India	999196152.0	26.26601574348634	-1708760925.958412	-374522.94267587527	-308358.4696636061	-440687.4156881445	-36281.02585084518	-44827.06200237958	-27734.989699310794	-2041568726.817362	-1020784363.408681	-3062353090.226043	999196152.0
Kolkata	ssp585	2027	India	1014997444.0000001	26.34028126792076	-2289155834.54449	-501732.78565364575	-483272.0037580405	-520193.567549251	-48604.17905631371	-50988.638605113825	-46219.71950751354	-2735004582.338554	-1367502291.169277	-4102506873.5078306	1014997444.0000001
Kolkata	ssp585	2028	India	1030499525.9999999	26.349233640375918	-2086716764.4510875	-457362.5785098864	-422262.9689353714	-492462.1880844014	-44305.919994029726	-48839.50907397187	-39772.330914087586	-2493137350.7614985	-1246568675.3807492	-3739706026.1422477	1030499525.9999999
Kolkata	ssp585	2029	India	1045876848.4999999	26.35561926661621	-2297342713.6978865	-503527.1701256231	-485739.2824070094	-521315.0578442369	-48778.00581562788	-51075.55198477092	-46480.45964648474	-2744785983.7013164	-1372392991.8506582	-4117178975.5519743	1045876848.4999999
Kolkata	ssp585	2030	India	1061021597.4999999	26.351528518697947	-2048343207.0482259	-448951.9357914509	-410698.3351975226	-487205.53638537927	-43491.15883758491	-48432.12849574942	-38550.18917942033	-2447289945.463148	-1223644972.731574	-3670934918.194722	1061021597.4999999
Kolkata	ssp585	2031	India	1075785366.5	26.377011957453178	-2115409344.4570396	-463651.36316872516	-430910.04784127465	-496392.6784961757	-44915.131160500634	-49144.11465720731	-40686.14766379396	-2527418257.5530624	-1263709128.7765312	-3791127386.3295937	1075785366.5
Kolkata	ssp585	2032	India	1090202653.9999998	26.289677131168325	-1897446830.1952925	-415878.75730313675	-365222.71477609064	-466534.7998301829	-40287.27275485055	-46830.18545438227	-33744.36005531877	-2267004149.309333	-1133502074.6546664	-3400506223.9639993	1090202653.9999998
Kolkata	ssp585	2033	India	1104160006.5000002	26.42565128353056	-1956028214.2498305	-428718.5127123506	-382877.3784637596	-474559.64696094155	-41531.093746407976	-47452.09595016098	-35610.09154265499	-2336995170.1961904	-1168497585.0980952	-3505492755.294286	1104160006.5000002
Kolkata	ssp585	2034	India	1117312448.5	26.44230641682311	-2038352013.437714	-446762.0851370922	-407687.2905477793	-485836.8797264051	-43279.02222551885	-48326.06018971644	-38231.98426132125	-2435352811.3041644	-1217676405.6520822	-3653029216.9562464	1117312448.5
Kolkata	ssp585	2035	India	1129905319.0000002	26.53967368520243	-2519178643.774081	-552148.7438409536	-552593.9462655886	-551703.5414163184	-53488.105977371684	-53430.602065642845	-53545.60988910052	-3009827915.81005	-1504913957.905025	-4514741873.715075	1129905319.0000002
Kolkata	ssp585	2036	India	1142411153.9999998	26.49061696495769	-2259486481.2274017	-495229.91369373613	-474330.5548131647	-516129.2725743075	-47974.228687995754	-50673.66342095484	-45274.79395503667	-2699556660.422223	-1349778330.2111115	-4049334990.6333346	1142411153.9999998
Kolkata	ssp585	2037	India	1154404064.0	26.70463150336381	-2804441282.193497	-614672.0618506884	-638563.5085289743	-590780.6151724027	-59544.90479664878	-56459.0014752814	-62630.80811801626	-3350649895.4557624	-1675324947.7278812	-5025974843.183643	1154404064.0
Kolkata	ssp585	2038	India	1165909952.5	26.749411601029152	-2830112610.290282	-620298.6543102578	-646300.073160882	-594297.2354596335	-60089.96765720214	-56731.532905558095	-63448.4024088462	-3381321114.4789033	-1690660557.2394516	-5071981671.718355	1165909952.5
Kolkata	ssp585	2039	India	1177063576.5	26.574418296621353	-2126423427.765151	-466065.40882529755	-434229.3606190617	-497901.4570315334	-45148.98613409836	-49261.04214400621	-41036.93012419064	-2540577505.1077113	-1270288752.5538557	-3810866257.6615667	1177063576.5
Kolkata	ssp585	2040	India	1187489922.5	26.72916029255075	-2787101431.1994286	-610871.5465643173	-633337.8000102139	-588405.2931184208	-59176.73885101628	-56274.91850246513	-62078.559199567266	-3329932838.447158	-1664966419.223579	-4994899257.670736	1187489922.5
Kolkata	ssp585	2041	India	1197338409.5	26.847449992145542	-3398455885.0306854	-744867.0432944559	-817581.6080141544	-672152.4785747573	-72157.2362433204	-62765.16719861715	-81549.30528802343	-4060358092.782923	-2030179046.3914616	-6090537139.174385	1197338409.5
Kolkata	ssp585	2042	India	1206887167.0	26.68310982079809	-2492273091.1464305	-546251.636415715	-544485.4235558857	-548017.8492755443	-52916.83761818489	-53144.967886049446	-52688.70735032041	-2977682087.8080826	-1488841043.9040413	-4466523131.712124	1206887167.0
Kolkata	ssp585	2043	India	1216176185.0	26.866515066166276	-3429507703.0060263	-751672.9212068592	-826939.6901437088	-676406.1522700095	-72816.53959791148	-63094.818875912715	-82538.26031991016	-4097457735.878818	-2048728867.939409	-6146186603.818227	1216176185.0
Kolkata	ssp585	2044	India	1225212048.5	26.805070214846427	-3179503993.331216	-696877.5875795037	-751596.106406095	-642159.0687529122	-67508.3710204794	-60440.73458719671	-74576.00745376208	-3798761910.437902	-1899380955.218951	-5698142865.656853	1225212048.5
Kolkata	ssp585	2045	India	1233982473.5	27.008537170441645	-3580339146.479244	-784731.8677215371	-872395.7416013912	-697067.9938416833	-76019.04699180048	-64696.072572857214	-87342.02141074376	-4277665951.866011	-2138832975.9330056	-6416498927.799017	1233982473.5
Kolkata	ssp585	2046	India	1242459047.4999998	26.849566142250016	-3239666140.346505	-710063.8115828547	-769727.1644107027	-650400.4587550065	-68785.7553391075	-61079.426746510726	-76492.08393170421	-3870641572.4893346	-1935320786.2446673	-5805962358.734002	1242459047.4999998
Kolkata	ssp585	2047	India	1250636428.5	27.05458958885018	-4097733921.93674	-898133.4623423582	-1028322.9342050201	-767943.9904796963	-87004.5587379398	-70188.82844592683	-103820.28902995247	-4895831417.230968	-2447915708.615484	-7343747125.846453	1250636428.5
Kolkata	ssp585	2048	India	1258490295.5	27.098501365837617	-4055852291.8282833	-888953.926976121	-1015701.073076444	-762206.7808757981	-86115.3129215375	-69744.2055377258	-102486.42030534935	-4845792687.436402	-2422896343.718201	-7268689031.154604	1258490295.5
Kolkata	ssp585	2049	India	1266023045.0	27.132484601046325	-4049199024.9354715	-887495.6766982445	-1013695.9789443638	-761295.3744521253	-85974.04836868898	-69673.57326130156	-102274.52347607676	-4837843593.204913	-2418921796.6024566	-7256765389.807369	1266023045.0
Kolkata	ssp585	2050	India	1273258124.5000002	27.123691967210092	-3770049264.002406	-826312.1674526411	-929568.653731659	-723055.6811736231	-80047.04036024804	-66710.06925708096	-93384.01146341492	-4504325069.131837	-2252162534.5659184	-6756487603.697756	1273258124.5000002
Kolkata	ssp585	2051	India	1280176072.5	27.207492521628687	-4116412298.4044995	-902227.3530750178	-1033952.033962427	-770502.6721876087	-87401.1447372936	-70387.12144560386	-104415.16802898327	-4918147698.394117	-2459073849.1970587	-7377221547.591176	1280176072.5
Kolkata	ssp585	2052	India	1286737996.5	27.19857163246394	-4593084723.017834	-1006703.5009354746	-1177606.737270555	-835800.2646003941	-97522.02490084029	-75447.56152737713	-119596.48827430341	-5487659500.918978	-2743829750.459489	-8231489251.378467	1286737996.5
Kolkata	ssp585	2053	India	1292943126.9999998	27.27242160207981	-4226513357.864213	-926359.0921346811	-1067133.175169464	-785585.0090998982	-89738.84998545262	-71555.97406968332	-107921.72590122197	-5049692653.787042	-2524846326.893521	-7574538980.680563	1292943126.9999998
Kolkata	ssp585	2054	India	1298779363.5	27.244024124329876	-4573531837.452305	-1002417.9369759067	-1171714.0868261494	-833121.7871256641	-97106.87101015572	-75239.98458203484	-118973.75743827655	-5464298386.39254	-2732149193.19627	-8196447579.58881	1298779363.5
Kolkata	ssp585	2055	India	1304244531.5	27.242462933184328	-4060147307.67644	-889895.3003127032	-1016995.4614142447	-762795.139211162	-86206.5062410062	-69789.80219746004	-102623.2102845523	-4850924224.507255	-2425462112.2536273	-7276386336.760881	1304244531.5
Kolkata	ssp585	2056	India	1309325750.0	27.475946611378777	-5068861045.130533	-1110983.2427683952	-1320991.382290821	-900975.1032459694	-107623.87869416934	-80498.48842404166	-134749.26896429702	-6056100671.026202	-3028050335.513101	-9084151006.539303	1309325750.0
Kolkata	ssp585	2057	India	1314007254.5	27.386658025339568	-5424280305.988388	-1188883.35473724	-1428104.0362479826	-949662.6732264974	-115170.26812476535	-84271.68313933961	-146068.85311019077	-6480743367.8790865	-3240371683.9395432	-9721115051.81863	1314007254.5
Kolkata	ssp585	2058	India	1318284099.0	27.41626651622917	-5272097833.521688	-1155528.2922787853	-1382240.8253676072	-928815.7591899632	-111939.07519793087	-82656.08667592237	-141222.06371993915	-6298920988.962363	-3149460494.4811816	-9448381483.443544	1318284099.0
Kolkata	ssp585	2059	India	1322146883.9999998	27.558451175031514	-6154939022.784226	-1349027.7310212594	-1648302.553638509	-1049752.9084040094	-130683.87648828665	-92028.48732110031	-169339.26565547314	-7353709248.316675	-3676854624.1583376	-11030563872.475014	1322146883.9999998
Kolkata	ssp585	2060	India	1325615656.0	27.55378293487448	-5684303760.967082	-1245874.7969243508	-1506467.26925526	-985282.3245934418	-120691.17953407431	-87032.13884399412	-154350.22022415447	-6791410440.0592785	-3395705220.0296392	-10187115660.088917	1325615656.0
Kolkata	ssp585	2061	India	1328674113.5	27.68362505021534	-6157023275.927562	-1349484.553628018	-1648930.6847228021	-1050038.4225332337	-130728.13009979205	-92050.61412685306	-169405.64607273127	-7356199442.217742	-3678099721.108871	-11034299163.326612	1328674113.5
Kolkata	ssp585	2062	India	1331307029.0	27.591740854544998	-5947110436.670544	-1303476.2600922328	-1585669.281111098	-1021283.239073368	-126271.18528568116	-89822.14171979758	-162720.2288515647	-7105402808.543473	-3552701404.2717366	-10658104212.81521	1331307029.0
Kolkata	ssp585	2063	India	1333540341.0	27.71794417499008	-5944177530.818324	-1302833.4314122945	-1584785.3916761824	-1020881.4711484065	-126208.91277498289	-89791.00546444848	-162626.82008551733	-7101898673.602402	-3550949336.801201	-10652848010.403603	1333540341.0
Kolkata	ssp585	2064	India	1335384415.0	27.717800419948436	-5955241964.040344	-1305258.512666436	-1588119.8784006266	-1022397.1469322449	-126443.83679604085	-89908.46747497744	-162979.20611710433	-7115118077.5007925	-3557559038.7503963	-10672677116.251188	1335384415.0
Kolkata	ssp585	2065	India	1336820041.5	27.721650162851535	-6127061980.929971	-1342917.6944504636	-1639901.2533536651	-1045934.1355472623	-130091.9811208339	-91732.53963737396	-168451.4226042939	-7320402718.432223	-3660201359.2161117	-10980604077.648335	1336820041.5
Kolkata	ssp585	2066	India	1337879369.9999998	27.967714055664814	-7473900259.899811	-1638115.1254575518	-2045797.7209884112	-1230432.5299266924	-158688.53531040833	-106030.81673216124	-211346.25388865563	-8929558726.539465	-4464779363.269732	-13394338089.809196	1337879369.9999998
Kolkata	ssp585	2067	India	1338572432.0	27.927729540282346	-6832893768.87851	-1497620.55208302	-1852617.6825984302	-1142623.42156761	-145078.45521201653	-99225.77668296538	-190931.13374106813	-8163706238.999819	-4081853119.4999094	-12245559358.49973	1338572432.0
Kolkata	ssp585	2068	India	1338880918.0	27.91924741947726	-6672104811.672916	-1462379.1368050817	-1804160.736591265	-1120597.5370188986	-141664.5263093337	-97518.81223162383	-185810.2403870434	-7971601128.412542	-3985800564.206271	-11957401692.618813	1338880918.0
Kolkata	ssp585	2069	India	1338846025.0	28.07273318590915	-7545623465.545295	-1653835.2801195756	-2067412.9336486938	-1240257.6265904573	-160211.388179173	-106792.24316654346	-213630.53319180256	-9015251143.42965	-4507625571.714825	-13522876715.144474	1338846025.0
Kolkata	ssp585	2070	India	1338483265.9999998	28.061741174009647	-7571430877.842936	-1659491.6992533053	-2075190.5099575722	-1243792.8885490382	-160759.34042836702	-107066.21929114053	-214452.46156559372	-9046084951.171001	-4523042475.585501	-13569127426.756502	1338483265.9999998
Kolkata	ssp585	2071	India	1337801299.5	28.133194449360012	-8015803380.421951	-1756888.4121473362	-2209110.9901868645	-1304665.8341078074	-170194.41704356205	-111783.75759873792	-228605.07648838585	-9577005918.838781	-4788502959.419391	-14365508878.258171	1337801299.5
Kolkata	ssp585	2072	India	1336807319.5	28.031686941382794	-7560115389.761625	-1657011.5922765795	-2071780.3628645744	-1242242.8216885848	-160519.08592034536	-106946.09203712962	-214092.07980356074	-9032565595.569798	-4516282797.784899	-13548848393.354696	1336807319.5
Kolkata	ssp585	2073	India	1335525319.5	28.065211366303625	-7482532359.5563135	-1640007.0925055526	-2048399.1756794122	-1231615.009331693	-158871.81515138957	-106122.45665265183	-211621.1736501275	-8939872062.03173	-4469936031.015865	-13409808093.047596	1335525319.5
Kolkata	ssp585	2074	India	1333965938.5000002	28.254212555715895	-8499699689.820602	-1862947.8772210132	-2354942.7546631703	-1370952.9997788556	-180468.67732404463	-116920.88773897932	-244016.4669091099	-10155148570.208433	-5077574285.104217	-15232722855.312649	1333965938.5000002
Kolkata	ssp585	2075	India	1332123843.0	28.200504054805226	-7947842024.771261	-1741992.7725526642	-2188629.485744191	-1295356.0593611377	-168751.43712532832	-111062.26763962115	-226440.60661103536	-9495808030.813154	-4747904015.406577	-14243712046.21973	1332123843.0
Kolkata	ssp585	2076	India	1330043716.5	28.22160376706123	-8156383087.955233	-1787700.402839562	-2251477.4773886753	-1323923.3282904488	-173179.25589704682	-113276.17702548044	-233082.33476861333	-9744965713.661484	-4872482856.830742	-14617448570.492226	1330043716.5
Kolkata	ssp585	2077	India	1327738488.0	28.34362568489479	-8614805339.691092	-1888176.5128090654	-2389632.1285967426	-1386720.8970213882	-182912.6418337	-118142.86999380702	-247682.41367359308	-10292672837.931099	-5146336418.965549	-15439009256.896648	1327738488.0
Kolkata	ssp585	2078	India	1325199140.0	28.331009302888635	-8525592281.433195	-1868622.9657936362	-2362746.001450527	-1374499.930136745	-181018.4381310544	-117195.76814248419	-244841.1081196245	-10186084147.26282	-5093042073.63141	-15279126220.89423	1325199140.0
Kolkata	ssp585	2079	India	1322430378.0	28.440582733369748	-9343179289.79139	-2047820.1183105004	-2609142.086161216	-1486498.1504597852	-198377.73920994124	-125875.41868192765	-270880.059737955	-11162908957.778524	-5581454478.889262	-16744363436.667786	1322430378.0
Kolkata	ssp585	2080	India	1319434532.5000002	28.641723960444573	-10063284027.165266	-2205651.2936253226	-2826159.952219096	-1585142.635031549	-213667.26169086748	-133520.17992239073	-293814.3434593441	-12023265306.944637	-6011632653.472319	-18034897960.416954	1319434532.5000002
Kolkata	ssp585	2081	India	1316220490.4999998	28.557490065744563	-9761109486.138948	-2139421.257235993	-2735093.6521837683	-1543748.862288218	-207251.38327985414	-130312.24071688409	-284190.5258428243	-11662237568.290325	-5831118784.145163	-17493356352.435486	1316220490.4999998
Kolkata	ssp585	2082	India	1312811008.0	28.650589608873506	-10172359687.743025	-2229558.2877245573	-2859032.069105544	-1600084.506343571	-215983.1953015913	-134678.14672775264	-297288.24387542985	-12153585151.054813	-6076792575.527407	-18230377726.582222	1312811008.0
Kolkata	ssp585	2083	India	1309203471.9999998	28.524508339438515	-9402598899.80729	-2060843.5944783688	-2627049.365892035	-1494637.823064703	-199639.35771624243	-126506.22793507822	-272772.48749740666	-11233901462.186409	-5616950731.0932045	-16850852193.279613	1309203471.9999998
Kolkata	ssp585	2084	India	1305404528.5	28.744022308020988	-10429630923.231878	-2285946.5037221145	-2936565.866102185	-1635327.1413420439	-221445.67059795937	-137409.3843759367	-305481.95681998215	-12460963966.139214	-6230481983.069607	-18691445949.20882	1305404528.5
Kolkata	ssp585	2085	India	1301410584.0	28.735486005338103	-10534917934.774248	-2309023.108991675	-2968296.19834783	-1649750.0196355192	-223681.16225129482	-138527.13020260443	-308835.1942999854	-12586757262.813738	-6293378631.406869	-18880135894.220608	1301410584.0
Kolkata	ssp585	2086	India	1297214616.9999998	28.778065353247868	-10618438908.926937	-2327329.0759292506	-2993466.902886997	-1661191.2489715042	-225454.50957934238	-139413.80386662824	-311495.2152920567	-12686545247.354515	-6343272623.677258	-19029817871.031773	1297214616.9999998
Kolkata	ssp585	2087	India	1292851828.0	28.86433463241937	-10987003110.161074	-2408110.2707202947	-3104541.0457246825	-1711679.4957159066	-233279.9971063162	-143326.54763011518	-323233.4465825174	-13126893066.428078	-6563446533.214039	-19690339599.642117	1292851828.0
Kolkata	ssp585	2088	India	1288315344.5	28.83249348236715	-10575634408.088001	-2317947.2675261963	-2980566.916332797	-1655327.618719595	-224545.66904005036	-138959.3835969821	-310131.9544831184	-12635403903.38285	-6317701951.691425	-18953105855.074276	1288315344.5
Kolkata	ssp585	2089	India	1283586973.4999998	29.032492340868764	-11469580836.770958	-2513880.731347118	-3249975.429086565	-1777786.0336076713	-243526.26076332811	-148449.67945862102	-338602.84206803533	-13703460320.476562	-6851730160.238281	-20555190480.714844	1283586973.4999998
Kolkata	ssp585	2090	India	1278691594.5000002	29.053908883875586	-11594494868.97429	-2541259.149364287	-3287620.753860172	-1794897.544868402	-246178.4803703273	-149775.78926212067	-342581.171478534	-13852703305.737303	-6926351652.868651	-20779054958.605953	1278691594.5000002
Kolkata	ssp585	2091	India	1273666990.0	28.97320391729186	-11192766280.995451	-2453209.047889473	-3166551.8643323025	-1739866.231446643	-237648.8346697128	-145510.96641181342	-329786.7029276122	-13372731819.131624	-6686365909.565812	-20059097728.697437	1273666990.0
Kolkata	ssp585	2092	India	1268534931.5	28.999965313334034	-11559952355.600578	-2533688.187528953	-3277210.6813365873	-1790165.6937213182	-245445.06131700863	-149409.07973546127	-341481.04289855604	-13811433099.953613	-6905716549.976807	-20717149649.93042	1268534931.5
Kolkata	ssp585	2093	India	1263289282.5	29.182093415869662	-12320068248.852684	-2700288.931255441	-3506286.70396051	-1894291.1585503735	-261584.1150335145	-157478.60659371427	-365689.6234733149	-14719593400.698833	-7359796700.349417	-22079390101.04825	1263289282.5
Kolkata	ssp585	2094	India	1257938504.0	29.338363452644103	-13042439371.101171	-2858616.8484605895	-3723987.5901175877	-1993246.1068035911	-276921.7582122954	-165147.4281831047	-388696.0882414861	-15582657548.488295	-7791328774.244147	-23373986322.73244	1257938504.0
Kolkata	ssp585	2095	India	1252500266.0	29.271240044018285	-12582636442.022123	-2757838.1242788797	-3585416.844367738	-1930259.4041900227	-267159.0572382844	-160266.07769609918	-374052.0367804696	-15033300838.461617	-7516650419.230808	-22549951257.692425	1252500266.0
Kolkata	ssp585	2096	India	1246993053.5000002	29.459559906901784	-13449673530.236519	-2947873.6504628574	-3846715.6928707073	-2049031.6080550086	-285568.30017757654	-169470.69916574526	-401665.9011894077	-16069206901.97145	-8034603450.985725	-24103810352.957176	1246993053.5000002
Kolkata	ssp585	2097	India	1241437315.9999998	29.35993000110144	-12843382356.067505	-2814987.9136586897	-3663997.804764976	-1965978.0225524036	-272695.30815804005	-163034.20315597707	-382356.413160103	-15344831079.862587	-7672415539.9312935	-23017246619.79388	1241437315.9999998
Kolkata	ssp585	2098	India	1235820795.0	29.56159075199172	-13677583548.957163	-2997826.531278341	-3915400.9039919963	-2080252.1585646858	-290407.3675715303	-171890.2328627222	-408924.5022803386	-16341505946.079903	-8170752973.039951	-24512258919.119854	1235820795.0
Lisbon	ssp585	2024	Portugal	8572515.0	17.328375310555792	33158381.962458752	7267.590567114723	8700.013592940695	5835.167541288751	194.88070574570207	143.6667382697869	246.09467322161737	407079472.8118772	203539736.4059386	610619209.2178158	8572515.0
Lisbon	ssp585	2025	Portugal	8571492.5	17.46560388902988	35406766.35721935	7760.38714678828	9377.608889991836	6143.165403584722	208.09506397749476	150.27391738568315	265.9162105693065	434682482.36565423	217341241.18282712	652023723.5484813	8571492.5
Lisbon	ssp585	2026	Portugal	8569127.499999998	17.33627203289762	32288333.354783162	7076.894981870759	8437.807163230244	5715.982800511272	189.7671966821766	141.10998373802408	238.42440962632935	396398043.03239465	198199021.51619732	594597064.548592	8569127.499999998
Lisbon	ssp585	2027	Portugal	8564096.5	17.401545525974942	33091066.76355934	7252.836550917591	8679.72682066964	5825.946281165543	194.48507626402886	143.46892352895023	245.50122899910758	406253056.2602124	203126528.1301062	609379584.3903186	8564096.5
Lisbon	ssp585	2028	Portugal	8557784.500000002	17.445854440292063	36427794.297473	7984.174092597297	9685.315940479235	6283.032244715359	214.0959190797726	153.27434493682213	274.91749322272335	447217458.1710238	223608729.0855119	670826187.2565356	8557784.500000002
Lisbon	ssp585	2029	Portugal	8549842.5	17.51498346079936	38515731.044500604	8441.804064548554	10314.557151912213	6569.050977184894	226.36728344471032	159.41002711929093	293.3245397701297	472850680.90206033	236425340.45103016	709276021.3530905	8549842.5
Lisbon	ssp585	2030	Portugal	8542462.5	17.469162455479786	36239815.01971376	7942.9731550062315	9628.664651291521	6257.281658720944	212.991114437714	152.72194261579276	273.2602862596351	444909670.49379575	222454835.24689788	667364505.7406936	8542462.5
Lisbon	ssp585	2031	Portugal	8534830.5	17.561896121148525	40593151.76673418	8897.129154353173	10940.629150393564	6853.629158312781	238.57684231094095	165.5148065524063	311.6388780694755	498354800.29403526	249177400.14701763	747532200.4410529	8534830.5
Lisbon	ssp585	2032	Portugal	8520296.0	17.59533093029575	41106669.29360172	9009.680941063867	11095.38785712077	6923.974025006965	241.59492257076874	167.02384668232014	316.16599845921706	504659162.32091457	252329581.16045728	756988743.4813719	8520296.0
Lisbon	ssp585	2033	Portugal	8497939.0	17.504698810655764	38645733.66511451	8470.297789614615	10353.736023878046	6586.859555351182	227.1313437201095	159.79205725699057	294.47063018322837	474446699.6198489	237223349.80992445	711670049.4297733	8497939.0
Lisbon	ssp585	2034	Portugal	8471263.5	17.5858404908607	41308552.514488615	9053.929318244556	11156.229375744217	6951.629260744896	242.7814444164124	167.61710760514194	317.9457812276826	507137646.199327	253568823.0996635	760706469.2989905	8471263.5
Lisbon	ssp585	2035	Portugal	8445272.5	17.548007339051104	39642306.384205595	8688.724686949647	10654.073007713716	6723.376366185577	232.98846892734235	162.72061986060697	303.2563179940775	486681443.0872948	243340721.5436474	730022164.6309422	8445272.5
Lisbon	ssp585	2036	Portugal	8421238.0	17.684761934309474	45945594.13044326	10070.267206672972	12553.693972333287	7586.840441012655	270.03458191004813	181.24367635195983	358.8254874681362	564065769.4885328	282032884.7442664	846098654.2327992	8421238.0
Lisbon	ssp585	2037	Portugal	8397069.5	17.602250535125066	41923160.93950997	9188.63801413965	11341.45383259997	7035.822195679329	246.39366300298332	169.42321689842743	323.3641091075393	514683082.94369787	257341541.47184893	772024624.4155468	8397069.5
Lisbon	ssp585	2038	Portugal	8371989.0	17.64444367727309	44280044.962217495	9705.215334185132	12051.747647662507	7358.683020707756	260.2457026539532	176.34923672391233	344.14216858399396	543618122.8539294	271809061.4269647	815427184.280894	8371989.0
Lisbon	ssp585	2039	Portugal	8345619.999999999	17.627639673870203	43208546.38055816	9470.366329985827	11728.830266888464	7211.902393083191	253.94821805305526	173.2004944234633	334.69594168264706	530463528.0900968	265231764.0450484	795695292.1351452	8345619.999999999
Lisbon	ssp585	2040	Portugal	8316800.999999999	17.690685745730278	46773177.82332952	10251.655413332974	12803.10275649079	7700.2080701751565	274.89851327786624	183.67564203586886	366.1213845198635	574225865.1708025	287112932.58540124	861338797.7562037	8316800.999999999
Lisbon	ssp585	2041	Portugal	8284554.5	17.69607681083299	46976824.25562176	10296.290247807985	12864.475653893931	7728.104841722039	276.095397989932	184.2740843919018	367.9167115879622	576725995.677514	288362997.838757	865088993.5162709	8284554.5
Lisbon	ssp585	2042	Portugal	8252420.5	17.69621845956791	47218009.528628394	10349.152773398479	12937.16162658086	7761.143920216098	277.5129085389151	184.98283966639332	370.042977411437	579686983.7587985	289843491.87939924	869530475.6381977	8252420.5
Lisbon	ssp585	2043	Portugal	8222485.000000001	17.840318858942545	51944751.13392942	11385.150933464456	14361.65909667158	8408.642770257335	305.29323693254696	198.87300386320936	411.71347000188456	637716337.633251	318858168.8166255	956574506.4498764	8222485.000000001
Lisbon	ssp585	2044	Portugal	8192539.999999999	17.84387627197503	52819933.93233341	11576.97182078588	14625.412816738537	8528.530824833224	310.4369210122638	201.44484590306752	419.4289961214598	648460798.9459791	324230399.47298956	972691198.4189687	8192539.999999999
Lisbon	ssp585	2045	Portugal	8161872.499999999	17.88459877177308	54363772.27949177	11915.347348930178	15090.679167936947	8740.01552992341	319.51047312322345	205.98162195854746	433.0393242878993	667414223.7897933	333707111.8948966	1001121335.6846899	8161872.499999999
Lisbon	ssp585	2046	Portugal	8130144.5	17.852145924666964	54221707.5030019	11884.209863672124	15047.865125707123	8720.554601637126	318.6755203219892	205.56414555793043	431.78689508604805	665670120.160608	332835060.080304	998505180.2409121	8130144.5
Lisbon	ssp585	2047	Portugal	8097808.5	17.984520398450044	58340263.50595741	12786.90706979936	16289.07378413207	9284.740355466647	342.88137878088025	217.66707478737587	468.09568277438433	716232889.125855	358116444.5629275	1074349333.6887825	8097808.5
Lisbon	ssp585	2048	Portugal	8065565.5	17.963257791084573	57149858.71099445	12525.99642980748	15930.321654143236	9121.671205471723	335.8850504670293	214.16891063045048	457.6011903036079	701618504.2347327	350809252.1173664	1052427756.3520992	8065565.5
Lisbon	ssp585	2049	Portugal	8032383.500000001	17.960843984792735	58046436.09689258	12722.50654178515	16200.523058112532	9244.490025457768	341.15447627668624	216.8036235352789	465.50532901809373	712625623.0380462	356312811.5190231	1068938434.5570693	8032383.500000001
Lisbon	ssp585	2050	Portugal	7998562.5	17.95764071241192	58074324.75810546	12728.619125064686	16208.927860121894	9248.310390007477	341.3183854199502	216.88557810691077	465.75119273298924	712968007.0999956	356484003.5499978	1069452010.6499934	7998562.5
Lisbon	ssp585	2051	Portugal	7965422.500000001	17.95835107285455	57425894.569781795	12586.497439952649	16013.510543092845	9159.484336812455	337.50738725754263	214.98007902570714	460.0346954893784	705007346.669793	352503673.3348965	1057511020.0046895	7965422.500000001
Lisbon	ssp585	2052	Portugal	7932040.5	18.008183556911995	60166406.27524538	13187.157539780286	16839.418180355846	9534.896899204727	353.6141097106992	223.0334402522854	484.1947791691131	738652114.4258883	369326057.21294415	1107978171.6388326	7932040.5
Lisbon	ssp585	2053	Portugal	7898075.500000001	18.110155804819627	62098834.38244428	13610.703426289634	17421.7937743062	9799.613078273069	364.9715080831562	228.71213943851382	501.23087672779826	762376185.6431136	381188092.8215568	1143564278.4646704	7898075.500000001
Lisbon	ssp585	2054	Portugal	7864611.499999999	18.036142540996643	59739962.17585537	13093.690339913981	16710.900780539676	9476.479899288286	351.10778334217156	221.7802770680217	480.43528961632205	733416737.1580844	366708368.5790422	1100125105.7371266	7864611.499999999
Lisbon	ssp585	2055	Portugal	7831447.0	18.119810654283853	63224682.65555309	13857.464691628551	17761.09051414721	9953.838869109893	371.5884204003621	232.0205955971167	511.1562452036072	776198021.7629265	388099010.8814632	1164297032.6443896	7831447.0
Lisbon	ssp585	2056	Portugal	7798757.000000001	18.157972748711263	65625373.00321467	14383.643397965334	18484.586235360286	10282.700560570382	385.6979215744192	239.0753461841453	532.3204969646931	805670864.020942	402835432.010471	1208506296.031413	7798757.000000001
Lisbon	ssp585	2057	Portugal	7767135.499999999	18.148920174106983	64357548.38823824	14105.764030299268	18102.502104819447	10109.02595577909	378.2465762099775	235.34967350192449	521.1434789180307	790106009.9678457	395053004.98392284	1185159014.9517684	7767135.499999999
Lisbon	ssp585	2058	Portugal	7734937.5	18.109623813309906	62567807.07532196	13713.491961714879	17563.12801051591	9863.855912913847	367.7277864041831	230.09027859902739	505.36529420933897	768133678.7800206	384066839.3900103	1152200518.1700308	7734937.5
Lisbon	ssp585	2059	Portugal	7702714.5	18.155671731392236	63272507.59643909	13867.94687045288	17775.503510030663	9960.390230875098	371.8695004073017	232.1611356005866	511.5778652140165	776785159.9334553	388392579.9667277	1165177739.900183	7702714.5
Lisbon	ssp585	2060	Portugal	7671261.0	18.220116225823975	65457759.220383435	14346.906130495476	18434.07249258923	10259.739768401721	384.71281040922935	238.58279060155053	530.8428302169084	803613099.8505374	401806549.9252687	1205419649.7758062	7671261.0
Lisbon	ssp585	2061	Portugal	7640431.5	18.318386554530733	69805857.85471117	15299.914050348129	19744.458382386627	10855.369718309628	410.26775248900356	251.3602616414376	569.1752433365693	856993922.2863258	428496961.1431629	1285490883.4294887	7640431.5
Lisbon	ssp585	2062	Portugal	7609855.0	18.262697047225775	65921893.44964677	14448.634180744975	18573.948561682293	10323.319799807658	387.4406517816454	239.94671128775855	534.9345922755324	809311192.0426223	404655596.02131116	1213966788.0639334	7609855.0
Lisbon	ssp585	2063	Portugal	7578790.500000001	18.43292914567845	72761206.28210014	15947.66165087174	20635.111333106594	11260.211968636886	427.63712798826805	260.0449493910698	595.229306585466	893276201.715971	446638100.8579855	1339914302.5739565	7578790.500000001
Lisbon	ssp585	2064	Portugal	7547435.0	18.41210098548636	72132845.7535392	15809.938795296743	20445.742406690973	11174.135183902514	423.9440846001036	258.1984276969875	589.6897415032197	885561932.8776435	442780966.43882173	1328342899.3164651	7547435.0
Lisbon	ssp585	2065	Portugal	7516726.000000001	18.44400856312387	72085837.48253223	15799.635612610282	20431.575530497088	11167.695694723474	423.66780438112005	258.0602875874958	589.2753211747444	884984820.8158734	442492410.4079367	1327477231.2238102	7516726.000000001
Lisbon	ssp585	2066	Portugal	7487068.0	18.465661678564288	73548246.57126448	16120.163632058444	20872.301557238312	11368.025706878576	432.26277489637977	262.3577728451256	602.1677769476339	902938553.345717	451469276.6728585	1354407830.0185754	7487068.0
Lisbon	ssp585	2067	Portugal	7457711.000000001	18.550269910384593	75915363.48800987	16638.983778194422	21585.679258175278	11692.288298213562	446.17495601065076	269.3138634022611	623.0360486190402	931999220.6498004	465999610.3249002	1397998830.9747007	7457711.000000001
Lisbon	ssp585	2068	Portugal	7428188.0	18.393782950140906	71534866.46463937	15678.87484156527	20265.529470310197	11092.220212820343	420.42959990739314	256.44118535063234	584.4180144641537	878220649.0371547	439110324.51857734	1317330973.555732	7428188.0
Lisbon	ssp585	2069	Portugal	7399010.0	18.524995083266603	74388898.86383685	16304.416189334577	21125.648823492997	11483.18355517616	437.2035139302902	264.8281423620808	609.5788854984996	913259089.8684543	456629544.93422717	1369888634.8026814	7399010.0
Lisbon	ssp585	2070	Portugal	7371123.000000001	18.44432322972157	70762682.27718794	15509.628992260847	20032.816427516616	10986.441557005079	415.8912662942942	254.1720185440829	577.6105140445056	868740683.0877527	434370341.54387635	1303111024.631629	7371123.000000001
Lisbon	ssp585	2071	Portugal	7344384.999999999	18.54540326482632	75231542.36552021	16489.1051760049	21379.59618016469	11598.614171845113	442.1559558343014	267.30436331408623	617.0075483545158	923604072.106187	461802036.0530935	1385406108.1592805	7344384.999999999
Lisbon	ssp585	2072	Portugal	7319453.500000001	18.761950512665447	83554744.13506338	18313.368577548616	23887.958357287298	12738.778797809931	491.0736453870899	291.7632080904807	690.3840826836995	1025786518.5322026	512893259.2661013	1538679777.7983038	7319453.500000001
Lisbon	ssp585	2073	Portugal	7295635.0	18.757759952264635	81784282.56676197	17925.322206414057	23354.394596977283	12496.249815850835	480.66816781231466	286.56046930309304	674.7758663215363	1004050881.290501	502025440.6452505	1506076321.9357514	7295635.0
Lisbon	ssp585	2074	Portugal	7272260.999999999	18.591778942503755	75810380.40774679	16615.973787999777	21554.040521657644	11677.907054341907	445.5579422855485	269.00535653970996	622.1105280313868	930710362.3147936	465355181.1573968	1396065543.4721904	7272260.999999999
Lisbon	ssp585	2075	Portugal	7250888.0	18.764987316134196	82616651.10032606	18107.75914527742	23605.24538791441	12610.272902640438	485.5602209723609	289.0064958831163	682.1139460616059	1014269719.5984763	507134859.79923815	1521404579.3977144	7250888.0
Lisbon	ssp585	2076	Portugal	7231557.0	18.8499245851999	85628857.80633014	18767.96883426462	24513.033710271804	13022.903958257435	503.26376782765067	297.85826931076116	708.6692663445403	1051250037.8561269	525625018.92806345	1576875056.7841904	7231557.0
Lisbon	ssp585	2077	Portugal	7214531.000000001	18.855991353569326	86192853.57294273	18891.58434475505	24683.005037196148	13100.163652313955	506.5785222435774	299.51564651872445	713.64139796843	1058174112.1249108	529087056.0624554	1587261168.1873662	7214531.000000001
Lisbon	ssp585	2078	Portugal	7199836.500000001	18.91729219185674	87052728.53399545	19080.050089643315	24942.14543641751	13217.954742869122	511.63223805675324	302.04250442531236	721.2219716881939	1068730641.8803662	534365320.9401831	1603095962.8205492	7199836.500000001
Lisbon	ssp585	2079	Portugal	7186682.5	19.01795528581929	90643316.97882602	19867.028378921244	26024.240584174662	13709.816173667827	532.7350895458012	312.5939301698364	752.8762489217663	1112811648.3921072	556405824.1960536	1669217472.588161	7186682.5
Lisbon	ssp585	2080	Portugal	7175324.500000001	18.98341913799021	89856053.8510493	19694.477556394846	25786.983203200867	13601.971909588827	528.1081329553867	310.28045187462914	745.9358140361446	1103146561.0129225	551573280.5064613	1654719841.519384	7175324.500000001
Lisbon	ssp585	2081	Portugal	7165514.999999999	18.880138203690258	85824942.72497481	18810.946350679886	24572.127795342793	13049.764906016975	504.4162114955844	298.43449114472776	710.3979318464408	1053657337.0240595	526828668.51202977	1580486005.5360894	7165514.999999999
Lisbon	ssp585	2082	Portugal	7157346.0	18.877355089241245	84774038.51763257	18580.611181947344	24255.416938335547	12905.805425559138	498.23976555712306	295.3462681754973	701.1332629387489	1040755575.6780151	520377787.83900756	1561133363.5170226	7157346.0
Lisbon	ssp585	2083	Portugal	7151284.5	18.89436130699355	86107899.91819608	18872.9643656325	24657.402565902634	13088.526165362358	506.0792268252591	299.26599880956536	712.892454840953	1057131151.4331962	528565575.7165981	1585696727.1497943	7151284.5
Lisbon	ssp585	2084	Portugal	7146466.5	19.062800268049756	91740735.62034181	20107.55849213019	26354.969489836963	13860.147494423418	539.1849132917009	315.81884204278634	762.5509845406157	1126284459.0542178	563142229.5271089	1689426688.5813267	7146466.5
Lisbon	ssp585	2085	Portugal	7142534.5	19.14993231674541	94631233.75024348	20741.092328820967	27226.07851528678	14256.106142355151	556.1731461961167	324.31295849499423	788.0333338972398	1161770583.0821095	580885291.5410547	1742655874.6231642	7142534.5
Lisbon	ssp585	2086	Portugal	7139760.5	19.0870161096295	93615500.07630837	20518.465770150255	26919.966997114552	14116.964543185957	550.2034069172145	321.3280888555429	779.0787249788864	1149300604.029124	574650302.014562	1723950906.043686	7139760.5
Lisbon	ssp585	2087	Portugal	7137046.5	19.23461552615741	97673416.9951883	21407.872218123943	28142.900863078372	14672.843573169512	574.0528732121636	333.2528220030174	814.8529244213091	1199118917.8998725	599559458.9499363	1798678376.8498087	7137046.5
Lisbon	ssp585	2088	Portugal	7134676.0	19.172435632118663	96840406.38419071	21225.294549960083	27891.856569353065	14558.7325305671	569.157046390799	330.80490859233515	807.5091841892627	1188892196.923092	594446098.461546	1783338295.3846378	7134676.0
Lisbon	ssp585	2089	Portugal	7133269.999999999	19.25523224709394	98664140.14774382	21625.017018684055	28441.474963848526	14808.559073519582	579.8756189476824	336.1641948707769	823.5870430245875	1211281847.2943587	605640923.6471794	1816922770.941538	7133269.999999999
Lisbon	ssp585	2090	Portugal	7132336.0	19.301118635441988	100186080.7325472	21958.593037271094	28900.141989405707	15017.044085136484	588.8204720350645	340.636621414468	837.0043226556606	1229966437.260605	614983218.6303025	1844949655.8909078	7132336.0
Lisbon	ssp585	2091	Portugal	7131825.5	19.328619368274705	101222340.17992973	22185.718395601518	29212.439357110037	15158.997434092997	594.9108467906901	343.68180879228083	846.1398847890996	1242688407.530879	621344203.7654395	1864032611.2963185	7131825.5
Lisbon	ssp585	2092	Portugal	7131179.499999999	19.33584679068729	102211274.97344953	22402.471227057904	29510.474500362572	15294.46795375324	600.7230818604171	346.5879263271443	854.8582373936902	1254829381.5641448	627414690.7820724	1882244072.3462172	7131179.499999999
Lisbon	ssp585	2093	Portugal	7130338.5	19.38573243229674	104292779.49772173	22858.691396761402	30137.77723370488	15579.605559817925	612.9566423267354	352.7047065603032	873.208578093167	1280383637.0569355	640191818.5284678	1920575455.5854034	7130338.5
Lisbon	ssp585	2094	Portugal	7129626.5	19.33382837580482	101736196.92760345	22298.344532077946	29367.30029476513	15229.388769390765	597.9309207421941	345.19184576803264	850.6699957163553	1248996934.1103923	624498467.0551962	1873495401.1655884	7129626.5
Lisbon	ssp585	2095	Portugal	7127877.500000001	19.465915544613047	106827095.60946405	23414.157941800815	30901.54373313407	15926.772150467557	627.8514979622785	360.1521343780749	895.5508615464817	1311496978.7113829	655748489.3556914	1967245468.0670743	7127877.500000001
Lisbon	ssp585	2096	Portugal	7125502.500000001	19.415693438116246	105618454.85123873	23149.250378354172	30537.29583339494	15761.204923313406	620.7479920004184	356.60038139714504	884.8956026036922	1296658714.1894794	648329357.0947397	1944988071.284219	7125502.500000001
Lisbon	ssp585	2097	Portugal	7123708.499999999	19.524725154914695	109240854.04061872	23943.200885615537	31628.977780879315	16257.42399035176	642.0378037686235	367.2452872812474	916.8303202559994	1341130255.4726577	670565127.7363288	2011695383.2089865	7123708.499999999
Lisbon	ssp585	2098	Portugal	7122447.5	19.662300378236917	114859989.4484412	25174.792207878	33322.415848990204	17027.1685667658	675.0629699301337	383.75787036200273	966.3680694982652	1410115367.052124	705057683.526062	2115173050.578186	7122447.5
London	ssp585	2024	United Kingdom	53151317.0	11.696881050649068	266182310.480186	58341.32832441562	65637.69261486075	51044.96403397049	1023.9648992714215	853.2175373745974	1194.7122611682453	5801960545.862372	2900980272.931186	8702940818.793558	53151317.0
London	ssp585	2025	United Kingdom	53535880.00000001	11.765548926763891	270703818.95804274	59332.34388120614	67000.33900544772	51664.348756964566	1041.3584892689382	861.9143323733559	1220.8026461645204	5900515606.673839	2950257803.3369193	8850773410.010757	53535880.00000001
London	ssp585	2026	United Kingdom	53932902.0	11.685249796215368	263196575.63277307	57686.92068662649	64737.8821129007	50635.95926035228	1012.4792085928509	847.4746920353123	1177.4837251503895	5736880654.738698	2868440327.369349	8605320982.108047	53932902.0
London	ssp585	2027	United Kingdom	54348754.0	11.875464820757994	288579540.7678555	63250.3103052747	72387.542838542	54113.07777200742	1110.1238089829735	896.2969922303735	1323.9506257355738	6290151689.110207	3145075844.5551033	9435227533.66531	54348754.0
London	ssp585	2028	United Kingdom	54780209.50000001	11.927689697237764	307637637.5122216	67427.42739993027	78131.0788436934	56723.77595616714	1183.437554280124	932.9538648789488	1433.9212436812986	6705559930.140886	3352779965.070443	10058339895.21133	54780209.50000001
London	ssp585	2029	United Kingdom	55206209.0	11.829798431395488	289395618.7972477	63429.17672267572	72633.4841624684	54224.86928288305	1113.2631432822984	897.866659380036	1328.6596271845615	6307939695.083772	3153969847.541886	9461909542.625658	55206209.0
London	ssp585	2030	United Kingdom	55624849.0	11.966267363379918	315470702.2034507	69144.26349663801	80491.72847666655	57796.79851660949	1213.5702226872486	948.0201990825111	1479.1202462919869	6876296791.691604	3438148395.845802	10314445187.537405	55624849.0
London	ssp585	2031	United Kingdom	56044213.0	11.84282378325882	285406022.1594062	62554.74458287483	71431.13997024216	53678.3491955075	1097.9157413004327	890.1929583891032	1305.6385242117622	6220978686.123756	3110489343.061878	9331468029.185635	56044213.0
London	ssp585	2032	United Kingdom	56461615.99999999	11.986482026164984	321775088.56057847	70526.04680778932	82391.68052949957	58660.41308607905	1237.8222863555654	960.1462309166695	1515.4983417944609	7013713139.321724	3506856569.660862	10520569708.982586	56461615.99999999
London	ssp585	2033	United Kingdom	56866704.50000001	11.910341256139144	306698808.5895833	67221.65667716022	77848.14409988458	56595.16925443587	1179.8260150254373	931.1480952516054	1428.5039347992688	6685096329.991662	3342548164.995831	10027644494.987494	56866704.50000001
London	ssp585	2034	United Kingdom	57240743.0	12.042469514429746	327585567.8757087	71799.57652069457	84142.7838847443	59456.36915664484	1260.17436097654	971.3222682271567	1549.0264537259231	7140363823.501765	3570181911.7508826	10710545735.252647	57240743.0
London	ssp585	2035	United Kingdom	57591601.50000001	11.986498155093852	311962080.91921794	68375.25061242262	79434.33576087037	57316.16546397486	1200.0730634154315	941.2716194466026	1458.8745073842615	6799819574.911979	3399909787.4559894	10199729362.367968	57591601.50000001
London	ssp585	2036	United Kingdom	57928748.49999999	12.106754338339655	344112268.24027705	75421.86701155886	89123.4333096827	61720.30071343502	1323.7501900523616	1003.1101827650675	1644.3901973396553	7500595362.913798	3750297681.456899	11250893044.370697	57928748.49999999
London	ssp585	2037	United Kingdom	58240523.49999999	12.155550219693803	361906251.54147005	79321.91814606692	94486.00361963129	64157.832672502554	1392.2010735305905	1037.335624504182	1747.0665225570006	7888449795.768592	3944224897.884296	11832674693.652887	58240523.49999999
London	ssp585	2038	United Kingdom	58521174.99999999	12.045951353184087	349978179.58164185	76707.54620966622	90891.24220708033	62523.85021225212	1346.3155036712906	1014.392839574532	1678.2381677680485	7628454295.788542	3814227147.894271	11442681443.682812	58521174.99999999
London	ssp585	2039	United Kingdom	58768293.0	12.086523558489473	354193576.6440029	77631.46885347138	92161.63584231242	63101.30186463034	1362.5315272701655	1022.5008513739696	1702.5622031663615	7720337063.643573	3860168531.8217864	11580505595.465359	58768293.0
London	ssp585	2040	United Kingdom	58979672.0	12.193987937741555	390196031.53618586	85522.41787093613	103011.69074132646	68033.14500054582	1501.0277708060248	1091.7489731418991	1910.3065684701505	8505080506.819204	4252540253.409602	12757620760.228806	58979672.0
London	ssp585	2041	United Kingdom	59167300.5	12.079546297281503	365478363.12067807	80104.8467113728	95562.53039692687	64647.16302581872	1405.942470796218	1044.2063231369957	1767.678618455439	7966310906.864211	3983155453.4321055	11949466360.296316	59167300.5
London	ssp585	2042	United Kingdom	59340035.5	12.042602294716632	358138188.72722954	78496.04136486351	93350.42304547661	63641.65968425043	1377.7058801682974	1030.0880278230354	1725.3237325135601	7806317546.848222	3903158773.424111	11709476320.272333	59340035.5
London	ssp585	2043	United Kingdom	59504641.0	12.294732949888429	403169003.45482266	88365.80897639078	106921.3535113266	69810.26444145496	1550.9329198745527	1116.701547676163	1985.1642920729419	8787851631.236675	4393925815.618338	13181777446.855013	59504641.0
London	ssp585	2044	United Kingdom	59661323.99999999	12.253025841290134	406052890.56721604	88997.89382294276	107790.47017533556	70205.31747054996	1562.0268170280701	1122.2484962529218	2001.8051378032164	8850711553.12497	4425355776.562485	13276067329.687454	59661323.99999999
London	ssp585	2045	United Kingdom	59804449.0	12.14020809374441	392840448.65930915	86102.01614449741	103808.6383674732	68395.39392152161	1511.200461501459	1096.8353184896164	1925.565604513301	8562720715.094084	4281360357.547042	12844081072.641125	59804449.0
London	ssp585	2046	United Kingdom	59934266.50000001	12.316781392445312	431310109.64350545	94533.72266158153	115402.23482846387	73665.21049469919	1659.187690493613	1170.8289329856932	2147.5464480015316	9401241707.86928	4700620853.93464	14101862561.80392	59934266.50000001
London	ssp585	2047	United Kingdom	60053338.50000001	12.331250035011294	427539373.2191084	93707.25988363149	114265.84850878257	73148.6712584804	1644.6822121392408	1163.5761938085072	2125.788230469973	9319051182.421762	4659525591.210881	13978576773.632645	60053338.50000001
London	ssp585	2048	United Kingdom	60163018.0	12.408295326088448	443511414.3431547	97207.98122588822	119079.34035438558	75336.62209739086	1706.1243472354504	1194.297261356612	2217.951433114287	9667192846.198927	4833596423.099463	14500789269.29839	60163018.0
London	ssp585	2049	United Kingdom	60262117.49999999	12.311648460518269	427436534.98174155	93684.71999598944	114234.85616327476	73134.58382870413	1644.2866082947303	1163.3783918862518	2125.1948247032083	9316809623.263557	4658404811.631779	13975214434.895336	60262117.49999999
London	ssp585	2050	United Kingdom	60352131.49999999	12.368285473312728	438285075.32887506	96062.48226385433	117504.27928158897	74620.68524611968	1686.0193759747303	1184.2447757262519	2187.793976223208	9553274634.633875	4776637317.316937	14329911951.950813	60352131.49999999
London	ssp585	2051	United Kingdom	60435453.5	12.313601544686337	423252612.7033808	92767.69593497887	112973.94807938521	72561.44379057252	1628.1916636434753	1155.3309195606244	2101.052407726327	9225612909.469107	4612806454.734553	13838419364.20366	60435453.5
London	ssp585	2052	United Kingdom	60512804.99999999	12.435699868558245	454886917.9361657	99701.24228737006	122507.5743139231	76894.910260817	1749.8842664042595	1216.1772209410165	2283.591311867502	9915144045.19826	4957572022.59913	14872716067.79739	60512804.99999999
London	ssp585	2053	United Kingdom	60582473.50000001	12.465173885658976	471711776.9031354	103388.88260889768	127578.07975602358	79199.68546177178	1814.607068555506	1248.5386220166397	2380.675515094372	10281874530.556105	5140937265.278052	15422811795.834156	60582473.50000001
London	ssp585	2054	United Kingdom	60648596.00000001	12.370268763568447	447157160.88519204	98007.04896112929	120178.05849034205	75836.03943191654	1720.1490075667543	1201.3095915222639	2238.9884236112443	9746658974.35357	4873329487.176785	14619988461.530357	60648596.00000001
London	ssp585	2055	United Kingdom	60709340.5	12.627080590625162	501980388.84639776	110023.09892522913	136700.12719097937	83346.07065947895	1931.0460465013307	1306.7581109895523	2555.3339820131087	10941637728.027956	5470818864.013978	16412456592.041935	60709340.5
London	ssp585	2056	United Kingdom	60765076.0	12.568507464753482	504165009.2877623	110501.91984388439	137358.50595413032	83645.33373363847	1939.4499657781334	1310.9600706279534	2567.939860928313	10989255774.417358	5494627887.208679	16483883661.626038	60765076.0
London	ssp585	2057	United Kingdom	60820876.5	12.596760276426375	499528341.4968889	109485.66388972037	135961.15401715477	83010.17376228597	1921.6133745378206	1302.0417750077972	2541.184974067845	10888190592.668835	5444095296.334417	16332285889.003252	60820876.5
London	ssp585	2058	United Kingdom	60878700.5	12.643153480374256	511499920.868032	112109.57169709419	139569.02725229377	84650.1161418946	1967.66631112395	1325.068243300862	2610.264378947039	11149134421.19651	5574567210.598255	16723701631.794765	60878700.5
London	ssp585	2059	United Kingdom	60936878.49999999	12.547362817013855	493524057.51340365	108169.65644128525	134151.64377555653	82187.66910701402	1898.5157613521214	1290.4929684149474	2506.538554289296	10757315559.254723	5378657779.627361	16135973338.882084	60936878.49999999
London	ssp585	2060	United Kingdom	60995232.0	12.558780104326447	491941200.6573427	107822.72891118968	133674.6184216751	81970.83940070428	1892.4267396652426	1287.4484575715082	2497.405021758977	10722814119.200167	5361407059.600083	16084221178.800251	60995232.0
London	ssp585	2061	United Kingdom	61061716.00000001	12.780497022968449	537399385.2238725	117786.16662440173	147374.3452773416	88197.9879714618	2067.2978094097416	1374.8839924437575	2759.7116263757243	11713663559.44202	5856831779.72101	17570495339.163033	61061716.00000001
London	ssp585	2062	United Kingdom	61137127.00000001	12.727534474318258	532535306.1701093	116720.06710576868	145908.4584392212	87531.67577231614	2048.586399889888	1365.528287683831	2731.6445120959447	11607641507.446966	5803820753.723483	17411462261.17045	61137127.00000001
London	ssp585	2063	United Kingdom	61215923.50000001	12.84134107420532	548506399.8673035	120220.58079282494	150721.66475892358	89719.49682672632	2110.02489037185	1396.2475329248118	2823.802247818887	11955762520.215405	5977881260.107702	17933643780.323105	61215923.50000001
London	ssp585	2064	United Kingdom	61295292.0	12.776162941015121	549658752.2847914	120473.15118569898	151068.94904912537	89877.3533222726	2114.457823668467	1398.4639995731204	2830.451647763812	11980880279.728174	5990440139.864087	17971320419.592262	61295292.0
London	ssp585	2065	United Kingdom	61374755.00000001	12.98927447785664	589816392.4582233	129274.82574425942	163171.25156714598	95378.39992137287	2268.938464778654	1475.7043201282138	3062.1726094290957	12856194058.021374	6428097029.010687	19284291087.03206	61374755.00000001
London	ssp585	2066	United Kingdom	61454355.99999999	13.045800571856391	603286681.3989736	132227.21784086223	167230.7906999748	97223.64498174962	2320.7567205954706	1501.6134480366222	3139.8999931543194	13149805173.029816	6574902586.514908	19724707759.544724	61454355.99999999
London	ssp585	2067	United Kingdom	61533710.0	12.901776099079168	564212501.0390636	123663.0139263614	155455.0103175362	91871.01753518659	2170.443992885752	1426.4570841817626	2914.430901589741	12298107506.114351	6149053753.057176	18447161259.171528	61533710.0
London	ssp585	2068	United Kingdom	61606023.49999999	12.920332157476915	588397433.5487661	128963.82105177567	162743.6201149808	95184.02198857052	2263.479934817848	1472.975055147811	3053.984814487883	12825265092.103165	6412632546.051582	19237897638.154747	61606023.49999999
London	ssp585	2069	United Kingdom	61671577.5	12.827705380157619	544622132.0154704	119369.23441434099	149551.0634885081	89187.40534017383	2095.0826730153663	1388.77642424657	2801.3889217841615	11871097356.759407	5935548678.3797035	17806646035.13911	61671577.5
London	ssp585	2070	United Kingdom	61733274.99999999	12.824256655825366	566923292.4211615	124257.15998271162	156271.96114501776	92242.3588204055	2180.87201576792	1431.6710956228467	2930.072935912993	12357194470.303013	6178597235.151506	18535791705.45452	61733274.99999999
London	ssp585	2071	United Kingdom	61788535.50000001	12.927064619097091	584304124.8205389	128066.65749490394	161510.02022428217	94623.29476552569	2247.733567405133	1465.101871441453	3030.365263368811	12736043476.660841	6368021738.3304205	19104065214.99126	61788535.50000001
London	ssp585	2072	United Kingdom	61834126.5	13.070767088997403	617782617.2590005	135404.409262238	171599.4289043665	99209.38962010946	2376.520491959472	1529.495333718623	3223.5456502003203	13465772255.077896	6732886127.538948	20198658382.616844	61834126.5
London	ssp585	2073	United Kingdom	61864088.5	13.058614265876516	615196569.6512841	134837.60430712206	170820.0720910821	98855.13652316201	2366.572340358528	1524.5212579181507	3208.623422798905	13409404323.780628	6704702161.890314	20114106485.670944	61864088.5
London	ssp585	2074	United Kingdom	61879302.5	13.074692914284302	607962859.3087602	133252.13354711683	168640.04979607492	97864.21729815874	2338.7453015561387	1510.607738516956	3166.8828645953204	13251731554.572886	6625865777.286443	19877597331.85933	61879302.5
London	ssp585	2075	United Kingdom	61885000.49999999	13.25312430231832	666714414.7102104	146129.18678579084	186345.9979992517	105912.37557233	2564.754048719558	1623.6121120986659	3505.895985340447	14532335836.023384	7266167918.011692	21798503754.035076	61885000.49999999
London	ssp585	2076	United Kingdom	61886165.49999999	13.134039864078762	638225698.5987908	139885.08462438383	177760.357527317	102009.8117214506	2455.162072938822	1568.8161242082979	3341.5080216693445	13911368925.853527	6955684462.926764	20867053388.78029	61886165.49999999
London	ssp585	2077	United Kingdom	61879886.99999999	13.176079732021998	639065164.1900629	140069.0770827448	178013.34715756337	102124.80700792623	2458.3913758104445	1570.430775644109	3346.3519759767787	13929666709.17122	6964833354.58561	20894500063.756832	61879886.99999999
London	ssp585	2078	United Kingdom	61863519.99999999	13.316324935714139	661378424.2487782	144959.65462986048	184737.89128484746	105181.41797487353	2544.227264180429	1613.3487198291011	3475.1058085317536	14416027558.157423	7208013779.0787115	21624041337.236134	61863519.99999999
London	ssp585	2079	United Kingdom	61839220.0	13.400632700325826	686474604.5907923	150460.1873075622	192301.12371668732	108619.25089843711	2640.768644896721	1661.6194101872475	3619.917879606194	14963047560.85243	7481523780.426215	22444571341.278645	61839220.0
London	ssp585	2080	United Kingdom	61807391.50000001	13.496695114794887	725464527.6003863	159005.9238576102	204051.5114730033	113960.3362422171	2790.7572467504674	1736.6137111141206	3844.9007823868155	15812908675.138416	7906454337.569208	23719363012.707626	61807391.50000001
London	ssp585	2081	United Kingdom	61774338.50000001	13.410897183132695	704419060.8904989	154393.2188253061	197709.04205358517	111077.39559702706	2709.7983762649096	1696.1342758713417	3723.462476658479	15354181845.020477	7677090922.510239	23031272767.530716	61774338.50000001
London	ssp585	2082	United Kingdom	61737242.50000001	13.49630160689849	711711246.9132638	155991.50617276144	199906.6871563362	112076.32518918661	2737.85036256257	1710.1602690201717	3765.5404561049663	15513129205.274633	7756564602.637317	23269693807.91195	61737242.50000001
London	ssp585	2083	United Kingdom	61692609.50000001	13.482379516081835	709261830.2159888	155454.6477185642	199168.50678181503	111740.78865531334	2728.427810338215	1705.4489929079941	3751.4066277684346	15459739410.091284	7729869705.045642	23189609115.136925	61692609.50000001
London	ssp585	2084	United Kingdom	61646309.00000001	13.577490211511533	730713994.4130323	160156.49192613538	205633.5425672254	114679.44128504532	2810.9511873107676	1746.7106813942705	3875.1916932272657	15927331001.997204	7963665500.998602	23890996502.995804	61646309.00000001
London	ssp585	2085	United Kingdom	61598942.5	13.57002741788951	738985347.1121025	161969.39114784938	208126.27899708215	115812.50329861659	2842.7698863748174	1762.6200309262954	3922.919741823341	16107621202.102356	8053810601.051178	24161431803.153534	61598942.5
London	ssp585	2086	United Kingdom	61548045.5	13.644719103274653	755609921.166987	165613.13340645417	213136.42460266378	118089.84221024459	2906.7222213997597	1794.5961984387668	4018.848244360751	16469986088.725431	8234993044.362716	24704979133.088146	61548045.5
London	ssp585	2087	United Kingdom	61495505.5	13.66796493846873	751032158.1002829	164609.7880767656	211756.824774342	117462.75137918926	2889.112228124735	1785.7912018012544	3992.433254448216	16370204849.869198	8185102424.934599	24555307274.803795	61495505.5
London	ssp585	2088	United Kingdom	61444690.5	13.724552452823785	778268768.4110535	170579.4560900852	219965.11829265644	121193.79388751398	2993.887533752875	1838.1788546153243	4149.596212890425	16963879681.758175	8481939840.879087	25445819522.63726	61444690.5
London	ssp585	2089	United Kingdom	61394219.50000001	13.74116366529372	765209851.0925196	167717.22763670795	216029.5541692627	119404.90110415319	2943.6517651454674	1813.0609703116206	4074.2425599793137	16679235210.391386	8339617605.195693	25018852815.58708	61394219.50000001
London	ssp585	2090	United Kingdom	61342719.49999999	13.802599482858307	782471884.0797317	171500.68692157633	221231.81068595673	121769.56315719592	3010.0563126042584	1846.2632440410162	4173.8493811675	17055494752.779903	8527747376.389952	25583242129.169853	61342719.49999999
London	ssp585	2091	United Kingdom	61292468.49999999	13.870004950810655	796832077.5076703	174648.12657701492	225559.54021218477	123736.71294184503	3065.2979024395586	1873.8840389586662	4256.711765920448	17368503064.82574	8684251532.41287	26052754597.23861	61292468.49999999
London	ssp585	2092	United Kingdom	61244371.50000001	13.759737049593426	773757844.0194123	169590.76033301314	218605.66162668233	120575.85903934395	2976.5346592061937	1829.5024173419838	4123.566901070402	16865555321.666548	8432777660.833274	25298332982.49982	61244371.50000001
London	ssp585	2093	United Kingdom	61197172.5	13.902393943028898	821297123.1802144	180010.32836825744	232932.5676751433	127088.08906137165	3159.4113992476955	1920.9407873627347	4397.882011132655	17901766261.349873	8950883130.674936	26852649392.02481	61197172.5
London	ssp585	2094	United Kingdom	61150918.00000001	13.936472313651937	801088086.7423787	175580.9505188688	226842.1731322339	124319.72790550375	3081.6701551991614	1882.0701653384676	4281.270145059855	17461271053.870773	8730635526.935387	26191906580.80616	61150918.00000001
London	ssp585	2095	United Kingdom	61101757.99999999	13.964388216005183	817277951.5563171	179129.41403973202	231721.31047342083	126537.51760604324	3143.95022656648	1913.210201022127	4374.690252110831	17814160608.11605	8907080304.058025	26721240912.174076	61101757.99999999
London	ssp585	2096	United Kingdom	61048311.0	14.043553292146346	845879595.7539499	185398.26756250084	240340.98406722792	130455.55105777377	3253.976620382791	1968.2233979302823	4539.729842835301	18437589005.300377	9218794502.650188	27656383507.950565	61048311.0
London	ssp585	2097	United Kingdom	60993604.5	14.197483563262276	880798984.7445966	193051.83227277955	250864.6355438612	135239.02900169796	3388.306465840693	2035.3883206592332	4741.224611022151	19198724923.17522	9599362461.58761	28798087384.762833	60993604.5
London	ssp585	2098	United Kingdom	60934932.49999999	14.314155314392021	903237637.7297106	197969.89320102375	257626.9693201969	138312.81708185055	3474.6247226859437	2078.5474490818588	4870.701996290028	19687818954.58209	9843909477.291044	29531728431.87313	60934932.49999999
Luxembourg	ssp585	2024	Luxembourg	531786.9999999999	11.570833452672112	3525346.9318841705	772.6787795910691	828.9908549523628	716.3667042297753	20.13489064527745	18.1783424058165	22.0914388847384	203371615.43525442	101685807.71762721	305057423.1528816	531786.9999999999
Luxembourg	ssp585	2025	Luxembourg	537501.0	11.601956241524077	3500387.1871130317	767.2081506001346	821.4687400898279	712.9475611104413	19.992333971789346	18.10706406907245	21.877603874506242	201931727.75525096	100965863.87762548	302897591.63287646	537501.0
Luxembourg	ssp585	2026	Luxembourg	543102.5	11.437192879843241	3377469.2200318063	740.2672263083591	784.4249691886366	696.1094834280816	19.29029247818873	17.75604332227214	20.824541634105326	194840787.1998018	97420393.5999009	292261180.7997027	543102.5
Luxembourg	ssp585	2027	Luxembourg	548758.5	11.693811208475074	3573048.3008452677	783.133874157885	843.3666099817347	722.9011383340353	20.407335277314964	18.314564721835257	22.50010583279466	206123430.97328046	103061715.48664023	309185146.4599207	548758.5
Luxembourg	ssp585	2028	Luxembourg	554535.5	11.744328467990082	3837599.968299551	841.1178012711525	923.0945097624776	759.1410927798274	21.918312493781677	19.070053330068617	24.766571657494733	221384992.74743217	110692496.37371609	332077489.1211482	554535.5
Luxembourg	ssp585	2029	Luxembourg	560208.0	11.62691813981967	3638444.4916946865	797.4672858509082	863.0750510596416	731.8595206421749	20.7808432403077	18.501318703331627	23.06036777728378	209896032.43161407	104948016.21580704	314844048.6474211	560208.0
Luxembourg	ssp585	2030	Luxembourg	565703.0	11.7129918644937	3826427.5559406523	838.6690533568733	919.7274813803435	757.6106253334029	21.85450166737597	19.03814791686576	24.670855417886173	220740474.1812769	110370237.09063844	331110711.2719153	565703.0
Luxembourg	ssp585	2031	Luxembourg	571049.5	11.611973251293765	3579321.043066877	784.5087217681007	845.2570254457812	723.7604180904201	20.443161816126178	18.332477991240864	22.55384564101147	206485295.42051536	103242647.71025768	309727943.13077307	571049.5
Luxembourg	ssp585	2032	Luxembourg	576348.5	11.695817577636284	3824236.0304296436	838.188718998296	919.0670216372998	757.3104163592922	21.84198484921223	19.031889507783887	24.65208019064057	220614048.58627787	110307024.29313894	330921072.8794168	576348.5
Luxembourg	ssp585	2033	Luxembourg	581666.9999999999	11.768975000876615	3911819.6109612184	857.385120210696	945.4620733043498	769.3081671170421	22.342215280542455	19.282004723449003	25.4024258376359	225666605.00199202	112833302.50099601	338499907.50298804	581666.9999999999
Luxembourg	ssp585	2034	Luxembourg	586893.4999999999	12.125614127970286	4807945.5926020015	1053.7962942689499	1215.527437634449	892.0651509034508	27.460406197169682	21.841100181762616	33.07971221257674	277362676.9180633	138681338.45903164	416044015.3770949	586893.4999999999
Luxembourg	ssp585	2035	Luxembourg	591994.5	11.925306284454194	4312032.941542594	945.1031104751071	1066.074309917915	824.1319110322991	24.62801914658394	20.424906656469748	28.83113163669814	248754270.7358025	124377135.36790125	373131406.10370374	591994.5
Luxembourg	ssp585	2036	Luxembourg	596880.0	11.969346786674148	4412604.023396273	967.1460873197491	1096.3834030792978	837.9087715602004	25.20242721884673	20.712110692601144	29.692743745092315	254556055.29143545	127278027.64571773	381834082.93715316	596880.0
Luxembourg	ssp585	2037	Luxembourg	601539.0	11.981032054085281	4443616.698290052	973.9433859266047	1105.7296886637243	842.1570831894851	25.379554982346036	20.800674574350793	29.95843539034128	256345126.81091425	128172563.40545712	384517690.21637136	601539.0
Luxembourg	ssp585	2038	Luxembourg	606121.0000000001	11.95249166767931	4501251.865217635	986.5757512805958	1123.099191025462	850.0523115357295	25.708736139784342	20.965265153069943	30.452207126498738	259670007.23557034	129835003.61778517	389505010.8533555	606121.0000000001
Luxembourg	ssp585	2039	Luxembourg	610594.4999999999	12.02390602122152	4730418.76919811	1036.8041137968642	1192.1631894853313	881.4450381083973	27.017614568012558	21.619704367184056	32.41552476884107	272890278.7059571	136445139.35297856	409335418.05893564	610594.4999999999
Luxembourg	ssp585	2040	Luxembourg	614774.0	12.081991325821752	5045555.196322858	1105.8751115228363	1287.1358113585427	924.6144116871299	28.81750479757047	22.51964948196301	35.115360113177914	291069994.2077728	145534997.1038864	436604991.3116592	614774.0
Luxembourg	ssp585	2041	Luxembourg	618838.5000000001	12.074895580775646	4804962.249677954	1053.1424108883368	1214.6283479861058	891.6564737905676	27.443366942681067	21.832580554518305	33.05415333084383	277190572.64532536	138595286.32266268	415785858.967988	618838.5000000001
Luxembourg	ssp585	2042	Luxembourg	622651.5	12.045248075763165	4908600.20781089	1075.8575797941858	1245.861705231648	905.8534543567232	28.035291367149327	22.12854276675244	33.94203996754621	283169280.3791032	141584640.1895516	424753920.5686548	622651.5
Luxembourg	ssp585	2043	Luxembourg	626257.9999999999	12.389180426391126	5536214.518088461	1213.4168806769408	1435.0057439454367	991.8280174084452	31.61988764916581	23.920840907760685	39.31893439057094	319375344.2410821	159687672.12054104	479063016.3616231	626257.9999999999
Luxembourg	ssp585	2044	Luxembourg	629888.5	12.052469576237081	4925509.10659868	1079.5636398024685	1250.957537743037	908.1697418618999	28.131865926930963	22.176830046643254	34.08690180721865	284144727.6551153	142072363.82755765	426217091.4826729	629888.5
Luxembourg	ssp585	2045	Luxembourg	633389.5	12.112418994215544	5195163.903665698	1138.6660610774313	1332.223366996111	945.1087551587518	29.67198948237833	22.94689182436694	36.39708714038973	299700680.7992996	149850340.3996498	449551021.1989494	633389.5
Luxembourg	ssp585	2046	Luxembourg	636650.0	12.246229713689544	5572456.812410186	1221.3603972406067	1445.9280792204772	996.7927152607364	31.826884193619907	24.024339179987738	39.62942920725211	321466104.125344	160733052.062672	482199156.18801594	636650.0
Luxembourg	ssp585	2047	Luxembourg	639617.9999999999	12.194436066995774	5539440.882391841	1214.1240290174078	1435.9780729135787	992.2699851212371	31.638314911414213	23.93005453888488	39.34657528394354	319561468.0277729	159780734.01388645	479342202.04165936	639617.9999999999
Luxembourg	ssp585	2048	Luxembourg	642384.0	12.24451894365754	5590330.463647474	1225.2779098405604	1451.314659045413	999.2411606357073	31.928968901890677	24.07538153412311	39.782556269658215	322497206.4242348	161248603.2121174	483745809.6363522	642384.0
Luxembourg	ssp585	2049	Luxembourg	644850.5	12.338012860952322	5756442.05131359	1261.6859290550515	1501.3756854653388	1021.9961726447643	32.87770918680306	24.549751676579294	41.205666697026786	332079917.7371656	166039958.8685828	498119876.60574836	644850.5
Luxembourg	ssp585	2050	Luxembourg	646932.5000000001	12.350063848548828	5815204.794391138	1274.5654343871165	1519.085005296928	1030.0458634773051	33.213330454367345	24.71756231036145	41.709098598373245	335469846.22306925	167734923.11153463	503204769.3346039	646932.5000000001
Luxembourg	ssp585	2051	Luxembourg	648818.0	12.324358649210613	5796982.498703514	1270.5715065651718	1513.5933545417543	1027.5496585885896	33.109254476012495	24.665524321184023	41.55298463084095	334418631.1845113	167209315.59225565	501627946.77676696	648818.0
Luxembourg	ssp585	2052	Luxembourg	650428.5	12.486770761210947	6276189.50739432	1375.6031797028827	1658.0119051061067	1093.194454299659	35.84622785845431	26.03401101240493	45.65844470450371	362063315.627882	181031657.813941	543094973.441823	650428.5
Luxembourg	ssp585	2053	Luxembourg	651699.0	12.454362545791078	6234563.067555757	1366.4795764505948	1645.4669506342107	1087.492202266979	35.60847996291493	25.915137064635232	45.301822861194594	359661953.0163837	179830976.50819185	539492929.5245756	651699.0
Luxembourg	ssp585	2054	Luxembourg	652799.5000000001	12.509946714353317	6342280.544990471	1390.0888865732718	1677.9297520528917	1102.2480210936521	36.22370441334199	26.22274928984877	46.22465953683519	365876001.6816024	182938000.8408012	548814002.5224036	652799.5000000001
Luxembourg	ssp585	2055	Luxembourg	653741.0	12.720932646798417	7002105.679299771	1534.7080940931187	1876.781162392681	1192.6350257935562	39.992271644035135	28.10703290519535	51.87751038287493	403940256.3668977	201970128.18344885	605910384.5503466	653741.0
Luxembourg	ssp585	2056	Luxembourg	654313.0000000001	12.549436867531705	6570928.386681627	1440.2034820124293	1746.837320781733	1133.5696432431255	37.52961823620354	26.87570620127955	48.18353027112754	379066329.2802711	189533164.64013556	568599493.9204067	654313.0000000001
Luxembourg	ssp585	2057	Luxembourg	654579.5	12.772426548634906	7001942.68623748	1534.6723695863147	1876.7320411958258	1192.612697976804	39.99134071509434	28.10656744072495	51.87611398946376	403930853.5583164	201965426.7791582	605896280.3374746	654579.5
Luxembourg	ssp585	2058	Luxembourg	654803.5	12.74479919008133	7011077.3203250505	1536.6744811671524	1879.4849446194773	1193.8640177148275	40.043512845097915	28.13265350572673	51.95437218446911	404457815.9613632	202228907.9806816	606686723.9420447	654803.5
Luxembourg	ssp585	2059	Luxembourg	654957.5	12.6604084774243	6727790.536480358	1474.5842271737952	1794.110845378611	1155.057608968979	38.425530693503916	27.323662429929726	49.52739895707808	388115455.3440609	194057727.67203045	582173183.0160913	654957.5
Luxembourg	ssp585	2060	Luxembourg	655013.9999999999	12.696624267668358	6959139.226111968	1525.290789284833	1863.8323682812882	1186.7492102883778	39.746870311040816	27.984332238698183	51.50940838338343	401461590.5325378	200730795.2662689	602192385.7988067	655013.9999999999
Luxembourg	ssp585	2061	Luxembourg	655056.0	12.96817840403406	7366723.514188881	1614.624331877033	1986.665989345563	1242.5826744085027	42.07477313244506	29.1482836494003	55.00126261548982	424974474.9929406	212487237.4964703	637461712.4894109	655056.0
Luxembourg	ssp585	2062	Luxembourg	655021.5	12.876193027259017	7321521.089953824	1604.7169512227738	1973.043340945957	1236.390561499591	41.81660113222496	29.019197649290252	54.61400461515966	422366819.57181597	211183409.78590798	633550229.357724	655021.5
Luxembourg	ssp585	2063	Luxembourg	654877.9999999999	12.994178799597808	7617987.240512192	1669.6958335369368	2062.3893041279307	1277.0023629459429	43.50985675694976	29.865825461652655	57.15388805224687	439469476.736029	219734738.3680145	659204215.1040435	654877.9999999999
Luxembourg	ssp585	2064	Luxembourg	654745.5	12.888752499145447	7332276.381427835	1607.0742753814611	1976.2846616641518	1237.8638890987704	41.8780295878838	29.049911877119683	54.706147298647934	422987275.1025224	211493637.5512612	634480912.6537836	654745.5
Luxembourg	ssp585	2065	Luxembourg	654617.9999999999	13.099440573263749	7951048.827177527	1742.6956333539965	2162.7640288763882	1322.627237831605	45.41212588257733	30.816960024466432	60.00729174068819	458683265.9682152	229341632.9841076	688024898.9523228	654617.9999999999
Luxembourg	ssp585	2066	Luxembourg	654477.5000000001	13.278741052669893	8481192.913718	1858.8915975272512	2322.533479614613	1395.249715439889	48.440024530563136	32.33090934845934	64.54913971266693	489266428.81044847	244633214.40522423	733899643.2156727	654477.5000000001
Luxembourg	ssp585	2067	Luxembourg	654262.0	13.09246111633412	7821913.382997867	1714.3919743557149	2123.8464977537506	1304.937450957679	44.67457349490433	30.448183830629944	58.900963159178716	451233649.12192947	225616824.56096473	676850473.6828942	654262.0
Luxembourg	ssp585	2068	Luxembourg	653955.5	13.203147538566155	8332169.906127357	1826.2290205210825	2277.6224362311314	1374.8356048110336	47.588885048564904	31.905339607460224	63.27243048966956	480669530.29909235	240334765.14954618	721004295.4486386	653955.5
Luxembourg	ssp585	2069	Luxembourg	653556.0	13.152989286010952	8018788.120671471	1757.5426017910252	2183.1786104773028	1331.906593104748	45.79901639101301	31.01040527868429	60.58762750334175	462591037.26349103	231295518.63174552	693886555.8952365	653556.0
Luxembourg	ssp585	2070	Luxembourg	652951.0	13.021974106705452	7791257.003196257	1707.6727678238553	2114.6075887724437	1300.7379468752667	44.49948069785142	30.36063743210348	58.63832396359936	449465131.6953857	224732565.84769285	674197697.5430785	652951.0
Luxembourg	ssp585	2071	Luxembourg	652319.9999999999	13.143971001090685	8037271.481247958	1761.593749314639	2188.748938322271	1334.4385603070064	45.90458343197541	31.063188799165477	60.74597806478532	463657312.71715355	231828656.35857677	695485969.0757303	652319.9999999999
Luxembourg	ssp585	2072	Luxembourg	651655.0	13.438662188503192	8938171.608982291	1959.0513115577803	2460.2530864065907	1457.84953670897	51.05004171019158	33.635917938273565	68.4641654821096	515628797.47120327	257814398.73560163	773443196.2068049	651655.0
Luxembourg	ssp585	2073	Luxembourg	650848.0	13.314409338913771	8544632.638425957	1872.7961947235158	2341.652300759477	1403.9400886875546	48.8023582084229	32.512076187389226	65.09264022945655	492926164.8721499	246463082.43607494	739389247.3082248	650848.0
Luxembourg	ssp585	2074	Luxembourg	650064.0000000001	13.466290741606612	8896300.737678397	1949.874134285694	2447.6344676574718	1452.1138009139158	50.81089775323758	33.51634595979657	68.1054495466786	513213334.0001505	256606667.00007525	769820001.0002258	650064.0000000001
Luxembourg	ssp585	2075	Luxembourg	649283.5	13.44284986184134	8808510.719229363	1930.6324864064536	2421.1772018235165	1440.0877709893907	50.30948825925809	33.26564121280683	67.35333530570936	508148868.51177704	254074434.25588852	762223302.7676656	649283.5
Luxembourg	ssp585	2076	Luxembourg	648448.0000000001	13.403257562191625	8743551.822917119	1916.3949200914415	2401.600548140375	1431.189292042508	49.93847788809275	33.08013602722415	66.79681974896135	504401493.87456626	252200746.93728313	756602240.8118494	648448.0000000001
Luxembourg	ssp585	2077	Luxembourg	647521.0	13.587549745956961	9262406.391017526	2030.1164692641335	2557.9676782528263	1502.2652602754406	52.901896862554054	34.5618455144548	71.24194821065329	534333382.488474	267166691.244237	801500073.7327111	647521.0
Luxembourg	ssp585	2078	Luxembourg	646550.0000000001	13.48607169469413	8838984.80978434	1937.3117391308322	2430.361174319537	1444.2623039421273	50.48353991791595	33.35266704213574	67.61441279369609	509906869.96378547	254953434.98189273	764860304.9456782	646550.0000000001
Luxembourg	ssp585	2079	Luxembourg	645503.5	13.777290372657284	9724390.682827447	2131.37330034576	2697.1958209900627	1565.550779701457	55.54050332460152	35.88114874547853	75.19985790372446	560984515.9929086	280492257.9964543	841476773.989363	645503.5
Luxembourg	ssp585	2080	Luxembourg	644344.4999999999	13.846728750104521	9788325.98576402	2145.3865174277485	2716.463994477797	1574.3090403777	55.90566747947024	36.0637308229129	75.74760413602759	564672841.1684972	282336420.5842486	847009261.7527459	644344.4999999999
Luxembourg	ssp585	2081	Luxembourg	643091.0000000001	13.723040587257383	9467246.619904663	2075.0129577873413	2619.7003499722373	1530.3255656024457	54.071834371709144	35.14681426903234	72.99685447438593	546150287.05413	273075143.527065	819225430.5811949	643091.0000000001
Luxembourg	ssp585	2082	Luxembourg	641700.0	13.847120757583536	9843659.579132155	2157.514428302956	2733.1398719312074	1581.8889846747047	56.22170328332294	36.22174872483924	76.22165784180663	567864947.5025822	283932473.7512911	851797421.2538733	641700.0
Luxembourg	ssp585	2083	Luxembourg	640357.5	13.74020530416466	9496747.051149119	2081.4788057313317	2628.590890895224	1534.3667205674396	54.240325010665416	35.231059588510476	73.24959043282034	547852119.6607196	273926059.8303598	821778179.4910794	640357.5
Luxembourg	ssp585	2084	Luxembourg	639012.5	13.947456146505763	10127585.91417924	2219.744857902317	2818.706712630329	1620.7830031743056	57.84333820832367	37.03256618733961	78.6541102293077	584244202.8039248	292122101.4019624	876366304.2058872	639012.5
Luxembourg	ssp585	2085	Luxembourg	637538.0	13.834993510768694	9761142.838448813	2139.4285673312647	2708.271813095132	1570.5853215673978	55.75041192330471	35.98610304483013	75.51472080177929	563104688.9585378	281552344.4792689	844657033.4378067	637538.0
Luxembourg	ssp585	2086	Luxembourg	636016.0	14.063853608191307	10246950.959071394	2245.9070595225153	2854.6797398581016	1637.1343791869294	58.52508731620158	37.373440741278564	79.67673389112457	591130180.9715387	295565090.48576933	886695271.457308	636016.0
Luxembourg	ssp585	2087	Luxembourg	634447.0000000001	14.121620002372454	10338608.981418043	2265.9964890779456	2882.302705496818	1649.6902726590731	59.04858877361016	37.63519146998286	80.46198607723746	596417785.4066222	298208892.7033111	894626678.1099333	634447.0000000001
Luxembourg	ssp585	2088	Luxembourg	632915.5000000001	14.252950175478325	10786729.344496302	2364.214650848523	3017.3526779313615	1711.076623765684	61.608011911485676	38.91490303892061	84.30112078405071	622269131.07828	311134565.53914	933403696.61742	632915.5000000001
Luxembourg	ssp585	2089	Luxembourg	631470.4999999999	14.166712429112954	10496607.688965939	2300.6263427870736	2929.918754346869	1671.333931227278	59.95099263911334	38.08639340273443	81.8155918754922	605532477.6657251	302766238.83286256	908298716.4985876	631470.4999999999
Luxembourg	ssp585	2090	Luxembourg	630076.0	14.243475680345986	10752369.68404828	2356.683766366764	3006.997711768943	1706.3698209645847	61.41176796185542	38.816781064105484	84.00675485960534	620286977.325433	310143488.6627165	930430465.9881495	630076.0
Luxembourg	ssp585	2091	Luxembourg	628646.5000000001	14.39970478494202	11075976.88305571	2427.6113716286663	3104.523169004059	1750.6995742532738	63.26003869660457	39.74091643148006	86.77916096172908	638955358.0834775	319477679.04173875	958433037.1252162	628646.5000000001
Luxembourg	ssp585	2092	Luxembourg	627305.4999999999	14.254991400758989	10773215.828291804	2361.2527842831532	3013.2801114039785	1709.225457162328	61.53082995570426	38.87631206102991	84.18534785037863	621489557.9826894	310744778.9913447	932234336.9740341	627305.4999999999
Luxembourg	ssp585	2093	Luxembourg	626078.5000000001	14.358816411130798	10878341.324723404	2384.29398898049	3044.9617678628165	1723.6262100981635	62.13125040100482	39.176522283680185	85.08597851832944	627554079.417265	313777039.7086325	941331119.1258976	626078.5000000001
Luxembourg	ssp585	2094	Luxembourg	624834.0000000001	14.522654169859866	11286889.448244486	2473.8387831768914	3168.0858598828686	1779.5917064709145	64.46465813345564	40.343226149905604	88.5860901170057	651122565.9999785	325561282.9999893	976683848.9999678	624834.0000000001
Luxembourg	ssp585	2095	Luxembourg	623713.5	14.476115450727626	11180707.166706821	2450.5659543467186	3136.085720241381	1765.0461884520564	63.85820189849885	40.03999803242719	87.6764057645705	644997080.3260413	322498540.1630207	967495620.4890621	623713.5
Luxembourg	ssp585	2096	Luxembourg	622606.0	14.596703690003139	11498606.927972846	2520.2426143502307	3231.8911277462103	1808.5941009542516	65.67387481039303	40.94783448837428	90.39991513241175	663336208.146462	331668104.073231	995004312.219693	622606.0
Luxembourg	ssp585	2097	Luxembourg	621336.0	14.628153229980763	11432138.26583447	2505.674140456888	3211.8594761428635	1799.488804770912	65.29424146668156	40.75801781651856	89.83046511684455	659501737.5380113	329750868.76900566	989252606.307017	621336.0
Luxembourg	ssp585	2098	Luxembourg	620057.5	14.870248265652618	12023054.64343715	2635.190058835558	3389.943863913535	1880.436253757581	68.66923884237941	42.445516504367475	94.89296118039132	693590756.4692556	346795378.2346278	1040386134.7038834	620057.5
Madrid	ssp585	2024	Spain	39160095.0	14.5708594654668	110448001.84007084	24207.781225211445	30107.685771912795	18307.876678510096	454.26168031150235	306.64520233540156	601.8781582876036	1611762348.558189	805881174.2790945	2417643522.837283	39160095.0
Madrid	ssp585	2025	Spain	39265479.99999999	14.727909014848116	120990340.98458572	26518.430900721556	33284.82907573919	19752.032725703917	497.6212759077729	328.3250001335367	666.9175516820087	1765606193.7684531	882803096.8842266	2648409290.6526794	39265479.99999999
Madrid	ssp585	2026	Spain	39372651.00000001	14.716057703189954	128178870.01063024	28093.998906429944	35451.235083588224	20736.762729271657	527.1869830272889	343.1078536932948	711.2661123612836	1870508050.1413517	935254025.0706758	2805762075.2120275	39372651.00000001
Madrid	ssp585	2027	Spain	39484452.5	14.801254803037613	128101009.02167076	28076.933484192246	35427.7701280114	20726.0968403731	526.8667484998537	342.94773642957705	710.7857605701299	1869371828.495548	934685914.247774	2804057742.743322	39484452.5
Madrid	ssp585	2028	Spain	39606137.5	14.64043313392079	108518254.52706753	23784.822910032635	29526.11808854193	18043.52773152334	446.32482095345864	302.6767726563797	589.9728692505379	1583601639.3600721	791800819.6800361	2375402459.040108	39606137.5
Madrid	ssp585	2029	Spain	39720521.49999999	14.863145968657175	131251506.65377288	28767.453513146138	36377.235167823	21157.67185846928	539.8244328792289	349.4265786192646	730.2222871391923	1915346888.0534263	957673444.0267131	2873020332.080139	39720521.49999999
Madrid	ssp585	2030	Spain	39810569.0	14.789842736241063	130733577.96260194	28653.934895903192	36221.14706911395	21086.72272269244	537.6942435266538	348.36148394297743	727.0270031103305	1907788779.715021	953894389.8575104	2861683169.572531	39810569.0
Madrid	ssp585	2031	Spain	39881770.00000001	14.880582441571828	139848887.03717464	30651.810857453376	38968.22651624544	22335.395198661303	575.1846059396414	367.1066651494713	783.2625467298119	2040808044.139075	1020404022.0695375	3061212066.2086124	39881770.00000001
Madrid	ssp585	2032	Spain	39938095.49999999	14.893360283808944	134869617.69774717	29560.464152921326	37467.62479751388	21653.303508328776	554.7053648563367	356.86704460781846	752.5436851048546	1968145807.5126185	984072903.7563093	2952218711.2689276	39938095.49999999
Madrid	ssp585	2033	Spain	39974376.00000001	14.931672351450642	145044508.27907935	31790.577157048923	40534.03017818933	23047.124135908525	596.553680945884	377.79120265259223	815.3161592391752	2116627493.6135898	1058313746.8067949	3174941240.4203844	39974376.00000001
Madrid	ssp585	2034	Spain	39996039.0	15.222884169539745	165604330.36461222	36296.839531960235	46730.14094369238	25863.53812022809	681.1141906145369	420.07145748691875	942.1569237421547	2416655982.843419	1208327991.4217095	3624983974.2651286	39996039.0
Madrid	ssp585	2035	Spain	40009540.5	15.071434988895861	153258140.3140758	33590.82527430842	43009.37133942114	24172.27920919571	630.335535099126	394.68212972921333	865.9889404690387	2236488628.6126018	1118244314.3063009	3354732942.9189024	40009540.5
Madrid	ssp585	2036	Spain	40006143.5	15.11843247198381	151551055.41051608	33216.66967900767	42494.90739588259	23938.431962132738	623.3144641534664	391.1715942563835	855.4573340505492	2211577221.1854696	1105788610.5927348	3317365831.7782044	40006143.5
Madrid	ssp585	2037	Spain	39979758.5	15.102809843910627	155509590.53315866	34084.293815477264	43687.89058352829	24480.697047426234	639.5955266120492	399.31212548567487	879.878927738424	2269343932.75859	1134671966.379295	3404015899.137885	39979758.5
Madrid	ssp585	2038	Spain	39923789.0	15.232952615276046	169737431.7657736	37202.72477057095	47975.73314678211	26429.71639435979	698.1132268678887	428.57097561359467	967.6554781221829	2476970131.6753163	1238485065.8376582	3715455197.5129747	39923789.0
Madrid	ssp585	2039	Spain	39842460.0	15.127858606673616	162445082.78430453	35604.401706139375	45778.0389331887	25430.764479090052	668.1205185657765	413.5746214625385	922.6664156690138	2370553235.7146063	1185276617.8573031	3555829853.5719094	39842460.0
Madrid	ssp585	2040	Spain	39735519.5	15.031228275691236	161510672.49044466	35399.59944995091	45496.435830929564	25302.763068972265	664.2773816767651	411.6530530180329	916.9017103354975	2356917431.4930882	1178458715.7465441	3535376147.2396326	39735519.5
Madrid	ssp585	2041	Spain	39608702.5	15.309858066332584	182293744.82712942	39954.79338675853	51759.82749404003	28149.759279477024	749.7560974924622	454.3924109258814	1045.1197840590426	2660203800.839517	1330101900.4197586	3990305701.2592754	39608702.5
Madrid	ssp585	2042	Spain	39473006.49999999	15.37057898825577	178648393.89623278	39155.81236080858	50661.228583358854	27650.396138258307	734.7631305613609	446.89592746033077	1022.6303336623904	2607007371.028042	1303503685.514021	3910511056.5420628	39473006.49999999
Madrid	ssp585	2043	Spain	39330118.50000001	15.678077217981173	202527721.09314764	44389.637499858414	57857.73814955237	30921.536850164455	832.9764356140597	496.0025799866799	1169.9502912414382	2955477237.786106	1477738618.893053	4433215856.679159	39330118.50000001
Madrid	ssp585	2044	Spain	39177782.0	15.46746946880742	189771603.1380102	41593.77603023925	54013.42862882602	29174.12343165248	780.511787272628	469.7702558159644	1091.2533187292915	2769327825.471374	1384663912.735687	4153991738.207061	39177782.0
Madrid	ssp585	2045	Spain	39011327.5	15.804158757292221	223470110.84140438	48979.75032139414	64169.143279163996	33790.35736362428	919.1104081467445	539.0695662530227	1299.1512500404665	3261088518.4135323	1630544259.2067661	4891632777.620298	39011327.5
Madrid	ssp585	2046	Spain	38834144.0	15.49040316941684	182452895.42873532	39989.67571039819	51807.79068904456	28171.560731751808	750.4106681365995	454.7196962479501	1046.1016400252483	2662526277.8707485	1331263138.9353743	3993789416.806123	38834144.0
Madrid	ssp585	2047	Spain	38648179.0	15.707752551295803	219709015.5344991	48155.40066508613	63035.66250174048	33275.13882843177	903.6413960735281	531.3350602164144	1275.9477319306416	3206203036.5214376	1603101518.2607188	4809304554.782156	38648179.0
Madrid	ssp585	2048	Spain	38454924.0	15.785492711932386	218253465.5339169	47836.37600742427	62597.00359745543	33075.748417393115	897.6548632433608	528.3417938013304	1266.9679326853902	3184962265.7668867	1592481132.8834434	4777443398.65033	38454924.0
Madrid	ssp585	2049	Spain	38251539.99999999	15.767094875912042	216192000.25036687	47384.54800007084	61975.740087344464	32793.35591279722	889.176260932697	524.102492645999	1254.250029219395	3154879402.595689	1577439701.2978444	4732319103.893534	38251539.99999999
Madrid	ssp585	2050	Spain	38040561.5	15.770530813022296	219789602.88456172	48173.06364592177	63059.94910038949	33286.178191454055	903.9728438538539	531.5007841065772	1276.4449036011301	3207379043.822947	1603689521.9114735	4811068565.734421	38040561.5
Madrid	ssp585	2051	Spain	37827657.99999999	15.827327794917572	220157053.53009975	48253.600773710925	63170.68765109958	33336.51389632228	905.4841319250982	532.2564281421994	1278.7118357079976	3212741233.3199506	1606370616.6599753	4819111849.979926	37827657.99999999
Madrid	ssp585	2052	Spain	37606064.5	15.915697648626658	222982810.07206327	48872.944673319376	64022.28551306119	33723.60383357756	917.1061883998041	538.0674563795521	1296.1449204200558	3253977361.8569384	1626988680.9284692	4880966042.785408	37606064.5
Madrid	ssp585	2053	Spain	37373110.5	16.14552205820761	239986170.4582932	52599.70859358895	69146.58590343187	36052.83128374604	987.0393237332624	573.0340240462816	1401.0446234202436	3502106577.5324287	1751053288.7662144	5253159866.298643	37373110.5
Madrid	ssp585	2054	Spain	37136464.0	15.966061450899105	221534676.39853054	48555.54551199713	63585.86166624311	33525.22935775115	911.1501581874395	535.0894412733699	1287.210875101509	3232844817.2042975	1616422408.6021488	4849267225.806446	37136464.0
Madrid	ssp585	2055	Spain	36899389.5	16.205649219039486	245783817.76591402	53870.42581169763	70893.82207833129	36847.02954506396	1010.8844722550722	584.9565983071866	1436.8123462029575	3586711364.2643557	1793355682.1321778	5380067046.396534	36899389.5
Madrid	ssp585	2056	Spain	36653830.0	16.1882925820153	245684546.77170962	53848.66778557062	70863.90479240665	36833.43077873459	1010.4761804989306	584.7524524291158	1436.1999085687462	3585262707.4475994	1792631353.7237997	5377894061.171399	36653830.0
Madrid	ssp585	2057	Spain	36403185.0	16.140956070241447	235957753.5921225	51716.76791059262	67932.5424643119	35500.99335687334	970.4708445925354	564.7497844759182	1376.1919047091533	3443320085.0561323	1721660042.5280662	5164980127.584198	36403185.0
Madrid	ssp585	2058	Spain	36156258.5	16.19990021415644	230179748.0844084	50450.3557445183	66191.22573595971	34709.485753076886	946.7064808461973	552.8676026027493	1340.5453590896464	3359001930.160184	1679500965.080092	5038502895.240276	36156258.5
Madrid	ssp585	2059	Spain	35908179.5	16.19162297003085	224773733.79662257	49265.47590062004	64562.015950599605	33968.93585064047	924.4720801033602	541.7504022313303	1307.1937579753899	3280112225.143692	1640056112.571846	4920168337.715538	35908179.5
Madrid	ssp585	2060	Spain	35657762.0	16.340067371212108	232958496.68312138	51059.396533277315	67028.65682050335	35090.13624605127	958.1351983112954	558.581961335298	1357.688435287293	3399552074.0550585	1699776037.0275292	5099328111.082588	35657762.0
Madrid	ssp585	2061	Spain	35403677.0	16.415080900737273	232423815.867212	50942.206217461564	66867.5201362567	35016.892298666426	955.9361091306955	557.4824167449982	1354.3898015163932	3391749502.770633	1695874751.3853166	5087624254.15595	35403677.0
Madrid	ssp585	2062	Spain	35144525.0	16.328026458689497	231694580.4928276	50782.37380663758	66647.75057137373	34916.997041901435	952.936836341767	555.9827803505339	1349.890892333	3381107806.2248516	1690553903.1124258	5071661709.337277	35144525.0
Madrid	ssp585	2063	Spain	34885735.0	16.58912730378384	255571856.12638277	56015.74928796475	73843.64185819858	38187.85671773091	1051.1417035177865	605.0852139385433	1497.1981930970292	3729547734.618041	1864773867.3090205	5594321601.927061	34885735.0
Madrid	ssp585	2064	Spain	34625981.0	16.68933007324295	252555467.7843473	55354.62307601176	72934.59331676323	37774.6528352603	1038.7355973511103	598.8821608552053	1478.589033847014	3685529725.4433312	1842764862.7216656	5528294588.164997	34625981.0
Madrid	ssp585	2065	Spain	34366417.49999999	16.751535018046376	260612170.4331063	57120.4757113562	75362.64069036183	38878.31073235057	1071.872016498785	615.4503704290429	1528.293662568527	3803100797.4995456	1901550398.7497728	5704651196.249318	34366417.49999999
Madrid	ssp585	2066	Spain	34108054.5	16.772098663407874	255668084.9533087	56036.84053770193	73872.64232658721	38201.03874881665	1051.5374831415515	605.2831037504261	1497.791862532676	3730951997.234849	1865475998.6174245	5596427995.852274	34108054.5
Madrid	ssp585	2067	Spain	33848738.0	16.762060648206422	242477351.23894864	53145.72081948603	69897.35271404035	36394.08892493171	997.2853032759161	578.1570138176085	1416.413592734224	3538460258.167845	1769230129.0839224	5307690387.251767	33848738.0
Madrid	ssp585	2068	Spain	33586925.0	16.743889876422756	254974961.3239767	55884.92302990313	73663.75575336386	38106.090306442406	1048.6867343794324	603.8577293693668	1493.5157393894992	3720837277.6379166	1860418638.8189583	5581255916.456875	33586925.0
Madrid	ssp585	2069	Spain	33324442.000000004	17.014799376230926	261806253.12563515	57382.192465883076	75722.50122783628	39041.88370392987	1076.783160216211	617.905942287756	1535.6603781446665	3820525988.474667	1910262994.2373335	5730788982.712001	33324442.000000004
Madrid	ssp585	2070	Spain	33062207.000000004	16.84584790694187	262581625.55793935	57552.13710857989	75956.1751115444	39148.09910561538	1079.9721901497333	619.5004572545172	1540.4439230449493	3831840960.875055	1915920480.4375274	5747761441.312582	33062207.000000004
Madrid	ssp585	2071	Spain	32800755.000000004	16.923702712937335	260724418.98496068	57145.07813368044	75396.46902105767	38893.68724630323	1072.333683662775	615.6812040110378	1528.986163314512	3804738835.1873717	1902369417.5936859	5707108252.781057	32800755.000000004
Madrid	ssp585	2072	Spain	32541051.0	17.282972605844435	278560798.98912436	61054.42169623687	80771.81641957274	41337.02697290099	1145.6929460883566	652.3608352238284	1639.025056952884	4065024265.8547873	2032512132.9273937	6097536398.782181	32541051.0
Madrid	ssp585	2073	Spain	32284078.0	17.291509083649224	272269147.5702654	59675.429604432175	78875.7022933413	40475.15691552305	1119.81600763904	639.4223659991708	1600.2096492789105	3973210501.0222	1986605250.5111	5959815751.5333	32284078.0
Madrid	ssp585	2074	Spain	32032021.0	17.234881309085083	260977423.3024149	57200.5311347663	75472.71689755072	38928.345371981886	1073.3742653343138	616.2014948468075	1530.5470358218213	3808430914.9543376	1904215457.4771688	5712646372.431506	32032021.0
Madrid	ssp585	2075	Spain	31786177.000000004	17.436063992453562	273005866.6198797	59836.902272840794	79097.72721240314	40576.077333278445	1122.8460600421608	640.9373922007306	1604.7547278835914	3983961406.478632	1991980703.239316	5975942109.717948	31786177.000000004
Madrid	ssp585	2076	Spain	31548613.500000004	17.57219335447858	287050438.27303845	62915.16455298516	83330.33784760165	42499.991258368675	1180.6099906894356	669.8193575243679	1691.4006238545026	4188913161.286975	2094456580.6434875	6283369741.930462	31548613.500000004
Madrid	ssp585	2077	Spain	31320053.5	17.40118543410606	266891515.91806066	58496.77061216812	77255.04617897821	39738.49504535802	1097.698341862122	628.3635331107116	1567.0331506135335	3894734982.433894	1947367491.216947	5842102473.650841	31320053.5
Madrid	ssp585	2078	Spain	31102031.499999996	17.53715484502996	272656649.1049006	59760.36144763989	78992.48357775189	40528.23931752787	1121.4097630290348	640.2192436941675	1602.6002823639014	3978865292.1739507	1989432646.0869753	5968297938.260926	31102031.499999996
Madrid	ssp585	2079	Spain	30891991.0	17.762508738394736	276561059.15758413	60616.12255507737	80169.15510047844	41063.0900096763	1137.4682144415424	648.2484694004215	1626.6879594826628	4035842159.2191515	2017921079.6095757	6053763238.828728	30891991.0
Madrid	ssp585	2080	Spain	30690135.500000004	17.680099690148374	285063091.96891963	62479.58180139748	82731.4115641686	42227.75203862637	1172.4362323920495	665.7324783756751	1679.1399864084233	4159911912.7975335	2079955956.3987668	6239867869.1963005	30690135.500000004
Madrid	ssp585	2081	Spain	30497714.0	17.579810589123753	265346247.37524474	58158.08161648243	76789.3488099104	39526.814423054464	1091.342805563615	625.1857649614578	1557.4998461657729	3872184953.3321495	1936092476.6660748	5808277429.998224	30497714.0
Madrid	ssp585	2082	Spain	30315377.5	17.676730243378138	270451565.4457084	59277.0554401457	78327.9378174474	40226.17306284401	1112.340472579555	635.6845984694279	1588.996346689683	3946686612.993727	1973343306.4968636	5920029919.490591	30315377.5
Madrid	ssp585	2083	Spain	30141595.999999996	17.746164670004376	277652882.5319381	60855.426308360424	80498.19776124264	41212.65485547821	1141.9587757226382	650.4937500409696	1633.4238014043067	4051775084.9103584	2025887542.4551792	6077662627.365538	30141595.999999996
Madrid	ssp585	2084	Spain	29975092.5	17.959362477254224	287173308.98930115	62942.095120933154	83367.36737853015	42516.822863336165	1181.1153457624173	670.072035060859	1692.1586564639756	4190706207.7062254	2095353103.8531127	6286059311.559338	29975092.5
Madrid	ssp585	2085	Spain	29816188.5	17.947183118384714	279847596.12495416	61336.45942463792	81159.6182961242	41513.30055315165	1150.985415118159	655.00706973873	1646.9637604975874	4083802434.216466	2041901217.108233	6125703651.324699	29816188.5
Madrid	ssp585	2086	Spain	29665319.499999996	17.995027093923717	275578224.7475245	60400.706793968406	79872.95842895361	40928.4551589832	1133.4259139639998	646.2273191616505	1620.6245087663501	4021499704.2121706	2010749852.1060853	6032249556.318256	29665319.499999996
Madrid	ssp585	2087	Spain	29522261.0	18.370251220216197	299475051.83056676	65638.36752449823	87074.74193343212	44201.993115564335	1231.711194313174	695.3699593362373	1768.052429290111	4370224945.962036	2185112472.981018	6555337418.943054	29522261.0
Madrid	ssp585	2088	Spain	29382600.499999996	18.069407742359004	285460030.03559566	62566.58192560044	82851.03673494766	42282.12711625322	1174.0687993026668	666.5487618309837	1681.5888367743491	4165704410.804917	2082852205.4024584	6248556616.207376	29382600.499999996
Madrid	ssp585	2089	Spain	29244351.0	18.246410956796048	297272618.58554167	65155.64242969819	86410.99492808207	43900.28993131432	1222.6528047543675	690.8407645568341	1754.464844951901	4338084944.147553	2169042472.0737767	6507127416.221331	29244351.0
Madrid	ssp585	2090	Spain	29109374.0	18.240410509574573	293651114.8061725	64361.88817668578	85319.58283019	43404.19352318156	1207.7579187929814	683.3933215761408	1732.1225160098206	4285236514.6648493	2142618257.3324246	6427854771.997274	29109374.0
Madrid	ssp585	2091	Spain	28980619.000000004	18.474265998312042	297787975.8737077	65268.59745176199	86566.30808341979	43970.88682010419	1224.772418181346	691.9005712703231	1757.6442650923673	4345605528.1262865	2172802764.0631433	6518408292.18943	28980619.000000004
Madrid	ssp585	2092	Spain	28857517.499999996	18.52562818886811	301533795.8662412	66089.59909396112	87695.18534144359	44484.01284647864	1240.178604401145	699.6036643802229	1780.7535444220675	4400268098.09461	2200134049.047305	6600402147.141915	28857517.499999996
Madrid	ssp585	2093	Spain	28736427.5	18.43535021432571	285336890.4311622	62539.59242325886	82813.92616922798	42265.258677289734	1173.5623383192992	666.2955313392999	1680.829145299298	4163907440.513597	2081953720.2567985	6245861160.770395	28736427.5
Madrid	ssp585	2094	Spain	28615906.5	18.508707446048398	285762049.0201756	62632.77786742618	82942.05615495805	42323.499579894305	1175.3109734401392	667.1698488997199	1683.4520979805584	4170111759.238443	2085055879.6192214	6255167638.857664	28615906.5
Madrid	ssp585	2095	Spain	28493880.999999996	18.732808337648727	299561273.5290398	65657.26543101287	87100.72655488974	44213.804307135986	1232.0658156098493	695.5472699845748	1768.5843612351227	4371483175.03737	2185741587.518685	6557224762.556055	28493880.999999996
Madrid	ssp585	2096	Spain	28370861.500000004	18.528921028775684	291827252.3464106	63962.137500573575	84769.92565053572	43154.34935061143	1200.2565533375127	679.6426388484069	1720.870467826619	4258620978.0085073	2129310489.0042536	6387931467.012761	28370861.500000004
Madrid	ssp585	2097	Spain	28245637.999999996	18.856626337232846	298896911.2389256	65511.65177838508	86900.50778252655	44122.79577424362	1229.333359384159	694.18104187173	1764.4856768965883	4361788168.272475	2180894084.1362376	6542682252.408712	28245637.999999996
Madrid	ssp585	2098	Spain	28115558.0	18.98706477121975	309754786.85168964	67891.46013186761	90172.74426856503	45610.175995170204	1273.9907251879335	716.5097247736171	1831.4717256022504	4520236621.901619	2260118310.9508095	6780354932.852428	28115558.0
Mexico_City	ssp585	2024	Mexico	87641812.0	20.318706762889985	402863457.18757296	88298.83993169937	96598.8505009005	79998.82936249823	8545.47154733164	7474.449486090929	9616.493608572366	2697329770.2153125	1348664885.1076562	4045994655.3229685	87641812.0
Mexico_City	ssp585	2025	Mexico	89012995.49999999	20.341814726381784	409451073.54796207	89742.70105178465	98584.15954101777	80901.24256255155	8685.206951891	7544.31718837061	9826.096715411373	2741436460.476189	1370718230.2380946	4112154690.714284	89012995.49999999
Mexico_City	ssp585	2026	Mexico	90358055.0	20.380711181627063	414271007.1295449	90799.12485048774	100036.74226423452	81561.50743674097	8787.446568184005	7595.436996517115	9979.456139850905	2773707817.2053347	1386853908.6026673	4160561725.808002	90358055.0
Mexico_City	ssp585	2027	Mexico	91681581.0	20.43155995267863	437779635.60788834	95951.70095533015	107121.53440839282	84781.86750226747	9286.107621187875	7844.767523019049	10727.4477193567	2931107358.712801	1465553679.3564005	4396661038.069201	91681581.0
Mexico_City	ssp585	2028	Mexico	92990364.5	20.361350143897194	425932820.0470749	93355.13864063131	103551.26122568193	83159.0160555807	9034.814972289187	7719.121198569705	10350.508746008656	2851788255.1201205	1425894127.5600603	4277682382.6801805	92990364.5
Mexico_City	ssp585	2029	Mexico	94287695.5	20.422995492094497	426300537.0852538	93435.7341558486	103662.08005910569	83209.3882525915	9042.614923938203	7723.021174394209	10362.2086734822	2854250265.750267	1427125132.8751335	4281375398.6254005	94287695.5
Mexico_City	ssp585	2030	Mexico	95574841.00000001	20.50722765886345	476175842.54456556	104367.3079551498	118692.99403314485	90041.62187715476	10100.561471612848	8251.994448231535	11949.128494994162	3188185110.9528418	1594092555.4764209	4782277666.429262	95574841.00000001
Mexico_City	ssp585	2031	Mexico	96851184.5	20.517427471550373	477768854.2839403	104716.46121309497	119173.07976281946	90259.84266337048	10134.352167319996	8268.889796085106	11999.814538554885	3198850952.9701505	1599425476.4850752	4798276429.455226	96851184.5
Mexico_City	ssp585	2032	Mexico	98114310.49999999	20.50319759067609	473549955.3337341	103791.77103222784	117901.63076412716	89681.91130032853	10044.861596019124	8224.144510434671	11865.578681603556	3170603760.198333	1585301880.0991664	4755905640.297499	98114310.49999999
Mexico_City	ssp585	2033	Mexico	99359579.99999999	20.532326125216294	493566103.2951274	108178.87195527295	123933.89453331417	92423.84937723173	10469.440742722847	8436.434083786524	12502.447401659148	3304619766.907156	1652309883.453578	4956929650.360734	99359579.99999999
Mexico_City	ssp585	2034	Mexico	100560950.5	20.522687282448164	479312510.0437316	105054.79672209031	119638.29108768803	90471.30235649257	10167.095932332151	8285.261678591174	12048.930186073092	3209186337.2338614	1604593168.6169307	4813779505.850792	100560950.5
Mexico_City	ssp585	2035	Mexico	101690147.49999999	20.567991780781785	504641990.2862052	110606.46362455026	127271.83307857049	93941.09417053005	10704.380585130504	8553.904004990363	12854.857165270643	3378777199.604267	1689388599.8021336	5068165799.406401	101690147.49999999
Mexico_City	ssp585	2036	Mexico	102748745.49999999	20.548543958630837	519193499.19721705	113795.83544066246	131657.21932572476	95934.45155560017	11013.044732128488	8708.236078489348	13317.853385767616	3476205292.1425037	1738102646.0712519	5214307938.213756	102748745.49999999
Mexico_City	ssp585	2037	Mexico	103750352.50000001	20.6567848628176	542476941.4008144	118899.0556496701	138674.1471131103	99123.96418622995	11506.929171941549	8955.178298395884	14058.680045487192	3632097122.7075186	1816048561.3537593	5448145684.061277	103750352.50000001
Mexico_City	ssp585	2038	Mexico	104715582.5	20.7192962195469	584119763.6881301	128026.24957565712	151224.0387613424	104828.46038997182	12390.249678323904	9396.838551587061	15383.660805060754	3910912245.46717	1955456122.733585	5866368368.200754	104715582.5
Mexico_City	ssp585	2039	Mexico	105658825.49999997	20.770188654871237	600122658.1231254	131533.7332874369	156046.82886503963	107020.63770983419	12729.700369690938	9566.563897270587	15892.836842111308	4018057936.640989	2009028968.3204944	6027086904.961483	105658825.49999997
Mexico_City	ssp585	2040	Mexico	106571340.49999999	20.81433855672694	647648090.7166522	141950.26645862084	170369.56197541754	113530.97094182415	13737.801811397057	10070.614618123644	17404.989004670482	4336259456.013172	2168129728.006586	6504389184.019758	106571340.49999999
Mexico_City	ssp585	2041	Mexico	107449692.5	20.741606392356836	618111108.8946823	135476.407429148	161468.00580989238	109484.80904840364	13111.268346398569	9757.34788562439	16465.188807172737	4138497710.7639666	2069248855.3819833	6207746566.14595	107449692.5
Mexico_City	ssp585	2042	Mexico	108291718.00000001	20.784669536781184	629129599.3854334	137891.41904355923	164788.6467797078	110994.19130741064	13344.99070394452	9874.20906439738	16815.77234349168	4212270851.2492256	2106135425.6246128	6318406276.873838	108291718.00000001
Mexico_City	ssp585	2043	Mexico	109088654.00000001	20.81146899555782	653310471.0959485	143191.33613079536	172076.03277465753	114306.63948693324	13857.911266742336	10130.669345796285	17585.153187688393	4374171326.387198	2187085663.193599	6561256989.580797	109088654.00000001
Mexico_City	ssp585	2044	Mexico	109845687.0	20.89069614815978	697856656.6109318	152954.88364092872	185500.91060109084	120408.85668076658	14802.817423078515	10603.122423964363	19002.51242219266	4672425611.29472	2336212805.64736	7008638416.94208	109845687.0
Mexico_City	ssp585	2045	Mexico	110565430.00000001	20.868104058956128	701784358.2319245	153815.74974963945	186684.60150056813	120946.89799871079	14886.131165860807	10644.779295355516	19127.483036366102	4698723123.073933	2349361561.5369663	7048084684.610899	110565430.00000001
Mexico_City	ssp585	2046	Mexico	111247345.50000001	20.905568159362566	730431861.1709267	160094.65450339334	195318.09553697973	124871.21346980697	15493.797155165696	10948.61229000796	20038.982020323423	4890529456.313941	2445264728.1569705	7335794184.470911	111247345.50000001
Mexico_City	ssp585	2047	Mexico	111893623.00000001	20.98186825515977	778132194.9041134	170549.5221709411	209693.5385798579	131405.50576202432	16505.608570278175	11454.517997564188	21556.69914299212	5209902007.812349	2604951003.9061747	7814853011.718524	111893623.00000001
Mexico_City	ssp585	2048	Mexico	112506818.5	21.06627300967224	816217668.733192	178897.02328416382	221171.35261053912	136622.69395778852	17313.47120255613	11858.449313703177	22768.493091409076	5464899279.316892	2732449639.658446	8197348918.975338	112506818.5
Mexico_City	ssp585	2049	Mexico	113086644.5	21.014398663662586	801768691.3057827	175730.12412199192	216816.86626255274	134643.3819814311	17006.981936054755	11705.20468045248	22308.75919165702	5368157675.508697	2684078837.7543483	8052236513.263044	113086644.5
Mexico_City	ssp585	2050	Mexico	113633137.00000001	21.131124331776647	861265294.1843295	188770.47543783777	234747.3493218408	142793.60155383474	18269.01381804649	12336.220621448352	24201.807014644648	5766510902.408427	2883255451.2042136	8649766353.61264	113633137.00000001
Mexico_City	ssp585	2051	Mexico	114150097.00000001	21.005029522749922	783695543.7202723	171768.88629503077	211370.16425048118	132167.60833958036	16623.61738484808	11513.522404849144	21733.712364846997	5247150822.804522	2623575411.402261	7870726234.206782	114150097.00000001
Mexico_City	ssp585	2052	Mexico	114638044.49999999	21.023343490910946	831648720.3183734	182279.17157680634	225821.80651292257	138736.5366406901	17640.792060066437	12022.109742458342	23259.47437767457	5568216257.026717	2784108128.5133586	8352324385.540075	114638044.49999999
Mexico_City	ssp585	2053	Mexico	115095887.50000001	21.18324265495925	915881538.0371708	200741.15902202216	251207.03925009439	150275.27879394998	19427.524349439762	12915.475887144992	25939.57281173452	6132188200.393567	3066094100.1967835	9198282300.590351	115095887.50000001
Mexico_City	ssp585	2054	Mexico	115522807.50000003	21.20733314523736	937699416.9113845	205523.15987116488	257782.29041766562	153264.0293246642	19890.321507672477	13146.874466261346	26633.768549083612	6278267506.322887	3139133753.1614437	9417401259.484331	115522807.50000003
Mexico_City	ssp585	2055	Mexico	115920163.00000001	21.18492231512005	909479890.6380572	199338.0582222165	249277.7756503615	149398.34079407144	19291.733687047807	12847.580555949018	25735.886818146584	6089326645.690743	3044663322.8453717	9133989968.536116	115920163.00000001
Mexico_City	ssp585	2056	Mexico	116287579.50000001	21.29003891334674	974561121.9963121	213602.43769799836	268891.2974295616	158313.5779664351	20672.225764235143	13537.826594542697	27806.62493392764	6525071163.324653	3262535581.6623263	9787606744.986979	116287579.50000001
Mexico_City	ssp585	2057	Mexico	116626462.5	21.408259645631222	1048713489.3271923	229855.01135956118	291238.5862142105	168471.43650491186	22245.13324414236	14324.280334496285	30165.986153788424	7021550514.73921	3510775257.369605	10532325772.108814	116626462.5
Mexico_City	ssp585	2058	Mexico	116938214.5	21.316319975858033	998299399.6074029	218805.34785933333	276045.2989013972	161565.39681726944	21175.75809581927	13789.592760334732	28561.92343130377	6684008296.369428	3342004148.184714	10026012444.554142	116938214.5
Mexico_City	ssp585	2059	Mexico	117219527.50000001	21.333188750044343	1004659020.6341484	220199.23739944195	277961.89701904653	162436.57777983733	21310.657301905365	13857.042363377797	28764.272240432972	6726588467.930397	3363294233.9651985	10089882701.895596	117219527.50000001
Mexico_City	ssp585	2060	Mexico	117467402.5	21.444467267607706	1086390319.0679922	238112.94664521597	302593.2472319858	173632.6460584461	23044.327787103535	14723.877605976879	31364.777968230177	7273811752.868005	3636905876.4340024	10910717629.302008	117467402.5
Mexico_City	ssp585	2061	Mexico	117683144.00000001	21.520304368603153	1129654228.3026824	247595.44729939458	315631.6856314814	179559.20896730776	23962.034515758827	15182.730970304528	32741.33806121315	7563480692.23782	3781740346.11891	11345221038.35673	117683144.00000001
Mexico_City	ssp585	2062	Mexico	117867225.0	21.541881855615387	1131963034.8691938	248101.48709479434	316327.4903501561	179875.4838394326	24011.008530329724	15207.217977589953	32814.79908306943	7578939062.994462	3789469531.497231	11368408594.491693	117867225.0
Mexico_City	ssp585	2063	Mexico	118018376.0	21.52559355541969	1137098780.9716234	249227.13007614878	317875.24944951845	180579.0107027791	24119.94710842485	15261.687266637531	32978.206950212174	7613324909.134564	3806662454.567282	11419987363.701847	118018376.0
Mexico_City	ssp585	2064	Mexico	118138788.5	21.51332546562579	1141565529.0022426	250206.1433431338	319221.39269162284	181190.89399464475	24214.69501251899	15309.061218684605	33120.3288063534	7643231549.272948	3821615774.636474	11464847323.909422	118138788.5
Mexico_City	ssp585	2065	Mexico	118228586.5	21.553483069561672	1154977084.0577555	253145.6622594106	323263.2312015035	183028.09331731778	24499.178651050384	15451.303037950285	33547.05426415044	7733027201.051807	3866513600.5259037	11599540801.577711	118228586.5
Mexico_City	ssp585	2066	Mexico	118287424.99999999	21.69679286266425	1243832717.0123658	272620.8694823389	350041.6411330298	195200.09783164796	26383.969315690272	16393.698370270253	36374.2402611103	8327950716.062277	4163975358.0311384	12491926074.093414	118287424.99999999
Mexico_City	ssp585	2067	Mexico	118316972.00000001	21.729650451177417	1275050163.519523	279463.04953870206	359449.63871052925	199476.46036687493	27046.148513498065	16724.787969174147	37367.50905782197	8536963835.300044	4268481917.650022	12805445752.950066	118316972.00000001
Mexico_City	ssp585	2068	Mexico	118317092.5	21.70975478094693	1251233692.572143	274243.00111187913	352272.0721236477	196213.9301001106	26540.957558083697	16472.192491466958	36609.72262470043	8377503167.0225725	4188751583.5112863	12566254750.53386	118317092.5
Mexico_City	ssp585	2069	Mexico	118288064.0	21.745569441495086	1287031959.0271358	282089.1964992748	363060.59078131674	201117.80221723288	27300.30433420905	16851.865879529643	37748.742788888485	8617186682.884363	4308593341.442182	12925780024.326546	118288064.0
Mexico_City	ssp585	2070	Mexico	118228982.00000001	21.87714944251404	1360677458.124216	298230.6757534294	385255.1247557793	211206.2267510795	28862.46021083006	17632.94381784014	40091.97660382	9110272351.520773	4555136175.760386	13665408527.281158	118228982.00000001
Mexico_City	ssp585	2071	Mexico	118142385.00000001	21.869161508489046	1353492874.9353395	296655.9725887441	383089.9079043369	210222.03727315116	28710.06204682575	17556.744735837987	39863.37935781354	9062168732.8476	4531084366.4238	13593253099.2714	118142385.00000001
Mexico_City	ssp585	2072	Mexico	118029601.00000001	21.849421169049812	1353996693.6616316	296766.3986109451	383241.7436848634	210291.0535370268	28720.748964474205	17562.088194662214	39879.409734286164	9065541997.969994	4532770998.984997	13598312996.95499	118029601.00000001
Mexico_City	ssp585	2073	Mexico	117889201.50000001	21.86068313915267	1352266076.467083	296387.08525323577	382720.1878180131	210053.98268845852	28684.039405114956	17543.733414982587	39824.34539524729	9053954833.146751	4526977416.573376	13580932249.720127	117889201.50000001
Mexico_City	ssp585	2074	Mexico	117723332.49999999	21.935596661689846	1405726574.6073203	308104.45470863034	398831.57081918063	217377.3385980801	29818.03445383845	18110.730939344343	41525.33796833254	9411893957.659517	4705946978.829759	14117840936.489277	117723332.49999999
Mexico_City	ssp585	2075	Mexico	117534210.99999999	21.9827811791317	1447012432.58502	317153.4098818248	411273.88418232294	223032.9355813266	30693.783093632243	18548.605259241234	42838.960928023254	9688319063.548561	4844159531.774281	14532478595.322842	117534210.99999999
Mexico_City	ssp585	2076	Mexico	117322256.00000001	21.99789158473861	1460861650.1197376	320188.854820941	415447.6209736077	224930.08866827423	30987.550354682957	18695.488889766595	43279.611819599304	9781045038.27779	4890522519.138895	14671567557.416685	117322256.00000001
Mexico_City	ssp585	2077	Mexico	117087527.99999999	22.073753455210426	1495760196.096944	327837.8511995067	425964.9909941357	229710.71140487783	31727.812412136824	19065.61991849353	44390.00490578011	10014704570.612896	5007352285.306448	15022056855.919344	117087527.99999999
Mexico_City	ssp585	2078	Mexico	116830884.00000001	22.093333771742543	1526784383.572694	334637.67311199993	435314.7461238138	233960.60010018607	32385.892232042013	19394.65982844613	45377.12463563787	10222423744.397245	5111211872.198623	15333635616.595867	116830884.00000001
Mexico_City	ssp585	2079	Mexico	116552722.00000001	22.192375771267063	1575023097.401483	345210.541896392	449852.4407023529	240568.64309043117	33409.123674725925	19906.275549788068	46911.971799663756	10545400963.01958	5272700481.50979	15818101444.529371	116552722.00000001
Mexico_City	ssp585	2080	Mexico	116252565.0	22.18009991618231	1567840327.1084073	343636.2360787316	447687.77020306984	239584.70195439341	33256.763965560895	19830.095695205542	46683.43223591618	10497309482.398964	5248654741.199482	15745964223.598446	116252565.0
Mexico_City	ssp585	2081	Mexico	115929642.49999999	22.30309700854115	1650915799.271304	361844.5587445719	472724.2138686003	250964.9036205436	35018.94683665881	20711.187130754526	49326.706542563086	11053532540.711447	5526766270.355723	16580298811.06717	115929642.49999999
Mexico_City	ssp585	2082	Mexico	115588359.99999999	22.27592284647448	1623726203.1900573	355885.1952199151	464530.0890221972	247240.30141763308	34442.205721152466	20422.81657300133	48461.59486930361	10871487469.009205	5435743734.504602	16307231203.513807	115588359.99999999
Mexico_City	ssp585	2083	Mexico	115229872.5	22.309235807391104	1649731829.7643678	361585.05857866816	472367.4011404826	250802.71601685375	34993.83267563506	20698.630050242642	49289.03530102744	11045605397.802101	5522802698.901051	16568408096.703152	115229872.5
Mexico_City	ssp585	2084	Mexico	114851403.0	22.499263081709575	1798603325.2142432	394214.42744439427	517232.78333085595	271196.07155793253	38151.669669472474	22277.548547161347	54025.79079178356	12042358787.687325	6021179393.843662	18063538181.530987	114851403.0
Mexico_City	ssp585	2085	Mexico	114453041.00000001	22.528941966084947	1794469425.19334	393308.3671658402	515986.95044784405	270629.78388383624	38063.98208109039	22233.70475297031	53894.259409210455	12014680696.278152	6007340348.139076	18022021044.41723	114453041.00000001
Mexico_City	ssp585	2086	Mexico	114035773.5	22.50104986141024	1782305962.4146588	390642.4027211977	512321.24933646066	268963.55610593467	37805.97276493748	22104.70009489384	53507.24543498113	11933241514.648684	5966620757.324342	17899862271.973026	114035773.5
Mexico_City	ssp585	2087	Mexico	113603139.49999999	22.51333186525202	1781311455.5080776	390424.4286046867	512021.5349262581	268827.32228311535	37784.87745256262	22094.15243870642	53475.60246641881	11926582898.589216	5963291449.294608	17889874347.883823	113603139.49999999
Mexico_City	ssp585	2088	Mexico	113157301.0	22.56226636475855	1808653524.4752	396417.21084405604	520261.6105053909	272572.81118272117	38364.8527971477	22384.14011099896	54345.56548329643	12109648836.410948	6054824418.205474	18164473254.61642	113157301.0
Mexico_City	ssp585	2089	Mexico	112696656.49999999	22.623166171445504	1857173785.4738595	407051.7885971869	534884.1549159458	279219.4222784279	39394.05637080157	22898.74189782591	55889.37084377729	12434511124.402225	6217255562.201113	18651766686.60334	112696656.49999999
Mexico_City	ssp585	2090	Mexico	112221351.49999999	22.66042896976928	1883615900.2615154	412847.32060544024	542853.0114272941	282841.62978358625	39954.94203947461	23179.184732162415	56730.69934678681	12611551513.972332	6305775756.986166	18917327270.958496	112221351.49999999
Mexico_City	ssp585	2091	Mexico	111732624.5	22.659042304645997	1874605015.7258992	410872.3322140723	540137.4023891633	281607.2620389813	39763.80468005077	23083.616052450496	56443.993307651035	12551220087.330862	6275610043.665431	18826830130.996292	111732624.5
Mexico_City	ssp585	2092	Mexico	111231428.00000001	22.657949826622673	1868142307.2860372	409455.8481724587	538189.7368319446	280721.9595129728	39626.71880118518	23015.07311301771	56238.36448935265	12507949704.87245	6253974852.436225	18761924557.308674	111231428.00000001
Mexico_City	ssp585	2093	Mexico	110716973.0	22.7441919125667	1921491945.964494	421148.91966362734	554267.7101323013	288030.1291949532	40758.36231774684	23580.89487129854	57935.82976419516	12865146581.555992	6432573290.777996	19297719872.33399	110716973.0
Mexico_City	ssp585	2094	Mexico	110188273.50000001	22.937499169855396	2072125773.4795876	454164.553091593	599664.2060957543	308664.9000874318	43953.58160141856	25178.504513134405	62728.65868970275	13873699479.834686	6936849739.917343	20810549219.75203	110188273.50000001
[truncated: 1,504 more rows]
