# Supplementary material for: Global warming may increase the burden of obstructive sleep apnea
Source: Nat Commun. 2025 Jun 16;16:5100. doi: 10.1038/s41467-025-60218-1 (PMC12170837; doi:10.1038/s41467-025-60218-1)
Supplement: Supplementary file 4 — Source Data [file 41467_2025_60218_MOESM4_ESM.zip › metadata/figure_table_productivity/historical_predictions_prod.csv]

city	exp	year	country	lbf2023	t2m_mean_corrected	climate_absenteism_mean_lowess	climate_absenteism_min_lowess	climate_absenteism_max_lowess	climate_presenteism_mean_lowess	climate_presenteism_min_lowess	climate_presenteism_max_lowess	labor_loss_mean_lowess	labor_loss_min_lowess	labor_loss_max_lowess
Amsterdam	historical	1950	Netherlands	6946230.2724	9.526895611734664	43145.85457553889	21572.92728776945	64718.78186330829	137894.1512234322	101392.75825251597	174395.5441943163	63735602.36473953	43290387.68816078	84180817.04132822
Amsterdam	historical	1951	Netherlands	6946230.2724	9.52747167832444	42944.65819625703	21472.329098128517	64416.98729438145	137251.12759522852	100919.94676117843	173582.30842923932	63438392.52723286	43088517.326645285	83788267.72783391
Amsterdam	historical	1952	Netherlands	6946230.2724	9.528445202842502	42887.18861179541	21443.594305897703	64330.782917689845	137067.45480328423	100784.89323770883	173350.01636887772	63353497.72982661	43030855.22640339	83676140.23325434
Amsterdam	historical	1953	Netherlands	6946230.2724	9.529143132550994	42810.57842807203	21405.289214036016	64215.867642112935	136822.60865613385	100604.85930598066	173040.3580062677	63240328.19698581	42953988.40834042	83526667.9856252
Amsterdam	historical	1954	Netherlands	6946230.2724	9.52892747965494	42578.41740191755	21289.20870095877	63867.62610287625	136080.62201652848	100059.280894506	172101.9631385556	62897376.99127925	42721049.67234305	83073704.31021263
Amsterdam	historical	1955	Netherlands	6946230.2724	9.526822013127154	41968.638851638905	20984.319425819453	62952.9582774583	134131.769769838	98626.30130135133	169637.23823832758	61996604.40041216	42109228.44165351	81883980.35916921
Amsterdam	historical	1956	Netherlands	6946230.2724	9.522004484056644	40784.0853748701	20392.04268743505	61176.12806230616	130345.93685808843	95842.60063094636	164849.27308522782	60246767.01469234	40920706.86174295	79572827.1676437
Amsterdam	historical	1957	Netherlands	6946230.2724	9.5144585971928	39011.07339579093	19505.536697895463	58516.61009368625	124679.39057294778	91676.02248010866	157682.7586657869	57627651.28275876	39141755.51855642	76113547.04696164
Amsterdam	historical	1958	Netherlands	6946230.2724	9.505849627794625	37068.45226852456	18534.22613426228	55602.67840278616	118470.7734502046	87110.8628310326	149830.68406937673	54757986.77081698	37192626.85815759	72323346.68347813
Amsterdam	historical	1959	Netherlands	6946230.2724	9.5014279162757	36295.71167564902	18147.85583782451	54443.56751347346	116001.09451537616	85294.92243777508	146707.26659297186	53616484.5884396	36417297.68280541	70815671.49407323
Amsterdam	historical	1960	Netherlands	6946230.2724	9.506872926979897	38531.208327362576	19265.604163681288	57796.81249104378	123145.74181425072	90548.3395693014	155743.14405920057	56918788.53126259	38660282.96332215	75177294.09920353
Amsterdam	historical	1961	Netherlands	6946230.2724	9.520599254419938	43305.3016987106	21652.6508493553	64957.95254806582	138403.744229079	101767.45899196914	175040.02946618776	63971139.67279932	43450368.938865095	84491910.40673335
Amsterdam	historical	1962	Netherlands	6946230.2724	9.53509442569674	49068.24029974233	24534.120149871163	73602.36044961197	156822.09599797547	115310.36470439329	198333.82729155576	72484225.50088672	49232612.649553545	95735838.35221948
Amsterdam	historical	1963	Netherlands	6946230.2724	9.544046607954364	54172.22583052392	27086.11291526196	81258.33874578515	173134.4337543556	127304.7307017299	218964.13680697707	80023897.51493248	54353695.881210834	105694099.14865556
Amsterdam	historical	1964	Netherlands	6946230.2724	9.538876901496929	55931.94990969999	27965.974954849997	83897.92486454987	178758.5119113974	131440.0822877972	226076.94153500904	82623384.19297914	56119314.81172257	109127453.57423487
Amsterdam	historical	1965	Netherlands	6946230.2724	9.522240777502034	54155.4649517413	27077.73247587065	81233.19742761085	173080.8659857647	127265.34263659088	218896.3893349379	79999138.13269588	54336878.85562067	105661397.40977098
Amsterdam	historical	1966	Netherlands	6946230.2724	9.505575751998572	51135.42406262591	25567.71203131296	76703.13609393833	163428.81530415092	120168.24654716915	206689.3840611317	75537895.51443021	51306721.21452002	99769069.8143388
Amsterdam	historical	1967	Netherlands	6946230.2724	9.502998974042349	50699.06030013572	25349.53015006786	76048.59045019755	162034.19671922977	119142.79170531828	204925.6017331484	74893293.44254383	50868895.68905199	98917691.19604164
Amsterdam	historical	1968	Netherlands	6946230.2724	9.521748991338711	54966.19568796844	27483.09784398422	82449.29353195742	175671.96141876222	129170.55986674076	222173.3629707884	81196759.8355832	55150325.43646616	107243194.23469622
Amsterdam	historical	1969	Netherlands	6946230.2724	9.56024447464785	63519.26285828538	31759.63142914269	95278.89428743692	203007.56409509236	149270.26771697958	256744.8604731974	93831458.8936812	63732044.29146195	123930873.49589974
Amsterdam	historical	1970	Netherlands	6946230.2724	9.604640797733577	73114.94008884241	36557.47004442121	109672.41013326628	233675.3485239402	171820.10920877935	295530.5878391008	108006314.7263729	73359865.8174857	142652763.63526863
Amsterdam	historical	1971	Netherlands	6946230.2724	9.637459893551984	79774.65689951544	39887.32844975772	119661.98534927129	254959.8034508515	187470.44371386667	322449.16318784584	117844132.673958	80041891.83049798	155646373.51741523
Amsterdam	historical	1972	Netherlands	6946230.2724	9.648616748272492	81086.43345368681	40543.216726843406	121629.65018053127	259152.2413179833	190553.1186161632	327751.36401980324	119781905.59954828	81358062.66890277	158205748.53019577
Amsterdam	historical	1973	Netherlands	6946230.2724	9.642335155371406	78017.93225696142	39008.96612848071	117026.898385444	249345.3114932518	183342.14080386132	315348.4821826411	115249076.80164447	78279282.38433886	152218871.2189513
Amsterdam	historical	1974	Netherlands	6946230.2724	9.630729035357067	73641.75751320837	36820.87875660419	110462.63626981508	235359.05701220917	173058.13015603973	297659.98386838444	108784536.09222049	73888448.01306577	143680624.17137554
Amsterdam	historical	1975	Netherlands	6946230.2724	9.623413585939918	70370.18454604673	35185.092273023365	105555.2768190714	224903.10980916876	165369.93368321986	284436.2859351307	103951727.10527185	70605915.6935241	137297538.5170249
Amsterdam	historical	1976	Netherlands	6946230.2724	9.62256627662564	68987.80533913463	34493.90266956732	103481.7080087021	220485.02586386583	162121.34254696488	278848.7091807878	101909659.0476168	69218905.69249368	134600412.40273723
Amsterdam	historical	1977	Netherlands	6946230.2724	9.620669817802447	68143.27607621092	34071.63803810546	102214.91411431295	217785.9103395688	160136.69877909412	275435.1219000441	100662109.7333972	68371547.36419934	132952672.10259284
Amsterdam	historical	1978	Netherlands	6946230.2724	9.606473989421602	65578.56128257704	32789.28064128852	98367.84192386904	209589.0818591177	154109.6190140641	265068.5447041715	96873480.58526744	65798241.10295551	127948720.0675764
Amsterdam	historical	1979	Netherlands	6946230.2724	9.575774428396947	60322.57081436675	30161.28540718337	90483.8562215614	192790.9363227227	141758.04141377282	243823.8312316817	89109264.95411734	60524643.73670946	117693886.17153004
Amsterdam	historical	1980	Netherlands	6946230.2724	9.538805267708822	53847.34407896991	26923.672039484954	80771.01611845038	172096.11167639497	126541.2585855801	217650.96476719584	79543978.08035024	54027725.81720457	105060230.34350248
Amsterdam	historical	1981	Netherlands	6946230.2724	9.512722436832922	49228.69059408316	24614.34529704158	73843.03589112176	157334.89513869473	115687.42289609414	198982.36738127904	72721244.70609035	49393600.431926906	96048888.98025475
Amsterdam	historical	1982	Netherlands	6946230.2724	9.51080737000142	49218.12320532973	24609.061602664864	73827.18480799434	157301.12176423625	115662.58953252764	198939.65399594163	72705634.42570312	49382997.64376833	96028271.20763586
Amsterdam	historical	1983	Netherlands	6946230.2724	9.536815520977877	55354.02879727738	27677.01439863869	83031.04319592078	176911.47603610417	130081.96767361692	223740.98439860847	81769671.81244944	55539457.73725075	107999885.88767676
Amsterdam	historical	1984	Netherlands	6946230.2724	9.585584890181114	67339.10339588739	33669.551697943694	101008.65509382052	215215.774453235	158246.8929803459	272184.65592613723	99474175.67368312	67564680.80790548	131383670.53944062
Amsterdam	historical	1985	Netherlands	6946230.2724	9.645140828297867	82850.61980748782	41425.30990374391	124275.92971123624	264790.58090472943	194698.9565475999	334882.2052618648	122387984.00613838	83128158.82209559	161647809.19018382
Amsterdam	historical	1986	Netherlands	6946230.2724	9.709643757035511	100281.64680386332	50140.82340193166	150422.47020579342	320500.1431851315	235661.86998909287	405338.41638118	148137317.6646969	100617577.53681172	195657057.7926153
Amsterdam	historical	1987	Netherlands	6946230.2724	9.77473478260367	118175.64374435032	59087.82187217516	177263.4656165168	377689.3574069269	277712.7627992486	477665.95201468247	174570556.38337195	118571517.0859282	230569595.6808004
Amsterdam	historical	1988	Netherlands	6946230.2724	9.83650379415374	135502.2857559373	67751.14287796865	203253.42863387425	433065.3052759096	318430.3715264212	547700.2390254386	200165691.22146124	135956201.1394485	264375181.30345264
Amsterdam	historical	1989	Netherlands	6946230.2724	9.896052376158924	152845.52340526524	76422.76170263262	229268.28510791276	488494.2928032432	359186.9800023897	617801.6056041057	225785341.3456648	153357536.42401618	298213146.26733863
Amsterdam	historical	1990	Netherlands	6946230.2724	9.960246645893733	171444.82836614735	85722.41418307368	257167.2425492457	547937.6714581487	402895.34666046296	692979.9962559934	253260469.99730912	172019146.68547693	334501793.30910987
Amsterdam	historical	1991	Netherlands	6946230.2724	10.036323042305428	192636.245404557	96318.1227022785	288954.3681068427	615665.4403129988	452695.1767007249	778635.7039252226	284564699.4115167	193281552.26951268	375847846.5535519
Amsterdam	historical	1992	Netherlands	6946230.2724	10.12344610982711	215904.54842165383	107952.27421082692	323856.82263247954	690030.9367556035	507375.6887908884	872686.1847203485	318936931.07523024	216627801.13545483	421246061.0150222
Amsterdam	historical	1993	Netherlands	6946230.2724	10.209398379376458	238737.052058675	119368.5260293375	358105.57808801706	763003.6183795354	561032.0723378691	964975.1644211366	352665394.3799258	239536790.7490165	465793998.0108589
Amsterdam	historical	1994	Netherlands	6946230.2724	10.281476272516043	258723.0485022499	129361.52425112497	388084.5727533737	826878.8630131879	607999.1639802941	1045758.5620460862	382188961.2375693	259589737.73285872	504788184.7422766
Amsterdam	historical	1995	Netherlands	6946230.2724	10.336143058378203	275140.9593469599	137570.47967347995	412711.4390204253	879350.506072852	646581.2544653602	1112119.757680397	406441706.8965073	276062646.4859481	536820767.3070653
Amsterdam	historical	1996	Netherlands	6946230.2724	10.376731701045076	288216.20856484206	144108.10428242103	432324.3128472653	921139.0025732392	677308.0901273685	1164969.915019087	425756630.5008556	289181696.1218855	562331564.8798236
Amsterdam	historical	1997	Netherlands	6946230.2724	10.4116862595526	299605.6151894608	149802.8075947304	449408.422784193	957539.5461455024	704073.1956952353	1211005.8965958103	442581206.0930799	300609255.8067871	584553156.3793795
Amsterdam	historical	1998	Netherlands	6946230.2724	10.451299169966893	312094.2320489924	156047.11602449618	468141.34807348746	997453.1656285716	733421.4453151298	1261484.8859420144	461029548.9541821	313139707.9407541	608919389.9675956
Amsterdam	historical	1999	Netherlands	6946230.2724	10.498636399928598	326501.0058708242	163250.5029354121	489751.5088062253	1043497.2147631363	767277.3637964231	1319717.0657298588	482311417.55314505	327594742.6183167	637028092.487968
Amsterdam	historical	2000	Netherlands	6946230.2724	10.547949748421338	341091.478555268	170545.739277634	511637.21783289866	1090128.3654626347	801564.9746048745	1378691.756320405	503864648.4365819	342234091.5262742	665495205.346881
Amsterdam	historical	2001	Netherlands	6946230.2724	10.591576539199572	353722.1483592536	176861.0741796268	530583.2225388772	1130495.9861561644	831247.0486442349	1429744.923668092	522522833.70482606	354907072.4639506	690138594.945687
Amsterdam	historical	2002	Netherlands	6946230.2724	10.62775276485464	363683.24516861927	181841.62258430963	545524.8677529257	1162331.6515589112	854655.6261462505	1470007.6769715596	537237491.9635124	364901537.6777936	709573446.249241
Amsterdam	historical	2003	Netherlands	6946230.2724	10.654650722394427	370572.3909861692	185286.1954930846	555858.5864792558	1184349.3615917903	870845.1188174972	1497853.604366104	547414225.3433443	371813761.25560606	723014689.4310758
Amsterdam	historical	2004	Netherlands	6946230.2724	10.66997841315956	374217.5092891021	187108.75464455105	561326.2639336581	1195999.1596879938	879411.1468293895	1512587.172546536	552798840.2272936	375471090.2401835	730126590.2144119
Amsterdam	historical	2005	Netherlands	6946230.2724	10.671492998978923	374280.972545363	187140.4862726815	561421.4588180439	1196201.9882549744	879560.2854815944	1512843.6910283582	552892588.9525306	375534766.0902605	730250411.8148048
Amsterdam	historical	2006	Netherlands	6946230.2724	10.66738303828858	372896.3849477319	186448.19247386596	559344.5774215991	1191776.8462929411	876306.5046271655	1507247.1879587222	550847258.6321558	374145540.30068046	727548976.9636352
Amsterdam	historical	2007	Netherlands	6946230.2724	10.666477711943756	372169.3105526862	186084.6552763431	558253.9658290251	1189453.116526384	874597.8797988055	1504308.3532539548	549773215.1350977	373416030.2990986	726130399.9710883
Amsterdam	historical	2008	Netherlands	6946230.2724	10.674125790180897	373310.17959518736	186655.08979759368	559965.2693927768	1193099.3339862206	877278.9220486857	1508919.7459237406	551458521.3217125	374560721.1074525	728356321.5359625
Amsterdam	historical	2009	Netherlands	6946230.2724	10.69079456522334	376719.5204623405	188359.76023117025	565079.2806935097	1203995.5873976331	885290.8730864917	1522700.301708783	556494842.793903	377981482.8318904	735008202.7559097
Amsterdam	historical	2010	Netherlands	6946230.2724	10.713464206307302	382134.2812470398	191067.1406235199	573201.4218705596	1221301.1628655435	898015.5609305456	1544586.7648005488	564493595.9457183	383414382.37495136	745572809.5164828
Amsterdam	historical	2011	Netherlands	6946230.2724	10.739682966455682	389116.5225864552	194558.2612932276	583674.783879683	1243616.40618631	914423.82807816	1572808.98429446	574807851.2085094	390420013.33276	759195689.0842569
Amsterdam	historical	2012	Netherlands	6946230.2724	10.76872322276786	397621.4248120093	198810.71240600463	596432.1372180172	1270798.0736992026	934410.3483082288	1607185.7990901778	587371400.4007002	398953405.89657	775789394.9048399
Amsterdam	historical	2013	Netherlands	6946230.2724	10.796630446520656	406922.7025993436	203461.3512996718	610384.0538990139	1300524.9575075048	956268.351108468	1644781.563906561	601111365.6504252	408285841.7787727	793936889.5220797
Amsterdam	historical	2014	Netherlands	6946230.2724	10.827767501551891	418308.333659888	209154.166829944	627462.500489826	1336913.4343769765	983024.5841007312	1690802.284653248	617930363.931611	419709613.2519313	816151114.6112965
Amsterdam	historical	2015	Netherlands	6946230.2724	10.891883574524536	440062.3558286339	220031.1779143169	660093.5337429747	1406439.2892283448	1034146.5361973026	1778732.042259343	650065680.7638263	441536508.62177175	858594852.9059042
Amsterdam	historical	2016	Netherlands	6946230.2724	10.960123776287514	462752.74101231166	231376.37050615583	694129.1115184675	1478957.7602753942	1087468.9413789385	1870446.5791717456	683584204.8908268	464302903.7032475	902865506.0783688
Amsterdam	historical	2017	Netherlands	6946230.2724	11.03108298356524	486161.61251592817	243080.80625796408	729242.4187739224	1553772.5136010065	1142479.7894124412	1965065.2377893927	718164086.1016372	487790191.9422352	948537980.26104
Amsterdam	historical	2018	Netherlands	6946230.2724	11.104194803215409	510219.20231023454	255109.60115511727	765328.8034653752	1630660.5705835165	1199015.1254290992	2062306.0157380416	753702262.1806476	511928371.5955142	995476152.7657012
Amsterdam	historical	2019	Netherlands	6946230.2724	11.179042497246888	534843.5185741079	267421.75928705395	802265.2778611358	1709359.8853627932	1256882.268649219	2161837.5020763297	790077613.7720261	536635176.1797574	1043520051.3643204
Amsterdam	historical	2020	Netherlands	6946230.2724	11.255242717484771	559897.9609783094	279948.9804891547	839846.9414674684	1789433.883286845	1315760.2082991125	2263107.5582743543	827088353.1410849	561773547.7722077	1092403158.509924
Amsterdam	historical	2021	Netherlands	6946230.2724	11.332416372845728	585251.4190053827	292625.70950269134	877877.1285080797	1870463.5351414117	1375340.834662755	2365586.2356200484	864540802.1719124	587211936.6515886	1141869667.6922517
Amsterdam	historical	2022	Netherlands	6946230.2724	11.410201373062485	610790.0906160884	305395.0453080442	916185.135924082	1952085.1296095173	1435356.712947572	2468813.546270271	902266851.052328	612836159.5564702	1191697542.548128
Amsterdam	historical	2023	Netherlands	6946230.2724	11.488656738780117	636511.6948107672	318255.8474053836	954767.5422160904	2034291.3766152144	1495802.4828054542	2572780.2704247986	940263130.260694	638643927.8463168	1241882332.6750965
Moscow	historical	1950	Russia	69685223.412	3.811580925370314	-722180.5196096057	-361090.2598048028	-1083270.77941432	-2308088.940671747	-1697124.2210821535	-2919053.660261321	-688584957.4178326	-467699506.3490635	-909470408.4864192
Moscow	historical	1951	Russia	69685223.412	3.84519473457031	-734929.059797016	-367464.529898508	-1102393.589695596	-2348833.2751115737	-1727083.290523318	-2970583.2596995384	-700740440.3805152	-475955732.8609948	-925525147.9004012
Moscow	historical	1952	Russia	69685223.412	3.879067205839557	-747446.3898752079	-373723.194937604	-1121169.584812812	-2388838.6620414145	-1756499.0162067325	-3021178.30787559	-712675469.0400673	-484062222.774996	-941288715.3051136
Moscow	historical	1953	Russia	69685223.412	3.912934126464243	-759096.1290450731	-379548.0645225365	-1138644.193567524	-2426071.2284279647	-1783875.9032558503	-3068266.5535999523	-723783266.7891791	-491606842.313947	-955959691.2644864
Moscow	historical	1954	Russia	69685223.412	3.946192290158173	-769229.5646301638	-384614.7823150819	-1153844.346945279	-2458457.68855794	-1807689.476880981	-3109225.900235376	-733445298.8177763	-498169471.3133273	-968721126.3222136
Moscow	historical	1955	Russia	69685223.412	3.9779140314799872	-777515.5914930236	-388757.7957465118	-1166273.3872395377	-2484939.830411746	-1827161.6400085755	-3142718.020814856	-741345862.8728832	-503535679.0247187	-979156046.7210492
Moscow	historical	1956	Russia	69685223.412	4.006888705166413	-784178.6880018319	-392089.344000916	-1176268.0320027317	-2506235.0868538567	-1842819.9168042925	-3169650.256903358	-747698994.6746837	-507850842.4268071	-987547146.9225842
Moscow	historical	1957	Russia	69685223.412	4.032275374955839	-790022.1325417248	-395011.0662708624	-1185033.1988125865	-2524910.7356033497	-1856552.011473059	-3193269.459733652	-753270604.4044343	-511635181.7332306	-994906027.075638
Moscow	historical	1958	Russia	69685223.412	4.054525393160262	-796422.5194488156	-398211.2597244078	-1194633.7791732363	-2545366.3721584217	-1871592.9207047245	-3219139.823612124	-759373247.7549653	-515780208.7944845	-1002966286.7154524
Moscow	historical	1959	Russia	69685223.412	4.075231707314549	-807859.2087703388	-403929.6043851694	-1211788.8131555123	-2581918.031230002	-1898469.140610296	-3265366.921849708	-770277906.6534351	-523186852.7078854	-1017368960.598984
Moscow	historical	1960	Russia	69685223.412	4.086682659862268	-806957.3078846494	-403478.6539423247	-1210435.9618269734	-2579035.5559993363	-1896349.6735289288	-3261721.4384697485	-769417961.8527825	-522602762.4595923	-1016233161.245979
Moscow	historical	1961	Russia	69685223.412	4.095733022417188	-805629.893474507	-402814.9467372535	-1208444.8402117596	-2574793.1395445038	-1893230.2496650696	-3256356.0294239414	-768152298.2544668	-521743100.57798266	-1014561495.9309433
Moscow	historical	1962	Russia	69685223.412	4.099631420098447	-801796.1449259226	-400898.0724629613	-1202694.2173888762	-2562540.479183235	-1884220.9405759089	-3240860.017790574	-764496894.2254189	-519260283.256067	-1009733505.1947888
Moscow	historical	1963	Russia	69685223.412	4.095944794256636	-794376.28892312	-397188.14446156	-1191564.433384677	-2538826.61939828	-1866784.2789693149	-3210868.959827244	-757422207.0924896	-514455026.266348	-1000389387.9186306
Moscow	historical	1964	Russia	69685223.412	4.088264180190865	-782048.7197544125	-391024.3598772063	-1173073.0796316185	-2499427.708335132	-1837814.491422863	-3161040.925247336	-745668111.7373704	-506471429.56423247	-984864793.9105169
Moscow	historical	1965	Russia	69685223.412	4.082902038053852	-770035.6695086374	-385017.8347543187	-1155053.5042629484	-2461033.999749604	-1809583.8233452945	-3112484.1761538982	-734213904.0049044	-498691522.02430296	-969736285.985507
Moscow	historical	1966	Russia	69685223.412	4.090353233873107	-760219.6565887589	-380109.82829437946	-1140329.4848831345	-2429662.022457671	-1786516.192983581	-3072807.851931752	-724854528.2603201	-492334462.7125623	-957374593.8080752
Moscow	historical	1967	Russia	69685223.412	4.117974733079064	-748405.4791813754	-374202.7395906877	-1122608.2187720565	-2391903.911463668	-1758752.876076229	-3025054.9468511017	-713589941.8776946	-484683349.4641161	-942496534.2912712
Moscow	historical	1968	Russia	69685223.412	4.157838998086332	-740462.7045402591	-370231.3522701296	-1110694.056810377	-2366518.803710648	-1740087.3556696028	-2992950.251751683	-706016662.0819584	-479539439.2120059	-932493884.951908
Moscow	historical	1969	Russia	69685223.412	4.20287190581774	-741766.5968492841	-370883.29842464207	-1112649.8952739334	-2370686.0435303506	-1743151.5025958067	-2998220.584464812	-707259897.8183287	-480383867.67927766	-934135927.957386
Moscow	historical	1970	Russia	69685223.412	4.24064462373068	-756260.1263539185	-378130.0631769592	-1134390.1895308536	-2417007.363827075	-1777211.2969316926	-3056803.430722504	-721079193.8610612	-489770186.4880947	-952388201.2340312
Moscow	historical	1971	Russia	69685223.412	4.263233411354859	-777467.9377554763	-388733.96887773817	-1166201.9066332325	-2484787.529066594	-1827049.6537254208	-3142525.40440768	-741300425.9690237	-503504817.447979	-979096034.490092
Moscow	historical	1972	Russia	69685223.412	4.269868727875715	-797095.1413335043	-398547.5706667522	-1195642.7120002357	-2547516.071701879	-1873173.582133673	-3221858.561269999	-760014579.526209	-516215813.0719148	-1003813345.9805168
Moscow	historical	1973	Russia	69685223.412	4.275519979575137	-805543.0435575608	-402771.5217787804	-1208314.5653364088	-2574515.567209964	-1893026.152360324	-3256004.9820597908	-768069488.5625378	-521686854.71957415	-1014452122.405514
Moscow	historical	1974	Russia	69685223.412	4.294798430184756	-805034.1493639321	-402517.0746819661	-1207551.2240458815	-2572889.14136711	-1891830.2510052316	-3253948.0317289745	-767584267.9325733	-521357283.986627	-1013811251.8785254
Moscow	historical	1975	Russia	69685223.412	4.333636359478223	-791058.7134820691	-395529.35674103454	-1186588.0702231133	-2528223.6482886914	-1858987.9766828744	-3197459.3198945248	-754258963.9949899	-512306493.65722793	-996211434.3327534
Moscow	historical	1976	Russia	69685223.412	4.383304993306767	-759729.1698057227	-379864.5849028613	-1139593.7547086098	-2428094.426699119	-1785363.5490434864	-3070825.3043547696	-724386858.7352842	-492016813.01133305	-956756904.4592268
Moscow	historical	1977	Russia	69685223.412	4.41939949089589	-724136.3759093728	-362068.1879546864	-1086204.5638640858	-2314339.857406361	-1701720.4833870314	-2926959.231425714	-690449828.0289629	-468966160.6011725	-911933495.4567468
Moscow	historical	1978	Russia	69685223.412	4.4242627736394216	-701174.9855935248	-350587.4927967624	-1051762.478390305	-2240955.253956912	-1647761.2161448027	-2834149.2917689527	-668556592.8286372	-454095874.5380367	-883017311.1192445
Moscow	historical	1979	Russia	69685223.412	4.397923114963151	-694381.0433255242	-347190.5216627621	-1041571.564988321	-2219241.8144683507	-1631795.4518150256	-2806688.177121758	-662078702.1624193	-449695972.6317693	-874461431.6930326
Moscow	historical	1980	Russia	69685223.412	4.359505760032624	-689086.2241513354	-344543.1120756677	-1033629.3362270076	-2202319.572387568	-1619352.6267556068	-2785286.518019504	-657030195.9557065	-446266934.81262416	-867793457.0987757
Moscow	historical	1981	Russia	69685223.412	4.337208307196209	-676383.3902583377	-338191.69512916886	-1014575.0853875456	-2161721.3152656164	-1589500.9671070876	-2733941.663424186	-644918293.0480936	-438040308.6718403	-851796277.4243551
Moscow	historical	1982	Russia	69685223.412	4.35790470011901	-654089.466447141	-327044.7332235705	-981134.1996707624	-2090469.9347651023	-1537110.2461508	-2643829.623379413	-623661474.0653511	-423602288.1521041	-823720659.9786193
Moscow	historical	1983	Russia	69685223.412	4.428102892978477	-625573.8951518935	-312786.94757594675	-938360.842727816	-1999334.1689054023	-1470098.653606905	-2528569.684203968	-596472436.2653208	-405134996.0334002	-787809876.4972575
Moscow	historical	1984	Russia	69685223.412	4.53056206640067	-595251.0008339362	-297625.5004169681	-892876.5012509263	-1902422.1986652776	-1398839.8519597824	-2406004.545370793	-567560151.4199988	-385497242.98069614	-749623059.8593011
Moscow	historical	1985	Russia	69685223.412	4.629012234954367	-573931.9227850891	-286965.96139254456	-860897.8841776327	-1834286.4252211496	-1348740.01854497	-2319832.831897324	-547232828.7467189	-371690553.3670535	-722775104.1263827
Moscow	historical	1986	Russia	69685223.412	4.6990527821180645	-569236.6877943412	-284618.3438971706	-853855.0316915103	-1819280.4541907096	-1337706.216316707	-2300854.6920647104	-542756014.2960597	-368649819.0523747	-716862209.5397398
Moscow	historical	1987	Russia	69685223.412	4.74376037083906	-574614.9488421823	-287307.47442109114	-861922.423263263	-1836469.3764995963	-1350345.1297791337	-2322593.6232201	-547884080.6922773	-372132895.60843146	-723635265.7761095
Moscow	historical	1988	Russia	69685223.412	4.765585553864846	-582677.4480184758	-291338.7240092379	-874016.1720277137	-1862237.123867052	-1369292.002843412	-2355182.2448906894	-555571515.4834942	-377354342.0228695	-733788688.9441187
Moscow	historical	1989	Russia	69685223.412	4.7737842558277	-590029.1625227265	-295014.58126136323	-885043.74378409	-1885733.2034226337	-1386568.531928407	-2384897.8749168576	-562581231.0343878	-382115469.1248817	-743046992.9438925
Moscow	historical	1990	Russia	69685223.412	4.78250098907566	-594358.4056172917	-297179.20280864584	-891537.6084259386	-1899569.4643528587	-1396742.2532006288	-2402396.6755050835	-566709079.3922075	-384919179.2821239	-748498979.5022988
Moscow	historical	1991	Russia	69685223.412	4.811849830636482	-586897.0626102888	-293448.5313051444	-880345.5939154353	-1875723.0121024535	-1379208.0971341582	-2372237.927070735	-559594835.2146729	-380087054.4236958	-739102616.0056493
Moscow	historical	1992	Russia	69685223.412	4.863351930320607	-564211.0544617742	-282105.5272308871	-846316.5816926929	-1803218.5300598592	-1325895.9779851516	-2280541.0821345043	-537964171.508365	-365395111.7251839	-710533231.2915623
Moscow	historical	1993	Russia	69685223.412	4.922456009647775	-525850.7137140008	-262925.3568570004	-788776.0705710218	-1680618.881029887	-1235749.1772279164	-2125488.5848319493	-501388339.1740768	-340552136.95092845	-662224541.3971604
Moscow	historical	1994	Russia	69685223.412	4.967802794668103	-482468.6744236175	-241234.33721180877	-723703.0116354508	-1541969.883457871	-1133801.3848955417	-1950138.3820202132	-460024415.7971127	-312457003.1033708	-607591828.4908364
Moscow	historical	1995	Russia	69685223.412	4.99150103830956	-444634.7478662351	-222317.37393311755	-666952.1217993	-1421052.6541804764	-1044891.657485648	-1797213.6508752238	-423950509.0659119	-287954945.3855546	-559946072.7462678
Moscow	historical	1996	Russia	69685223.412	5.001751129056906	-412684.539547412	-206342.269773706	-619026.8093210958	-1318939.7883935566	-969808.667936414	-1668070.9088505304	-393486612.2460488	-267263309.08034703	-519709915.41169465
Moscow	historical	1997	Russia	69685223.412	5.009234795053114	-376436.0713770764	-188218.0356885382	-564654.1070656105	-1203089.6841211685	-884624.7677361568	-1521554.6005061876	-358924408.9827865	-243788028.0268979	-474060789.9386559
Moscow	historical	1998	Russia	69685223.412	5.025263661200152	-326855.05201862904	-163427.52600931452	-490282.5780279823	-1044628.7462515722	-768109.372243773	-1321148.1202594035	-311649879.72500896	-211678302.48241004	-411621456.96760577
Moscow	historical	1999	Russia	69685223.412	5.0631953859495775	-265866.7310953052	-132933.3655476526	-398800.0966430196	-849710.0725805814	-624786.8180740667	-1074633.3270873916	-253498712.2182098	-172180965.1625105	-334816459.27390754
Moscow	historical	2000	Russia	69685223.412	5.1291120647288455	-201002.96717521484	-100501.48358760742	-301504.4507627945	-642405.4830920674	-472356.9728617493	-812453.9933221445	-191652385.8439891	-130173808.30679816	-253130963.38113168
Moscow	historical	2001	Russia	69685223.412	5.215942843344627	-135682.04777444585	-67841.02388722292	-203523.0716616424	-433639.8246869809	-318852.8122698767	-548426.8371040703	-129370170.68753496	-87870587.81207615	-170869753.5629573
Moscow	historical	2002	Russia	69685223.412	5.309491939931022	-73557.44981696631	-36778.72490848316	-110336.17472540431	-235089.60961496865	-172860.0070698659	-297319.2121602719	-70135585.3206373	-47637373.25162389	-92633797.3896497
Moscow	historical	2003	Russia	69685223.412	5.397483135666921	-14005.241028919592	-7002.620514459796	-21007.861543355008	-44760.750328373055	-32912.31641798811	-56609.18423877329	-13353722.5605817	-9070092.778269831	-17637352.342850976
Moscow	historical	2004	Russia	69685223.412	5.473067821175697	46896.549687490806	23448.274843745403	70344.82453129972	149881.37280139964	110206.89176570006	189555.8538370103	44714940.0915492	30371205.734259244	59058674.44883117
Moscow	historical	2005	Russia	69685223.412	5.534874275748824	109301.4279400173	54650.71397000865	163952.14190999026	349327.3636962197	256858.35565898195	441796.3717334023	104216767.22111145	70785935.79125261	137647598.65093625
Moscow	historical	2006	Russia	69685223.412	5.581393983032861	166343.1837192317	83171.59185961584	249514.77557887053	531632.8151667137	390906.48174029007	672359.1485931987	158604962.288392	107727393.35603344	209482531.22076625
Moscow	historical	2007	Russia	69685223.412	5.621862731836253	214891.6305520478	107445.8152760239	322337.44582805486	686793.6512443091	504995.3317972531	868591.9706914397	204894953.9003304	139168402.9113385	270621504.88937914
Moscow	historical	2008	Russia	69685223.412	5.666241830577185	256970.22044767585	128485.11022383792	385455.3306715514	821276.8245508152	603880.0180520953	1038673.6310494668	245016063.8510433	166419395.1323586	323612732.5696745
Moscow	historical	2009	Russia	69685223.412	5.717462456973585	292949.4303265932	146474.7151632966	439424.14548994537	936266.379323854	688431.1612675586	1184101.5973801324	279321534.61588526	189720298.77388543	368922770.4578499
Moscow	historical	2010	Russia	69685223.412	5.7693146122104935	323511.22925711673	161755.61462855837	485266.8438856661	1033941.888705709	760251.388754253	1307632.388657293	308461610.32235426	209512771.5487827	407410449.0959292
Moscow	historical	2011	Russia	69685223.412	5.819285957914217	349594.9065083864	174797.4532541932	524392.359762585	1117305.3212007924	821548.0302947265	1413062.6121068962	333331884.8613085	226405117.21990144	440258652.50270015
Moscow	historical	2012	Russia	69685223.412	5.867731212927824	369625.9091852112	184812.9545926056	554438.8637778158	1181324.4057559466	868620.886585231	1494027.924926644	352431052.9373358	239377621.75200728	465484484.1226841
Moscow	historical	2013	Russia	69685223.412	5.909116952001507	381217.4088663997	190608.70443319983	571826.1132996051	1218370.8387370063	895860.910836038	1540880.7666379702	363483320.4766215	246884524.15595075	480082116.7972928
Moscow	historical	2014	Russia	69685223.412	5.942943495880242	385044.87259832025	192522.4362991601	577567.308897487	1230603.412824232	904855.4506060568	1556351.3750424015	367132732.05627394	249363271.29656312	484902192.815983
Moscow	historical	2015	Russia	69685223.412	5.9825288208763245	381737.54139322217	190868.77069661109	572606.3120898322	1220033.1822927394	897083.2222740722	1542983.1423114017	363979256.6367729	247221373.07311565	480737140.2004311
Moscow	historical	2016	Russia	69685223.412	6.020766794239821	381656.2812390029	190828.14061950147	572484.4218585087	1219773.4748398543	896892.2609116555	1542654.6887680558	363901776.67392457	247168747.26422337	480634806.08361953
Moscow	historical	2017	Russia	69685223.412	6.059229531349724	382343.1164999234	191171.5582499617	573514.6747499112	1221968.6003338357	898506.3237748633	1545430.8768927725	364556660.6206121	247613556.4272496	481499764.8139769
Moscow	historical	2018	Russia	69685223.412	6.098427467479603	383282.8457920723	191641.42289603612	574924.2686881302	1224971.9751514732	900714.687611387	1549229.2626915716	365452674.0646605	248222145.15832224	482683202.9710223
Moscow	historical	2019	Russia	69685223.412	6.138838790744102	384725.72669901047	192362.86334950523	577088.5900485127	1229583.4225300166	904105.4577426724	1555061.3873173797	366828432.7023891	249156585.60578316	484500279.7990292
Moscow	historical	2020	Russia	69685223.412	6.180839844463868	386459.24972420704	193229.62486210352	579688.8745863314	1235123.762118694	908179.2368519984	1562068.2873852204	368481312.89801097	250279252.0875305	486683373.7084245
Moscow	historical	2021	Russia	69685223.412	6.224086210756543	388118.0823460802	194059.0411730401	582177.1235190856	1240425.3911779742	912077.4935132372	1568773.2888428285	370062977.2592468	251353547.47115225	488772407.0473995
Moscow	historical	2022	Russia	69685223.412	6.267676442384352	389517.0470542743	194758.52352713715	584275.5705814454	1244896.4823855031	915365.060577482	1574427.904193345	371396862.6631416	252259546.851733	490534178.4745078
Moscow	historical	2023	Russia	69685223.412	6.311183706186675	391015.17731002974	195507.58865501487	586522.7659649045	1249684.5066828106	918885.6666785668	1580483.3466872268	372825300.4710014	253229767.9557725	492420832.9862567
Warsaw	historical	1950	Poland	16487062.21	7.696084013623885	353975.0031525502	176987.5015762751	530962.5047288976	1131304.110075461	831841.2574085444	1430766.9627427089	367957763.7832526	249923647.9462792	485991879.6204087
Warsaw	historical	1951	Poland	16487062.21	7.667519297300037	340051.781107673	170025.8905538365	510077.67166143993	1086805.4924199088	799121.685603023	1374489.2992371228	353484545.04557323	240093172.8741408	466875917.2170094
Warsaw	historical	1952	Poland	16487062.21	7.640727818989447	327277.7752392339	163638.88761961696	490916.66285890056	1045979.7696646428	769102.7718122336	1322856.767516979	340205938.9518808	231074100.5750405	449337777.3286756
Warsaw	historical	1953	Poland	16487062.21	7.614511944240787	315426.4868385071	157713.24341925356	473139.7302577579	1008103.0519358187	741252.2440704518	1274953.8598011846	327886499.6156071	222706511.89334795	433066487.3378304
Warsaw	historical	1954	Poland	16487062.21	7.587724533196838	304344.9693127129	152172.48465635645	456517.45396906737	972686.5219234608	715210.6778848694	1230162.3659619812	316367238.7305348	214882419.0614792	417852058.3995482
Warsaw	historical	1955	Poland	16487062.21	7.558973006688802	293759.04260396655	146879.52130198327	440638.563905926	938853.900162274	690333.7501192986	1187374.0502052284	305363145.5469868	207408237.561711	403318053.532301
Warsaw	historical	1956	Poland	16487062.21	7.527291834509226	283321.7809964924	141660.89049824618	424982.6714947309	905496.4120647876	665806.1853417751	1145186.638787818	294513590.05040824	200039020.8874392	388988159.21340513
Warsaw	historical	1957	Poland	16487062.21	7.492675420973762	272789.7559892377	136394.87799461884	409184.6339838597	871836.0601416093	641055.9265746942	1102616.1937084943	283565527.7995137	192602896.6226445	374528158.9763783
Warsaw	historical	1958	Poland	16487062.21	7.457667607445902	262381.94405690016	131190.97202845008	393572.91608534986	838572.69320585	616597.5685337109	1060547.8178779855	272746585.30246246	185254472.85796452	360238697.7469634
Warsaw	historical	1959	Poland	16487062.21	7.431457849475906	254017.2152381017	127008.60761905085	381025.8228571581	811839.0199009802	596940.4558095484	1026737.5839924192	264051432.01930675	179348565.59938622	348754298.43922675
Warsaw	historical	1960	Poland	16487062.21	7.43948715512014	258585.2002775845	129292.60013879224	387877.80041639286	826438.3000871729	607675.22065232	1045201.3795220196	268799862.12074256	182573786.23548356	355025938.00599
Warsaw	historical	1961	Poland	16487062.21	7.461300417181157	267113.8270814553	133556.91354072766	400670.7406221736	853695.7913523029	627717.4936414233	1079674.0890632162	277665387.7057191	188595413.47981396	366735361.9316181
Warsaw	historical	1962	Poland	16487062.21	7.480691792628886	276052.87299407274	138026.43649703637	414079.3094911158	882264.9820890549	648724.2515360801	1115805.7126420487	286957544.8215318	194906816.66858453	379008272.9744805
Warsaw	historical	1963	Poland	16487062.21	7.491430360449263	285417.0349733455	142708.51748667276	428125.552460026	912192.84377481	670730.0321873683	1153655.6553622824	296691610.98697007	201518372.5721779	391864849.4017564
Warsaw	historical	1964	Poland	16487062.21	7.490132930202842	293995.1820785754	146997.5910392877	440992.7731178661	939608.6019231252	690888.6778846495	1188328.525961604	305608613.02986217	207574963.56890053	403642262.4908156
Warsaw	historical	1965	Poland	16487062.21	7.482220498091561	299175.9818196176	149587.99090980878	448763.9727294245	956166.4378955038	703063.5572760992	1209269.3185148952	310994065.3085366	211232861.32729524	410755269.2897814
Warsaw	historical	1966	Poland	16487062.21	7.4794915625256735	300480.97885672486	150240.48942836243	450721.46828508656	960337.2084260888	706130.3003132979	1214544.1165388797	312350612.4862787	212154252.99949837	412546971.9730606
Warsaw	historical	1967	Poland	16487062.21	7.496282284725581	300787.9614979965	150393.98074899826	451181.94224699424	961318.3249475956	706851.7095202903	1215784.9403749	312669721.5905852	212370997.7438435	412968445.4373274
Warsaw	historical	1968	Poland	16487062.21	7.5319140204463375	300186.8582766885	150093.42913834425	450280.2874150324	959397.1990522944	705439.1169502159	1213355.281154375	312044873.52180856	211946589.49884424	412143157.5447716
Warsaw	historical	1969	Poland	16487062.21	7.579480101509277	297737.8888993609	148868.94444968045	446606.83334904455	951570.29292235	699684.0389134951	1203456.5469312165	309499164.6790092	210217497.4583355	408780831.8996792
Warsaw	historical	1970	Poland	16487062.21	7.622979717863703	290744.63824043656	145372.31912021828	436116.9573606618	929219.8638164432	683249.8998650316	1175189.827767846	302229665.841197	205279920.79299444	399179410.8893851
Warsaw	historical	1971	Poland	16487062.21	7.6473409494121745	278545.61858121527	139272.80929060763	417818.4278718285	890231.7969856067	654582.2036658569	1125881.3903052602	289548759.12694854	196666816.8521864	382430701.4016933
Warsaw	historical	1972	Poland	16487062.21	7.642258689599612	261296.68277830747	130648.34138915372	391945.02416747535	835104.1981595275	614047.2045290442	1056161.1917899386	271618453.91004926	184488225.36788064	358748682.452207
Warsaw	historical	1973	Poland	16487062.21	7.615077027502664	242369.02055934496	121184.51027967248	363553.5308390109	774611.3897076519	569567.19831445	979655.5811008338	251943109.03621963	171124371.00888225	332761847.06355184
Warsaw	historical	1974	Poland	16487062.21	7.585009597252578	224947.11276372464	112473.55638186232	337420.6691455733	718930.9723928957	528625.7149947648	909236.2297910348	233832999.06739447	158823652.84605125	308842345.2886992
Warsaw	historical	1975	Poland	16487062.21	7.571134827382032	212511.28219599652	106255.64109799828	318766.92329399555	679186.0578983949	499401.5131606097	858970.6026362197	220905926.91330904	150043348.8329247	291768504.99370164
Warsaw	historical	1976	Poland	16487062.21	7.578791423178753	206336.87170970908	103168.43585485454	309505.30756456096	659452.6419842181	484891.6485178122	834013.6354506552	214487614.1652955	145683913.33915284	283291314.99143153
Warsaw	historical	1977	Poland	16487062.21	7.591346645188091	203651.1414028268	101825.57070141338	305476.7121042475	650869.0479234412	478580.1822966497	823157.9135502374	211695791.8359086	143787656.51390502	279603927.1579116
Warsaw	historical	1978	Poland	16487062.21	7.589824364664565	200882.6002112033	100441.30010560164	301323.9003168064	642020.790275011	472074.1104963298	811967.4700536884	208817887.41684276	141832931.15777013	275802843.6759136
Warsaw	historical	1979	Poland	16487062.21	7.564978119608259	195883.75012828255	97941.87506414128	293825.6251924243	626044.4654099967	460326.8128014684	791762.1180185253	203621572.192272	138303498.74832502	268939645.636216
Warsaw	historical	1980	Poland	16487062.21	7.530626850948709	191290.3117070797	95645.15585353984	286935.4675606207	611363.8362158494	449532.23251164646	773195.4399200368	198846683.2467556	135060306.78104517	262633059.7124706
Warsaw	historical	1981	Poland	16487062.21	7.511083180290941	192306.69939453495	96153.34969726748	288460.04909179703	614612.211264912	451920.7435771448	777303.6789526971	199903220.39564964	135777926.15052474	264028514.6407701
Warsaw	historical	1982	Poland	16487062.21	7.523978534458839	200793.53247693932	100396.76623846967	301190.2987154144	641736.1297963031	471864.8013208026	811607.4582717922	208725301.31886104	141770044.98540384	275680557.65231305
Warsaw	historical	1983	Poland	16487062.21	7.572802261127468	215966.78878205476	107983.39439102737	323950.1831730885	690229.8569474637	507521.9536378392	872937.7602570987	224497933.31157103	152483105.32363918	296512761.2994898
Warsaw	historical	1984	Poland	16487062.21	7.649620388137022	237143.9973927488	118571.9986963744	355715.9960891051	757912.2156672163	557288.3938729808	958536.037461493	246511686.413233	167435249.3512161	325588123.4752467
Warsaw	historical	1985	Poland	16487062.21	7.735815554186641	261120.6901687333	130560.34508436664	391681.03525309503	834541.7257792761	613633.6218964969	1055449.8296620068	271435509.220471	184363965.98625636	358507052.4546826
Warsaw	historical	1986	Poland	16487062.21	7.817916871525921	284707.91480721754	142353.95740360877	427061.8722108276	909926.4957239078	669063.5997969811	1150789.3916507766	295954479.0757973	201017699.08627823	390891259.0653212
Warsaw	historical	1987	Poland	16487062.21	7.888001729281137	306005.45567529195	153002.72783764597	459008.1835129395	977993.4363382494	719112.8208369383	1236874.0518395328	318093317.81328386	216054803.5671788	420131832.0594039
Warsaw	historical	1988	Poland	16487062.21	7.935693949082319	322434.1086221493	161217.05431107464	483651.1629332491	1030499.4111564172	757720.15526208	1303278.667050777	335170937.2679563	227654235.2749439	442687639.26096
Warsaw	historical	1989	Poland	16487062.21	7.962882664385287	334399.44057562016	167199.72028781008	501599.1608634199	1068740.6120797107	785838.6853527087	1351642.5388066748	347608925.1182469	236102344.27716675	459115505.9593234
Warsaw	historical	1990	Poland	16487062.21	7.983608068887814	344740.4844769983	172370.24223849914	517110.7267154989	1101790.5883884605	810140.1385209362	1393441.0382560098	358358462.10601634	243403626.5496119	473313297.662432
Warsaw	historical	1991	Poland	16487062.21	8.018568048631414	358599.950685516	179299.975342758	537899.9260282688	1146085.4423909085	842709.8841109619	1449461.0006708545	372765406.5170637	253189086.8859912	492341726.1481157
Warsaw	historical	1992	Poland	16487062.21	8.075937802368552	378142.7220821674	189071.3610410837	567214.0831232691	1208544.1397745938	888635.3968930918	1528452.8826561023	393080158.6809066	266987238.37954515	519173078.9822753
Warsaw	historical	1993	Poland	16487062.21	8.145209922223406	401326.89415457775	200663.44707728887	601990.3412318458	1282640.7537180176	943118.2012632478	1622163.3061728147	417180154.54206336	283356396.6741824	551003912.4099318
Warsaw	historical	1994	Poland	16487062.21	8.209668929156747	425627.8461846995	212813.92309234972	638441.769277044	1360306.5964062982	1000225.4385340252	1720387.7542785231	442441045.5291938	300514056.18642354	584368034.8719862
Warsaw	historical	1995	Poland	16487062.21	8.257437043819303	449280.285894246	224640.14294712295	673920.4288413754	1435899.7937180088	1055808.6718514862	1815990.915584573	467027806.58869445	317213834.31309974	616841778.8642864
Warsaw	historical	1996	Poland	16487062.21	8.286129172062092	469714.70872284746	234857.35436142373	704572.0630842714	1501208.2090781888	1103829.5654986785	1898586.8526577284	488269432.3002487	331641535.2849636	644897329.3155208
Warsaw	historical	1997	Poland	16487062.21	8.300306054083551	485748.6779634701	242874.33898173505	728623.0169451833	1552452.7747712173	1141509.3932141298	1963396.1563282448	504936777.2082307	342962301.0112995	666911253.4051315
Warsaw	historical	1998	Poland	16487062.21	8.314086599850325	501003.2695904717	250501.63479523585	751504.9043857079	1601206.4496111127	1177357.6835376066	2025055.215684664	520793957.43990815	353732788.0609514	687855126.818869
Warsaw	historical	1999	Poland	16487062.21	8.34142411253954	518987.7599989325	259493.87999946627	778481.6399983915	1658684.8809565871	1219621.2359975022	2097748.525915684	539488873.2236392	366430717.0370285	712547029.4102652
Warsaw	historical	2000	Poland	16487062.21	8.386261536222744	539856.3003781044	269928.1501890522	809784.4505671811	1725380.7360084543	1268662.3058886074	2182099.1661284044	561181765.046393	381164926.2111982	741198603.8815736
Warsaw	historical	2001	Poland	16487062.21	8.441866471065529	562177.2214903107	281088.61074515537	843265.8322354666	1796718.399883015	1321116.4705022415	2272320.3292638147	584384409.7102059	396924587.1482569	771844232.2721628
Warsaw	historical	2002	Poland	16487062.21	8.499288558457032	585015.1181115424	292507.5590557712	877522.677167307	1869708.3174844128	1374785.527562125	2364631.1074068355	608124451.5081415	413049258.0548524	803199644.9614081
Warsaw	historical	2003	Poland	16487062.21	8.5498812312093	607127.8006070394	303563.9003035197	910691.7009105538	1940380.450740048	1426750.3314265334	2454010.570053622	631110631.6898578	428661892.35369015	833559371.0260237
Warsaw	historical	2004	Poland	16487062.21	8.58571755896324	627954.7289690031	313977.36448450154	941932.0934535132	2006943.3137849255	1475693.6130771523	2538193.0144927218	652760267.7327824	443366721.4104967	862153814.0550821
Warsaw	historical	2005	Poland	16487062.21	8.601198516006052	644659.4204931895	322329.71024659474	966989.1307397812	2060331.5078962245	1514949.6381589896	2605713.377633456	670124829.871874	455161049.8414776	885088609.9022701
Warsaw	historical	2006	Poland	16487062.21	8.60583021876372	657580.3537511152	328790.1768755576	986370.5306266772	2101626.810588586	1545313.8313151377	2657939.789862032	683556167.2975103	464283860.0566962	902828474.5383164
Warsaw	historical	2007	Poland	16487062.21	8.617437834012481	670680.4657319979	335340.2328659989	1006020.6985980028	2143494.768479471	1576099.0944702	2710890.4424887444	697173761.3842801	473533179.20524496	920814343.5633177
Warsaw	historical	2008	Poland	16487062.21	8.64762184999548	686729.3001771931	343364.65008859657	1030093.95026579	2194786.843366344	1613813.8554163913	2775759.831316204	713856558.7038271	484864440.4923496	942848676.9153024
Warsaw	historical	2009	Poland	16487062.21	8.697627078389383	706231.8183855928	353115.9091927964	1059347.727578407	2257116.891560416	1659644.773206189	2854589.00991466	734129467.5934473	498634171.2681926	969624763.9187096
Warsaw	historical	2010	Poland	16487062.21	8.763133366768907	729624.2926124582	364812.1463062291	1094436.4389187102	2331879.239189513	1714617.087639301	2949141.390739659	758445993.9843309	515150401.0618141	1001741586.9068394
Warsaw	historical	2011	Poland	16487062.21	8.839682283358892	757135.9880274584	378567.9940137292	1135703.9820411976	2419806.617735737	1779269.571864543	3060343.663606989	787044459.5048646	534575002.2852252	1039513916.72446
Warsaw	historical	2012	Poland	16487062.21	8.923344447050205	787204.2613303665	393602.1306651832	1180806.3919955613	2515904.819211876	1849930.0141263795	3181879.624297407	818300493.1423525	555804672.4155736	1080796313.8691356
Warsaw	historical	2013	Poland	16487062.21	9.002646763688558	815311.2548849544	407655.6274424772	1222966.882327418	2605734.7706123125	1915981.4489795812	3295488.092244956	847517772.3369275	575649583.2126342	1119385961.461217
Warsaw	historical	2014	Poland	16487062.21	9.075831772169362	839723.0194688922	419861.5097344461	1259584.5292033248	2683754.770222522	1973349.0957518325	3394160.4446932347	872893853.2079037	592885481.802341	1152902224.6135406
Warsaw	historical	2015	Poland	16487062.21	9.15783015829226	862179.1922668141	431089.59613340703	1293268.788400247	2755524.6984847924	2026121.101827051	3484928.295142575	896237092.2849188	608740637.0381145	1183733547.53169
Warsaw	historical	2016	Poland	16487062.21	9.24296043711334	885591.2713453084	442795.6356726542	1328386.9070179623	2830349.703219564	2081139.487661525	3579559.918777791	920573997.9604844	625270708.8148946	1215877287.1060424
Warsaw	historical	2017	Poland	16487062.21	9.331306573793972	909920.6148261504	454960.3074130752	1364880.9222391737	2908106.2849843674	2138313.4448414478	3677899.125127307	945864401.9206128	642448414.07857	1249280389.762602
Warsaw	historical	2018	Poland	16487062.21	9.42160023551955	934740.794636686	467370.3973183431	1402111.1919550658	2987431.5796589907	2196640.86739632	3778222.291921393	971665031.2828244	659972673.7740083	1283357388.7913804
Warsaw	historical	2019	Poland	16487062.21	9.513027446912384	959836.187122283	479918.0935611415	1439754.2806833738	3067636.454042901	2255615.039737435	3879657.8683482734	997751744.8020732	677691247.06525	1317812242.538895
Warsaw	historical	2020	Poland	16487062.21	9.60464472638162	984855.9635818852	492427.9817909426	1477283.9453727624	3147599.659607535	2314411.5144169093	3980787.8047979856	1023759855.3025484	695356431.7474359	1352163278.8575747
Warsaw	historical	2021	Poland	16487062.21	9.695214296519596	1009363.5236801836	504681.7618400918	1514045.285520356	3225925.821681828	2372004.280648674	4079847.362715088	1049235515.8132328	712659966.6510987	1385811064.9755623
Warsaw	historical	2022	Poland	16487062.21	9.78368127209086	1033073.211759551	516536.6058797755	1549609.8176394242	3301701.984783477	2427722.047634931	4175681.921932372	1073881786.674251	729400164.9240235	1418363408.4243543
Warsaw	historical	2023	Poland	16487062.21	9.869983554258702	1055996.6331735626	527998.3165867813	1583994.9497604594	3374965.2396231424	2481592.087957494	4268338.391287228	1097710731.675012	745585220.5132337	1449836242.83649
Toronto	historical	1950	Canada	17672901.0689	7.793378978810572	50738.03493840995	25369.017469204977	76107.05240760252	162158.7596631443	119234.38210521704	205083.1372210532	62426076.40175574	42400933.68564752	82451219.11783893
Toronto	historical	1951	Canada	17672901.0689	7.751228648757921	50852.950392272745	25426.475196136373	76279.42558840863	162526.0294536599	119504.43342183332	205547.6254855533	62567463.84237918	42496966.62316894	82637961.06160963
Toronto	historical	1952	Canada	17672901.0689	7.707477233499077	50801.60228321106	25400.80114160553	76202.40342481618	162361.9208971327	119383.76536555264	205340.07642873956	62504287.154861376	42454055.86065944	82554518.44905286
Toronto	historical	1953	Canada	17672901.0689	7.663489838997412	50625.22858564986	25312.61429282493	75937.84287847113	161798.2305597358	118969.28717627731	204627.17394319703	62287283.91591009	42306663.28893047	82267904.54289936
Toronto	historical	1954	Canada	17672901.0689	7.620357860306287	50393.29338796226	25196.64669398113	75589.94008193801	161056.96566790508	118424.2394616958	203689.6918741303	62001919.99929756	42112838.893712215	81891001.10489057
Toronto	historical	1955	Canada	17672901.0689	7.578400654468152	50122.99278413654	25061.49639206827	75184.48917621003	160193.0849381034	117789.03304272388	202597.13683348533	61669352.80062984	41886953.16534799	81451752.43591547
Toronto	historical	1956	Canada	17672901.0689	7.537356197095397	49774.84107264922	24887.42053632461	74662.26160897355	159080.392068186	116970.87652072158	201189.9076156486	61241000.67057148	41596008.55842056	80885992.7827253
Toronto	historical	1957	Canada	17672901.0689	7.495713313284542	49195.61637290581	24597.808186452905	73793.42455935843	157229.18992780385	115609.69847632707	198848.68137929123	60528345.4523746	41111960.09038926	79944730.81436068
Toronto	historical	1958	Canada	17672901.0689	7.450062031034892	48169.54173107037	24084.770865535185	72254.31259660529	153949.85537249557	113198.42306801374	194701.2876769781	59265903.69516091	40254486.54223349	78277320.84809299
Toronto	historical	1959	Canada	17672901.0689	7.390131374934594	46073.86699505904	23036.93349752952	69110.80049258834	147252.07891620797	108273.58743838656	186230.570394029	56687468.18140365	38503165.94780847	74871770.41500483
Toronto	historical	1960	Canada	17672901.0689	7.322866155465024	39914.90149491838	19957.45074745919	59872.35224238115	127568.02517777053	93800.01851306112	161336.03184248076	49109720.02198026	33356220.701295394	64863219.34266148
Toronto	historical	1961	Canada	17672901.0689	7.261603351672912	33544.86420031613	16772.432100158065	50317.296300474045	107209.3859842053	78830.43087074618	135588.3410976895	41272277.45413962	28032886.25936336	54511668.64890946
Toronto	historical	1962	Canada	17672901.0689	7.214226608595315	28424.37230101623	14212.186150508114	42636.55845152625	90844.29387405164	66797.27490738497	114891.31284071344	34972226.241895035	23753776.165256303	46190676.31853973
Toronto	historical	1963	Canada	17672901.0689	7.1803620122278105	25369.669033410555	12684.834516705278	38054.50355011752	81081.46223078344	59618.7222285231	102544.20223305546	31213839.85977252	21201011.34422318	41226668.37532994
Toronto	historical	1964	Canada	17672901.0689	7.15385251560777	23435.495190426034	11717.747595213015	35153.24278564049	74899.84262860443	55073.41369750359	94726.27155970664	28834108.67304287	19584654.3656266	38083562.98045539
Toronto	historical	1965	Canada	17672901.0689	7.136194331348372	22036.21247304827	11018.106236524134	33054.31870957476	70427.73506386708	51785.09931166728	89070.37081606823	27112486.42399937	18415297.022974	35809675.82502915
Toronto	historical	1966	Canada	17672901.0689	7.1268043887301	20267.073670862443	10133.53683543122	30400.610506293546	64773.56745208104	47627.62312652674	81919.5117776286	24935807.84027408	16936857.088843994	32934758.591707222
Toronto	historical	1967	Canada	17672901.0689	7.128573626721907	18559.87906954703	9279.939534773515	27839.81860432017	59317.37350627137	43615.71581343619	75019.03119911008	22835342.957397096	15510182.895277098	30160503.019517776
Toronto	historical	1968	Canada	17672901.0689	7.137608890324278	17141.89483578626	8570.94741789313	25712.842253677925	54785.49589517236	40283.452864095656	69287.53892624954	21090711.100433376	14325197.005776497	27856225.19509074
Toronto	historical	1969	Canada	17672901.0689	7.15118819897404	17000.347627105268	8500.173813552634	25500.521440660952	54333.111016237184	39950.81692369902	68715.40510876855	20916556.999390014	14206908.352778884	27626205.646001056
Toronto	historical	1970	Canada	17672901.0689	7.162646367886751	18342.473059143074	9171.236529571535	27513.709588712805	58622.54389702068	43104.811688988615	74140.27610506928	22567855.179596853	15328500.300725669	29807210.058463387
Toronto	historical	1971	Canada	17672901.0689	7.168523985332013	20853.54823368975	10426.774116844876	31280.32235053264	66647.94015486812	49005.8383491681	84290.04196057878	25657383.003977317	17426964.147125997	33887801.860833906
Toronto	historical	1972	Canada	17672901.0689	7.16724229323532	23844.55421270007	11922.277106350037	35766.83131905411	76207.1952637858	56034.70239984951	96379.68812774144	29337398.75528932	19926498.20128197	38748299.30929648
Toronto	historical	1973	Canada	17672901.0689	7.163269455140658	26644.402045552277	13322.201022776137	39966.603068327495	85155.50893758146	62614.34480704558	107696.67306811865	32782221.065396268	22266284.565391783	43298157.56540439
Toronto	historical	1974	Canada	17672901.0689	7.164255489523047	29049.91082253091	14524.955411265457	43574.866233796325	92843.51498880846	68267.29043294763	117419.73954467034	35741864.15916564	24276528.325458385	47207199.99287353
Toronto	historical	1975	Canada	17672901.0689	7.173831950060196	30414.104890841783	15207.052445420892	45621.15733626212	97203.47923112754	71473.14649347764	122933.8119687817	37420314.718761854	25416562.666461147	49424066.77106285
Toronto	historical	1976	Canada	17672901.0689	7.192054515940328	31142.600410060262	15571.300205030131	46713.90061508983	99531.75091055334	73185.11096364059	125878.39085746193	38316626.86400508	26025354.28084284	50607899.44716862
Toronto	historical	1977	Canada	17672901.0689	7.215108138659064	32385.21966502469	16192.609832512346	48577.82949753671	103503.1620494184	76105.26621280806	130901.05788602996	39845496.56979654	27063790.568141367	52627202.57145242
Toronto	historical	1978	Canada	17672901.0689	7.241807432640774	35177.107894934205	17588.553947467102	52765.661842399815	112426.03683220908	82666.20355309543	142185.87011131737	43280525.698475696	29396925.224180795	57164126.17277543
Toronto	historical	1979	Canada	17672901.0689	7.273879952130602	39345.12150961944	19672.56075480972	59017.68226442767	125747.00834474048	92461.03554760585	159032.98114187512	48408685.20780318	32880065.024364702	63937305.39123975
Toronto	historical	1980	Canada	17672901.0689	7.310938862262997	44072.84059107126	22036.42029553563	66109.26088660833	140856.79852906676	103571.175389015	178142.42166911013	54225484.24117301	36830941.39355195	71620027.08878946
Toronto	historical	1981	Canada	17672901.0689	7.350416151110632	48127.926997037706	24063.963498518853	72191.8904955619	153816.85468253598	113100.62844304169	194533.0809220365	59214702.5682488	40219709.79969463	78209695.33680987
Toronto	historical	1982	Canada	17672901.0689	7.397714452898017	51712.02395205721	25856.011976028603	77568.03592808763	165271.62855077005	121523.25628732832	209020.00081420448	63624434.05700191	43214880.13881338	84033987.97519013
Toronto	historical	1983	Canada	17672901.0689	7.46074443931379	56021.68856461608	28010.84428230804	84032.5328469261	179045.31665252164	131650.96812685145	226439.66517819	68926875.36551109	46816395.32690358	91037355.40411228
Toronto	historical	1984	Canada	17672901.0689	7.530838409495632	60232.44317106883	30116.22158553441	90348.66475660307	192502.8883747489	141546.24145201535	243459.5352974717	74107621.70482461	50335253.064526	97879990.3451263
Toronto	historical	1985	Canada	17672901.0689	7.593932333985932	63805.02048134345	31902.510240671723	95707.5307220167	203920.8454583803	149941.79813115747	257899.8927855996	78503179.87717532	53320796.62772893	103685563.12662242
Toronto	historical	1986	Canada	17672901.0689	7.638335099784867	66600.71678705566	33300.35839352783	99901.07518058234	212855.89085142716	156511.68444958114	269200.09725328465	81942894.31208132	55657113.62951095	108228674.99464898
Toronto	historical	1987	Canada	17672901.0689	7.663248421280904	68501.69660444041	34250.848302220205	102752.5449066605	218931.422347791	160978.98702043467	276883.8576751484	84281784.87933081	57245730.91184313	111317838.84681898
Toronto	historical	1988	Canada	17672901.0689	7.667724633618668	68358.43068476874	34179.21534238437	102537.64602715224	218473.54446851872	160642.3121092082	276304.776827844	84105516.14409207	57126005.960595295	111085026.32758644
Toronto	historical	1989	Canada	17672901.0689	7.654880927206585	65609.82052049552	32804.91026024776	98414.73078074168	209688.98638348983	154183.07822315753	265194.8945438348	80723734.63990049	54829038.065709546	106618431.21409027
Toronto	historical	1990	Canada	17672901.0689	7.634797109758075	61532.137678052895	30766.068839026448	92298.20651707388	196656.71201904447	144600.52354341594	248712.90049468505	75706714.54888369	51421386.19264046	99992042.90513334
Toronto	historical	1991	Canada	17672901.0689	7.621604661210403	58598.788295470535	29299.394147735267	87898.18244321048	187281.7273923324	137707.15249435577	236856.30229028783	72097637.1990784	48970034.79918359	95225239.5989704
Toronto	historical	1992	Canada	17672901.0689	7.621994585325242	58404.08664870935	29202.04332435468	87606.1299730637	186659.46092926772	137249.60362446567	236069.31823407748	71858083.97453883	48807325.864498734	94908842.08457953
Toronto	historical	1993	Canada	17672901.0689	7.639026785515639	60656.06052535015	30328.030262675074	90984.09078802672	193856.76943901848	142541.74223457082	245171.7966434637	74628823.78440076	50689263.05661152	98568384.51218918
Toronto	historical	1994	Canada	17672901.0689	7.66789086300431	64111.23299519523	32055.616497597613	96166.8494927903	204899.5006526388	150661.39753870334	259137.60376657883	78879931.67309599	53576693.34326223	104183170.00293133
Toronto	historical	1995	Canada	17672901.0689	7.698289864969899	67811.8560158064	33905.9280079032	101717.78402370808	216726.6918265063	159357.8616371376	274095.52201588906	83433032.23561105	56669242.58138527	110196821.88983756
Toronto	historical	1996	Canada	17672901.0689	7.726520854142445	71493.83520840446	35746.91760420223	107240.75281260014	228494.2973260486	168010.512739746	288978.0819123576	87963194.16769677	59746211.48186848	116180176.8535192
Toronto	historical	1997	Canada	17672901.0689	7.755913889845881	75163.93899837382	37581.96949918691	112745.90849756384	240223.94903881164	176635.25664617374	303812.64143141307	92478745.0729128	62813256.305482	122144233.84034702
Toronto	historical	1998	Canada	17672901.0689	7.7934376756845	79410.6283968382	39705.3141984191	119115.9425952659	253796.36835631015	186614.97673257315	320977.7599800411	97703704.16257589	66362144.15237236	129045264.17278583
Toronto	historical	1999	Canada	17672901.0689	7.845097421030472	85720.79814829194	42860.39907414597	128581.1972224468	273963.6708819628	201443.8756484938	346483.4661154106	105467488.06730346	71635448.28213416	139299527.85248986
Toronto	historical	2000	Canada	17672901.0689	7.910623404543897	94296.97461532072	47148.48730766036	141445.4619229792	301373.1308705686	221597.8903460067	381148.3713951327	116019277.23327552	78802416.61459386	153236137.85195774
Toronto	historical	2001	Canada	17672901.0689	7.978936787229012	103651.94419391172	51825.97209695586	155477.91629086624	331271.6136437403	243582.06885568885	418961.1584317859	127529262.717694	86620209.42455505	168438316.01083863
Toronto	historical	2002	Canada	17672901.0689	8.041780711139992	112316.29315158608	56158.14657579304	168474.4397273832	358962.8729124728	263943.28890623216	453982.456918727	138189535.8374576	93860862.04403248	182518209.63088575
Toronto	historical	2003	Canada	17672901.0689	8.096408266501399	120078.6072600244	60039.3036300122	180117.91089003911	383771.2288030415	282184.727061059	485357.7305450264	147739980.86703116	100347699.11130495	195132262.62275523
Toronto	historical	2004	Canada	17672901.0689	8.140040155908316	126985.61253978028	63492.80626989013	190478.41880967253	405846.0176771357	298416.18946848327	513275.8458857937	156238087.65860757	106119768.78623186	206356406.53098223
Toronto	historical	2005	Canada	17672901.0689	8.16820072340428	132130.83541082754	66065.41770541377	198196.2531162414	422290.1499730084	310507.46321544447	534072.8367305625	162568566.88276222	110419546.1429635	214717587.62256172
Toronto	historical	2006	Canada	17672901.0689	8.178456724523446	135444.95823321116	67722.47911660558	203167.43734981836	432882.0865133492	318295.6518480486	547468.5211786401	166646132.85010976	113189103.58027084	220103162.11994648
Toronto	historical	2007	Canada	17672901.0689	8.177931963944163	138638.6055668296	69319.3027834148	207957.90835024827	443088.9833915956	325800.7230820589	560377.243701131	170575470.52924755	115857981.65118	225292959.40731415
Toronto	historical	2008	Canada	17672901.0689	8.179635155618213	143350.10623127385	71675.05311563693	215025.15934691072	458146.9395151463	336872.7496434901	579421.1293868092	176372315.06219825	119795304.5584546	232949325.56594688
Toronto	historical	2009	Canada	17672901.0689	8.187446793065215	149215.57755151636	74607.78877575818	223823.36632727445	476892.9858546506	350656.6072460668	603129.3644632292	183588959.56201515	124696981.59002708	242480937.53400585
Toronto	historical	2010	Canada	17672901.0689	8.198687986312612	154418.75347974125	77209.37673987063	231628.1302196154	493522.3361212684	362884.0706773947	624160.6015651192	189990741.94128323	129045189.3547791	250936294.52778643
Toronto	historical	2011	Canada	17672901.0689	8.211687580972553	157245.26792793718	78622.63396396859	235867.9018919035	502555.8762976795	369526.3796306524	635585.3729647127	193468373.8028181	131407260.56673785	255529487.03889725
Toronto	historical	2012	Canada	17672901.0689	8.226783865256902	157052.72086296434	78526.36043148217	235579.0812944468	501940.49587803625	369073.8940279677	634807.0977281025	193231471.4907067	131246352.180295	255216590.8011197
Toronto	historical	2013	Canada	17672901.0689	8.244576853058604	155477.33893033935	77738.66946516967	233216.0083955094	496905.575221364	365371.7464862968	628439.4039564321	191293183.7149313	129929831.64622366	252656535.7836388
Toronto	historical	2014	Canada	17672901.0689	8.26663546377761	154104.4471828421	77052.22359142105	231156.67077426275	492517.8131963594	362145.4508796762	622890.1755130439	189604031.87401548	128782528.79908109	250425534.9489505
Toronto	historical	2015	Canada	17672901.0689	8.310926665067917	154095.49763793166	77047.74881896583	231143.2464568976	492489.210450828	362124.41944913793	622854.0014525196	189593020.7070481	128775049.8129378	250410991.601158
Toronto	historical	2016	Canada	17672901.0689	8.357106050996324	155216.9822344277	77608.49111721385	232825.47335164185	496073.4752212288	364759.9082509049	627387.0421915628	190972851.10823196	129712255.87666038	252233446.33980453
Toronto	historical	2017	Canada	17672901.0689	8.404262316205172	156437.47200184912	78218.73600092456	234656.208002771	499974.1605178943	367628.05920433823	632320.2618314808	192474493.5656308	130732198.91850372	254216788.212756
Toronto	historical	2018	Canada	17672901.0689	8.452416961164307	157468.7318147631	78734.36590738155	236203.09772213496	503270.06687996746	370051.5197646972	636488.6139952705	193743314.952769	131594005.62807515	255892624.27746505
Toronto	historical	2019	Canada	17672901.0689	8.501590488763238	158210.5390174667	79105.26950873336	237315.8085261856	505640.8826997863	371794.7666910534	639486.9987085977	194656005.26817724	132213921.59540164	257098088.9409365
Toronto	historical	2020	Canada	17672901.0689	8.552217730255244	158733.62645052234	79366.81322526117	238100.4396758029	507312.67013592366	373024.0221587524	641601.3181130867	195299591.40827063	132651057.08138768	257948125.73511523
Toronto	historical	2021	Canada	17672901.0689	8.605121514259803	159217.176299278	79608.588149639	238825.7644489167	508858.0954525093	374160.36430333566	643555.8266016433	195894532.06450468	133055151.66438285	258733912.46460453
Toronto	historical	2022	Canada	17672901.0689	8.660678139303705	159861.83723490918	79930.91861745459	239792.75585237885	510918.4318028236	375675.3175020285	646161.5461035388	196687697.4456506	133593884.10869113	259781510.7825669
Toronto	historical	2023	Canada	17672901.0689	8.718772528971577	160769.80735306433	80384.90367653217	241154.7110296143	513820.3043004973	377809.0472797206	649831.5613210294	197804828.05656487	134352659.66663715	261256996.4464912
Tokyo	historical	1950	Japan	60399510.19087595	14.67859597422258	-85869.47895238001	-42934.73947619001	-128804.21842860187	-274438.8547318583	-201793.27553812452	-347084.43392550613	-84237722.27547096	-57215802.784809016	-111259641.76610984
Tokyo	historical	1951	Japan	60399510.19087595	14.71659873818042	-8647.279524809279	-4323.639762404639	-12970.919287236107	-27636.705361263463	-20321.1068833258	-34952.303839300264	-8482957.389941627	-5761779.924059672	-11204134.855816826
Tokyo	historical	1952	Japan	60399510.19087595	14.75288180601613	66150.09426791288	33075.04713395644	99225.1414018571	211415.70128023095	155452.7215295793	267378.6810308829	64893060.22837448	44076554.25426178	85709566.20249909
Tokyo	historical	1953	Japan	60399510.19087595	14.786918702870098	137332.6672572429	68666.33362862145	205999.00088585567	438915.2045541259	322731.7680545057	555098.641053743	134722968.21761402	91506305.86754043	177939630.56769097
Tokyo	historical	1954	Japan	60399510.19087595	14.818520684841118	204197.95611085015	102098.97805542508	306296.93416625744	652616.6677302519	479865.1968604591	825368.1385999866	200317632.36413693	136059402.34456855	264575862.3837166
Tokyo	historical	1955	Japan	60399510.19087595	14.84782273367178	266711.56890567613	133355.78445283807	400067.3533585304	852410.1742225392	626772.186928347	1078048.1615167249	261643314.2862258	177712927.958949	345573700.613502
Tokyo	historical	1956	Japan	60399510.19087595	14.87508570737118	325409.2902904401	162704.64514522004	488113.9354356418	1040008.091768164	764711.8321825707	1315304.351353829	319225617.2480692	216823882.0679351	421627352.4282005
Tokyo	historical	1957	Japan	60399510.19087595	14.90057488453289	380882.4147075948	190441.2073537974	571323.6220614046	1217300.1974055914	895073.6745628669	1539526.720248127	373644599.4687177	253786250.83076987	493502948.1066885
Tokyo	historical	1958	Japan	60399510.19087595	14.925247932104895	435062.7521678755	217531.3760839377	652594.1282517628	1390460.5559284117	1022397.4675944528	1758523.6442623262	426795361.2463554	289887221.0562716	563703501.4364475
Tokyo	historical	1959	Japan	60399510.19087595	14.950899109605018	493153.9324737841	246576.96623689204	739730.8987106842	1576119.9681862427	1158911.7413134049	1993328.195058975	483782649.0809557	328594030.00015575	638971268.1617461
Tokyo	historical	1960	Japan	60399510.19087595	14.946879845558511	497487.57237542624	248743.78618771312	746231.3585631371	1589970.281311861	1169095.7950822485	2010844.767541452	488033937.88495785	331481583.167805	644586292.6021037
Tokyo	historical	1961	Japan	60399510.19087595	14.934175423658036	483247.0905018022	241623.5452509011	724870.6357527308	1544457.7012437943	1135630.6626792178	1953284.7398083224	474064064.40053934	321992989.4045535	626135139.3965225
Tokyo	historical	1962	Japan	60399510.19087595	14.912295394441593	449376.2335570423	224688.1167785212	674064.3503356315	1436206.4424483192	1056034.1488590883	1816378.7360376304	440836847.0544781	299424455.2205088	582249238.8884115
Tokyo	historical	1963	Japan	60399510.19087595	14.88373709622886	400065.2602507923	200032.63012539616	600097.8903762195	1278608.571761547	940153.361589412	1617063.7819337102	392462918.0964439	266567997.27712187	518357838.9157544
Tokyo	historical	1964	Japan	60399510.19087595	14.853681554194244	345927.50291534263	172963.75145767131	518891.2543731118	1105584.299317586	812929.6318510612	1398238.9667838237	339353927.30392617	230495398.66928	448212455.93860114
Tokyo	historical	1965	Japan	60399510.19087595	14.823920168409492	291821.995125622	145910.997562811	437732.9926884674	932663.0964215044	685781.6885452181	1179544.5042979436	286276573.2268753	194444288.29757956	378108858.15623945
Tokyo	historical	1966	Japan	60399510.19087595	14.791764058159188	230060.3316022439	115030.16580112196	345090.49740334187	735272.8198006763	540641.7792653223	929903.8603362804	225688551.4684484	153291794.96784267	298085307.96907604
Tokyo	historical	1967	Japan	60399510.19087595	14.760078324997178	164340.08755228377	82170.04377614189	246510.13132841024	525230.9198170815	386199.2057478461	664262.6338862448	161217173.1196081	109501654.76425292	212932691.47492912
Tokyo	historical	1968	Japan	60399510.19087595	14.734161624291517	107601.92886775616	53800.964433878085	161402.89330160953	343895.76466135244	252864.5328392061	434926.99648348335	105557195.76794244	71696379.39432183	139418012.14153922
Tokyo	historical	1969	Japan	60399510.19087595	14.719145254251336	74517.31860176829	37258.65930088415	111775.97790265689	238157.35025127436	175115.69871416446	301199.0017883571	73101284.24757351	49651730.24441768	96550838.25072742
Tokyo	historical	1970	Japan	60399510.19087595	14.717231159583577	71794.43967830126	35897.21983915063	107691.65951744732	229455.02921186932	168716.93324402318	290193.1251797041	70430147.52537902	47837445.29250071	93022849.75827192
Tokyo	historical	1971	Japan	60399510.19087595	14.727766375629145	98528.27615549254	49264.13807774627	147792.41423323873	314896.3705929363	231541.44896539112	398251.2922204722	96655967.45578042	65650502.20422907	127661432.70732474
Tokyo	historical	1972	Japan	60399510.19087595	14.744386561407396	140684.1892359739	70342.09461798695	211026.2838539412	449626.66879816994	330607.84470448445	568645.4928916645	138010802.0450406	93739462.78083023	182282141.309298
Tokyo	historical	1973	Japan	60399510.19087595	14.75947869765844	179610.28596659118	89805.14298329559	269415.4289499013	574034.4739493306	422084.1720214585	725984.7758769568	176197195.69352284	119676360.27800424	232718031.10902095
Tokyo	historical	1974	Japan	60399510.19087595	14.769010863197565	202110.5324236633	101055.26621183164	303165.79863544466	645945.2616259443	474959.7511956053	816930.7720563601	198269875.47803825	134668528.38711306	261871222.56888407
Tokyo	historical	1975	Japan	60399510.19087595	14.769760914219589	200311.03216674947	100155.51608337474	300466.5482501093	640194.0588049252	470730.9255918316	809657.1920179949	196504570.68375784	133469501.06021896	259539640.307294
Tokyo	historical	1976	Japan	60399510.19087595	14.762666541144046	180077.04542181542	90038.52271090771	270115.56813271565	575526.2371680981	423181.0567412615	727871.4175949673	176655085.43311155	119987367.36996444	233322803.4962654
Tokyo	historical	1977	Japan	60399510.19087595	14.749621162089053	150929.37263794526	75464.68631897263	226394.0589569102	482370.274950828	354684.0256991668	610056.5242025434	148061298.7361477	100565944.0891457	195556653.3831708
Tokyo	historical	1978	Japan	60399510.19087595	14.731658541876032	115035.92137071468	57517.960685357335	172553.88205599377	367654.80470066937	270334.4152211199	464975.1941802371	112849921.93210496	76649732.4848648	149050111.37936178
Tokyo	historical	1979	Japan	60399510.19087595	14.713950172300788	80316.17637292364	40158.08818646182	120474.26455935642	256690.4996877524	188743.0144763667	324637.9848993007	78789947.74482155	53515574.61214863	104064320.87738414
Tokyo	historical	1980	Japan	60399510.19087595	14.699780906783618	50075.98516199688	25037.99258099844	75113.97774300801	160042.84857767483	117678.5651307887	202407.13202484936	49124403.48088307	33366193.975306846	64882612.986411445
Tokyo	historical	1981	Japan	60399510.19087595	14.694482354354056	30387.91915802444	15193.959579012218	45581.87873700899	97119.78962902336	71411.61002132409	122827.9692367358	29810464.973045256	20247813.43496969	39373116.51106275
Tokyo	historical	1982	Japan	60399510.19087595	14.701116947249584	26231.11035633203	13115.555178166014	39346.66553446299	83834.62869881102	61643.109337335045	106026.14806029432	25732646.99088995	17478084.82457836	33987209.157188065
Tokyo	historical	1983	Japan	60399510.19087595	14.718291055942249	37220.62046773041	18610.31023386521	55830.930701582365	118957.10301482605	87468.45809915407	150445.74793055985	36513326.13325191	24800519.4184326	48226132.8480628
Tokyo	historical	1984	Japan	60399510.19087595	14.740974544301496	57031.86685902311	28515.933429511555	85547.80028849965	182273.84648142435	134024.88711869158	230522.80584413704	55948104.26164669	38000976.44080934	73895232.08246519
Tokyo	historical	1985	Japan	60399510.19087595	14.7669594871346	86003.59743934951	43001.79871967476	129005.396159013	274867.4974162796	202108.4539824957	347626.5408499827	84369292.14171794	57305167.44614464	111433416.8373069
Tokyo	historical	1986	Japan	60399510.19087595	14.799598839562297	136309.20786751452	68154.60393375726	204463.8118013729	435644.22834484966	320326.6384888184	550961.8182007897	133718957.37608932	90824363.32740068	176613551.42470333
Tokyo	historical	1987	Japan	60399510.19087595	14.839687817081298	209882.3482192786	104941.1741096393	314823.5223289553	670783.9849090561	493223.5183152274	848344.4515024425	205894005.3616752	139846976.94963783	271941033.7735487
Tokyo	historical	1988	Japan	60399510.19087595	14.883864274900978	293554.7964945048	146777.3982472524	440332.19474158174	938201.1295962264	689853.7717619481	1186548.4874306791	287976446.5957022	195598873.40272117	380354019.7887059
Tokyo	historical	1989	Japan	60399510.19087595	14.929324874099889	378013.8337129178	189006.9168564589	567020.7505692999	1208132.2125461395	888332.50922512	1527931.9158673156	370830529.41603273	251874882.9446669	489786175.8873671
Tokyo	historical	1990	Japan	60399510.19087595	14.978748117855794	471136.1549727098	235568.0774863549	706704.2324589981	1505751.1512927716	1107169.9641858782	1904332.3383998028	462183270.01298434	313923336.400602	610443203.6253197
Tokyo	historical	1991	Japan	60399510.19087595	15.035313408670016	583206.3735649966	291603.1867824983	874809.5603474635	1863927.5699136504	1370534.9778777536	2357320.161949913	572123845.6902157	388596987.6589992	755650703.7215003
Tokyo	historical	1992	Japan	60399510.19087595	15.097214740968884	713657.9276433992	356828.9638216996	1070486.891465237	2280850.736748517	1677096.1299621065	2884605.34353482	700096460.8374435	475518330.16845226	924674591.5064292
Tokyo	historical	1993	Japan	60399510.19087595	15.155661650101646	845708.5740319365	422854.2870159682	1268562.861047833	2702884.6026059138	1987415.148975005	3418354.056236817	829637781.1351142	563505165.9283106	1095770396.3419414
Tokyo	historical	1994	Japan	60399510.19087595	15.203460171481291	961510.7630232722	480755.3815116361	1442266.1445348382	3072988.3986223056	2259550.293104697	3886426.5041399	943239409.4920036	640665471.1754513	1245813347.8085456
Tokyo	historical	1995	Japan	60399510.19087595	15.238394623297028	1053856.842818561	526928.4214092805	1580785.2642278706	3368126.4696481954	2476563.580623673	4259689.358672645	1033830659.3509556	702196706.1844833	1365464612.5173624
Tokyo	historical	1996	Japan	60399510.19087595	15.262708938107798	1125596.8584847709	562798.4292423854	1688395.2877272088	3597407.559717283	2645152.61743926	4549662.501995318	1104207417.0703042	749997888.1435648	1458416945.9971356
Tokyo	historical	1997	Japan	60399510.19087595	15.280322768340636	1183720.6187416457	591860.3093708229	1775580.9281124657	3783171.097498317	2781743.4540429497	4784598.740953954	1161226665.7470765	788726405.4764746	1533726926.0177171
Tokyo	historical	1998	Japan	60399510.19087595	15.296459443844434	1237289.8507643505	618644.9253821752	1855934.7761465649	3954378.3630430666	2907631.149296364	5001125.576789643	1213777934.7741346	824420189.2531518	1603135680.2950733
Tokyo	historical	1999	Japan	60399510.19087595	15.31947772346259	1302890.1105417176	651445.0552708588	1954335.1658125697	4164036.793291338	3061791.7597730346	5266281.826809634	1278131608.882094	868130382.5819407	1688132835.1821585
Tokyo	historical	2000	Japan	60399510.19087595	15.350429379126451	1381922.8384175852	690961.4192087926	2072884.25762636	4416625.391582579	3247518.670281273	5585732.11288378	1355662497.187245	920790780.9779876	1790534213.396476
Tokyo	historical	2001	Japan	60399510.19087595	15.384625019677587	1461086.9771904186	730543.4885952093	2191630.465785616	4669633.979100566	3433554.396397473	5905713.561803673	1433322299.2202976	973538739.93752	1893105858.5030675
Tokyo	historical	2002	Japan	60399510.19087595	15.416148030666976	1528309.0391240031	764154.5195620016	2292463.5586859807	4884475.68904029	3591526.2419413985	6177425.136139218	1499266956.7753477	1018329558.3436022	1980204355.2070987
Tokyo	historical	2003	Japan	60399510.19087595	15.440249236952404	1580453.5874597228	790226.7937298614	2370680.381189588	5051129.665521292	3714065.930530366	6388193.400512256	1550420615.030589	1053074059.303418	2047767170.757744
Tokyo	historical	2004	Japan	60399510.19087595	15.454011852334595	1615204.091225099	807602.0456125495	2422806.136837633	5162192.275555376	3795729.614378958	6528654.936731814	1584510763.484183	1076228712.0900643	2092792814.8782964
Tokyo	historical	2005	Japan	60399510.19087595	15.455975259150378	1627662.3052203238	813831.1526101619	2441493.457830489	5202008.727484165	3825006.417267773	6579011.037700548	1596732237.0901873	1084529760.6546836	2108934713.5256944
Tokyo	historical	2006	Japan	60399510.19087595	15.451197424221458	1626074.3426178282	813037.1713089141	2439111.513926737	5196933.599006568	3821274.705151888	6572592.492861255	1595174450.1520956	1083471683.2539258	2106877217.0502665
Tokyo	historical	2007	Japan	60399510.19087595	15.450810566058507	1632700.7135581956	816350.3567790978	2449051.070337267	5218111.480531991	3836846.676861745	6599376.284202158	1601674901.7884429	1087886908.9840508	2115462894.5928447
Tokyo	historical	2008	Japan	60399510.19087595	15.46291818826777	1665867.7280991038	832933.8640495519	2498801.592148654	5324113.259004762	3914789.1610329817	6733437.356976498	1634211651.6754978	1109986465.032213	2158436838.318755
Tokyo	historical	2009	Japan	60399510.19087595	15.486178345305536	1724429.5178594356	862214.7589297178	2586644.276789092	5511276.739078627	4052409.366969613	6970144.111187721	1691660606.0882392	1149006846.3659394	2234314365.810538
Tokyo	historical	2010	Japan	60399510.19087595	15.51948826467044	1807769.3915047268	903884.6957523634	2711654.0872571403	5777630.975249156	4248258.070036275	7307003.880462089	1773416792.526763	1204537144.5903893	2342296440.4631777
Tokyo	historical	2011	Japan	60399510.19087595	15.562670792989223	1915676.5337830156	957838.2668915075	2873514.800674556	6122502.201970735	4501839.854390035	7743164.549551022	1879273401.809573	1276436891.12425	2482109912.49494
Tokyo	historical	2012	Japan	60399510.19087595	15.614651900419762	2044308.8275701427	1022154.4137850712	3066463.2413553963	6533611.0129141705	4804125.744789775	8263096.281038615	2005461327.6230843	1362146039.9728222	2648776615.273539
Tokyo	historical	2013	Japan	60399510.19087595	15.672716825559773	2186209.111372692	1093104.555686346	3279313.667058933	6987124.319947236	5137591.41172584	8836657.2281684	2144665115.087553	1456695800.2858272	2832634429.889227
Tokyo	historical	2014	Japan	60399510.19087595	15.73520956534595	2338288.394164485	1169144.1970822425	3507432.591246674	7473169.707749435	5494977.726286085	9451361.689212508	2293854472.5165014	1558027942.486158	3029681002.5468125
Tokyo	historical	2015	Japan	60399510.19087595	15.820484617634088	2531971.603900257	1265985.8019501287	3797957.405850245	8092181.246065171	5950133.2691657	10234229.222964397	2483857167.6556816	1687081250.6717646	3280633084.6397223
Tokyo	historical	2016	Japan	60399510.19087595	15.909135586585094	2733666.9187206617	1366833.4593603308	4100500.378081237	8736799.472231492	6424117.258993654	11049481.685469234	2681719715.8090267	1821473114.884567	3541966316.733474
Tokyo	historical	2017	Japan	60399510.19087595	16.000643444912676	2941315.9686012547	1470657.9843006274	4411973.9529022025	9400445.835649673	6912092.526213436	11888799.145086983	2885422861.65324	1959832019.950347	3811013703.356133
Tokyo	historical	2018	Japan	60399510.19087595	16.094635281154247	3153873.794653048	1576936.8973265237	4730810.691979673	10079780.647710854	7411603.417435047	12747957.877986828	3093941503.3972125	2101461697.9701765	4086421308.8243337
Tokyo	historical	2019	Japan	60399510.19087595	16.190933749932146	3370917.4663852644	1685458.7331926322	5056376.199577613	10773452.222567365	7921656.046005536	13625248.399129862	3306860747.3951306	2246080345.585143	4367641149.20478
Tokyo	historical	2020	Japan	60399510.19087595	16.28919383949936	3591662.2088799924	1795831.1044399962	5387493.313320142	11478952.419582708	8440406.190868583	14517498.64829509	3523410731.614579	2393165058.413116	4653656404.815629
Tokyo	historical	2021	Japan	60399510.19087595	16.38901897311777	3815283.1064591752	1907641.553229588	5722924.659688322	12193644.808243591	8965915.300178315	15421374.31630724	3742782216.046981	2542166185.8275943	4943398246.26586
Tokyo	historical	2022	Japan	60399510.19087595	16.490051090847956	4041155.228230567	2020577.6141152836	6061732.842345323	12915532.109425772	9496714.786340356	16334349.43250807	3964362145.210396	2692667329.32575	5236056961.095102
Tokyo	historical	2023	Japan	60399510.19087595	16.592134609026747	4269262.881797579	2134631.4408987896	6403894.322696624	13644564.170225162	10032767.772225313	17256360.568225957	4188135124.905768	2844658032.884574	5531612216.926474
Tallinn	historical	1950	Estonia	626727.4060500001	5.031713636955285	4483.48927540972	2241.74463770486	6725.233913115142	14329.23172421354	10536.199797214926	18122.26365120761	4210735.707023419	2860008.7619198626	5561462.652126636
Tallinn	historical	1951	Estonia	626727.4060500001	5.002334822771997	4205.509358690254	2102.754679345127	6308.264038036233	13440.807910374411	9882.946992923298	16998.66882782433	3949666.729432142	2682685.9339569598	5216647.524908589
Tallinn	historical	1952	Estonia	626727.4060500001	4.974984777057028	3931.85992859469	1965.929964297345	5897.789892892133	12566.224331788946	9239.87083219756	15892.57783137916	3692664.792832084	2508125.514673676	4877204.070990264
Tallinn	historical	1953	Estonia	626727.4060500001	4.94906806100176	3658.909250937908	1829.4546254689535	5488.363876406164	11693.873965995615	8598.4367397033	14789.311192288444	3436319.099986802	2334010.828160917	4538627.371812836
Tallinn	historical	1954	Estonia	626727.4060500001	4.924090287841498	3385.88225541629	1692.941127708145	5078.823383124707	10821.279688311137	7956.823300228299	13685.736076394507	3179901.732083835	2159847.458636705	4199956.005531267
Tallinn	historical	1955	Estonia	626727.4060500001	4.899070315860764	3110.404500673438	1555.202250336719	4665.60675101021	9940.8527841525	7309.450576582858	12572.254991722171	2921182.6971689747	1984120.754749915	3858244.639587235
Tallinn	historical	1956	Estonia	626727.4060500001	4.872723886654105	2828.816097815594	1414.408048907797	4243.224146723034	9040.89624861879	6647.717829866238	11434.074667370374	2656724.7560956967	1804496.080761121	3508953.431430808
Tallinn	historical	1957	Estonia	626727.4060500001	4.844154158494311	2536.4010057044084	1268.2005028522042	3804.601508556853	8106.3376142312	5960.54236340536	10252.1328650573	2382098.768613845	1617965.0835437677	3146232.453683962
Tallinn	historical	1958	Estonia	626727.4060500001	4.813751041469333	2235.9603330470745	1117.9801665235373	3353.9404995705486	7146.1292244189335	5254.506782660893	9037.751666176337	2099935.437670125	1426314.5846901485	2773556.2906500264
Tallinn	historical	1959	Estonia	626727.4060500001	4.785483840143005	1943.9069942760304	971.9534971380152	2915.86049141406	6212.7267537061	4568.181436548656	7857.272070863318	1825649.1962235617	1240014.349198589	2411284.043248684
Tallinn	historical	1960	Estonia	626727.4060500001	4.7685854937739975	1796.025076225122	898.0125381125611	2694.037614337564	5740.096143615413	4220.658929128816	7259.533358102144	1686763.6910934988	1145680.7720725597	2227846.6101146354
Tallinn	historical	1961	Estonia	626727.4060500001	4.757101742246855	1737.6593720904527	868.8296860452264	2606.4890581357745	5553.559353201225	4083.499524412764	7023.619181989618	1631948.6710570927	1108449.4071765635	2155447.93493768
Tallinn	historical	1962	Estonia	626727.4060500001	4.748003248517103	1718.9375055739094	859.4687527869547	2578.406258360808	5493.724267814185	4039.503138098495	6947.945397529738	1614365.751370826	1096506.7663028692	2132224.736438813
Tallinn	historical	1963	Estonia	626727.4060500001	4.742746667315998	1740.4398208822497	870.2199104411247	2610.659731323298	5562.445667539644	4090.033579073288	7034.857756006038	1634559.970937504	1110223.0498503	2158896.892024679
Tallinn	historical	1964	Estonia	626727.4060500001	4.741412393680659	1806.413969272253	903.2069846361268	2709.6209539083643	5773.299045794083	4245.0728277898015	7301.525263798374	1696520.5746775258	1152307.8259844752	2240733.323370499
Tallinn	historical	1965	Estonia	626727.4060500001	4.747575728462364	1961.2698909496028	980.6349454748014	2941.904836424133	6268.218571474642	4608.984243731411	7927.452899217784	1841955.8191481284	1251090.105951305	2432821.532344673
Tallinn	historical	1966	Estonia	626727.4060500001	4.769075304284127	2286.705631561524	1143.3528157807618	3430.058447342413	7308.311198470509	5373.75823417024	9242.864162772306	2147593.64030937	1458684.9082178376	2836502.372400528
Tallinn	historical	1967	Estonia	626727.4060500001	4.81241446081894	2862.308878754587	1431.1544393772936	4293.46331813135	9147.939176498883	6726.425865073265	11569.452487925822	2688179.9999842797	1825861.0581393456	3550498.941828226
Tallinn	historical	1968	Estonia	626727.4060500001	4.870282539522309	3559.4908328262977	1779.7454164131489	5339.236249240359	11376.1327017131	8364.8034571423	14387.461946286172	3342948.812391792	2270592.0198559267	4415305.604926503
Tallinn	historical	1969	Estonia	626727.4060500001	4.926172962653425	4147.59469942371	2073.797349711855	6221.392049133996	13255.712659354476	9746.847543645152	16764.577775068956	3895275.3148986176	2645742.289671428	5144808.340126163
Tallinn	historical	1970	Estonia	626727.4060500001	4.96034011316618	4435.7519928449	2217.87599642245	6653.627989267562	14176.663369130589	10424.017183185486	17929.30955507719	4165902.527348122	2829557.2456959407	5502247.808999249
Tallinn	historical	1971	Estonia	626727.4060500001	4.969026648430618	4417.351071316834	2208.675535658417	6626.02660697399	14117.854023927146	10380.775017593543	17854.93303026026	4148621.0279259966	2817819.3349826955	5479422.720868108
Tallinn	historical	1972	Estonia	626727.4060500001	4.960575902087176	4199.755897127199	2099.8779485636	6299.633845690161	13422.41984721653	9869.42635824873	16975.413336186193	3944263.280343175	2679015.8124346174	5209510.748249843
Tallinn	historical	1973	Estonia	626727.4060500001	4.951515332970988	3933.9966448608016	1966.9983224304008	5900.99496729056	12573.053276972652	9244.892115422352	15901.214438524994	3694671.521726133	2509488.5216675373	4879854.521782657
Tallinn	historical	1974	Estonia	626727.4060500001	4.955408389252027	3735.894583684655	1867.947291842328	5603.841875526013	11939.91908945332	8779.352271658392	15100.485907251808	3508621.021459851	2383119.6165772304	4634122.426340441
Tallinn	historical	1975	Estonia	626727.4060500001	4.975240132787159	3644.692846078312	1822.346423039156	5467.039269116787	11648.438336063153	8565.028188284266	14731.848483846506	3422967.5516976565	2324942.212186705	4520992.891205945
Tallinn	historical	1976	Estonia	626727.4060500001	5.004251444685683	3628.524609940509	1814.2623049702545	5442.786914909649	11596.764653369348	8527.032833359779	14666.496473378087	3407782.9120022035	2314628.5269788727	4500937.297023159
Tallinn	historical	1977	Estonia	626727.4060500001	5.025933605555227	3568.4058055486016	1784.2029027743008	5352.608708322706	11404.624954532985	8385.75364303949	14423.496266026135	3351321.4417575384	2276278.862966391	4426364.020546769
Tallinn	historical	1978	Estonia	626727.4060500001	5.0222979628499616	3311.6869371840403	1655.84346859202	4967.530405775501	10584.151451239117	7782.464302381423	13385.838600096256	3110220.094282296	2112518.4148485204	4107921.773715316
Tallinn	historical	1979	Estonia	626727.4060500001	4.9918295399952894	2803.903541249099	1401.9517706245497	4205.8553118735645	8961.275717832388	6589.173321935846	11333.37811372899	2633327.7576772016	1788604.411196094	3478051.104157498
Tallinn	historical	1980	Estonia	626727.4060500001	4.960199893398211	2276.1645912493373	1138.0822956246686	3414.246886873841	7274.622033632412	5348.986789436026	9200.257277829043	2137693.865356176	1451960.7998723965	2823426.9308395283
Tallinn	historical	1981	Estonia	626727.4060500001	4.964576197547441	2059.583062443476	1029.7915312217378	3089.3745936651458	6582.427467569193	4840.020196742401	8324.834738396594	1934288.0979271943	1313803.879669324	2554772.3161850814
Tallinn	historical	1982	Estonia	626727.4060500001	5.026286463448052	2319.8057634766524	1159.9028817383262	3479.7086452152034	7414.0992200723485	5451.543544170464	9376.654895972311	2178680.1220204174	1479799.4155765816	2877560.82846473
Tallinn	historical	1983	Estonia	626727.4060500001	5.137074412453203	3030.314702072782	1515.157351036391	4545.472053109255	9684.885787824918	7121.239549871531	12248.532025778592	2845965.170367769	1933031.633829471	3758898.7069065417
Tallinn	historical	1984	Estonia	626727.4060500001	5.271652391422762	4022.93741142994	2011.4687057149704	6034.406117145363	12857.30796693048	9453.902916858768	16260.71301699939	3778201.566875637	2566223.657196372	4990179.476554923
Tallinn	historical	1985	Estonia	626727.4060500001	5.399020560584171	5041.701423915551	2520.8507119577757	7562.55213587344	16113.277750835294	11847.998346202705	20378.5571554672	4734988.957431725	3216091.165081084	6253886.749782264
Tallinn	historical	1986	Estonia	626727.4060500001	5.501463803165375	5934.456746007187	2967.2283730035933	8901.685119011587	18966.523760240896	13945.973353119049	23987.074167363466	5573433.410278307	3785577.983626327	7361288.836931801
Tallinn	historical	1987	Estonia	626727.4060500001	5.577829074029198	6654.5149495623	3327.25747478115	9981.772424342718	21267.829778802305	15638.110131470998	26897.549426132264	6249686.792988628	4244901.658727044	8254471.927251024
Tallinn	historical	1988	Estonia	626727.4060500001	5.627795729334126	7201.047827477555	3600.523913738777	10801.571741216025	23014.548856617846	16922.462394571925	29106.635318663	6762971.28253152	4593533.878745349	8932408.686318003
Tallinn	historical	1989	Estonia	626727.4060500001	5.6581922314977104	7675.573365895888	3837.786682947944	11513.360048843831	24531.132477404408	18037.597409855734	31024.667544951404	7208629.007079564	4896232.762196557	9521025.251962634
Tallinn	historical	1990	Estonia	626727.4060500001	5.678524490338758	8141.146322783175	4070.573161391588	12211.719484175172	26019.10364761538	19131.693858540813	32906.513436690926	7645878.781388084	5193220.81195334	10098536.750823168
Tallinn	historical	1991	Estonia	626727.4060500001	5.702716731822104	8673.80858368448	4336.90429184224	13010.71287552741	27721.4922334576	20383.450171659308	35059.534295254314	8146136.4744449565	5533004.993367251	10759267.95552346
Tallinn	historical	1992	Estonia	626727.4060500001	5.737182176390047	9279.11901705835	4639.559508529175	13918.67852558789	29656.06437851941	21805.92969008667	37506.19906695096	8714622.78032691	5919131.297410096	11510114.263244724
Tallinn	historical	1993	Estonia	626727.4060500001	5.773613271053731	9894.68605894333	4947.343029471665	14842.029088415466	31623.416644384124	23252.512238517244	39994.32105024987	9292741.732801784	6311800.271326514	12273683.194277862
Tallinn	historical	1994	Estonia	626727.4060500001	5.796567797229517	10452.577816654428	5226.288908327214	15678.866724981572	33406.4387020279	24563.557869137843	42249.319534918206	9816694.083425496	6667678.297846377	12965709.869005136
Tallinn	historical	1995	Estonia	626727.4060500001	5.79846793488574	10925.99854362518	5462.99927181259	16388.997815437753	34919.49134542647	25676.09657751904	44162.88611333376	10261314.207852716	6969672.424304176	13552955.991401453
Tallinn	historical	1996	Estonia	626727.4060500001	5.784978180427041	11296.9907183947	5648.49535919735	16945.486077592243	36105.18233598946	26547.928188226837	45662.436483751815	10609737.03243584	7206327.583994932	14013146.480877217
Tallinn	historical	1997	Estonia	626727.4060500001	5.769003366579725	11600.356274278787	5800.178137139394	17400.53441141856	37074.73865259574	27260.83724455457	46888.64006063631	10894647.31101044	7399843.859957016	14389450.762064315
Tallinn	historical	1998	Estonia	626727.4060500001	5.764768339742104	11959.057710105348	5979.528855052674	17938.586565158643	38221.148441497935	28103.78561874761	48338.51126424681	11231527.105120735	7628658.782076812	14834395.42816468
Tallinn	historical	1999	Estonia	626727.4060500001	5.784608369779083	12426.585101257117	6213.292550628557	18639.87765188565	39715.36598361808	29202.474987954258	50228.25697928167	11670612.415468143	7926893.561507332	15414331.26942905
Tallinn	historical	2000	Estonia	626727.4060500001	5.833123095048368	12986.370539176036	6493.185269588018	19479.55580876404	41504.44024320809	30517.9707670643	52490.9097193509	12196343.24405409	8283979.562810934	16108706.925297204
Tallinn	historical	2001	Estonia	626727.4060500001	5.901733569828233	13590.231119941342	6795.115559970671	20385.34667991217	43434.378659333095	31937.04313186176	54931.7141868036	12763467.89927191	8669181.00880014	16857754.789744385
Tallinn	historical	2002	Estonia	626727.4060500001	5.974147330853436	14213.643685472593	7106.821842736296	21320.46552820893	45426.80521877084	33402.06266086063	57451.54777667993	13348955.092090197	9066854.626419628	17631055.5577609
Tallinn	historical	2003	Estonia	626727.4060500001	6.03776958920282	14832.55553920424	7416.277769602119	22248.83330880639	47404.84750329676	34856.50551712974	59953.189489463286	13930215.374411045	9461657.249063712	18398773.499758366
Tallinn	historical	2004	Estonia	626727.4060500001	6.086155060793113	15401.518237341454	7700.759118670727	23102.277356012364	49223.25228654362	36193.56785775288	62252.93671533503	14464565.163569506	9824597.40614247	19104532.920997053
Tallinn	historical	2005	Estonia	626727.4060500001	6.122284498669413	15879.17480139054	7939.58740069527	23818.76220208612	50749.84266524428	37316.06078326798	64183.624547220985	14913163.437455611	10129293.564525325	19697033.310385734
Tallinn	historical	2006	Estonia	626727.4060500001	6.155435539984858	16312.888977659408	8156.444488829704	24469.33346648934	52135.99317259924	38335.289097499866	65936.69724769985	15320492.56360579	10405958.962411093	20235026.164801456
Tallinn	historical	2007	Estonia	626727.4060500001	6.198789328449943	16743.591936990535	8371.795968495268	25115.387905486063	53512.51983062268	39347.44105192777	67677.59860931583	15724993.660535837	10680703.511088232	20769283.809982795
Tallinn	historical	2008	Estonia	626727.4060500001	6.254884077750151	17125.702013753256	8562.851006876628	25688.553020629963	54733.743635955536	40245.39973231947	69222.0875395908	16083858.028308518	10924450.758027025	21243265.29859113
Tallinn	historical	2009	Estonia	626727.4060500001	6.321158499982166	17464.212795095646	8732.106397547823	26196.31919264356	55815.62409312632	41040.90006847513	70590.34811777856	16401775.468644535	11140386.102392372	21663164.834897514
Tallinn	historical	2010	Estonia	626727.4060500001	6.391702055333669	17834.389943998834	8917.194971999417	26751.584915998348	56998.71026101944	41910.81636839803	72086.60415364345	16749432.84955068	11376521.3587274	22122344.34037422
Tallinn	historical	2011	Estonia	626727.4060500001	6.460869048405761	18319.13086389547	9159.565431947734	27478.696295843056	58547.94224100794	43049.95753015355	74045.92695186428	17204684.5017085	11685736.613410292	22723632.390007515
Tallinn	historical	2012	Estonia	626727.4060500001	6.528239439514249	18958.46958382541	9479.234791912706	28437.704375737725	60591.2687899068	44552.4035219889	76630.1340578232	17805128.97955277	12093569.492785005	23516688.46632012
Tallinn	historical	2013	Estonia	626727.4060500001	6.589435784840067	19707.49466752151	9853.747333760755	29561.24200128193	62985.15295739854	46312.61246867391	79657.69344612084	18508587.039031256	12571371.082278302	24445802.99578475
Tallinn	historical	2014	Estonia	626727.4060500001	6.6462911358490775	20505.053267446267	10252.526633723131	30757.57990117042	65534.15024275979	48186.87517849952	82881.42530701887	19257626.07288551	13080132.103842724	25435120.04192839
Tallinn	historical	2015	Estonia	626727.4060500001	6.706277112074013	21426.539963218653	10713.269981609326	32139.80994482768	68479.22172244603	50352.368913563325	86606.07453132716	20123054.02310118	13667946.60768333	26578161.438519496
Tallinn	historical	2016	Estonia	626727.4060500001	6.761852673884644	22252.950459074927	11126.475229537464	33379.425688613075	71120.4296672048	52294.4335788266	89946.42575558345	20899189.744590737	14195112.195444863	27603267.293737944
Tallinn	historical	2017	Estonia	626727.4060500001	6.81664484304326	23042.93816871178	11521.46908435589	34564.40725306806	73645.23038720098	54150.90469647447	93139.55607792884	21641118.464108206	14699043.76137021	28583193.166847263
Tallinn	historical	2018	Estonia	626727.4060500001	6.87128393047974	23827.87901751557	11913.939508757783	35741.81852627124	76153.9013399751	55995.51569115876	96312.2869887966	22378307.349131405	15199755.944954442	29556858.7533098
Tallinn	historical	2019	Estonia	626727.4060500001	6.926054181116346	24626.703144083796	12313.351572041896	36940.05471612517	78706.94324849834	57872.75238859688	99541.13410839142	23128534.921177663	15709324.2434117	30547745.598939866
Tallinn	historical	2020	Estonia	626727.4060500001	6.980797023281502	25445.2028949636	12722.601447481798	38167.80434243829	81322.86845230196	59796.2268031544	102849.51010143182	23897241.14873592	16231443.582912035	31563038.71456074
Tallinn	historical	2021	Estonia	626727.4060500001	7.034916832706851	26285.22765486692	13142.61382743346	39427.84148230553	84007.58758496118	61770.28498893729	106244.8901809908	24686162.909008916	16767293.682240408	32605032.135782696
Tallinn	historical	2022	Estonia	626727.4060500001	7.087392073693713	27143.33704664857	13571.668523324284	40715.0055699742	86750.105201081	63786.842059628034	109713.36834256972	25492069.120566875	17314679.931748703	33669458.3093863
Tallinn	historical	2023	Estonia	626727.4060500001	7.137699405846698	28012.069945516472	14006.034972758236	42018.10491827339	89526.57554586757	65828.36437195924	113224.78671976534	26307952.55697676	17868842.894990645	34747062.21895822
Sydney	historical	1950	Australia	11124759.7501	16.148523723636572	310119.962277599	155059.9811387995	465179.9434163974	991143.3994392722	728781.911352357	1253504.887526054	403992223.302589	274398912.3956845	533585534.2094325
Sydney	historical	1951	Australia	11124759.7501	16.14347640744456	305489.7130765346	152744.8565382673	458234.5696147431	976345.1229925982	717900.8257299007	1234789.4202554298	397960413.36860734	270301996.6874304	525618830.0497661
Sydney	historical	1952	Australia	11124759.7501	16.137439294908813	300283.05943694536	150141.52971847268	450424.5891553694	959704.6579604722	705665.1896767458	1213744.1262441329	391177723.3270851	265695069.46666637	516660377.1874066
Sydney	historical	1953	Australia	11124759.7501	16.1304935584896	294583.44558207167	147291.72279103583	441875.1683730108	941488.6920802146	692271.0971178071	1190706.2870426297	383752855.6845524	260651963.4654596	506853747.9036889
Sydney	historical	1954	Australia	11124759.7501	16.122802307332975	288377.69438822445	144188.84719411223	432566.54158232105	921655.1112646984	677687.581812257	1165622.6407170836	375668644.6468601	255161019.3621252	496176269.9315935
Sydney	historical	1955	Australia	11124759.7501	16.114609330738485	281695.8345765397	140847.91728826988	422543.7518648415	900299.8873067107	661985.2112548844	1138614.5633583434	366964208.5270973	249248807.0310294	484679610.0231577
Sydney	historical	1956	Australia	11124759.7501	16.106127389755937	274646.30995625735	137323.15497812867	411969.4649343775	877769.6066201631	645418.8283971791	1110120.3848431914	357780816.7077966	243011279.2224069	472550354.19315886
Sydney	historical	1957	Australia	11124759.7501	16.097488558675536	267309.98832938966	133654.99416469483	400964.9824940784	854322.7227007499	628178.4725740644	1080466.9728274357	348223815.4005317	236519989.01131088	459927641.7897326
Sydney	historical	1958	Australia	11124759.7501	16.08909936304566	260063.5302685723	130031.76513428616	390095.29540286696	831163.0427383743	611149.296131151	1051176.7893455806	338783879.0560371	230108211.46561125	447459546.6464623
Sydney	historical	1959	Australia	11124759.7501	16.08049582489325	252831.71791023196	126415.85895511595	379247.57686535246	808050.1704411437	594154.5370890445	1021945.8037931848	329363021.6184843	223709392.66269463	435016650.5742763
Sydney	historical	1960	Australia	11124759.7501	16.06551007884863	243538.44261396505	121769.22130698252	365307.6639209522	778348.8625942541	572315.3401428172	984382.3850457044	317256703.4017313	215486559.7461803	419026847.057303
Sydney	historical	1961	Australia	11124759.7501	16.048799956187743	234498.1927456624	117249.0963728312	351747.2891185031	749456.2240151578	551070.7529523141	947841.6950780088	305480000.55202645	207487607.6199384	403472393.4841048
Sydney	historical	1962	Australia	11124759.7501	16.029043935994938	223366.80896435425	111683.40448217712	335050.2134465305	713880.3214500634	524912.0010662153	902848.6418338777	290979184.6444461	197638388.0449735	384319981.2439394
Sydney	historical	1963	Australia	11124759.7501	16.005490169144426	206895.06160536365	103447.53080268182	310342.59240805026	661236.6168907624	486203.3947726034	836269.839008849	269521495.21240216	183063932.6394976	355979057.785298
Sydney	historical	1964	Australia	11124759.7501	15.980391910973998	186695.41101768272	93347.70550884136	280043.11652651813	596678.5336124976	438734.2158915444	754622.851333471	243207478.8849056	165190971.1205765	321223986.6492204
Sydney	historical	1965	Australia	11124759.7501	15.95727844033114	167221.91439880204	83610.95719940102	250832.8715982031	534441.2384185442	392971.4988371996	675910.9779999546	217839420.87034187	147960521.80182296	287718319.93885773
Sydney	historical	1966	Australia	11124759.7501	15.937168051199908	149857.94962269545	74928.97481134773	224786.92443404376	478946.0069941392	352166.1816133201	605725.8323748865	195219442.8343259	132596618.70300488	257842266.96564037
Sydney	historical	1967	Australia	11124759.7501	15.921633017516374	136400.66025761844	68200.33012880922	204600.99038642505	435936.5101833293	320541.55160538584	551331.468761322	177688677.6094844	120689402.09415136	234687953.1248232
Sydney	historical	1968	Australia	11124759.7501	15.909084030649993	125520.491226614	62760.245613307	188280.73683992628	401163.4899602486	294973.1543825273	507353.8255379555	163515118.30533817	111062461.1940415	215967775.4166305
Sydney	historical	1969	Australia	11124759.7501	15.899163050025471	117630.08990787056	58815.044953935285	176445.13486179907	375945.767345552	276430.71128349705	475460.8234076222	153236319.26222953	104080912.74960607	202391725.77484477
Sydney	historical	1970	Australia	11124759.7501	15.892562735963056	113816.48415724072	56908.242078620366	170724.72623586495	363757.4833665225	267468.73776950187	460046.2289635412	148268347.98207384	100706575.7266231	195830120.23753297
Sydney	historical	1971	Australia	11124759.7501	15.892202606530018	115943.01057943243	57971.505289716224	173914.5158691535	370553.86181186745	272466.0748616685	468641.6487620648	151038566.74162737	102588159.01182991	199488974.4714316
Sydney	historical	1972	Australia	11124759.7501	15.900502367998495	126400.00249927508	63200.00124963754	189600.0037489236	403974.40798768896	297040.00587330287	510908.8101020911	164660854.6579885	111840666.29534732	217481043.020636
Sydney	historical	1973	Australia	11124759.7501	15.920256985910736	148217.0934164929	74108.54670824645	222325.64012473685	473701.8305591319	348310.1695287473	599093.4915894336	193081905.0183352	131144763.89471154	255019046.14194816
Sydney	historical	1974	Australia	11124759.7501	15.951375676589196	181549.72129900783	90774.86064950391	272324.5819485426	580232.9092716937	426641.8450526685	733823.9734905709	236504206.33643383	160637985.7147097	312370426.9581744
Sydney	historical	1975	Australia	11124759.7501	15.989521801821503	223533.89228327965	111766.94614163984	335300.8384249239	714414.3197373763	525304.6468657342	903523.99260899	291196843.51749134	197786225.9353648	384607461.0996574
Sydney	historical	1976	Australia	11124759.7501	16.02805576643929	267995.68913782056	133997.84456891028	401993.5337066925	856514.2224843575	629789.869473777	1083238.5754948684	349117075.5185447	237126707.6329316	461107443.4040576
Sydney	historical	1977	Australia	11124759.7501	16.06267465207654	308586.6636138033	154293.33180690164	462879.99542070855	986242.976909644	725178.6594923352	1247307.2943269056	401994800.3323275	273042226.1551622	530947374.50948906
Sydney	historical	1978	Australia	11124759.7501	16.08993089638698	339425.60072743904	169712.80036371952	509138.4010911805	1084804.2199249517	797650.1617095339	1371958.278140384	442168579.1415068	300328992.0288703	584008166.2540561
Sydney	historical	1979	Australia	11124759.7501	16.109206516536364	359802.50119123457	179901.25059561728	539703.7517868686	1149928.793807202	845535.8777993766	1454321.709814995	468713498.2815399	318358786.9643464	619068209.5987862
Sydney	historical	1980	Australia	11124759.7501	16.12481554113233	374835.4785190956	187417.7392595478	562253.2177786634	1197974.189347061	880863.3745198945	1515085.004174142	488296906.87263465	331660196.5173943	644933617.2279006
Sydney	historical	1981	Australia	11124759.7501	16.141133497116826	388516.1703782182	194258.0851891091	582774.2555673183	1241697.680528757	913013.0003887936	1570382.3606687477	506118697.7689385	343765083.0890113	668472312.448886
Sydney	historical	1982	Australia	11124759.7501	16.161091558641377	403825.1276264126	201912.5638132063	605737.6914396207	1290625.1078940278	948989.0499220616	1632261.165865979	526061624.4664825	357310683.92027044	694812565.0126829
Sydney	historical	1983	Australia	11124759.7501	16.182840202660472	419425.6899709412	209712.84498547055	629138.5349564151	1340484.5051471265	985650.3714316852	1695318.6388625428	546384424.1342348	371114301.4257682	721654546.8426695
Sydney	historical	1984	Australia	11124759.7501	16.19754602126085	427201.7240585097	213600.86202925484	640802.5860877819	1365336.7100910388	1003924.0515374978	1726749.3686444964	556514237.3730912	377994655.98505545	735033818.7611277
Sydney	historical	1985	Australia	11124759.7501	16.200990990786977	424295.1811736096	212147.5905868048	636442.7717604421	1356047.399030903	997093.67575802	1715001.122303828	552727893.8124735	375422902.1366772	730032885.4882305
Sydney	historical	1986	Australia	11124759.7501	16.192698300221867	411527.1825181938	205763.5912590969	617290.7737772805	1315240.8753281443	967088.8789177348	1663392.8717385896	536095065.25784767	364125580.5492809	708064549.9663625
Sydney	historical	1987	Australia	11124759.7501	16.175084319278696	390734.7007983258	195367.3503991629	586102.0511974957	1248788.103751469	918226.546876057	1579349.6606268694	509008769.8246262	345728072.9266352	672289466.7225947
Sydney	historical	1988	Australia	11124759.7501	16.153759995655285	367517.998585663	183758.9992928315	551276.9978784964	1174587.523479779	863667.2966762965	1485507.750283267	478764450.5755081	325185577.7264487	632343323.4245607
Sydney	historical	1989	Australia	11124759.7501	16.139380104258873	352316.11407828773	176158.05703914387	528474.1711174302	1126002.3005942104	827942.8680839703	1424061.7331044383	458961007.1743774	311734716.50309104	606187297.8456633
Sydney	historical	1990	Australia	11124759.7501	16.138724389872106	351291.7984141155	175645.89920705775	526937.6976211776	1122728.5877315323	825535.7262731662	1419921.4491898625	457626634.6319165	310828386.24903333	604424883.0147965
Sydney	historical	1991	Australia	11124759.7501	16.151588108884905	364763.2728115712	182381.6364057856	547144.9092173754	1165783.4199058244	857193.6911072116	1474373.1487043984	475175878.6503476	322748153.9927225	627603603.3079438
Sydney	historical	1992	Australia	11124759.7501	16.17297480194572	388031.4900644495	194015.74503222475	582047.2350966734	1240148.642245995	911874.0016514536	1568423.2828405548	505487306.3676772	343336230.49281114	667638382.2425182
Sydney	historical	1993	Australia	11124759.7501	16.19687345100278	415773.858075954	207886.929037977	623660.787113918	1328813.2504107389	977068.56647849	1680557.9343429606	541627195.1072491	367883104.3984044	715371285.8161169
Sydney	historical	1994	Australia	11124759.7501	16.218575143894626	442154.0319940802	221077.0159970401	663231.0479911261	1413124.2862531084	1039061.9751860872	1787186.5973201082	575992558.2203901	391224688.0190817	760760428.4216803
Sydney	historical	1995	Australia	11124759.7501	16.236404222175633	465545.8397480952	232772.9198740476	698318.7596221638	1487884.5038348967	1094032.723408023	1881736.2842618208	606464986.8644753	411922119.29544544	801007854.4334759
Sydney	historical	1996	Australia	11124759.7501	16.25290131736723	488878.82416393474	244439.41208196737	733318.2362458631	1562456.7220279146	1148865.2367852714	1976048.2072705792	636860786.5453439	432567502.7774724	841154070.3132217
Sydney	historical	1997	Australia	11124759.7501	16.27444511544635	517700.6412045023	258850.3206022512	776550.9618067751	1654571.249289583	1216596.5068306257	2092545.9917485944	674406869.8749195	458069489.78636193	890744249.9635419
Sydney	historical	1998	Australia	11124759.7501	16.306055037387164	554957.1187154967	277478.5593577484	832435.6780732258	1773642.9514147204	1304149.2289814008	2243136.673847914	722940756.7990315	491034594.10801214	954846919.4900296
Sydney	historical	1999	Australia	11124759.7501	16.348166960574982	599251.6498104087	299625.82490520435	898877.4747155915	1915208.2727940085	1408241.3770544038	2422175.168533633	780643092.2622026	530227076.4888885	1031059108.0355768
Sydney	historical	2000	Australia	11124759.7501	16.397469345545687	648850.8343226538	324425.4171613269	973276.2514839696	2073727.2664952264	1524799.4606582392	2622655.0723321624	845255781.7451509	574113197.801141	1116398365.689146
Sydney	historical	2001	Australia	11124759.7501	16.448845093174587	700721.6374186897	350360.81870934484	1051082.456128035	2239506.35319025	1646695.847933946	2832316.8584464523	912827701.0545667	620009282.1748143	1205646119.934342
Sydney	historical	2002	Australia	11124759.7501	16.495593136651447	749816.225734672	374908.112867336	1124724.3386020209	2396412.65744798	1762068.1304765064	3030757.184419616	976783054.7835736	663448929.0117145	1290117180.5554292
Sydney	historical	2003	Australia	11124759.7501	16.53318196804144	792309.2487062116	396154.6243531058	1188463.873059283	2532220.3588649244	1861926.734459532	3202513.983270497	1032138571.7230228	701047409.2970972	1363229734.1489344
Sydney	historical	2004	Australia	11124759.7501	16.55829888302166	825405.3253081498	412702.6626540749	1238107.987962202	2637995.4196848106	1939702.5144741335	3336288.324895399	1075252718.4899802	730331326.9057405	1420174110.0742495
Sydney	historical	2005	Australia	11124759.7501	16.57546587284166	851489.4460508707	425744.72302543535	1277234.1690762627	2721360.2695785007	2001000.1982194427	3441720.340937556	1109232414.135352	753410958.1234143	1465053870.1473134
Sydney	historical	2006	Australia	11124759.7501	16.593218865082136	875401.358251805	437700.6791259025	1313102.0373777368	2797782.740972876	2057193.1918917503	3538372.290053725	1140382381.0789258	774568585.8138465	1506196176.3439355
Sydney	historical	2007	Australia	11124759.7501	16.61597211745073	899769.6575536476	449884.8287768238	1349654.486330447	2875663.82554144	2114458.695251025	3636868.955831772	1172126881.9511907	796130031.8305299	1548123732.0718822
Sydney	historical	2008	Australia	11124759.7501	16.64420099714322	928360.707087606	464180.353543803	1392541.060631419	2967040.819852	2181647.6616559075	3752433.978048164	1209372345.2324607	821427832.2003256	1597316858.2646203
Sydney	historical	2009	Australia	11124759.7501	16.67509218638511	962930.9535097354	481465.4767548677	1444396.430264598	3077527.327417148	2262887.7407478867	3892166.914086283	1254406888.025557	852016117.9392014	1656797658.1119075
Sydney	historical	2010	Australia	11124759.7501	16.70708400271997	1001309.6524539972	500654.8262269986	1501964.4786809906	3200185.6492430293	2353077.683266924	4047293.6152190585	1304402689.0055776	885974181.04526	1722831196.9658556
Sydney	historical	2011	Australia	11124759.7501	16.73929973723097	1041187.7081577168	520593.8540788585	1561781.5622366113	3327635.915272031	2446791.1141706235	4208480.716373496	1356351696.9520848	921258898.07278	1791444495.8313634
Sydney	historical	2012	Australia	11124759.7501	16.767882234298277	1083811.4562706884	541905.7281353442	1625717.1844060114	3463861.41424106	2546956.9222361054	4380765.906246011	1411877509.0899682	958973045.973872	1864781972.206032
Sydney	historical	2013	Australia	11124759.7501	16.788567305971515	1132926.5963728428	566463.2981864214	1699389.8945592137	3620833.40200744	2662377.501476236	4579289.302538839	1475859635.561139	1002430877.3472754	1949288393.7749949
Sydney	historical	2014	Australia	11124759.7501	16.800784695645955	1194364.2120557514	597182.1060278757	1791546.318083556	3817188.021729881	2806755.898330808	4827620.145129398	1555894209.1883163	1056791824.6393584	2054996593.737288
Sydney	historical	2015	Australia	11124759.7501	16.788914066605006	1274439.4341663567	637219.7170831783	1911659.1512495335	4073108.43159581	2994932.670290954	5151284.192900261	1660207929.5123184	1127643612.7526808	2192772246.2718644
Sydney	historical	2016	Australia	11124759.7501	16.774596315645443	1350006.6165677677	675003.3082838838	2025009.9248515775	4314621.146550615	3172515.548934061	5456726.744167079	1758649041.7930343	1194506617.9957051	2322791465.5904384
Sydney	historical	2017	Australia	11124759.7501	16.761712043720564	1425182.9499600555	712591.4749800278	2137774.4249401325	4554884.7080720365	3349179.93240587	5760589.483738546	1856580996.39479	1261023794.0241857	2452138198.7655225
Sydney	historical	2018	Australia	11124759.7501	16.749393630800622	1501639.0151631332	750819.5075815666	2252458.5227446537	4799238.292461602	3528851.685633473	6069624.899289905	1956180053.2871892	1328673296.4415278	2583686810.1330576
Sydney	historical	2019	Australia	11124759.7501	16.736454406976844	1579626.398137294	789813.199068647	2369439.597205994	5048485.96844707	3712122.035622951	6384849.90127062	2057773952.6476817	1397677732.3749974	2717870172.9204736
Sydney	historical	2020	Australia	11124759.7501	16.721777177349953	1659168.5476355413	829584.2738177706	2488752.821453224	5302702.678243216	3899046.086943887	6706359.269542851	2161393241.0873585	1468057849.6422367	2854728632.532028
Sydney	historical	2021	Australia	11124759.7501	16.704294583565808	1740051.4153478786	870025.7076739393	2610077.1230220487	5561204.3234522175	4089120.826067941	7033287.820836577	2266759078.5980663	1539624255.005994	2993893902.19019
Sydney	historical	2022	Australia	11124759.7501	16.683231337838023	1821593.859082288	910796.929541144	2732390.788623495	5821813.973626183	4280745.568843554	7362882.378410595	2372984143.5561867	1611774263.3780785	3134194023.7337694
Sydney	historical	2023	Australia	11124759.7501	16.65842177715411	1903122.2427152768	951561.1213576386	2854683.3640729804	6082378.687719038	4472337.27038074	7692420.105055748	2479190892.467617	1683911831.1568468	3274469953.7790985
Stockholm	historical	1950	Sweden	4461852.5353500005	6.001339028889461	51181.43731644106	25590.71865822053	76772.1559746526	163575.87366331846	120276.3776936283	206875.369633087	74042435.65179113	50290977.50419757	97793893.7993914
Stockholm	historical	1951	Sweden	4461852.5353500005	5.95070715998044	45525.20390605819	22762.60195302909	68287.80585908679	145498.55168375387	106984.22917922951	184012.8741882756	65859756.143769495	44733151.81357495	86986360.4739628
Stockholm	historical	1952	Sweden	4461852.5353500005	5.901658381637884	40007.96739007525	20003.983695037627	60011.95108509928	127865.46377868048	94018.72336667044	161712.2041906916	57878158.69106548	39311904.73535555	76444412.64679104
Stockholm	historical	1953	Sweden	4461852.5353500005	5.853773197403431	34586.845430593385	17293.422715296692	51880.26814589256	110539.55799618267	81279.08676188886	139800.02923047284	50035606.88145284	33985100.00288519	66086113.760000765
Stockholm	historical	1954	Sweden	4461852.5353500005	5.806799729843735	29261.16875844464	14630.58437922232	43891.75313767167	93518.69535199998	68763.7465823559	118273.64412165954	42331132.506069526	28752079.991015863	55910185.02111731
Stockholm	historical	1955	Sweden	4461852.5353500005	5.759883399602924	23974.160731459328	11987.080365729664	35961.241097188715	76621.41769773957	56339.27771893216	96903.5576765401	34682598.7376924	23557055.86330052	45808141.61208317
Stockholm	historical	1956	Sweden	4461852.5353500005	5.711839415312248	18636.993562482472	9318.496781241236	27955.490343727342	59563.83142569847	43796.93487183629	75330.7279795537	26961501.45337049	18312745.26742604	35610257.63932265
Stockholm	historical	1957	Sweden	4461852.5353500005	5.661610874014477	13143.528496277144	6571.764248138572	19715.29274440875	42006.71707409494	30887.29196624557	53126.14218194739	19014293.34440316	12914856.060901416	25113730.62789851
Stockholm	historical	1958	Sweden	4461852.5353500005	5.609047506344192	7476.73359793102	3738.36679896551	11215.10039689343	23895.64057899763	17570.323955135365	30220.957202833157	10816334.892817069	7346652.632154096	14286017.153481
Stockholm	historical	1959	Sweden	4461852.5353500005	5.556786501460092	1914.476616246401	957.2383081232006	2871.714924367034	6118.667265524075	4499.0200481750735	7738.314482858018	2769607.871477855	1881168.3588441976	3658047.3841090696
Stockholm	historical	1960	Sweden	4461852.5353500005	5.521711963499955	-1122.492419869698	-561.2462099348489	-1683.738629805448	-3587.4857739030244	-2637.8571866936427	-4537.114361110135	-1623871.4097434368	-1102963.1834533317	-2144779.636034296
Stockholm	historical	1961	Sweden	4461852.5353500005	5.498626371378415	-2350.625668015148	-1175.312834007574	-3525.938502022625	-7512.599634978198	-5523.970319835356	-9501.228950119088	-3400569.79426661	-2309729.245391077	-4491410.34314214
Stockholm	historical	1962	Sweden	4461852.5353500005	5.482748131138901	-2354.259750150026	-1177.129875075013	-3531.389625225286	-7524.214161479107	-5532.510412852017	-9515.91791010474	-3405827.0966541087	-2313300.101397912	-4498354.091911262
Stockholm	historical	1963	Sweden	4461852.5353500005	5.474230954774627	-1295.972365359686	-647.986182679843	-1943.95854803935	-4141.927679689265	-3045.535058594991	-5238.320300782535	-1874838.9162135024	-1273424.907342566	-2476252.925085068
Stockholm	historical	1964	Sweden	4461852.5353500005	5.471098626674605	479.55091260998586	239.77545630499293	719.326368914911	1532.6447167021713	1126.9446446336108	1938.344788771962	693749.9111086228	471207.6374308934	916292.1847866764
Stockholm	historical	1965	Sweden	4461852.5353500005	5.475372885749311	2889.686163858815	1444.8430819294074	4334.529245792114	9235.436979700762	6790.762485069475	11680.111474324538	4180410.185016344	2839411.1123202406	5521409.257713776
Stockholm	historical	1966	Sweden	4461852.5353500005	5.493984598512888	6245.160078382237	3122.5800391911184	9367.740117575126	19959.531610513044	14676.1261841983	25242.93703681771	9034659.585266965	6136506.153006292	11932813.017528117
Stockholm	historical	1967	Sweden	4461852.5353500005	5.535884916061562	11572.732871783774	5786.366435891887	17359.0993076704	36986.454258215206	27195.92224867924	46776.98626773616	16741877.01444415	11371389.297223624	22112364.731650464
Stockholm	historical	1968	Sweden	4461852.5353500005	5.597339203380956	18680.507431850263	9340.253715925131	28020.76114778582	59702.90175221571	43899.19246485883	75506.61103954785	27024451.48060461	18355502.07810134	35693400.88309658
Stockholm	historical	1969	Sweden	4461852.5353500005	5.662188181191618	26029.255117331457	13014.627558665728	39043.88267598648	83189.49935497655	61168.74952571195	105210.2491842333	37655633.52924901	25576395.509625617	49734871.54889309
Stockholm	historical	1970	Sweden	4461852.5353500005	5.709929328624626	31522.49543448196	15761.24771724098	47283.74315171989	100745.89540859876	74077.86427102315	127413.9265461739	45602516.5014527	30974063.87729949	60230969.12561191
Stockholm	historical	1971	Sweden	4461852.5353500005	5.7308310749177895	34005.60063398876	17002.80031699438	51008.40095098293	108681.89962622506	79913.16148987306	137450.63776258906	49194739.90492347	33413967.761921637	64975512.0479192
Stockholm	historical	1972	Sweden	4461852.5353500005	5.726589746026504	33627.33034634984	16813.66517317492	50440.99551952497	107472.94778693776	79024.22631392503	135921.6692599477	48647509.21152866	33042278.658926982	64252739.76413102
Stockholm	historical	1973	Sweden	4461852.5353500005	5.710083854387346	31668.13571724435	15834.067858622177	47502.20357586254	101211.36175230908	74420.1189355201	128002.60456909431	45813209.31959385	31117170.295721076	60509248.343469776
Stockholm	historical	1974	Sweden	4461852.5353500005	5.696371485834025	29430.442355746636	14715.221177873316	44145.66353362282	94059.69376897388	69161.53953600646	118957.84800193722	42576014.832413696	28918408.549183976	56233621.11564522
Stockholm	historical	1975	Sweden	4461852.5353500005	5.693798594268185	27900.985347527105	13950.492673763552	41851.47802129233	89171.54917071	65567.31556669416	112775.78277470634	40363401.665391125	27415561.188364327	53311242.14242633
Stockholm	historical	1976	Sweden	4461852.5353500005	5.7022434449767	27336.114494486614	13668.057247243309	41004.17174172383	87366.22192437622	64239.86906203997	110492.57478670098	39546222.31324408	26860518.01543069	52231926.611063465
Stockholm	historical	1977	Sweden	4461852.5353500005	5.709159919999781	26521.928619605194	13260.964309802595	39782.89292940757	84764.08386826355	62326.53225607471	107201.63548044092	38368367.44221777	26060497.428578857	50676237.45585891
Stockholm	historical	1978	Sweden	4461852.5353500005	5.69743647617709	23906.37870884652	11953.18935442326	35859.56806327317	76404.78635347117	56179.98996578613	96629.58274117389	34584540.802812465	23490453.1191616	45678628.48645851
Stockholm	historical	1979	Sweden	4461852.5353500005	5.664016365707021	18944.187391817733	9472.093695908869	28416.281087731026	60545.62290425752	44518.84037077385	76572.40543773718	27405908.2643916	18614594.507513195	36197222.02126899
Stockholm	historical	1980	Sweden	4461852.5353500005	5.630329396689894	13216.163880914202	6608.081940457101	19824.245821370485	42238.85976339989	31057.985120147103	53419.73440664953	19119372.472204585	12986227.727786643	25252517.216625378
Stockholm	historical	1981	Sweden	4461852.5353500005	5.630804913786783	9917.288239178926	4958.644119589463	14875.932358768485	31695.65321241616	23305.627362071154	40085.67906276122	14347001.858302336	9744746.257426754	18949257.459178645
Stockholm	historical	1982	Sweden	4461852.5353500005	5.685431321004437	11591.859172804438	5795.929586402219	17387.788759208433	37047.58191629476	27240.869056088235	46854.29477647232	16769546.380271222	11390182.836935554	22148909.92360737
Stockholm	historical	1983	Sweden	4461852.5353500005	5.7868592832965815	18446.281218993936	9223.140609496968	27669.421828482795	58954.314775882456	43348.76086462309	74559.86868717536	26685604.42582703	18125350.956527915	35245857.89512996
Stockholm	historical	1984	Sweden	4461852.5353500005	5.913129962178582	28860.806642979707	14430.403321489854	43291.2099644733	92239.1380309796	67822.89561101371	116655.38045093569	41751942.32059923	28358683.416049916	55145201.22517152
Stockholm	historical	1985	Sweden	4461852.5353500005	6.037733664923434	39911.59511173466	19955.79755586733	59867.39266760591	127557.45797710549	93792.24851257104	161322.66744167372	57738740.21062712	39217209.15164352	76260271.26961347
Stockholm	historical	1986	Sweden	4461852.5353500005	6.145352200352338	49447.47748083657	24723.738740418285	74171.21622125509	158034.13802875514	116201.57207996096	199866.7039775253	71533975.23562278	48587185.27681457	94480765.1944246
Stockholm	historical	1987	Sweden	4461852.5353500005	6.230415051628556	56623.83073092096	28311.91536546048	84935.74609638462	180969.7630160248	133066.0022176693	228873.523814401	81915760.14816658	55638683.60873808	108192836.68760084
Stockholm	historical	1988	Sweden	4461852.5353500005	6.290394926527541	61493.58165723176	30746.79082861588	92240.37248584324	196533.48697651408	144509.91689448032	248557.05705853368	88960662.33354056	60423710.1169151	117497614.550166
Stockholm	historical	1989	Sweden	4461852.5353500005	6.329568265653458	65219.78065402491	32609.890327012454	97829.6709810396	208442.4189702608	153266.48453696503	263618.35340358206	94351227.0365285	64085080.3274796	124617373.745575
Stockholm	historical	1990	Sweden	4461852.5353500005	6.3555482389793525	68806.82944989692	34403.41472494846	103210.24417484568	219906.6269218716	161696.04920726063	278117.2046364906	99540487.9008924	67609721.286353	131471254.51542678
Stockholm	historical	1991	Sweden	4461852.5353500005	6.3806902867795054	73570.82098431779	36785.410492158895	110356.23147647823	235132.34386587772	172891.42931314523	297373.2584186122	106432391.58956651	72290828.41521673	140573954.76390833
Stockholm	historical	1992	Sweden	4461852.5353500005	6.413817162753866	80105.09955917197	40052.54977958599	120157.64933875912	256015.89819111783	188246.98396405572	323784.8124181806	115885309.0197332	78711422.95191392	153059195.0875484
Stockholm	historical	1993	Sweden	4461852.5353500005	6.449635025045814	87544.15736642615	43772.07868321308	131316.23604963993	279791.1269430962	205728.76981110085	353853.48407509696	126647139.63417652	86021055.28060214	167273223.98775423
Stockholm	historical	1994	Sweden	4461852.5353500005	6.476311953053795	94380.31111553102	47190.15555776551	141570.46667329705	301639.47432523884	221793.73112149665	381485.2175289792	136536769.55887574	92738272.93679547	180335266.18095595
Stockholm	historical	1995	Sweden	4461852.5353500005	6.4869641045001805	99473.08870690851	49736.54435345426	149209.63306036216	317915.99150727945	233761.7584612349	402070.2245533257	143904316.79611123	97742445.86961742	190066187.72260413
Stockholm	historical	1996	Sweden	4461852.5353500005	6.48375332187365	102844.08476015896	51422.042380079474	154266.12714024103	328689.6948934706	241683.5991863775	415695.7906005672	148781021.54381567	101054792.99329405	196507250.09432733
Stockholm	historical	1997	Sweden	4461852.5353500005	6.478898453243554	105599.10112307544	52799.550561537726	158398.65168461515	337494.727189349	248157.8876392333	426831.5667394775	152766609.53168926	103761877.30346352	201771341.75991887
Stockholm	historical	1998	Sweden	4461852.5353500005	6.486615764524768	109662.17009625402	54831.08504812701	164493.25514437354	350480.29562760633	257706.09972619303	443254.4915290465	158644512.51309958	107754256.5925464	209534768.4336469
Stockholm	historical	1999	Sweden	4461852.5353500005	6.5166265292188985	115716.51206721694	57858.25603360847	173574.76810082822	369829.9725668372	271933.8033579776	467726.1417756996	167403122.06577218	113703264.51082954	221102979.62070844
Stockholm	historical	2000	Sweden	4461852.5353500005	6.569903438195123	123387.2777846454	61693.63889232271	185080.9166769652	394345.7397997143	289960.10279390315	498731.37680551433	178500156.59258503	121240573.47208232	235759739.71308872
Stockholm	historical	2001	Sweden	4461852.5353500005	6.637454546867565	131375.11833388798	65687.55916694399	197062.6775008319	419874.8781951059	308731.5280846327	531018.2283055828	190055892.4389092	129089440.76522796	251022344.11259475
Stockholm	historical	2002	Sweden	4461852.5353500005	6.70700954243886	138331.72532197222	69165.86266098611	207497.58798295437	442108.1941290231	325079.5545066254	559136.8337514172	200119777.946562	135925016.0027897	264314539.89033505
Stockholm	historical	2003	Sweden	4461852.5353500005	6.765564460243889	143507.6875054121	71753.84375270605	215261.5312581194	458650.56926729705	337243.0656377226	580058.0728968795	207607665.48935175	141010926.27374578	274204404.7049473
Stockholm	historical	2004	Sweden	4461852.5353500005	6.803953196354235	146552.86979668276	73276.43489834138	219829.3046950247	468382.97187019646	344399.2440222044	592366.699718192	212013026.60602108	144003128.1761576	280022925.035882
Stockholm	historical	2005	Sweden	4461852.5353500005	6.823058810665001	147671.97825085826	73835.98912542913	221507.96737628715	471959.6424897416	347029.14888951654	596890.1360899683	213632002.5482821	145102766.268494	282161238.8280688
Stockholm	historical	2006	Sweden	4461852.5353500005	6.836470027340671	148123.66533260758	74061.83266630379	222185.49799891148	473403.2344030138	348090.6135316279	598715.8552744002	214285442.80785108	145546594.8528062	283024290.7628955
Stockholm	historical	2007	Sweden	4461852.5353500005	6.858433812191024	149119.2814036029	74559.64070180144	223678.9221054045	476585.22336591495	350430.3112984669	602740.1354333638	215725766.5411372	146524889.0949094	284926643.9873641
Stockholm	historical	2008	Sweden	4461852.5353500005	6.890451863369507	150645.11079818488	75322.55539909244	225967.66619727688	481461.7741109968	354016.01037573337	608907.5378462631	217933131.7635205	148024171.9556796	287842091.57136106
Stockholm	historical	2009	Sweden	4461852.5353500005	6.930352582241496	152682.96663729165	76341.48331864583	229024.4499559378	487974.7613727841	358804.97159763373	617144.5511479342	220881228.1388104	150026572.9732139	291735883.30440444
Stockholm	historical	2010	Sweden	4461852.5353500005	6.9734690211578405	155352.16787792504	77676.08393896252	233028.25181688787	496505.528537847	365077.594513123	627933.4625625728	224742670.32300144	152649335.18125722	296836005.4647464
Stockholm	historical	2011	Sweden	4461852.5353500005	7.014999162464664	158787.3217803735	79393.66089018674	238180.98267056272	507484.2804100783	373150.2061838846	641818.3546362771	229712190.03780857	156024723.92939803	303399656.146216
Stockholm	historical	2012	Sweden	4461852.5353500005	7.055941180767257	163436.07047524644	81718.03523762322	245154.10571287337	522341.68123889854	384074.7656168322	660608.5968609438	236437375.85025665	160592593.2252674	312282158.4752476
Stockholm	historical	2013	Sweden	4461852.5353500005	7.093657139048312	168922.8619255175	84461.43096275875	253384.29288827928	539877.4667139557	396968.7255249599	682786.2079029391	244374929.4672017	165983924.92410326	322765934.0102975
Stockholm	historical	2014	Sweden	4461852.5353500005	7.131646516764235	175281.53517981182	87640.76758990591	262922.30276972457	560199.7864347068	411911.6076725638	708487.9651968196	253573804.68344897	172231969.33933198	334915640.0275684
Stockholm	historical	2015	Sweden	4461852.5353500005	7.182546552258471	183793.0517223387	91896.52586116936	275689.57758350903	587402.5933045783	431913.67154748784	742891.5150616894	265887124.6865936	180595401.65796188	351178847.71524614
Stockholm	historical	2016	Sweden	4461852.5353500005	7.227725999213968	191559.1301369428	95779.5650684714	287338.69520541094	612222.979917692	450163.9558218177	774282.0040135506	277122044.8340154	188226365.0564796	366017724.6115629
Stockholm	historical	2017	Sweden	4461852.5353500005	7.27136566860462	199165.6761715032	99582.8380857516	298748.51425725565	636533.5010441438	468039.3390030348	805027.6630852057	288126174.9410658	195700571.63537547	380551778.2467649
Stockholm	historical	2018	Sweden	4461852.5353500005	7.314686844666326	206791.66402109596	103395.83201054797	310187.4960316276	660906.1582114133	485960.4104495915	835851.9059732078	299158430.85727125	203193881.7786736	395122979.9359036
Stockholm	historical	2019	Sweden	4461852.5353500005	7.358228000431013	214522.17198220207	107261.08599110103	321783.25797329226	685612.8616551042	504127.10415817786	867098.6191521005	310341892.4456541	210789893.5820016	409893891.3092712
Stockholm	historical	2020	Sweden	4461852.5353500005	7.401973813826485	222339.07859368325	111169.5392968416	333508.61789054034	710595.6951854889	522496.8346952056	898694.5556757175	321650344.00785094	218470800.86329132	424829887.1524699
Stockholm	historical	2021	Sweden	4461852.5353500005	7.445516017062979	230189.6708405473	115094.83542027364	345284.5062608213	735686.1880063653	540945.7264752601	930426.6495373516	333007527.4271446	226184807.71385992	439830247.1404077
Stockholm	historical	2022	Sweden	4461852.5353500005	7.487960600878397	237971.04983530228	118985.52491765114	356956.5747529309	760555.4752735485	559231.9671128929	961878.9834342424	344264582.4007409	233830805.4914602	454698359.3100969
Stockholm	historical	2023	Sweden	4461852.5353500005	7.52867317418232	245599.956283435	122799.9781417175	368399.9344250988	784937.4602817656	577159.8972660757	992715.0232976568	355301060.5537795	241326983.4552056	469275137.6523039
Sofia	historical	1950	Bulgaria	2918763.5099	11.537092358131554	82923.16593756645	41461.58296878322	124384.74890636292	265022.43833650934	194869.43995331568	335175.4367196612	68639398.2374566	46621135.59980278	90657660.87511936
Sofia	historical	1951	Bulgaria	2918763.5099	11.47778532680018	78087.31440181534	39043.65720090767	117130.97160271992	249567.05682819564	183505.18884427327	315628.9248120528	64636536.846102215	43902318.87782966	85370754.81436796
Sofia	historical	1952	Bulgaria	2918763.5099	11.421718388974028	73711.62300068965	36855.811500344826	110567.43450103849	235582.3471101877	173222.31405157046	297942.3801687831	61014571.605737686	41442213.793221	80586929.4182613
Sofia	historical	1953	Bulgaria	2918763.5099	11.368050977797669	69738.88034189648	34869.44017094824	104608.3205128386	222885.4615727212	163886.36880346408	281884.5543419946	57726145.96053245	39208654.90646104	76243637.01459587
Sofia	historical	1954	Bulgaria	2918763.5099	11.31523861894465	66047.38157310308	33023.69078655154	99071.0723596581	211087.43150764715	155211.3466967938	266963.5163184995	54670519.08932258	37133217.20795374	72207820.9706979
Sofia	historical	1955	Bulgaria	2918763.5099	11.261825572376688	62503.50207223269	31251.751036116344	93755.25310834966	199761.19262284253	146883.22986975027	252639.15537596896	51737083.61787717	35140774.144651905	68333393.09110564
Sofia	historical	1956	Bulgaria	2918763.5099	11.206602678546858	58993.59025579864	29496.79512789932	88490.38538369941	188543.5144575318	138634.9371011239	238452.09181393107	48831764.79385102	33167428.422893047	64496101.16480069
Sofia	historical	1957	Bulgaria	2918763.5099	11.148641671452822	55473.15095474052	27736.575477370257	83209.72643211044	177292.19045135615	130361.90474364455	224222.4761590569	45917731.87646255	31188163.929435786	60647299.82348646
Sofia	historical	1958	Bulgaria	2918763.5099	11.08799732562754	52047.74599725257	26023.872998626284	78071.61899588174	166344.59620723018	122312.20309355206	210376.98932089328	43082363.34773961	29262329.72856276	56902396.96691107
Sofia	historical	1959	Bulgaria	2918763.5099	11.032448981468036	49388.48978338538	24694.24489169269	74082.7346750825	157845.61334772027	116062.95099096998	199628.27570444683	40881172.10986124	27767240.35107112	53995103.86864423
Sofia	historical	1960	Bulgaria	2918763.5099	11.018670066159402	50669.15560953459	25334.57780476729	76003.73341430348	161938.62132808712	119072.51568241924	204804.72697373823	41941239.34989057	28487257.423065983	55395221.27671423
Sofia	historical	1961	Bulgaria	2918763.5099	11.024224229663783	53478.63335942252	26739.31667971126	80217.9500391417	170917.7122167343	125674.78839465798	216160.6360387893	44266776.00702968	30066804.48523132	58466747.52882476
Sofia	historical	1962	Bulgaria	2918763.5099	11.036942739999464	56657.97336799974	28328.98668399987	84986.96005200448	181078.88288414525	133146.2374148094	229011.52835347012	46898465.023167774	31854295.833178487	61942634.21314962
Sofia	historical	1963	Bulgaria	2918763.5099	11.04382209408267	58709.93490805262	29354.96745402631	88064.90236208226	187636.95196614764	137968.34703393505	237305.55689835377	48596969.94302871	33007951.46273253	64185988.42332096
Sofia	historical	1964	Bulgaria	2918763.5099	11.04079391718096	58820.50743465879	29410.2537173294	88230.76115199098	187990.3417611785	138228.19247145488	237752.4910508931	48688496.01541122	33070117.6463098	64306874.38450848
Sofia	historical	1965	Bulgaria	2918763.5099	11.027150259577413	56804.51962420201	28402.259812101005	85206.77943630419	181547.2447189577	133490.6211168836	229603.86832102557	47019768.24073799	31936687.19878612	62102849.28268834
Sofia	historical	1966	Bulgaria	2918763.5099	11.006867721555372	53022.89282547021	26511.446412735106	79534.33923820825	169461.16547020923	124603.7981398573	214318.53280054743	43889538.1670449	29810577.639673777	57968498.69441723
Sofia	historical	1967	Bulgaria	2918763.5099	10.98648164518318	48277.33264459737	24138.666322298686	72415.99896689883	154294.35513213358	113451.73171480748	195136.978549464	39961415.16990802	27142524.60301193	52780305.73680275
Sofia	historical	1968	Bulgaria	2918763.5099	10.96738959102879	42860.410690133365	21430.205345066683	64290.6160352027	136981.87256567515	100721.96512180511	173241.78000952053	35477574.50789305	24097017.956983782	46858131.05880845
Sofia	historical	1969	Bulgaria	2918763.5099	10.95125643421953	37244.75499188926	18622.37749594463	55867.13248783647	119034.23695408144	87525.17423094227	150543.2996772111	30829232.59429617	20939779.0499843	40718686.1386028
Sofia	historical	1970	Bulgaria	2918763.5099	10.940037413771254	31625.873975403712	15812.936987701856	47438.810963100674	101076.29322537768	74320.8038421895	127831.78260858323	26178220.93333564	17780726.801715106	34575715.064950906
Sofia	historical	1971	Bulgaria	2918763.5099	10.930842646435703	26100.541869754896	13050.270934877448	39150.81280462495	83417.33181572419	61336.27339391496	105498.39023753713	21604644.098609067	14674269.704726763	28535018.492495146
Sofia	historical	1972	Bulgaria	2918763.5099	10.916153433000094	20326.540906285736	10163.270453142868	30489.811359428943	64963.62473649894	47767.3711297788	82159.87834324197	16825232.373627357	11428005.782850122	22222458.964405283
Sofia	historical	1973	Bulgaria	2918763.5099	10.893837765539828	14574.01789190111	7287.008945950555	21861.02683784784	46578.56118250684	34248.94204595772	58908.180319047584	12063598.955625558	8193817.212471309	15933380.698785486
Sofia	historical	1974	Bulgaria	2918763.5099	10.868048137509396	9622.944683568234	4811.472341784117	14434.417025350182	30754.931208686	22613.92000638466	38895.94241099199	7965363.175469106	5410220.459980653	10520505.890955113
Sofia	historical	1975	Bulgaria	2918763.5099	10.84603795136786	6466.007290196543	3233.003645098272	9699.010935296668	20665.3592994678	15195.117131965846	26135.60146697512	5352217.855891973	3635324.330145621	7069111.381636118
Sofia	historical	1976	Bulgaria	2918763.5099	10.832108202114004	5672.216737011721	2836.1083685058607	8508.32510551908	18128.404691493044	13329.709331981943	22927.1000510012	4695160.141305652	3189038.7041750285	6201281.578434489
Sofia	historical	1977	Bulgaria	2918763.5099	10.82453251322105	7141.950445341735	3570.9752226708674	10712.925668016978	22825.673623322025	16783.58354656344	28867.763700078805	5911727.745406779	4015353.6878952337	7808101.802916334
Sofia	historical	1978	Bulgaria	2918763.5099	10.822697951872737	10396.685086018291	5198.342543009146	15595.027629026594	33227.80553491537	24432.20995214613	42023.40111767889	8605824.438803667	5845233.472496398	11366415.405112006
Sofia	historical	1979	Bulgaria	2918763.5099	10.825034543436765	14501.810147101703	7250.905073550853	21752.71522064962	46347.78523013727	34079.25384568951	58616.3166145854	12003829.214625595	8153220.510411413	15854437.918840868
Sofia	historical	1980	Bulgaria	2918763.5099	10.8330306056093	18686.42693428953	9343.213467144766	28029.640401440058	59721.82048200859	43913.103295589215	75530.53766840347	15467633.024812307	10505899.456794657	20429366.592827927
Sofia	historical	1981	Bulgaria	2918763.5099	10.84727507918467	22835.8842814054	11417.942140702698	34253.82642211023	72983.48616337923	53664.32806131448	92302.644265456	18902333.71547856	12838811.031722177	24965856.39922953
Sofia	historical	1982	Bulgaria	2918763.5099	10.868691532516625	27317.80887569332	13658.90443784666	40976.71331353821	87307.71716671888	64196.850857884805	110418.5834755476	22612233.15816037	15358642.636023045	29865823.680295955
Sofia	historical	1983	Bulgaria	2918763.5099	10.894876738991895	32044.97163578549	16022.485817892746	48067.45745367993	102415.72934796894	75305.68334410351	129525.77535184518	26525127.74624085	18016352.25852712	35033903.23394988
Sofia	historical	1984	Bulgaria	2918763.5099	10.925216952814903	37059.35754808431	18529.678774042157	55589.03632212448	118441.70672367889	87089.4902380073	149793.9232093748	30675770.42442088	20835544.735368647	40515996.11347456
Sofia	historical	1985	Bulgaria	2918763.5099	10.95716244562552	42692.52213614796	21346.261068073974	64038.78320421817	136445.30074712585	100327.42701994578	172563.17447430157	35338605.26828541	24002627.505865943	46674583.03070376
Sofia	historical	1986	Bulgaria	2918763.5099	10.990136910525464	48898.20238965965	24449.101194829826	73347.3035844884	156278.65483735458	114910.77561570476	197646.53405900867	40475338.21183448	27491590.53949633	53459085.8841727
Sofia	historical	1987	Bulgaria	2918763.5099	11.022867107575188	55114.09442291834	27557.04721145917	82671.14163437941	176144.6457756517	129518.12189385382	222771.1696574314	45620523.92499533	30986294.848961186	60254753.00103024
Sofia	historical	1988	Bulgaria	2918763.5099	11.04890493437274	60299.99096102556	30149.995480512775	90449.98644153464	192718.77111143785	141704.9787584106	243732.56346447024	49913134.00171589	33901914.18133627	65924353.82209609
Sofia	historical	1989	Bulgaria	2918763.5099	11.066012870345864	64274.71626821313	32137.35813410657	96412.07440232164	205421.99319320152	151045.58323029877	259798.40315613325	53203200.778109975	36136587.75443654	70269813.80178267
Sofia	historical	1990	Bulgaria	2918763.5099	11.079463976152509	67620.48087963954	33810.24043981977	101430.72131946396	216115.05689134324	158908.13006716484	273321.9837155147	55972647.252765365	38017646.489600345	73927648.01591973
Sofia	historical	1991	Bulgaria	2918763.5099	11.10033292346393	71456.13075527118	35728.06537763559	107184.1961329103	228373.79389385117	167921.90727489142	288825.6805128131	59147594.7639446	40174128.950724125	78121060.57716003
Sofia	historical	1992	Bulgaria	2918763.5099	11.134449004545589	76647.65432023339	38323.82716011669	114971.48148035973	244965.90320749432	180121.98765256623	309809.8187623981	63444862.595023446	43092911.91511148	83796813.27492994
Sofia	historical	1993	Bulgaria	2918763.5099	11.181576401941577	83498.71724136606	41749.35862068303	125248.07586205464	266861.9003034331	196221.985517222	337501.81508961075	69115809.07754897	46944722.562201925	91286895.59288612
Sofia	historical	1994	Bulgaria	2918763.5099	11.236256677946876	91370.4982762242	45685.24913811209	137055.74741434265	292020.11249083583	214720.6709491499	369319.5540324995	75631651.87226905	51370402.2487965	99892901.49573076
Sofia	historical	1995	Bulgaria	2918763.5099	11.2905991987285	99470.54725865935	49735.27362932968	149205.82088799577	317907.8690387061	233755.78605787785	402059.9520195192	82336442.76589093	55924418.94250544	108748466.58925396
Sofia	historical	1996	Bulgaria	2918763.5099	11.339021243014349	106765.36873767598	53382.68436883799	160148.05310652577	341222.1184856245	250898.61653356065	431545.62043770886	88374709.0441675	60025719.91798607	116723698.17034423
Sofia	historical	1997	Bulgaria	2918763.5099	11.379523727768657	112381.6224987683	56190.81124938415	168572.43374816258	359171.6655060717	264096.81287212187	454246.5181400228	93023546.00247298	63183295.0684079	122863796.9365359
Sofia	historical	1998	Bulgaria	2918763.5099	11.415957877056115	116208.18944820884	58104.09472410443	174312.2841723136	371401.3734764912	273089.24520330114	469713.5017496616	96190975.14914286	65334670.91874267	127047279.37953392
Sofia	historical	1999	Bulgaria	2918763.5099	11.456530637651438	118969.16480161637	59484.58240080818	178453.74720243015	380225.4507059832	279577.53728381003	480873.3641281383	98476364.09520622	66886948.92071752	130065779.26968998
Sofia	historical	2000	Bulgaria	2918763.5099	11.506541903521766	121584.83542922314	60792.41771461157	182377.25314383896	388585.1340318101	285724.36325868464	491445.9048049212	100641477.49670662	68357533.57140249	132925421.42200512
Sofia	historical	2001	Bulgaria	2918763.5099	11.566618627329678	124732.32231576709	62366.161157883536	187098.48347365452	398644.5021212041	293120.9574420621	504168.0468003311	103246800.1880192	70127116.42894325	136366483.94708982
Sofia	historical	2002	Bulgaria	2918763.5099	11.635727110362367	128978.21366873264	64489.10683436632	193467.32050310288	412214.3708852812	303098.8021215309	521329.9396490207	106761323.83354124	72514245.21582094	141008402.4512567
Sofia	historical	2003	Bulgaria	2918763.5099	11.705095531556674	133752.99713344133	66876.49856672066	200629.4957001641	427474.57883848745	314319.54326359456	540629.6144133694	110713636.31493466	75198728.19293539	146228544.43692887
Sofia	historical	2004	Bulgaria	2918763.5099	11.76784820075144	138054.60771116233	69027.30385558117	207081.91156674517	441222.5262448812	324428.32812123577	558016.7243685189	114274281.37917195	77617183.49157183	150931379.26676962
Sofia	historical	2005	Bulgaria	2918763.5099	11.819310494444712	141173.71911140278	70586.85955570139	211760.57866710617	451191.2062800473	331758.239911798	570624.1726482915	116856116.34805422	79370813.05813931	154341419.63796753
Sofia	historical	2006	Bulgaria	2918763.5099	11.860391654768677	143270.03391362535	71635.01695681267	214905.05087043787	457891.0283879436	336684.5796970213	579097.4770788652	118591334.54569158	80549405.0179266	156633264.07345656
Sofia	historical	2007	Bulgaria	2918763.5099	11.89824304360897	144910.4277008643	72455.21385043215	217365.6415512992	463133.72693197057	340539.5050970404	585727.9487669074	119949165.51072608	81471668.6619582	158426662.35949895
Sofia	historical	2008	Bulgaria	2918763.5099	11.941549500815247	146787.50633394677	73393.75316697337	220181.2595009193	469132.8702432985	344950.63988477626	593315.1006018189	121502911.6365813	82527001.46908072	160478821.80408585
Sofia	historical	2009	Bulgaria	2918763.5099	11.994100104699228	149580.98875398532	74790.49437699266	224371.4831309708	478060.8400577286	351515.3235718633	604606.3565435931	123815208.20811372	84097555.6227656	163532860.7934633
Sofia	historical	2010	Bulgaria	2918763.5099	12.055980681483318	153955.32246016548	76977.66123008274	230932.98369025267	492041.2105826879	361795.0077813862	622287.413384	127436049.62061352	86556897.38292632	168315201.85830483
Sofia	historical	2011	Bulgaria	2918763.5099	12.124201221220664	159801.78039608875	79900.89019804438	239702.67059413507	510726.4901458972	375534.18393081607	645918.7963609871	132275437.38403344	89843898.1278586	174706976.64021003
Sofia	historical	2012	Bulgaria	2918763.5099	12.190651020307133	166047.39369327624	83023.69684663812	249071.0905399126	530687.4702437072	390211.3751791999	671163.5653082199	137445224.78294984	93355312.35257874	181535137.213331
Sofia	historical	2013	Bulgaria	2918763.5099	12.246170742981132	171650.99615235446	85825.49807617723	257476.49422853123	548596.5837029109	403379.8409580208	693813.326447823	142083589.6645211	96505774.67680743	187661404.6522323
Sofia	historical	2014	Bulgaria	2918763.5099	12.289213913222548	175888.29709861206	87944.14854930603	263832.44564791914	562138.9975271586	413337.4981817384	710940.4968726014	145591002.62703413	98888073.75763674	192293931.4964316
Sofia	historical	2015	Bulgaria	2918763.5099	12.328007896156834	178582.4184990512	89291.20924952561	267873.6277485743	570749.4095229603	419668.6834727583	721830.1355731719	147821053.41699022	100402765.07112253	195239341.76285937
Sofia	historical	2016	Bulgaria	2918763.5099	12.370939702742778	181494.556414348	90747.27820717398	272241.8346215141	580056.602300255	426512.2075737152	733600.9970268039	150231566.7136137	102040029.82216288	198423103.6050578
Sofia	historical	2017	Bulgaria	2918763.5099	12.415567121064525	184611.82706561583	92305.91353280791	276917.7405984349	590019.3993017275	433837.7936042031	746201.0049992435	152811878.00813574	103792624.4812168	201831131.53506076
Sofia	historical	2018	Bulgaria	2918763.5099	12.460893921266896	187893.85530516703	93946.92765258352	281840.7829577541	600508.7615553283	441550.5599671311	759466.9631434993	155528566.89494336	105637849.2970891	205419284.49278605
Sofia	historical	2019	Bulgaria	2918763.5099	12.506658809782238	191309.8261970276	95654.9130985138	286964.7392955272	611426.20452572	449578.0915629996	773274.3174882702	158356126.40455294	107558379.46924593	209153873.33983985
Sofia	historical	2020	Bulgaria	2918763.5099	12.55267246468144	194787.5566671909	97393.77833359544	292181.33500079374	622541.0311083947	457750.7581679601	787331.3040488396	161234807.217141	109513632.16609316	212955982.26820537
Sofia	historical	2021	Bulgaria	2918763.5099	12.59859239854875	198238.6536934737	99119.32684673686	297357.9805401875	633570.737204373	465860.83617958793	801280.6382289991	164091442.27759123	111453910.98454544	216728973.57065147
Sofia	historical	2022	Bulgaria	2918763.5099	12.64426635772721	201627.20274665067	100813.60137332532	302440.80411998776	644400.5399783324	473823.9264546308	814977.1535019872	166896303.44373667	113359024.02636044	220433582.86111572
Sofia	historical	2023	Bulgaria	2918763.5099	12.69003251044466	204974.9264701598	102487.4632350799	307462.3897052537	655099.8649986733	481691.0772048407	828508.6527923506	169667371.5674389	115241184.21525012	224093558.91955405
Rome	historical	1950	Italy	21280606.718250003	15.68092189544125	240750.0788578795	120375.03942893977	361125.1182868547	769437.2520300524	565762.6853162025	973111.818743816	361582030.2580241	245593133.03988135	477570927.4762277
Rome	historical	1951	Italy	21280606.718250003	15.65622649571644	228425.40549797175	114212.70274898587	342638.10824694514	730047.5959713854	536799.7029201584	923295.489022745	343071629.60976964	233020530.1210682	453122729.0985966
Rome	historical	1952	Italy	21280606.718250003	15.63212676864224	217293.63417711237	108646.81708855616	325940.4512656578	694470.4548300165	510640.0403162343	878300.8693438906	326352845.99128485	221664826.2810156	431040865.7015309
Rome	historical	1953	Italy	21280606.718250003	15.608386585153672	207280.91797546705	103640.45898773352	310921.37696319143	662469.8138495344	487110.1572422965	837829.470456803	311314768.8709964	211450689.0567782	411178848.68519694
Rome	historical	1954	Italy	21280606.718250003	15.58466535468603	198104.3951493559	99052.19757467796	297156.5927240264	633141.6468973904	465545.3286010327	800737.9651937012	297532568.7989503	202089566.5102691	392975571.08773
Rome	historical	1955	Italy	21280606.718250003	15.560695916322706	189320.8165559821	94660.40827799108	283981.2248339753	605069.3297129717	444903.9189065784	765234.7405193719	284340530.83252805	193129292.8676526	375551768.7973696
Rome	historical	1956	Italy	21280606.718250003	15.53636014820082	180532.1567132568	90266.07835662838	270798.2350698807	576980.7728555811	424250.5682761578	729710.9774350186	271140861.34846026	184163835.7586113	358117886.9383418
Rome	historical	1957	Italy	21280606.718250003	15.511599420211308	171338.4065150437	85669.20325752183	257007.60977256243	547597.547222081	402645.2553103634	692549.839133837	257332787.52300745	174785139.2851676	339880435.76085943
Rome	historical	1958	Italy	21280606.718250003	15.486610450071131	161521.072400619	80760.5362003095	242281.608600926	516221.3473923786	379574.5201414527	652868.174643312	242588154.34300527	164770314.55613932	320405994.1298786
Rome	historical	1959	Italy	21280606.718250003	15.463766749901817	152417.49000474546	76208.74500237273	228626.23500711969	487126.2980551745	358181.1015111504	616071.4945991882	228915503.34768143	155483599.7475895	302347406.9477748
Rome	historical	1960	Italy	21280606.718250003	15.45028826212591	152439.1590294439	76219.57951472195	228658.7385441704	487195.5522581065	358232.0237191965	616159.0807970387	228948048.00968963	155505704.67768964	302390391.3416877
Rome	historical	1961	Italy	21280606.718250003	15.440272344733884	155492.8578624266	77746.4289312133	233239.28679364503	496955.1737283101	365408.2159767038	628502.1314799228	233534391.7777308	158620833.30947065	308447950.24597853
Rome	historical	1962	Italy	21280606.718250003	15.43153009115784	160179.20587297753	80089.60293648877	240268.80880946387	511932.7419700222	376421.1338014898	647444.3501385584	240572807.86543265	163401454.3413949	317744161.38946104
Rome	historical	1963	Italy	21280606.718250003	15.419755409042514	162140.89957765356	81070.44978882678	243211.3493664746	518202.31505016587	381031.1140074707	655373.5160928534	243519071.45897013	165402610.50001848	321635532.4179074
Rome	historical	1964	Italy	21280606.718250003	15.4031649165325	157680.63075499726	78840.31537749863	236520.94613250069	503947.295892934	370549.4822742046	637345.1095116426	236820203.2216613	160852616.58286643	312787789.86041933
Rome	historical	1965	Italy	21280606.718250003	15.382468878191991	146479.13601380904	73239.56800690452	219718.70402070472	468147.3187001132	344225.9696324704	592068.6677677761	219996702.14676103	149425786.72981903	290567617.5637036
Rome	historical	1966	Italy	21280606.718250003	15.358304262625152	128469.60742239922	64234.80371119961	192704.4111336128	410588.86532193824	301903.57744264294	519274.1532013431	192948229.5441244	131053969.06597117	254842490.02230805
Rome	historical	1967	Italy	21280606.718250003	15.332685277794182	105044.0046814412	52522.0023407206	157566.0070221699	335720.6389618778	246853.41100141045	424587.8669223288	157765366.72109476	107157124.67950684	208373608.7627193
Rome	historical	1968	Italy	21280606.718250003	15.308582688280737	78344.18167565277	39172.09083782639	117516.27251348904	250388.0046354074	184108.82693779664	316667.18233302044	117664959.46159934	79920194.10522747	155409724.81798884
Rome	historical	1969	Italy	21280606.718250003	15.288292210442568	51227.361805984576	25613.680902992288	76841.04270898766	163722.64833193293	120384.30024409467	207060.9964198033	76938265.50107542	52257878.14063952	101618652.86151408
Rome	historical	1970	Italy	21280606.718250003	15.270482759115376	25289.30953559852	12644.65476779926	37933.96430343999	80824.63327580658	59429.87740867325	102219.38914285526	37981960.08529288	25798042.479257077	50165877.69128003
Rome	historical	1971	Italy	21280606.718250003	15.25329201800695	1488.859096558171	744.4295482790855	2233.288644829294	4758.393672573904	3498.81887688281	6017.968468287864	2236114.3035027385	1518809.7628425723	2953418.844138721
Rome	historical	1972	Italy	21280606.718250003	15.233637983522538	-21436.028470058813	-10718.014235029406	-32154.042705113243	-68509.54699030532	-50374.6669046772	-86644.42707596964	-32194725.46653612	-21867246.801624704	-42522204.13143958
Rome	historical	1973	Italy	21280606.718250003	15.21172764697374	-42213.58872530601	-21106.794362653003	-63320.38308793929	-134914.62956601425	-99201.93350446162	-170627.325627647	-63400498.92476989	-43062779.29829323	-83738218.55127478
Rome	historical	1974	Italy	21280606.718250003	15.193173279519968	-57118.06410983779	-28559.03205491889	-85677.09616474723	-182549.33289504456	-134227.45065812726	-230871.2151319837	-85785498.73468606	-58267080.88510014	-113303916.58426964
Rome	historical	1975	Italy	21280606.718250003	15.182883183631152	-63828.85089127208	-31914.42544563604	-95743.27633690524	-203997.00744848733	-149997.79959448692	-257996.21530247343	-95864415.09712136	-65112865.35434624	-126615964.83987768
Rome	historical	1976	Italy	21280606.718250003	15.180952563951369	-62905.11546669943	-31452.557733349717	-94357.67320004602	-201044.74903153648	-147827.02134673207	-254262.47671635693	-94477058.8319807	-64170547.5860752	-124783570.07785182
Rome	historical	1977	Italy	21280606.718250003	15.186398112087716	-54400.67601093946	-27200.33800546973	-81601.01401641528	-173864.5605309683	-127841.5886257141	-219887.5324361992	-81704259.34130223	-55495028.38959447	-107913490.2929708
Rome	historical	1978	Italy	21280606.718250003	15.198358617430348	-38753.231917560726	-19376.615958780363	-58129.84787633366	-123855.32920850386	-91070.0950062466	-156640.56341072376	-58203396.411271885	-39532812.14779201	-76873980.6746765
Rome	historical	1979	Italy	21280606.718250003	15.215837699459918	-16942.893696855986	-8471.446848427993	-25414.34054526485	-54149.48825509594	-39815.8001875853	-68483.17632264717	-25446495.928089656	-17283725.78528654	-33609266.07088013
Rome	historical	1980	Italy	21280606.718250003	15.238852231943458	9719.629422494769	4859.814711247384	14579.44413376588	31063.935634357964	22841.129142926424	39286.74212574771	14597890.711493228	9915154.558546634	19280626.864443988
Rome	historical	1981	Italy	21280606.718250003	15.26511087340512	38094.60390897068	19047.30195448534	57141.905863449145	121750.35409314274	89522.31918604572	153978.38900014912	57214204.40910324	38860934.8345824	75567473.98362973
Rome	historical	1982	Italy	21280606.718250003	15.294405630389653	67327.85362130127	33663.926810650635	100991.78043201462	215179.8201737803	158220.45601014933	272139.1843373645	101119559.83899409	68682255.84869625	133556863.82933794
Rome	historical	1983	Italy	21280606.718250003	15.32691762458292	97255.56331739572	48627.781658697866	145883.34497608876	310828.78036242764	228550.5737959005	393106.9869290099	146067923.23815495	99212006.96586493	192923839.5105281
Rome	historical	1984	Italy	21280606.718250003	15.36249479654474	126287.90465351092	63143.95232675546	189431.85698023377	403616.14327263227	296776.57593572565	510455.7106094799	189671534.80601752	128828378.0259924	250514691.58610728
Rome	historical	1985	Italy	21280606.718250003	15.399590779376394	153885.4518607362	76942.7259303681	230828.17779109333	491817.9041469616	361630.811872749	622004.9964211822	231120232.1301369	156981091.89010096	305259372.3702212
Rome	historical	1986	Italy	21280606.718250003	15.436930836681448	180176.5944974228	90088.2972487114	270264.8917461464	575844.3960138519	423414.9970689828	728273.7949586618	270606843.2144343	183801120.8677588	357412565.561142
Rome	historical	1987	Italy	21280606.718250003	15.47201118029198	203946.97206931715	101973.48603465858	305920.4581039993	651814.5227336009	479275.38436292927	824353.6611042687	306307522.6211585	208049675.7555405	404565369.48676
Rome	historical	1988	Italy	21280606.718250003	15.500545393195807	222517.89995175705	111258.94997587852	333776.84992763994	711167.2082458468	522917.0648866587	899417.3516050522	334199159.62230927	226994186.1114277	441404133.1332295
Rome	historical	1989	Italy	21280606.718250003	15.52395445848516	235811.63021769607	117905.81510884804	353717.445326563	753653.9701757947	554157.3310116192	953150.6093400002	354164984.77203906	240555339.99054164	467774629.5535879
Rome	historical	1990	Italy	21280606.718250003	15.545069309945278	245275.85524986903	122637.92762493451	367913.78287481633	783901.6333786428	576398.2598372219	991405.0069200364	368379284.1740905	250209952.3108017	486548616.03739935
Rome	historical	1991	Italy	21280606.718250003	15.56820801869163	255148.77632248384	127574.38816124192	382723.16448374174	815455.4891267165	599599.6243578831	1031311.353895552	383207403.2881005	260281482.21426973	506133324.3619697
Rome	historical	1992	Italy	21280606.718250003	15.59673185729612	268861.2177593092	134430.60887965458	403291.8266389812	859280.4519588042	631823.8617344137	1086737.0421831908	403802089.8528696	274269770.2766101	533334409.4291384
Rome	historical	1993	Italy	21280606.718250003	15.629089627830403	286376.2499230084	143188.1249615042	429564.3748845333	915258.494753971	672984.1873190893	1157532.8021887995	430107879.32478094	292137143.9646467	568078614.6849489
Rome	historical	1994	Italy	21280606.718250003	15.66228366165786	306482.38661197503	153241.19330598752	459723.57991798135	979517.7076119396	720233.6085381533	1238801.806685646	460305243.16007006	312647746.18831486	607962740.131812
Rome	historical	1995	Italy	21280606.718250003	15.696401296515743	329691.1523867633	164845.57619338165	494536.7285801509	1053692.923028187	774774.2081088928	1332611.637947317	495162439.0058047	336323391.6030984	654001486.4085424
Rome	historical	1996	Italy	21280606.718250003	15.730798572864114	354612.0856886269	177306.04284431346	531918.1285329723	1133340.225860909	833338.4013682412	1433342.050353489	532591135.6108993	361745647.4001266	703436623.8216075
Rome	historical	1997	Italy	21280606.718250003	15.766169357909554	378991.295588145	189495.6477940725	568486.9433821959	1211256.1806996695	890629.5446320781	1531882.8167672628	569206218.9926252	386615282.2042493	751797155.7809856
Rome	historical	1998	Italy	21280606.718250003	15.80295728642682	401406.7369109325	200703.36845546623	602110.1053663697	1282895.9311672791	943305.831740644	1622486.030593988	602871922.5349402	409481644.2384605	796262200.831424
Rome	historical	1999	Italy	21280606.718250003	15.839546265858496	421285.4440545244	210642.7220272622	631928.1660818049	1346428.2791982351	990020.7935281702	1702835.7648684622	632727710.4208511	429760241.8254069	835695179.016253
Rome	historical	2000	Italy	21280606.718250003	15.875508419048511	440572.56772283977	220286.28386141988	660858.8515842627	1408069.9264421496	1035345.534148666	1780794.3187357134	661695000.3461584	449435355.33521706	873954645.357103
Rome	historical	2001	Italy	21280606.718250003	15.910843948720808	460571.73325809615	230285.86662904808	690857.5998871275	1471987.2594928176	1082343.5731565116	1861630.9458292064	691731704.4336871	469836834.5176448	913626574.3497468
Rome	historical	2002	Italy	21280606.718250003	15.945205028433916	481570.6564757277	240785.32823786387	722355.9847135853	1539099.8180964335	1131691.0427179711	1946508.5934749052	723269942.4533291	491258183.0295549	955281701.8771012
Rome	historical	2003	Italy	21280606.718250003	15.977046671783798	502713.2091052141	251356.60455260705	754069.8136578331	1606671.4163002735	1181376.04139726	2031966.7912032988	755023897.1804619	512826050.2774873	997221744.0834368
Rome	historical	2004	Italy	21280606.718250003	16.006485635853387	523524.1897011833	261762.09485059165	785286.284551777	1673183.3102849885	1230281.845797769	2116084.774772181	786279864.577228	534055675.41589504	1038504053.7385488
Rome	historical	2005	Italy	21280606.718250003	16.03190233150965	541822.7444347312	270911.3722173656	812734.1166520925	1731665.4912133997	1273283.4494216077	2190047.533005173	813762424.9266618	552722333.4225404	1074802516.4307752
Rome	historical	2006	Italy	21280606.718250003	16.05580240788048	558152.3429674782	279076.1714837391	837228.5144512207	1783854.8881240636	1311658.0059735668	2256051.7702745395	838287814.1551108	569380426.6782815	1107195201.6319442
Rome	historical	2007	Italy	21280606.718250003	16.081101297743533	574477.1192489553	287238.55962447764	861715.6788734185	1836028.873119644	1350021.2302350437	2322036.51600428	862805960.8546445	586033600.6758252	1139578321.033479
Rome	historical	2008	Italy	21280606.718250003	16.10845853001314	592390.5688356296	296195.2844178148	888585.8532534526	1893280.2579986604	1392117.8367637496	2394442.6792336674	889710132.6048961	604307406.5595665	1175112858.650239
Rome	historical	2009	Italy	21280606.718250003	16.140024408629067	614209.8228557359	307104.91142786795	921314.73428363	1963014.5938469323	1443393.0837109936	2482636.103982931	922480423.7081654	626565588.076324	1218395259.3400147
Rome	historical	2010	Italy	21280606.718250003	16.179085131321187	641825.1170549201	320912.55852746003	962737.6755823832	2051273.0741075447	1508289.0250791083	2594257.1231360408	963955775.20161	654736405.9400913	1273175144.4632246
Rome	historical	2011	Italy	21280606.718250003	16.225617607933813	674539.2978411136	337269.6489205568	1011808.946761684	2155827.595900265	1585167.3499266517	2726487.841873808	1013089133.5914488	688108682.2534813	1338069584.929367
Rome	historical	2012	Italy	21280606.718250003	16.277550878279975	710268.2789102093	355134.13945510465	1065402.418365281	2270017.4193969965	1669130.455438953	2870904.383355119	1066750414.0998418	724556406.1449932	1408944422.054616
Rome	historical	2013	Italy	21280606.718250003	16.33160826667973	746928.6515182384	373464.3257591192	1120392.9772773474	2387183.970252253	1755282.331067837	3019085.6094366363	1121810549.5752316	761954257.9335754	1481666841.2168632
Rome	historical	2014	Italy	21280606.718250003	16.387089568618723	784332.2328121522	392166.1164060761	1176498.34921823	2506725.816067627	1843180.7471085344	3170270.88502677	1177986908.5917535	800110269.1817167	1555863548.0017588
Rome	historical	2015	Italy	21280606.718250003	16.452539317546655	827489.3364090078	413744.6682045039	1241234.0046134973	2644655.9191632536	1944599.9405611495	3344711.8977652723	1242804470.4909792	844135543.5889171	1641473397.3929904
Rome	historical	2016	Italy	21280606.718250003	16.52312212493952	874477.4329600064	437238.7164800032	1311716.149440039	2794829.875740174	2055021.9674560332	3534637.784024419	1313375792.5418892	892068877.2031114	1734682707.8806353
Rome	historical	2017	Italy	21280606.718250003	16.595289044922314	922482.5703292522	461241.2851646261	1383723.8554938517	2948254.294772208	2167834.04027388	3728674.54927083	1385474606.0298538	941039710.959272	1829909501.1005323
Rome	historical	2018	Italy	21280606.718250003	16.667967178092514	970760.9848695776	485380.4924347888	1456141.477304568	3102552.107643361	2281288.3144436944	3923815.900842934	1457983853.9185524	990289319.2726194	1925678388.5644915
Rome	historical	2019	Italy	21280606.718250003	16.740860473532372	1019134.8672472568	509567.43362362846	1528702.3008707762	3257155.0357220834	2394966.9380311985	4119343.133413697	1530636484.748489	1039636315.904099	2021636653.593132
Rome	historical	2020	Italy	21280606.718250003	16.813834851056694	1067504.278532846	533752.139266423	1601256.4177994458	3411743.674191118	2508635.054552366	4314852.293829683	1603282400.4551206	1088978751.500646	2117586049.4098
Rome	historical	2021	Italy	21280606.718250003	16.886954904103717	1115933.7887936262	557966.8943968131	1673900.6831903667	3566524.388984396	2622444.4036646327	4510604.3743034685	1676018578.684204	1138382495.0548296	2213654662.3138275
Rome	historical	2022	Italy	21280606.718250003	16.96051731170767	1164698.412070831	582349.2060354155	1747047.6181065058	3722376.124979071	2737041.268367249	4707710.981590781	1749258062.4385269	1188128092.933803	2310388031.943472
Rome	historical	2023	Italy	21280606.718250003	17.034977247240892	1214190.0939295262	607095.0469647631	1821285.140894188	3880551.54019814	2853346.720734681	4907756.359663701	1823589513.926374	1238615375.283766	2408563652.569061
Prague	historical	1950	Czech Republic	4677668.97535	8.239196939800493	91089.4116984136	45544.7058492068	136634.11754761057	291121.7597881121	214060.1174912579	368183.402084984	101370174.37169786	68852477.82633722	133887870.91704978
Prague	historical	1951	Czech Republic	4677668.97535	8.205731508206798	86715.95531197404	43357.97765598702	130073.9329679774	277144.193177089	203782.49498316567	350505.891371062	96503109.93213432	65546678.5763963	127459541.2878408
Prague	historical	1952	Czech Republic	4677668.97535	8.174471617265933	82690.26426223815	41345.13213111908	124035.3963933572	264278.0845821008	194322.1210162604	334234.04814796365	92023061.1968049	62503747.47639312	121542374.91724084
Prague	historical	1953	Czech Republic	4677668.97535	8.144480509464074	78992.50780576261	39496.2539028813	118488.76170864388	252460.0549472422	185632.39334355967	319287.7165509191	87907959.23505755	59708694.90464396	116107223.565458
Prague	historical	1954	Czech Republic	4677668.97535	8.114736577142894	75568.05968329826	37784.02984164913	113352.08952494734	241515.5187478228	177584.94025575128	305446.09723993426	84097012.42105302	57120230.076264486	111073794.76583374
Prague	historical	1955	Czech Republic	4677668.97535	8.083719179278685	72316.02468553116	36158.01234276558	108474.03702829666	231122.01489495227	169942.65801100773	292301.3717789231	80477938.05620185	54662088.5272127	106293787.58519554
Prague	historical	1956	Czech Republic	4677668.97535	8.050157556097998	69140.15987147114	34570.07993573557	103710.23980721046	220971.95094922264	162479.37569796015	279464.52620047453	76943630.78623739	52261522.34051241	101625739.23196717
Prague	historical	1957	Czech Republic	4677668.97535	8.013708637894737	65981.66156298084	32990.83078149042	98972.4923444731	210877.3903552915	155056.90467300784	266697.87603757257	73428650.08415519	49874083.11245047	96983217.05586071
Prague	historical	1958	Czech Republic	4677668.97535	7.976021581555543	62873.21945539221	31436.609727696105	94309.82918308822	200942.80937943392	147752.0657201714	254133.5530386943	69969375.15202485	47524480.26293384	92414270.04111588
Prague	historical	1959	Czech Republic	4677668.97535	7.944922712221362	60259.98593368123	30129.99296684061	90389.97890052186	192590.9150440469	141610.9669441506	243570.86314393883	67061200.28482034	45549194.66437959	88573205.90526046
Prague	historical	1960	Czech Republic	4677668.97535	7.951942084568087	61143.12773276457	30571.563866382287	91714.69159914803	195413.43623392037	143686.35017199663	247140.5222958367	68044017.4586143	46216742.07746652	89871292.83976103
Prague	historical	1961	Czech Republic	4677668.97535	7.975563525940979	63241.80373594993	31620.901867974964	94862.70560392636	202120.80474009403	148618.23877948042	255623.37070070932	70379559.52026449	47803084.993506335	92956034.0470237
Prague	historical	1962	Czech Republic	4677668.97535	8.001486632895311	66187.17061559302	33093.58530779651	99280.7559233922	211534.1972874408	155539.85094664537	267528.5436282331	73657353.8172231	50029422.87394718	97285284.76049276
Prague	historical	1963	Czech Republic	4677668.97535	8.019621800039522	69408.84848024083	34704.42424012042	104113.27272035967	221830.67974284608	163110.7939285629	280550.5655571281	77242644.8057035	52464618.13542756	102020671.47598124
Prague	historical	1964	Czech Republic	4677668.97535	8.020858773307438	72100.9507759819	36050.47538799095	108151.42616397564	230434.63868004383	169437.23432356247	291432.0430365276	80238589.93321942	54499518.90125824	105977660.9651832
Prague	historical	1965	Czech Republic	4677668.97535	8.009759381479723	73987.46570382736	36993.73285191368	110981.1985557414	236463.94038943035	173870.5444039935	299057.3363748705	82338025.46172352	55925493.9384929	108750556.98495856
Prague	historical	1966	Czech Republic	4677668.97535	8.001189836855666	75045.9423587832	37522.9711793916	112568.91353817482	239846.83177867084	176357.96454314064	303335.6990142001	83515966.575632	56725573.10308641	110306360.04817814
Prague	historical	1967	Czech Republic	4677668.97535	8.010974728853194	75866.74144532865	37933.37072266432	113800.11216799344	242470.1056592707	178286.84239652214	306653.36892201874	84429404.7566006	57345997.03439257	111512812.47880852
Prague	historical	1968	Czech Republic	4677668.97535	8.04407597811498	76685.81126535386	38342.90563267693	115028.716898031	245087.85280407075	180211.6564735815	309964.04913456034	85340918.4982137	57965113.85126525	112716723.14516214
Prague	historical	1969	Czech Republic	4677668.97535	8.096185595335276	77064.64944795438	38532.32472397719	115596.97417193232	246298.61963566253	181101.92620269288	311495.3130686332	85762514.07022253	58251469.28029867	113273558.86014543
Prague	historical	1970	Czech Republic	4677668.97535	8.151490577790169	76379.53455280593	38189.76727640296	114569.30182920948	244108.9924307705	179491.90619909528	308726.0786624451	85000074.01170298	57733606.03750073	112266541.98590432
Prague	historical	1971	Czech Republic	4677668.97535	8.192829749830056	74568.63710988162	37284.31855494081	111852.95566482143	238321.36420318316	175236.29720822186	301406.43119813874	82984790.49920844	56364788.589787245	109604792.40863098
Prague	historical	1972	Czech Republic	4677668.97535	8.20798978688505	71740.98540535333	35870.49270267667	107611.4781080286	229284.1893555128	168591.31570257922	289977.0630084345	79837997.24403428	54227429.01465577	105448565.47341228
Prague	historical	1973	Czech Republic	4677668.97535	8.202246386242997	68610.24524871673	34305.122624358366	102915.36787307524	219278.34381489703	161234.0763344859	277322.61129531846	76353907.6042706	51860971.56152687	100846843.64701326
Prague	historical	1974	Czech Republic	4677668.97535	8.192250463059855	65861.06758184418	32930.53379092209	98791.60137276458	210491.97199157064	154773.50881733545	266210.43516581465	73294445.32129106	49782928.78114458	96805961.86143908
Prague	historical	1975	Czech Republic	4677668.97535	8.192796280430874	63771.201219744864	31885.600609872432	95656.8018296155	203812.75909830615	149862.32286640152	257763.19533020924	70968707.19663756	48203244.878555015	93734169.51472008
Prague	historical	1976	Czech Republic	4677668.97535	8.205829331411314	62439.18987933565	31219.594939667822	93658.78481900271	199555.6508543552	146732.0962164386	252379.20549227457	69486359.03646357	47196406.87653035	91776311.196397
Prague	historical	1977	Czech Republic	4677668.97535	8.218766878225246	61755.17609102634	30877.58804551317	92632.76413653896	197369.54278692036	145124.66381391184	249614.4217599296	68725144.36067706	46679375.9361131	90770912.78524172
Prague	historical	1978	Czech Republic	4677668.97535	8.21763143577122	61370.77117523168	30685.38558761584	92056.15676284718	196140.9846760369	144221.31226179426	248060.65709028317	68297353.7688086	46388812.73620248	90205894.80141464
Prague	historical	1979	Czech Republic	4677668.97535	8.196195626690951	60927.271849510245	30463.635924755123	91390.90777426452	194723.5608310346	143179.0888463511	246268.0328157216	67803799.10483806	46053581.37483049	89554016.8348453
Prague	historical	1980	Czech Republic	4677668.97535	8.16489785539147	60551.51961213876	30275.75980606938	90827.27941820728	193522.65668039536	142296.0710885252	244749.2422722621	67385637.7717824	45769558.543752365	89001716.99981551
Prague	historical	1981	Czech Republic	4677668.97535	8.14079867769736	60626.0710565273	30313.03552826365	90939.1065847919	193760.92309666204	142471.26698284037	245050.5792104868	67468603.42911372	45825910.3367434	89111296.52148397
Prague	historical	1982	Czech Republic	4677668.97535	8.135933713118794	61228.3840987642	30614.192049382094	91842.5761481455	195685.91557964825	143886.7026320957	247485.128527202	68138896.24338652	46281185.4846651	89996607.00210972
Prague	historical	1983	Czech Republic	4677668.97535	8.154230000406413	62687.71203114068	31343.856015570334	94031.56804671176	200349.92765152335	147316.1232731787	253383.7320298732	69762930.5214903	47384259.2912895	92141601.751693
Prague	historical	1984	Czech Republic	4677668.97535	8.195650488426256	65348.32763011986	32674.16381505993	98022.49144517884	208853.25510586167	153568.56993078132	264137.94028094126	72723835.22134191	49395359.9572991	96052310.48538543
Prague	historical	1985	Czech Republic	4677668.97535	8.251187117884076	69207.23168597915	34603.61584298957	103810.8475289671	221186.3124683836	162636.99446205117	279735.6304747286	77018272.62885638	52312220.44619752	101724324.81151745
Prague	historical	1986	Czech Republic	4677668.97535	8.31448699769792	73651.41477631575	36825.70738815788	110477.12216447182	235389.92162510287	173080.8247243405	297699.0185258691	81964046.30778581	55671480.45214355	108256612.16342875
Prague	historical	1987	Czech Republic	4677668.97535	8.377536187039148	77896.49925178176	38948.24962589088	116844.74887767404	248957.21160869172	183056.77324169077	314857.6499757093	86688250.20236574	58880246.20513695	114496254.19960138
Prague	historical	1988	Czech Republic	4677668.97535	8.432084820985486	81567.43834390315	40783.719171951576	122351.1575158542	260689.5329471113	191683.48010817115	329695.58578605606	90773508.07084514	61655028.12247767	119891988.01921555
Prague	historical	1989	Czech Republic	4677668.97535	8.47890287279109	84954.48815769497	42477.244078847485	127431.73223654054	271514.5441519936	199643.0471705817	343386.0411334076	94542835.63403888	64215224.393950455	124870446.87412971
Prague	historical	1990	Czech Republic	4677668.97535	8.525540880144456	88384.76456629897	44192.38228314948	132577.1468494487	282477.7075538926	207704.19673080085	357251.21837698005	98360268.54088973	66808094.695313685	129912442.38646927
Prague	historical	1991	Czech Republic	4677668.97535	8.582665382265755	92324.2003567796	46162.1001783898	138486.30053517225	295068.1443402691	216961.8708384378	373174.4178420968	102744326.85854602	69785827.34672695	135702826.37036857
Prague	historical	1992	Czech Republic	4677668.97535	8.653158995748601	96911.66614484378	48455.83307242189	145367.4992172705	309729.6849989176	227742.415440395	391716.95455748815	107849554.76802516	73253391.58457603	142445717.95148602
Prague	historical	1993	Czech Republic	4677668.97535	8.726640058067188	101806.3015393321	50903.15076966605	152709.45230900394	325372.9397196948	239244.80861743176	411501.0708219758	113296620.83392753	76953138.55498038	149640103.11287302
Prague	historical	1994	Czech Republic	4677668.97535	8.791597510851991	106809.7784101842	53404.8892050921	160214.66761527196	341364.05179893336	251002.9792639267	431725.1243339612	118864812.71710044	80735156.39746253	156994469.03674752
Prague	historical	1995	Czech Republic	4677668.97535	8.843345261580826	111935.65884434848	55967.82942217424	167903.4882665227	357746.36566653784	263048.7982842215	452443.9330488605	124569223.18295117	84609696.39452142	164528749.9713769
Prague	historical	1996	Czech Republic	4677668.97535	8.879958169760203	116717.6179243797	58358.80896218985	175076.42688656936	373029.5068863173	274286.4021222925	471772.6116503548	129890895.77631252	88224273.82328385	171557517.729345
Prague	historical	1997	Czech Republic	4677668.97535	8.904080482273832	120764.04189761655	60382.02094880829	181146.06284642636	385961.87790478166	283795.49845939747	488128.25735016144	134394017.44655612	91282876.4830045	177505158.4101107
Prague	historical	1998	Czech Republic	4677668.97535	8.9268211426827	124562.44407980025	62281.22203990012	186843.6661196964	398101.5712790387	292721.74358752614	503481.3989705473	138621124.46549717	94154004.93962738	183088243.99137247
Prague	historical	1999	Czech Republic	4677668.97535	8.956480838657308	128437.50543024136	64218.75271512068	192656.2581453609	410486.26735504094	301828.1377610656	519144.396949038	142933542.75288364	97083078.37123972	188784007.1345255
Prague	historical	2000	Czech Republic	4677668.97535	8.993225022534263	132413.94133770216	66206.97066885108	198620.91200655213	423194.9565152834	311172.76214359875	535217.150886983	147358777.18794292	100088778.59524402	194628775.78064227
Prague	historical	2001	Czech Republic	4677668.97535	9.033083141225584	136525.63752843623	68262.81876421811	204788.4562926569	436335.9375408868	320835.2481918212	551836.6268899475	151934537.99313992	103196719.08495308	200672356.90133563
Prague	historical	2002	Czech Republic	4677668.97535	9.07388734577316	140634.43675948837	70317.21837974418	210951.65513922976	449467.6598833254	330490.92638479377	568444.3933818644	156507074.87469804	106302469.82671504	206711679.92268303
Prague	historical	2003	Czech Republic	4677668.97535	9.111560857962068	144561.06067197138	72280.53033598569	216841.59100795604	462017.1499076205	339718.49257913395	584315.807236103	160876875.30790165	109270518.26204447	212483232.35376376
Prague	historical	2004	Czech Republic	4677668.97535	9.141382975607964	148555.09716546434	74277.54858273217	222832.6457481944	474782.09054082073	349104.4783388418	600459.7027427998	165321696.81068137	112289522.38094558	218353871.2404208
Prague	historical	2005	Czech Republic	4677668.97535	9.157826734275805	152417.72896496335	76208.86448248167	228626.59344744388	487127.0617720207	358181.66306766385	616072.4604763817	169620282.69182998	115209200.58906633	224031364.79459715
Prague	historical	2006	Czech Republic	4677668.97535	9.170381129596212	155923.03703529664	77961.51851764832	233884.5555529437	498330.0263648045	366419.1370329461	630240.9156966672	173521215.67285225	117858785.66912128	229183645.67658463
Prague	historical	2007	Czech Republic	4677668.97535	9.19202524450055	159608.03974973617	79804.01987486809	239412.059624603	510107.2950401536	375078.89341187786	645135.6966684305	177622124.44762516	120644197.96847823	234600050.92677307
Prague	historical	2008	Czech Republic	4677668.97535	9.228066243799322	163759.2786552278	81879.6393276139	245638.9179828408	523374.6545821045	384834.304839784	661915.0043244297	182241890.93707812	123782027.92437434	240701753.9497828
Prague	historical	2009	Czech Republic	4677668.97535	9.27709809362941	168455.21716685404	84227.60858342702	252682.8257502789	538382.8740652602	395869.7603421054	680895.9877884195	187467834.29192585	127331584.30219036	247604084.28166163
Prague	historical	2010	Czech Republic	4677668.97535	9.338000032831484	173743.75724662712	86871.87862331356	260615.6358699416	555285.0481602184	408297.8295295753	702272.2667908678	193353262.9061038	131329075.13879924	255377450.6734109
Prague	historical	2011	Czech Republic	4677668.97535	9.407785985427632	179730.2382398124	89865.1191199062	269595.3573597079	574417.8414144254	422366.0598635641	726469.6229653023	200015405.19944647	135854124.12259847	264176686.27629492
Prague	historical	2012	Czech Republic	4677668.97535	9.48299914983948	186090.85975095985	93045.42987547992	279136.28962642	594746.3877640222	437313.5204147363	752179.2551133708	207093915.2004943	140661977.67431632	273525852.7266886
Prague	historical	2013	Czech Republic	4677668.97535	9.554733138968992	192138.18126633807	96069.09063316903	288207.2718995086	614073.6273272058	451524.725975892	776622.5286785539	213823764.752338	145233014.66733903	282414514.8373359
Prague	historical	2014	Czech Republic	4677668.97535	9.6217783059349	198129.0156793267	99064.50783966336	297193.5235189666	633220.3341111051	465603.18684640015	800837.4813758443	220490751.8121213	149761354.30518532	291220149.3190615
Prague	historical	2015	Czech Republic	4677668.97535	9.70140516842469	205276.64718668215	102638.32359334108	307914.9707800336	656064.1644086345	482400.1208887239	829728.2079285919	228445097.31438363	155164091.3598602	301726103.2688889
Prague	historical	2016	Czech Republic	4677668.97535	9.785508078846505	213132.48848640145	106566.24424320072	319698.73272959766	681171.4332025398	500861.3479430217	861481.5184620012	237187584.36681452	161102148.58089164	313273020.1527432
Prague	historical	2017	Czech Republic	4677668.97535	9.872412353526258	221206.06487478924	110603.03243739462	331809.0973121717	706974.5833398307	519834.2524557607	894114.9142239158	246172381.0740831	167204786.9545132	325139975.19366056
Prague	historical	2018	Czech Republic	4677668.97535	9.960944930705086	229349.36543052844	114674.68271526422	344024.0481458185	733000.5719159779	538971.0087617963	927030.1350702728	255234771.33333263	173360128.28885153	337109414.377839
Prague	historical	2019	Czech Republic	4677668.97535	10.050479178081591	237513.2720452501	118756.63602262504	356269.9080678971	759092.4174566057	558156.189306346	960028.6456069986	264320093.34452748	179531045.28882435	349109141.4002446
Prague	historical	2020	Czech Republic	4677668.97535	10.14018286796601	245657.62577456608	122828.81288728304	368486.4386618616	785121.7719756372	577295.4205702399	992948.123380829	273383655.6432637	185687182.6938457	361080128.5927004
Prague	historical	2021	Czech Republic	4677668.97535	10.229163967535086	253732.48386656927	126866.24193328463	380598.7257998702	810929.0184377502	596271.3370864796	1025586.6997888184	282369878.71303064	191790789.8790069	372948967.5471362
Prague	historical	2022	Czech Republic	4677668.97535	10.31689484499487	261748.0985137965	130874.04925689826	392622.1477707388	836546.9228501266	615108.0315074708	1057985.8141929363	291290171.8550408	197849616.25047112	384730727.4596614
Prague	historical	2023	Czech Republic	4677668.97535	10.403607480736596	269765.89491501346	134882.94745750673	404648.8423724904	862171.8001483651	633949.853050252	1090393.7472466084	300212892.9937262	203910091.76168203	396515694.22566766
Paris	historical	1950	France	25722812.46525	10.267511345840472	196746.6976632038	98373.3488316019	295120.0464948191	628802.4457315526	462354.7395085161	795250.1519548525	287882924.9639962	195535351.79869345	380230498.1291742
Paris	historical	1951	France	25722812.46525	10.27983565686032	194524.4747794305	97262.23738971524	291786.71216912114	621700.2213949808	457132.51573165227	786267.9270585084	284631332.7832457	193326810.87516448	375935854.6912928
Paris	historical	1952	France	25722812.46525	10.291648746240568	192581.4682550303	96290.73412751516	288872.20238254126	615490.3725431367	452566.4503992921	778414.2946869095	281788294.45985854	191395767.2093777	372180821.710254
Paris	historical	1953	France	25722812.46525	10.302388546371803	190659.97324776504	95329.98662388252	285989.9598716456	609349.2744998533	448050.9371322451	770647.6118674309	278976732.13339657	189486102.61681935	368467361.6499718
Paris	historical	1954	France	25722812.46525	10.31143547292607	188382.6035134073	94191.30175670364	282573.9052701031	602070.80082881	442699.1182564951	761442.4834011847	275644448.1960345	187222754.37527892	364066142.01681215
Paris	historical	1955	France	25722812.46525	10.318056734371323	185281.79552612928	92640.89776306464	277922.6932891906	592160.6185014916	435412.2194864157	748909.0175166334	271107296.1943622	184141037.6915974	358073554.6971111
Paris	historical	1956	France	25722812.46525	10.321831658884204	181143.559750991	90571.7798754955	271715.3396264901	578934.8169641721	425687.36541484814	732182.2685134859	265052163.2071952	180028280.53872803	350076045.8756406
Paris	historical	1957	France	25722812.46525	10.322968248588202	176030.14220305523	88015.07110152762	264045.21330458764	562592.3344809547	413670.834177192	711513.8347847332	257570128.6025604	174946345.69049123	340193911.51462483
Paris	historical	1958	France	25722812.46525	10.323378701746384	170926.68527410447	85463.34263705224	256390.02791116203	546281.6861360264	401677.7103941568	690885.6618779127	250102668.53546217	169874310.1349055	330331026.93600714
Paris	historical	1959	France	25722812.46525	10.327874815694306	168751.386712034	84375.693356017	253127.08006805764	539329.4319316514	396565.7587732924	682093.1050900249	246919736.7751993	167712404.6256726	326127068.9247159
Paris	historical	1960	France	25722812.46525	10.331987151599014	169557.24433800965	84778.62216900483	254335.8665070204	541904.9529042679	398459.52419433295	685350.3816142175	248098880.58409643	168513300.68271506	327684460.48546785
Paris	historical	1961	France	25722812.46525	10.34037324689538	173653.23722340525	86826.61861170262	260479.8558351173	554995.7461659879	408085.1074750088	701906.3848569833	254092203.09717685	172584075.03025436	335600331.1640856
Paris	historical	1962	France	25722812.46525	10.347642354204856	180205.53923385177	90102.76961692589	270308.30885077844	575936.9033913695	423483.0171995584	728390.7895832044	263679636.53528947	179096035.3016158	348263237.76896834
Paris	historical	1963	France	25722812.46525	10.345606110528085	184099.6931663544	92049.8465831772	276149.5397495298	588382.6193596439	432634.27894094936	744130.9597783887	269377625.0538483	182966213.39453676	355789036.7131423
Paris	historical	1964	France	25722812.46525	10.32645566885184	179847.77708476508	89923.88854238254	269771.6656271524	574793.4955628932	422642.2761492	726944.7149766072	263156153.2181954	178740475.851258	347571830.5851183
Paris	historical	1965	France	25722812.46525	10.293375778553957	169248.36411227228	84624.18205613614	253872.5461684193	540917.7717028606	397733.65566386457	684101.8877418387	247646922.0815902	168206322.19556072	327087521.9676387
Paris	historical	1966	France	25722812.46525	10.25762583802834	155301.85346288595	77650.92673144297	232952.7801943348	496344.7236673943	364959.3556377842	627730.0916969964	227240163.9175492	154345678.54266044	300134649.29243886
Paris	historical	1967	France	25722812.46525	10.23462255570132	145261.07560510555	72630.53780255278	217891.6134076547	464254.3976339195	341363.52767199674	587145.2675958385	212548336.64449584	144366720.55214742	280729952.73684067
Paris	historical	1968	France	25722812.46525	10.232188865870398	142749.9686112745	71374.98430563725	214124.95291690773	456228.8996816336	335462.4262364912	576995.3731267799	208874044.59859136	141871074.143467	275877015.0537199
Paris	historical	1969	France	25722812.46525	10.248686276072377	145269.24223435347	72634.62111717674	217903.8633515268	464280.49818099337	341382.71925072634	587178.2771112514	212560286.1874509	144374836.90043786	280745735.47446084
Paris	historical	1970	France	25722812.46525	10.272369038730677	146269.5331712621	73134.76658563105	219404.29975689464	467477.4280153599	343733.40295247023	591221.4530782488	214023927.93673092	145368969.16579422	282678886.7076617
Paris	historical	1971	France	25722812.46525	10.288085160029942	140255.79738401293	70127.89869200646	210383.69607602115	448257.5284393126	329601.1238524337	566913.9330261763	205224533.23808008	139392259.22986606	271056807.2462933
Paris	historical	1972	France	25722812.46525	10.286327292635873	124284.87353824778	62142.43676912389	186427.31030738403	397214.4558282475	292069.45281491656	502359.4588415901	181855621.20194295	123519666.4503055	240191575.9535508
Paris	historical	1973	France	25722812.46525	10.272507010123602	103720.50874537068	51860.25437268534	155580.76311805373	331490.7459502151	243743.19555161824	419238.2963487789	151765512.66686922	103081913.9896418	200449111.3440898
Paris	historical	1974	France	25722812.46525	10.259489927378876	87702.6303990334	43851.3151995167	131553.94559856853	280297.6067553211	206101.1814377268	354494.0320728641	128327896.05205622	87162655.8027498	169493136.3013424
Paris	historical	1975	France	25722812.46525	10.2563378288805	80278.13478506343	40139.06739253172	120417.20217759108	256568.91877305805	188653.6167448942	324484.22080120136	117464254.93827952	79783871.91947287	155144637.95708153
Paris	historical	1976	France	25722812.46525	10.26407291348587	81701.18372325857	40850.59186162928	122551.7755848985	261116.98317952923	191997.7817496668	330236.18460939795	119546482.97850432	81198159.31571698	157894806.64129078
Paris	historical	1977	France	25722812.46525	10.273838121573723	87455.0367315455	43727.51836577275	131182.5550973273	279506.2973940116	205519.3363191465	353493.258468891	127965613.02496745	86916586.53983784	169014639.51009002
Paris	historical	1978	France	25722812.46525	10.275728729208424	92567.93641211509	46283.968206057536	138851.90461818557	295847.12477310887	217534.65056849035	374159.5989777533	135446889.87775996	91998006.70915347	178895773.04634732
Paris	historical	1979	France	25722812.46525	10.265909071435567	96235.77637479208	48117.88818739604	144353.66456219723	307569.5412938291	226154.0744807928	388985.00810687727	140813732.16429514	95643264.2202686	185984200.10829183
Paris	historical	1980	France	25722812.46525	10.250370077141389	99441.55415627875	49720.777078139385	149162.33123441334	317815.2070834232	233687.65226727325	401942.7618996533	145504477.6531854	98829304.4117197	192179650.8946335
Paris	historical	1981	France	25722812.46525	10.240910920178484	106511.18388968862	53255.59194484431	159766.77583454733	340409.74371146143	250301.28214078565	430518.2052821357	155848873.31644186	105855407.28119202	205842339.35167795
Paris	historical	1982	France	25722812.46525	10.248486327696943	123958.92912082931	61979.46456041466	185938.39368126157	396172.7374701026	291303.48343393527	501041.9915063021	181378694.10031497	123195728.83362812	239561659.3670407
Paris	historical	1983	France	25722812.46525	10.276503105534514	156888.7854265102	78444.3927132551	235333.17813975952	501416.55822305975	368688.6457522917	634144.4706938686	229562188.2301552	155922839.95613593	303201536.5042173
Paris	historical	1984	France	25722812.46525	10.32126791453493	202234.58716268727	101117.29358134363	303351.88074399054	646341.7405718687	475251.2798322523	817432.2013114825	295912892.9367486	200989453.01946905	390836332.8540099
Paris	historical	1985	France	25722812.46525	10.374479338520867	252229.68036994128	126114.84018497064	378344.5205548866	806126.0584622151	592739.7488693972	1019512.3680552868	369066515.5250918	250676732.42290577	487456298.6272909
Paris	historical	1986	France	25722812.46525	10.434243655136804	302183.49166287447	151091.74583143723	453275.237494288	965778.4393545636	710131.205407764	1221425.6733013634	442159733.7539572	300322984.079795	583996483.4281217
Paris	historical	1987	France	25722812.46525	10.496580703388764	349683.9566395924	174841.9783197962	524525.9349594259	1117589.9254200882	821757.2981030978	1413422.5527372565	511663176.28726393	347530994.3800423	675795358.1944678
Paris	historical	1988	France	25722812.46525	10.555233100623015	392539.0553590953	196269.52767954764	588808.583038633	1254554.820927757	922466.7800939316	1586642.8617615346	574369444.374689	390122239.3870123	758616649.3623897
Paris	historical	1989	France	25722812.46525	10.612702244996584	433773.8055806103	216886.90279030515	650660.7083709394	1386341.082635539	1019368.4431144675	1753313.7221567635	634704792.5401697	431103112.1876969	838306472.8927056
Paris	historical	1990	France	25722812.46525	10.675290901727088	477090.1604012231	238545.08020061156	715635.2406018788	1524780.152642381	1121161.8769429706	1928398.428341731	698085977.9560475	474152773.39717805	922019182.5148702
Paris	historical	1991	France	25722812.46525	10.75038459691392	526429.1948780153	263214.59743900766	789643.7923170065	1682467.7068302133	1237108.6079633066	2127826.805697037	770279644.8829923	523188033.3452135	1017371256.4207128
Paris	historical	1992	France	25722812.46525	10.83645150887459	580378.7743748932	290189.3871874466	870568.161562342	1854890.5629021132	1363890.1197809991	2345891.006023312	849219535.262878	576805451.7395583	1121633618.786237
Paris	historical	1993	France	25722812.46525	10.92270024549262	633222.978185586	316611.489092793	949834.467278423	2023780.6382811908	1488073.9987362835	2559487.2778262906	926542022.2022678	629324300.11352	1223759744.2909818
Paris	historical	1994	France	25722812.46525	10.998972714690982	679140.0004875775	339570.0002437888	1018710.000731345	2170531.4415583187	1595979.0011457885	2745083.8819708163	993728546.0063274	674958616.80601	1312498475.206585
Paris	historical	1995	France	25722812.46525	11.062152864541138	718124.3841150419	359062.19205752097	1077186.5761725623	2295125.531631693	1687592.3026703333	2902658.7605930483	1050771121.6626768	713702978.2503905	1387839265.074964
Paris	historical	1996	France	25722812.46525	11.11334401476827	751213.2871561766	375606.6435780883	1126819.930734265	2400877.66575116	1765351.2248170143	3036404.106685243	1099187335.5278738	746588156.8766563	1451786514.1791034
Paris	historical	1997	France	25722812.46525	11.158092368973833	782553.8313649175	391276.9156824587	1173830.747047356	2501042.045042256	1839001.503707556	3163082.586376969	1145045322.6958127	777735741.1065354	1512354904.285064
Paris	historical	1998	France	25722812.46525	11.204322742535068	817404.4252009401	408702.21260047005	1226106.6378014116	2612424.542942155	1920900.399222211	3303948.6866622283	1196039270.7996857	812371764.0083706	1579706777.591002
Paris	historical	1999	France	25722812.46525	11.251528009427524	853758.6428651923	426879.3214325961	1280637.9642978015	2728612.6225971263	2006332.810733205	3450892.4344610986	1249233345.4157677	848502153.10652	1649964537.7250156
Paris	historical	2000	France	25722812.46525	11.291856860229968	883932.6747182641	441966.33735913207	1325899.012077399	2825048.8283995874	2077241.7855879888	3572855.871211156	1293384472.9873629	878490407.0576545	1708278538.9170363
Paris	historical	2001	France	25722812.46525	11.31810581052173	902691.3000119962	451345.6500059981	1354036.9500180148	2885001.3948383327	2121324.5550282104	3648678.234648516	1320832394.512856	897133537.7411045	1744531251.284608
Paris	historical	2002	France	25722812.46525	11.331446728046016	910386.1150563076	455193.05752815376	1365579.1725844787	2909594.02371995	2139407.370382349	3679780.677057592	1332091571.3545938	904780976.730348	1759402165.978797
Paris	historical	2003	France	25722812.46525	11.338471642159556	912224.1815788234	456112.0907894117	1368336.272368241	2915468.484325924	2143726.826710256	3687210.141941595	1334781059.7834342	906607726.4973264	1762954393.069518
Paris	historical	2004	France	25722812.46525	11.341506753863102	912666.3326587754	456333.1663293877	1368999.498988169	2916881.5991774388	2144765.8817481296	3688997.316606752	1335428022.3382487	907047155.3060071	1763808889.3704815
Paris	historical	2005	France	25722812.46525	11.336908816130247	911383.1880594592	455691.5940297296	1367074.782089195	2912780.6690380066	2141750.4919397333	3683810.8461363087	1333550504.571545	905771910.8743818	1761329098.2686994
Paris	historical	2006	France	25722812.46525	11.330430315604934	909687.6688532012	454843.8344266006	1364531.5032798082	2907361.789654792	2137766.021805026	3676957.557504623	1331069593.6631083	904086830.7768992	1758052356.5493176
Paris	historical	2007	France	25722812.46525	11.330076940707375	910441.9859420356	455220.9929710178	1365662.9789130592	2909772.5870706965	2139538.6669637943	3680006.507177659	1332173322.5310633	904836503.6257216	1759510141.4363966
Paris	historical	2008	France	25722812.46525	11.33613237868144	912810.1778440762	456405.0889220381	1369215.2667661323	2917341.3283896875	2145103.9179336303	3689578.738845813	1335638498.9215012	907190114.8537316	1764086882.9892511
Paris	historical	2009	France	25722812.46525	11.34929791666442	918313.1091294014	459156.5545647007	1377469.6636940895	2934928.696777537	2158035.8064540825	3711821.587101016	1343690476.2766795	912659165.2498858	1774721787.3034642
Paris	historical	2010	France	25722812.46525	11.371209787678543	929718.5888360104	464859.2944180052	1394577.88325402	2971380.6099198875	2184838.6837646314	3757922.536075153	1360379157.192572	923994422.7833266	1796763891.601818
Paris	historical	2011	France	25722812.46525	11.403173298210312	950815.657114519	475407.8285572595	1426223.4856717808	3038806.840137989	2234416.794219117	3843196.886056901	1391248726.015415	944961598.9380256	1837535853.0928164
Paris	historical	2012	France	25722812.46525	11.447698574841876	985363.6610681274	492681.8305340637	1478045.4916022073	3149222.260773681	2315604.603510093	3982839.9180373447	1441799919.748052	979296894.9671372	1904302944.52904
Paris	historical	2013	France	25722812.46525	11.500923404308905	1033566.7951321636	516783.3975660818	1550350.1926982494	3303279.477242355	2428881.968560577	4177676.9859243385	1512331518.9646978	1027203248.105225	1997459789.824314
Paris	historical	2014	France	25722812.46525	11.563746288366504	1097074.6965392495	548537.3482696249	1645612.0448088243	3506250.7301393296	2578125.536867232	4434375.923411608	1605257299.333805	1090320138.9659708	2120194459.701652
Paris	historical	2015	France	25722812.46525	11.658200305263351	1188613.5557957613	594306.7778978806	1782920.333693621	3798808.9243231234	2793241.856120048	4804375.992526439	1739198427.0050828	1181295404.424384	2297101449.58598
Paris	historical	2016	France	25722812.46525	11.755707982368769	1281426.765201615	640713.3826008075	1922140.1478023557	4095439.9415841033	3011352.898223959	5179526.9849449005	1875004204.262863	1273537174.0107727	2476471234.515032
Paris	historical	2017	France	25722812.46525	11.854652386337428	1375178.25777683	687589.1288884149	2062767.3866652788	4395069.711854533	3231668.9057756835	5558470.517934066	2012182892.5095563	1366711449.869545	2657654335.14982
Paris	historical	2018	France	25722812.46525	11.955040057429729	1470338.0554302738	735169.0277151369	2205507.083145458	4699200.425155034	3455294.430261079	5943106.420048892	2151422235.3439	1461285360.0405018	2841559110.647167
Paris	historical	2019	France	25722812.46525	12.05695175073532	1567079.9532386572	783539.9766193286	2350619.9298578505	5008387.530550588	3682637.890111075	6334137.170991356	2292976532.510796	1557431629.565256	3028521435.4563537
Paris	historical	2020	France	25722812.46525	12.160266522290025	1665200.9542436632	832600.4771218316	2497801.4313658224	5321982.249763595	3913222.242473092	6730742.2570540765	2436548755.604132	1654948511.3135073	3218148999.89469
Paris	historical	2021	France	25722812.46525	12.264846756177617	1764511.029664531	882255.5148322653	2646766.544496748	5639377.250807276	4146600.9197110673	7132153.581904658	2581860851.461448	1753647146.488658	3410074556.4347377
Paris	historical	2022	France	25722812.46525	12.370452756325184	1864817.256327661	932408.6281638304	2797225.884491083	5959955.951222532	4382320.552369871	7537591.350077134	2728630531.8012304	1853335799.7218916	3603925263.879781
Paris	historical	2023	France	25722812.46525	12.477170401966776	1966089.8086774005	983044.9043387002	2949134.713016037	6283623.028533932	4620311.05039174	7946935.0066748895	2876814155.3911653	1953984829.0909016	3799643481.69104
Oslo	historical	1950	Norway	2265279.93225	3.411228138561357	-1698.8353047568623	-849.4176523784312	-2548.252957131619	-5429.477633996316	-3992.262966182701	-6866.692301815538	-3359375.568605196	-2281749.3733391096	-4437001.763870352
Oslo	historical	1951	Norway	2265279.93225	3.3724688656438566	-2234.156733068929	-1117.0783665344643	-3351.235099600029	-7140.364918882636	-5250.268322716183	-9030.461515056048	-4417951.242532542	-3000753.346333383	-5835149.138727582
Oslo	historical	1952	Norway	2265279.93225	3.331896741179234	-2900.8353485831617	-1450.4176742915809	-4351.253022872	-9271.069774067146	-6816.963069173352	-11725.17647896544	-5736280.245232096	-3896186.5345357456	-7576373.955926144
Oslo	historical	1953	Norway	2265279.93225	3.289522924057681	-3704.7290584335233	-1852.3645292167616	-5557.093587648736	-11840.314070750048	-8706.11328732159	-14974.514854183451	-7325946.342391084	-4975916.843616786	-9675975.841163635
Oslo	historical	1954	Norway	2265279.93225	3.245565934566499	-4627.020634755937	-2313.5103173779685	-6940.530952133127	-14787.957948677937	-10873.498491678523	-18702.417405680462	-9149739.255073205	-6214670.371058038	-12084808.139086615
Oslo	historical	1955	Norway	2265279.93225	3.199563831399212	-5671.630153852535	-2835.8150769262675	-8507.445230779047	-18126.52997171301	-13328.330861556027	-22924.72908187192	-11215410.769764982	-7617712.272123476	-14813109.267405294
Oslo	historical	1956	Norway	2265279.93225	3.1505924671158043	-6863.030780075422	-3431.515390037711	-10294.546170113104	-21934.246373119808	-16128.122333177778	-27740.370413066103	-13571355.54260287	-9217913.083035922	-17924798.002169937
Oslo	historical	1957	Norway	2265279.93225	3.097645851449743	-8248.597910163015	-4124.298955081507	-12372.896865245662	-26362.518920884493	-19384.205088884824	-33340.83275288224	-16311256.433791084	-11078903.917134792	-21543608.950444177
Oslo	historical	1958	Norway	2265279.93225	3.040308749804076	-9855.730122087609	-4927.865061043804	-14783.595183131602	-31498.913470192067	-23160.96578690487	-39836.86115348361	-19489292.982204624	-13237484.508886876	-25741101.45552968
Oslo	historical	1959	Norway	2265279.93225	2.9763650498134595	-11814.087420575384	-5907.043710287691	-17721.131130865848	-37757.823396166925	-27763.105438352137	-47752.54135397055	-23361862.40946037	-15867804.544084491	-30855920.274846204
Oslo	historical	1960	Norway	2265279.93225	2.913633294414772	-14100.471094880544	-7050.235547440272	-21150.706642321773	-45065.10561924939	-33136.10707297042	-56994.10416552533	-27883090.237972084	-18938705.23789886	-36827475.23804665
Oslo	historical	1961	Norway	2265279.93225	2.872719364388989	-15217.548312620576	-7608.774156310287	-22826.32246893413	-48635.28440714371	-35761.238534658245	-61509.33027962637	-30092063.58754718	-20439080.36809215	-39745046.80700783
Oslo	historical	1962	Norway	2265279.93225	2.850209610971234	-15273.628682866134	-7636.814341433067	-22910.443024300883	-48814.51727044426	-35893.0274047308	-61736.00713615256	-30202960.167782526	-20514403.35514187	-39891516.98042268
Oslo	historical	1963	Norway	2265279.93225	2.8455511817586814	-14477.079918712128	-7238.539959356064	-21715.61987807082	-46268.74742020955	-34021.137808969805	-58516.35703144208	-28627818.392702173	-19444538.231458552	-37811098.55394893
Oslo	historical	1964	Norway	2265279.93225	2.853731187912352	-13326.157564349429	-6663.0787821747135	-19989.236346527392	-42590.39957566728	-31316.470276218806	-53864.32887510976	-26351917.704871517	-17898704.82814221	-34805130.581605285
Oslo	historical	1965	Norway	2265279.93225	2.8740768384506072	-12186.313088160412	-6093.156544080206	-18279.469632244454	-38947.45662976689	-28637.83575717376	-49257.07750235109	-24097923.05653848	-16367750.407799484	-31828095.70527672
Oslo	historical	1966	Norway	2265279.93225	2.913807724153449	-11003.529396603504	-5501.764698301752	-16505.294094905687	-35167.27995154279	-25858.294082013457	-44476.2658210767	-21759017.910617813	-14779123.223373013	-28738912.597867243
Oslo	historical	1967	Norway	2265279.93225	2.986804700430944	-8905.209242005036	-4452.604621002518	-13357.813863012258	-28461.048737446366	-20927.241718710196	-35994.855756192665	-17609677.80523359	-11960815.477813708	-23258540.132661268
Oslo	historical	1968	Norway	2265279.93225	3.091720630307905	-5396.429670374475	-2698.214835187237	-8094.644505559802	-17246.98922651262	-12681.609725369708	-21812.368727648893	-10671213.355173666	-7248083.42760795	-14094343.282745624
Oslo	historical	1969	Norway	2265279.93225	3.2144101723501217	-832.0856065848616	-416.0428032924308	-1248.1284098790863	-2659.3455986440827	-1955.4011754723365	-3363.290021815235	-1645414.3906325062	-1117595.5703769256	-2173233.210882341
Oslo	historical	1970	Norway	2265279.93225	3.334051383592015	3890.8256988192097	1945.4128494096049	5836.238548233089	12435.078933435863	9143.44039223148	15726.717474633884	7693944.644152617	5225868.025697883	10162021.262607835
Oslo	historical	1971	Norway	2265279.93225	3.430058705770401	7717.764713386502	3858.882356693251	11576.64707008039	24665.976023977477	18136.74707645803	31195.20497150349	15261556.049493302	10365928.20330097	20157183.895679846
Oslo	historical	1972	Norway	2265279.93225	3.490572080804785	10204.284337648318	5102.142168824159	15306.426506472277	32612.89274312416	23980.06819347382	41245.71729277408	20178544.325649194	13705636.636820149	26651452.0144746
Oslo	historical	1973	Norway	2265279.93225	3.519700166009621	11523.630260928092	5761.815130464046	17285.44539139227	36829.52231392687	27080.531113180183	46578.513514672	22787495.55758691	15477684.06556772	30097307.049606346
Oslo	historical	1974	Norway	2265279.93225	3.531883252946784	12110.52810147004	6055.264050735021	18165.79215220498	38705.24781229845	28459.74103845304	48950.754586141	23948061.423663206	16265961.643812262	31630161.203512587
Oslo	historical	1975	Norway	2265279.93225	3.541530040203469	12588.13127342253	6294.065636711265	18882.196910134666	40231.66754985775	29582.108492542928	50881.22660717446	24892501.6662528	16907442.7428077	32877560.589699507
Oslo	historical	1976	Norway	2265279.93225	3.5560133368810294	13350.327520779196	6675.163760389598	20025.49128116897	42667.64675641016	31373.26967383042	53962.02383898998	26399712.780058164	17931168.11800923	34868257.44210789
Oslo	historical	1977	Norway	2265279.93225	3.5658057967037906	14159.749386822785	7079.874693411392	21239.624080234407	45254.5590402864	33275.41105903331	57233.707021538045	28000310.57424642	19018323.435796496	36982297.71269647
Oslo	historical	1978	Norway	2265279.93225	3.553928674091862	14460.66884427041	7230.334422135205	21691.003266405583	46216.29762628847	33982.571784035455	58450.02346854092	28595366.18124791	19422496.09546152	37768236.26703444
Oslo	historical	1979	Norway	2265279.93225	3.514956785836125	13998.61687773066	6999.30843886533	20997.92531659575	44739.57954122675	32896.74966266782	56582.40941978669	27681677.79516725	18801902.220263954	36561453.37007021
Oslo	historical	1980	Norway	2265279.93225	3.466992715626742	13239.772015913824	6619.886007956912	19859.65802387022	42314.31136285912	31113.46423739867	53515.15848832132	26181093.90571505	17782678.17714249	34579509.6342876
Oslo	historical	1981	Norway	2265279.93225	3.4412946338131047	13202.514231410758	6601.257115705379	19803.771347113787	42195.235483584	31025.90844381491	53364.56252335462	26107418.19939142	17732636.28891091	34482200.10987179
Oslo	historical	1982	Norway	2265279.93225	3.460537303656404	14666.483564518996	7333.241782259498	21999.725346778665	46874.081472203296	34466.23637662647	59281.92656778379	29002356.158986334	19698931.13753959	38305781.180438325
Oslo	historical	1983	Norway	2265279.93225	3.53050603598836	17672.72552897972	8836.36276448986	26509.08829346413	56482.03079060264	41530.90499309808	71433.15658811454	34947073.56651754	23736692.007760625	46157455.12526967
Oslo	historical	1984	Norway	2265279.93225	3.638946601072058	21789.588870178188	10894.794435089094	32684.383305265263	69639.52602909153	51205.5338449245	88073.51821324683	43087998.16880066	29266157.00216757	56909839.335442126
Oslo	historical	1985	Norway	2265279.93225	3.7589130135285194	25978.88230567051	12989.441152835256	38968.32345850362	83028.50784892746	61050.37341832712	105006.6422795216	51372150.24494007	34892904.71832636	67851395.771563
Oslo	historical	1986	Norway	2265279.93225	3.867707961640287	29283.999738633876	14641.999869316936	43925.99960794971	93591.6631646742	68817.39938579325	118365.92694354868	57907881.35706959	39332092.91411673	76483669.80000657
Oslo	historical	1987	Norway	2265279.93225	3.953586478771847	31404.12092544121	15702.060462720605	47106.1813881569	100367.57047769988	73799.68417478919	126935.45678062216	62100332.08933941	42179682.186515786	82020981.99215978
Oslo	historical	1988	Norway	2265279.93225	4.01143468615669	32468.155137033515	16234.077568516755	48702.23270554785	103768.22381795423	76300.16457203547	131236.28306388104	64204415.11880122	43608813.89146269	84800016.34613048
Oslo	historical	1989	Norway	2265279.93225	4.049602342839124	33153.67252611671	16576.836263058354	49730.50878917256	105959.13739346192	77911.13043637824	134007.1443505542	65559997.00616319	44529549.92077328	86590444.09154873
Oslo	historical	1990	Norway	2265279.93225	4.082549453872953	34073.81811771495	17036.909058857476	51110.72717656923	108899.9227042112	80073.47257663347	137726.37283179795	67379546.32405125	45765421.12096058	88993671.52714099
Oslo	historical	1991	Norway	2265279.93225	4.126160063653458	35714.69435811575	17857.347179057873	53572.04153717133	114144.16316853526	83929.5317415761	144358.79459549743	70624310.27360834	47969324.18488804	93279296.3623293
Oslo	historical	1992	Norway	2265279.93225	4.1898147544182525	38273.55667969988	19136.77833984994	57410.33501954782	122322.28714831675	89942.85819729748	154701.71609934125	75684353.19977637	51406197.95504412	99962508.44450612
Oslo	historical	1993	Norway	2265279.93225	4.260389597462329	41321.54905831276	20660.77452915638	61982.32358746795	132063.67079036497	97105.64028703724	167021.70129369633	81711630.30035284	55500034.87988698	107923225.72081693
Oslo	historical	1994	Norway	2265279.93225	4.316596970947192	44185.86061619073	22092.930308095365	66278.79092428541	141218.0105293424	103836.7724480504	178599.2486106399	87375686.28121781	59347165.372133344	115404207.19030072
Oslo	historical	1995	Norway	2265279.93225	4.347697298433661	46398.52842674172	23199.26421337086	69597.792640112	148289.69685186393	109036.54180284456	187542.8519008906	91751144.08068444	62319056.3941742	121183231.76719396
Oslo	historical	1996	Norway	2265279.93225	4.36045532196476	48129.98232220779	24064.99116110389	72194.97348331526	153823.4235017824	113105.458457192	194541.38854637335	95175021.54444592	64644616.63528952	125705426.45360368
Oslo	historical	1997	Norway	2265279.93225	4.372148224428503	49975.438802317	24987.7194011585	74963.15820347473	159721.5024122083	117442.28118544648	202000.72363897183	98824334.33824211	67123296.6787396	130525371.9977479
Oslo	historical	1998	Norway	2265279.93225	4.402264646576853	52714.24987914025	26357.124939570123	79071.37481870553	168474.74261373086	123878.48721597674	213070.99801148285	104240218.38112096	70801864.24837483	137678572.513863
Oslo	historical	1999	Norway	2265279.93225	4.456927127446453	56356.59954796449	28178.29977398225	84534.89932194464	180115.69215529037	132438.00893771776	227793.37537286687	111442812.09665816	75693997.73009188	147191626.46322146
Oslo	historical	2000	Norway	2265279.93225	4.531223291308826	60473.950255412994	30236.975127706497	90710.92538312062	193274.7450162964	142113.78310022366	244435.7069323905	119584700.44525497	81224117.31863412	157945283.5718784
Oslo	historical	2001	Norway	2265279.93225	4.613287309279957	64397.19677750092	32198.59838875046	96595.79516624864	205813.4409008876	151333.41242712736	260293.4693746584	127342755.90773536	86493530.58556752	168191981.22989982
Oslo	historical	2002	Norway	2265279.93225	4.690949548724919	67567.54982788299	33783.774913941495	101351.32474182348	215945.8892499145	158783.7420955203	273108.0364043032	133611996.10511486	90751713.2744456	176472278.93578678
Oslo	historical	2003	Norway	2265279.93225	4.752320518042608	69712.40594688065	34856.202973440326	104568.6089203204	222800.8494062269	163824.15397516522	281777.5448372919	137853359.12845445	93632524.67018352	182074193.5867197
Oslo	historical	2004	Norway	2265279.93225	4.788976261567737	70767.79392055642	35383.89696027821	106151.69088083466	226173.8693700987	166304.31571330695	286043.4230268892	139940344.58504403	95050043.3907002	184830645.7793878
Oslo	historical	2005	Norway	2265279.93225	4.801414511709416	70983.56354220737	35491.781771103684	106475.34531331137	226863.46908089516	166811.37432418816	286915.5638376034	140367019.96281126	95339849.11678076	185394190.8088412
Oslo	historical	2006	Norway	2265279.93225	4.80562887770731	70929.97820386071	35464.989101930354	106394.96730579082	226692.2103395384	166685.44877907308	286698.9719000043	140261057.20351723	95267877.2712164	185254237.13581783
Oslo	historical	2007	Norway	2265279.93225	4.81664083665676	70967.93922813563	35483.96961406781	106451.90884220308	226813.5337731208	166774.65718611926	286852.410360123	140336123.53699365	95318863.69886369	185353383.37512323
Oslo	historical	2008	Norway	2265279.93225	4.835410521773848	71089.81234383333	35544.906171916664	106634.7185157497	227203.04025089077	167061.0590080089	287345.02149377315	140577122.51211417	95482554.61380485	185671690.41042277
Oslo	historical	2009	Norway	2265279.93225	4.858149342460885	71334.03832760999	35667.019163804995	107001.0574914146	227983.5864950404	167634.99006988405	288332.1829201982	141060069.1525688	95810580.81144454	186309557.4936924
Oslo	historical	2010	Norway	2265279.93225	4.8796054687357655	71833.63294013849	35916.81647006924	107750.44941020723	229580.29087668148	168809.03740932574	290351.54434403754	142047996.54661098	96481599.17965709	187614393.91356435
Oslo	historical	2011	Norway	2265279.93225	4.895334099147712	72595.21257619123	36297.606288095616	108892.8188642864	232014.2993935052	170598.74955405	293429.8492329619	143553988.3374207	97504496.3683634	189603480.30647996
Oslo	historical	2012	Norway	2265279.93225	4.91006735050984	73860.81968764061	36930.40984382031	110791.22953146035	236059.17972169784	173572.92626595675	298545.4331774402	146056673.3226922	99204365.8173664	192908980.82801569
Oslo	historical	2013	Norway	2265279.93225	4.924568379186061	75545.97112504678	37772.98556252339	113318.95668756956	241444.92371564935	177533.03214385902	305356.8152874328	149388989.61749002	101467736.03666602	197310243.19831583
Oslo	historical	2014	Norway	2265279.93225	4.943083341488625	77694.10693302896	38847.05346651448	116541.1603995448	248310.3657579606	182581.15129261996	314039.58022330655	153636838.08825374	104352952.4669954	202920723.70950365
Oslo	historical	2015	Norway	2265279.93225	4.97669749873137	80765.77266262664	40382.88633131332	121148.65899394244	258127.40942975495	189799.56575717096	326455.2531023324	159710928.24757445	108478585.67816684	210943270.81698537
Oslo	historical	2016	Norway	2265279.93225	5.003316501379694	83546.83030534282	41773.41515267141	125320.2454580108	267015.6696558584	196335.0512175466	337696.2880941786	165210353.10274652	112213895.6965698	218206810.50891787
Oslo	historical	2017	Norway	2265279.93225	5.027839875989955	86280.2037054706	43140.1018527353	129420.30555820074	275751.53104268655	202758.4787078524	348744.5833775105	170615484.36799848	115885159.78284802	225345808.95317215
Oslo	historical	2018	Norway	2265279.93225	5.051698680832237	89029.29720088353	44514.64860044177	133543.94580133108	284537.63385402807	209218.84842207667	359856.4192859691	176051701.46241996	119577537.9332425	232525864.9915997
Oslo	historical	2019	Norway	2265279.93225	5.075477796471494	91816.91698852729	45908.45849426364	137725.37548278522	293446.8666953001	215769.754923011	371123.9784675872	181564102.68397012	123321661.73720606	239806543.63072568
Oslo	historical	2020	Norway	2265279.93225	5.099169238127409	94623.65026666185	47311.82513333092	141935.47539999144	302417.1862522342	222365.57812665676	382468.79437784414	187114300.03139183	127091457.36164656	247137142.7011257
Oslo	historical	2021	Norway	2265279.93225	5.122341128199335	97422.30000202789	48711.15000101394	146133.45000304029	311361.6708064763	228942.40500474343	393780.9366081932	192648512.511994	130850395.77196984	254446629.25201708
Oslo	historical	2022	Norway	2265279.93225	5.144020400745637	100173.23748196842	50086.61874098421	150259.85622295077	320153.6669923049	235407.10808258416	404900.2259021121	198088376.0084833	134545250.62539202	261631501.3915648
Oslo	historical	2023	Norway	2265279.93225	5.163499551043532	102844.07911983746	51422.03955991873	154266.11867975403	328689.6768670419	241683.5859316569	415695.7678024084	203369853.33636305	138132526.6941665	268607179.97859764
New_York	historical	1950	United States	148138773.6714	11.733914421296378	833907.1079157706	416953.5539578853	1250860.6618736156	2665167.116898712	1959681.703602011	3370652.530195503	1438729937.6325345	977211706.9239136	1900248168.3411613
New_York	historical	1951	United States	148138773.6714	11.657011091202987	737898.3468656674	368949.1734328337	1106847.520298347	2358323.1165827108	1734061.1151340895	2982585.118031145	1273087173.004782	864704109.4050618	1681470236.604508
New_York	historical	1952	United States	148138773.6714	11.579390230884943	642385.5715339765	321192.78576698824	963578.3573010348	2053064.286622509	1509606.093105048	2596522.480140577	1108300126.592007	752777731.3600776	1463822521.8238602
New_York	historical	1953	United States	148138773.6714	11.501761654344156	547785.726737547	273892.8633687735	821678.5901062891	1750723.1826531263	1287296.4578331243	2214149.9074731297	945088148.2889004	641921168.4039717	1248255128.173761
New_York	historical	1954	United States	148138773.6714	11.424633210639444	454454.9793730995	227227.48968654976	681682.4690596209	1452438.1140761808	1067969.20152675	1836907.026626036	784065728.5731533	532551793.7161446	1035579663.4299072
New_York	historical	1955	United States	148138773.6714	11.347972122824633	362186.7692824969	181093.38464124844	543280.1539237961	1157548.9146267208	851138.9078141366	1463958.9214400277	624876491.6796402	424427550.35438186	825325433.0049049
New_York	historical	1956	United States	148138773.6714	11.271352223733633	270289.98850265204	135144.99425132602	405434.98275398987	863846.8032541997	635181.4729812597	1092512.1335275949	466328077.3238855	316738565.38922954	615917589.2584696
New_York	historical	1957	United States	148138773.6714	11.193982946934568	177970.8349431688	88985.4174715844	266956.25241476565	568794.7884782553	418231.4621164219	719358.1148399913	307050948.27425057	208554624.0661164	405547272.4823431
New_York	historical	1958	United States	148138773.6714	11.11432729021007	83964.60258658584	41982.30129329292	125946.9038799242	268350.869866903	197316.81607850504	339384.9236552128	144863122.3982405	98393684.18370374	191332560.61284
New_York	historical	1959	United States	148138773.6714	11.02696093112609	-15330.963112122978	-7665.481556061489	-22996.4446681995	-48997.75810655133	-36027.76331360129	-61967.7528992254	-26450326.89231761	-17965546.14948269	-34935107.635131314
New_York	historical	1960	United States	148138773.6714	10.941233435108968	-104566.33715884257	-52283.16857942128	-156849.50573822032	-334194.0135596511	-245730.89232324943	-422657.1347958428	-180407048.11233887	-122535769.0944322	-238278327.13025808
New_York	historical	1961	United States	148138773.6714	10.867602691804866	-180827.8947416983	-90413.94737084916	-271241.84211250744	-577925.9515944375	-424945.5526429247	-730906.3505458956	-311980199.29839873	-211902661.58255076	-412057737.01419497
New_York	historical	1962	United States	148138773.6714	10.81270726454802	-240346.6300649774	-120173.3150324887	-360519.94509743154	-768147.8296875464	-564814.5806526399	-971481.0787225452	-414667159.92837214	-281649524.7368269	-547684795.1198249
New_York	historical	1963	United States	148138773.6714	10.777090721690875	-281098.45732392126	-140549.22866196063	-421647.68598585547	-898390.6696072133	-660581.3747111933	-1136199.964503256	-484975799.02512825	-329404439.2806239	-640547158.7695162
New_York	historical	1964	United States	148138773.6714	10.757207562109944	-304881.6177735791	-152440.80888678954	-457322.4266603612	-974401.6504043284	-716471.8017679242	-1232331.4990408325	-526008600.6713013	-357274669.188092	-694742532.1545416
New_York	historical	1965	United States	148138773.6714	10.754451107343048	-310407.01603745826	-155203.50801872913	-465610.5240561875	-992060.823255716	-729456.4876880298	-1254665.1588234007	-535541504.06561154	-363749591.65561926	-707333416.4756045
New_York	historical	1966	United States	148138773.6714	10.772975320738656	-291853.7703032488	-145926.8851516244	-437780.6554548701	-932764.6498892315	-685856.3602126482	-1179672.939565756	-503531811.5894851	-342008022.64776504	-665055600.53118
New_York	historical	1967	United States	148138773.6714	10.814156648959992	-247731.7399193559	-123865.86995967796	-371597.6098791035	-791750.6407823836	-582169.5888105672	-1001331.6927539626	-427408601.43835306	-290303745.01889044	-564513457.8577524
New_York	historical	1968	United States	148138773.6714	10.869899080700982	-186762.23774627392	-93381.11887313696	-280143.35661934584	-596892.1118370238	-438891.2587037925	-754892.9649701897	-322218650.15186745	-218856804.79818287	-425580495.5056656
New_York	historical	1969	United States	148138773.6714	10.93266444300499	-116400.85738855416	-58200.428694277085	-174601.28608284175	-372017.14021380304	-273542.0148631638	-470492.2655643867	-200825004.0098172	-136404018.45281827	-265245989.5668161
New_York	historical	1970	United States	148138773.6714	10.993240038403547	-45584.10244981111	-22792.051224905557	-68376.15367479638	-145686.79142972597	-107122.64075712394	-184250.9421023409	-78645705.56130725	-53417602.68104565	-103873808.44154288
New_York	historical	1971	United States	148138773.6714	11.04779708765115	23863.89752389123	11931.948761945616	35795.846285895605	76269.01648652219	56080.15918140231	96457.8737917368	41172096.35268537	27964841.421588905	54379351.28385949
New_York	historical	1972	United States	148138773.6714	11.094730507084623	89525.04325529088	44762.52162764544	134287.5648828634	286122.03824372246	210383.8516498216	361860.2248377838	154456484.0334142	104909670.99501392	204003297.07178843
New_York	historical	1973	United States	148138773.6714	11.134394096914756	149439.8937580784	74719.9468790392	224159.84063713503	477609.90045076935	351183.7503315133	604036.0505702075	257826857.43467128	175120720.6122543	340532994.2571841
New_York	historical	1974	United States	148138773.6714	11.16866087686496	204352.1029318961	102176.05146594808	306528.15439776506	653109.3209702551	480227.4418899469	825991.2000506634	352566233.71520764	239469439.01059976	465663028.419963
New_York	historical	1975	United States	148138773.6714	11.19958152025634	255637.6291009554	127818.8145504777	383456.4436514164	817017.8626065891	600748.4283872023	1033287.2968261142	441048537.27912647	299568239.0956624	582528835.4625663
New_York	historical	1976	United States	148138773.6714	11.228199652828636	305404.4142678317	152702.20713391586	458106.62140173727	976072.5079999616	717700.3735293793	1234444.642470568	526910575.1963206	357887306.79444027	695933843.5982002
New_York	historical	1977	United States	148138773.6714	11.253670525614623	352854.2935860937	176427.14679304685	529281.4403791382	1127722.3223011354	829207.5899273125	1426237.0546749677	608775283.224604	413491314.8689441	804059251.5802426
New_York	historical	1978	United States	148138773.6714	11.274947545700904	393648.5518302827	196824.27591514136	590472.8277454234	1258100.7716495837	925074.096801162	1591127.4464980063	679157127.9915844	461295952.0438622	897018303.939306
New_York	historical	1979	United States	148138773.6714	11.289933481974863	419937.95101395866	209968.97550697933	629906.9265209393	1342121.6914406412	986854.1848828158	1697389.1979984343	724513913.2844379	492103110.78663325	956924715.782254
New_York	historical	1980	United States	148138773.6714	11.297156450989847	428771.4816123111	214385.74080615555	643157.2224184698	1370353.6552329925	1007612.9817889318	1733094.3286769758	739754297.7423728	502454658.8574437	977053936.6273006
New_York	historical	1981	United States	148138773.6714	11.299769289657116	424524.931521569	212262.4657607845	636787.3972823668	1356781.6811430042	997633.5890757084	1715929.7732102254	732427775.7722156	497478351.03692347	967377200.5075324
New_York	historical	1982	United States	148138773.6714	11.307227296438402	419940.55845851207	209970.27922925603	629910.8376877846	1342130.0248334815	986860.31237751	1697399.7372893114	724518411.8772469	492106166.3132271	956930657.4413416
New_York	historical	1983	United States	148138773.6714	11.32889366401212	427741.6845221141	213870.84226105703	641612.5267831722	1367062.4237327557	1005192.958626971	1728931.8888384064	737977601.1663396	501247894.0238594	974707308.308839
New_York	historical	1984	United States	148138773.6714	11.361915975048648	446020.9008019864	223010.4504009932	669031.3512029474	1425482.7989631463	1048149.1168846644	1802816.4810415893	769514513.9096249	522668342.3837521	1016360685.4354212
New_York	historical	1985	United States	148138773.6714	11.398081054285829	466820.93591813097	233410.46795906549	700231.4038771802	1491959.71119423	1097029.1994076108	1886890.22298106	805400565.1751826	547042805.2309737	1063758325.1193756
New_York	historical	1986	United States	148138773.6714	11.431342843987988	486071.1171645331	243035.55858226656	729106.675746795	1553483.2904576573	1142267.1253366368	1964699.455578972	838612672.1367134	569601076.1652436	1107624268.1081245
New_York	historical	1987	United States	148138773.6714	11.45959622400522	500701.1444132092	250350.5722066046	751051.7166197927	1600240.8575444045	1176647.6893710042	2023834.0257181495	863853682.785541	586745232.5878199	1140962132.9832156
New_York	historical	1988	United States	148138773.6714	11.47784419820566	504507.6624919591	252253.83124597956	756761.4937379231	1612406.4893240796	1185593.0068560834	2039219.971792454	870421022.7998703	591205890.1285313	1149636155.471156
New_York	historical	1989	United States	148138773.6714	11.485276750905854	496870.4859715959	248435.24298579796	745305.72895739	1587998.073164988	1167645.6420332333	2008350.5042971536	857244693.6925597	582256286.2305689	1132233101.1544971
New_York	historical	1990	United States	148138773.6714	11.488544046985853	483960.506735542	241980.253367771	725940.7601033039	1546737.7795265515	1137307.190828496	1956168.3682249985	834971261.2624761	567127763.2501756	1102814759.274732
New_York	historical	1991	United States	148138773.6714	11.495972834482188	477728.11363693984	238864.05681846992	716592.170455394	1526819.0511833942	1122661.0670467832	1930977.03532046	824218588.1542484	559824350.8673104	1088612825.441124
New_York	historical	1992	United States	148138773.6714	11.510295130989755	485486.9985577287	242743.49927886436	728230.4978365717	1551616.4473901908	1140894.4466106475	1962338.448170283	837604899.305979	568916578.4131439	1106293220.198707
New_York	historical	1993	United States	148138773.6714	11.535082433587595	509284.34354845085	254642.17177422543	763926.515322659	1627672.761980583	1196818.207338856	2058527.316622828	878662173.3708388	596803430.4352852	1160520916.3063216
New_York	historical	1994	United States	148138773.6714	11.569992458237737	547136.0394701523	273568.0197350762	820704.059205212	1748646.7821463314	1285769.6927548256	2211523.871538296	943967250.6339447	641159834.2007132	1246774667.0670786
New_York	historical	1995	United States	148138773.6714	11.607229865779429	590572.2235378659	295286.1117689329	885858.3353067966	1887468.826426664	1387844.725313915	2387092.9275398958	1018907178.3566868	692060404.7464844	1345753951.9668658
New_York	historical	1996	United States	148138773.6714	11.637478648780451	628051.7164309764	314025.8582154882	942077.5746464868	2007253.2857131269	1475921.5336127689	2538585.03781399	1083570098.1960268	735980643.4362147	1431159552.9558234
New_York	historical	1997	United States	148138773.6714	11.657327091804204	651318.5048968804	325659.2524484402	976977.7573453122	2081613.9416502423	1530598.4865076493	2632629.396793015	1123712009.4481096	763245764.2818986	1484178254.6142774
New_York	historical	1998	United States	148138773.6714	11.674381950693292	666051.3850039709	333025.69250198547	999077.0775059722	2128700.226472617	1565220.7547593492	2692179.69818605	1149130470.9007776	780510448.5383658	1517750493.2631657
New_York	historical	1999	United States	148138773.6714	11.697752053702253	682209.6624722815	341104.83123614074	1023314.49370844	2180342.0812613587	1603192.70680983	2757491.455713026	1177008153.335068	799445480.6970562	1554570825.97307
New_York	historical	2000	United States	148138773.6714	11.730284889548908	706398.3620970335	353199.1810485168	1059597.543145546	2257649.1652619573	1660036.1509280151	2855262.1795961857	1218740626.85904	827790940.5500565	1609690313.1679373
New_York	historical	2001	United States	148138773.6714	11.766110384141967	736084.9087435523	368042.45437177614	1104127.363115337	2352527.368344331	1729799.535547345	2975255.201141432	1269958469.9495168	862579037.0247922	1677337902.8742492
New_York	historical	2002	United States	148138773.6714	11.80378342311895	766133.8901214106	383066.9450607053	1149200.8351821152	2448563.912827935	1800414.6417853176	3096713.1838707128	1321801617.33764	897791851.6234868	1745811383.0517704
New_York	historical	2003	United States	148138773.6714	11.846346520017166	796917.1356405282	398458.5678202641	1195375.703460791	2546947.165507032	1872755.268755237	3221139.062259	1374911581.8473914	933865111.5979372	1815958052.0968237
New_York	historical	2004	United States	148138773.6714	11.891775309931797	825848.1247014605	412924.06235073024	1238772.1870521866	2639410.6065457733	1940743.093048419	3338078.120043285	1424825870.491973	967767810.0338398	1881883930.9500809
New_York	historical	2005	United States	148138773.6714	11.933373715307088	845221.5852078319	422610.792603916	1267832.3778117446	2701328.18632412	1986270.7252383835	3416385.647410026	1458250669.6829937	990470545.4233502	1926030793.942597
New_York	historical	2006	United States	148138773.6714	11.96734735718616	854196.5601074398	427098.2800537199	1281294.8401611394	2730012.20610322	2007361.916252447	3452662.495954249	1473735086.298473	1000987844.602114	1946482327.994775
New_York	historical	2007	United States	148138773.6714	11.999836297746022	863593.193181526	431796.596590763	1295389.789772285	2760043.8454080345	2029444.0039765916	3490643.686839669	1489946984.7081378	1011999262.7306892	1967894706.6855657
New_York	historical	2008	United States	148138773.6714	12.038508013910306	885266.6938661118	442633.3469330559	1327900.0407991195	2829312.353595952	2080376.730585392	3578247.9766067136	1527340015.649165	1037397293.7559036	2017282737.5423172
New_York	historical	2009	United States	148138773.6714	12.083209648118936	922525.8861484112	461262.94307420566	1383788.829222612	2948392.732130141	2167935.8324487004	3728849.631811843	1591622853.4852984	1081059373.7923677	2102186333.1781693
New_York	historical	2010	United States	148138773.6714	12.13041518655838	969405.685651326	484702.8428256629	1454108.5284769828	3098220.571341492	2278103.361280574	3918337.7814026647	1672504009.6413927	1135995335.433198	2209012683.849617
New_York	historical	2011	United States	148138773.6714	12.18123006668769	1021812.589026305	510906.2945131525	1532718.8835394029	3265713.034527796	2401259.584211752	4130166.4848441966	1762921011.8571663	1197408218.253761	2328433805.4606056
New_York	historical	2012	United States	148138773.6714	12.235266070996436	1077876.8411165464	538938.4205582732	1616815.2616748458	3444894.3842083	2533010.5766238472	4356778.191793039	1859647993.9724889	1263106954.9145567	2456189033.030385
New_York	historical	2013	United States	148138773.6714	12.289028194433632	1134552.1290077632	567276.0645038816	1701828.1935116388	3626028.604308692	2666197.5031682104	4585859.705449341	1957429188.831052	1329521732.165961	2585336645.496149
New_York	historical	2014	United States	148138773.6714	12.341963876498331	1192430.734572898	596215.367286449	1788646.1018593754	3811008.627694892	2802212.226246333	4819805.029143664	2057286453.2488415	1397346613.8605287	2717226292.636983
New_York	historical	2015	United States	148138773.6714	12.404775450260264	1270231.273727128	635115.636863564	1905346.9105906768	4059659.150831784	2985043.4932587417	5134274.808405197	2191514790.892891	1488516957.5892084	2894512624.196413
New_York	historical	2016	United States	148138773.6714	12.46880187942343	1353944.26560384	676972.1328019201	2030916.398405829	4327205.872869745	3181769.024169058	5472642.721570862	2335943812.349242	1586615792.467865	3085271832.230483
New_York	historical	2017	United States	148138773.6714	12.5334223839555	1440362.5474939102	720181.2737469551	2160543.82124082	4603398.701790488	3384851.986610813	5821945.416970478	2485040238.2386203	1687884813.8655243	3282195662.611715
New_York	historical	2018	United States	148138773.6714	12.598672960264336	1528441.5468305985	764220.7734152991	2292662.3202456976	4884899.183670702	3591837.635051552	6177960.732289243	2637001880.032484	1791099942.3480468	3482903817.7166767
New_York	historical	2019	United States	148138773.6714	12.66469504019243	1617581.9534858358	808790.9767429179	2426372.930229031	5169791.923341095	3801317.59069181	6538266.25598971	2790794755.150396	1895558878.0215545	3686030632.279472
New_York	historical	2020	United States	148138773.6714	12.731882922629431	1707970.1187570128	853985.0593785064	2561955.178135644	5458672.499547656	4013729.779079106	6903615.220016124	2946740373.2518253	2001479996.1315253	3892000750.372348
New_York	historical	2021	United States	148138773.6714	12.80070274213378	1800152.5705630393	900076.2852815196	2700228.8558445717	5753287.615519483	4230358.5408233	7276216.690215377	3105781652.4047647	2109503743.8881707	4102059560.9218616
New_York	historical	2022	United States	148138773.6714	12.871307339641564	1894368.5902815824	947184.2951407912	2841552.8854229143	6054402.014540331	4451766.187161912	7657037.841918588	3268331421.9023414	2219910522.5028534	4316752321.301106
New_York	historical	2023	United States	148138773.6714	12.943650108534008	1990803.782161232	995401.8910806158	2986205.673241665	6362608.887787332	4678388.888078479	8046828.887495657	3434709902.5285635	2332917831.793796	4536501973.262792
Mexico_City	historical	1950	Mexico	52407937.2663	18.24677210027276	134155.6603636076	67077.8301818038	201233.4905453846	428761.4905220835	315265.8018545108	542257.1791897606	75941637.57640712	51580950.21274465	100302324.94003671
Mexico_City	historical	1951	Mexico	52407937.2663	18.25273703711773	163845.78212564206	81922.89106282103	245768.67318844167	523651.1196735883	385037.58799518895	662264.6513518356	92748356.4307606	62996381.2744676	122500331.58703306
Mexico_City	historical	1952	Mexico	52407937.2663	18.259877917293235	192939.49851243867	96469.74925621934	289409.2477686574	616634.6372456838	453407.8215042478	779861.4529872279	109217467.45899872	74182502.92138825	144252431.99662387
Mexico_City	historical	1953	Mexico	52407937.2663	18.268077507131206	221534.39465410064	110767.19732705032	332301.5919811604	708023.9253145201	520605.8274371303	895442.0231918392	125404210.77970149	85176835.25313604	165631586.30627927
Mexico_City	historical	1954	Mexico	52407937.2663	18.277099240402464	250004.148914736	125002.074457368	375006.2233721093	799013.2599315009	587509.7499496235	1010516.7699133548	141520114.90250328	96123052.30508158	186917177.4999199
Mexico_City	historical	1955	Mexico	52407937.2663	18.286435717046505	278481.33668898244	139240.66834449122	417722.0050334721	890026.3520579771	654431.1412191002	1125621.5628968491	157640226.92226487	107072127.4376679	208208326.4068628
Mexico_City	historical	1956	Mexico	52407937.2663	18.295512104668077	307238.6024240023	153619.30121200116	460857.9036360071	981934.5733471164	722010.7156964088	1241858.4309978257	173918882.9716484	118128888.57702656	229708877.3662748
Mexico_City	historical	1957	Mexico	52407937.2663	18.303821692721773	336403.6233730231	168201.81168651156	504605.43505955226	1075145.980300187	790548.5149265996	1359743.4456737395	190428357.449399	129342425.81763272	251514289.08116835
Mexico_City	historical	1958	Mexico	52407937.2663	18.311075987608845	366169.27648136986	183084.63824068493	549253.9147220702	1170277.007634481	860497.7997312256	1480056.215537728	207277832.4134291	140786897.61159822	273768767.2152557
Mexico_City	historical	1959	Mexico	52407937.2663	18.31762436126013	395359.6624280679	197679.83121403397	593039.4936421104	1263569.4811200858	929095.206705956	1598043.755534229	223801665.28243205	152010187.3343482	295593143.2305056
Mexico_City	historical	1960	Mexico	52407937.2663	18.32906641739276	425434.0876766056	212717.0438383028	638151.131514896	1359687.344214426	999770.1060400082	1719604.5823887973	240825927.2207865	163573377.64042586	318078476.8011445
Mexico_City	historical	1961	Mexico	52407937.2663	18.34696288898336	456859.58410426014	228429.79205213007	685289.3761563755	1460123.23079721	1073620.022644967	1846626.4389494169	258614991.4607735	175656035.66807064	341573947.253482
Mexico_City	historical	1962	Mexico	52407937.2663	18.371611535778545	488745.6955608413	244372.84778042065	733118.5433412754	1562031.243012444	1148552.384568008	1975510.101456889	276664796.54089254	187915793.64669245	365413799.4350882
Mexico_City	historical	1963	Mexico	52407937.2663	18.40212002085296	518405.6142738132	259202.80713690657	777608.4214107107	1656824.3432190518	1218253.1935434584	2095395.4928947496	293454418.32308173	199319612.06405723	387589224.5821015
Mexico_City	historical	1964	Mexico	52407937.2663	18.43604698800852	542245.151880331	271122.5759401655	813367.7278204749	1733015.505409559	1274276.1069187566	2191754.9039002312	306949290.7719733	208485576.4299569	405413005.11398447
Mexico_City	historical	1965	Mexico	52407937.2663	18.47109904324993	561303.0138316625	280651.50691583124	841954.5207475075	1793924.4322059893	1319062.082504387	2268786.7819075785	317737394.9888607	215813054.2703236	419661735.7073932
Mexico_City	historical	1966	Mexico	52407937.2663	18.50513806022389	574874.8565845403	287437.42829227017	862312.2848768223	1837300.0416441483	1350955.9129736526	2323644.1703146864	325420022.473904	221031235.474413	429808809.4733977
Mexico_City	historical	1967	Mexico	52407937.2663	18.53698663767725	586309.1746951509	293154.58734757546	879463.762042742	1873844.122325712	1377826.5605336218	2369861.684117817	331892659.1076191	225427568.74564397	438357749.4695928
Mexico_City	historical	1968	Mexico	52407937.2663	18.565378639107365	598222.2584532035	299111.12922660174	897333.3876798059	1911918.3380164288	1405822.307365026	2418014.368667823	338636311.1213999	230007980.62344956	447264641.6193493
Mexico_City	historical	1969	Mexico	52407937.2663	18.59491052555054	612625.8633933308	306312.9316966654	918938.7950900046	1957952.2594050865	1439670.778974326	2476233.739835838	346789775.11384326	235545962.6011561	458033587.6265308
Mexico_City	historical	1970	Mexico	52407937.2663	18.63322167693831	635645.5631950888	317822.7815975444	953468.3447926362	2031523.2199715024	1493767.0735084582	2569279.3664345434	359820561.10322565	244396710.94952133	475244411.2569295
Mexico_City	historical	1971	Mexico	52407937.2663	18.68409854016808	669576.5068077401	334788.25340387004	1004364.76021161	2139966.5157575365	1573504.7909981897	2706428.2405168545	379027886.5002573	257442677.91366252	500613095.0868432
Mexico_City	historical	1972	Mexico	52407937.2663	18.747457286027007	714710.0988537826	357355.0494268913	1072065.148280715	2284213.475936738	1679568.7323064262	2888858.2195670884	404576707.0300262	274795904.44126856	534357509.6187678
Mexico_City	historical	1973	Mexico	52407937.2663	18.820096454154008	774018.5437526021	387009.271876301	1161027.8156289668	2473763.265833221	1818943.5778186424	3128582.9538480733	438149501.61444587	297599161.0107707	578699842.2181163
Mexico_City	historical	1974	Mexico	52407937.2663	18.89817323944356	851174.3014531222	425587.1507265611	1276761.4521796803	2720353.067444161	2000259.6084147776	3440446.526473516	481825143.56905526	327264456.428005	636385830.7101313
Mexico_City	historical	1975	Mexico	52407937.2663	18.975458917311265	945834.4992113584	472917.2496056791	1418751.7488170292	3022887.059479474	2222711.073146542	3823063.0458121854	535409542.5543681	363659960.9818972	707159124.126885
Mexico_City	historical	1976	Mexico	52407937.2663	19.045042253623897	1048606.141881985	524303.0709409923	1572909.2128231686	3351345.229455328	2464224.43342288	4238466.025487377	593585595.8023624	403174201.15270096	783996990.4520035
Mexico_City	historical	1977	Mexico	52407937.2663	19.103800288616306	1146904.3377044892	573452.1688522446	1720356.5065564497	3665506.263303159	2695225.193605183	4635787.3330006525	649229360.227343	440968464.4061115	857490256.0486616
Mexico_City	historical	1978	Mexico	52407937.2663	19.152794480808197	1233561.8809793869	616780.9404896934	1850342.8214692643	3942463.7716101776	2898870.4203013717	4986057.122918927	698283688.0642387	474287061.72144645	922280314.4070632
Mexico_City	historical	1979	Mexico	52407937.2663	19.19666688717412	1309120.7100956766	654560.3550478383	1963681.0651435405	4183949.789465732	3076433.6687248074	5291465.910206588	741055354.9540046	503338360.7290179	978772349.179009
Mexico_City	historical	1980	Mexico	52407937.2663	19.238705421241008	1376295.454727935	688147.7273639675	2064443.1820919183	4398640.273310558	3234294.318610711	5562986.22801045	779081034.2084372	529166098.06816405	1028995970.3487104
Mexico_City	historical	1981	Mexico	52407937.2663	19.27977139445146	1434859.528201769	717429.7641008847	2152289.2923026243	4585811.052132811	3371919.8912741905	5799702.212991676	812232461.6673344	551683154.3736626	1072781768.96101
Mexico_City	historical	1982	Mexico	52407937.2663	19.31909933718716	1486286.98234949	743143.491174745	2229430.4735241886	4750173.195588891	3492774.408521262	6007571.982656575	841344055.4217681	571456281.6854236	1111231829.158114
Mexico_City	historical	1983	Mexico	52407937.2663	19.352806751512748	1529991.8912368617	764995.9456184309	2294987.8368552746	4889854.084392974	3595480.944406613	6184227.224379392	866084139.7539462	588260199.7852114	1143908079.722683
Mexico_City	historical	1984	Mexico	52407937.2663	19.376119184853188	1558816.6262635994	779408.3131317997	2338224.939395393	4981977.937538434	3663219.071719445	6300736.803357428	882400988.2171646	599342901.9110879	1165459074.5232244
Mexico_City	historical	1985	Mexico	52407937.2663	19.388685898063407	1567353.3865967237	783676.6932983617	2351030.079895062	5009261.423563141	3683280.458502321	6335242.388623945	887233401.2330489	602625165.2798368	1171841637.1862595
Mexico_City	historical	1986	Mexico	52407937.2663	19.395644046650222	1558348.8234187006	779174.4117093503	2337523.235128012	4980482.839646149	3662119.735033944	6298845.944258383	882136178.5623871	599163038.3467336	1165109318.7781072
Mexico_City	historical	1987	Mexico	52407937.2663	19.404863841223083	1543780.390726907	771890.1953634535	2315670.5860903794	4933922.128763121	3627883.918208233	6239960.33931819	873889410.349	593561682.4343867	1154217138.2636268
Mexico_City	historical	1988	Mexico	52407937.2663	19.42097501663268	1540089.928232907	770044.9641164535	2310134.8923493763	4922127.410632391	3619211.331347338	6225043.489917424	871800346.3136141	592142751.9051044	1151457940.7221324
Mexico_City	historical	1989	Mexico	52407937.2663	19.445622465282472	1558021.656785897	779010.8283929485	2337032.4851788757	4979437.215087777	3661350.893446857	6297523.536728616	881950978.9980539	599037247.4128816	1164864710.5832274
Mexico_City	historical	1990	Mexico	52407937.2663	19.47885665149468	1601575.7894102864	800787.8947051432	2402363.68411546	5118636.222955186	3763703.1051141233	6473569.340796422	906605713.2504371	615783194.1762843	1197428232.3245585
Mexico_City	historical	1991	Mexico	52407937.2663	19.51649071001041	1668718.6335864016	834359.3167932008	2503077.950379638	5333224.752942318	3921488.788928052	6744960.716956456	944613334.5796504	641598666.2421075	1247628002.917152
Mexico_City	historical	1992	Mexico	52407937.2663	19.55262673077133	1746119.17075218	873059.58537609	2619178.7561282697	5580596.86972395	4103380.05126768	7057813.688180282	988427539.1069348	671358075.8948268	1305497002.3190114
Mexico_City	historical	1993	Mexico	52407937.2663	19.58173740296879	1816146.372999631	908073.1864998156	2724219.559499371	5804403.808106801	4267943.976549133	7340863.639664376	1028067912.082238	698282542.7631985	1357853281.4012637
Mexico_City	historical	1994	Mexico	52407937.2663	19.603114469459623	1874836.8254979656	937418.4127489828	2812255.2382470462	5991978.494291623	4405866.539920435	7578090.448663112	1061290879.0502114	720848190.012692	1401733568.0877545
Mexico_City	historical	1995	Mexico	52407937.2663	19.61966553403241	1930512.262760096	965256.131380048	2895768.394140269	6169917.191781384	4536703.8174863765	7803130.566076528	1092807133.1315663	742254606.631307	1443359659.6318307
Mexico_City	historical	1996	Mexico	52407937.2663	19.633125745585836	1988399.9422352656	994199.9711176328	2982599.913352859	6354926.215383884	4672739.864252871	8037112.566514981	1125575673.519033	764511599.0298644	1486639748.0082536
Mexico_City	historical	1997	Mexico	52407937.2663	19.645378205542308	2051600.183364006	1025800.091682003	3077400.275046055	6556914.186031568	4821260.430905366	8292567.941157339	1161351501.3412504	788811196.0969071	1533891806.5856533
Mexico_City	historical	1998	Mexico	52407937.2663	19.65606220701226	2114961.617080941	1057480.8085404704	3172442.425621358	6759417.328190756	4970159.8001401685	8548674.85624106	1197218575.623548	813172769.429722	1581264381.8173797
Mexico_City	historical	1999	Mexico	52407937.2663	19.664093206851483	2168726.02900853	1084363.014504265	3253089.0435127714	6931248.388711141	5096506.168170036	8765990.60925236	1227653053.557939	833844423.8894603	1621461683.226442
Mexico_City	historical	2000	Mexico	52407937.2663	19.66910576970688	2208583.8687135684	1104291.9343567842	3312875.803070342	7058634.044408557	5190172.09147686	8927095.997340208	1250215423.33985	849169198.4076691	1651261648.272033
Mexico_City	historical	2001	Mexico	52407937.2663	19.67159839274161	2236957.353408124	1118478.676704062	3355436.0301121757	7149315.70149234	5256849.780509075	9041781.622475607	1266276832.0468242	860078401.1757495	1672475262.9179008
Mexico_City	historical	2002	Mexico	52407937.2663	19.67183363581436	2258052.273251563	1129026.1366257814	3387078.409877338	7216735.065311988	5306422.842141165	9127047.288482787	1278218055.7947605	868189098.9073083	1688247012.682213
Mexico_City	historical	2003	Mexico	52407937.2663	19.67524965482284	2280039.328849836	1140019.6644249177	3420058.993274743	7287005.695004039	5358092.422797103	9215918.967211008	1290664291.779811	876642810.1936287	1704685773.365998
Mexico_City	historical	2004	Mexico	52407937.2663	19.684983615314405	2306882.254094052	1153441.1270470258	3460323.381141073	7372795.684084571	5421173.297121013	9324418.071048137	1305859295.0682428	886963534.5434916	1724755055.592996
Mexico_City	historical	2005	Mexico	52407937.2663	19.6999869090454	2337432.9014474605	1168716.4507237305	3506149.3521712027	7470435.5530261	5492967.318401549	9447903.787650634	1323153132.560815	898709825.5000763	1747596439.6215594
Mexico_City	historical	2006	Mexico	52407937.2663	19.71838660998806	2366567.6310811555	1183283.8155405778	3549851.446621736	7563550.14893538	5561433.933040714	9565666.364830012	1339645460.0014343	909911716.1592205	1769379203.8436432
Mexico_City	historical	2007	Mexico	52407937.2663	19.74031401599389	2391977.3795742462	1195988.6897871231	3587966.069361384	7644759.70511931	5621146.841999488	9668372.568239111	1354029183.399609	919681404.3586484	1788376962.440572
Mexico_City	historical	2008	Mexico	52407937.2663	19.764923662612755	2415895.634009895	1207947.8170049477	3623843.451014851	7721202.446295634	5677354.73992327	9765050.15266802	1367568615.1678169	928877634.2298068	1806259596.105824
Mexico_City	historical	2009	Mexico	52407937.2663	19.788977683235743	2437506.264550431	1218753.1322752156	3656259.396825652	7790270.021503167	5728139.72169352	9852400.321312835	1379801767.8194344	937186615.4159656	1822416920.222906
Mexico_City	historical	2010	Mexico	52407937.2663	19.811594708515337	2457987.2692444306	1228993.6346222153	3686980.903866643	7855727.312505186	5776270.082724407	9935184.542285968	1391395471.9647264	945061271.4727056	1837729672.4567487
Mexico_City	historical	2011	Mexico	52407937.2663	19.835195202100483	2486409.907748973	1243204.9538744867	3729614.8616234674	7946566.065165695	5843063.283210077	10050068.847121349	1407484705.2212763	955989373.1841396	1858980037.2584224
Mexico_City	historical	2012	Mexico	52407937.2663	19.86306999455286	2530095.0364682763	1265047.518234138	3795142.5547024384	8086183.736552629	5945723.335700477	10226644.137404747	1432213592.5726464	972785686.08962	1891641499.055673
Mexico_City	historical	2013	Mexico	52407937.2663	19.89418677190837	2581260.681054076	1290630.340527038	3871891.021581099	8249709.136648761	6065962.600477077	10433455.672820618	1461176983.5094616	992458151.3350682	1929895815.6838384
Mexico_City	historical	2014	Mexico	52407937.2663	19.926785058592152	2631061.101525436	1315530.5507627178	3946591.65228818	8408871.280475345	6182993.588584822	10634748.972365871	1489367560.5774648	1011605707.2559007	1967129413.8990023
Mexico_City	historical	2015	Mexico	52407937.2663	19.9647381361752	2684839.4300158327	1342419.7150079163	4027259.1450237697	8580746.818330389	6309372.660537186	10852120.9761242	1519809916.2754154	1032282712.436829	2007337120.1140015
Mexico_City	historical	2016	Mexico	52407937.2663	20.004251555610526	2743447.6118052662	1371723.8059026331	4115171.4177080616	8768058.567329867	6447101.887742506	11089015.246917356	1552986312.175526	1054816727.7645816	2051155896.5864823
Mexico_City	historical	2017	Mexico	52407937.2663	20.044516460826618	2805472.644360474	1402736.322180237	4208208.966540908	8966290.571376473	6592860.714247201	11339720.428505965	1588096888.4285586	1078664473.7895956	2097529303.067592
Mexico_City	historical	2018	Mexico	52407937.2663	20.085191918288064	2869987.891840903	1434993.9459204515	4304981.837761654	9172481.302323584	6744471.54582625	11600491.058821894	1624617103.297202	1103469672.1631608	2145764534.4310875
Mexico_City	historical	2019	Mexico	52407937.2663	20.126235625900136	2936618.930120928	1468309.465060464	4404928.3951818	9385434.1006662	6901054.485784618	11869813.715547672	1662335006.117571	1129088362.1150367	2195581650.1199303
Mexico_City	historical	2020	Mexico	52407937.2663	20.16777997779441	3005294.9093005867	1502647.454650293	4507942.363950493	9604922.53012432	7062443.036855864	12147402.023392675	1701210490.8113234	1155493302.862671	2246927678.75986
Mexico_City	historical	2021	Mexico	52407937.2663	20.20976086586081	3075644.460942737	1537822.2304713684	4613466.69141475	9829759.697173163	7227764.483215667	12431754.911131632	1741033336.4522069	1182541708.5052805	2299524964.3989863
Mexico_City	historical	2022	Mexico	52407937.2663	20.25196637089956	3147025.259138321	1573512.6295691608	4720537.88870791	10057892.72820776	7395509.35897479	12720276.097439278	1781439940.927781	1209986613.83321	2352893268.0223503
Mexico_City	historical	2023	Mexico	52407937.2663	20.2944154052275	3219520.3966423078	1609760.1983211536	4829280.594964366	10289587.187668225	7565872.932108466	13013301.443230728	1822477340.6428623	1237859966.832996	2407094714.451914
Athens	historical	1950	Greece	4047269.02875	17.070391116710187	117916.4077475886	58958.20387379429	176874.6116214214	376860.839161274	277103.5582068216	476618.1201158353	122945432.05496468	83506787.73990834	162384076.3700291
Athens	historical	1951	Greece	4047269.02875	17.038418758643235	113037.0991181179	56518.54955905895	169555.648677187	361266.5687814858	265637.1829275521	456895.9546354162	117858025.4841437	80051328.08146246	155664722.88684252
Athens	historical	1952	Greece	4047269.02875	17.008963288025818	108548.71765584066	54274.35882792033	162823.07648376812	346921.70162808464	255089.48649122	438753.9167648704	113178218.75795752	76872717.69784372	149483719.81806284
Athens	historical	1953	Greece	4047269.02875	16.98170344647304	104420.05366096548	52210.02683048273	156630.08049145236	333726.4915004705	245387.12610324452	422065.8568975916	108873471.11208074	73948854.30635174	143798087.91782036
Athens	historical	1954	Greece	4047269.02875	16.95578819450282	100554.27872516276	50277.13936258137	150831.41808774567	321371.474805646	236302.5550041161	406440.3946071396	104842824.49735436	71211165.35211112	138474483.6425926
Athens	historical	1955	Greece	4047269.02875	16.930427264880077	96849.39701679107	48424.69850839554	145274.09552517458	309530.67286563764	227596.08298944408	391465.2627418512	100979933.0554462	68587418.78169896	133372447.32919514
Athens	historical	1956	Greece	4047269.02875	16.9049588699622	93204.14525290404	46602.07262645201	139806.2178793552	297880.4482282725	219029.74134433677	376731.1551122568	97179214.71928927	66005901.32268675	128352528.11590303
Athens	historical	1957	Greece	4047269.02875	16.87835014006028	89510.1869201098	44755.0934600549	134265.28038015953	286074.5573966518	210348.93926226543	361800.1755310786	93327712.52469406	63389890.5375081	123265534.51188362
Athens	historical	1958	Greece	4047269.02875	16.849746269250822	85737.05267282297	42868.52633641149	128605.57900922598	274015.62034232204	201482.0737811436	346549.16690354643	89393657.63703911	60717808.452234	118069506.82185178
Athens	historical	1959	Greece	4047269.02875	16.822198083871857	82322.79779346548	41161.39889673274	123484.19669018911	263103.66174789285	193458.5748146585	332748.7486811838	85833787.9860994	58299879.8285031	113367696.14370446
Athens	historical	1960	Greece	4047269.02875	16.815711926935194	82211.75509976987	41105.877549884935	123317.63264964757	262748.7692988435	193197.624484474	332299.9141132692	85718009.42556044	58221240.91107393	113214777.94005662
Athens	historical	1961	Greece	4047269.02875	16.819426307610815	83454.82489675691	41727.41244837845	125182.2373451292	266721.62037001154	196118.8385073977	337324.40223268926	87014094.9846816	59101565.945272274	114926624.02410008
Athens	historical	1962	Greece	4047269.02875	16.82819431101368	85031.59260537194	42515.79630268597	127547.38890804804	271760.9699667455	199824.2426226409	343697.6973109139	88658110.35869963	60218211.2779577	117098009.4394491
Athens	historical	1963	Greece	4047269.02875	16.83430220231313	85610.23409061503	42805.11704530752	128415.35113591445	273610.3081535855	201184.05011295908	346036.5661942627	89261430.36112355	60627997.26625793	117894863.45599762
Athens	historical	1964	Greece	4047269.02875	16.83393823165021	84439.8615660363	42219.93078301815	126659.79234904423	269869.7975650302	198433.6746801943	341305.920449914	88041142.54496367	59799155.44641589	116283129.6435214
Athens	historical	1965	Greece	4047269.02875	16.824298760155397	81046.09312953577	40523.04656476789	121569.13969430122	259023.31364198992	190458.31885441503	327588.30842958693	84502633.06448211	57395735.04141451	111609531.08754729
Athens	historical	1966	Greece	4047269.02875	16.802402663131463	75329.26138449632	37664.63069224816	112993.89207674476	240752.3193848453	177023.76425356785	304480.87451613275	78541983.80196248	53347152.963679135	103736814.64024334
Athens	historical	1967	Greece	4047269.02875	16.77044275233092	68089.44313792043	34044.721568960216	102134.16470687132	217613.8602687683	160010.19137411087	275217.52916348923	70993394.09059662	48220012.66878429	93766775.51240791
Athens	historical	1968	Greece	4047269.02875	16.73195355814992	60139.10674000005	30069.553370000027	90208.66011000384	192204.5851410629	141326.9008390155	243082.2694430964	62703983.29446724	42589693.13375665	82818273.45517981
Athens	historical	1969	Greece	4047269.02875	16.69256337606092	52383.15185401362	26191.57592700681	78574.72778102799	167416.55332543817	123100.40685694208	211732.6997939224	54617244.1996279	37097031.92776732	72137456.47147492
Athens	historical	1970	Greece	4047269.02875	16.657441737307433	44863.14301219296	22431.57150609648	67294.7145182903	143382.60506697214	105428.38607865856	181336.82405529224	46776514.02665395	31771464.484258533	61781563.56903887
Athens	historical	1971	Greece	4047269.02875	16.628279994598586	37612.51650021691	18806.25825010845	56418.77475032892	120209.60273472295	88389.4137755308	152029.79169389346	39216655.087498	26636669.923581798	51796640.251405984
Athens	historical	1972	Greece	4047269.02875	16.603612965965887	30916.771434813745	15458.385717406873	46375.15715222305	98810.00150565169	72654.41287180017	124965.59013953208	32235342.768697724	21894834.816684213	42575850.72071569
Athens	historical	1973	Greece	4047269.02875	16.5809973659587	25208.673587084937	12604.336793542469	37813.01038063284	80566.92078433979	59240.38292966336	101893.45863901466	26283799.89603115	17852437.965609096	34715161.82646167
Athens	historical	1974	Greece	4047269.02875	16.558138788670114	20800.149419355326	10400.074709677663	31200.224129028345	66477.27754424897	48880.35113548924	84074.20395302979	21687256.303159	14730381.426121816	28644131.18019472
Athens	historical	1975	Greece	4047269.02875	16.535685157826762	17994.88991231108	8997.44495615554	26992.334868464128	57511.66815973928	42287.99129393555	72735.34502556126	18762355.106559385	12743734.998498302	24780975.214623246
Athens	historical	1976	Greece	4047269.02875	16.517268437020096	17156.696561128672	8578.348280564336	25735.044841689465	54832.80220935955	40318.2369186567	69347.36750008471	17888413.59430269	12150137.927494455	23626689.261113428
Athens	historical	1977	Greece	4047269.02875	16.505938972032716	18215.72895652265	9107.864478261325	27323.59343478226	58217.46974504114	42806.963047827965	73627.97644226356	18992612.72908611	12900130.19015918	25085095.268019777
Athens	historical	1978	Greece	4047269.02875	16.504671231548077	20729.836121488315	10364.918060744158	31094.754182226818	66252.55624426309	48715.11488550267	83789.99760304323	21613944.209017813	14680586.50994014	28547301.908100244
Athens	historical	1979	Greece	4047269.02875	16.511799500478304	23921.826753972924	11960.913376986462	35882.74013095665	76454.15830569022	56216.29287183667	96692.02373956153	24942070.251206167	16941110.632970836	32943029.869450327
Athens	historical	1980	Greece	4047269.02875	16.52473925612098	27244.20703685025	13622.103518425123	40866.31055527411	87072.48568976934	64023.886536602855	110121.08484294762	28406146.94021062	19293974.92364283	37518318.95678238
Athens	historical	1981	Greece	4047269.02875	16.53926114271297	30381.89570157217	15190.947850786088	45572.843552356986	97100.53866221788	71397.4548986992	122803.6224257503	31677655.086590275	21516043.135553416	41839267.03762736
Athens	historical	1982	Greece	4047269.02875	16.553819817561966	33619.44983505017	16809.724917525084	50429.174752577055	107447.76167281636	79005.7071123737	135889.81623327188	35053287.87040386	23808834.707018435	46297741.033790186
Athens	historical	1983	Greece	4047269.02875	16.56491950736623	36750.12675600738	18375.06337800369	55125.1901340098	117453.4051121945	86362.79787661863	148544.0123477773	38317485.228714	26025937.297865644	50609033.15956821
Athens	historical	1984	Greece	4047269.02875	16.568875466639934	39444.63659934534	19722.31829967267	59166.95489901692	126065.05857150476	92694.89600846308	159435.2211345513	41126913.39222144	27934152.327890716	54319674.45655148
Athens	historical	1985	Greece	4047269.02875	16.56688370745814	41979.20260312936	20989.60130156468	62968.80390469233	134165.53151959807	98651.12611735372	169679.93692184493	43769576.26127594	29729097.3175978	57810055.20495616
Athens	historical	1986	Greece	4047269.02875	16.565101932637877	44731.80630496294	22365.90315248147	67097.70945744278	142962.85295065932	105119.74481666222	180805.9610846576	46639575.93191087	31678453.6239152	61600698.23990864
Athens	historical	1987	Greece	4047269.02875	16.567831127950033	47613.63427758816	23806.81713879408	71420.45141638274	152173.1751511755	111892.04055233455	192454.30975000912	49644311.16740903	33719324.79197236	65569297.542848736
Athens	historical	1988	Greece	4047269.02875	16.57241342912125	50170.81465701628	25085.40732850814	75256.22198552305	160345.92364383035	117901.41444398373	202790.43284365337	52310552.89404148	35530284.97331276	69090820.81477046
Athens	historical	1989	Greece	4047269.02875	16.57660133811592	52488.80910627847	26244.404553139237	78733.21365941584	167754.23390366716	123348.7013997608	212159.7664075736	54727407.63469611	37171856.9492104	72282958.3201809
Athens	historical	1990	Greece	4047269.02875	16.581662485446717	55087.27289771868	27543.63644885934	82630.90934657358	176058.9241811016	129455.09130964198	222662.75705257905	57436693.47217698	39012053.47848164	75861333.46587816
Athens	historical	1991	Greece	4047269.02875	16.591456597839496	58938.02328021712	29469.01164010856	88407.03492031379	188365.922403568	138504.35470850536	238227.49009862705	61451674.75048488	41739102.24949586	81164247.25147317
Athens	historical	1992	Greece	4047269.02875	16.60746339080942	64549.55249740033	32274.776248700164	96824.32874609545	206300.3697816664	151691.44836889743	260909.2911944794	67302530.43099533	45713110.51676153	88891950.34523137
Athens	historical	1993	Greece	4047269.02875	16.632261650236625	72045.84056200537	36022.92028100268	108068.76084300142	230258.50643614333	169307.72532071665	291209.28755161853	75118528.15782863	51021879.23017603	99215177.08548494
Athens	historical	1994	Greece	4047269.02875	16.6677198035738	81012.68274896948	40506.34137448474	121519.02412345326	258916.5340657208	190379.80446008957	327453.2636713557	84467797.76248673	57372074.26671072	111563521.25826988
Athens	historical	1995	Greece	4047269.02875	16.71073895813808	90871.35668666162	45435.67834333081	136307.03503000195	290424.85597055114	213547.68821367403	367302.0237274985	94746934.90643032	64353852.35541909	125140017.45745872
Athens	historical	1996	Greece	4047269.02875	16.75539124786234	100411.96049284888	50205.98024642444	150617.94073926326	320916.62573510816	235968.1071582099	405865.1443120973	104694436.52576952	71110377.52585289	138278495.52569914
Athens	historical	1997	Greece	4047269.02875	16.797280472631616	108525.8224416791	54262.91122083955	162788.73366252103	346848.5285236241	255035.68273795684	438661.3743092776	113154347.08435193	76856503.62021847	149452190.54849818
Athens	historical	1998	Greece	4047269.02875	16.836718861520247	114789.32516403894	57394.66258201947	172183.9877460467	366866.68322427233	269754.9141354964	463978.45231304766	119684982.329162	81292230.60965966	158077734.0486716
Athens	historical	1999	Greece	4047269.02875	16.875685710307028	119404.2417881577	59702.12089407885	179106.36268222984	381615.9567549392	280599.96820217866	482631.9453077317	124496720.82330307	84560451.46482982	164432990.1817794
Athens	historical	2000	Greece	4047269.02875	16.916031560443987	123292.7835667572	61646.3917833786	184939.17535013263	394043.73627934506	289738.0413818906	498349.4311768373	128551105.26534715	87314263.58585651	169787946.9448448
Athens	historical	2001	Greece	4047269.02875	16.95828544607497	127177.30195630631	63588.65097815316	190765.95293445452	406458.6570523424	298866.6595973306	514050.65450739104	132601294.72456828	90065226.39776707	175137363.05137518
Athens	historical	2002	Greece	4047269.02875	17.005517615817077	131832.1780259097	65916.08901295485	197748.26703885995	421335.6409707958	309805.61836089706	532865.6635807253	137454696.8971046	93361745.98588029	181547647.8083306
Athens	historical	2003	Greece	4047269.02875	17.056848337267624	136867.35290793053	68433.67645396526	205301.0293618931	437428.0598937409	321638.27933364274	553217.8404538542	142704617.27008188	96927587.99326532	188481646.54690105
Athens	historical	2004	Greece	4047269.02875	17.109330356630267	141289.42545372187	70644.71272686093	211934.13818058168	451561.0037500933	332030.149816249	571091.8576839447	147315287.06664312	100059239.30885	194571334.8244369
Athens	historical	2005	Greece	4047269.02875	17.15853407380881	144666.05112495812	72333.02556247906	216999.07668743827	462352.6993953691	339965.2201436529	584740.1786470934	150835922.6589947	102450519.44188012	199221325.8761057
Athens	historical	2006	Greece	4047269.02875	17.203122808338772	147480.30697544484	73740.15348772242	221220.4604631705	471347.06109353394	346578.72139230627	596115.4007947501	153770203.88466045	104443536.95692776	203096870.8123793
Athens	historical	2007	Greece	4047269.02875	17.244693252623268	150344.04051755907	75172.02025877954	225516.0607763487	480499.5534941221	353308.49521626503	607690.611771984	156756072.97913933	106471593.89669576	207040552.0615714
Athens	historical	2008	Greece	4047269.02875	17.286970291328814	153641.38480920967	76820.69240460484	230462.07721381195	491037.8658502288	361057.25430164527	621018.4773988369	160194045.91534144	108806728.0406859	211581363.78999555
Athens	historical	2009	Greece	4047269.02875	17.33130454259702	157484.43627882493	78742.21813941246	236226.654418234	503320.25834709534	370088.4252552372	636552.0914390034	164200999.92933875	111528324.54686022	216873675.3118139
Athens	historical	2010	Greece	4047269.02875	17.380300419106316	162582.2781827652	81291.1390913826	243873.41727415315	519612.9610721348	382068.3537295033	657157.568414764	169516260.01400918	115138546.48234926	223893973.54567567
Athens	historical	2011	Greece	4047269.02875	17.434961472261424	169405.45856652528	84702.72928326264	254108.18784978625	541419.8455786279	398102.8276313355	684736.8635259037	176630442.6480879	119970629.539334	233290255.7568393
Athens	historical	2012	Greece	4047269.02875	17.490745272380295	177328.94497867185	88664.47248933592	265993.4174680037	566743.3081518254	416723.02069988014	716763.595603786	184891858.33171168	125581934.28154583	244201782.38187188
Athens	historical	2013	Greece	4047269.02875	17.54170810596231	185544.982812945	92772.4914064725	278317.474219418	593001.7650701759	436030.7096104123	749972.8205299163	193458302.4815078	131400419.94096574	255516185.0220482
Athens	historical	2014	Greece	4047269.02875	17.5839903864129	193204.03702595536	96602.01851297768	289806.0555389329	617480.1023349558	454029.4870109898	780930.7176589107	201444008.180468	136824457.4152358	266063558.9456985
Athens	historical	2015	Greece	4047269.02875	17.615136218525898	198852.9957830216	99426.4978915108	298279.4936745325	635534.1745225412	467304.5400900979	803763.8089549751	207333889.7356686	140824972.77088988	273842806.7004492
Athens	historical	2016	Greece	4047269.02875	17.647134601679078	204807.91346397751	102403.95673198876	307211.870195968	654566.0914308806	481298.5966403403	827833.5862213967	213542779.076194	145042164.053183	282043394.0992074
Athens	historical	2017	Greece	4047269.02875	17.679310701353003	210890.65399049505	105445.32699524752	316335.98098574573	674006.5301536125	495593.0368776527	852420.0234295807	219884942.78687695	149349877.72702378	290420007.8467173
Athens	historical	2018	Greece	4047269.02875	17.71152413174449	217034.38090123856	108517.19045061928	325551.571351863	693641.8813603548	510030.79511792655	877252.96760288	226290693.89393315	153700781.12434146	298880606.6635556
Athens	historical	2019	Greece	4047269.02875	17.74391832975452	223235.79521283336	111617.89760641668	334853.6928192371	713461.6015001656	524604.1187501515	902319.0842502724	232756592.71542227	158092537.9501844	307420647.48065376
Athens	historical	2020	Greece	4047269.02875	17.77647049619149	229466.38037725716	114733.19018862856	344199.5705658825	733374.5516857065	539245.9938865008	927503.1094849122	239252906.4992912	162504953.1751415	316000859.8234435
Athens	historical	2021	Greece	4047269.02875	17.809106386104304	235687.93591492975	117843.96795746488	353531.9038724096	753258.6431841471	553866.6494000736	952650.6369682972	245739805.5512628	166910973.74193722	324568637.3606684
Athens	historical	2022	Greece	4047269.02875	17.84181273655914	241907.09510770303	120953.54755385152	362860.6426615508	773135.0759640636	568481.6735030874	977788.4784252136	252224206.0564897	171315297.25001925	333133114.8630164
Athens	historical	2023	Greece	4047269.02875	17.874680330166086	248177.9200315844	124088.9600157922	372266.88004734495	793176.6324209367	583218.1120741172	1003135.1527676675	258762475.78792492	175756209.72247887	341768741.8533472
Madrid	historical	1950	Spain	19846873.95375	12.326250705168857	-127272.2507988242	-63636.1253994121	-190908.3761982064	-406762.1135529843	-299089.78937717143	-514434.4377287328	-154891695.00822508	-105205274.25488146	-204578115.7615525
Madrid	historical	1951	Spain	19846873.95375	12.326992181935244	-125811.95796328202	-62905.97898164101	-188717.9369449342	-402095.0176506786	-295658.1012137719	-508531.9340876207	-153114502.95665398	-103998172.88524756	-202230833.02812493
Madrid	historical	1952	Spain	19846873.95375	12.327726828045265	-123964.6032005884	-61982.3016002942	-185946.90480089164	-396190.8718290833	-291316.8175213842	-501064.9261368339	-150866252.38611048	-102471119.94766362	-199261384.82456705
Madrid	historical	1953	Spain	19846873.95375	12.328050385875462	-121849.1817268174	-60924.5908634087	-182773.7725902413	-389429.9847988935	-286345.577058022	-492514.3925397975	-148291761.7514842	-100722478.78735316	-195861044.7156188
Madrid	historical	1954	Spain	19846873.95375	12.327854424428628	-119446.74084135971	-59723.370420679865	-179170.1112620513	-381751.7837289607	-280699.8409771862	-482803.72648077726	-145367965.41275752	-98736582.79941896	-191999348.0261057
Madrid	historical	1955	Spain	19846873.95375	12.327158612590988	-116723.56085747814	-58361.78042873907	-175085.34128622583	-373048.500500522	-274300.3680150967	-471796.63298595336	-142053826.14934915	-96485558.75254008	-187622093.5461732
Madrid	historical	1956	Spain	19846873.95375	12.3261722050236	-113683.43145349956	-56841.71572674978	-170525.147180252	-363332.24692538567	-267156.06391572405	-459508.4299350653	-138353956.04042277	-93972539.2552882	-182735372.82554293
Madrid	historical	1957	Spain	19846873.95375	12.324939838961296	-110541.93108094337	-55270.96554047168	-165812.89662141693	-353292.0117346957	-259773.53804022545	-446810.4854291883	-134530716.37490264	-91375724.89715436	-177685707.85264218
Madrid	historical	1958	Spain	19846873.95375	12.324485339420768	-107263.03183906444	-53631.51591953222	-160894.54775859835	-342812.6497576555	-252068.12482179675	-433557.17469349847	-130540260.81095617	-88665334.44023167	-172415187.18166903
Madrid	historical	1959	Spain	19846873.95375	12.328758193719166	-102869.07751362828	-51434.53875681415	-154303.6162704416	-328769.5717335441	-241742.33215701245	-415796.8113100556	-125192771.24441937	-85033221.65076095	-165352320.8380764
Madrid	historical	1960	Spain	19846873.95375	12.333118251544622	-99279.99149789858	-49639.99574894929	-148919.9872468495	-317298.85282727855	-233307.98002006445	-401289.7256344996	-120824815.04802749	-82066425.85482566	-159583204.24120328
Madrid	historical	1961	Spain	19846873.95375	12.33561420537428	-97557.4693065122	-48778.7346532561	-146336.2039597696	-311793.67190362135	-229260.0528703028	-394327.29093693313	-118728487.05634408	-80642561.51348281	-156814412.59920496
Madrid	historical	1962	Spain	19846873.95375	12.33721264915088	-95809.00099328451	-47904.50049664226	-143713.50148992622	-306205.56717453734	-225151.15233421783	-387259.9820148489	-116600582.3559518	-79197249.69362889	-154003915.01827505
Madrid	historical	1963	Spain	19846873.95375	12.334731777789589	-94647.46166409653	-47323.730832048255	-141971.19249614442	-302493.2874784526	-222421.5349106265	-382565.0400462784	-115186976.52760212	-78237102.74157885	-152136850.3136247
Madrid	historical	1964	Spain	19846873.95375	12.322272940691612	-97216.73134533114	-48608.36567266557	-145825.09701799176	-310704.67337968334	-228459.3186615243	-392950.0280978225	-118313805.30105546	-80360902.07531011	-156266708.5267991
Madrid	historical	1965	Spain	19846873.95375	12.29933367832494	-104419.75063250044	-52209.87531625022	-156629.6259487457	-333725.5230214614	-245386.41398636848	-422064.6320565672	-127079957.07069388	-86315032.80540413	-167844881.33598813
Madrid	historical	1966	Spain	19846873.95375	12.266954569103367	-116658.31359623892	-58329.15679811946	-174987.4703943518	-372839.9702535664	-274147.0369511612	-471532.9035559984	-141974419.53223062	-96431624.3247985	-187517214.7396616
Madrid	historical	1967	Spain	19846873.95375	12.231939978546617	-131803.81234396432	-65901.90617198216	-197705.7185159461	-421244.9842512959	-309738.9590083261	-532751.0094943222	-160406654.03785342	-108951135.36889388	-211862172.70680428
Madrid	historical	1968	Spain	19846873.95375	12.20227860428828	-147285.7721462618	-73642.8860731309	-220928.65821936843	-470725.3277794397	-346121.56454370567	-595329.091015159	-179248365.25748116	-121748770.49185684	-236747960.02312583
Madrid	historical	1969	Spain	19846873.95375	12.18186935708721	-162476.1507086167	-81238.07535430836	-243714.22606293485	-519273.7776647712	-381818.9541652648	-656728.6011642849	-197735218.9791473	-134305379.90718633	-261165058.05110317
Madrid	historical	1970	Spain	19846873.95375	12.170712620233036	-176303.37394343078	-88151.68697171539	-264455.0609151503	-563465.5831232044	-414312.92876704806	-712618.2374793249	-214563098.03882077	-145735183.36764172	-283391012.7099853
Madrid	historical	1971	Spain	19846873.95375	12.167886743298803	-186666.297444634	-93333.148722317	-279999.4461669619	-596585.486633034	-438665.79899488913	-754505.1742712022	-227174887.14656004	-154301341.36503002	-300048432.9280772
Madrid	historical	1972	Spain	19846873.95375	12.168863999535883	-193576.05831605016	-96788.02915802508	-290364.0874740801	-618669.0823781065	-454903.737042721	-782434.4277134837	-235584140.27721903	-160013060.00716498	-311155220.5472663
Madrid	historical	1973	Spain	19846873.95375	12.17566653986421	-195551.65078767872	-97775.82539383936	-293327.4761815178	-624983.0759174206	-459546.3793510442	-790419.7724837994	-237988457.5156955	-161646116.2821086	-314330798.749279
Madrid	historical	1974	Spain	19846873.95375	12.196060975434708	-189170.6549155235	-94585.32745776176	-283755.9823732816	-604589.4131099981	-444551.03905148513	-764627.7871685306	-230222717.06343493	-156371483.22945142	-304073950.897406
Madrid	historical	1975	Spain	19846873.95375	12.23363570844022	-174151.87110229523	-87075.93555114762	-261227.8066534568	-556589.3800429805	-409256.8970903936	-703921.8629955193	-211944695.99291068	-143956716.77308348	-279932675.21276534
Madrid	historical	1976	Spain	19846873.95375	12.2876575871609	-151466.43310414717	-75733.21655207359	-227199.6496561895	-484086.7202008101	-355946.11779469746	-612227.3226069114	-184336274.5067836	-125204571.5787251	-243467977.4348601
Madrid	historical	1977	Spain	19846873.95375	12.356051417484172	-121469.21254546929	-60734.60627273464	-182203.8188182282	-388215.6032954262	-285452.6494819113	-490978.5571089264	-147829335.1802579	-100408390.19632064	-195250280.1642248
Madrid	historical	1978	Spain	19846873.95375	12.432873257938947	-86119.65424095716	-43059.82712047858	-129179.48136140664	-275238.414953979	-202381.1874662047	-348095.6424418785	-104808543.37988396	-71187880.98964937	-138429205.7700909
Madrid	historical	1979	Spain	19846873.95375	12.513361093047388	-48292.46465981098	-24146.23232990549	-72438.69698968502	-154342.71705269156	-113487.2919504839	-195198.1421548398	-58772447.72789428	-39919322.21745114	-77625573.23826699
Madrid	historical	1980	Spain	19846873.95375	12.595434298344362	-9747.024082348957	-4873.512041174477	-14620.536123522146	-31151.488967154863	-22905.506593567912	-39397.471340903794	-11862232.90565781	-8057045.705700814	-15667420.105609609
Madrid	historical	1981	Spain	19846873.95375	12.67966653638488	28933.026004790183	14466.513002395091	43399.5390071867	92469.95111130844	67992.61111123343	116947.29111135352	35211803.134367004	23916501.17564897	46507105.09314117
Madrid	historical	1982	Spain	19846873.95375	12.768140313129056	68979.49244674818	34489.74622337409	103469.23867010846	220458.45785977304	162101.80724988316	278815.1084697471	83948782.54151633	57019549.62901894	110878015.45407788
Madrid	historical	1983	Spain	19846873.95375	12.856899839994274	109772.76241299685	54886.38120649842	164659.1436194972	350833.748671967	257965.99167058824	443701.5056733628	133594629.85187598	90739917.79739124	176449341.90641323
Madrid	historical	1984	Spain	19846873.95375	12.93678343850832	147025.67117887264	73512.83558943632	220538.5067683473	469894.0450877264	345510.3272703887	594277.7629050588	178931819.58900467	121533766.8800522	236329872.2979704
Madrid	historical	1985	Spain	19846873.95375	13.00144774025924	176433.02113575558	88216.51056787779	264649.53170363576	563879.9355498538	414617.59966901154	713142.2714307627	214720880.0631486	145842351.80648792	283599408.3198357
Madrid	historical	1986	Spain	19846873.95375	13.054443205102562	197678.89482318636	98839.44741159317	296518.34223479964	631781.7478549263	464545.4028345152	799018.0928753406	240577336.33481544	163404530.160685	317750142.50895417
Madrid	historical	1987	Spain	19846873.95375	13.103177906256738	213208.3098585969	106604.15492929846	319812.4647878982	681413.7583080817	501039.52816767874	861787.9884484278	259476801.08242497	176241392.53692377	342712209.62792987
Madrid	historical	1988	Spain	19846873.95375	13.152171596535077	225722.0571070431	112861.02855352157	338583.0856605706	721407.694514108	530446.834201556	912368.55482669	274706165.77151924	186585455.77903792	362826875.7640081
Madrid	historical	1989	Spain	19846873.95375	13.207435829155282	238411.051593422	119205.525796711	357616.5773901421	761961.7208925958	560265.9712445519	963657.4705406268	290148808.2297885	197074381.18563712	383223235.2739633
Madrid	historical	1990	Spain	19846873.95375	13.270071691480585	252648.11242947375	126324.05621473688	378972.16864420194	807463.3673245979	593723.064209264	1021203.670439934	307475464.0482393	208842962.94983843	406107965.1466616
Madrid	historical	1991	Spain	19846873.95375	13.335736031664297	268787.9534020116	134393.9767010058	403181.9301030157	859046.2990728298	631651.6904947354	1086440.9076509348	327117823.7119551	222184413.15039903	432051234.2735052
Madrid	historical	1992	Spain	19846873.95375	13.396895349738662	285327.39315994625	142663.69657997313	427991.089739936	911906.3485392196	670519.3739258974	1153293.323152509	347246499.385674	235856178.0860752	458636820.6852699
Madrid	historical	1993	Spain	19846873.95375	13.448380009462312	300701.78606795403	150350.89303397702	451052.6791019284	961042.908273183	706649.1972596941	1215436.6192866652	365957300.54063815	248564896.69705737	483349704.38423353
Madrid	historical	1994	Spain	19846873.95375	13.490644357808725	314806.58584130346	157403.29292065173	472209.87876194646	1006121.848348784	739795.4767270564	1272448.2199705432	383122993.226458	260224149.35544688	506021837.0974939
Madrid	historical	1995	Spain	19846873.95375	13.530414541289012	330756.29686686525	165378.14843343262	496134.4453003065	1057097.1247865297	777277.297637145	1336916.951935897	402533962.7043964	273408435.10665214	531659490.3021368
Madrid	historical	1996	Spain	19846873.95375	13.568864120742656	349053.54355372256	174526.77177686128	523580.3153305797	1115575.1251976856	820275.8273512499	1410874.4230441246	424801908.27400655	288533231.3109936	561070585.2370148
Madrid	historical	1997	Spain	19846873.95375	13.607441681027186	369422.4964813214	184711.2482406607	554133.7447219972	1180674.298754277	868142.8667311069	1493205.7307774613	449591142.5705319	305370532.96616435	593811752.1749076
Madrid	historical	1998	Spain	19846873.95375	13.647346910372056	392300.2640553698	196150.1320276849	588450.3960830627	1253791.6439209632	921905.6205301004	1585677.6673117664	477433631.21441954	324281660.8582196	630585601.5706294
Madrid	historical	1999	Spain	19846873.95375	13.683019878334024	416092.3812599852	208046.1906299926	624138.5718899899	1329831.2505069366	977817.0959609832	1681845.405052872	506388893.1708019	343948604.7513861	668829181.5902458
Madrid	historical	2000	Spain	19846873.95375	13.701893272224233	435462.9918682374	217731.4959341187	653194.4878023767	1391739.722010921	1023338.0308903712	1760141.4131314463	529963134.1512666	359960660.70808256	699965607.5944581
Madrid	historical	2001	Spain	19846873.95375	13.699828593887355	446833.2056378793	223416.6028189397	670249.8084568311	1428078.9252186622	1050058.0332490215	1806099.817188316	543800806.32514	369359460.9215089	718242151.7287756
Madrid	historical	2002	Spain	19846873.95375	13.68363017613006	450832.9583383795	225416.47916918976	676249.4375075744	1440862.13484948	1059457.4520951922	1822266.8176037355	548668548.2838609	372665720.3548616	724671376.2128721
Madrid	historical	2003	Spain	19846873.95375	13.667505043844836	452859.0290153528	226429.5145076764	679288.5435230229	1447337.4567330424	1064218.7181860718	1830456.195280024	551134298.039938	374340502.7201644	727928093.3597022
Madrid	historical	2004	Spain	19846873.95375	13.658887639191391	456813.6620081598	228406.8310040799	685220.4930122358	1459976.4637780678	1073512.1057191717	1846440.8218369733	555947128.8302063	377609465.4828625	734284792.1775552
Madrid	historical	2005	Spain	19846873.95375	13.65502709584884	462202.48048328544	231101.24024164272	693303.7207249245	1477199.127624564	1086175.8291357094	1868222.4261134048	562505378.7430058	382063948.8602433	742946808.6257737
Madrid	historical	2006	Spain	19846873.95375	13.656946022863831	468952.9684363603	234476.48421818012	703429.4526545313	1498773.6871226074	1102039.4758254464	1895507.898419752	570720795.0228484	387644009.9654725	753797580.0802335
Madrid	historical	2007	Spain	19846873.95375	13.669613464750803	477834.9076650637	238917.45383253187	716752.3614976001	1527160.3648975631	1122912.0330129089	1931408.696782184	581530210.3781968	394985962.72113264	768074458.0352727
Madrid	historical	2008	Spain	19846873.95375	13.691915594344357	487951.2119745204	243975.6059872602	731926.8179617786	1559492.0734705671	1146685.3481401228	1972298.7988009988	593841861.2830592	403348261.35765606	784335461.2084632
Madrid	historical	2009	Spain	19846873.95375	13.723853647315156	499975.2697290799	249987.63486453996	749962.9045936168	1597920.9620541283	1174941.8838633003	2020900.040244873	608475268.6031097	413287539.4468227	803662997.7594116
Madrid	historical	2010	Spain	19846873.95375	13.764238992649556	513729.98589472834	256864.99294736417	770594.978842112	1641881.034919564	1207265.4668526207	2076496.6029865523	625214905.7815467	424657407.4064444	825772404.156673
Madrid	historical	2011	Spain	19846873.95375	13.8123590365789	528884.8720714998	264442.4360357499	793327.3081072648	1690316.051140512	1242879.4493680452	2137752.6529130167	643658564.8890347	437184678.2492374	850132451.5288838
Madrid	historical	2012	Spain	19846873.95375	13.866391602794582	545024.174255368	272512.087127684	817536.2613830605	1741897.26092017	1280806.8095001148	2202987.712340157	663300268.8411529	450525683.0784771	876074854.6038404
Madrid	historical	2013	Spain	19846873.95375	13.922304707999812	561886.8549758616	280943.4274879308	842830.2824637878	1795790.388502827	1320434.1091932743	2271146.667812447	683822332.2350708	464464644.1539489	903180020.3162133
Madrid	historical	2014	Spain	19846873.95375	13.980452400932972	580396.9331369321	290198.46656846604	870595.3997054115	1854948.5983056356	1363932.79287179	2345964.4037394794	706349295.9927729	479765370.2524705	932933221.73305
Madrid	historical	2015	Spain	19846873.95375	14.043199085257148	599019.2239371676	299509.6119685838	898528.8359057329	1914465.439703174	1407695.1762523116	2421235.703154051	729012823.7364815	495158853.1098526	962866794.3630868
Madrid	historical	2016	Spain	19846873.95375	14.112946999675549	620754.1939596257	310377.09697981284	931131.2909394504	1983930.403894964	1458772.3558051016	2509088.451984812	755464515.4964688	513125326.30240285	997803704.690504
Madrid	historical	2017	Spain	19846873.95375	14.184886131135505	643409.7542548856	321704.8771274428	965114.631382329	2056337.574598729	1512012.922499035	2600662.226698207	783036575.4975045	531852774.1105723	1034220376.8845388
Madrid	historical	2018	Spain	19846873.95375	14.25688586210262	666047.6072501007	333023.80362505035	999071.4108751249	2128688.152771209	1565211.8770376504	2692164.428504773	810587085.5243927	550565584.7818019	1070608586.2670056
Madrid	historical	2019	Spain	19846873.95375	14.327746097614623	688132.9904060657	344066.49520303286	1032199.485609135	2199273.037338022	1617112.5274541352	2781433.5472212294	837465233.8282549	568821715.0644463	1106108752.592094
Madrid	historical	2020	Spain	19846873.95375	14.397169023234415	709486.1101626479	354743.05508132395	1064229.1652440669	2267517.608080028	1667292.358882445	2867742.8572773053	863452209.717009	586472544.7315694	1140431874.7025168
Madrid	historical	2021	Spain	19846873.95375	14.465262746711216	730129.8070241273	365064.90351206367	1095194.71053637	2333494.863249367	1715805.0465065986	2951184.679991537	888575810.3294725	603536954.1084256	1173614666.5506032
Madrid	historical	2022	Spain	19846873.95375	14.532508384090873	750315.7307970664	375157.8653985332	1125473.5961953755	2398009.075627265	1763241.967372754	3032776.183881362	913142296.1804446	620222960.9423363	1206061631.4184563
Madrid	historical	2023	Spain	19846873.95375	14.599719070404037	770468.6588473417	385234.3294236708	1155702.9882710078	2462417.8336759154	1810601.3482912453	3114234.3190612067	937668625.8829752	636881692.9853709	1238455558.7806544
Luxembourg	historical	1950	Luxembourg	288173.3667	9.243550241925371	4407.022830393242	2203.511415196621	6610.534245589193	14084.844965938364	10356.503651426814	17813.186280452606	13457003.884940438	9140243.3441558	17773764.42572642
Luxembourg	historical	1951	Luxembourg	288173.3667	9.252121926074857	4578.59053706295	2289.295268531475	6867.88580559488	14633.175356456624	10759.687762100148	18506.66295080829	13980892.093384862	9496077.80413501	18465706.382635854
Luxembourg	historical	1952	Luxembourg	288173.3667	9.261373948634535	4765.887314454293	2382.9436572271466	7148.83097168181	15231.77585699541	11199.83518896753	19263.716525022024	14552809.589160305	9884534.635153225	19221084.543167707
Luxembourg	historical	1953	Luxembourg	288173.3667	9.270572188588211	4966.642375921121	2483.321187960561	7449.9635638808495	15873.3890334442	11671.609583415922	20075.16848347151	15165822.442973863	10300904.185528085	20030740.700420663
Luxembourg	historical	1954	Luxembourg	288173.3667	9.278838652940316	5176.141776546661	2588.07088827333	7764.212664819841	16542.94911784383	12163.93317488524	20921.96506080192	15805536.453228034	10735409.650071494	20875663.256384265
Luxembourg	historical	1955	Luxembourg	288173.3667	9.284950472645663	5385.1329708915	2692.56648544575	8077.699456337034	17210.884974969184	12655.062481594952	21766.707468342356	16443698.637190351	11168861.085794063	21718536.18858591
Luxembourg	historical	1956	Luxembourg	288173.3667	9.287933173583491	5585.996458616792	2792.998229308396	8378.994687925253	17852.844681739574	13127.091677749537	22578.597685728877	17057042.574512545	11585455.514146904	22528629.634878147
Luxembourg	historical	1957	Luxembourg	288173.3667	9.287643759751786	5774.756329606792	2887.378164803396	8662.134494410073	18456.121229423195	13570.677374575784	23341.56508427032	17633427.679603178	11976946.82718516	23289908.53202067
Luxembourg	historical	1958	Luxembourg	288173.3667	9.285887610543169	5958.0902257302105	2979.045112865105	8937.135338595417	19042.056361434054	14001.512030465974	24082.600692400705	18193244.37384862	12357184.57232298	24029304.175373293
Luxembourg	historical	1959	Luxembourg	288173.3667	9.28888302827126	6174.289651303723	3087.144825651861	9261.434476955856	19733.029725567005	14509.580680564406	24956.478770569847	18853417.15303189	12805586.007183263	24901248.29888008
Luxembourg	historical	1960	Luxembourg	288173.3667	9.300224933691904	6393.321623396206	3196.660811698103	9589.982435094407	20433.05590837449	15024.305814981246	25841.80600176792	19522239.21563722	13259862.193652712	25784616.23762209
Luxembourg	historical	1961	Luxembourg	288173.3667	9.316521684649851	6611.081751901874	3305.540875950937	9916.622627852728	21129.017279078354	15536.042116969504	26721.9924411876	20187177.657770388	13711500.554014685	26662854.761526138
Luxembourg	historical	1962	Luxembourg	288173.3667	9.32922227621748	6838.962009300806	3419.481004650403	10258.443013951177	21857.32258172526	16071.56072185682	27643.084441593648	20883018.28014465	14184128.240803689	27581908.31948544
Luxembourg	historical	1963	Luxembourg	288173.3667	9.329005745691337	7028.725363016172	3514.362681508086	10543.088044524113	22463.80626019928	16517.504603087917	28410.10791731135	21462467.556094807	14577700.794773515	28347234.31741604
Luxembourg	historical	1964	Luxembourg	288173.3667	9.306520656168336	7100.229695463624	3550.114847731812	10650.344543195532	22692.334106701543	16685.539784339213	28699.12842906413	21680808.625921145	14726002.045727609	28635615.206113447
Luxembourg	historical	1965	Luxembourg	288173.3667	9.266430860743254	7021.647510377373	3510.8237551886864	10532.47126556642	22441.18544316629	16500.87164938721	28381.49923694601	21440855.07662222	14563021.203139432	28318688.95010537
Luxembourg	historical	1966	Luxembourg	288173.3667	9.223560887234775	6785.427585602213	3392.7137928011066	10178.141378403589	21686.226563585136	15945.754826165645	27426.698301005043	20719548.97775737	14073096.898619425	27366001.056893613
Luxembourg	historical	1967	Luxembourg	288173.3667	9.195094209955846	6450.897522524311	3225.448761262156	9676.346283786736	20617.068481988103	15159.609177932807	26074.527786043946	19698049.30967834	13379275.62740227	26016822.991952203
Luxembourg	historical	1968	Luxembourg	288173.3667	9.190600502251044	6103.538464406149	3051.7692322030744	9155.30769660934	19506.908932242382	14343.315391354688	24670.50247313073	18637375.84043023	12658846.793428091	24615904.887431253
Luxembourg	historical	1969	Luxembourg	288173.3667	9.20876689569602	5768.026345150905	2884.0131725754527	8652.03951772611	18434.612199101837	13554.861911104095	23314.362487099697	17612877.428230077	11962988.72031822	23262766.136142805
Luxembourg	historical	1970	Luxembourg	288173.3667	9.234746585601464	5409.800520249116	2704.900260124558	8114.700780373784	17289.722462716236	12713.03122258562	21866.41370284695	16519021.892892435	11220022.019719517	21818021.766065337
Luxembourg	historical	1971	Luxembourg	288173.3667	9.25092288398684	5011.035986489304	2505.517993244652	7516.553979733949	16015.271012819649	11775.934568249471	20254.607457390037	15301379.94128466	10392977.31950865	20209782.563059777
Luxembourg	historical	1972	Luxembourg	288173.3667	9.246443754025114	4566.682007937858	2283.341003968929	6850.023011907295	14595.115697369516	10731.702718654136	18458.52867608608	13944528.968238056	9471379.303974671	18417678.63250148
Luxembourg	historical	1973	Luxembourg	288173.3667	9.227743152310468	4160.023926755662	2080.011963377831	6240.035890133477	13295.436469911225	9776.056227876365	16814.816711947595	12702783.783581488	8627963.246713104	16777604.320450358
Luxembourg	historical	1974	Luxembourg	288173.3667	9.210309005807735	3863.2391453308833	1931.6195726654416	5794.858717996655	12346.912308476867	9078.611991527325	15615.212625427868	11796540.700591648	8012426.357646739	15580655.043535143
Luxembourg	historical	1975	Luxembourg	288173.3667	9.203889907022152	3678.571343884154	1839.285671942077	5517.857015826131	11756.7140150538	8644.642658127806	14868.785371980282	11232650.878112093	7629422.069261207	14835879.68696352
Luxembourg	historical	1976	Luxembourg	288173.3667	9.208374708497974	3580.829856072065	1790.4149280360327	5371.244784107933	11444.332220006048	8414.950161769199	14473.71427824316	10934193.703773052	7426704.493744647	14441682.913801117
Luxembourg	historical	1977	Luxembourg	288173.3667	9.21277506648338	3549.636274876044	1774.818137438022	5324.45441231406	11344.63753450378	8341.645245958607	14347.629823048988	10838942.973405853	7362008.454291403	14315877.49252039
Luxembourg	historical	1978	Luxembourg	288173.3667	9.205234004120411	3564.1730278349896	1782.0865139174948	5346.2595417525545	11391.096996960452	8375.806615412037	14406.387378509144	10883331.47525179	7392157.937194459	14374505.013309278
Luxembourg	historical	1979	Luxembourg	288173.3667	9.181557162176151	3621.026873732497	1810.5134368662489	5431.540310598585	11572.801888449008	8509.41315327115	14636.190623625993	11056936.753590653	7510073.81976472	14603799.687416542
Luxembourg	historical	1980	Luxembourg	288173.3667	9.150604338607316	3720.430615526802	1860.215307763401	5580.645923290324	11890.496247224391	8743.011946488336	15037.98054795987	11360469.680690557	7716238.93945891	15004700.421923436
Luxembourg	historical	1981	Luxembourg	288173.3667	9.127410089415216	3894.067565495351	1947.033782747676	5841.101348243332	12445.439939323807	9151.058778914368	15739.821099732191	11890676.398518752	8076365.046658635	15704987.750379462
Luxembourg	historical	1982	Luxembourg	288173.3667	9.12422702193568	4165.162549327492	2082.581274663746	6247.743823991124	13311.859507650644	9788.13199091922	16835.587024381504	12718474.753783489	8638620.840868514	16798328.666699935
Luxembourg	historical	1983	Luxembourg	288173.3667	9.14587080675611	4545.951892159239	2272.9759460796195	6818.92783823885	14528.862247340396	10682.986946574152	18374.73754810744	13881228.808627827	9428384.67697588	18334072.940280512
Luxembourg	historical	1984	Luxembourg	288173.3667	9.190693660723372	5015.922124455615	2507.961062227808	7523.883186683291	16030.887109759837	11787.416992470651	20274.357227049408	15316299.940594915	10403111.25612418	20229488.62506677
Luxembourg	historical	1985	Luxembourg	288173.3667	9.25037151302902	5554.242003591135	2777.1210017955677	8331.363005386966	17751.357443477795	13052.468708439752	22450.246178516256	16960079.195585843	11519596.212445272	22400562.178726267
Luxembourg	historical	1986	Luxembourg	288173.3667	9.320511616476413	6124.164230462069	3062.0821152310345	9186.246345693822	19572.82888055801	14391.78594158622	24753.871819529133	18700357.36438108	12701624.997256136	24699089.73150653
Luxembourg	historical	1987	Luxembourg	288173.3667	9.393669584962977	6656.164733430534	3328.082366715267	9984.247100145709	21273.102488043987	15641.98712356193	26904.21785252578	20324840.17528513	13805003.455567995	26844676.89500276
Luxembourg	historical	1988	Luxembourg	288173.3667	9.461810810999893	7110.822553141426	3555.411276570713	10666.233829712291	22726.188879840534	16710.43299988236	28741.94475979746	21713154.30063356	14747971.82002041	28678336.78124603
Luxembourg	historical	1989	Luxembourg	288173.3667	9.5266380948749	7529.310998663059	3764.6554993315294	11293.96649799462	24063.677951727128	17693.880846857955	30433.475056596235	22991023.93142966	15615924.262291342	30366123.60056837
Luxembourg	historical	1990	Luxembourg	288173.3667	9.593790282221017	7972.59295003168	3986.29647501584	11958.88942504716	25480.407068300803	18735.59343257476	32225.2207040287	24344601.43063271	16535298.874476168	32153903.986787885
Luxembourg	historical	1991	Luxembourg	288173.3667	9.67033534761839	8497.727430700235	4248.863715350118	12746.591146050374	27158.7368685179	19969.65946214557	34347.81427489048	25948118.593679525	17624437.081026338	34271800.1063315
Luxembourg	historical	1992	Luxembourg	288173.3667	9.756233280904958	9084.58713546297	4542.293567731485	13626.880703194043	29034.34048493868	21348.77976833831	36719.90120154142	27740115.964884046	18841594.49473712	36638637.43503139
Luxembourg	historical	1993	Luxembourg	288173.3667	9.84137287459115	9674.54365805808	4837.27182902904	14511.815487086938	30919.841531153517	22735.177596436217	39104.50546587037	29541569.58154245	20065174.7634396	39017964.39964391
Luxembourg	historical	1994	Luxembourg	288173.3667	9.915964513894496	10228.370265221056	5114.185132610528	15342.555397831902	32689.871367646712	24036.67012326976	41343.07261202364	31232699.192394324	21213820.948123086	41251577.43666562
Luxembourg	historical	1995	Luxembourg	288173.3667	9.977456703445322	10756.089768908954	5378.044884454477	16134.13465336358	34376.46290143322	25276.81095693633	43476.114845930126	32844109.816889063	22308320.53816295	43379899.09561457
Luxembourg	historical	1996	Luxembourg	288173.3667	10.025246153705808	11245.0392147535	5622.51960737675	16867.55882213057	35939.14533035171	26425.84215467101	45452.44850603331	34337134.66506844	23322410.342098136	45351858.98803742
Luxembourg	historical	1997	Luxembourg	288173.3667	10.06378349816047	11720.23242802375	5860.116214011875	17580.348642035446	37457.862839963775	27542.546205856404	47373.1794740711	35788154.35867523	24307969.476219967	47268339.241127126
Luxembourg	historical	1998	Luxembourg	288173.3667	10.1026748757836	12227.556270333132	6113.778135166566	18341.33440549991	39079.26983998415	28734.75723528352	49423.782444687065	37337286.09218789	25360168.103607085	49314404.08076961
Luxembourg	historical	1999	Luxembourg	288173.3667	10.144596575193804	12759.09090085612	6379.54545042806	19138.63635128333	40778.05451913516	29983.86361701156	51572.2454212598	38960346.34469988	26462580.334221188	51458112.35517786
Luxembourg	historical	2000	Luxembourg	288173.3667	10.184382895404118	13252.003698151091	6626.0018490755465	19878.005547226887	42353.40381929085	31142.20869065577	53564.59894792599	40465473.4301307	27484890.199206088	53446056.66105554
Luxembourg	historical	2001	Luxembourg	288173.3667	10.216564322931058	13678.08291057243	6839.041455286215	20517.124365858057	43715.15298218815	32143.494839844567	55286.81112453244	41766521.74267795	28368586.026367303	55164457.45899147
Luxembourg	historical	2002	Luxembourg	288173.3667	10.241121831944994	14038.698907780812	7019.349453890406	21058.048361671263	44867.68170926751	32990.94243328577	56744.4209852498	42867675.75575548	29116509.986630958	56618841.52488012
Luxembourg	historical	2003	Luxembourg	288173.3667	10.260920497407946	14358.573666025435	7179.286833012718	21537.860499037888	45890.00143661701	33742.64811515973	58037.35475807451	43844424.91954457	29779935.89625936	57908913.94283166
Luxembourg	historical	2004	Luxembourg	288173.3667	10.275183275416456	14627.659963554768	7313.829981777384	21941.4899453322	46750.0012435204	34375.000914353484	59125.00157268744	44666089.67840771	30338025.63952872	58994153.717286006
Luxembourg	historical	2005	Luxembourg	288173.3667	10.27838642021233	14811.873744642622	7405.936872321311	22217.81061696418	47338.74848787822	34807.90329991023	59869.59367584536	45228593.13327122	30720088.28165506	59737097.98488788
Luxembourg	historical	2006	Luxembourg	288173.3667	10.277165965635051	14933.922069618558	7466.961034809279	22400.883104427903	47728.814934501046	35094.71686360359	60362.913005398	45601272.11555962	30973218.66762286	60229325.56349666
Luxembourg	historical	2007	Luxembourg	288173.3667	10.28089715624378	15017.02176937743	7508.510884688715	22525.532654066123	47994.40157493039	35290.00115803695	60698.80199182315	45855020.059586585	31145568.91559173	60564471.20358172
Luxembourg	historical	2008	Luxembourg	288173.3667	10.291562198752318	15056.344659735672	7528.172329867836	22584.51698960333	48120.07753251562	35382.40995037894	60857.74511465115	45975093.93001681	31227125.286117107	60723062.57391585
Luxembourg	historical	2009	Luxembourg	288173.3667	10.31062042523593	15078.822782337742	7539.411391168871	22618.23417350675	48191.91761235191	35435.233538493994	60948.60168620971	46043731.6917944	31273745.31020385	60813718.073385805
Luxembourg	historical	2010	Luxembourg	288173.3667	10.340921725845655	15115.92567769058	7557.96283884529	22673.888516536004	48310.49846589912	35522.42534257327	61098.57158922519	46157026.72704178	31350697.371799152	60963356.08228521
Luxembourg	historical	2011	Luxembourg	288173.3667	10.38300994835806	15213.645207687174	7606.822603843587	22820.46781153068	48622.81008376809	35752.066238064814	61493.55392947096	46455416.85239564	31553369.40641743	61357464.29837391
Luxembourg	historical	2012	Luxembourg	288173.3667	10.437912858995258	15433.653936778406	7716.826968389203	23150.48090516757	49325.95798194369	36269.08675142912	62382.82921245703	47127221.47788635	32009671.404188763	62244771.5515843
Luxembourg	historical	2013	Luxembourg	288173.3667	10.49977629927262	15792.129661778548	7896.064830889274	23688.19449266725	50471.64639904335	37111.504705179046	63831.788092906325	48221840.092228286	32753156.40201396	63690523.78244443
Luxembourg	historical	2014	Luxembourg	288173.3667	10.568722946596363	16333.741806332508	8166.870903166254	24500.61270949922	52202.63881303807	38384.293244881104	66020.98438119586	49875672.39895913	33876469.5750785	65874875.22283917
Luxembourg	historical	2015	Luxembourg	288173.3667	10.667455694866144	17311.727157585847	8655.863578792923	25967.590736376504	55328.27999564095	40682.55882032453	69974.00117095785	52861986.102726296	35904828.50161185	69819143.70383877
Luxembourg	historical	2016	Luxembourg	288173.3667	10.769268201026945	18307.209964276488	9153.604982138244	27460.814946416853	58509.843045831614	43021.94341605221	73997.7426756113	55901728.920634575	37969477.4603922	73833980.38087584
Luxembourg	historical	2017	Luxembourg	288173.3667	10.872746866748969	19300.001908521663	9650.000954260831	28950.002862782458	61682.8060996408	45355.00448502464	78010.60771424277	58933255.09256896	40028545.52283336	77837964.66229899
Luxembourg	historical	2018	Luxembourg	288173.3667	10.977796780868928	20303.88554077458	10151.94277038729	30455.82831116394	64891.21818831236	47714.13102081867	82068.30535580899	61998650.13569779	42110617.94249949	81886682.32889295
Luxembourg	historical	2019	Luxembourg	288173.3667	11.084418111302185	21327.64881793812	10663.82440896906	31991.473226907347	68163.16562213999	50119.97472215464	86206.35652211783	65124748.394833125	44233921.097535945	86015575.6921229
Luxembourg	historical	2020	Luxembourg	288173.3667	11.192275231345754	22373.637113890138	11186.818556945069	33560.455670838724	71506.14421599831	52578.0472176445	90434.24121435058	68318711.55407934	46403319.33487326	90234103.77328072
Luxembourg	historical	2021	Luxembourg	288173.3667	11.30102011505688	23444.360223814478	11722.180111907235	35166.54033572413	74928.17527531364	55094.246525964285	94762.10402467176	71588203.3639576	48624018.01412285	94552388.71380228
Luxembourg	historical	2022	Luxembourg	288173.3667	11.410288026810717	24541.47879823023	12270.739399115117	36812.21819734369	78434.56623914206	57672.47517583422	99196.6573024383	74938294.68100525	50899461.35387719	98977128.00813292
Luxembourg	historical	2023	Luxembourg	288173.3667	11.520198182444728	25664.976513550857	12832.488256775428	38497.46477032446	82025.2649373009	60312.694806828265	103737.83506775612	78368935.66056147	53229615.49870677	103508255.8224155
London	historical	1950	United Kingdom	28024358.01205	9.787190798333905	-20284.98499063299	-10142.492495316495	-30427.477485952128	-64830.81203006071	-47669.71472799652	-81991.9093321544	-25570456.492971167	-17367922.069822695	-33772990.9161217
London	historical	1951	United Kingdom	28024358.01205	9.797520281565848	-23713.65672391855	-11856.828361959277	-35570.48508587931	-75788.84688965167	-55727.09330121833	-95850.60047808876	-29892505.605897013	-20303536.934418093	-39481474.27738728
London	historical	1952	United Kingdom	28024358.01205	9.807680676686337	-27181.0043789242	-13590.5021894621	-40771.50656838813	-86870.48999503907	-63875.36029047237	-109865.6196996074	-34263308.06886734	-23272265.966700595	-45254350.17103553
London	historical	1953	United Kingdom	28024358.01205	9.81709064571176	-31177.794226960308	-15588.897113480154	-46766.6913404403	-99644.230349361	-73267.81643335485	-126020.64426536886	-39301504.59540656	-26694301.26237108	-51908707.92844288
London	historical	1954	United Kingdom	28024358.01205	9.82518459761674	-36158.09246740328	-18079.04623370164	-54237.13870110364	-115561.2635258185	-84971.51729839662	-146151.00975323946	-45579473.22777454	-30958412.464050736	-60200533.99149864
London	historical	1955	United Kingdom	28024358.01205	9.831195225279158	-42630.162742918124	-21315.081371459062	-63945.244114376525	-136246.00012636327	-100180.88244585572	-172311.1178068694	-53737911.17958312	-36499772.84599914	-70976049.51316717
London	historical	1956	United Kingdom	28024358.01205	9.834507263217358	-50868.479054608	-25434.239527304	-76302.71858191186	-162575.65905853064	-119540.92577832691	-205610.3923387281	-64122809.61163276	-43553385.93735795	-84692233.28591236
London	historical	1957	United Kingdom	28024358.01205	9.83515718882212	-60585.774570708425	-30292.887285354213	-90878.66185606696	-193632.1355280025	-142376.57024117262	-244887.70081482455	-76372051.22253779	-51873295.03913933	-100870807.40593426
London	historical	1958	United Kingdom	28024358.01205	9.834746302504112	-70150.67213972205	-35075.33606986103	-105226.00820957682	-224201.5481585484	-164854.07952833464	-283549.0167887504	-88429185.95844723	-60062721.63526581	-116795650.28162758
London	historical	1959	United Kingdom	28024358.01205	9.837472100744664	-75652.46513274297	-37826.23256637149	-113478.69769911772	-241785.27856424305	-177783.2930619524	-305787.26406655455	-95364530.42265986	-64773334.5339877	-125955726.31134094
London	historical	1960	United Kingdom	28024358.01205	9.840786329757192	-72940.89335958663	-36470.44667979331	-109411.3400393806	-233119.0951772404	-171411.09939503483	-294827.09095946327	-91946429.39448673	-62451697.75364486	-121441161.03533705
London	historical	1961	United Kingdom	28024358.01205	9.852023556308232	-61778.82631973291	-30889.413159866453	-92668.23947960167	-197445.1289178801	-145180.24185137387	-249710.0159843652	-77875965.46533282	-52894781.11920499	-102857149.8114584
London	historical	1962	United Kingdom	28024358.01205	9.866846492363896	-46442.481749602186	-23221.240874801093	-69663.72262439883	-148430.17167171848	-109139.83211155912	-187720.51123187857	-58543570.99854584	-39763864.95373201	-77323277.0433601
London	historical	1963	United Kingdom	28024358.01205	9.879077134479363	-32818.97625015116	-16409.48812507558	-49228.464375224925	-104889.4480954815	-77124.5941878543	-132654.30200310575	-41370314.28594507	-28099474.669911	-54641153.901982
London	historical	1964	United Kingdom	28024358.01205	9.879579441195748	-28216.92148570538	-14108.46074285269	-42325.38222855568	-90181.28106831056	-66309.7654914022	-114052.79664521356	-35569144.54453962	-24159214.001894142	-46979075.08718785
London	historical	1965	United Kingdom	28024358.01205	9.867659094155329	-31488.009850236707	-15744.004925118354	-47232.01477534594	-100635.67948136176	-73996.82314804869	-127274.53581465418	-39692550.2433104	-26959906.623792827	-52425193.86282792
London	historical	1966	United Kingdom	28024358.01205	9.851763972454734	-35363.68220623115	-17681.841103115574	-53045.52330930806	-113022.32833107856	-83104.65318461838	-142940.00347756463	-44578070.809656896	-30278241.612859502	-58877900.00645389
London	historical	1967	United Kingdom	28024358.01205	9.846188865535362	-27837.7060155736	-13918.853007786798	-41756.55902334968	-88969.30842574715	-65418.60913656384	-112520.007714891	-35091120.39588585	-23834531.2507742	-46347709.54099051
London	historical	1968	United Kingdom	28024358.01205	9.85910700958588	-4519.76388586722	-2259.88194293361	-6779.64582878799	-14445.16537917352	-10621.44513178748	-18268.88562664104	-5697437.087332735	-3869803.550738177	-7525070.623940754
London	historical	1969	United Kingdom	28024358.01205	9.89061007349574	30417.94152447784	15208.970762238918	45626.91228675712	97215.74111223372	71482.16258252348	122949.31964193964	38343664.08042252	26043718.45311472	50643609.70776106
London	historical	1970	United Kingdom	28024358.01205	9.929860030417442	66981.58029555243	33490.79014777621	100472.37044335173	214073.1306246605	157406.7136945845	270739.54755468544	84434353.07291742	57349358.02139206	111519348.124455
London	historical	1971	United Kingdom	28024358.01205	9.961584844748488	92936.75380245456	46468.37690122728	139405.13070371133	297025.8651526929	218401.37143579175	375650.3588695821	117152426.82215077	79572072.55556019	154732781.0887329
London	historical	1972	United Kingdom	28024358.01205	9.976584184514724	101549.73677819013	50774.86838909506	152324.6051672908	324552.95874309726	238641.88142876315	410464.0360574607	128009615.3562848	86946473.72864933	169072756.98391968
London	historical	1973	United Kingdom	28024358.01205	9.977256868195818	96321.17335926954	48160.58667963477	144481.76003890674	307842.4700562302	226354.7573942816	389330.1827181748	121418693.37700231	82469798.8857134	160367587.86828586
London	historical	1974	United Kingdom	28024358.01205	9.971858301550895	87198.80722046706	43599.40361023353	130798.21083070133	278687.3878765884	204917.1969680982	352457.57878513035	109919396.40572578	74659265.9095182	145179526.90193284
London	historical	1975	United Kingdom	28024358.01205	9.968553311282928	82317.74220943323	41158.87110471661	123476.61331413932	263087.50410133303	193446.6941921625	332728.314010552	103766517.29037622	70480117.7973244	137052916.7834146
London	historical	1976	United Kingdom	28024358.01205	9.971249723976271	85730.5160047508	42865.2580023754	128595.774007118	273994.7291511886	201466.7126111537	346522.74569119245	108068526.08622438	73402120.91176537	142734931.26069131
London	historical	1977	United Kingdom	28024358.01205	9.974706016402846	92660.62627177087	46330.31313588544	138990.93940765737	296143.361564584	217752.47173866263	374534.2513905044	116804351.28679603	79335653.28107214	154273049.29252818
London	historical	1978	United Kingdom	28024358.01205	9.970471553925524	94946.3066936953	47473.15334684765	142419.46004054396	303448.3961930499	223123.82073018205	383772.9716559165	119685590.38126436	81292643.6097721	158078537.1527541
London	historical	1979	United Kingdom	28024358.01205	9.955314983680031	89342.59487229337	44671.29743614669	134013.8923084424	285538.9332118489	209955.09794988803	361122.768473812	112621771.03930362	76494768.22259475	148748773.85600662
London	historical	1980	United Kingdom	28024358.01205	9.934923993251678	77921.29459776613	38960.647298883065	116881.9418966432	249036.45753445488	183115.0423047419	314957.87276416103	98224527.8617573	66715897.14156512	129733158.5819392
London	historical	1981	United Kingdom	28024358.01205	9.919672251049075	67229.06147180464	33614.53073590232	100843.5922077126	214864.08046388932	157988.29445874188	271739.86646903266	84746318.13736267	57561250.40311952	111931385.8716067
London	historical	1982	United Kingdom	28024358.01205	9.918852873024742	66084.67808878228	33042.33904439114	99127.0171331737	211206.6311717376	155298.99350863518	267114.26883485226	83303753.32794769	56581433.98109279	110026072.67481376
London	historical	1983	United Kingdom	28024358.01205	9.936353404898483	81937.86192993927	40968.93096496964	122906.79289490098	261873.40672811773	192553.9755353599	331192.8379207689	103287655.10913868	70154865.83912534	136420444.37912208
London	historical	1984	United Kingdom	28024358.01205	9.969290251792152	114199.66680314246	57099.83340157123	171299.50020473558	364982.1351027945	268369.21698735305	461595.05321826495	143955621.00978652	97777292.63057882	190133949.38895276
London	historical	1985	United Kingdom	28024358.01205	10.0101513046674	155444.58016975663	77722.29008487832	233166.87025464603	496800.8782225725	365294.7633989555	628306.9930461511	195947341.1557264	133091020.56573892	258803661.74571136
London	historical	1986	United Kingdom	28024358.01205	10.056609054461978	201109.543152294	100554.771576147	301664.3147284381	642746.0999148223	472607.4264079416	812884.7734215681	253510802.49114653	172189177.0971855	334832427.8851066
London	historical	1987	United Kingdom	28024358.01205	10.106407473366582	247971.5916414624	123985.7958207312	371957.3874621755	792517.2068861471	582733.2403575124	1002301.173414708	312583262.86598253	212312273.39563268	412854252.3362993
London	historical	1988	United Kingdom	28024358.01205	10.154856434521715	292490.3037702654	146245.1518851327	438735.45565546094	934799.0108497709	687352.2138601835	1182245.807839409	368701805.3316586	250429014.58420697	486974596.0791829
London	historical	1989	United Kingdom	28024358.01205	10.203908968888754	338072.01219820743	169036.00609910372	507108.01829732704	1080478.1509854302	794469.2286657629	1366487.0733050408	426160319.2408369	289455888.9028391	562864749.5788059
London	historical	1990	United Kingdom	28024358.01205	10.260161903610388	390397.86255693575	195198.93127846788	585596.7938352531	1247711.5687319692	917434.9770087684	1577988.1604549338	492120233.9596263	334257070.25383115	649983397.6654661
London	historical	1991	United Kingdom	28024358.01205	10.329475217886182	454154.0154080418	227077.0077040209	681231.0231120043	1451476.233243934	1067261.9362089888	1835690.530279372	572488739.6988524	388844830.3483681	756132649.0493826
London	historical	1992	United Kingdom	28024358.01205	10.410648919727937	527682.3626579334	263841.1813289667	791523.5439869453	1686472.831054757	1240053.552246191	2132892.109863499	665175690.427248	451799503.7458716	878551877.108696
London	historical	1993	United Kingdom	28024358.01205	10.494303864239397	604238.4519610236	302119.2259805118	906357.6779415722	1931146.0924674785	1419960.3621084795	2442331.8228263385	761679294.0384996	517346517.6381527	1006012070.4388468
London	historical	1994	United Kingdom	28024358.01205	10.570044098237975	675928.5418440915	337964.27092204575	1013892.8127661644	2160267.619733754	1588432.0733336732	2732103.1661339467	852049009.627554	578727282.5163443	1125370736.7388377
London	historical	1995	United Kingdom	28024358.01205	10.632664382033	738080.2297704112	369040.1148852056	1107120.3446555866	2358904.4143462377	1734488.5399604123	2983320.2887321017	930394989.810344	631941306.2343874	1228848673.3862808
London	historical	1996	United Kingdom	28024358.01205	10.68471163354908	791346.613489485	395673.3067447425	1187019.9202342562	2529143.776712444	1859664.5417003292	3198623.011724525	997540503.9951133	677547768.4428153	1317533239.547413
London	historical	1997	United Kingdom	28024358.01205	10.732547897766278	840647.4996986005	420323.74984930025	1260971.249547875	2686709.4090366834	1975521.6242916984	3397897.193781709	1059687267.5473976	719758987.7287915	1399615547.365979
London	historical	1998	United Kingdom	28024358.01205	10.78355485701627	892343.6943008351	446171.8471504176	1338515.5414512386	2851930.446985471	2097007.681606949	3606853.212363998	1124853462.9150038	764021060.3688483	1485685865.461135
London	historical	1999	United Kingdom	28024358.01205	10.837711958523249	945741.9448703348	472870.97243516735	1418612.9173054807	3022591.255805646	2222493.570445302	3822688.94116591	1192165203.2795265	809740426.4410464	1574589980.1180153
London	historical	2000	United Kingdom	28024358.01205	10.886826472371377	992906.6024497356	496453.3012248679	1489359.9036746111	3173329.501429368	2333330.5157568804	4013328.487101813	1251619120.8050673	850122615.4181135	1653115626.1920145
London	historical	2001	United Kingdom	28024358.01205	10.922287152845678	1025006.1027608444	512503.0513804221	1537509.1541412617	3275919.5044236574	2408764.3414879814	4143074.667359307	1292082491.940413	877606077.7002331	1706558906.1806004
London	historical	2002	United Kingdom	28024358.01205	10.944164618811184	1040336.9214373456	520168.4607186728	1560505.382156014	3324916.800913761	2444791.7653777665	4205041.8364497535	1311407920.682417	890732262.6179438	1732083578.7468965
London	historical	2003	United Kingdom	28024358.01205	10.956783284593866	1042868.3509390948	521434.1754695474	1564302.5264086449	3333007.2496013525	2450740.62470688	4215273.874495838	1314598941.428524	892899662.3144184	1736298220.5426333
London	historical	2004	United Kingdom	28024358.01205	10.961541777490991	1036838.8235532958	518419.4117766479	1555258.235329936	3313736.88007634	2436571.235350244	4190902.524802403	1306998355.686756	887737205.363977	1726259506.00953
London	historical	2005	United Kingdom	28024358.01205	10.956827598740102	1023936.9843842988	511968.4921921493	1535905.4765764491	3272502.6020922223	2406251.913303107	4138753.290881339	1290734803.2462502	876690702.872216	1704778903.620286
London	historical	2006	United Kingdom	28024358.01205	10.94880001841517	1009647.398308152	504823.69915407593	1514471.0974622285	3226833.084992858	2372671.3860241603	4080994.783961553	1272721911.482645	864456017.0937883	1680987805.8715026
London	historical	2007	United Kingdom	28024358.01205	10.945107781052627	999030.297237362	499515.148618681	1498545.445856043	3192900.8299706117	2347721.198507806	4038080.461433423	1259338410.2802825	855365698.1169683	1663311122.4435973
London	historical	2008	United Kingdom	28024358.01205	10.948394730195956	994940.9874009476	497470.4937004738	1492411.4811014216	3179831.395733432	2338111.3203922343	4021551.471074637	1254183586.6850655	851864447.5816096	1656502725.7885244
London	historical	2009	United Kingdom	28024358.01205	10.958159187156658	998901.5395687514	499450.7697843757	1498352.3093531276	3192489.320461737	2347418.617986575	4037560.022936896	1259176103.4131637	855255456.3220956	1663096750.5042355
London	historical	2010	United Kingdom	28024358.01205	10.97106917881351	1009459.3553523294	504729.6776761647	1514189.0330285006	3226232.09970606	2372229.485077986	4080234.714334138	1272484871.9076653	864295015.4758916	1680674728.33944
London	historical	2011	United Kingdom	28024358.01205	10.985806676451707	1025220.2788416188	512610.1394208094	1537830.4182624612	3276604.01117783	2409267.655277833	4143940.367077798	1292352473.907755	877789454.3939695	1706915493.421567
London	historical	2012	United Kingdom	28024358.01205	11.004098409078376	1047500.2937825	523750.14689125	1571250.4406737618	3347810.9389288304	2461625.6903888998	4233996.18746882	1320437786.9100125	896865513.0347118	1744010060.7853386
London	historical	2013	United Kingdom	28024358.01205	11.02430065224167	1076628.564308744	538314.282154372	1614942.8464631578	3440904.891530747	2530077.12612562	4351732.656936059	1357155742.3116288	921805020.3975176	1792506464.2256827
London	historical	2014	United Kingdom	28024358.01205	11.050732552393848	1117195.5449878776	558597.7724939388	1675793.317481786	3570556.9617812587	2625409.5307214176	4515704.392841051	1408292887.1004405	956538305.108764	1860047469.092173
London	historical	2015	United Kingdom	28024358.01205	11.106487130632631	1190987.1020727872	595493.5510363936	1786480.6531091838	3806394.778224632	2798819.6898710565	4813969.866578088	1501311629.8236969	1019718337.7020004	1982904921.9453688
London	historical	2016	United Kingdom	28024358.01205	11.167514132062042	1269223.513135145	634611.7565675725	1903835.2697027216	4056438.347979806	2982675.255867645	5130201.440092326	1599933381.1416929	1086704036.2854729	2113162725.9979565
London	historical	2017	United Kingdom	28024358.01205	11.231228983151626	1350132.865781264	675066.432890632	2025199.2986719063	4315024.639037134	3172812.234586197	5457237.0434878655	1701924537.7862654	1155978296.6374598	2247870778.935007
London	historical	2018	United Kingdom	28024358.01205	11.29672483835112	1433028.080321091	716514.0401605455	2149542.120481529	4579957.744706387	3367615.988754498	5792299.500657519	1806418994.0475235	1226952843.9074454	2385885144.18779
London	historical	2019	United Kingdom	28024358.01205	11.3634541315163	1517355.4749580035	758677.7374790019	2276033.2124370327	4849468.097965849	3565785.3661513594	6133150.829780506	1912718800.368493	1299153617.981524	2526283982.755524
London	historical	2020	United Kingdom	28024358.01205	11.431128292401164	1602632.1660991907	801316.0830495954	2403948.249148713	5122012.402852874	3766185.5903326496	6477839.215372678	2020215252.6309147	1372167175.8813612	2668263329.380358
London	historical	2021	United Kingdom	28024358.01205	11.499650716606176	1688598.898908404	844299.449454202	2532898.3483627923	5396762.080911382	3968207.4124346273	6825316.749387839	2128581544.356536	1445771544.6652932	2811391544.047327
London	historical	2022	United Kingdom	28024358.01205	11.568991405278506	1775160.084337768	887580.0421688841	2662740.1265065456	5673411.629544019	4171626.198192567	7175197.060894253	2237697179.7402363	1519884881.3772645	2955509478.10303
London	historical	2023	United Kingdom	28024358.01205	11.639422968523514	1862521.978619942	931260.989309971	2793782.967929986	5952620.243669103	4376926.649757317	7528313.83758193	2347822157.299464	1594683781.7692142	3100960532.8297253
Lisbon	historical	1950	Portugal	4579714.877850001	16.13039152514535	12891.357126891186	6445.678563445593	19337.035690331668	41200.77737753072	30294.689248184583	52106.86550687272	12836741.667285671	8718949.893175768	16954533.44139451
Lisbon	historical	1951	Portugal	4579714.877850001	16.133341769655335	13543.960638244727	6771.980319122364	20315.940957371226	43286.49819983421	31828.307499882583	54744.68889980165	13486580.361848889	9160332.22861296	17812828.495078996
Lisbon	historical	1952	Portugal	4579714.877850001	16.1367165142426	14305.839216454146	7152.919608227073	21458.7588246854	45721.46213578858	33618.7221586698	57824.20211291772	14245231.169052642	9675621.74256504	18814840.59553996
Lisbon	historical	1953	Portugal	4579714.877850001	16.140429247462126	15160.888489246609	7580.444244623304	22741.33273386982	48454.1996116333	35628.08794973272	61280.31127353425	15096657.944341	10253926.392129147	19939389.49655256
Lisbon	historical	1954	Portugal	4579714.877850001	16.14443282460293	16105.539646446756	8052.769823223378	24158.309469670014	51473.30471004412	37848.01816915072	65098.59125093925	16037306.997137826	10892832.445625369	21181781.54865035
Lisbon	historical	1955	Portugal	4579714.877850001	16.14845726762216	17094.761577429475	8547.380788714738	25642.142366143933	54634.8580014662	40172.68970696056	69097.02629597181	17022337.995399456	11561883.528810635	22482792.46198832
Lisbon	historical	1956	Portugal	4579714.877850001	16.152314401830772	18102.183883098784	9051.091941549392	27153.27582464839	57854.57969038589	42540.13212528298	73169.02725548745	18025492.26072996	12243244.266701816	23807740.25475801
Lisbon	historical	1957	Portugal	4579714.877850001	16.15575487685841	19059.907637416607	9529.953818708304	28589.861456125447	60915.46480918653	44790.78294792924	77040.14667044245	18979158.527345333	12890991.850079406	25067325.204611164
Lisbon	historical	1958	Portugal	4579714.877850001	16.158783883717714	19950.00678953596	9975.00339476798	29925.010184304272	63760.22169935836	46882.51595541116	80637.92744331041	19865486.689817093	13493002.160623727	26237971.219008
Lisbon	historical	1959	Portugal	4579714.877850001	16.162840439383857	20997.252910483032	10498.626455241516	31495.87936572566	67107.22030190512	49343.5443396358	84870.89626416823	20908296.05304445	14201297.366820764	27615294.7392689
Lisbon	historical	1960	Portugal	4579714.877850001	16.167576539401203	21968.670037412907	10984.335018706452	32953.005056119146	70211.86943957397	51626.37458792175	88797.36429122419	21875597.67899909	14858306.335830986	28892889.02216604
Lisbon	historical	1961	Portugal	4579714.877850001	16.170065738592687	22491.136897924946	11245.568448962473	33736.70534688669	71881.67352576814	52854.17171012383	90909.17534141516	22395851.05900291	15211671.953803074	29580030.16420201
Lisbon	historical	1962	Portugal	4579714.877850001	16.169495267870545	22609.07165132276	11304.53582566138	33913.60747698399	72258.5929976288	53131.31838060922	91385.8676146478	22513286.17061018	15291436.031038722	29735136.310181137
Lisbon	historical	1963	Portugal	4579714.877850001	16.162214896696437	21732.15093529138	10866.07546764569	32598.22640293816	69455.95438919395	51070.5546979356	87841.35408044735	21640080.61253049	14698338.833582532	28581822.391477823
Lisbon	historical	1964	Portugal	4579714.877850001	16.14424511795619	18892.38954442148	9446.19477221074	28338.58431663331	60380.07698396929	44397.115429387086	76363.03853854189	18812350.14067133	12777692.540730994	24847007.740607142
Lisbon	historical	1965	Portugal	4579714.877850001	16.117560126811956	14191.932187965722	7095.966093982861	21287.898281944003	45357.41527272982	33351.04064172	57363.78990374655	14131806.718514591	9598581.779735368	18665031.657292087
Lisbon	historical	1966	Portugal	4579714.877850001	16.08289081940058	7496.2424580905745	3748.1212290452872	11244.36368713559	23957.99089607552	17616.169776517523	30299.812015602045	7464483.914512784	5070014.098274648	9858953.730750406
Lisbon	historical	1967	Portugal	4579714.877850001	16.042378886978433	-615.3589869711919	-307.679493485596	-923.038480446858	-1966.6873223397324	-1446.0936193561445	-2487.281025301929	-612751.96013493	-416192.34661387606	-809311.5736546946
Lisbon	historical	1968	Portugal	4579714.877850001	16.000146021461532	-9239.84004993137	-4619.920024965685	-13859.76007489368	-29530.52879956796	-21713.624117328487	-37347.433481795626	-9200694.589447742	-6249280.166809673	-12152109.01208719
Lisbon	historical	1969	Portugal	4579714.877850001	15.958894005962378	-17894.413529033493	-8947.206764516746	-26841.620293546883	-57190.54563879399	-42051.87179325658	-72329.21948435523	-17818602.145517208	-12102720.71370936	-23534483.57731553
Lisbon	historical	1970	Portugal	4579714.877850001	15.919123288742432	-26445.33429914055	-13222.667149570276	-39668.00144871092	-84519.28842006397	-62146.53560298176	-106892.04123714632	-26333296.1271373	-17886056.711714435	-34780535.54257661
Lisbon	historical	1971	Portugal	4579714.877850001	15.883972021099488	-34162.23961280015	-17081.119806400075	-51243.35941920042	-109182.51780253356	-80281.26309008697	-138083.77251496646	-34017508.03806501	-23105314.08686623	-44929701.98925571
Lisbon	historical	1972	Portugal	4579714.877850001	15.85676245354448	-40400.85088112902	-20200.42544056451	-60601.27632169128	-129121.1194160936	-94941.9995706553	-163300.2392615275	-40229688.83686604	-27324740.987858064	-53134636.68586414
Lisbon	historical	1973	Portugal	4579714.877850001	15.841426006781903	-44400.85698444346	-22200.42849222173	-66601.28547666228	-141905.13892227993	-104342.01391343928	-179468.2639310978	-44212748.53417563	-30030108.036795218	-58395389.0315494
Lisbon	historical	1974	Portugal	4579714.877850001	15.840619249249173	-45650.6420901472	-22825.3210450736	-68475.96313522094	-145899.45212011665	-107279.0089118502	-184519.895328379	-45457238.80650634	-30875388.60785087	-60039089.0051604
Lisbon	historical	1975	Portugal	4579714.877850001	15.852517944120624	-44533.27433264663	-22266.637166323315	-66799.91149896824	-142328.34476714148	-104653.19468172008	-180003.494852559	-44344604.88370157	-30119667.282778427	-58569542.484614834
Lisbon	historical	1976	Portugal	4579714.877850001	15.873736400725605	-41527.06985974871	-20763.53492987436	-62290.6047896296	-132720.51527177126	-97588.61417041272	-167852.41637311527	-41351136.481744245	-28086448.75428583	-54615824.20921163
Lisbon	historical	1977	Portugal	4579714.877850001	15.903071816825456	-36672.87260496418	-18336.43630248209	-55009.30890744164	-117206.50084547738	-86181.25062166905	-148231.75106924892	-36517504.49495047	-24803357.438186903	-48231651.55171482
Lisbon	historical	1978	Portugal	4579714.877850001	15.939332835276184	-30181.149572992697	-15090.574786496349	-45271.72435948989	-96458.95403529717	-70925.70149653092	-121992.206574042	-30053284.26454896	-20412740.74212917	-39693827.78697141
Lisbon	historical	1979	Portugal	4579714.877850001	15.98179535936904	-22198.3922211525	-11099.19611057625	-33297.58833172612	-70946.06153880859	-52166.22171968979	-89725.90135788501	-22104346.622876484	-15013676.805337226	-29195016.440412626
Lisbon	historical	1980	Portugal	4579714.877850001	16.02895499236072	-13027.771079967377	-6513.885539983688	-19541.656619930665	-41636.756371557865	-30615.26203792035	-52658.25070518512	-12972577.689687282	-8811212.20581159	-17133943.173545696
Lisbon	historical	1981	Portugal	4579714.877850001	16.080584546232114	-2695.914541845696	-1347.957270922848	-4043.8718127619545	-8616.142875742904	-6335.399173333681	-10896.886578154288	-2684493.0436812607	-1823356.8099402464	-3545629.277420897
Lisbon	historical	1982	Portugal	4579714.877850001	16.13696365049211	8979.769004988753	4489.884502494377	13469.65350748215	28699.341739940843	21102.45716172836	36296.22631818292	8941725.360204153	6073383.526354862	11810067.194056312
Lisbon	historical	1983	Portugal	4579714.877850001	16.194367633841594	21537.320033717875	10768.660016858938	32305.980050571536	68833.27482776932	50612.70207926264	87053.8475762855	21446075.13058866	14566566.75934133	28325583.50183842
Lisbon	historical	1984	Portugal	4579714.877850001	16.245071579107066	33381.25213544625	16690.626067723126	50071.87820316021	106686.48182488584	78445.94251830535	134927.02113146213	33239829.28837025	22577100.44611244	43902558.13063697
Lisbon	historical	1985	Portugal	4579714.877850001	16.283625757519722	43069.47042705015	21534.73521352508	64604.205640577806	137650.02748483827	101213.25550356344	174086.79946612788	42887002.52245423	29129637.080323108	56644367.96459884
Lisbon	historical	1986	Portugal	4579714.877850001	16.309808715829316	50078.10963344606	25039.05481672303	75117.16445016827	160049.63838849575	117683.55763859996	202415.7191383831	49865948.96278895	33869865.23926592	65862032.686312325
Lisbon	historical	1987	Portugal	4579714.877850001	16.328142514295138	55149.38409707549	27574.692048537745	82724.07614562186	176257.43157426085	129601.05262812942	222913.8105204005	54915738.49020626	37299774.71332041	72531702.26709518
Lisbon	historical	1988	Portugal	4579714.877850001	16.343936227808946	59523.87759284184	29761.93879642092	89285.81638927008	190238.31278673813	139881.11234318357	240595.51323028564	59271699.0285486	40258422.838742495	78284975.21835272
Lisbon	historical	1989	Portugal	4579714.877850001	16.36208063625812	64579.24982362931	32289.62491181465	96868.87473544494	206395.2824363261	151761.23708554282	261029.32778711227	64305653.69443832	43677576.98502033	84933730.40385655
Lisbon	historical	1990	Portugal	4579714.877850001	16.385835748192118	70710.24055234151	35355.120276170754	106065.36082850948	225989.92880528653	166169.06529800483	285810.7923125576	70410669.89826255	47824215.73165974	92997124.06486665
Lisbon	historical	1991	Portugal	4579714.877850001	16.412564045961595	77115.02320180845	38557.51160090423	115672.53480271556	246459.6141529888	181220.30452425644	311698.9237817268	76788318.0773592	52156031.105927095	101420605.04878937
Lisbon	historical	1992	Portugal	4579714.877850001	16.436354964414797	82487.87797075095	41243.93898537548	123731.81695612698	263631.2579945176	193846.51323126417	333416.0027577774	82138410.23645806	55789911.623906	108486908.84901464
Lisbon	historical	1993	Portugal	4579714.877850001	16.45385987805377	86063.76721905886	43031.88360952943	129095.65082858746	275059.80003211653	202249.85296478847	347869.7470994377	85699149.8901313	58208431.16941702	113189868.61084406
Lisbon	historical	1994	Portugal	4579714.877850001	16.464467524866407	87691.69984214511	43845.84992107256	131537.54976321608	280262.672695498	206075.49462904292	354449.8507619513	87320185.62194864	59309468.30852061	115330902.93537527
Lisbon	historical	1995	Portugal	4579714.877850001	16.472204891125557	88477.9525314442	44238.9762657221	132716.92879716525	282775.5362905001	207923.18844889564	357627.88413209765	88103107.27700768	59841243.0265659	116364971.5274478
Lisbon	historical	1996	Portugal	4579714.877850001	16.480543975120664	89508.93615145449	44754.46807572724	134263.40422718006	286070.55994005204	210345.9999559192	361795.1199241782	89129723.03693153	60538539.24100468	117720906.83285852
Lisbon	historical	1997	Portugal	4579714.877850001	16.493979169306854	91955.75443742596	45977.87721871297	137933.63165613744	293890.59118200856	216096.02292795232	371685.15943607467	91566175.14469932	62193422.10733811	120938928.18205816
Lisbon	historical	1998	Portugal	4579714.877850001	16.514668002326836	96325.76006193606	48162.88003096803	144488.64009290584	307857.1291579545	226365.53614555456	389348.7221703468	95917666.82507709	65149034.90264002	126686298.74751496
Lisbon	historical	1999	Portugal	4579714.877850001	16.54096919240471	102039.57882083532	51019.78941041766	153059.36823125358	326118.4939113941	239793.010228966	412443.9775938238	101607278.44779076	69013523.25457647	134201033.64100172
Lisbon	historical	2000	Portugal	4579714.877850001	16.566793668835793	107522.89844100628	53761.449220503135	161284.3476615097	343643.1834174638	252678.81133637147	434607.55549856287	107067367.46328165	72722115.65070271	141412619.2758561
Lisbon	historical	2001	Portugal	4579714.877850001	16.585763874409	111473.9358446157	55736.96792230785	167210.9037669217	356270.6989593896	261963.749234848	450577.6486839362	111001665.92144012	75394363.17352328	146608968.66935456
Lisbon	historical	2002	Portugal	4579714.877850001	16.59740782986125	113819.28929046215	56909.64464523108	170728.93393569277	363766.4485723215	267475.329832588	460057.567312049	113337083.05452202	76980621.23579328	149693544.87324947
Lisbon	historical	2003	Portugal	4579714.877850001	16.606478685083562	115559.6576727735	57779.82883638675	173339.48650915804	369328.6659221777	271565.19553101016	467092.136313337	115070078.20078324	78157703.25839698	151982453.14316994
Lisbon	historical	2004	Portugal	4579714.877850001	16.616498550105423	117603.80973450912	58801.90486725456	176405.71460176547	375861.7759114893	276368.95287609665	475354.5989468889	117105570.01804411	79540246.55658384	154670893.47950593
Lisbon	historical	2005	Portugal	4579714.877850001	16.626930003464697	120125.3763500464	60062.688175023206	180188.06452507043	383920.70281474845	282294.6344226074	485546.7712068848	119616453.77697586	81245684.76272053	157987222.7912304
Lisbon	historical	2006	Portugal	4579714.877850001	16.637147159361184	122927.84257760618	61463.92128880309	184391.76386641272	392877.384878037	288880.4300573773	496874.3396986889	122407047.09003095	83141106.81758507	161672987.3624756
Lisbon	historical	2007	Portugal	4579714.877850001	16.648963974526662	126161.48660436305	63080.74330218152	189242.22990654383	403212.1111875467	296479.4935202539	509944.7288548337	125626991.47655544	85328151.98002596	165925830.97308722
Lisbon	historical	2008	Portugal	4579714.877850001	16.66252205490859	129466.44152468054	64733.22076234027	194199.66228702108	413774.7471128803	304246.1375830002	523303.35664275946	128917944.64126644	87563427.60429241	170272461.67824072
Lisbon	historical	2009	Portugal	4579714.877850001	16.677730247089873	132604.01612699984	66302.00806349992	198906.0241904988	423802.4355418913	311619.4378984504	535985.4331853314	132042226.61060236	89685497.10205346	174398956.1191512
Lisbon	historical	2010	Portugal	4579714.877850001	16.69367174713465	135257.01844629747	67628.50922314874	202885.52766944663	432281.4309543664	317853.99334879883	546708.8685599342	134683989.2334454	91479830.62805454	177888147.83883497
Lisbon	historical	2011	Portugal	4579714.877850001	16.71024624578536	137398.6400911001	68699.32004555005	206097.9601366517	439126.0537311591	322886.8042140847	555365.3032482263	136816537.69461897	92928296.5752302	180704778.81401145
Lisbon	historical	2012	Portugal	4579714.877850001	16.728481311483034	139517.18668284957	69758.59334142478	209275.78002427315	445896.9286383821	327865.38870469754	563928.4685720777	138926108.862396	94361155.92417274	183491061.8006191
Lisbon	historical	2013	Portugal	4579714.877850001	16.748707880773757	142121.14926796596	71060.57463398298	213181.7239019504	454219.19306041615	333984.700779721	574453.6853411181	141519039.51255172	96122321.88054515	186915757.1445596
Lisbon	historical	2014	Portugal	4579714.877850001	16.773541582711843	145814.74466750468	72907.37233375234	218722.11700125865	466023.9239573492	342664.6499686458	589383.1979460537	145196986.64415804	98620450.89033692	191773522.39798447
Lisbon	historical	2015	Portugal	4579714.877850001	16.815189969868527	152552.34908289436	76276.17454144718	228828.52362433227	487557.3076689258	358498.0203448032	616616.5949930804	151906046.5581319	103177367.1808084	200634725.93545
Lisbon	historical	2016	Portugal	4579714.877850001	16.86356063603064	160947.6470057867	80473.82350289336	241421.47050869488	514388.6798305425	378226.9704636126	650550.3891974363	160265777.0035338	108855449.1086894	211676104.89836612
Lisbon	historical	2017	Portugal	4579714.877850001	16.91391070734431	169844.92248749547	84922.46124374773	254767.38373125187	542824.3722700662	399135.5678456079	686513.1766944742	169125358.33210173	114873038.90525712	223377677.75892287
Lisbon	historical	2018	Portugal	4579714.877850001	16.964945051888982	178853.4429494716	89426.7214747358	268280.1644241741	571615.6036664767	420305.5909312656	722925.616401813	178095713.34100285	120965868.21301548	235225558.4689638
Lisbon	historical	2019	Portugal	4579714.877850001	17.01609220326661	187807.7890217245	93903.89451086224	281711.68353259034	600233.6937134109	441348.30420104513	759119.0832257795	187012123.47513968	127022057.17449412	247002189.7757916
Lisbon	historical	2020	Portugal	4579714.877850001	17.06736397520425	196712.9370912856	98356.4685456428	295069.4056369181	628694.5469437866	462275.402164583	795113.691723059	195879544.03862825	133044971.52288903	258714116.55435488
Lisbon	historical	2021	Portugal	4579714.877850001	17.119133628322896	205668.07489316707	102834.03744658352	308502.1123397745	657315.1673586079	483319.9759990472	831310.3587182825	204796742.5481621	139101695.9633632	270491789.1329615
Lisbon	historical	2022	Portugal	4579714.877850001	17.1718701344963	214794.89776680595	107397.44888340298	322192.34665028064	686484.4932629508	504768.0097522205	868200.9767736085	213884898.7693309	145274538.01063037	282495259.5280509
Lisbon	historical	2023	Portugal	4579714.877850001	17.226181603670764	224249.5033696911	112124.75168484556	336374.25505456974	716701.4127697037	526986.3329187619	906416.4926204324	223299449.037046	151669072.86833823	294929825.2057649
Helsinki	historical	1950	Finland	2228690.3763	4.751727353777938	7437.944429356806	3718.972214678403	11156.91664403431	23771.670396222395	17479.169408986385	30064.17138345303	10249138.475908875	6961402.444313833	13536874.507504698
Helsinki	historical	1951	Finland	2228690.3763	4.720648599405808	6516.432917119047	3258.2164585595237	9774.649375678417	20826.5196031144	15313.617355230526	26339.421850997813	8979338.844335891	6098931.293222274	11859746.395450946
Helsinki	historical	1952	Finland	2228690.3763	4.691642130727221	5656.326621832116	2828.163310916058	8484.489932748602	18077.619883374307	13292.367561306934	22862.87220544908	7794152.720921064	5293931.185564342	10294374.256281389
Helsinki	historical	1953	Finland	2228690.3763	4.664153096426081	4846.8426240894205	2423.4213120447102	7270.263936135001	15490.509026590737	11390.080166611477	19590.937886569514	6678721.74860284	4536310.0532694375	8821133.443935988
Helsinki	historical	1954	Finland	2228690.3763	4.637744996736676	4096.356492038752	2048.178246019376	6144.534738060987	13091.95534856045	9626.43775629438	16557.472940825388	5644587.067349067	3833906.8498437568	7455267.284855282
Helsinki	historical	1955	Finland	2228690.3763	4.611422680571695	3400.9382472516086	1700.4691236258043	5101.407370878238	10869.398638217826	7992.204881041951	13746.592395392869	4686333.351258704	3183043.3868183675	6189623.315700576
Helsinki	historical	1956	Finland	2228690.3763	4.58377691248788	2737.0987837077814	1368.5493918538907	4105.648175562692	8747.767712733072	6432.182141713943	11063.353283747982	3771593.7142185504	2561735.482727187	4981451.945711383
Helsinki	historical	1957	Finland	2228690.3763	4.553771741604628	2059.968416495033	1029.9842082475166	3089.95262474333	6583.659059119704	4840.925778763957	8326.39233947405	2838539.8354592603	1927988.210452639	3749091.460466361
Helsinki	historical	1958	Finland	2228690.3763	4.521549218984173	1337.7230964803648	668.8615482401824	2006.5846447213823	4275.363016352927	3143.6492767291797	5407.076755974743	1843319.668286108	1252016.457248642	2434622.879324326
Helsinki	historical	1959	Finland	2228690.3763	4.490629589890749	618.0974804092608	309.0487402046304	927.1462206145936	1975.4395473893744	1452.5290789623214	2498.350015815305	851709.330245147	578496.566062673	1124922.0944282345
Helsinki	historical	1960	Finland	2228690.3763	4.470424678300453	403.9318041724576	201.9659020862288	605.8977062593113	1290.9660461361154	949.2397398057656	1632.6923524656906	556599.0758749715	378052.2798484954	735145.8719021556
Helsinki	historical	1961	Finland	2228690.3763	4.455624552736127	420.6813826929647	210.34069134648237	631.0220740398744	1344.497699086945	988.6012493292844	1700.3941488454689	579679.2092772415	393728.7288942834	765629.6896608549
Helsinki	historical	1962	Finland	2228690.3763	4.443789798925918	626.2309561140333	313.1154780570167	939.3464341716984	2001.4341357410103	1471.6427468693416	2531.2255246132404	862916.8781882122	586108.9377588824	1139724.8186177232
Helsinki	historical	1963	Finland	2228690.3763	4.436406242689317	1121.6491790764526	560.8245895382263	1682.473768615226	3584.790776329588	2635.875570830179	4533.7059818285625	1545579.9471120315	1049786.1890538936	2041373.7051708708
Helsinki	historical	1964	Finland	2228690.3763	4.432616529214024	1917.3869379074767	958.6934689537384	2876.080406861661	6127.968653552868	4505.859304082925	7750.078003022635	2642069.2471099463	1794541.7908158416	3489596.703404631
Helsinki	historical	1965	Finland	2228690.3763	4.435203360773238	2849.4838093990807	1424.7419046995403	4274.225714099023	9106.950254840032	6696.2869520880295	11517.613557591692	3926455.007129277	2666920.107320915	5185989.906937551
Helsinki	historical	1966	Finland	2228690.3763	4.452288275494187	3782.799725760824	1891.399862880412	5674.199588640681	12089.827923531146	8889.579355537699	15290.076491525302	5212520.553788312	3540439.3656567275	6884601.741919698
Helsinki	historical	1967	Finland	2228690.3763	4.490721372596593	4888.079086432312	2444.039543216156	7332.118629648305	15622.300760238157	11486.985853117983	19757.61566735911	6735543.659120851	4574904.534913119	8896182.783329248
Helsinki	historical	1968	Finland	2228690.3763	4.543757747800745	6107.379936975488	3053.689968487744	9161.069905462808	19519.18627857128	14352.342851893203	24686.02970525245	8415683.028229346	5716085.946247218	11115280.11021269
Helsinki	historical	1969	Finland	2228690.3763	4.595535149140856	7089.032727756235	3544.5163638781173	10633.549091635716	22656.548597913275	16659.22691022783	28653.87028559147	9768354.520138176	6634845.181695279	12901863.858581323
Helsinki	historical	1970	Finland	2228690.3763	4.626350296439608	7304.414433589306	3652.207216794653	10956.62165038406	23344.90852974667	17165.373918935842	29524.44314056409	10065140.40624003	6836427.587651009	13293853.224830111
Helsinki	historical	1971	Finland	2228690.3763	4.632723271331292	6732.5771750592485	3366.288587529624	10098.865762587946	21517.316651487552	15821.55636138893	27213.07694158898	9277175.491467915	6301227.395301253	12253123.58763456
Helsinki	historical	1972	Finland	2228690.3763	4.6234470039992885	5871.488645202243	2935.744322601121	8807.23296780264	18765.277710064853	13797.998316224866	23732.557103906056	8090635.894897521	5495307.983903146	10685963.805891434
Helsinki	historical	1973	Finland	2228690.3763	4.614758212672143	5218.820373806649	2609.4101869033243	7828.230560709074	16679.34991468442	12264.227878444572	21094.47195092514	7191289.63654581	4884455.544364545	9498123.72872694
Helsinki	historical	1974	Finland	2228690.3763	4.619696940340178	4805.56859441544	2402.78429720772	7208.352891621842	15358.597227749264	11293.086196875049	19424.10825862353	6621848.072062157	4497680.411195641	8746015.732929276
Helsinki	historical	1975	Finland	2228690.3763	4.640843225777073	4728.943993808173	2364.4719969040866	7093.4159907114	15113.705004212286	11113.018385448671	19114.391622970164	6516262.967233661	4425965.075456286	8606560.85901197
Helsinki	historical	1976	Finland	2228690.3763	4.671458855078993	5032.1830248441765	2516.0915124220883	7548.274537265022	16082.856947400538	11825.630108382677	20340.083786418894	6934112.125681892	4709775.871828707	9158448.379534258
Helsinki	historical	1977	Finland	2228690.3763	4.6953185099530845	5357.539511000358	2678.769755500179	8036.309266500044	17122.696277156472	12590.217850850342	21655.17470346222	7382438.099655361	5014287.079127203	9750589.12018327
Helsinki	historical	1978	Finland	2228690.3763	4.6943007687355065	5142.098442490464	2571.049221245232	7713.147663734392	16434.146622198365	12083.931339851846	20784.36190454586	7085570.414566861	4812649.11380259	9358491.71533127
Helsinki	historical	1979	Finland	2228690.3763	4.667353614052344	4344.068549674174	2172.034274837087	6516.102824510709	13883.64308475782	10208.561091733987	17558.725077782125	5985922.66147161	4065748.232887139	7906097.0900562415
Helsinki	historical	1980	Finland	2228690.3763	4.640303421959906	3689.297601988322	1844.648800994161	5533.94640298277	11790.995135955529	8669.849364672375	14912.140907236171	5083679.0138385855	3452927.833517772	6714430.194159092
Helsinki	historical	1981	Finland	2228690.3763	4.649736447017739	4071.119046294789	2035.5595231473944	6106.678569442091	13011.296471959477	9567.129758794868	16455.463185130575	5609811.051114828	3810286.3431081176	7409335.759124739
Helsinki	historical	1982	Finland	2228690.3763	4.715762000819729	5762.720029549928	2881.360014774964	8644.080044325963	18417.65321444996	13542.3920694516	23292.914359445844	7940757.845361364	5393508.069418067	10488007.621306043
Helsinki	historical	1983	Finland	2228690.3763	4.828740413450969	8295.860168937728	4147.930084468864	12443.790253403577	26513.569099922766	19495.27139699369	33531.86680284322	11431306.116325084	7764352.343074026	15098259.889586167
Helsinki	historical	1984	Finland	2228690.3763	4.9631401013583964	11080.419801423344	5540.209900711672	16620.62970213426	35413.02168534688	26038.986533344974	44787.05683736096	15268298.653558368	10370507.90339484	20166089.403725702
Helsinki	historical	1985	Finland	2228690.3763	5.0892197790306914	13454.24191854206	6727.12095927103	20181.362877814958	42999.75717166207	31617.468508577724	54382.0458347511	18539314.164177205	12592241.508080011	24486386.820277587
Helsinki	historical	1986	Finland	2228690.3763	5.19042692212937	15038.753075457184	7519.376537728592	22558.129613185512	48063.85482915872	35341.06972732453	60786.63993099779	20722696.201793037	14075234.550789794	27370157.85279922
Helsinki	historical	1987	Finland	2228690.3763	5.266511669901813	16015.864651125416	8007.932325562708	24023.79697668851	51186.703424995336	37637.28193014493	64736.12491984787	22069110.11232349	14989743.522431323	29148476.70221731
Helsinki	historical	1988	Finland	2228690.3763	5.317442782000146	16631.279987452428	8315.639993726214	24946.919981179377	53153.57083989673	39083.50797051347	67223.63370928078	22917123.573854294	15565729.786817571	30268517.3608923
Helsinki	historical	1989	Finland	2228690.3763	5.349711844101057	17287.202070588846	8643.601035294423	25930.80310588348	55249.89781760298	40624.92486588413	69874.87076932132	23820953.43213384	16179627.569490118	31462279.294777937
Helsinki	historical	1990	Finland	2228690.3763	5.371176070523529	18058.51980214476	9029.25990107238	27087.77970321761	57715.029287655765	42437.521535040745	72992.53704027014	24883793.080200907	16901527.711766977	32866058.448636312
Helsinki	historical	1991	Finland	2228690.3763	5.394330839644543	19088.76027363658	9544.38013681829	28633.140410456013	61007.67783454297	44858.586643047005	77156.76902603904	26303416.116658323	17865761.66169619	34741070.57162179
Helsinki	historical	1992	Finland	2228690.3763	5.426007636591875	20533.59314781229	10266.796573906146	30800.38972171831	65625.36370040823	48253.94389735888	82996.7835034551	28294328.03360272	19218025.475635923	37370630.591570415
Helsinki	historical	1993	Finland	2228690.3763	5.459278948269813	22550.6403733722	11275.320186686098	33825.960560058746	72071.84663330171	52994.00487742549	91149.6883891704	31073724.4815814	21105842.41480195	41041606.54836095
Helsinki	historical	1994	Finland	2228690.3763	5.48022567559997	24969.42977871992	12484.71488935996	37454.14466808024	79802.29757279374	58678.15997999197	100926.4351655841	34406702.80575802	23369662.296570837	45443743.31494551
Helsinki	historical	1995	Finland	2228690.3763	5.481890348287589	27495.50732467449	13747.753662337243	41243.26098701294	87875.64140966257	64614.44221298936	111136.8406063388	37887519.15431717	25733896.470401525	50041141.83823596
Helsinki	historical	1996	Finland	2228690.3763	5.469793212271664	29986.06749052664	14993.03374526332	44979.101235792536	95835.47169972165	70467.25860273949	121203.68479670207	41319394.21937351	28064888.8286991	54573899.61005314
Helsinki	historical	1997	Finland	2228690.3763	5.4568386648396725	32606.97024520665	16303.485122603324	48910.45536781286	104211.87690368418	76626.38007623977	131797.37373113178	44930875.25687813	30517872.850833405	59343877.66292391
Helsinki	historical	1998	Finland	2228690.3763	5.456519711096204	35768.91963887665	17884.459819438325	53653.37945831527	114317.4671658421	84056.96115135813	144577.973180328	49287893.17994836	33477239.171320558	65098547.18857898
Helsinki	historical	1999	Finland	2228690.3763	5.48015875368084	39344.42586123564	19672.212930617818	59016.638791852325	125744.78505250708	92459.40077389972	159030.16933110668	54214773.0111284	36823666.13005651	71605879.89220297
Helsinki	historical	2000	Finland	2228690.3763	5.531448464640835	42914.004014369166	21457.002007184583	64371.00602155629	137153.1568299347	100847.90943376762	173458.40422608584	59133484.24103084	40164544.825295255	78102423.65677318
Helsinki	historical	2001	Finland	2228690.3763	5.601351176360805	46210.627073821146	23105.313536910573	69315.94061073477	147689.16412794558	108594.973623486	186783.3546324004	63676076.15740591	43249956.39861831	84102195.91618687
Helsinki	historical	2002	Finland	2228690.3763	5.674212638057515	49222.39528216082	24611.19764108041	73833.59292324274	157314.77532178603	115672.6289130766	198956.92173049308	67826151.45277224	46068763.49866529	89583539.40687738
Helsinki	historical	2003	Finland	2228690.3763	5.738231506764825	51970.91612056325	25985.458060281624	77956.37418084424	166099.04792131748	122131.65288332356	210066.44295931415	71613484.22249857	48641189.23596754	94585779.20902812
Helsinki	historical	2004	Finland	2228690.3763	5.787237409261888	54400.855223573504	27200.427611786752	81601.28283535971	173865.1332945372	127842.00977539348	219888.2568136719	74961826.30696885	50915444.464934334	99008208.14900628
Helsinki	historical	2005	Finland	2228690.3763	5.824578594250909	56620.4550100882	28310.2275050441	84930.68251513284	180958.97421224145	133058.06927370813	228859.8791507731	78020330.68128398	52992836.61621979	103047824.74634732
Helsinki	historical	2006	Finland	2228690.3763	5.859759376371943	58667.49880207927	29333.74940103964	88001.2482031189	187501.32617144627	137868.6221848874	237134.0301580096	80841060.99053045	54908728.27049857	106773393.71056396
Helsinki	historical	2007	Finland	2228690.3763	5.905477459756497	60518.47775031969	30259.238875159845	90777.71662548096	193417.0548900228	142218.422713256	244615.68706679437	83391623.14338006	56641116.768023744	110142129.51873334
Helsinki	historical	2008	Finland	2228690.3763	5.963048112902546	62076.84799402232	31038.42399701116	93115.27199103191	198397.6061888998	145880.59278595506	250914.6195918405	85538984.22897805	58099643.7208279	112978324.73712896
Helsinki	historical	2009	Finland	2228690.3763	6.028913767761868	63457.4644757141	31728.73223785705	95186.196713572	202810.05646438716	149125.04151793214	256495.0714108412	87441408.9697633	59391805.42512534	115491012.51440167
Helsinki	historical	2010	Finland	2228690.3763	6.09677094261317	64888.329725383854	32444.164862691927	97332.4945880777	207383.10180232857	152487.5748546524	262278.6287500146	89413074.15542053	60730996.50690052	118095151.80394489
Helsinki	historical	2011	Finland	2228690.3763	6.160952675354721	66580.6755746888	33290.3377873444	99871.0133620332	212791.83913670047	156464.58760051738	269119.0906728837	91745047.34013513	62314915.37640175	121175179.30386864
Helsinki	historical	2012	Finland	2228690.3763	6.221804272839121	68645.9312785465	34322.96563927325	102968.89691781852	219392.3963662345	161317.93850458664	277466.85422787577	94590872.80952908	64247852.12277436	124933893.49628448
Helsinki	historical	2013	Finland	2228690.3763	6.276026011090436	70972.44724812999	35486.223624064995	106458.67087219127	226827.94140502333	166785.25103310417	286870.63177693496	97796702.66818786	66425310.43954561	129168094.8968298
Helsinki	historical	2014	Finland	2228690.3763	6.326401391706448	73511.96732320366	36755.98366160183	110267.95098480556	234944.2475649665	172753.12320952403	297135.3719203864	101296042.19122358	68802125.89251412	133789958.48992984
Helsinki	historical	2015	Finland	2228690.3763	6.379289291721764	76489.08017663924	38244.54008831962	114733.62026496432	244459.1002445441	179749.3384151065	309168.8620739794	105398364.0333798	71588497.9731017	139208230.0936579
Helsinki	historical	2016	Finland	2228690.3763	6.427822877505779	79352.33658898354	39676.16829449177	119028.50488347556	253610.06773839213	186477.9909841122	320742.1444926724	109343797.04122809	74268308.285867	144419285.79659075
Helsinki	historical	2017	Finland	2228690.3763	6.475270781041058	82154.64715436182	41077.32357718091	123231.97073154108	262566.2523053414	193063.4208127479	332069.0837979375	113205249.53120752	76891077.49379349	149519421.56863266
Helsinki	historical	2018	Finland	2228690.3763	6.522191330365489	84945.65496375575	42472.827481877874	127418.48244563128	271486.3132641521	199622.28916482232	343350.3373634949	117051127.35370693	79503268.10249531	154598986.60491145
Helsinki	historical	2019	Finland	2228690.3763	6.568886862259802	87759.81481449294	43879.90740724647	131639.7222217362	280480.36814712145	206235.5648140595	354725.1714802057	120928907.6030158	82137127.42339835	159720687.78261727
Helsinki	historical	2020	Finland	2228690.3763	6.615260504053893	90604.62194095812	45302.310970479055	135906.93291142758	289572.3717232933	212920.86156125276	366223.8818853858	124848918.36045496	84799670.47838493	164898166.24253625
Helsinki	historical	2021	Finland	2228690.3763	6.66081922331009	93488.39738183738	46744.19869091869	140232.59607274405	298788.9180323121	219697.7338472872	377880.1022173551	128822625.6269751	87498685.18515342	170146566.0688061
Helsinki	historical	2022	Finland	2228690.3763	6.70464091158544	96410.1060839806	48205.05304199029	144615.1591259645	308126.69904437085	226563.74929732992	389689.6487914333	132848603.14792044	90233202.80542912	175464003.49042732
Helsinki	historical	2023	Finland	2228690.3763	6.746269863276774	99365.35485549536	49682.67742774768	149048.03228325522	317571.6741181471	233508.58391038497	401634.76432594616	136920797.31093037	92999111.61490317	180842483.0069337
Dublin	historical	1950	Ireland	2228552.77575	9.5115903226221	24764.698883864945	12382.349441932472	37147.04832580133	79147.97763284018	58197.04237708701	100098.91288857911	65542966.20674398	44517982.2900831	86567950.12338641
Dublin	historical	1951	Ireland	2228552.77575	9.529086699312264	23866.822002009147	11933.411001004572	35800.233003009904	76278.36311843354	56087.03170472876	96469.69453213632	63166619.359094106	42903924.01655247	83429314.7016442
Dublin	historical	1952	Ireland	2228552.77575	9.544470610178736	22883.275954449065	11441.637977224533	34324.9139316814	73134.9499504274	53775.69849296451	92494.20140789331	60563538.02706533	41135863.5312605	79991212.52288558
Dublin	historical	1953	Ireland	2228552.77575	9.557610893769402	21804.47911035684	10902.23955517842	32706.718665535656	69687.11523670274	51240.52590933564	88133.70456407643	57708363.19017223	39196576.52335888	76220149.85700049
Dublin	historical	1954	Ireland	2228552.77575	9.568544062928911	20621.47797900912	10310.73898950456	30932.216968517256	65906.24362092631	48460.47325067488	83352.0139911745	54577398.28170609	37069967.85101957	72084828.71239325
Dublin	historical	1955	Ireland	2228552.77575	9.577117309070436	19324.27274088951	9662.136370444756	28986.4091113363	61760.37567988917	45412.04094109502	78108.71041868329	51144177.490927495	34738061.45118074	67550293.5306828
Dublin	historical	1956	Ireland	2228552.77575	9.58320334253344	17931.431515530887	8965.715757765443	26897.147273302005	57308.85512364666	42138.864061500695	72478.84618578227	47457843.7384737	32234236.09500998	62681451.381937854
Dublin	historical	1957	Ireland	2228552.77575	9.586769874018527	16477.912891471424	8238.956445735712	24716.86933721089	52663.40960114836	38723.09529495989	66603.72390733469	43610919.43285483	29621334.69581797	57600504.16989635
Dublin	historical	1958	Ireland	2228552.77575	9.58821960759052	15069.890254671973	7534.9451273359855	22604.835382012683	48163.36925394065	35414.24209848349	60912.49640939368	39884406.119094096	27090218.64619523	52678593.59199784
Dublin	historical	1959	Ireland	2228552.77575	9.58723715954077	13883.32272251448	6941.66136125724	20824.9840837769	44371.09942116635	32625.80839791005	56116.390444409255	36744002.27138846	24957198.873561293	48530805.66921008
Dublin	historical	1960	Ireland	2228552.77575	9.567687093795614	12490.54278213768	6245.27139106884	18735.814173209645	39919.77473171591	29352.7755380288	50486.77392541308	33057830.717531823	22453483.68564599	43662177.74940915
Dublin	historical	1961	Ireland	2228552.77575	9.549152192939564	11566.680422212696	5783.340211106348	17350.020633322707	36967.1106294007	27181.698992200618	46752.52226659281	30612709.954293653	20792712.909854576	40432706.99873494
Dublin	historical	1962	Ireland	2228552.77575	9.532626224882348	11168.326958162388	5584.163479081194	16752.49043724555	35693.972958290404	26245.568351681548	45142.37756489519	29558416.18900071	20076617.2875738	39040215.09043141
Dublin	historical	1963	Ireland	2228552.77575	9.517901686327589	11178.41710313338	5589.2085515666895	16767.62565470332	35726.221061619246	26269.280192364826	45183.16193087268	29585121.05765281	20094755.723144915	39075486.39216032
Dublin	historical	1964	Ireland	2228552.77575	9.49966098659761	11301.724081774384	5650.862040887192	16952.58612266378	36120.31016535367	26559.05159217107	45681.56873853642	29911468.8631316	20316417.12581728	39506520.60044601
Dublin	historical	1965	Ireland	2228552.77575	9.478486898431678	11575.407661898911	5787.7038309494565	17363.11149284839	36995.002887431845	27202.208005462304	46787.79776940043	30635807.71851391	20808401.33407225	40463214.102958165
Dublin	historical	1966	Ireland	2228552.77575	9.458612801083696	11991.970684827638	5995.985342413819	17987.9560272416	38326.33830870959	28181.131109347647	48471.54550807178	31738295.42744141	21557231.16496942	41919359.68991232
Dublin	historical	1967	Ireland	2228552.77575	9.448201385251243	12954.219381233886	6477.109690616943	19431.329071849235	41401.68514242469	30442.41554589958	52360.95473894381	34285010.57576034	23287006.70660265	45283014.44491731
Dublin	historical	1968	Ireland	2228552.77575	9.451614239737378	14682.178095993711	7341.089047996856	22023.26714398837	46924.2411947899	34503.11852558659	59345.36386400182	38858275.93946406	26393252.24677504	51323299.63214972
Dublin	historical	1969	Ireland	2228552.77575	9.469397429661791	17026.752115468975	8513.376057734487	25540.12817320418	54417.49976104138	40012.86747135504	68822.13205072605	45063493.14998976	30607949.35116211	59519036.94881891
Dublin	historical	1970	Ireland	2228552.77575	9.497125746222904	19658.460428180148	9829.230214090074	29487.690642271544	62828.43952846758	46197.38200622443	79459.49705071413	52028648.26110074	35338810.186874874	68718486.3353223
Dublin	historical	1971	Ireland	2228552.77575	9.525257967005842	21980.70584048085	10990.352920240426	32971.058760719774	70250.33586617607	51654.65872513279	88846.01300722103	58174769.93598356	39513368.52181701	76836171.35014988
Dublin	historical	1972	Ireland	2228552.77575	9.546025519649907	23540.189293914405	11770.094646957205	35310.28394087043	75234.4449833482	55319.44484069897	95149.44512599656	62302143.81473084	42316756.40418946	82287531.22527324
Dublin	historical	1973	Ireland	2228552.77575	9.558985768984728	24277.484401875845	12138.742200937922	36416.22660281226	77590.840148393	57052.088344407806	98129.5919523796	64253490.30887318	43642146.65879004	84864833.95895533
Dublin	historical	1974	Ireland	2228552.77575	9.56770474948448	24411.7292890587	12205.86464452935	36617.59393358657	78019.8868078294	57367.5638292883	98672.20978637342	64608786.69851781	43883470.46967744	85334102.92735456
Dublin	historical	1975	Ireland	2228552.77575	9.57597640084064	24210.362475045516	12105.181237522756	36315.543712566585	77376.31847024344	56894.35181635655	97858.28512413	64075843.481724486	43521485.68229645	84630201.28115311
Dublin	historical	1976	Ireland	2228552.77575	9.585694498102551	24070.4100857538	12035.2050428769	36105.6151286304	76929.03063406817	56565.46370152135	97292.59756661678	63705441.45241359	43269901.84446543	84140981.06036244
Dublin	historical	1977	Ireland	2228552.77575	9.593802697880164	24140.655896735	12070.327948367498	36210.98384510161	77153.53624596384	56730.54135732693	97576.53113460152	63891356.041437946	43396178.43615228	84386533.64672315
Dublin	historical	1978	Ireland	2228552.77575	9.596226468731764	24357.93456177888	12178.96728088944	36536.90184266773	77847.9588594446	57241.14622017998	98454.77149870891	64466412.02201712	43786766.983495295	85146057.060538
Dublin	historical	1979	Ireland	2228552.77575	9.590983539678884	24439.62761844128	12219.81380922064	36659.44142766178	78109.04986853815	57433.12490333684	98784.97483373976	64682623.22156614	43933621.58757469	85431624.85555789
Dublin	historical	1980	Ireland	2228552.77575	9.582881547881192	24031.77362344807	12015.886811724034	36047.66043517244	76805.54850054104	56474.66801510347	97136.42898597724	63603185.07711399	43200447.44274906	84005922.71147896
Dublin	historical	1981	Ireland	2228552.77575	9.579910066677025	23263.34693723024	11631.67346861512	34895.02040584704	74349.65681138908	54668.86530249236	94030.4483202876	61569444.85021627	41819093.85679693	81319795.84363756
Dublin	historical	1982	Ireland	2228552.77575	9.586956207861643	22607.39522289661	11303.697611448308	33911.09283434579	72253.23513237954	53127.37877380746	91379.09149095058	59833384.12735232	40639929.6384552	79026838.61625181
Dublin	historical	1983	Ireland	2228552.77575	9.60419341362681	22576.793578079632	11288.396789039816	33865.19036712012	72155.43227554375	53055.46490848735	91255.39964259906	59752392.931719445	40584918.93598725	78919866.92745173
Dublin	historical	1984	Ireland	2228552.77575	9.627112605110128	23133.789713928534	11566.894856964267	34700.68457089317	73935.59192571504	54364.40582773113	93506.7780236971	61226554.96697875	41586196.772136495	80866913.16181923
Dublin	historical	1985	Ireland	2228552.77575	9.6508954326957	23926.874205908225	11963.437102954113	35890.31130886256	76470.28996208234	56228.15438388408	96712.4255402806	63325555.25366404	43011876.18516222	83639234.32216604
Dublin	historical	1986	Ireland	2228552.77575	9.673208740527429	24469.412970976988	12234.706485488494	36704.11945646571	78204.24385524356	57503.12048179641	98905.3672286894	64761453.994508944	43987164.89140807	85535743.09760883
Dublin	historical	1987	Ireland	2228552.77575	9.694122825315953	24552.232655032287	12276.116327516143	36828.34898254882	78468.93556548368	57697.74673932612	99240.12439164154	64980646.9586046	44136044.76454322	85825249.15266605
Dublin	historical	1988	Ireland	2228552.77575	9.712672420400729	24293.46142690185	12146.730713450925	36440.19214035349	77641.90272037958	57089.63435321976	98194.17108753893	64295775.564037606	43670867.57805246	84920683.55002284
Dublin	historical	1989	Ireland	2228552.77575	9.732639668621406	24161.4915769473	12080.74578847365	36242.237365421446	77220.12707992442	56779.5052058267	97660.74895402385	63946500.3535272	43433633.4622391	84459367.24481635
Dublin	historical	1990	Ireland	2228552.77575	9.760014607275506	24602.16907526266	12301.08453763133	36903.253612895045	78628.53236454095	57815.09732686598	99441.96740221266	65112810.12840457	44225812.40847335	85999807.84833378
Dublin	historical	1991	Ireland	2228552.77575	9.79829533095572	25908.917161325197	12954.458580662596	38863.37574198887	82804.8992475925	60885.95532911496	104723.8431660767	68571287.29572959	46574873.40153167	90567701.18992804
Dublin	historical	1992	Ireland	2228552.77575	9.845019179234937	28017.199232474963	14008.59961623748	42025.79884871353	89542.9687469881	65840.41819631694	113245.51929766376	74151127.42185725	50364802.94382777	97937451.89988646
Dublin	historical	1993	Ireland	2228552.77575	9.891505562680244	30535.517086241747	15267.758543120874	45803.27562936578	97591.5126076329	71758.46515266778	123424.5600625949	80816180.07447846	54891828.6969164	106740531.4520394
Dublin	historical	1994	Ireland	2228552.77575	9.93012655476694	32824.63137289882	16412.31568644941	49236.94705934847	104907.52186778848	77137.88372631292	132677.1600092596	86874615.95682867	59006829.23664463	114742402.67701314
Dublin	historical	1995	Ireland	2228552.77575	9.96044944245999	34570.455578894725	17285.227789447363	51855.683368342936	110487.17603014928	81240.57061040259	139733.78144989512	91495164.6448252	62145190.47611009	120845138.81354415
Dublin	historical	1996	Ireland	2228552.77575	9.98744006059942	35908.834122872984	17954.417061436492	53863.25118430936	114764.63385670274	84385.76018875145	145143.50752465628	95037355.89419872	64551111.60592766	125523600.18246968
Dublin	historical	1997	Ireland	2228552.77575	10.016548584874306	37346.33619336742	18673.16809668371	56019.50429005607	119358.89047400592	87763.89005441662	150953.8908935991	98841890.3272812	67135221.02782539	130548559.62674136
Dublin	historical	1998	Ireland	2228552.77575	10.053952830189964	39444.50936268096	19722.25468134048	59166.764044024494	126064.65192313542	92694.59700230078	159434.706843958	104394975.94229588	70906978.41648108	137882973.46811283
Dublin	historical	1999	Ireland	2228552.77575	10.099626869318897	42349.54343072958	21174.77171536479	63524.31514609609	135349.14080461767	99521.42706221744	171176.85454701475	112083522.87938786	76129180.22075017	148037865.538028
Dublin	historical	2000	Ireland	2228552.77575	10.144954975471052	45500.85400886922	22750.42700443461	68251.2810133042	145420.7294123458	106927.00692084424	183914.45190384937	120423872.32997148	81794098.22221647	159053646.43772334
Dublin	historical	2001	Ireland	2228552.77575	10.18001938854319	48120.42384298352	24060.21192149176	72180.6357644753	153792.8746021745	113082.99603100849	194502.7531733357	127356901.39358395	86503138.45846497	168210664.3287002
Dublin	historical	2002	Ireland	2228552.77575	10.201466102316235	49723.34514665725	24861.672573328626	74585.017719988	158915.81108871874	116849.8610946455	200981.7610827904	131599239.13939828	89384611.90354893	173813866.37525156
Dublin	historical	2003	Ireland	2228552.77575	10.210101630851923	50255.58635051478	25127.79317525739	75383.3795257738	160616.85397624923	118100.62792371125	203133.0800287858	133007884.05779248	90341389.3147543	175674378.80083066
Dublin	historical	2004	Ireland	2228552.77575	10.207834795196003	50088.57156625802	25044.28578312901	75132.85734938772	160083.07472576166	117708.14318070628	202458.00627081655	132565857.91356447	90041157.06712666	175090558.76000366
Dublin	historical	2005	Ireland	2228552.77575	10.197250381138366	49834.43651299412	24917.21825649706	74751.65476949193	159270.85909553053	117110.92580553646	201430.79238552388	131893256.75309332	89584314.04821695	174202199.4579702
Dublin	historical	2006	Ireland	2228552.77575	10.184285673682478	49744.63535506029	24872.317677530144	74616.95303259106	158983.854594774	116899.89308439156	201067.8161051542	131655586.41890566	89422884.00712144	173888288.8306903
Dublin	historical	2007	Ireland	2228552.77575	10.17277751853275	49749.15344420284	24874.576722101418	74623.73016630515	158998.294407673	116910.51059387824	201086.0782214701	131667544.12392078	89431005.89923096	173904082.34860817
Dublin	historical	2008	Ireland	2228552.77575	10.163376287617462	49709.3108339218	24854.6554169609	74563.96625088285	158870.9574252131	116816.88045971715	200925.03439071303	131562095.5226058	89359383.27917671	173764807.7660354
Dublin	historical	2009	Ireland	2228552.77575	10.155546643127408	49611.433951168285	24805.716975584142	74417.15092675327	158558.1429079351	116586.86978524624	200529.41603062136	131303051.74223173	89183436.00222972	173422667.4822318
Dublin	historical	2010	Ireland	2228552.77575	10.146929373918532	49588.16838816885	24794.084194084426	74382.2525822527	158483.7861685866	116532.19571219676	200435.3766249775	131241476.43228622	89141612.92469333	173341339.93987814
Dublin	historical	2011	Ireland	2228552.77575	10.137508986243455	49650.630379979535	24825.315189989768	74475.94556996852	158683.41469441302	116678.98139295164	200687.84799587587	131406790.1410314	89253897.02143373	173559683.2606291
Dublin	historical	2012	Ireland	2228552.77575	10.129225164630528	49805.109400923495	24902.554700461747	74707.6641013833	159177.1296453478	117042.00709216949	201312.2521985287	131815638.7725786	89531594.49519654	174099683.04996192
Dublin	historical	2013	Ireland	2228552.77575	10.124665943933522	50469.63221255075	25234.81610627537	75704.4483188234	161300.94455130817	118603.63569949313	203998.2534031256	133574384.00870356	90726166.45014358	176422601.56726372
Dublin	historical	2014	Ireland	2228552.77575	10.12968805653466	52016.06377261172	26008.03188630586	78024.09565891324	166243.33981725853	122237.74986563849	210248.9297688931	137667214.37007377	93506091.74325643	181828336.9968962
Dublin	historical	2015	Ireland	2228552.77575	10.171190691320367	55819.35989412539	27909.67994706269	83729.03984118717	178398.67422162372	131175.49575119943	225621.85269205936	147733127.5610892	100343044.22047152	195123210.90171367
Dublin	historical	2016	Ireland	2228552.77575	10.2204180327156	59996.727303833686	29998.363651916843	89995.09095574991	191749.5404630488	140992.3091640161	242506.77176209027	158789068.61055017	107852441.73976704	209725695.4813283
Dublin	historical	2017	Ireland	2228552.77575	10.273631468860778	64299.8947741797	32149.94738708985	96449.84216126484	205502.46369827449	151104.75271932528	259900.17467722125	170177955.72819108	115587982.3225308	224767929.13384947
Dublin	historical	2018	Ireland	2228552.77575	10.329439515771442	68677.9444922973	34338.97224614865	103016.91673844004	219494.7105973645	161393.16955688794	277596.251637857	181765028.3621584	123458134.13539807	240071922.5889197
Dublin	historical	2019	Ireland	2228552.77575	10.387041691467086	73119.05657404837	36559.528287024186	109678.58486106954	233688.50481064507	171829.78294901262	295547.22667231545	193519003.6662799	131441649.29668052	255596358.035861
Dublin	historical	2020	Ireland	2228552.77575	10.446127506527423	77615.19245073553	38807.59622536776	116422.78867609994	248058.1550725344	182395.70225921896	313720.60788584617	205418606.5327769	139524077.3637771	271313135.70177203
Dublin	historical	2021	Ireland	2228552.77575	10.506693771501068	82180.41451491842	41090.20725745921	123270.62177237392	262648.60478967376	193123.974110067	332173.23546930315	217501054.8953601	147730697.43845052	287271412.3522565
Dublin	historical	2022	Ireland	2228552.77575	10.568984840300024	86849.67739883304	43424.83869941652	130274.51609823768	277571.5689666477	204096.74188721908	351046.3960460451	229858860.69163823	156124345.32201236	303593376.0612577
Dublin	historical	2023	Ireland	2228552.77575	10.633368223975411	91650.6956985644	45825.3478492822	137476.04354786058	292915.62345264456	215379.1348916244	370452.1120136029	242565374.17090887	164754841.8462915	320375906.49555063
Copenhagen	historical	1950	Denmark	2478901.07325	7.876053544489308	32511.44972845241	16255.724864226208	48767.17459268474	103906.59333213409	76401.9068618595	131411.2798024124	52913403.759434216	35939752.31515822	69887055.20370941
Copenhagen	historical	1951	Denmark	2478901.07325	7.831279173774725	29708.20795793613	14854.103978968067	44562.31193689933	94947.43263356952	69814.28870114678	120080.5765659777	48351039.88830577	32840911.26827023	63861168.50834229
Copenhagen	historical	1952	Denmark	2478901.07325	7.788170713542954	26990.919366672268	13495.459683336134	40486.37905001081	86262.97829588935	63428.66051168408	109097.29608008909	43928567.51131019	29837087.08466301	58020047.93796925
Copenhagen	historical	1953	Denmark	2478901.07325	7.74605513406838	24319.95124839963	12159.975624199817	36479.92687260336	77726.56418988925	57151.88543374859	98301.2429460411	39581483.15638002	26884467.825475004	52278498.48727907
Copenhagen	historical	1954	Denmark	2478901.07325	7.704329165417843	21678.32114569432	10839.16057284716	32517.48171854165	69283.91438163907	50944.05469238962	87623.77407089209	35282147.341613546	23964280.248714697	46600014.43450956
Copenhagen	historical	1955	Denmark	2478901.07325	7.661906794712981	19022.628100134218	9511.314050067109	28533.94215020277	60796.31940802898	44703.17603531799	76889.46278074582	30959923.64643906	21028546.804658312	40891300.48821465
Copenhagen	historical	1956	Denmark	2478901.07325	7.61778226647291	16318.7268659165	8159.36343295825	24478.09029887285	52154.65106346475	38349.00813490269	65960.29399202607	26559239.61275337	18039521.662618235	35078957.562889434
Copenhagen	historical	1957	Denmark	2478901.07325	7.571494350455006	13536.994425618528	6768.497212809264	20305.491638429616	43264.23418428032	31811.936900207864	54716.53146835009	22031882.85095466	14964458.08513284	29099307.61677301
Copenhagen	historical	1958	Denmark	2478901.07325	7.524078517297191	10727.887721356165	5363.943860678081	16091.831582033772	34286.3291574557	25210.5361451894	43362.122169719936	17459973.61628417	11859133.652623754	23060813.579944167
Copenhagen	historical	1959	Denmark	2478901.07325	7.480845821467118	8188.924427285542	4094.462213642771	12283.38664092954	26171.802469605733	19243.97240411968	33099.6325350912	13327731.251467854	9052439.005405104	17603023.497529518
Copenhagen	historical	1960	Denmark	2478901.07325	7.466336040691384	7518.848347100285	3759.4241735501423	11278.27252065128	24030.23931733331	17669.293615685925	30391.185018980705	12237161.422176149	8311704.016491446	16162618.827859735
Copenhagen	historical	1961	Denmark	2478901.07325	7.468324047585132	8234.694717013514	4117.347358506757	12352.042075520518	26318.084315575343	19351.532584981986	33284.636046169304	13402223.83302823	9103035.730250375	17701411.93580603
Copenhagen	historical	1962	Denmark	2478901.07325	7.477262660625005	9779.559679084676	4889.779839542338	14669.339518627568	31255.472734355488	22981.96524584961	39528.9802228605	15916539.99470755	10810805.287158277	21022274.7022555
Copenhagen	historical	1963	Denmark	2478901.07325	7.488834854308564	11816.016753771555	5908.008376885778	17724.0251306572	37763.9895450533	27767.639371361907	47760.3397187457	19230937.73247709	13062004.89455746	25399870.570396792
Copenhagen	historical	1964	Denmark	2478901.07325	7.498228741351163	13875.6554923343	6937.827746167151	20813.483238502416	44346.59495350084	32607.790406985736	56085.399500013074	22583064.355018225	15338830.651049731	29827298.058990844
Copenhagen	historical	1965	Denmark	2478901.07325	7.509212623949607	15876.291283099312	7938.145641549656	23814.43692465101	50740.62694078768	37309.284515283456	64171.96936629327	25839161.830108277	17550431.65295811	34127892.00725922
Copenhagen	historical	1966	Denmark	2478901.07325	7.530894342779448	17814.912771525775	8907.456385762887	26722.36915728793	56936.46121779938	41865.045013085626	72007.87742251172	28994329.083817035	19693479.001158778	38295179.16646966
Copenhagen	historical	1967	Denmark	2478901.07325	7.57427675100829	20423.56063711153	10211.780318555764	30635.34095566327	65273.699796196495	47995.36749720754	82552.03209519832	33239985.27358413	22577206.39411615	43902764.15305118
Copenhagen	historical	1968	Denmark	2478901.07325	7.639223359328243	24040.47500195688	12020.23750097844	36060.71250293562	76833.3581062694	56495.11625459606	97171.59995792016	39126626.80291719	26575521.06489865	51677732.54093824
Copenhagen	historical	1969	Denmark	2478901.07325	7.717113016274501	28263.77501129982	14131.88750564991	42395.66251694813	90331.02493612176	66419.87127656008	114242.17859567911	46000179.98058751	31244164.19081728	60756195.77035143
Copenhagen	historical	1970	Denmark	2478901.07325	7.791159731298409	32050.50663270554	16025.25331635277	48075.759949056905	102433.41919812986	75318.6905868604	129548.14780939212	52163204.41922404	35430203.19227452	68896205.64617026
Copenhagen	historical	1971	Denmark	2478901.07325	7.846032950531939	34399.79119082158	17199.89559541079	51599.68678623063	109941.7326458656	80839.50929842968	139043.95599330045	55986738.69430561	38027217.65461638	73946259.73399565
Copenhagen	historical	1972	Denmark	2478901.07325	7.872851493767837	34816.249056356384	17408.124528178192	52224.373584534456	111272.73198411448	81818.18528243805	140727.27868579215	56664536.92760134	38487590.62051068	74841483.23469155
Copenhagen	historical	1973	Denmark	2478901.07325	7.876578455120807	33749.325591111905	16874.662795555952	50623.98838666706	107862.8445891956	79310.9151391132	136414.77403927068	54928085.5368318	37308161.05337652	72548010.02028775
Copenhagen	historical	1974	Denmark	2478901.07325	7.871540091260217	32082.541689694444	16041.270844847222	48123.81253453963	102535.80324025937	75393.97297078361	129677.63350974418	52215342.47886288	35465616.31667255	68965068.64105147
Copenhagen	historical	1975	Denmark	2478901.07325	7.870148651055531	30678.92560582716	15339.462802913578	46018.38840874133	98049.84623622512	72095.47517369273	124004.21729875248	49930913.2950116	33913990.20276153	65947836.38726635
Copenhagen	historical	1976	Denmark	2478901.07325	7.876742325254187	29928.00324870925	14964.001624354623	44892.0048730628	95649.8983828712	70330.80763446366	120968.98913127575	48708763.61525194	33083883.771083064	64333643.4594188
Copenhagen	historical	1977	Denmark	2478901.07325	7.882245118514045	29444.400414743595	14722.200207371798	44166.600622112615	94104.30372551623	69194.34097464403	119014.26647638422	47921684.84065142	32549285.461356893	63294084.21994172
Copenhagen	historical	1978	Denmark	2478901.07325	7.870853034787504	28459.33970988228	14229.66985494114	42689.00956482246	90956.04971278334	66879.44831822373	115032.65110734284	46318467.6590362	31460351.00768595	61176584.31038493
Copenhagen	historical	1979	Denmark	2478901.07325	7.835604931708546	26479.813449575697	13239.906724787848	39719.72017436144	84629.48378484107	62227.56160650239	107031.40596318209	43096726.60660909	29272085.516883336	56921367.69633815
Copenhagen	historical	1980	Denmark	2478901.07325	7.791425163516553	24004.95176973494	12002.47588486747	36007.42765460127	76719.82585606983	56411.63665887829	97028.0150532664	39068811.628720105	26536251.940384507	51601371.31705667
Copenhagen	historical	1981	Denmark	2478901.07325	7.76471169413014	22492.71960583613	11246.359802918065	33739.079408754056	71886.73186025237	52857.89107371538	90915.57264678871	36607606.36919839	24864556.280318365	48350656.45807865
Copenhagen	historical	1982	Denmark	2478901.07325	7.775908203838591	23158.144008896204	11579.072004448102	34737.21601334313	74013.42825243823	54421.638420907664	93605.2180839616	37690605.44812471	25600149.0770158	49781061.81923692
Copenhagen	historical	1983	Denmark	2478901.07325	7.828731576519153	26240.707538962182	13120.353769481091	39361.061308444805	83865.30129452416	61665.66271655771	106064.93987247469	42707574.24043736	29007766.10706667	56407382.3738109
Copenhagen	historical	1984	Denmark	2478901.07325	7.910897648660407	31255.9491762831	15627.97458814155	46883.923764421306	99894.01356739429	73451.48056426024	126336.54657053648	50870037.24725752	34551860.380048946	67188214.11446856
Copenhagen	historical	1985	Denmark	2478901.07325	8.000775120085105	37151.35737149734	18575.67868574867	55727.03605724433	118735.73815930256	87305.68982301623	150165.78649559265	60464998.92277674	41068933.96804158	79861063.8775115
Copenhagen	historical	1986	Denmark	2478901.07325	8.086801913153344	43185.775793332985	21592.88789666649	64778.66368999783	138021.73943548498	101486.57311432347	174556.90575664138	70286204.10048388	47739676.28369721	92832731.91727616
Copenhagen	historical	1987	Denmark	2478901.07325	8.163279210500088	48739.94352407808	24369.97176203904	73109.91528611149	155772.85950292926	114538.867281581	197006.85172431907	79325786.2212146	53879525.91288299	104772046.52955304
Copenhagen	historical	1988	Denmark	2478901.07325	8.224953684773892	53371.265527447744	26685.632763723872	80056.89829117227	170574.56462572087	125422.47398949986	215726.65526195077	86863407.98681374	58999216.57827156	114727599.39535698
Copenhagen	historical	1989	Denmark	2478901.07325	8.271946833943874	57420.39057859429	28710.195289297146	86130.58586789227	183515.5682891855	134937.917859691	232093.2187186803	93453485.9591358	63475318.15622959	123431653.76204155
Copenhagen	historical	1990	Denmark	2478901.07325	8.313119021883143	61449.01711963704	30724.50855981852	92173.52567946078	196391.0587143674	144405.19023114146	248376.9271975814	100010201.96358196	67928759.67497882	132091644.2521877
Copenhagen	historical	1991	Denmark	2478901.07325	8.362463206144934	66196.2094442244	33098.1047221122	99294.3141663456	211563.08538374456	155561.0921939407	267565.07857357425	107736406.3098245	73176539.08079037	142296273.53885403
Copenhagen	historical	1992	Denmark	2478901.07325	8.426028699406979	71738.10782043188	35869.05391021594	107607.16173064448	229274.99259410056	168584.55337801616	289965.4318101726	116756019.67136632	79302825.56324647	154209213.77947578
Copenhagen	historical	1993	Denmark	2478901.07325	8.492210412345624	77390.29472012744	38695.14736006372	116085.44208019464	247339.38192553096	181867.19259230397	312811.57125875884	125955131.06274684	85551030.39295459	166359231.7325434
Copenhagen	historical	1994	Denmark	2478901.07325	8.544069715589133	82420.5606741439	41210.28033707195	123630.8410112159	263416.1119145676	193688.3175842405	333143.9062448897	134142046.61604732	91111733.28306362	177172359.94902843
Copenhagen	historical	1995	Denmark	2478901.07325	8.574633009549329	86510.71566509867	43255.357832549336	129766.07349765116	276488.24726566154	203300.1818129839	349676.3127183339	140798902.10181573	95633191.37039354	185964612.83323404
Copenhagen	historical	1996	Denmark	2478901.07325	8.58790618303919	89557.14898611384	44778.57449305692	134335.72347917152	286224.6481596208	210459.30011736669	361989.9962018741	145757067.8461089	99000868.29394951	192513267.3982675
Copenhagen	historical	1997	Denmark	2478901.07325	8.595357966994044	91953.19304164917	45976.59652082458	137929.78956247438	293882.4049611157	216090.00364787653	371674.8062743456	149656704.669285	101649572.99987172	197663836.33870003
Copenhagen	historical	1998	Denmark	2478901.07325	8.611327788734323	94671.24270207892	47335.62135103947	142006.8640531205	302569.291675851	222477.4203498878	382661.1630017992	154080415.71022052	104654238.50670338	203506592.91373232
Copenhagen	historical	1999	Denmark	2478901.07325	8.644259027558366	98145.2759723832	49072.6379861916	147217.9139585759	313672.30200773734	230641.3985351015	396703.2054803728	159734513.77845645	108494605.40243438	210974422.15448183
Copenhagen	historical	2000	Denmark	2478901.07325	8.693796390459806	102149.7332307118	51074.866615355895	153224.59984606627	326470.5474053473	240051.87309216996	412889.2217185296	166251893.5175045	112921329.00974302	219582458.02526295
Copenhagen	historical	2001	Denmark	2478901.07325	8.752851850859955	106097.2549875152	53048.6274937576	159145.88248127105	339086.8269400899	249328.54922066143	428845.1046595248	172676608.9427307	117285113.31906086	228068104.56639832
Copenhagen	historical	2002	Denmark	2478901.07325	8.813929348787354	109493.47380122254	54746.73690061127	164240.21070183525	349941.1422687081	257309.6634328701	442572.6211045389	178204061.54315493	121039460.29504085	235368662.7912675
Copenhagen	historical	2003	Denmark	2478901.07325	8.866325658988032	111980.28025307538	55990.14012653769	167970.4203796165	357888.9756888364	263153.65859473275	452624.2927829373	182251417.0119996	123788498.20881756	240714335.8151805
Copenhagen	historical	2004	Denmark	2478901.07325	8.900809155248615	113496.28791157788	56748.14395578894	170244.43186736625	362734.1361654028	266716.2765922084	458751.9957385921	184718767.0073588	125464367.48593226	243973166.5287853
Copenhagen	historical	2005	Denmark	2478901.07325	8.91382967728566	114036.88709825366	57018.44354912683	171055.33064738012	364461.89116601855	267986.68468089646	460937.09765114	185598609.1329955	126061972.36154364	245135245.9044473
Copenhagen	historical	2006	Denmark	2478901.07325	8.918633534271814	114216.64055990144	57108.32027995073	171324.9608398519	365036.3832294448	268409.1053157681	461663.6611431203	185891163.52760905	126260680.66103075	245521646.39418736
Copenhagen	historical	2007	Denmark	2478901.07325	8.929311551171633	114609.8280763519	57304.91403817595	171914.7421145272	366293.01053201925	269333.0959794273	463252.9250846125	186531088.5381781	126695329.4408498	246366847.63550636
Copenhagen	historical	2008	Denmark	2478901.07325	8.951308042311874	115360.25611774511	57680.12805887256	173040.38417661705	368691.37855231256	271096.6018767012	466286.1552279244	187752433.7035979	127524889.43166192	247979977.975534
Copenhagen	historical	2009	Denmark	2478901.07325	8.984218320123638	116491.24604136134	58245.62302068067	174736.86906204143	372306.0223481895	273754.428197199	470857.61649918096	189593155.26403293	128775141.20650432	250411169.3215612
Copenhagen	historical	2010	Denmark	2478901.07325	9.025005280636728	118138.25734160136	59069.12867080068	177207.38601240094	377569.8704637566	277624.90475276107	477514.8361747474	192273717.79365903	130595828.33935264	253951607.2479655
Copenhagen	historical	2011	Denmark	2478901.07325	9.069307182780362	120623.8896567496	60311.944828374806	180935.8344851251	385513.95134297246	283466.14069336286	487561.7619925848	196319162.318206	133343568.3047845	259294756.3316231
Copenhagen	historical	2012	Denmark	2478901.07325	9.11488761362416	124184.07937427764	62092.039687138815	186276.1190614137	396892.3176801904	291832.58652954805	501952.0488308209	202113482.7055472	137279176.76615945	266947788.6449292
Copenhagen	historical	2013	Denmark	2478901.07325	9.15545374069576	128385.52817872242	64192.76408936121	192578.2922680901	410320.1480592133	301705.99122000736	518934.30489841086	208951472.3621532	141923664.49764952	275979280.22665626
Copenhagen	historical	2014	Denmark	2478901.07325	9.193621953704618	132985.50543491315	66492.75271745658	199478.25815237552	425021.6753699978	312515.93777205393	537527.4129679573	216438079.5689715	147008705.14097893	285867453.996951
Copenhagen	historical	2015	Denmark	2478901.07325	9.256438979724251	139128.4065466929	69564.20327334644	208692.6098200353	444654.3873232406	326951.75538472866	562357.0192617248	226435843.7257869	153799369.54683435	299072317.90475124
Copenhagen	historical	2016	Denmark	2478901.07325	9.317687776206531	144995.7308984584	72497.8654492292	217493.5963476766	463406.3559514464	340739.9676113629	586072.7442915342	235985098.06558403	160285397.87581477	311684798.25534886
Copenhagen	historical	2017	Denmark	2478901.07325	9.38001948230714	150917.37136026943	75458.68568013472	226376.05704040665	482331.9188674021	354655.8226966399	610008.0150382194	245622753.57745504	166831469.89888322	324414037.25599897
Copenhagen	historical	2018	Denmark	2478901.07325	9.443904687069038	156956.53457276637	78478.26728638318	235434.80185913475	501633.0844945612	368847.85624600993	634418.3127431192	255451681.05073667	173507457.33901274	337395904.7624173
Copenhagen	historical	2019	Denmark	2478901.07325	9.509330858939052	163130.88627642236	81565.44313821118	244696.3294146394	521366.3125394639	383357.5827496044	659375.0423292507	265500632.0319009	180332888.7728704	350668375.29094154
Copenhagen	historical	2020	Denmark	2478901.07325	9.57580029814176	169399.20453038233	84699.60226519116	254098.80679558136	541399.8576791019	398088.1306463963	684711.5847118311	275702516.5198168	187262195.4436463	364142837.5960322
Copenhagen	historical	2021	Denmark	2478901.07325	9.642485690039294	175695.99718266737	87847.99859133369	263543.9957739705	561524.406995863	412885.5933792867	710163.2206123737	285950743.98377484	194222979.11194265	377678508.8556143
Copenhagen	historical	2022	Denmark	2478901.07325	9.70839994583594	181951.6617256385	90975.83086281925	272927.4925884211	581517.5108751409	427586.4050552466	735448.6166951143	296132034.1602939	201138297.74950776	391125770.57112575
Copenhagen	historical	2023	Denmark	2478901.07325	9.77305531815344	188121.87641493225	94060.93820746613	282182.8146223747	601237.5170220407	442086.40957502485	760388.6244690451	306174252.0208441	207959155.92456192	404389348.1171946
Budapest	historical	1950	Hungary	4429922.37	10.031512344365206	73280.41258484854	36640.20629242427	109920.61887727148	234204.19862119132	172208.96957437694	296199.4276679393	68244850.87222573	46353151.80787701	90136549.93657508
Budapest	historical	1951	Hungary	4429922.37	9.979687666149491	69774.98863593831	34887.494317969155	104662.48295390648	223000.86368047207	163971.22329447445	282030.5040664469	64980306.82561137	44135813.739990406	85824799.9112387
Budapest	historical	1952	Hungary	4429922.37	9.93174624146771	66838.25437757566	33419.12718878783	100257.3815663748	213615.06099076848	157069.8977873094	270160.2241941963	62245374.19568867	42278197.4398758	82212550.95149198
Budapest	historical	1953	Hungary	4429922.37	9.88587891437815	64287.64009189789	32143.820045948945	96431.46013784174	205463.2977336745	151075.95421595042	259850.64125147983	59870028.78728043	40664819.36219121	79075238.21237375
Budapest	historical	1954	Hungary	4429922.37	9.839995445392828	61908.36106674391	30954.180533371957	92862.54160012306	197859.12196932093	145484.64850685786	250233.5954317812	57654245.107480586	39159818.53105601	76148671.68389933
Budapest	historical	1955	Hungary	4429922.37	9.792070081113687	59502.1485966569	29751.07429832845	89253.22289498308	190168.86691491568	139830.04920213102	240507.6846276757	55413378.75048123	37637781.086483136	73188976.41448143
Budapest	historical	1956	Hungary	4429922.37	9.740766976430756	56934.551522501584	28467.275761250792	85401.82728375141	181962.8266659157	133796.19607787367	230129.45725394884	53022217.54866945	36013660.63243922	70030774.46490198
Budapest	historical	1957	Hungary	4429922.37	9.686097919088448	54227.827861343554	27113.913930671777	81341.741792016	173312.1378448566	127435.39547415644	219188.88021555237	50501490.02964656	34301536.36427404	66701443.69501808
Budapest	historical	1958	Hungary	4429922.37	9.631257922795823	51744.85189629805	25872.425948149023	77617.27784444734	165376.5466605688	121600.4019562984	209152.6913648401	48189135.08407772	32730942.56187418	63647327.60628212
Budapest	historical	1959	Hungary	4429922.37	9.590483114614244	50806.83736409719	25403.4186820486	76210.25604614688	162378.65221566017	119396.0678056378	205361.2366256803	47315577.47696387	32137606.246270142	62493548.70765795
Budapest	historical	1960	Hungary	4429922.37	9.59304709389619	53452.25750044874	26726.12875022437	80178.38625067392	170833.41497143614	125612.80512604934	216054.0248168169	49779214.02500669	33810953.28199857	65747474.76801003
[truncated: 433 more rows]
