# Supplementary material for: Global warming may increase the burden of obstructive sleep apnea
Source: Nat Commun. 2025 Jun 16;16:5100. doi: 10.1038/s41467-025-60218-1 (PMC12170837; doi:10.1038/s41467-025-60218-1)
Supplement: Supplementary file 4 — Source Data [file 41467_2025_60218_MOESM4_ESM.zip › metadata/figure_table_productivity/ssp126_prod.csv]

city	exp	year	country	lbf2023	t2m_mean_corrected	climate_absenteism_mean_lowess_corrected	climate_absenteism_min_lowess_corrected	climate_absenteism_max_lowess_corrected	climate_presenteism_mean_lowess_corrected	climate_presenteism_min_lowess_corrected	climate_presenteism_max_lowess_corrected	labor_loss_mean_lowess_corrected	labor_loss_min_lowess_corrected	labor_loss_max_lowess_corrected
Amsterdam	ssp126	2024	Netherlands	6946230.2724	11.518050816724497	644992.7099023064	322496.3549511532	967489.0648536456	2061396.700847739	1515732.868270444	2607060.533424151	952791393.0761684	647153353.2573146	1258429432.8954244
Amsterdam	ssp126	2025	Netherlands	6946230.2724	11.51944104630733	645452.0496356513	322726.02481782564	968178.0744534892	2062864.7506356589	1516812.316643827	2608917.1846267977	953469935.5432172	647614231.7202004	1259325639.3658764
Amsterdam	ssp126	2026	Netherlands	6946230.2724	11.521555168797368	646139.232104638	323069.616052319	969208.8481568492	2065060.9858065215	1518427.1954461362	2611694.7761666216	954485050.1821544	648303716.1628842	1260666384.201461
Amsterdam	ssp126	2027	Netherlands	6946230.2724	11.524397680529932	647052.9278228234	323526.4639114117	970579.3917340568	2067981.1573218224	1520574.380383593	2615387.9342591893	955834773.0592526	649220472.6450931	1262449073.473364
Amsterdam	ssp126	2028	Netherlands	6946230.2724	11.527895119456964	648168.6739724061	324084.33698620304	972253.0109585252	2071547.0820156145	1523196.3838353085	2619897.780196057	957482967.390606	650339956.4021257	1264625978.3790405
Amsterdam	ssp126	2029	Netherlands	6946230.2724	11.531946598246789	649456.0512486486	324728.0256243243	974184.0768728398	2075661.5397907689	1526221.7204344482	2625101.359146605	959384697.3939954	651631646.2281164	1267137748.559971
Amsterdam	ssp126	2030	Netherlands	6946230.2724	11.536410656137182	650868.7370956044	325434.3685478022	976303.1056433734	2080176.4837576055	1529541.5321748424	2630811.4353400795	961471534.8038974	653049064.39257	1269894005.2152746
Amsterdam	ssp126	2031	Netherlands	6946230.2724	11.541043688652596	652330.7247218268	326165.3623609134	978496.087082677	2084848.996210946	1532977.2030964177	2636720.7893252387	963631201.4259472	654515949.4909761	1272746453.3609347
Amsterdam	ssp126	2032	Netherlands	6946230.2724	11.545489920606927	653738.4019434445	326869.20097172225	980607.6029151076	2089347.9326112545	1536285.2445672469	2642410.620655077	965710640.0310708	655928342.2518404	1275492937.810324
Amsterdam	ssp126	2033	Netherlands	6946230.2724	11.549789233377428	655128.2999857313	327564.1499928656	982692.449978536	2093790.046754419	1539551.5049666197	2648028.588541992	967763815.0074954	657322896.2753899	1278204733.7396245
Amsterdam	ssp126	2034	Netherlands	6946230.2724	11.555641342134244	657042.4939548252	328521.2469774126	985563.7409321736	2099907.8106796374	1544049.860794	2655765.76056507	970591486.5616516	659243502.5502518	1281939470.5730658
Amsterdam	ssp126	2035	Netherlands	6946230.2724	11.56133176536889	658878.6037033002	329439.3018516501	988317.905554892	2105776.0174357607	1548364.7187029072	2663187.3161684275	973303811.1170064	661085763.0323215	1285521859.201697
Amsterdam	ssp126	2036	Netherlands	6946230.2724	11.56705454373439	660675.7681140114	330337.8840570057	991013.65217096	2111519.7548923874	1552588.0550680892	2670451.454716515	975958605.1265728	662888947.7147053	1289028262.5384707
Amsterdam	ssp126	2037	Netherlands	6946230.2724	11.573459189958706	662642.3706384195	331321.18531920976	993963.5559575672	2117805.016560396	1557209.5710004382	2678400.462120173	978863695.261842	664862138.1068681	1292865252.41684
Amsterdam	ssp126	2038	Netherlands	6946230.2724	11.581659677980578	665159.8791568329	332579.93957841647	997739.8187351882	2125850.973785241	1563125.7160187094	2688576.231551597	982582590.7028518	667388079.9578872	1297777101.4478416
Amsterdam	ssp126	2039	Netherlands	6946230.2724	11.591297608057817	668144.8707618	334072.4353809	1002217.3061426394	2135391.006954716	1570140.446290382	2700641.567618876	986992058.0750468	670383070.9042063	1303601045.2459104
Amsterdam	ssp126	2040	Netherlands	6946230.2724	11.601140864536902	671261.7391388862	335630.8695694431	1006892.608708268	2145352.5182878817	1577465.086976533	2713239.949599057	991596335.4838376	673510380.3930187	1309682290.574682
Amsterdam	ssp126	2041	Netherlands	6946230.2724	11.610395003427524	674277.684837006	337138.842418503	1011416.5272554472	2154991.4807390734	1584552.559367114	2725430.4021108635	996051528.6341454	676536429.1247555	1315566628.1435556
Amsterdam	ssp126	2042	Netherlands	6946230.2724	11.619057483631124	677148.1746882112	338574.0873441056	1015722.262032256	2164165.566303528	1591298.2105174498	2737032.922089437	1000291852.5667295	679416534.7510338	1321167170.3824482
Amsterdam	ssp126	2043	Netherlands	6946230.2724	11.62754433176078	679965.0823531442	339982.5411765721	1019947.6235296554	2173168.403200656	1597917.9435300403	2748418.8628711	1004453024.2157016	682242878.6975499	1326663169.7338758
Amsterdam	ssp126	2044	Netherlands	6946230.2724	11.636131108133467	682784.1115371569	341392.05576857843	1024176.1673056696	2182178.020472754	1604542.6621124705	2759813.378832859	1008617329.799497	685071351.2699544	1332163308.3290637
Amsterdam	ssp126	2045	Netherlands	6946230.2724	11.646224474761713	686014.7977721283	343007.3988860641	1029022.1966581328	2192503.2936797254	1612134.7747646547	2772871.812594618	1013389740.38826	688312859.8919702	1338466620.8845742
Amsterdam	ssp126	2046	Netherlands	6946230.2724	11.657985263541688	689739.3020040579	344869.65100202896	1034608.9530060288	2204406.80920497	1620887.3597096892	2787926.258700077	1018891625.1711044	692049840.7382783	1345733409.6039577
Amsterdam	ssp126	2047	Netherlands	6946230.2724	11.670388213928849	693641.529938684	346820.764969342	1040462.2949079652	2216878.329684047	1630057.5953560614	2803699.064011837	1024656045.656567	695965140.6390347	1353346950.6741328
Amsterdam	ssp126	2048	Netherlands	6946230.2724	11.681157550174577	697008.8558951452	348504.4279475726	1045513.283842657	2227640.303440896	1637970.811353746	2817309.795527854	1029630302.1710068	699343746.7081815	1359916857.6338527
Amsterdam	ssp126	2049	Netherlands	6946230.2724	11.688829641400517	699370.8537330313	349685.42686651566	1049056.2805994917	2235189.2485307814	1643521.5062727744	2826856.990788569	1033119475.266842	701713656.9377186	1364525293.595991
Amsterdam	ssp126	2050	Netherlands	6946230.2724	11.693639726946731	700825.3192450604	350412.6596225302	1051237.9788675304	2239837.720307216	1646939.5002260436	2832735.940388193	1035268030.1266288	703172994.7238028	1367363065.529492
Amsterdam	ssp126	2051	Netherlands	6946230.2724	11.697041677459662	701809.8764810086	350904.9382405043	1052714.814721452	2242984.365233295	1649253.209730521	2836715.5207358957	1036722430.5345712	704160850.100976	1369284010.968187
Amsterdam	ssp126	2052	Netherlands	6946230.2724	11.699740105225338	702542.4779929854	351271.2389964927	1053813.7169894208	2245325.7596655893	1650974.823283667	2839676.696047317	1037804638.7587136	704895905.7346237	1370713371.782821
Amsterdam	ssp126	2053	Netherlands	6946230.2724	11.701854369743645	703061.6032569075	351530.8016284538	1054592.404885297	2246984.8840090693	1652194.7676538834	2841775.000364083	1038571497.1678022	705416770.0020051	1371726224.3336325
Amsterdam	ssp126	2054	Netherlands	6946230.2724	11.702854632536722	703215.882077946	351607.941038973	1054823.8231168634	2247477.9591211067	1652557.3228833328	2842398.5953587224	1038799399.7945604	705571565.6374276	1372027233.9517052
Amsterdam	ssp126	2055	Netherlands	6946230.2724	11.70344537933324	703227.9557248614	351613.9778624307	1054841.9335872252	2247516.546496646	1652585.6959535563	2842447.397039559	1038817235.13856	705583679.7295227	1372050790.5476215
Amsterdam	ssp126	2056	Netherlands	6946230.2724	11.703549441741464	703085.6080124862	351542.8040062431	1054628.412018669	2247061.603207912	1652251.1788294965	2841872.027586183	1038606957.2965208	705440855.1704588	1371773059.4225998
Amsterdam	ssp126	2057	Netherlands	6946230.2724	11.703815694029242	702932.7213401722	351466.3606700861	1054399.0820101837	2246572.9774031644	1651891.895149558	2841254.059656632	1038381111.1694652	705287456.3472677	1371474765.9916885
Amsterdam	ssp126	2058	Netherlands	6946230.2724	11.70578920456598	703194.1633265859	351597.08166329295	1054791.2449898303	2247408.5459917597	1652506.2838176386	2842310.8081657686	1038767316.5802128	705549774.13103	1371984859.0294209
Amsterdam	ssp126	2059	Netherlands	6946230.2724	11.710204209841988	704162.522352168	352081.261176084	1056243.7835281915	2250503.421437524	1654781.9275277343	2846224.9153471543	1040197788.7868234	706521377.0358875	1373874200.537772
Amsterdam	ssp126	2060	Netherlands	6946230.2724	11.716752203672968	705842.0544312327	352921.0272156164	1058763.0816467868	2255871.205962224	1658728.8279135483	2853013.584010727	1042678814.8275218	708206535.3333167	1377151094.3217444
Amsterdam	ssp126	2061	Netherlands	6946230.2724	11.725597522357807	708329.1795791849	354164.5897895924	1062493.769368716	2263820.057935077	1664573.5720112345	2863066.5438587526	1046352827.5692012	710701992.0334563	1382003663.104964
Amsterdam	ssp126	2062	Netherlands	6946230.2724	11.736616671373437	711561.2185284173	355780.60926420864	1067341.827792563	2274149.654416829	1672168.8635419323	2876130.445291552	1051127236.4045864	713944857.9011514	1388309614.9080372
Amsterdam	ssp126	2063	Netherlands	6946230.2724	11.748548372025112	715090.1209174385	357545.06045871926	1072635.1813761047	2285428.026452131	1680461.7841561383	2890394.268747971	1056340175.6698616	717485581.6633139	1395194769.6764257
Amsterdam	ssp126	2064	Netherlands	6946230.2724	11.758990267675486	718195.445481077	359097.7227405385	1077293.1682215617	2295352.643757529	1687759.2968806834	2902945.9906342127	1060927400.4113572	720601308.6683851	1401253492.1543388
Amsterdam	ssp126	2065	Netherlands	6946230.2724	11.766777436874907	720500.8694296911	360250.4347148456	1080751.304144476	2302720.77869732	1693177.0431599272	2912264.5142344674	1064333001.8420386	722914455.4933257	1405751548.1907818
Amsterdam	ssp126	2066	Netherlands	6946230.2724	11.77212323521248	722054.5889302522	361027.2944651261	1083081.883395329	2307686.466221072	1696828.283986247	2918544.648455786	1066628175.9496856	724473379.7561401	1408782972.143257
Amsterdam	ssp126	2067	Netherlands	6946230.2724	11.776560713281423	723343.780053295	361671.8900266475	1085015.6700798608	2311806.721050316	1699857.8831253804	2923755.5589751205	1068532585.3906072	725766889.5050911	1411298281.276131
Amsterdam	ssp126	2068	Netherlands	6946230.2724	11.781354605406603	724829.4071319373	362414.7035659687	1087244.110697853	2316554.7851936924	1703349.1067602169	2929760.463627	1070727172.5109316	727257493.2450769	1414196851.776833
Amsterdam	ssp126	2069	Netherlands	6946230.2724	11.787061300291708	726678.9374146628	363339.4687073314	1090018.4061219376	2322465.883977245	1707695.5029246013	2937236.265029731	1073459322.0492978	729113219.2184615	1417805424.8801477
Amsterdam	ssp126	2070	Netherlands	6946230.2724	11.79280390969046	728616.930544699	364308.4652723495	1092925.39581699	2328659.7100208635	1712249.786780195	2945069.6332613453	1076322150.0251694	731057704.3784318	1421586595.6719344
Amsterdam	ssp126	2071	Netherlands	6946230.2724	11.7984078615631	730575.5780385901	365287.7890192951	1095863.367057826	2334919.547411334	1716852.6083908377	2952986.486431656	1079215488.8886914	733022913.091739	1425408064.6856694
Amsterdam	ssp126	2072	Netherlands	6946230.2724	11.803376470441464	732389.4060583477	366194.7030291738	1098584.1090874602	2340716.5417624866	1721115.104237276	2960317.979287532	1081894898.5924227	734842817.2041364	1428946979.980734
Amsterdam	ssp126	2073	Netherlands	6946230.2724	11.80688241166799	733738.9789843218	366869.4894921609	1100608.4684764256	2345029.7768339035	1724286.6006133244	2965772.9530543173	1083888504.7967358	736196911.0273747	1431580098.566121
Amsterdam	ssp126	2074	Netherlands	6946230.2724	11.808228982506822	734334.3840320287	367167.1920160144	1101501.5760479786	2346932.69136636	1725685.8024754126	2968179.5802571294	1084768044.6677103	736794310.6060871	1432741778.7293575
Amsterdam	ssp126	2075	Netherlands	6946230.2724	11.807239579531943	734106.9604474114	367053.4802237057	1101160.4406710565	2346205.8455899227	1725151.3570515623	2967260.334128105	1084432091.6705964	736566125.1814507	1432298058.1597714
Amsterdam	ssp126	2076	Netherlands	6946230.2724	11.80413460992581	733169.9941850466	366584.9970925233	1099754.991277509	2343211.301415412	1722949.4863350054	2963473.116495636	1083047993.2510698	735626020.2015549	1430469966.3006191
Amsterdam	ssp126	2077	Netherlands	6946230.2724	11.800358150876628	732008.2721835062	366004.1360917531	1098012.4082751984	2339498.437898493	1720219.4396313906	2958777.4361654087	1081331882.8094783	734460406.5794029	1428203359.0395722
Amsterdam	ssp126	2078	Netherlands	6946230.2724	11.797291580867975	731054.8743708673	365527.4371854336	1096582.3115562366	2336451.3784892894	1717978.954771684	2954923.8022067123	1079923511.4959493	733503815.0056276	1426343207.9862928
Amsterdam	ssp126	2079	Netherlands	6946230.2724	11.795150440729556	730358.9040888961	365179.45204444806	1095538.3561332815	2334227.057468111	1716343.424609056	2952110.6903269915	1078895415.3883212	732805513.3119354	1424985317.464733
Amsterdam	ssp126	2080	Netherlands	6946230.2724	11.792707298789493	729580.9658272134	364790.4829136067	1094371.4487407582	2331740.766783773	1714515.269694102	2948966.263873273	1077746235.1438053	732024969.0562476	1423467501.2313907
Amsterdam	ssp126	2081	Netherlands	6946230.2724	11.788622715245744	728360.233723	364180.1168615	1092540.3505844416	2327839.306978715	1711646.5492492008	2944032.0647080424	1075942954.2318084	730800147.6551065	1421085760.8085375
Amsterdam	ssp126	2082	Netherlands	6946230.2724	11.781762617696767	726342.8245171279	363171.412258564	1089514.2367756276	2321391.667156728	1706905.6376153906	2935877.696697888	1072962811.8237456	728775980.3855654	1417149643.2619495
Amsterdam	ssp126	2083	Netherlands	6946230.2724	11.772311977330506	723496.8236562066	361748.4118281033	1085245.235484258	2312295.848405229	1700217.535592251	2924374.1612180774	1068758663.3375164	725920445.7845749	1411596880.890474
Amsterdam	ssp126	2084	Netherlands	6946230.2724	11.761744939670828	720269.0542938969	360134.52714694844	1080403.5814407794	2301979.897523274	1692632.2775907924	2911327.5174555965	1063990561.5899452	722681863.8063658	1405299259.3735492
Amsterdam	ssp126	2085	Netherlands	6946230.2724	11.752608029576717	717462.285611997	358731.1428059985	1076193.4284179294	2293009.4648159225	1686036.371188353	2899982.55844336	1059844367.3750196	719865692.8071946	1399823041.9428794
Amsterdam	ssp126	2086	Netherlands	6946230.2724	11.746244796066762	715519.6388697084	357759.8194348542	1073279.4583044967	2286800.7658275687	1681471.151343966	2892130.380311029	1056974665.0242388	717916538.4459599	1396032791.6025343
Amsterdam	ssp126	2087	Netherlands	6946230.2724	11.742126393610686	714308.0347652151	357154.0173826076	1071462.0521477624	2282928.479109639	1678623.8816984205	2887233.076520693	1055184868.1089453	716700875.6221781	1393668860.5957406
Amsterdam	ssp126	2088	Netherlands	6946230.2724	11.739649015760156	713676.8688120038	356838.4344060019	1070515.3032179512	2280911.272723173	1677140.641708374	2884681.9037377997	1054252501.775828	716067595.343484	1392437408.208187
Amsterdam	ssp126	2089	Netherlands	6946230.2724	11.738199059742165	713399.2077510386	356699.6038755193	1070098.8116264977	2280023.8679723195	1676488.1382150953	2883559.597729374	1053842337.342925	715789004.1533606	1391895670.5325122
Amsterdam	ssp126	2090	Netherlands	6946230.2724	11.735894615248302	712800.8333998815	356400.41669994075	1069201.2500997626	2278111.46354602	1675081.9584898748	2881140.968601988	1052958411.1793112	715188625.3244059	1390728197.034246
Amsterdam	ssp126	2091	Netherlands	6946230.2724	11.731803450328444	711596.0994033946	355798.0497016973	1067394.1491050264	2274261.133693246	1672250.833598129	2876271.433788169	1051178762.8745128	713979855.6226076	1388377670.1263928
Amsterdam	ssp126	2092	Netherlands	6946230.2724	11.727226020553422	710227.3511896178	355113.6755948089	1065341.0267843255	2269886.6144020506	1669034.2752957102	2870738.953508104	1049156830.6924336	712606522.2768183	1385707139.1079788
Amsterdam	ssp126	2093	Netherlands	6946230.2724	11.722696383642994	708874.4694173924	354437.2347086962	1063311.704125912	2265562.8042578343	1665855.0031309486	2865270.605384755	1047158336.6184248	711249108.5231037	1383067564.7139363
Amsterdam	ssp126	2094	Netherlands	6946230.2724	11.71844180307982	707611.6911384517	353805.84556922584	1061417.5367075782	2261526.964878399	1662887.4741754008	2860166.4555812604	1045292944.5651346	709982100.0978633	1380603789.032279
Amsterdam	ssp126	2095	Netherlands	6946230.2724	11.714472846052114	706442.8548614794	353221.4274307397	1059664.2822922885	2257791.3641375448	1660140.7089247631	2855442.019349972	1043566324.826026	708809348.3684748	1378323301.283515
Amsterdam	ssp126	2096	Netherlands	6946230.2724	11.710696165066016	705336.6786578163	352668.3393289081	1058005.017986712	2254256.0249899514	1657541.194845823	2850970.85513482	1041932267.3397752	707699466.6154857	1376165068.0639024
Amsterdam	ssp126	2097	Netherlands	6946230.2724	11.70699806094568	704253.5293550114	352126.7646775057	1056380.294032661	2250794.2798193214	1654995.79398464	2846592.76565294	1040332225.4831886	706612688.9007938	1374051762.0656624
Amsterdam	ssp126	2098	Netherlands	6946230.2724	11.703198903548378	703131.2622730981	351565.63113654905	1054696.8934094815	2247207.514224915	1652358.4663419095	2842056.5621074345	1038674398.3480036	705486662.367031	1371862134.3287203
Moscow	ssp126	2024	Russia	69685223.412	6.276061976467806	466292.95109800826	233146.47554900413	699439.4266467642	1490272.271709059	1095788.4350802104	1884756.108338147	444601180.9479166	301981259.7000883	587221102.1959282
Moscow	ssp126	2025	Russia	69685223.412	6.303379114942585	501517.1417900656	250758.5708950328	752275.7126848166	1602848.7851606773	1178565.283206319	2027132.287115178	478186755.7303701	324793196.81394035	631580314.6467149
Moscow	ssp126	2026	Russia	69685223.412	6.330849222365161	536572.5721285698	268286.2860642849	804858.8581926802	1714885.9405231068	1260945.5445022415	2168826.3365439074	511611420.826593	347495841.1239176	675727000.5293281
Moscow	ssp126	2027	Russia	69685223.412	6.358487965675789	571300.8016668905	285650.40083344525	856951.2025001378	1825877.3621271488	1342556.8839172116	2309197.840337524	544724106.3788495	369986583.2173038	719461629.5404345
Moscow	ssp126	2028	Russia	69685223.412	6.386429100691296	605538.562335252	302769.281167626	908307.8435027124	1935301.245223368	1423015.6214877623	2447586.86895899	577369139.4858482	392159687.2103914	762578591.7614117
Moscow	ssp126	2029	Russia	69685223.412	6.414942586071336	639231.7829971384	319615.8914985692	958847.6744955474	2042984.7784588188	1502194.6900432564	2583774.866874498	609494964.3797859	413980135.4819837	805009793.2775913
Moscow	ssp126	2030	Russia	69685223.412	6.444240947844274	672416.9284380464	336208.4642190232	1008625.3926569124	2149044.503287921	1580179.7818293737	2717909.2247466343	641136349.5180541	435471543.4047926	846801155.6313463
Moscow	ssp126	2031	Russia	69685223.412	6.474342059875495	705389.8799732298	352694.9399866149	1058084.8199596854	2254426.0563943903	1657666.217937071	2851185.8948518545	672575411.9301373	456825530.0288295	888325293.8314724
Moscow	ssp126	2032	Russia	69685223.412	6.504935791374669	738701.4194684274	369350.7097342137	1108052.1292025272	2360889.7366211005	1735948.335750811	2985831.1374915717	704337311.3195386	478398793.4367896	930275829.2023308
Moscow	ssp126	2033	Russia	69685223.412	6.535544938216202	773479.3595128639	386739.679756432	1160219.039269127	2472040.033003024	1817676.494855187	3126403.571151032	737497394.8641777	500921729.1141491	974073060.6142534
Moscow	ssp126	2034	Russia	69685223.412	6.568835984682008	807074.4461352807	403537.2230676403	1210611.6692028122	2579409.929848315	1896624.9484179453	3262194.911278926	769529650.8766681	522678623.6889017	1016380678.0644922
Moscow	ssp126	2035	Russia	69685223.412	6.602377495768137	837683.6567401697	418841.82837008487	1256525.4851100915	2677236.9669415243	1968556.5933393724	3385917.340543857	798714932.6845406	542501801.2752602	1054928064.0938592
Moscow	ssp126	2036	Russia	69685223.412	6.635133765689107	862910.1629415511	431455.08147077553	1294365.244412178	2757860.8807611424	2027838.882912624	3487882.878609843	822767911.4437447	558839024.6936924	1086696798.193823
Moscow	ssp126	2037	Russia	69685223.412	6.666859005798863	881975.4194967857	440987.70974839287	1322963.129245031	2818793.4407116733	2072642.2358174347	3564944.645606089	840946259.5392345	571186091.4411061	1110706427.63739
Moscow	ssp126	2038	Russia	69685223.412	6.697318283489375	895660.0569240034	447830.0284620017	1343490.085385862	2862529.541929067	2104801.133771403	3620257.950086904	853994292.8553312	580048554.4894546	1127940031.221233
Moscow	ssp126	2039	Russia	69685223.412	6.7245278078630095	904742.829094429	452371.4145472145	1357114.243641506	2891558.08178575	2126145.6483719144	3656970.515199772	862654537.930328	585930751.4541231	1139378324.406557
Moscow	ssp126	2040	Russia	69685223.412	6.747368791728396	911224.943269226	455612.47163461294	1366837.414903707	2912274.918688389	2141378.616682684	3683171.22069431	868835106.6272572	590128706.836927	1147541506.4176154
Moscow	ssp126	2041	Russia	69685223.412	6.765345022890411	916438.2695856256	458219.1347928128	1374657.4043783136	2928936.709595625	2153629.9335262296	3704243.48566521	873805910.9928002	593504968.1433624	1154106853.8422637
Moscow	ssp126	2042	Russia	69685223.412	6.77848966318861	921191.1356216618	460595.5678108309	1381786.7034323572	2944126.8694468103	2164799.168710921	3723454.570182867	878337675.5145115	596583025.5520556	1160092325.4769971
Moscow	ssp126	2043	Russia	69685223.412	6.787018326000457	922808.3962510315	461404.19812551583	1384212.5943764048	2949295.6344182426	2168599.7311899182	3729991.537646757	879879701.796536	597630398.0267355	1162129005.566358
Moscow	ssp126	2044	Russia	69685223.412	6.792623292541534	919104.5386957866	459552.2693478933	1378656.8080435423	2937458.1056716936	2159895.665935088	3715020.545408442	876348146.2813904	595231700.8822731	1157464591.6805265
Moscow	ssp126	2045	Russia	69685223.412	6.797943281736866	912212.6749730692	456106.3374865346	1368319.0124594583	2915431.7092138883	2143699.786186709	3687163.632241225	869776889.4291449	590768382.9535606	1148785395.9047613
Moscow	ssp126	2046	Russia	69685223.412	6.804518510738105	905958.9780531498	452979.4890265749	1358938.467079583	2895444.8938578204	2129003.5984248933	3661886.189290912	863814112.103569	586718355.4564435	1140909868.7507148
Moscow	ssp126	2047	Russia	69685223.412	6.812454958188193	901430.911510651	450715.4557553255	1352146.3672658352	2880973.193187993	2118362.642050025	3643583.744326137	859496689.4887364	583785882.9940343	1135207495.983465
Moscow	ssp126	2048	Russia	69685223.412	6.820771530615574	899193.3178888683	449596.6589444341	1348789.976833162	2873821.843972783	2113104.2970388373	3634539.390906899	857363187.868386	582336769.6437016	1132389606.0930972
Moscow	ssp126	2049	Russia	69685223.412	6.83064070685046	901002.1030323022	450501.0515161511	1351503.154548314	2879602.721291188	2117354.9421259104	3641850.500456646	859087829.0171684	583508177.478312	1134667480.5560508
Moscow	ssp126	2050	Russia	69685223.412	6.844233216639587	907500.3733749484	453750.1866874743	1361250.5600622771	2900371.193306284	2132625.877431108	3668116.509181621	865283802.3031822	587716595.939972	1142851008.6664095
Moscow	ssp126	2051	Russia	69685223.412	6.862736318680802	919070.9486743982	459535.4743371991	1378606.4230114408	2937350.7519633244	2159816.7293848265	3714884.774541967	876316118.8549693	595209947.268048	1157422290.4419174
Moscow	ssp126	2052	Russia	69685223.412	6.884326058320549	934623.1592871216	467311.5796435608	1401934.738930523	2987055.617081587	2196364.4243247057	3777746.809838657	891144846.564642	605281890.5408185	1177007802.5884874
Moscow	ssp126	2053	Russia	69685223.412	6.906879528235746	953098.8202993132	476549.41014965664	1429648.230448825	3046103.829676554	2239782.2277033557	3852425.4316499447	908761026.8767585	617247122.6403444	1200274931.113226
Moscow	ssp126	2054	Russia	69685223.412	6.927719970349726	973765.3009026682	486882.6504513341	1460647.951353841	3112153.9016848407	2288348.457121239	3935959.346248575	928466110.6886716	630631176.2304132	1226301045.146979
Moscow	ssp126	2055	Russia	69685223.412	6.946987191623644	996322.4776924414	498161.2388462207	1494483.7165385024	3184246.638704956	2341357.8225771785	4027135.454832836	949973936.221892	645239684.9934368	1254708187.45039
Moscow	ssp126	2056	Russia	69685223.412	6.965364338012617	1020212.0143520744	510106.0071760372	1530318.0215279527	3260597.597869053	2397498.2337273154	4123696.962011068	972752140.7522348	660711058.4232365	1284793223.0812497
Moscow	ssp126	2057	Russia	69685223.412	6.981756722196892	1043949.6243433582	521974.8121716791	1565924.4365149294	3336462.99940134	2453281.6172069474	4219644.381595963	995385486.1849084	676084040.9025508	1314686931.4673212
Moscow	ssp126	2058	Russia	69685223.412	6.995892455849102	1067350.5080657315	533675.2540328659	1601025.762098472	3411252.223778053	2508273.6939544547	4314230.753601811	1017697769.7261816	691238952.268753	1344156587.1836324
Moscow	ssp126	2059	Russia	69685223.412	7.006705031435188	1089804.9704669474	544902.4852334737	1634707.4557003025	3483016.685612411	2561041.680597413	4404991.69062754	1039107659.1050266	705780941.0032051	1372434377.2068803
Moscow	ssp126	2060	Russia	69685223.412	7.014438478394156	1111080.8826789025	555540.4413394512	1666621.324018211	3551014.501041642	2611040.07429547	4490988.927788121	1059393823.9996485	719559675.5002424	1399227972.4990366
Moscow	ssp126	2061	Russia	69685223.412	7.021305906376058	1128798.79996906	564399.39998453	1693198.1999535058	3607640.96470111	2652677.179927388	4562604.749475242	1076287510.538539	731034176.6050894	1421540844.472039
Moscow	ssp126	2062	Russia	69685223.412	7.029854524317631	1142441.2098941284	571220.6049470642	1713661.814841106	3651242.106821678	2684736.843251262	4617747.37039229	1089295280.7597845	739869292.2224731	1438721269.2971575
Moscow	ssp126	2063	Russia	69685223.412	7.040228633242731	1153383.369850898	576691.684925449	1730075.0547762262	3686213.250043472	2710450.919149652	4661975.5809375	1099728415.6108162	746955668.3724741	1452501162.8491747
Moscow	ssp126	2064	Russia	69685223.412	7.051191671947384	1161154.925642856	580577.462821428	1741732.388464172	3711051.142354573	2728714.075260799	4693388.209448573	1107138441.5929246	751988693.6463171	1462288189.5395646
Moscow	ssp126	2065	Russia	69685223.412	7.062338634266511	1163923.116028297	581961.5580141485	1745884.6740423418	3719898.2788264486	2735219.3226665766	4704577.234986561	1109777856.8179667	753781432.7767617	1465774280.8591888
Moscow	ssp126	2066	Russia	69685223.412	7.073593603889157	1164238.7019551168	582119.3509775584	1746358.052932588	3720906.8914485816	2735960.9495946253	4705852.8333028015	1110078761.807903	753985812.9534358	1466171710.6623914
Moscow	ssp126	2067	Russia	69685223.412	7.087071894627077	1166571.245705677	583285.6228528385	1749856.8685584257	3728361.701275364	2741442.427408438	4715280.975142543	1112302796.513271	755496418.0321499	1469109174.994411
Moscow	ssp126	2068	Russia	69685223.412	7.102899588039131	1172105.880314894	586052.940157447	1758158.820472243	3746050.393486404	2754448.818740076	4737651.968233028	1117579962.032459	759080765.4415158	1476079158.6234312
Moscow	ssp126	2069	Russia	69685223.412	7.11953831567812	1180734.5014160627	590367.2507080314	1771101.7521239845	3773627.466525774	2774726.0783278123	4772528.854723909	1125807182.9726384	764668844.4881046	1486945521.4571805
Moscow	ssp126	2070	Russia	69685223.412	7.1354146420488656	1189361.974017844	594680.987008922	1784042.9610266627	3801200.8689610274	2795000.6389420037	4807401.098980323	1134033308.84119	770256179.7420042	1497810437.9403849
Moscow	ssp126	2071	Russia	69685223.412	7.15006712926094	1196780.702842086	598390.351421043	1795171.0542630171	3824911.1262833015	2812434.6516789543	4837387.600887869	1141106921.2314675	775060706.7468468	1507153135.7161186
Moscow	ssp126	2072	Russia	69685223.412	7.162046000352933	1203729.5132150853	601864.7566075426	1805594.2698225067	3847119.524235389	2828764.356055484	4865474.692415507	1147732475.597545	779560904.5407712	1515904046.6543376
Moscow	ssp126	2073	Russia	69685223.412	7.170375558512947	1211294.603192067	605647.3015960335	1816941.904787975	3871297.551801816	2846542.317501379	4896052.786102456	1154945640.4755952	784460218.1495525	1525431062.8016627
Moscow	ssp126	2074	Russia	69685223.412	7.1733367673770125	1219245.2012071917	609622.6006035958	1828867.8018106588	3896707.663058149	2865226.2228369284	4928189.103279581	1162526379.7049642	789609194.9855168	1535443564.4244406
Moscow	ssp126	2075	Russia	69685223.412	7.17108020802726	1226879.898234983	613439.9491174915	1840319.8473523515	3921108.1547589856	2883167.7608522074	4959048.5486659305	1169805913.5403786	794553587.6049018	1545058239.4758778
Moscow	ssp126	2076	Russia	69685223.412	7.1661437095616005	1234803.4424973796	617401.7212486898	1852205.1637459327	3946431.802221548	2901788.0898688445	4991075.514574504	1177360857.5472858	799685043.8536192	1555036671.2409558
Moscow	ssp126	2077	Russia	69685223.412	7.1592753105798295	1242823.6630928824	621411.8315464412	1864235.4946392784	3972064.427244839	2920635.608268324	5023493.24622167	1185007980.5411878	804879109.7574799	1565136851.3248916
Moscow	ssp126	2078	Russia	69685223.412	7.149792996072077	1250841.5478514156	625420.7739257078	1876262.321776994	3997689.586933155	2939477.637450837	5055901.536415671	1192652876.360313	810071662.9234997	1575234089.7971866
Moscow	ssp126	2079	Russia	69685223.412	7.137390036874636	1254804.4455110352	627402.2227555176	1882206.6682663984	4010355.007853159	2948790.446951001	5071919.56875572	1196431421.5330143	812638119.9640692	1580224723.102025
Moscow	ssp126	2080	Russia	69685223.412	7.122729020448957	1253188.4822578644	626594.2411289322	1879782.723386641	4005190.389296039	2944992.9333059518	5065387.845286346	1194890632.2737374	811591587.6978596	1578189676.8496344
Moscow	ssp126	2081	Russia	69685223.412	7.105074575438619	1246856.603599361	623428.3017996805	1870284.9053988832	3984953.705103497	2930113.018458473	5039794.391748685	1188853310.1942167	807490928.0394644	1570215692.3490016
Moscow	ssp126	2082	Russia	69685223.412	7.083924377175565	1236144.7971262257	618072.3985631128	1854217.195689177	3950718.771615339	2904940.2732465905	4996497.269984249	1178639812.8706338	800553733.7181522	1556725892.0231457
Moscow	ssp126	2083	Russia	69685223.412	7.060068450741681	1222141.388726582	611070.694363291	1833212.0830897128	3905963.8783700815	2872032.263507433	4939895.493232894	1165287837.6861117	791484827.7896762	1539090847.5825768
Moscow	ssp126	2084	Russia	69685223.412	7.0358144318983165	1206399.360267393	603199.6801336965	1809599.0404009284	3855652.3554145214	2835038.4966283427	4876266.214200863	1150278122.3837633	781289954.4313126	1519266290.3362446
Moscow	ssp126	2085	Russia	69685223.412	7.0141491416224655	1189133.230645707	594566.6153228536	1783699.8459683978	3800469.805143626	2794463.0920173936	4806476.518270022	1133815206.523419	770108040.6558107	1497522372.3910437
Moscow	ssp126	2086	Russia	69685223.412	6.996695687579188	1171894.6641540492	585947.3320770246	1757841.9962309196	3745375.3466362553	2753952.460761989	4736798.232510702	1117378571.5667934	758943977.3511453	1475813165.7824652
Moscow	ssp126	2087	Russia	69685223.412	6.984436910987045	1156810.0857082177	578405.0428541087	1735215.1285621722	3697165.0339233777	2718503.701414284	4675826.366432621	1102995721.9540672	749174882.6427915	1456816561.2653632
Moscow	ssp126	2088	Russia	69685223.412	6.97809432281333	1143811.3843495983	571905.6921747993	1715717.076524245	3655621.184381277	2687956.753221514	4623285.615541142	1090601715.2224047	740756646.4213377	1440446784.0234976
Moscow	ssp126	2089	Russia	69685223.412	6.975929109859618	1134243.246973368	567121.6234866839	1701364.8704598888	3625041.417326803	2665471.630387369	4584611.204266363	1081478683.945755	734560116.598061	1428397251.2934797
Moscow	ssp126	2090	Russia	69685223.412	6.979164267952473	1133293.8535709493	566646.9267854746	1699940.7803562658	3622007.156012688	2663240.555891701	4580773.756133831	1080573455.9621398	733945269.1830668	1427201642.741236
Moscow	ssp126	2091	Russia	69685223.412	6.978518078537477	1130949.481037293	565474.7405186465	1696424.221555784	3614514.541395099	2657731.280437607	4571297.802352766	1078338142.7441435	732427003.5321409	1424249281.9561718
Moscow	ssp126	2092	Russia	69685223.412	6.976776856331554	1127898.1971445056	563949.0985722528	1691847.2957165989	3604762.6380737335	2650560.7632895526	4558964.512858192	1075428803.4137232	730450927.0088276	1420406679.8186102
Moscow	ssp126	2093	Russia	69685223.412	6.975295394576478	1124889.539972225	562444.7699861125	1687334.3099582335	3595146.969751209	2643490.418934787	4546803.520567862	1072560107.8250296	728502456.4588335	1416617759.1912136
Moscow	ssp126	2094	Russia	69685223.412	6.974707600023147	1122412.4111937876	561206.2055968938	1683618.6167904097	3587230.066175132	2637669.166305206	4536790.966044928	1070198214.131945	726898215.0324732	1413498213.231549
Moscow	ssp126	2095	Russia	69685223.412	6.975276638266672	1120799.1480109424	560399.5740054712	1681198.7220160938	3582074.07704298	2633877.9978256663	4530270.156260423	1068659999.3369644	725853431.3894516	1411466567.284309
Moscow	ssp126	2096	Russia	69685223.412	6.976931289746958	1120102.9991106167	560051.4995553084	1680154.4986659056	3579849.1851579314	2632242.0479098954	4527456.322405342	1067996235.017864	725402590.515077	1410589879.5205765
Moscow	ssp126	2097	Russia	69685223.412	6.979391661717822	1120233.0829869995	560116.5414934998	1680349.624480291	3580264.933226491	2632547.7450193884	4527982.121433718	1068120267.4418472	725486835.6075528	1410753699.276318
Moscow	ssp126	2098	Russia	69685223.412	6.982286889957065	1121119.4943575554	560559.7471787777	1681679.2415361106	3583097.903966803	2634630.811740604	4531564.996194257	1068965443.2936978	726060894.5155056	1411869992.0720985
Warsaw	ssp126	2024	Poland	16487062.21	9.871331893446804	1046530.3143031002	523265.1571515501	1569795.471455143	3344710.884513924	2459346.238612501	4230075.530413763	1087870473.2053974	738901536.8530585	1436839409.5574944
Warsaw	ssp126	2025	Poland	16487062.21	9.884165534283898	1053225.383817569	526612.6919087843	1579838.075726566	3366108.3266818053	2475079.6519712345	4257137.001390806	1094830012.113357	743628583.0607364	1446031441.165675
Warsaw	ssp126	2026	Poland	16487062.21	9.897695136186028	1060225.7292766313	530112.8646383156	1590338.593914965	3388481.4307686994	2491530.4637994114	4285432.397736018	1102106886.0109105	748571169.0016385	1455642603.0198002
Warsaw	ssp126	2027	Poland	16487062.21	9.911938603333304	1067524.545025294	533762.272512647	1601286.817538052	3411808.4459010893	2508682.6808089484	4314934.2109919	1109694020.4052672	753724489.5506804	1465663551.2594612
Warsaw	ssp126	2028	Poland	16487062.21	9.926879686221476	1075098.1330376323	537549.0665188162	1612647.1995564592	3436013.633188456	2526480.6126379776	4345546.653737659	1117566781.1481843	759071812.7436144	1476061749.5525324
Warsaw	ssp126	2029	Poland	16487062.21	9.94250099774636	1082906.4315040535	541453.2157520268	1624359.6472562703	3460968.955087521	2544830.1140342103	4377107.796139284	1125683523.9043436	764584852.9854823	1486782194.8228967
Warsaw	ssp126	2030	Poland	16487062.21	9.958629919592749	1090838.3090479344	545419.1545239672	1636257.4635719578	3486319.235717433	2563470.026262209	4409168.445171352	1133928727.372464	770185146.0942069	1497672308.650429
Warsaw	ssp126	2031	Poland	16487062.21	9.974975029501223	1098738.9233738035	549369.4616869017	1648108.3850608163	3511569.599103012	2582036.469928068	4441102.728276634	1142141432.6594992	775763365.8435028	1508519499.4751933
Warsaw	ssp126	2032	Poland	16487062.21	9.991030248743332	1106423.347162485	553211.6735812424	1659635.020743837	3536129.017531707	2600094.865831461	4472163.169230498	1150129407.4262629	781188944.5101576	1519069870.3420842
Warsaw	ssp126	2033	Poland	16487062.21	10.00659791553225	1113924.7238282238	556962.3619141119	1670887.0857424545	3560103.4173554354	2617723.1009959527	4502483.733713388	1157927104.3219197	786485282.9640675	1529368925.6794755
Warsaw	ssp126	2034	Poland	16487062.21	10.024183647650704	1121711.4765786158	560855.7382893079	1682567.2148680417	3584989.8791456874	2636021.969959368	4533957.788330457	1166021450.2606146	791983110.8776218	1540059789.6433077
Warsaw	ssp126	2035	Poland	16487062.21	10.042117621825522	1129614.4831510452	564807.2415755226	1694421.7247266814	3610247.8881511632	2654594.03540458	4565901.740896199	1174236642.292982	797563019.6698627	1550910264.915797
Warsaw	ssp126	2036	Poland	16487062.21	10.06051487258629	1137754.5570018264	568877.2785009132	1706631.8355028543	3636263.5641782647	2673723.2089539072	4598803.919401063	1182698266.2621548	803310309.5440636	1562086222.9799414
Warsaw	ssp126	2037	Poland	16487062.21	10.079171936632212	1145995.626383453	572997.8131917265	1718993.439575295	3662602.021921949	2693089.722000736	4632114.321841609	1191264875.299065	809128907.197824	1573400843.400002
Warsaw	ssp126	2038	Poland	16487062.21	10.098006037705227	1154093.1834379265	577046.5917189632	1731139.7751570044	3688481.814268046	2712118.981078748	4664844.647455785	1199682302.968632	814846178.1364032	1584518427.8005612
Warsaw	ssp126	2039	Poland	16487062.21	10.114869613572653	1161020.8347928454	580510.4173964227	1741531.252189392	3710622.58799837	2728398.961762815	4692846.214232386	1206883611.191315	819737438.487844	1594029783.8944902
Warsaw	ssp126	2040	Poland	16487062.21	10.128772488204582	1166465.4631959884	583232.7315979942	1749698.1947940888	3728023.620374804	2741193.8385101957	4714853.402237874	1212543313.9217465	823581612.1727253	1601505015.6704865
Warsaw	ssp126	2041	Poland	16487062.21	10.1401440951732	1170952.815729873	585476.4078649365	1756429.2235949012	3742365.199073084	2751739.1169648147	4732991.281179804	1217207926.363221	826749902.3200569	1607665950.4060984
Warsaw	ssp126	2042	Poland	16487062.21	10.149400879086071	1174981.248542531	587490.6242712655	1762471.872813911	3755240.070342336	2761205.93407456	4749274.206608563	1221395490.7847009	829594172.7207235	1613196808.848387
Warsaw	ssp126	2043	Poland	16487062.21	10.156737597976935	1178852.7447671208	589426.3723835604	1768279.117150796	3767613.372276116	2770303.9502023384	4764922.794348436	1225419919.2912705	832327638.2220869	1618512200.3601563
Warsaw	ssp126	2044	Poland	16487062.21	10.162825291905827	1182723.338437294	591361.6692186471	1774085.0076560464	3779983.789646016	2779399.845327264	4780567.73396323	1229443409.5906067	835060466.4759191	1623826352.704995
Warsaw	ssp126	2045	Poland	16487062.21	10.169398456401751	1187067.836753157	593533.9183765785	1780601.7551298595	3793868.806263529	2789609.416369546	4798128.196155955	1233959524.7705677	838127894.5652707	1629791154.9755735
Warsaw	ssp126	2046	Poland	16487062.21	10.176637899005442	1191733.484335758	595866.742167879	1787600.2265037494	3808780.2159375222	2800573.68818865	4816986.743684833	1238809475.2919476	841422069.7287407	1636196880.854856
Warsaw	ssp126	2047	Poland	16487062.21	10.184310751001169	1196486.5685488344	598243.2842744172	1794729.8528233669	3823971.073082509	2811743.4360893834	4836198.710074075	1243750316.3754723	844777979.4256055	1642722653.325039
Warsaw	ssp126	2048	Poland	16487062.21	10.192008994435025	1200996.207158534	600498.1035792669	1801494.3107379128	3838383.8780790954	2822341.0868221777	4854426.669334469	1248438095.2398458	847962004.6313899	1648914185.8480022
Warsaw	ssp126	2049	Poland	16487062.21	10.199728678113868	1205267.054554799	602633.5272773996	1807900.58183232	3852033.5063575646	2832377.578203396	4871689.434510184	1252877650.133255	850977431.5728124	1654777868.693396
Warsaw	ssp126	2050	Poland	16487062.21	10.208003493421648	1209658.7565318914	604829.3782659457	1814488.134797958	3866069.38587637	2842698.0778495744	4889440.693901589	1257442833.618819	854078187.7534229	1660807479.4839091
Warsaw	ssp126	2051	Poland	16487062.21	10.218233039140634	1214689.1422741832	607344.5711370916	1822033.713411393	3882146.498708728	2854519.484343956	4909773.513071937	1262671930.2279449	857629885.8792632	1667713974.5763242
Warsaw	ssp126	2052	Poland	16487062.21	10.231513612384644	1220587.3073832907	610293.6536916454	1830880.9610750556	3900997.0343974326	2868380.1723503605	4933613.896442944	1268803085.3226335	861794278.6390013	1675811892.0059645
Warsaw	ssp126	2053	Poland	16487062.21	10.247520574193322	1227181.4583312883	613590.7291656443	1840772.1874970573	3922071.940827253	2883876.427078152	4960267.454574755	1275657719.1675866	866450071.4078524	1684865366.9270072
Warsaw	ssp126	2054	Poland	16487062.21	10.264123673866056	1233654.92456866	616827.4622843299	1850482.3868530644	3942761.138921815	2899089.072735952	4986433.205106136	1282386901.000805	871020654.8741742	1693753147.1271195
Warsaw	ssp126	2055	Poland	16487062.21	10.280706515292636	1239844.5386733285	619922.2693366642	1859766.808010108	3962543.1456003967	2913634.6658819458	5011451.625317282	1288821017.9422708	875390824.8653991	1702251211.018825
Warsaw	ssp126	2056	Poland	16487062.21	10.295915952359788	1245249.1888917824	622624.5944458912	1867873.7833378057	3979816.407698576	2926335.593895285	5033297.221500269	1294439163.2652266	879206771.998492	1709671554.5316818
Warsaw	ssp126	2057	Poland	16487062.21	10.308188288133556	1249256.364595943	624628.1822979714	1873884.5468939971	3992623.3412490366	2935752.456800037	5049494.225696484	1298604630.8775213	882036033.8419154	1715173227.9127936
Warsaw	ssp126	2058	Poland	16487062.21	10.318437783254035	1252163.2214977343	626081.6107488672	1878244.8322467324	4001913.65590717	2942583.5705192983	5061243.741293486	1301626314.7696004	884088416.8477302	1719164212.6911478
Warsaw	ssp126	2059	Poland	16487062.21	10.327210628906716	1254346.3891270754	627173.1945635377	1881519.5836907404	4008891.0596505343	2947714.014448249	5070068.104851297	1303895722.1336763	885629839.8667111	1722161604.4003468
Warsaw	ssp126	2060	Poland	16487062.21	10.33514247457856	1256339.4271171982	628169.7135585991	1884509.1406759105	4015260.809067007	2952397.65372503	5078123.964407388	1305967489.3360164	887037022.0704001	1724897956.6013277
Warsaw	ssp126	2061	Poland	16487062.21	10.344085462298109	1258886.9691680144	629443.4845840072	1888330.4537521405	4023402.753461408	2958384.3775444464	5088421.129376799	1308615664.681207	888835711.2347924	1728395618.1273234
Warsaw	ssp126	2062	Poland	16487062.21	10.35502193187094	1262223.8666825388	631111.9333412694	1893335.8000239253	4034067.477917833	2966226.086703585	5101908.869130507	1312084376.6989586	891191723.9255908	1732977029.4720263
Warsaw	ssp126	2063	Poland	16487062.21	10.366262493086207	1265541.530470932	632770.7652354661	1898312.2957065145	4044670.731385537	2974022.59660631	5115318.866163194	1315533095.2177513	893534156.6659522	1737532033.7692497
Warsaw	ssp126	2064	Poland	16487062.21	10.37451984185327	1267590.3242232965	633795.1621116482	1901385.4863350568	4051218.6762180896	2978837.2619243623	5123600.090510254	1317662820.6527636	894980705.1620888	1740344936.1431377
Warsaw	ssp126	2065	Poland	16487062.21	10.378351953372947	1267925.4576324131	633962.7288162066	1901888.1864487396	4052289.7625936265	2979624.8254357968	5124954.699749898	1318011192.5397294	895217325.7240161	1740805059.355145
Warsaw	ssp126	2066	Poland	16487062.21	10.378860101852077	1267163.635031224	633581.817515612	1900745.4525469576	4049854.97756021	2977834.542323007	5121875.412795913	1317219276.3359425	894679441.743843	1739759110.927737
Warsaw	ssp126	2067	Poland	16487062.21	10.379541427957925	1266780.6748296155	633390.3374148078	1900171.012244522	4048631.0367558687	2976934.585849191	5120327.487660969	1316821188.397103	894409053.1295285	1739233323.6643798
Warsaw	ssp126	2068	Poland	16487062.21	10.382848849433406	1267780.0886587629	633890.0443293814	1901670.1329882664	4051825.163353841	2979283.208347721	5124367.118358405	1317860081.1844354	895114688.1256906	1740605474.242882
Warsaw	ssp126	2069	Poland	16487062.21	10.390207957943488	1270495.3462097384	635247.6731048692	1905743.0193147173	4060503.126486757	2985664.063592496	5135342.189379446	1320682597.146451	897031792.6280099	1744333401.6645913
Warsaw	ssp126	2070	Poland	16487062.21	10.40046501933276	1274340.57783492	637170.28891746	1911510.8667524944	4072792.486760838	2994700.3579116794	5150884.615608431	1324679723.5464208	899746714.0388592	1749612733.0536883
Warsaw	ssp126	2071	Poland	16487062.21	10.41181661165188	1278663.9026597086	639331.9513298543	1917995.853989677	4086609.832900849	3004860.171249932	5168359.494550243	1329173828.8376696	902799192.6089382	1755548465.0660954
Warsaw	ssp126	2072	Poland	16487062.21	10.422015253656394	1282876.0494858793	641438.0247429396	1924314.07422894	4100071.85415732	3014758.716291445	5185384.992021651	1333552364.36443	905773174.0796916	1761331554.6488717
Warsaw	ssp126	2073	Poland	16487062.21	10.428863805412684	1286320.610705257	643160.3053526285	1929480.9160579783	4111080.671814413	3022853.4351569703	5199307.908470308	1337132993.0308745	908205202.6067058	1766060783.4547424
Warsaw	ssp126	2074	Poland	16487062.21	10.430419987235096	1288133.169045587	644066.5845227935	1932199.7535685145	4116873.608270151	3027112.947256762	5206634.269281975	1339017151.2558825	909484957.359154	1768549345.1523106
Warsaw	ssp126	2075	Poland	16487062.21	10.42664032627764	1288044.4275276372	644022.2137638186	1932066.641291559	4116589.990378761	3026904.404689552	5206275.576066396	1338924904.260435	909422301.511432	1768427507.0091517
Warsaw	ssp126	2076	Poland	16487062.21	10.419906607903885	1286684.686233044	643342.3431165221	1930027.0293496796	4112244.2572012288	3023709.0126472814	5200779.501753634	1337511450.311369	908462257.7185676	1766560642.903856
Warsaw	ssp126	2077	Poland	16487062.21	10.41271693430464	1284895.0149633184	642447.5074816592	1927342.5224450943	4106524.4678232167	3019503.2851634263	5193545.650481427	1335651083.2446177	907198662.3562716	1764103504.1326714
Warsaw	ssp126	2078	Poland	16487062.21	10.406794410545292	1283279.6772103088	641639.8386051544	1924919.5158155763	4101361.8483645776	3015707.2414438445	5187016.455283746	1333971936.2368948	906058154.97495	1761885717.4985378
Warsaw	ssp126	2079	Poland	16487062.21	10.40138956201209	1281508.4576917612	640754.2288458806	1922262.6865377545	4095701.030783308	3011544.87557526	5179857.185989777	1332130749.804491	904807587.4505605	1759453912.1581266
Warsaw	ssp126	2080	Poland	16487062.21	10.394337463414988	1278886.72280705	639443.361403525	1918330.084210693	4087321.966091766	3005383.798596193	5169260.133585784	1329405450.851686	902956514.5202724	1755854387.182805
Warsaw	ssp126	2081	Poland	16487062.21	10.384291546350406	1275184.0887287385	637592.0443643691	1912776.1330932216	4075488.3475774713	2996682.608512148	5154294.086641247	1325556554.9030144	900342273.9450274	1750770835.8607097
Warsaw	ssp126	2082	Poland	16487062.21	10.371787880857948	1270759.6038902171	635379.8019451086	1906139.4058354413	4061347.69403357	2986285.0691416324	5136410.318923933	1320957293.5637302	897218371.4624366	1744696215.66473
Warsaw	ssp126	2083	Poland	16487062.21	10.358396723721595	1266060.2885621523	633030.1442810762	1899090.4328433443	4046328.682245075	2975241.678120675	5117415.68636791	1316072345.349794	893900425.2256093	1738244265.473678
Warsaw	ssp126	2084	Poland	16487062.21	10.346663481561407	1261769.3722467648	630884.6861233824	1892654.0583702596	4032614.913701083	2965158.0247795163	5100071.802621106	1311611928.7725475	890870828.6466893	1732353028.8981116
Warsaw	ssp126	2085	Poland	16487062.21	10.338676803669554	1258420.5907239215	629210.2953619608	1887630.8860860008	4021912.207954072	2957288.388200839	5086536.027705755	1308130863.3030396	888506425.26535	1727755301.3404298
Warsaw	ssp126	2086	Poland	16487062.21	10.335110296395865	1256136.5390670612	628068.2695335306	1884204.808600704	4014612.378858759	2951920.866807213	5077303.890908745	1305756586.779166	886893773.193605	1724619400.364426
Warsaw	ssp126	2087	Poland	16487062.21	10.33546402506109	1254724.1683284654	627362.0841642327	1882086.2524928097	4010098.4419782097	2948601.7955715107	5071595.088383365	1304288424.411832	885896570.4417206	1722680278.3816352
Warsaw	ssp126	2088	Poland	16487062.21	10.338850645846591	1254221.8756930884	627110.9378465442	1881332.8135397336	4008493.114715546	2947421.407878359	5069564.821551163	1303766290.1559265	885541927.2984116	1721990653.0131335
Warsaw	ssp126	2089	Poland	16487062.21	10.34382409830527	1254561.186941057	627280.5934705285	1881841.7804116756	4009577.553464032	2948218.7893110616	5070936.317615448	1304119004.9152093	885781497.6187038	1722456512.211399
Warsaw	ssp126	2090	Poland	16487062.21	10.347844229715417	1255154.0829249418	627577.0414624709	1882731.1243874684	4011472.449028452	2949612.0948731545	5073332.803182276	1304735321.543325	886200111.1530482	1723270531.9332836
Warsaw	ssp126	2091	Poland	16487062.21	10.348777109810426	1254680.6643732362	627340.3321866181	1882020.9965598555	4009959.403337185	2948499.5612765164	5071419.245396185	1304243201.958399	885865854.5236367	1722620549.3928154
Warsaw	ssp126	2092	Poland	16487062.21	10.34886885418396	1253862.901594957	626931.4507974786	1880794.3523925275	4007345.833497768	2946577.8187476634	5068113.848246459	1303393135.8223758	885288474.0451076	1721497797.599192
Warsaw	ssp126	2093	Poland	16487062.21	10.349006153155202	1253011.15597312	626505.57798656	1879516.7339595384	4004623.6544901454	2944576.216536228	5064671.092442643	1302507744.4484942	884687100.0186193	1720328388.8780048
Warsaw	ssp126	2094	Poland	16487062.21	10.34952258666409	1252257.2642066155	626128.6321033078	1878385.8963100011	4002214.216404864	2942804.5708849267	5061623.861922796	1301724072.3640945	884154815.5952461	1719293329.132709
Warsaw	ssp126	2095	Poland	16487062.21	10.350485383295345	1251638.3708247186	625819.1854123593	1877457.5562366536	4000236.233155625	2941350.1714371764	5059122.294871844	1301080731.3857667	883717846.6275342	1718443616.1435645
Warsaw	ssp126	2096	Poland	16487062.21	10.351744718366517	1251111.678049746	625555.839024873	1876667.51707432	3998552.9230466858	2940112.443415555	5056993.40267516	1300533233.1333272	883345975.7934258	1717720490.4724674
Warsaw	ssp126	2097	Poland	16487062.21	10.353052086121233	1250611.0444252517	625305.5222126258	1875916.5666380725	3996952.89798384	2938935.954398264	5054969.841566176	1300012823.422563	882992503.9930993	1717033142.8518238
Warsaw	ssp126	2098	Poland	16487062.21	10.35406359555762	1250025.1910522485	625012.5955261242	1875037.786577969	3995080.510602423	2937559.1989711216	5052601.822231645	1299403827.6032977	882578862.8858513	1716228792.3202744
Toronto	ssp126	2024	Canada	17672901.0689	8.705118274486459	149634.96740440707	74817.48370220354	224452.45110656848	478233.3558244612	351642.17340035265	604824.538248646	184104960.2906705	125047458.72937831	243162461.85196343
Toronto	ssp126	2025	Canada	17672901.0689	8.732814878903348	154259.5297215825	77129.76486079126	231389.2945823549	493013.4569901956	362509.8948457544	623517.0191344786	189794839.31117663	128912128.70276968	250677549.9195853
Toronto	ssp126	2026	Canada	17672901.0689	8.76003816505559	158811.90978612524	79405.95489306262	238217.8646791978	507562.8636765293	373207.987997344	641917.7393553627	195395908.13583952	132716477.16566683	258075339.1060109
Toronto	ssp126	2027	Canada	17672901.0689	8.786825065420631	163290.15020313137	81645.07510156569	244935.22530468088	521875.3200492204	383731.8529773285	660018.7871209064	200905758.46323127	136458868.3556503	265352648.5708221
Toronto	ssp126	2028	Canada	17672901.0689	8.813257732540867	167706.2140555544	83853.1070277772	251559.3210833296	535989.0601215916	394109.6030305257	677868.5172124073	206339109.1986648	140149299.62255943	272528918.77480125
Toronto	ssp126	2029	Canada	17672901.0689	8.83942882064154	172074.92324931693	86037.46162465846	258112.38487398977	549951.454704881	404376.0696358715	695526.8397735934	211714196.63036373	143800157.38718146	279628235.8735887
Toronto	ssp126	2030	Canada	17672901.0689	8.865475601357117	176434.80432714132	88217.40216357066	264652.20649072493	563885.6346296147	414621.7901687709	713149.4790901828	217078422.29652423	147443637.64184254	286713206.95124274
Toronto	ssp126	2031	Canada	17672901.0689	8.891499742291524	180831.5890281618	90415.7945140809	271247.38354225503	577937.7585340705	424954.2342161661	730921.2828517134	222488052.7246878	151117957.64190376	293858147.8075033
Toronto	ssp126	2032	Canada	17672901.0689	8.917664532393898	185336.078775286	92668.039387643	278004.11816294125	592334.1077658773	435539.7851219056	749128.4304095859	228030199.1922477	154882284.96138608	301178113.4231432
Toronto	ssp126	2033	Canada	17672901.0689	8.943683894109286	190038.04305932205	95019.02152966104	285057.06458899524	607361.585617656	446589.40118939	768133.7700456588	233815310.5389889	158811638.47383094	308818982.6041833
Toronto	ssp126	2034	Canada	17672901.0689	8.96489284913774	194091.68977543656	97045.84488771828	291137.53466316656	620317.0405223601	456115.4709722607	784518.6100722008	238802757.52847463	162199203.75505802	315406311.3019237
Toronto	ssp126	2035	Canada	17672901.0689	8.983696462543348	197690.3670449196	98845.1835224598	296535.550567392	631818.4130756317	464572.3625555526	799064.4635954635	243230428.06090865	165206558.620982	321254297.5008573
Toronto	ssp126	2036	Canada	17672901.0689	9.000277068642308	200738.7565581934	100369.3782790967	301108.1348373067	641561.065960073	471736.0779117577	811386.0540081278	246981046.2488064	167754047.14231148	326208045.35531884
Toronto	ssp126	2037	Canada	17672901.0689	9.01496608764551	203260.0109759833	101630.00548799169	304890.01646399184	649618.9950793354	477661.0257935695	821576.9643648504	250083098.2124781	169861017.61334196	330305178.8116228
Toronto	ssp126	2038	Canada	17672901.0689	9.02964137604906	205473.16418837788	102736.58209418894	308209.7462825847	656692.2327461573	482861.9358427056	830522.5296493615	252806074.6086622	171710513.02066025	333901636.19666445
Toronto	ssp126	2039	Canada	17672901.0689	9.04564115429616	207682.86618228152	103841.43309114076	311524.29927344224	663754.4403186814	488054.73552838445	839454.1451087347	255524804.7617756	173557124.301966	337492485.22158074
Toronto	ssp126	2040	Canada	17672901.0689	9.062886438379437	210032.4397348296	105016.21986741478	315048.6596022632	671263.6773926312	493576.2333768771	848951.1214081381	258415627.36224037	175520623.92334694	341310630.80112445
Toronto	ssp126	2041	Canada	17672901.0689	9.081757638247357	212732.1925839761	106366.09629198808	319098.288875981	679892.0874984972	499920.6525723698	859863.5224243857	261737296.75348017	177776762.5708776	345697830.9360734
Toronto	ssp126	2042	Canada	17672901.0689	9.10252430095594	215900.0033503989	107950.00167519948	323850.0050256201	690016.4107079962	507365.0078734682	872667.8135422725	265634846.1396805	180424049.45140043	350845642.82795024
Toronto	ssp126	2043	Canada	17672901.0689	9.125971895035802	219519.0155017032	109759.5077508516	329278.5232525716	701582.773543556	515869.68642902793	887295.8606578376	270087535.908416	183448397.84055567	356726673.9762661
Toronto	ssp126	2044	Canada	17672901.0689	9.152665373983076	223569.718502808	111784.859251404	335354.5777542301	714528.8203350866	525388.8384816328	903668.8021883082	275071361.06709343	186833503.10800737	363309219.0261756
Toronto	ssp126	2045	Canada	17672901.0689	9.182883415246286	227887.71709505684	113943.85854752842	341831.575642598	728329.1438359105	535536.1351733996	921122.1524981704	280384056.1753989	190441982.86460236	370326129.4861902
Toronto	ssp126	2046	Canada	17672901.0689	9.215120486818233	232224.65128216127	116112.32564108064	348336.9769232565	742189.9854979063	545727.9305130998	938652.0404824472	285720048.89254504	194066286.78354323	377373811.0015392
Toronto	ssp126	2047	Canada	17672901.0689	9.247651164158931	236409.85427575943	118204.92713787971	354614.78141366283	755565.8942654354	555563.1575480577	955568.6309825686	290869357.53551006	197563791.46238756	384174923.60861486
Toronto	ssp126	2048	Canada	17672901.0689	9.278560008515228	240239.0801698015	120119.54008490076	360358.6202547236	767804.1002227772	564561.8383990609	971046.3620462652	295580685.9996656	200763811.98737085	390397560.0119391
Toronto	ssp126	2049	Canada	17672901.0689	9.307748543130613	243854.44905001897	121927.22452500949	365781.6735750371	779358.8191639817	573057.9552675772	985659.6830601278	300028893.23141545	203785115.755359	396272670.7074505
Toronto	ssp126	2050	Canada	17672901.0689	9.335590219179316	247514.63316821604	123757.31658410802	371271.9497523385	791056.7676057409	581659.3879453484	1000454.1472658836	304532239.3638437	206843870.87390527	402220607.85376006
Toronto	ssp126	2051	Canada	17672901.0689	9.362079258744911	251338.05358419195	125669.02679209596	377007.08037631895	803276.419255217	590644.4259228974	1015908.4125873022	309236424.9968436	210039039.8572395	408433810.1364349
Toronto	ssp126	2052	Canada	17672901.0689	9.38598166109008	254977.3550234053	127488.67751170268	382466.0325351305	814907.6266549323	599196.784305036	1030618.4690045698	313714077.90494204	213080343.6675508	414347812.14231336
Toronto	ssp126	2053	Canada	17672901.0689	9.406945513809442	258066.97599482263	129033.48799741131	387100.4639922533	824782.0552795872	606457.3935878759	1043106.7169710392	317515425.65221703	215662288.63412276	419368562.6702892
Toronto	ssp126	2054	Canada	17672901.0689	9.423992557863835	260383.19755821064	130191.59877910532	390574.79633733287	832184.6993961601	611900.514261823	1052468.88453025	320365213.2810605	217597916.55171248	423132510.0103893
Toronto	ssp126	2055	Canada	17672901.0689	9.43812492308478	262147.9191280311	131073.95956401556	393221.87869207165	837824.7495333145	616047.6099509159	1059601.8891154823	322536457.0763589	219072665.0780682	426000249.0746259
Toronto	ssp126	2056	Canada	17672901.0689	9.451336003787551	263793.24245529936	131896.62122764968	395689.8636829717	843083.2028872571	619914.1197700026	1066252.286004294	324560797.9846806	220447634.4748099	428673961.49453
Toronto	ssp126	2057	Canada	17672901.0689	9.463725595279492	265615.28989199473	132807.64494599737	398422.9348380152	848906.4664949492	624195.9312462311	1073617.0017434245	326802573.26488525	221970289.2766589	431634857.2530711
Toronto	ssp126	2058	Canada	17672901.0689	9.47422555439472	267741.4396002116	133870.7198001058	401612.1594003295	855701.6409623828	629192.38306052	1082210.8988640015	329418503.9820949	223747077.2995524	435089930.6646098
Toronto	ssp126	2059	Canada	17672901.0689	9.483172274994663	270297.6136376947	135148.80681884734	405446.4204565661	863871.1731861982	635199.3920486541	1092542.954323573	332563519.66814816	225883229.5171944	439243809.8190616
Toronto	ssp126	2060	Canada	17672901.0689	9.491027473274071	273000.27757586684	136500.13878793342	409500.4163638323	872508.8871326271	641550.6523033718	1103467.1219616411	335888770.7484743	228141800.91351244	443635740.5834007
Toronto	ssp126	2061	Canada	17672901.0689	9.497838726299532	275376.2123441112	137688.1061720556	413064.3185161907	880102.3746519202	647134.0990087098	1113070.650294869	338812027.1486965	230127330.1653177	447496724.13200873
Toronto	ssp126	2062	Canada	17672901.0689	9.50345156181232	277114.9104172086	138557.4552086043	415672.3656258313	885659.2536935207	651220.0394804949	1120098.4679063433	340951252.66032994	231580331.287385	450322174.033244
Toronto	ssp126	2063	Canada	17672901.0689	9.506895093420193	278058.421002692	139029.210501346	417087.6315040591	888674.7135247383	653437.2893563845	1123912.1376928797	342112110.86003745	232368807.4239849	451855414.29605854
Toronto	ssp126	2064	Canada	17672901.0689	9.50846413164988	278352.0451740606	139176.0225870303	417528.0677611134	889613.1363764361	654127.3061590926	1125098.9665935475	342473374.4560253	232614184.2706396	452332564.64137375
Toronto	ssp126	2065	Canada	17672901.0689	9.510597895108065	278518.60746597685	139259.30373298842	417777.9111989904	890145.4694614039	654518.7275450993	1125772.2113774782	342678306.12855774	232753377.613519	452603234.6435583
Toronto	ssp126	2066	Canada	17672901.0689	9.51422403219806	278824.74666865886	139412.37333432943	418237.1200030144	891123.8903531692	655238.1546714022	1127009.6260347085	343054967.72531384	233009213.06412625	453100722.3864591
Toronto	ssp126	2067	Canada	17672901.0689	9.517997903427476	279308.3938227912	139654.1969113956	418962.5907342192	892669.6266577916	656374.725483594	1128964.5278317467	343650028.102247	233413388.96362063	453886667.2408456
Toronto	ssp126	2068	Canada	17672901.0689	9.52024997668569	279687.23863078776	139843.61931539388	419530.8579462064	893880.4146641268	657265.0107824133	1130495.8185456004	344116143.8072969	233729983.2818692	454502304.3326962
Toronto	ssp126	2069	Canada	17672901.0689	9.520562815696788	279614.77322265186	139807.38661132593	419422.15983400185	893648.8152197052	657094.7170732548	1130202.91336591	344026985.22811574	233669425.1430125	454384545.3132066
Toronto	ssp126	2070	Canada	17672901.0689	9.518484383545394	278812.37665180024	139406.18832590012	418218.564977731	891084.3557793109	655209.0851317771	1126959.6264265308	343039748.14461243	232998875.64634517	453080620.6428203
Toronto	ssp126	2071	Canada	17672901.0689	9.51511854009659	277539.5322419154	138769.7661209577	416309.29836290167	887016.3450453128	652217.9007685551	1121814.789321826	341473690.60068345	231935180.69874057	451012200.5026029
Toronto	ssp126	2072	Canada	17672901.0689	9.51132885590141	276180.0442760493	138090.02213802465	414270.0664140957	882671.4215063773	649023.1040487564	1116319.738963761	339801030.2438562	230799079.16944265	448802981.3182636
Toronto	ssp126	2073	Canada	17672901.0689	9.508785677165118	275069.6911037427	137534.84555187137	412604.536655638	879122.7327676733	646413.7740938204	1111831.691441282	338434895.5078158	229871175.4521593	446998615.5634651
Toronto	ssp126	2074	Canada	17672901.0689	9.50804616529332	274279.1714309057	137139.58571545285	411418.7571463784	876596.2318932835	644556.0528626549	1108636.4109236642	337462271.2910204	229210551.28203303	445713991.300003
Toronto	ssp126	2075	Canada	17672901.0689	9.507253405472396	273624.8345739591	136812.41728697956	410437.2518609579	874504.9712984808	643018.3612488194	1105991.581347886	336657201.0380234	228663732.83087787	444650669.24516994
Toronto	ssp126	2076	Canada	17672901.0689	9.504590040185942	273033.70588610426	136516.85294305213	409550.55882917705	872615.7240120927	641629.2088323664	1103602.239191585	335929899.6225077	228169736.39755544	443690062.8474569
Toronto	ssp126	2077	Canada	17672901.0689	9.500750015031407	272702.53446285176	136351.26723142588	409053.801694296	871557.3001433826	640850.955987726	1102263.6442987963	335522439.36916924	227892981.935682	443151896.80264914
Toronto	ssp126	2078	Canada	17672901.0689	9.496190940582984	272640.07331604324	136320.03665802162	408960.109974083	871357.6743181867	640704.1722927286	1102011.176343403	335445589.6384405	227840784.19197732	443050395.084894
Toronto	ssp126	2079	Canada	17672901.0689	9.49164068350712	272837.7957721962	136418.8978860981	409256.6936583092	871989.5952880654	641168.820064689	1102810.3705111807	335688859.54767615	228006017.56693256	443371701.5284067
Toronto	ssp126	2080	Canada	17672901.0689	9.487805350295126	273159.3639250728	136579.6819625364	409739.0458876338	873017.3271046601	641924.5052239638	1104110.1489851277	336084504.31603706	228274746.7351452	443894261.89690393
Toronto	ssp126	2081	Canada	17672901.0689	9.484529709388369	273470.6390928731	136735.31954643654	410205.9586393376	874012.162540961	642656.0018682993	1105368.3232133845	336467485.00164336	228534874.22655943	444400095.77670735
Toronto	ssp126	2082	Canada	17672901.0689	9.48147387641418	273630.94593220385	136815.47296610192	410446.418898331	874524.5031994559	643032.7229407225	1106016.2834579526	336664720.2121121	228668839.9915324	444660600.4326645
Toronto	ssp126	2083	Canada	17672901.0689	9.47819585852084	273667.86628130206	136833.93314065103	410501.799421976	874642.5006351793	643119.4857611058	1106165.5155090154	336710145.55301225	228699693.71449712	444720597.3914996
Toronto	ssp126	2084	Canada	17672901.0689	9.474897711305552	273737.4107154078	136868.7053577039	410606.1160731349	874864.7646465842	643282.9151812576	1106446.6141116745	336795710.2809758	228757810.8438333	444833609.7180883
Toronto	ssp126	2085	Canada	17672901.0689	9.472665510186973	274028.9421015964	137014.47105079817	411043.41315241583	875796.4989568351	643968.0139387965	1107624.983974639	337154398.9966445	229001438.78464767	445307359.2086125
Toronto	ssp126	2086	Canada	17672901.0689	9.473329669805064	274652.0423588914	137326.0211794457	411978.063538357	877787.9273791466	645432.2995434386	1110143.555214621	337921036.9698132	229522153.327912	446319920.61169
Toronto	ssp126	2087	Canada	17672901.0689	9.47636318638355	275421.13606533286	137710.56803266643	413131.7040980197	880245.9508649326	647239.66975358	1113252.2319760616	338867299.5228822	230164872.1735368	447569726.8722012
Toronto	ssp126	2088	Canada	17672901.0689	9.480876925903283	276193.61314849905	138096.80657424952	414290.4197227682	882714.7876227339	649054.9908990132	1116374.5843462043	339817724.84917784	230810418.45093176	448825031.24740905
Toronto	ssp126	2089	Canada	17672901.0689	9.486287764126212	276803.79848065553	138401.89924032777	415205.6977210107	884664.9399443115	650488.9264295836	1118840.9534587965	340568472.8080021	231320340.2056143	449816605.4103647
Toronto	ssp126	2090	Canada	17672901.0689	9.48974027571796	276192.92446794605	138096.46223397303	414289.38670193776	882712.5865996765	649053.3724997051	1116371.800699396	339816877.52379286	230809842.9320279	448823912.11554897
Toronto	ssp126	2091	Canada	17672901.0689	9.491795920017337	275471.338377603	137735.6691888015	413207.0075664229	880406.3974549309	647357.6451873952	1113455.1497222253	338929066.46723497	230206825.41267923	447651307.5217807
Toronto	ssp126	2092	Canada	17672901.0689	9.493253570843828	274674.7369185755	137337.36845928774	412012.1053778694	877860.4591918514	645485.6317586545	1110235.286624806	337948959.46064323	229541118.794767	446356800.1265244
Toronto	ssp126	2093	Canada	17672901.0689	9.494590290497012	273829.27861955296	136914.63930977648	410743.9179293504	875158.374468204	643498.8047559668	1106817.9441801962	336908740.92572033	228834583.3265756	444982898.5248647
Toronto	ssp126	2094	Canada	17672901.0689	9.496014284866789	272942.3768417095	136471.18842085474	409413.5652625862	872323.8363862139	641414.5855780626	1103233.087194154	335817531.9694848	228093414.23096147	443541649.70802873
Toronto	ssp126	2095	Canada	17672901.0689	9.497592404837706	272019.3455529672	136009.67277648358	408029.0183294738	869373.8283873192	639245.4620494704	1099502.194724967	334681870.6885458	227322052.30278507	442041689.0743429
Toronto	ssp126	2096	Canada	17672901.0689	9.499264373414883	271057.6808523185	135528.84042615924	406586.5212785456	866300.3480041111	636985.5500030015	1095615.1460051497	333498676.3817761	226518405.07346192	440478947.6901446
Toronto	ssp126	2097	Canada	17672901.0689	9.500977706865283	270064.5685289511	135032.28426447554	405096.852793397	863126.3610188555	634651.7360431761	1091600.9859939758	332276790.160772	225688477.5877472	438865102.73369145
Toronto	ssp126	2098	Canada	17672901.0689	9.502680728186013	269052.99220189755	134526.49610094877	403579.48830280633	859893.3630773509	632274.5316744123	1087512.1944800192	331032186.5580089	224843120.04062837	437221253.07544863
Tokyo	ssp126	2024	Japan	60399510.19087595	16.486419506468604	3990661.383367476	1995330.691683738	5985992.075051384	12754153.78124371	9378054.25091371	16130253.31157005	3914827822.5135193	2659022710.716101	5170632934.310788
Tokyo	ssp126	2025	Japan	60399510.19087595	16.495359706281796	4013841.870898803	2006920.9354494016	6020762.806348001	12828238.619391909	9432528.3966125	16223948.842172991	3937567816.918076	2674468131.1291494	5200667502.705761
Tokyo	ssp126	2026	Japan	60399510.19087595	16.504057098189723	4036551.3665821855	2018275.6832910927	6054827.049873491	12900818.167594803	9485895.711468112	16315740.62372441	3959845769.616277	2689599724.359127	5230091814.874135
Tokyo	ssp126	2027	Japan	60399510.19087595	16.51233530318902	4058490.7188008535	2029245.3594004267	6087736.078202231	12970936.337288689	9537453.189183	16404419.48539313	3981368213.698895	2704218162.308129	5258518265.089658
Tokyo	ssp126	2028	Japan	60399510.19087595	16.52010315244851	4079562.078929895	2039781.0394649475	6119343.118394913	13038280.404260045	9586970.885485737	16489589.923035204	4002039159.9324594	2718258247.3330226	5285820072.531075
Tokyo	ssp126	2029	Japan	60399510.19087595	16.527392299552083	4099887.63681946	2049943.81840973	6149831.455229443	13103240.8872746	9634735.946526602	16571745.828024976	4021978476.2237535	2731801395.9103646	5312155556.536395
Tokyo	ssp126	2030	Japan	60399510.19087595	16.53441367130828	4119875.478157965	2059937.7390789825	6179813.217237323	13167122.02819292	9681707.37367236	16652536.682714794	4041586493.508902	2745119520.1388645	5338053466.878385
Tokyo	ssp126	2031	Japan	60399510.19087595	16.541580527632817	4140239.36175594	2070119.68087797	6210359.042634137	13232205.000172	9729562.50012738	16734847.500217514	4061563407.214344	2758688205.567954	5364438608.860248
Tokyo	ssp126	2032	Japan	60399510.19087595	16.54963591214374	4162245.205644626	2081122.602822313	6243367.808467195	13302535.67724038	9781276.23326584	16823795.12121573	4083151079.441407	2773350947.6668773	5392951211.215455
Tokyo	ssp126	2033	Japan	60399510.19087595	16.560028220378776	4188256.976294026	2094128.488147013	6282385.464441281	13385669.296235785	9842403.894291984	16928934.698180635	4108668554.7840977	2790682883.9697094	5426654225.597998
Tokyo	ssp126	2034	Japan	60399510.19087595	16.571153740083624	4214550.42899318	2107275.21449659	6321825.643490027	13469703.171062304	9904193.50813497	17035212.833990574	4134462359.4415374	2808202508.200812	5460722210.681772
Tokyo	ssp126	2035	Japan	60399510.19087595	16.582659893663173	4241438.7893535625	2120719.3946767813	6362158.184030608	13555638.370774116	9967381.154981889	17143895.586567227	4160839766.875636	2826118526.1195884	5495561007.63119
Tokyo	ssp126	2036	Japan	60399510.19087595	16.593655995889254	4268802.184559191	2134401.092279596	6403203.276839069	13643091.781851329	10031685.133715086	17254498.42998843	4187683182.184159	2844351065.116097	5531015299.251743
Tokyo	ssp126	2037	Japan	60399510.19087595	16.604497795423235	4297873.793655485	2148936.8968277425	6446810.690483454	13736004.644523026	10100003.415091353	17372005.873955578	4216202350.613183	2863721806.303567	5568682894.922337
Tokyo	ssp126	2038	Japan	60399510.19087595	16.615984161519616	4329791.450559527	2164895.725279764	6494687.175839573	13838013.47598838	10175009.90881594	17501017.043161895	4247513484.100541	2884988901.260432	5610038066.940158
Tokyo	ssp126	2039	Japan	60399510.19087595	16.629206325759338	4365526.961045606	2182763.480522803	6548290.441568672	13952224.167501846	10258988.35845816	17645459.976546463	4282569921.433376	2908799875.139973	5656339967.726278
Tokyo	ssp126	2040	Japan	60399510.19087595	16.644963248227967	4406079.780194287	2203039.890097144	6609119.670291686	14081830.97750104	10354287.48345758	17809374.47154546	4322352125.29219	2935820676.1403675	5708883574.443532
Tokyo	ssp126	2041	Japan	60399510.19087595	16.663124531225673	4450885.438554024	2225442.719277012	6676328.15783129	14225029.861618744	10459580.78060296	17990478.942635506	4366306352.700132	2965675191.896502	5766937513.503352
Tokyo	ssp126	2042	Japan	60399510.19087595	16.682889718085793	4498007.526936511	2249003.7634682558	6747011.29040502	14375632.05608916	10570317.688301804	18180946.42387751	4412532991.578516	2997073171.115588	5827992812.040945
Tokyo	ssp126	2043	Japan	60399510.19087595	16.702720743931344	4545037.186318028	2272518.593159014	6817555.779477296	14525938.847472489	10680837.387848295	18371040.30709752	4458668957.861568	3028409563.8483567	5888928351.874252
Tokyo	ssp126	2044	Japan	60399510.19087595	16.72191031550242	4591414.793574628	2295707.3967873137	6887122.190362164	14674161.680264482	10789824.76490128	18558498.595628656	4504165262.806518	3059311486.892457	5949019038.7200775
Tokyo	ssp126	2045	Japan	60399510.19087595	16.740341196750745	4636919.959265387	2318459.9796326933	6955379.938898352	14819596.18981235	10896761.904274665	18742430.4753508	4548805704.979051	3089632092.2765875	6007979317.681048
Tokyo	ssp126	2046	Japan	60399510.19087595	16.75757421550577	4680635.738464351	2340317.8692321754	7020953.607696756	14959311.820132043	10999493.985392155	18919129.654872973	4591690763.932958	3118760409.249564	6064621118.615879
Tokyo	ssp126	2047	Japan	60399510.19087595	16.77290051980772	4721021.911506663	2360510.9557533315	7081532.867260231	15088386.029175296	11094401.492041586	19082370.56630999	4631309488.420571	3145670172.068849	6116948804.771814
Tokyo	ssp126	2048	Japan	60399510.19087595	16.786000242473403	4756687.237829855	2378343.618914928	7135030.85674506	15202372.412104318	11178215.008901162	19226529.815308377	4666297075.28301	3169434381.448716	6163159769.116801
Tokyo	ssp126	2049	Japan	60399510.19087595	16.797957854155552	4789139.147384189	2394569.5736920945	7183708.721076543	15306088.715039903	11254476.996353803	19357700.433727007	4698132309.1483965	3191057454.975004	6205207163.321259
Tokyo	ssp126	2050	Japan	60399510.19087595	16.809455547837008	4819126.039345646	2409563.019672823	7228689.059018765	15401926.82174886	11324946.1924633	19478907.45103531	4727549367.546459	3211038059.463684	6244060675.628743
Tokyo	ssp126	2051	Japan	60399510.19087595	16.821752139737423	4848762.689655331	2424381.344827665	7273144.034483286	15496645.556138536	11394592.32069108	19598698.791587006	4756622839.849069	3230785293.9876413	6282460385.710022
Tokyo	ssp126	2052	Japan	60399510.19087595	16.836187732880198	4881557.079967926	2440778.539983963	7322335.619952148	15601456.427577697	11471659.137925625	19731253.717230663	4788794046.394735	3252636566.30773	6324951526.481254
Tokyo	ssp126	2053	Japan	60399510.19087595	16.85288923648581	4918826.801863597	2459413.4009317984	7378240.202795655	15720570.458756302	11559242.984380452	19881897.93313301	4825355540.893573	3277469802.561643	6373241279.22489
Tokyo	ssp126	2054	Japan	60399510.19087595	16.870029310378662	4956828.512924135	2478414.256462068	7435242.769386539	15842023.9273058	11648547.005372703	20035500.84923951	4862635114.746316	3302790771.456036	6422479458.036172
Tokyo	ssp126	2055	Japan	60399510.19087595	16.88642249752962	4992898.416797261	2496449.2083986304	7489347.625195993	15957303.34008414	11733311.279474432	20181295.400694475	4898019591.070528	3326824555.422637	6469214626.718025
Tokyo	ssp126	2056	Japan	60399510.19087595	16.90164426679277	5026725.806406467	2513362.9032032336	7540088.709609958	16065415.677275002	11812805.645056186	20318025.70949509	4931204167.080284	3349364126.8305926	6513044207.329502
Tokyo	ssp126	2057	Japan	60399510.19087595	16.915649860471273	5058707.064730163	2529353.5323650814	7588060.597095381	16167627.778877802	11887961.602116777	20447293.95563945	4962577693.385039	3370673600.1309786	6554481786.638697
Tokyo	ssp126	2058	Japan	60399510.19087595	16.929198241408486	5090279.420012402	2545139.710006201	7635419.130018854	16268533.026359804	11962156.637030132	20574909.41569025	4993550086.932734	3391710616.720827	6595389557.144228
Tokyo	ssp126	2059	Japan	60399510.19087595	16.942180741593575	5120517.445353155	2560258.722676577	7680776.168029983	16365173.75534877	12033215.996580938	20697131.51411757	5023213506.484013	3411858554.213942	6634568458.753612
Tokyo	ssp126	2060	Japan	60399510.19087595	16.953845323672404	5147671.647283264	2573835.823641632	7721507.470925141	16451958.584717402	12097028.371116662	20806888.798319083	5049851703.765612	3429951705.370408	6669751702.160323
Tokyo	ssp126	2061	Japan	60399510.19087595	16.96337410155039	5170145.916440937	2585072.9582204684	7755218.874661598	16523786.348945206	12149842.903637065	20897729.79425417	5071898899.890986	3444926564.511795	6698871235.269646
Tokyo	ssp126	2062	Japan	60399510.19087595	16.970243812124888	5186853.274537206	2593426.637268603	7780279.911806006	16577183.06542089	12189105.19516334	20965260.93567937	5088288772.153394	3456058865.738656	6720518678.567681
Tokyo	ssp126	2063	Japan	60399510.19087595	16.973449209086375	5195403.283618189	2597701.6418090947	7793104.925427604	16604508.894444115	12209197.71650384	20999820.072385207	5096676307.50596	3461755833.2684026	6731596781.743135
Tokyo	ssp126	2064	Japan	60399510.19087595	16.973058672110962	5195888.36316253	2597944.181581265	7793832.544744112	16606059.208667822	12210337.653433148	21001780.76390362	5097152169.202571	3462079047.242536	6732225291.1622
Tokyo	ssp126	2065	Japan	60399510.19087595	16.970144453097063	5189514.431035323	2594757.215517661	7784271.646553235	16585688.121588975	12195358.912934186	20976017.3302449	5090899359.346432	3457832024.3421	6723966694.350243
Tokyo	ssp126	2066	Japan	60399510.19087595	16.966284177826388	5179078.343188771	2589539.171594385	7768617.514783447	16552334.38483148	12170834.106494673	20933834.663169246	5080661585.921125	3450878341.248179	6710444830.593562
Tokyo	ssp126	2067	Japan	60399510.19087595	16.963443616632603	5169003.900994796	2584501.950497398	7753505.85149242	16520136.467579406	12147159.167338768	20893113.76782109	5070778585.884662	3444165626.7334414	6697391545.035414
Tokyo	ssp126	2068	Japan	60399510.19087595	16.96197619802179	5160698.268284716	2580349.134142358	7741047.402427331	16493591.665438063	12127640.93047009	20859542.40040696	5062630783.078728	3438631489.937227	6686630076.219741
Tokyo	ssp126	2069	Japan	60399510.19087595	16.962528105519425	5156347.207266789	2578173.6036333945	7734520.810900432	16479685.674424743	12117415.937077949	20841955.41177249	5058362404.20763	3435732328.8832226	6680992479.53157
Tokyo	ssp126	2070	Japan	60399510.19087595	16.964857154436654	5155693.009181228	2577846.504590614	7733539.513772093	16477594.857343294	12115878.571576884	20839311.143110663	5057720637.688066	3435296429.3167973	6680144846.058888
Tokyo	ssp126	2071	Japan	60399510.19087595	16.96827884622756	5157190.596948101	2578595.2984740506	7735785.895422423	16482381.14784631	12119397.9028291	20845364.39286441	5059189767.161405	3436294288.944776	6682085245.377572
Tokyo	ssp126	2072	Japan	60399510.19087595	16.972168699644623	5159815.825284708	2579907.912642354	7739723.737927321	16490771.377610032	12125567.189420072	20855975.565800898	5061765108.926906	3438043508.208761	6685486709.644576
Tokyo	ssp126	2073	Japan	60399510.19087595	16.976446143067808	5164029.666126013	2582014.8330630064	7746044.499189273	16504238.81293887	12135469.715397112	20873007.910481453	5065898875.1828	3440851237.910683	6690946512.45441
Tokyo	ssp126	2074	Japan	60399510.19087595	16.98157345262635	5171262.93250049	2585631.466250245	7756894.398750992	16527356.332271662	12152467.891377157	20902244.773167077	5072994689.567967	3445670844.9168115	6700318534.218635
Tokyo	ssp126	2075	Japan	60399510.19087595	16.987236818944524	5180756.585245336	2590378.292622668	7771134.877868256	16557698.04644419	12174777.975327542	20940618.117561784	5082307936.754939	3451996572.8679247	6712619300.641465
Tokyo	ssp126	2076	Japan	60399510.19087595	16.992705503492644	5191067.42453351	2595533.712266755	7786601.136800518	16590651.488809198	12199008.447654756	20982294.529964577	5092422841.689506	3458866801.434063	6725978881.944462
Tokyo	ssp126	2077	Japan	60399510.19087595	16.99710310354065	5200481.309333115	2600240.654666557	7800721.963999922	16620738.264628705	12221131.076933812	21020345.45232456	5101657836.7419615	3465139379.103156	6738176294.380284
Tokyo	ssp126	2078	Japan	60399510.19087595	16.999594244965564	5207058.607054056	2603529.303527028	7810587.910581357	16641759.308144895	12236587.72657806	21046930.889712688	5108110147.685267	3469521906.7934427	6746698388.576616
Tokyo	ssp126	2079	Japan	60399510.19087595	17.000255316804644	5210216.057533014	2605108.028766507	7815324.086299776	16651850.519875618	12244007.73520362	21059693.304548614	5111207597.90611	3471625751.6765084	6750789444.135229
Tokyo	ssp126	2080	Japan	60399510.19087595	16.998458860825924	5208524.582915679	2604262.29145784	7812786.87437376	16646444.56699861	12240032.769852828	21052856.364145283	5109548265.966634	3470498703.052234	6748597828.880565
Tokyo	ssp126	2081	Japan	60399510.19087595	16.994362310952745	5202038.625671179	2601019.312835589	7803057.938507045	16625715.447645271	12224790.77032828	21026640.1249632	5103185559.779109	3466177036.5521207	6740194083.005581
Tokyo	ssp126	2082	Japan	60399510.19087595	16.989277452575877	5192420.674632751	2596210.337316376	7788631.011949399	16594976.476126485	12202188.585388027	20987764.366865728	5093750376.308571	3459768487.245407	6727732265.371292
Tokyo	ssp126	2083	Japan	60399510.19087595	16.983792142379848	5180477.334610072	2590238.667305036	7770716.001915353	16556805.561413895	12174121.736334678	20939489.386494026	5082033992.651113	3451810505.018562	6712257480.28315
Tokyo	ssp126	2084	Japan	60399510.19087595	16.97839444438427	5167705.737757075	2583852.8688785373	7751558.606635869	16515987.537871713	12144108.48373013	20887866.592014275	5069505091.325028	3443300645.919576	6695709536.729976
Tokyo	ssp126	2085	Japan	60399510.19087595	16.973952701070658	5156373.237123473	2578186.6185617363	7734559.855685474	16479768.86584676	12117477.107241182	20842060.624453276	5058387939.42535	3435749672.870468	6681026205.979746
Tokyo	ssp126	2086	Japan	60399510.19087595	16.971301496521253	5148727.064839447	2574363.5324197235	7723090.597259423	16455331.699226966	12099508.602373715	20811154.796081197	5050887065.480482	3430654941.997524	6671119188.962954
Tokyo	ssp126	2087	Japan	60399510.19087595	16.971010848644806	5146470.082180062	2573235.041090031	7719705.123270337	16448118.382647572	12094204.69312416	20802032.072171956	5048672971.709778	3429151088.9835787	6668194854.435494
Tokyo	ssp126	2088	Japan	60399510.19087595	16.971989523334408	5147060.410843965	2573530.2054219823	7720590.616266185	16450005.073057411	12095591.965484338	20804418.180631444	5049252082.502666	3429544431.633662	6668959733.371182
Tokyo	ssp126	2089	Japan	60399510.19087595	16.97271496928494	5146953.608863242	2573476.804431621	7720430.413295023	16449663.733926907	12095340.980829593	20803986.487025216	5049147310.0538025	3429473268.268728	6668821351.838399
Tokyo	ssp126	2090	Japan	60399510.19087595	16.972534580053072	5143871.123832776	2571935.561916388	7715806.685749372	16439812.11176958	12088097.141008038	20791527.082532007	5046123400.731369	3427419373.7098517	6664827427.752404
Tokyo	ssp126	2091	Japan	60399510.19087595	16.972320464313995	5140602.896958958	2570301.448479479	7710904.345438477	16429366.85868059	12080416.807854343	20778316.909508016	5042917279.17231	3425241717.2648506	6660592841.079326
Tokyo	ssp126	2092	Japan	60399510.19087595	16.97240066734676	5138053.649358743	2569026.8246793714	7707080.474038615	16421219.463350603	12074426.07599398	20768012.85070793	5040416474.29984	3423543124.822884	6657289823.776388
Tokyo	ssp126	2093	Japan	60399510.19087595	16.97278614672305	5136230.905527421	2568115.45276371	7704346.358291486	16415393.974065084	12070142.627989812	20760645.32014077	5038628367.623068	3422328610.0402102	6654928125.20572
Tokyo	ssp126	2094	Japan	60399510.19087595	16.973426130674405	5134949.709669343	2567474.854834672	7702424.564504427	16411299.272103488	12067131.8177238	20755466.726484574	5037371518.016031	3421474934.7828965	6653268101.249941
Tokyo	ssp126	2095	Japan	60399510.19087595	16.974213182277985	5133943.462904032	2566971.731452016	7700915.194356529	16408083.307438832	12064767.13782525	20751399.477057774	5036384392.711921	3420804461.208354	6651964324.214392
Tokyo	ssp126	2096	Japan	60399510.19087595	16.97497417855795	5132818.269357201	2566409.1346786004	7699227.4040355105	16404487.188862482	12062122.932988783	20746851.444739085	5035280580.941415	3420054732.050915	6650506429.832494
Tokyo	ssp126	2097	Japan	60399510.19087595	16.97554996271162	5131200.935430948	2565600.467715474	7696801.403146023	16399318.189635696	12058322.198264968	20740314.18101135	5033693980.816805	3418977084.205602	6648410877.425199
Tokyo	ssp126	2098	Japan	60399510.19087595	16.97590286930859	5129003.118282884	2564501.559141442	7693504.677422573	16392293.966032838	12053157.327965284	20731430.604098745	5031537928.248952	3417512653.839372	6645563202.656902
Tallinn	ssp126	2024	Estonia	626727.4060500001	7.071383824271347	27877.821320547384	13938.910660273692	41816.73198083328	89097.51694047886	65512.880103299074	112682.15377769188	26181870.96203095	17783205.96801372	34580535.95604573
Tallinn	ssp126	2025	Estonia	626727.4060500001	7.083202617721492	27973.395691333677	13986.697845666837	41960.09353700173	89402.9726294912	65737.4798746122	113068.46538433128	26271631.055343837	17844172.666283898	34699089.44439853
Tallinn	ssp126	2026	Estonia	626727.4060500001	7.095371782536285	28071.6599083607	14035.82995418035	42107.48986253468	89717.02506711094	65968.40078464376	113465.64934956594	26363917.357808188	17906855.21204535	34820979.50356005
Tallinn	ssp126	2027	Estonia	626727.4060500001	7.107844246136901	28172.41814015488	14086.20907007744	42258.62721022513	90039.04837591459	66205.18262936572	113872.9141224962	26458545.95137001	17971128.68479473	34945963.21793802
Tallinn	ssp126	2028	Estonia	626727.4060500001	7.120706226045106	28276.327006841348	14138.163503420674	42414.49051026447	90371.14111386333	66449.36846607945	114292.91376164948	26556133.510604043	18037411.94118603	35074855.08001776
Tallinn	ssp126	2029	Estonia	626727.4060500001	7.1340869193620815	28383.941773952592	14191.970886976296	42575.91266092916	90715.0779095502	66702.26316878726	114727.89265030506	26657201.521397486	18106059.18398084	35208343.85881325
Tallinn	ssp126	2030	Estonia	626727.4060500001	7.148084041973319	28495.063705176188	14247.531852588094	42742.59555776387	91070.22360174148	66963.39970715795	115177.04749630732	26761563.33758363	18176943.63968319	35346183.035480715
Tallinn	ssp126	2031	Estonia	626727.4060500001	7.16271332944027	28608.036485096098	14304.018242548049	42912.054727642106	91431.28460636213	67228.88573997017	115633.68347274471	26867663.405881323	18249008.74803621	35486318.0637226
Tallinn	ssp126	2032	Estonia	626727.4060500001	7.177984376800989	28721.24503552601	14360.622517763008	43081.86755328754	91793.09913353733	67494.92583348148	116091.27243358234	26973984.901564125	18321224.253921434	35626745.5492019
Tallinn	ssp126	2033	Estonia	626727.4060500001	7.194318494509492	28836.15810765961	14418.079053829806	43254.23716148801	92160.36131207675	67764.97155299567	116555.75107114768	27081907.224182487	18394527.07076197	35769287.37759834
Tallinn	ssp126	2034	Estonia	626727.4060500001	7.217777380024418	28988.54345491282	14494.27172745641	43482.815182367805	92647.38488189812	68123.07711904074	117171.6926447452	27225022.191898685	18491733.376288947	35958311.00750381
Tallinn	ssp126	2035	Estonia	626727.4060500001	7.242322943922823	29147.619111210923	14573.80955560546	43721.42866681498	93155.7906794269	68496.90491134113	117814.67644750222	27374420.46296544	18593207.416455816	36155633.50947042
Tallinn	ssp126	2036	Estonia	626727.4060500001	7.266370302219178	29300.86616831304	14650.43308415652	43951.29925246834	93645.56827392544	68857.0354955313	118434.10105230926	27518344.718316156	18690963.404956635	36345726.03167108
Tallinn	ssp126	2037	Estonia	626727.4060500001	7.28929477769353	29446.078901495668	14723.039450747834	44169.11835224221	94109.66816917698	69198.28541851036	119021.05091983288	27654723.41873592	18783594.31444095	36525852.523026265
Tallinn	ssp126	2038	Estonia	626727.4060500001	7.310185561668179	29583.162665483	14791.5813327415	44374.74399822314	94547.7878788802	69520.43226388024	119575.14349387008	27783467.676704824	18871039.770878427	36695895.58252678
Tallinn	ssp126	2039	Estonia	626727.4060500001	7.327372476130081	29700.116518999108	14850.058259499554	44550.17477849725	94921.57239471783	69795.27381964332	120047.87096978207	27893306.62954342	18945644.398044787	36840968.86103769
Tallinn	ssp126	2040	Estonia	626727.4060500001	7.341464616124504	29797.622941571288	14898.811470785644	44696.43441235582	95233.20292125904	70024.41391268818	120441.99192981944	27984881.238061182	19007843.54825342	36961918.92786435
Tallinn	ssp126	2041	Estonia	626727.4060500001	7.354902316936476	29894.95582591907	14947.477912959535	44842.43373887707	95544.2788196336	70253.14619090491	120835.4114483518	28076292.865571253	19069931.99877869	37082653.7323593
Tallinn	ssp126	2042	Estonia	626727.4060500001	7.3676616306685725	29993.28100663744	14996.640503318718	44989.9215099549	95858.52609721012	70484.21036559412	121232.84182881653	28168636.42299241	19132653.433156744	37204619.41282367
Tallinn	ssp126	2043	Estonia	626727.4060500001	7.378574413241489	30080.4343174083	15040.21715870415	45120.651476111314	96137.0680784346	70689.0206459049	121585.1155109534	28250487.752416093	19188248.354238145	37312727.15058945
Tallinn	ssp126	2044	Estonia	626727.4060500001	7.387576888769808	30156.05474649757	15078.027373248788	45234.08211974475	96378.75096980284	70866.72865426431	121890.77328533022	28321507.80429658	19236486.473365616	37406529.1352227
Tallinn	ssp126	2045	Estonia	626727.4060500001	7.395408642959868	30226.25112193851	15113.125560969254	45339.37668290609	96603.09858571168	71031.69013655059	122174.5070348635	28387433.77543568	19281264.5996161	37493602.95125068
Tallinn	ssp126	2046	Estonia	626727.4060500001	7.402985213112085	30303.7716673431	15151.88583367155	45455.65750101317	96850.8542488251	71213.8634182515	122487.84507938816	28460238.34984468	19330714.79910724	37589761.90057746
Tallinn	ssp126	2047	Estonia	626727.4060500001	7.410763342854743	30401.321571652097	15200.660785826049	45601.98235747686	97162.62374299706	71443.10569337793	122882.14179260565	28551853.79488279	19392941.68622808	37710765.903532974
Tallinn	ssp126	2048	Estonia	626727.4060500001	7.41886898115749	30517.050824265432	15258.525412132716	45775.57623639688	97532.49443434918	71715.06943701927	123349.91943166868	28660542.64555068	19466765.14294958	37854320.14814713
Tallinn	ssp126	2049	Estonia	626727.4060500001	7.429272840134603	30652.126982175272	15326.063491087636	45978.19047326172	97964.197835029	72032.4984081075	123895.89726194026	28787401.430380985	19552929.95152118	38021872.90923621
Tallinn	ssp126	2050	Estonia	626727.4060500001	7.443318752104869	30807.963553402737	15403.981776701368	46211.94533010299	98462.25151667232	72398.71435049179	124525.788682842	28933757.66647742	19652337.78585744	38215177.54709284
Tallinn	ssp126	2051	Estonia	626727.4060500001	7.460576062899438	30973.41324879568	15486.70662439784	46460.119873192285	98991.02874314786	72787.52113466569	125194.53635161994	29089142.211262196	19757877.8127011	38420406.609818704
Tallinn	ssp126	2052	Estonia	626727.4060500001	7.479356726040312	31137.223413170144	15568.611706585072	46705.83511975368	99514.56602848932	73172.4750209458	125856.65703602073	29242986.96608024	19862371.98601646	38623601.94613947
Tallinn	ssp126	2053	Estonia	626727.4060500001	7.498587979298884	31298.49853853406	15649.24926926703	46947.747807799504	100030.001329151	73551.47156554996	126508.53109274246	29394450.901267696	19965249.063062254	38823652.73946802
Tallinn	ssp126	2054	Estonia	626727.4060500001	7.516426638932311	31442.50490928133	15721.252454640666	47163.75736392073	100490.2456900607	73889.8865368066	127090.604843303	29529696.628444977	20057110.43638321	39002282.82050177
Tallinn	ssp126	2055	Estonia	626727.4060500001	7.533539759560752	31577.418700390965	15788.709350195482	47366.128050585394	100921.43016644732	74206.93394591463	127635.92638696812	29656402.924077462	20143171.671500783	39169634.17664951
Tallinn	ssp126	2056	Estonia	626727.4060500001	7.55036254390769	31708.866414637185	15854.433207318592	47563.29962195444	101341.5370611773	74515.83607439294	128167.23804795108	29779854.002017688	20227021.90318097	39332686.10084977
Tallinn	ssp126	2057	Estonia	626727.4060500001	7.566089184475071	31826.8133961206	15913.406698060298	47740.22009417962	101718.49561399787	74793.01148087894	128643.97974710655	29890625.66577321	20302260.04467369	39478991.28686811
Tallinn	ssp126	2058	Estonia	626727.4060500001	7.580495640535932	31924.775355805727	15962.387677902863	47887.163033707344	102031.58203715208	75023.22208613963	129039.94198815445	29982628.098753043	20364749.781087503	39600506.41641396
Tallinn	ssp126	2059	Estonia	626727.4060500001	7.592875852243636	31999.22444574754	15999.61222287377	47998.83666861979	102269.52132860608	75198.17744750218	129340.8652096986	30052548.07003357	20412240.70533659	39692855.434725866
Tallinn	ssp126	2060	Estonia	626727.4060500001	7.603060210760297	32050.58088844664	16025.29044422332	48075.87133266831	102433.65651947164	75318.86508784481	129548.44795108802	30100780.237832952	20445000.876506425	39756559.59915488
Tallinn	ssp126	2061	Estonia	626727.4060500001	7.613404266655692	32097.408448317237	16048.704224158617	48146.11267247457	102583.31740081888	75428.90985354102	129737.72494808552	30144759.03789424	20474872.0824584	39814645.99332542
Tallinn	ssp126	2062	Estonia	626727.4060500001	7.626346228066146	32156.48770195496	16078.24385097748	48234.73155293115	102772.13469544495	75567.74609958967	129976.52329128952	30200244.198570594	20512558.6191428	39887929.77799371
Tallinn	ssp126	2063	Estonia	626727.4060500001	7.64185817129457	32220.63521840092	16110.317609200458	48330.95282759992	102977.15015800594	75718.49276323765	130235.80755276373	30260489.293723963	20553478.190445658	39967500.39699757
Tallinn	ssp126	2064	Estonia	626727.4060500001	7.659022629765824	32293.075510877108	16146.537755438554	48439.61326631386	103208.66933275908	75888.72745055541	130528.61121495074	30328522.67295553	20599687.70684469	40057357.63906201
Tallinn	ssp126	2065	Estonia	626727.4060500001	7.675639220801171	32372.22627085512	16186.11313542756	48558.33940628217	103461.63516165069	76074.73173650613	130848.53858678303	30402858.287653837	20650177.816922925	40155538.75837912
Tallinn	ssp126	2066	Estonia	626727.4060500001	7.690269824058202	32452.264619403817	16226.132309701909	48678.3969291045	103717.43772361155	76262.82185559381	131172.0535916179	30478027.49437251	20701234.117959496	40254820.8707808
Tallinn	ssp126	2067	Estonia	626727.4060500001	7.703407065237606	32532.04085026251	16266.020425131255	48798.06127539214	103972.40255743518	76450.29599811237	131494.50911674777	30552950.529359937	20752123.2146502	40353777.84406463
Tallinn	ssp126	2068	Estonia	626727.4060500001	7.715173712220999	32611.091297207084	16305.545648603542	48916.636945809056	104225.0477858702	76636.06454843258	131814.03102329874	30627191.93357841	20802549.33524678	40451834.53190565
Tallinn	ssp126	2069	Estonia	626727.4060500001	7.725218275978607	32680.889396186576	16340.444698093288	49021.33409427827	104448.12251020897	76800.09008103421	132096.154939373	30692743.85744876	20847073.40174601	40538414.31314708
Tallinn	ssp126	2070	Estonia	626727.4060500001	7.73229681704677	32735.900090222294	16367.950045111147	49103.85013533208	104623.93668834752	76929.36521201782	132318.50816466607	30744407.969798896	20882164.61246993	40606651.32712321
Tallinn	ssp126	2071	Estonia	626727.4060500001	7.735890187331876	32774.8106195318	16387.4053097659	49162.21592929636	104748.29474002049	77020.80495589529	132475.78452413526	30780951.372733083	20906985.560602088	40654917.184859455
Tallinn	ssp126	2072	Estonia	626727.4060500001	7.735377374875822	32793.598401363895	16396.799200681948	49190.39760204454	104808.34049075592	77064.9562432006	132551.72473830057	30798596.19776929	20918970.248722445	40678222.14681141
Tallinn	ssp126	2073	Estonia	626727.4060500001	7.730863842429643	32797.038008289186	16398.519004144593	49195.55701243252	104819.33347448944	77073.03931947531	132565.62762949278	30801826.555825047	20921164.367039643	40682488.7446058
Tallinn	ssp126	2074	Estonia	626727.4060500001	7.72175200382252	32777.91360287387	16388.956801436936	49166.87040430939	104758.21187478138	77028.09696674912	132488.3267828037	30783865.585738607	20908964.94741464	40658766.22405778
Tallinn	ssp126	2075	Estonia	626727.4060500001	7.7087647005686675	32735.80550118018	16367.90275059009	49103.70825176894	104623.63438176876	76929.14292776896	132318.12583575805	30744319.135091554	20882104.2743108	40606533.9958678
Tallinn	ssp126	2076	Estonia	626727.4060500001	7.693497574273573	32679.076826603283	16339.53841330164	49018.61523990348	104442.329537821	76795.83054251323	132088.8285331179	30691041.55573758	20845917.16726627	40536165.94420447
Tallinn	ssp126	2077	Estonia	626727.4060500001	7.677402473183313	32613.22491636811	16306.612458184056	48919.83737455076	104231.86683270938	76641.07855346016	131822.65511194745	30629195.753780834	20803910.36660439	40454481.14095248
Tallinn	ssp126	2078	Estonia	626727.4060500001	7.66120054692183	32538.11185964679	16269.055929823397	48807.16778946882	103991.80550342795	76464.56287016558	131519.04813668024	30558652.20821361	20755995.899286386	40361308.51713618
Tallinn	ssp126	2079	Estonia	626727.4060500001	7.64507404749531	32455.799718506594	16227.899859253295	48683.69957775857	103728.73590034404	76271.12933848609	131186.3424621915	30481347.53532828	20703489.15054398	40259205.92010791
Tallinn	ssp126	2080	Estonia	626727.4060500001	7.628675098298599	32364.623924154843	16182.31196207742	48546.93588623095	103437.3380615958	76056.86622175942	130817.80990142169	30395718.43055965	20645328.295303136	40146108.5658115
Tallinn	ssp126	2081	Estonia	626727.4060500001	7.612626267243115	32273.386098078983	16136.693049039492	48410.07914711711	103145.74196945714	75842.45733048113	130449.02660842278	30310031.067773703	20587127.870150603	40032934.26539217
Tallinn	ssp126	2082	Estonia	626727.4060500001	7.597611119599557	32191.62531747758	16095.81265873879	48287.437976215166	102884.43451465588	75650.31949606798	130118.5495332324	30233244.21334759	20534972.83318346	39931515.59350703
Tallinn	ssp126	2083	Estonia	626727.4060500001	7.583805923676445	32115.87293087121	16057.936465435603	48173.809396305536	102642.32988706137	75472.30138754238	129812.35838656923	30162100.231599867	20486650.538621627	39837549.9245734
Tallinn	ssp126	2084	Estonia	626727.4060500001	7.571652897605872	32043.268438269766	16021.634219134883	48064.902657403385	102410.2859287072	75301.68082992978	129518.89102747472	30093912.64137559	20440336.27929387	39747489.00345242
Tallinn	ssp126	2085	Estonia	626727.4060500001	7.561622537603463	31972.429995464616	15986.214997732308	47958.64499319568	102183.8862655014	75135.21048933778	129232.56204165518	30027383.663111847	20395148.57956754	39659618.74665107
Tallinn	ssp126	2086	Estonia	626727.4060500001	7.554530123147939	31911.678365812542	15955.839182906271	47867.51754871781	101989.7240571338	74992.44415965509	128987.00395460182	29970327.865601525	20356395.237598296	39584260.49360024
Tallinn	ssp126	2087	Estonia	626727.4060500001	7.551160886501931	31870.63617064857	15935.318085324285	47805.95425597127	101858.55320138887	74895.99500102017	128821.1114017494	29931782.47694225	20330214.50411874	39533350.44976094
Tallinn	ssp126	2088	Estonia	626727.4060500001	7.551354888746978	31858.048880174945	15929.024440087473	47787.07332026163	101818.32422103676	74866.4148684069	128770.23357365603	29919960.93568359	20322185.096924707	39517736.77443833
Tallinn	ssp126	2089	Estonia	626727.4060500001	7.554136644815687	31873.087938017856	15936.543969008928	47809.631907025454	101866.38904990043	74901.75665433837	128831.0214454552	29934085.09077116	20331778.481576268	39536391.69996132
Tallinn	ssp126	2090	Estonia	626727.4060500001	7.562778781161207	31941.178925258435	15970.589462629216	47911.76838788554	102084.00784512016	75061.77047435143	129106.24521588004	29998033.755234577	20375213.58494193	39620853.92552219
Tallinn	ssp126	2091	Estonia	626727.4060500001	7.569204921543856	31988.468556798816	15994.234278399408	47982.70283519631	102235.1455075249	75172.90110847243	129297.3899065687	30042446.516784668	20405379.54547976	39679513.48808519
Tallinn	ssp126	2092	Estonia	626727.4060500001	7.574828607797843	32026.29157759306	16013.14578879653	48039.437366388825	102356.02788198048	75261.78520733875	129450.27055661958	30077968.569904502	20429506.77412405	39726430.36568098
Tallinn	ssp126	2093	Estonia	626727.4060500001	7.580486434625811	32062.32192691157	16031.160963455784	48093.48289036279	102471.1808784059	75346.45652823718	129595.90522856003	30111807.008917604	20452490.461251665	39771123.55657664
Tallinn	ssp126	2094	Estonia	626727.4060500001	7.586655010400346	32101.088203199684	16050.544101599842	48151.63230480002	102595.07789742344	75437.55727751907	129752.59851732376	30148214.93448291	20477219.39067393	39819210.47828301
Tallinn	ssp126	2095	Estonia	626727.4060500001	7.593619620567348	32145.509547443708	16072.754773721854	48218.26432116276	102737.04851362832	75541.9474364877	129932.14959075964	30189933.90130876	20505555.676533528	39874312.12608086
Tallinn	ssp126	2096	Estonia	626727.4060500001	7.60141943507148	32196.307903977468	16098.153951988734	48294.4618559632	102899.40006111129	75661.32357434207	130137.4765478569	30237641.934176814	20537959.84566292	39937324.02268594
Tallinn	ssp126	2097	Estonia	626727.4060500001	7.609934686892378	32253.071951526406	16126.535975763203	48379.60792728004	103080.81795706529	75794.71908607203	130366.91682804847	30290952.734580144	20574169.51705497	40007735.95210853
Tallinn	ssp126	2098	Estonia	626727.4060500001	7.618947444566698	32314.120726610607	16157.060363305303	48471.18108991999	103275.92984224916	75938.1837075415	130613.67597693764	30348287.60065092	20613112.407502413	40083462.79380111
Sydney	ssp126	2024	Australia	11124759.7501	16.77744261656304	1925481.0021088305	962740.5010544152	2888221.503163336	6153837.2827424295	4524880.354957468	7782794.210525553	2508317572.515516	1703695205.3550646	3312939939.6764293
Sydney	ssp126	2025	Australia	11124759.7501	16.787570527312397	1927269.087766357	963634.5438831784	2890903.631649276	6159552.004501923	4529082.35625097	7790021.652751793	2510646905.6381845	1705277331.0459812	3316016480.230822
Sydney	ssp126	2026	Australia	11124759.7501	16.797653555618194	1929038.3026944827	964519.1513472414	2893557.454041403	6165206.4154131245	4533240.011332253	7797172.819490306	2512951655.9262085	1706842759.6258223	3319060552.2269387
Sydney	ssp126	2027	Australia	11124759.7501	16.807727653024337	1930795.70244506	965397.85122253	2896193.553667363	6170823.065015611	4537369.900745985	7804276.229284047	2515241014.6222663	1708397733.954853	3322084295.290332
Sydney	ssp126	2028	Australia	11124759.7501	16.817814873225018	1932547.4632318649	966273.7316159324	2898821.1948477146	6176421.692490118	4541486.538594103	7811356.846383501	2517523027.4591045	1709947718.8417726	3325098336.0770955
Sydney	ssp126	2029	Australia	11124759.7501	16.827987002417355	1934310.559500278	967155.279750139	2901465.8392503117	6182056.548163881	4545629.814825375	7818483.281500656	2519819806.98983	1711507733.5370624	3328131880.443
Sydney	ssp126	2030	Australia	11124759.7501	16.838274571299323	1936099.1193406803	968049.5596703404	2904148.679010934	6187772.78541369	4549832.930450368	7825712.640375459	2522149757.829163	1713090278.792761	3331209236.8663344
Sydney	ssp126	2031	Australia	11124759.7501	16.848687856024295	1937918.5946840555	968959.2973420277	2906877.8920260947	6193587.828611317	4554108.697507368	7833066.959713445	2524519982.1896143	1714700178.5609694	3334339785.819025
Sydney	ssp126	2032	Australia	11124759.7501	16.859102119605343	1939743.7409925507	969871.8704962754	2909615.611488872	6199420.996213243	4558397.79133234	7840444.201092531	2526897594.0970383	1716315096.0862534	3337480092.1085114
Sydney	ssp126	2033	Australia	11124759.7501	16.86909610793008	1941474.582570945	970737.2912854725	2912211.87385647	6204952.765897765	4562465.269041545	7847440.262752402	2529152355.55227	1717846571.3358777	3340458139.7693563
Sydney	ssp126	2034	Australia	11124759.7501	16.878941096290394	1942946.0169891785	971473.0084945892	2914419.0254838234	6209655.470298441	4565923.139924394	7853387.800670883	2531069188.179558	1719148519.140403	3342989857.21941
Sydney	ssp126	2035	Australia	11124759.7501	16.889659032621726	1944431.663906101	972215.8319530505	2916647.4958592043	6214403.597844903	4569414.41017915	7859392.785509051	2533004535.380686	1720463042.3823538	3345546028.379725
Sydney	ssp126	2036	Australia	11124759.7501	16.9018122765494	1946061.9871164728	973030.9935582364	2919092.9806747665	6219614.110825264	4573245.669723537	7865982.551925388	2535128351.8987355	1721905577.4339356	3348351126.3642373
Sydney	ssp126	2037	Australia	11124759.7501	16.91563054570183	1947990.0522002915	973995.0261001457	2921985.078300499	6225776.206833134	4577776.622670519	7873775.790994163	2537640035.745726	1723611559.0745304	3351668512.417634
Sydney	ssp126	2038	Australia	11124759.7501	16.931232776013864	1950361.7057693368	975180.8528846686	2925542.558654074	6233356.01163982	4583350.008557787	7883362.014720263	2540729580.8083115	1725710034.629437	3355749126.987905
Sydney	ssp126	2039	Australia	11124759.7501	16.947833208831472	1953055.9672867688	976527.9836433844	2929583.9509302177	6241966.871449527	4589681.5231237495	7894252.21977373	2544239386.151348	1728093958.6589105	3360384813.644513
Sydney	ssp126	2040	Australia	11124759.7501	16.9649252334222	1955853.6720771005	977926.83603855	2933780.508115712	6250908.335959431	4596256.129381023	7905560.542536241	2547883946.695244	1730569410.8872447	3365198482.50396
Sydney	ssp126	2041	Australia	11124759.7501	16.982044234071772	1958573.3461459405	979286.6730729702	2937860.019218976	6259600.414283445	4602647.363442798	7916553.465122488	2551426856.8828387	1732975820.3330564	3369877893.433333
Sydney	ssp126	2042	Australia	11124759.7501	16.998394558984675	1961070.756176142	980535.378088071	2941606.1342642754	6267582.136739958	4608516.27701377	7926647.996464557	2554680224.460948	1735185567.1389706	3374174881.783638
Sydney	ssp126	2043	Australia	11124759.7501	17.013557461118637	1963387.441530289	981693.7207651444	2945081.162295498	6274986.263131817	4613960.487596019	7936012.038666022	2557698162.616366	1737235405.9718935	3378160919.2615514
Sydney	ssp126	2044	Australia	11124759.7501	17.027338655064533	1965586.840848993	982793.4204244964	2948380.2612735564	6282015.543354405	4619129.075994971	7944902.010712237	2560563312.6511097	1739181468.3167503	3381945156.9861813
Sydney	ssp126	2045	Australia	11124759.7501	17.03993809123363	1967740.2490294524	983870.1245147262	2951610.3735442488	6288897.835899167	4624189.585219051	7953606.08657767	2563368550.1860123	1741086836.995127	3385650263.377601
Sydney	ssp126	2046	Australia	11124759.7501	17.051509340739795	1969844.819961622	984922.4099808112	2954767.2299425043	6295624.044598393	4629135.326909649	7962112.762285466	2566110167.603152	1742948993.7250714	3389271341.481954
Sydney	ssp126	2047	Australia	11124759.7501	17.061517729395483	1971738.4413258985	985869.2206629493	2957607.661988893	6301676.058478566	4633585.337115692	7969766.779839872	2568576981.7334814	1744624499.0328617	3392529464.4348326
Sydney	ssp126	2048	Australia	11124759.7501	17.069243947090524	1973225.043943512	986612.521971756	2959837.5659153545	6306427.240444525	4637078.853267103	7975775.627620278	2570513573.9226694	1745939867.8934894	3395087279.952584
Sydney	ssp126	2049	Australia	11124759.7501	17.07488951443985	1974313.678180187	987156.8390900936	2961470.5172703518	6309906.515464884	4639637.143723271	7980175.887204917	2571931734.05144	1746903108.209726	3396960359.893871
Sydney	ssp126	2050	Australia	11124759.7501	17.079311197899226	1975176.9294594752	987588.4647297376	2962765.394189284	6312665.46655349	4641665.784229596	7983665.1488758335	2573056288.565875	1747666926.2188082	3398445650.9136047
Sydney	ssp126	2051	Australia	11124759.7501	17.083712773198872	1976015.5378831783	988007.7689415892	2964023.306824837	6315345.659075712	4643636.514025294	7987054.804124437	2574148740.91588	1748408939.8502526	3399888541.9821854
Sydney	ssp126	2052	Australia	11124759.7501	17.08891475787138	1976991.8881374733	988495.9440687366	2965487.8322062627	6318466.074488293	4645930.937122884	7991001.21185225	2575420629.081496	1749272829.571901	3401568428.59181
Sydney	ssp126	2053	Australia	11124759.7501	17.095427043302024	1978213.55271212	989106.7763560598	2967320.3290682347	6322370.51446891	4648801.848873328	7995939.180062925	2577012087.3804784	1750353777.1772532	3403670397.584392
Sydney	ssp126	2054	Australia	11124759.7501	17.103338422310546	1979700.6980524296	989850.3490262148	2969551.0470787142	6327123.430976549	4652296.640423029	8001950.2215285	2578949386.572669	1751669626.2472668	3406229146.8987827
Sydney	ssp126	2055	Australia	11124759.7501	17.11234363701541	1981416.0531234075	990708.0265617038	2972124.079685163	6332605.705783404	4656327.724839845	8008883.686725371	2581183973.8072014	1753187398.796935	3409180548.8181844
Sydney	ssp126	2056	Australia	11124759.7501	17.122123775579176	1983281.8203247916	991640.9101623956	2974922.7304872493	6338568.697759029	4660712.277763095	8016425.117753411	2583614502.413992	1754838258.3129914	3412390746.515704
Sydney	ssp126	2057	Australia	11124759.7501	17.132358101778973	1985223.8760638265	992611.9380319132	2977835.814095794	6344775.507900982	4665276.108749819	8024274.907050565	2586144411.840101	1756556619.1005018	3415732204.580408
Sydney	ssp126	2058	Australia	11124759.7501	17.143023841338444	1987232.3304599975	993616.1652299988	2980848.4956900585	6351194.52815116	4669995.976580828	8032393.079719906	2588760818.5717173	1758333730.4410908	3419187906.703053
Sydney	ssp126	2059	Australia	11124759.7501	17.154072473321936	1989310.9693545552	994655.4846772776	2983966.4540318963	6357837.858058172	4674880.777983043	8040794.938131709	2591468654.4113965	1760172942.105316	3422764366.7181907
Sydney	ssp126	2060	Australia	11124759.7501	17.165077165426418	1991364.2076370064	995682.1038185032	2987046.311455571	6364400.007608876	4679705.887946799	8049094.127269375	2594143400.9598145	1761989678.9172754	3426297123.0030613
Sydney	ssp126	2061	Australia	11124759.7501	17.1752061114403	1993293.97684878	996646.98842439	2989940.9652732327	6370567.550009709	4684240.845594466	8056894.254423362	2596657304.768521	1763697168.3964975	3429617441.141252
Sydney	ssp126	2062	Australia	11124759.7501	17.183958897139345	1995006.5488979209	997503.2744489604	2992509.823346945	6376040.930278768	4688265.389909955	8063816.470645997	2598888266.56994	1765212478.485638	3432564054.654952
Sydney	ssp126	2063	Australia	11124759.7501	17.191387239572936	1996473.0635107688	998236.5317553844	2994709.5952662155	6380727.910981433	4691711.699250147	8069744.122711124	2600798690.18343	1766510073.1706862	3435087307.196885
Sydney	ssp126	2064	Australia	11124759.7501	17.19771487300775	1997697.752252364	998848.876126182	2996546.628378609	6384642.016199566	4694589.717792893	8074694.314604649	2602394088.054424	1767593696.6054645	3437194479.5040936
Sydney	ssp126	2065	Australia	11124759.7501	17.202744821104243	1998642.2517813968	999321.1258906984	2997963.37767216	6387660.636694356	4696809.291686121	8078511.981701003	2603624484.3882813	1768429404.3155432	3438819564.461729
Sydney	ssp126	2066	Australia	11124759.7501	17.20606072779809	1999258.1367516543	999629.0683758272	2998887.205127545	6389629.005059293	4698256.621366225	8081001.388750771	2604426795.6506886	1768974348.8097894	3439879242.492296
Sydney	ssp126	2067	Australia	11124759.7501	17.20746418049633	1999483.380257595	999741.6901287975	2999225.070386458	6390348.883304286	4698785.943605186	8081911.823001794	2604720219.602122	1769173647.7281845	3440266791.476765
Sydney	ssp126	2068	Australia	11124759.7501	17.20738461224781	1999336.9200900325	999668.460045016	2999005.3801351134	6389880.796608755	4698441.762211415	8081319.831004509	2604529426.438455	1769044057.5193088	3440014795.3583126
Sydney	ssp126	2069	Australia	11124759.7501	17.206826831147453	1998976.8697582788	999488.4348791394	2998465.304637494	6388730.075748472	4697595.643931791	8079864.507563564	2604060390.0921426	1768725479.4480534	3439395300.7369456
Sydney	ssp126	2070	Australia	11124759.7501	17.206880111299657	1998673.3322457543	999336.6661228772	2998009.9983686823	6387759.969858376	4696882.330777355	8078637.608937972	2603664972.80382	1768456904.7884386	3438873040.8198986
Sydney	ssp126	2071	Australia	11124759.7501	17.208280815927818	1998648.8871419856	999324.4435709928	2997973.330713059	6387681.843306836	4696824.884783522	8078538.801828554	2603633128.2500544	1768435275.3846507	3438830981.116157
Sydney	ssp126	2072	Australia	11124759.7501	17.21085432136969	1998888.8026362692	999444.4013181349	2998333.2039544443	6388448.613226424	4697388.686195051	8079508.540256328	2603945665.350903	1768647556.3039522	3439243774.398547
Sydney	ssp126	2073	Australia	11124759.7501	17.21370456497356	1999205.8108001288	999602.9054000644	2998808.716200237	6389461.771318261	4698133.655380077	8080789.887254582	2604358630.8110538	1768928050.003065	3439789211.619745
Sydney	ssp126	2074	Australia	11124759.7501	17.215666448460045	1999410.9394341896	999705.4697170948	2999116.4091514125	6390117.362432794	4698615.707670274	8081619.017193683	2604625851.187131	1769109550.9734828	3440142151.401491
Sydney	ssp126	2075	Australia	11124759.7501	17.215922324324655	1999414.9678770097	999707.4839385048	2999122.4518155577	6390130.237335978	4698625.174510784	8081635.30015946	2604631099.0259123	1769113115.4016275	3440149082.6508827
Sydney	ssp126	2076	Australia	11124759.7501	17.21463652254468	1999208.895242371	999604.4476211854	2998813.34286362	6389471.629195626	4698140.903819412	8080802.354570268	2604362648.9035125	1768930779.1650229	3439794518.6427183
Sydney	ssp126	2077	Australia	11124759.7501	17.21271941017868	1998887.739606841	999443.8698034204	2998331.609410333	6388445.215784477	4697386.188075921	8079504.243491471	2603944280.546087	1768646615.7192025	3439241945.373686
Sydney	ssp126	2078	Australia	11124759.7501	17.210946167580037	1998592.362156425	999296.1810782125	2997888.543234722	6387501.189452949	4696692.051067469	8078310.327836927	2603559493.343013	1768385261.2080626	3438733725.4786835
Sydney	ssp126	2079	Australia	11124759.7501	17.20939875054685	1998392.5784102983	999196.2892051492	2997588.867615517	6386862.680600341	4696222.559264059	8077502.801935058	2603299235.7343493	1768208489.4767256	3438389981.992688
Sydney	ssp126	2080	Australia	11124759.7501	17.207949105042843	1998255.511082932	999127.7555414658	2997383.266624459	6386424.613422049	4695900.4510447215	8076948.775797798	2603120678.591749	1768087210.1973102	3438154146.986904
Sydney	ssp126	2081	Australia	11124759.7501	17.20608577005564	1998085.183971636	999042.591985818	2997127.7759575173	6385880.247974358	4695500.182333183	8076260.313613949	2602898794.0414114	1767936502.149536	3437861085.934001
Sydney	ssp126	2082	Australia	11124759.7501	17.203312722280682	1997776.0912586788	998888.0456293394	2996664.1368880924	6384892.387663749	4694773.814457733	8075010.960868194	2602496140.012319	1767663012.1631367	3437329267.862202
Sydney	ssp126	2083	Australia	11124759.7501	17.199452188261223	1997310.749389398	998655.374694699	2995966.1240841546	6383405.155049526	4693680.261064912	8073130.049032513	2601889940.737081	1767251270.520042	3436528610.954842
Sydney	ssp126	2084	Australia	11124759.7501	17.194972678436052	1996763.4078953275	998381.7039476638	2995145.1118430486	6381655.851634478	4692394.0085538495	8070917.69471351	2601176920.828694	1766766974.347757	3435586867.3103304
Sydney	ssp126	2085	Australia	11124759.7501	17.190496086681375	1996229.8138241004	998114.9069120502	2994344.7207362084	6379950.484982785	4691140.062486457	8068760.907477571	2600481809.641413	1766294842.1066313	3434668777.176896
Sydney	ssp126	2086	Australia	11124759.7501	17.18705080703117	1995882.2648297327	997941.1324148664	2993823.3972446723	6378839.718396855	4690323.32234973	8067356.114442388	2600029058.7449284	1765987325.4109807	3434070792.0795927
Sydney	ssp126	2087	Australia	11124759.7501	17.18515509082158	1995801.4979449764	997900.7489724882	2993702.246917529	6378581.587433153	4690133.520170538	8067029.654694199	2599923843.998023	1765915861.6291184	3433931826.367638
Sydney	ssp126	2088	Australia	11124759.7501	17.183929005345696	1995813.9267611145	997906.9633805573	2993720.890141734	6378621.309929532	4690162.727888459	8067079.89196905	2599940034.9746666	1765926858.836803	3433953211.11324
Sydney	ssp126	2089	Australia	11124759.7501	17.18243304223449	1995724.80569536	997862.40284768	2993587.208543093	6378336.479003379	4689953.293383946	8066719.664621302	2599823937.264519	1765848003.1471112	3433799871.3826246
Sydney	ssp126	2090	Australia	11124759.7501	17.17984117424017	1995380.9966671253	997690.4983335627	2993071.495000735	6377237.665349161	4689145.342167617	8065329.988529221	2599376058.4092374	1765543795.6310034	3433208321.188158
Sydney	ssp126	2091	Australia	11124759.7501	17.177382569139258	1995079.4822300076	997539.7411150036	2992619.2233450497	6376274.025208125	4688436.783240437	8064111.267174333	2598983276.574402	1765277011.019624	3432689542.129844
Sydney	ssp126	2092	Australia	11124759.7501	17.175160130770536	1994835.6403631675	997417.8201815838	2992253.460544873	6375494.706601869	4687863.754853359	8063125.658349089	2598665624.6012707	1765061255.9855113	3432269993.2178893
Sydney	ssp126	2093	Australia	11124759.7501	17.17309364310842	1994627.667667829	997313.8338339144	2991941.5015017143	6374830.025867767	4687375.019019226	8062285.032713896	2598394699.2763453	1764877238.5459282	3431912160.007488
Sydney	ssp126	2094	Australia	11124759.7501	17.171098027884934	1994435.628628218	997217.814314109	2991653.4429421965	6374216.269097045	4686923.727276204	8061508.810915785	2598144530.670357	1764707319.449934	3431581741.891506
Sydney	ssp126	2095	Australia	11124759.7501	17.169115656910712	1994243.667794367	997121.8338971836	2991365.5016917023	6373602.762271693	4686472.619316744	8060732.905225418	2597894463.943202	1764537469.5516727	3431251458.3352003
Sydney	ssp126	2096	Australia	11124759.7501	17.167066722130084	1994033.5124759823	997016.7562379912	2991050.2687138966	6372931.105874183	4685978.754317589	8059883.457427681	2597620695.322293	1764351520.8938506	3430889869.751436
Sydney	ssp126	2097	Australia	11124759.7501	17.164874436298696	1993789.7162848024	996894.8581424012	2990684.574427179	6372151.933247231	4685405.833269446	8058898.033223886	2597303102.851394	1764135806.2742136	3430470399.428233
Sydney	ssp126	2098	Australia	11124759.7501	17.162536764624456	1993512.572565182	996756.286282591	2990268.8588478416	6371266.181920471	4684754.545527637	8057777.818309245	2596942068.667264	1763890585.2485118	3429993552.086236
Stockholm	ssp126	2024	Sweden	4461852.5353500005	7.519070279369533	248671.10153289535	124335.55076644768	373006.6522992274	794752.8404988553	584377.0886023652	1005128.5923957536	359743981.39444166	244344696.60952684	475143266.17905736
Stockholm	ssp126	2025	Sweden	4461852.5353500005	7.536945871318801	251338.62496852368	125669.31248426184	377007.9374527833	803278.2453992633	590645.7686760398	1015910.7221228094	363602996.3555719	246965810.20328856	480240182.5078305
Stockholm	ssp126	2026	Sweden	4461852.5353500005	7.555129903449544	254024.0715617889	127012.03578089444	381036.1073425662	811860.9327112576	596956.5681700147	1026765.2972525008	367487940.135976	249604535.12567928	485371345.1462302
Stockholm	ssp126	2027	Sweden	4461852.5353500005	7.573653415243014	256738.12349636655	128369.06174818327	385107.1852444784	820535.0426942976	603334.5902164647	1037735.4951723384	371414266.2858613	252271367.71076724	490557164.86091983
Stockholm	ssp126	2028	Sweden	4461852.5353500005	7.592582909934538	259491.1594998399	129745.57974991995	389236.7392496811	829333.7457613468	609804.2248245706	1048863.2666983728	375396989.3553962	254976506.11597797	495817472.5947456
Stockholm	ssp126	2029	Sweden	4461852.5353500005	7.611989591026237	262287.7867704345	131143.89338521726	393431.680155611	838271.7665182631	616376.2989105448	1060167.2341261534	379442774.4209032	257724477.38306987	501161071.45872784
Stockholm	ssp126	2030	Sweden	4461852.5353500005	7.631877855893032	265116.8353549503	132558.41767747514	397675.25303236494	847313.4057943077	623024.5630841127	1071602.2485047102	383535462.29287535	260504305.8947609	506566618.6909119
Stockholm	ssp126	2031	Sweden	4461852.5353500005	7.6520968483991165	267945.70374825376	133972.85187412688	401918.5556223199	856354.4691793134	629672.4038083896	1083036.5345504389	387627889.48835975	263283957.3502372	511971821.62643886
Stockholm	ssp126	2032	Sweden	4461852.5353500005	7.672339425659442	270723.76657910075	135361.88328955037	406085.6498685956	865233.1579867112	636200.8514608898	1094265.4645127358	391646818.01352346	266013687.16356355	517279948.86343527
Stockholm	ssp126	2033	Sweden	4461852.5353500005	7.692314773751329	273374.45172277826	136687.22586138913	410061.6775841128	873704.7477059036	642429.9615485349	1104979.5338634728	395481473.59324986	268618255.4195745	522344691.76687545
Stockholm	ssp126	2034	Sweden	4461852.5353500005	7.714825037136681	276028.65903006226	138014.32951503113	414042.9885450379	882187.5942599826	648667.3487206509	1115707.8397995213	399321224.56665415	271226284.56023264	527416164.5730284
Stockholm	ssp126	2035	Sweden	4461852.5353500005	7.736833560846774	278615.5186602928	139307.7593301464	417923.277990384	890455.197638199	654746.468851694	1126163.92642491	403063545.9580464	273768137.74552083	532358954.17052245
Stockholm	ssp126	2036	Sweden	4461852.5353500005	7.758383660999659	281189.81082581164	140594.90541290582	421784.716238661	898682.6353991965	660796.0554406587	1136569.2153579337	406787686.42787886	276297642.11611634	537277730.7395923
Stockholm	ssp126	2037	Sweden	4461852.5353500005	7.779240698969293	283701.7069534825	141850.85347674126	425552.5604301688	906710.6554232351	666699.0113406882	1146722.2995059898	410421560.6828568	278765836.02142984	542077285.3442407
Stockholm	ssp126	2038	Sweden	4461852.5353500005	7.79873902342477	286029.86101171764	143014.93050585882	429044.791517521	914151.4357933536	672170.1733775425	1156132.6982093742	413789621.5674803	281053484.62037426	546525758.5145415
Stockholm	ssp126	2039	Sweden	4461852.5353500005	7.814287465241985	287853.38207011664	143926.69103505832	431780.0731051188	919979.4090959926	676455.4478647826	1163503.3703274203	416427647.14287305	282845279.8753489	550010014.4103543
Stockholm	ssp126	2040	Sweden	4461852.5353500005	7.82499869728488	289147.4426264974	144573.7213132487	433721.1639396883	924115.2266342002	679496.4901722646	1168733.963096308	418299720.31039554	284116826.23555773	552482614.3851968
Stockholm	ssp126	2041	Sweden	4461852.5353500005	7.832964740954801	290232.0856924271	145116.04284621356	435348.12853857817	927581.7458728832	682045.4013772014	1173118.0903687766	419868836.3537248	285182598.57194483	554555074.1354601
Stockholm	ssp126	2042	Sweden	4461852.5353500005	7.838761060140957	291177.5932541047	145588.79662705236	436766.3898811025	930603.5880400224	684267.3441471553	1176939.8319331123	421236669.8196248	286111656.0976456	556361683.5415646
Stockholm	ssp126	2043	Sweden	4461852.5353500005	7.84214901012599	291958.0348462176	145979.0174231088	437937.0522692722	933097.8793684166	686101.3818886064	1180094.3768484206	422365707.99037486	286878519.4881647	557852896.4925385
Stockholm	ssp126	2044	Sweden	4461852.5353500005	7.844022570629424	292663.6114461357	146331.80572306784	438995.4171691405	935352.9021817312	687759.4868984221	1182946.3174652655	423386441.5362751	287571820.3951801	559201062.6773242
Stockholm	ssp126	2045	Sweden	4461852.5353500005	7.8459784705925	293418.1967101741	146709.09835508704	440127.29506520816	937764.5566856116	689532.7622689194	1185996.351102542	424478074.2411392	288313277.3086364	560642871.1736084
Stockholm	ssp126	2046	Sweden	4461852.5353500005	7.848980895658297	294237.4681288502	147118.7340644251	441356.2021932197	940382.9481397028	691458.0501028036	1189307.8461768134	425663286.1945216	289118294.960479	562208277.4285269
Stockholm	ssp126	2047	Sweden	4461852.5353500005	7.853312336621138	295117.80726073834	147558.90363036917	442676.7108910525	943196.5120052184	693526.847062741	1192866.176947912	426936842.7209151	289983317.863296	563890367.5784938
Stockholm	ssp126	2048	Sweden	4461852.5353500005	7.858213816160646	295971.09803528915	147985.54901764455	443956.6470528775	945923.62932069	695532.0803829298	1196315.1782586407	428171269.3134328	290821762.99882627	565520775.6280079
Stockholm	ssp126	2049	Sweden	4461852.5353500005	7.864515736890781	296873.58777606266	148436.79388803133	445310.38166404254	948807.986532202	697652.9312737415	1199963.0417908588	429476870.3684551	291708551.1320019	567245189.6048597
Stockholm	ssp126	2050	Sweden	4461852.5353500005	7.873323699455557	298017.96114406973	149008.98057203487	447026.9417160611	952465.4038163456	700342.2086885634	1204588.5989443152	431132396.1978322	292833014.57664496	569431777.8189822
Stockholm	ssp126	2051	Sweden	4461852.5353500005	7.884834434027112	299419.7671019592	149709.8835509796	449129.6506528712	956945.5756577622	703636.4526896034	1210254.6986261052	433160340.9542856	294210431.7729927	572110250.1355141
Stockholm	ssp126	2052	Sweden	4461852.5353500005	7.898354708300669	300940.0164795376	150470.0082397688	451410.0247192556	961804.2926684936	707209.0387269066	1216399.546610295	435359633.7568272	295704231.6984597	575015035.8151504
Stockholm	ssp126	2053	Sweden	4461852.5353500005	7.914041962695027	302539.9399673256	151269.9699836628	453809.9099509389	966917.6481354808	710968.8589232216	1222866.4373479444	437674188.37083954	297276319.55592704	578072057.1857029
Stockholm	ssp126	2054	Sweden	4461852.5353500005	7.930450570919072	304050.13103582984	152025.06551791492	456075.1965536913	971744.2187904172	714517.8079342019	1228970.6296468398	439858930.1615063	298760236.16779387	580957624.1551689
Stockholm	ssp126	2055	Sweden	4461852.5353500005	7.947649553989479	305548.9783876584	152774.4891938292	458323.4675814368	976534.5349268612	718040.0992109991	1235028.970642929	442027261.385059	300233006.4221128	583821516.3479539
Stockholm	ssp126	2056	Sweden	4461852.5353500005	7.965205755224571	307118.35807357385	153559.17903678693	460677.53711031296	981550.2724030798	721728.1414729112	1241372.4033334132	444297629.325093	301775081.8818581	586820176.7682692
Stockholm	ssp126	2057	Sweden	4461852.5353500005	7.982127594432004	308739.1300265929	154369.56501329644	463108.6950398339	986730.2595648986	725536.9555624768	1247923.563567496	446642344.70100766	303367655.4808389	589917033.9210998
Stockholm	ssp126	2058	Sweden	4461852.5353500005	7.998406018713846	310439.5374688369	155219.76873441844	465659.3062032116	992164.7617503144	729532.9130517661	1254796.6104490636	449102266.0167389	305038479.0627915	593166052.9706235
Stockholm	ssp126	2059	Sweden	4461852.5353500005	8.013414481912339	312148.5619463655	156074.28097318276	468222.8429195039	997626.803980518	733549.1205739735	1261704.4873872215	451574653.3028187	306717769.75996506	596431536.8456318
Stockholm	ssp126	2060	Sweden	4461852.5353500005	8.026541784339448	313762.36150253506	156881.18075126753	470643.5422537528	1002784.5073620304	737341.5495309631	1268227.4651932789	453909281.9505828	308303492.26857185	599515071.6325344
Stockholm	ssp126	2061	Sweden	4461852.5353500005	8.039457577169477	315371.03253186063	157685.51626593032	473056.5487977417	1007925.8199717432	741121.9264498714	1274729.713493802	456236491.3338807	309884175.4769599	602588807.1907426
Stockholm	ssp126	2062	Sweden	4461852.5353500005	8.054446419154234	317139.69316375494	158569.84658187747	475709.53974558087	1013578.4593512778	745278.2789348261	1281878.6397679197	458795152.2057381	311622064.772666	605968239.638745
Stockholm	ssp126	2063	Sweden	4461852.5353500005	8.071233905246089	318992.1591484856	159496.0795742428	478488.23872267926	1019498.940638483	749631.5739989394	1289366.307278213	461475051.4165293	313442301.36722213	609507801.4657724
Stockholm	ssp126	2064	Sweden	4461852.5353500005	8.088082430769806	320786.6315207602	160393.3157603801	481179.9472810929	1025234.0743402652	753848.5840737742	1296619.5646069264	464071053.2507804	315205553.3280482	612936553.1734473
Stockholm	ssp126	2065	Sweden	4461852.5353500005	8.102675966444947	322373.6676758048	161186.8338379024	483560.5015136604	1030306.2418917868	757578.1190381491	1303034.3647456537	466366964.2010741	316764978.0678857	615968950.334219
Stockholm	ssp126	2066	Sweden	4461852.5353500005	8.114425406507454	323740.88305289496	161870.44152644748	485611.3245792802	1034675.8622369485	760791.0751742894	1308560.6492997908	468344867.9468096	318108406.493841	618581329.3997091
Stockholm	ssp126	2067	Sweden	4461852.5353500005	8.12436202331453	324942.7461649008	162471.3730824504	487414.1192472955	1038517.0167429304	763615.4534875264	1313418.579998537	470083562.2234571	319289359.47012806	620877764.9767427
Stockholm	ssp126	2068	Sweden	4461852.5353500005	8.133210316304005	326018.41797438567	163009.20898719283	489027.6269615232	1041954.8638460424	766143.2822397987	1317766.4454524752	471639699.8568008	320346316.632902	622933083.080647
Stockholm	ssp126	2069	Sweden	4461852.5353500005	8.141510352892151	326949.1260133129	163474.56300665648	490423.6890199157	1044929.4067384572	768330.446131289	1321528.3673458255	472986123.3590715	321260832.11942875	624711414.5986621
Stockholm	ssp126	2070	Sweden	4461852.5353500005	8.147873687881944	327571.665344792	163785.832672396	491357.49801713246	1046919.0424418636	769793.4135602631	1324044.6713236598	473886729.72748464	321872540.448785	625900919.0061343
Stockholm	ssp126	2071	Sweden	4461852.5353500005	8.151420496403768	327853.83967577555	163926.91983788778	491780.7595136097	1047820.871603683	770456.5232380807	1325185.2199694985	474294941.68556887	322149805.48227865	626440077.8888109
Stockholm	ssp126	2072	Sweden	4461852.5353500005	8.151060678260203	327778.9345241074	163889.4672620537	491668.4017861076	1047581.4747389551	770280.496131653	1324882.45334646	474186578.9633921	322076203.53799635	626296954.3887361
Stockholm	ssp126	2073	Sweden	4461852.5353500005	8.146739929815872	327381.1911074533	163690.59555372666	491071.7866611272	1046310.2867793303	769345.7991025172	1323274.7744563397	473611177.1599725	321685380.10145265	625536974.2184439
Stockholm	ssp126	2074	Sweden	4461852.5353500005	8.138554002070606	326660.20791568805	163330.10395784402	489990.31187347806	1044006.0244984472	767651.4886018691	1320360.560395223	472568155.4243337	320976940.648027	624159370.2005907
Stockholm	ssp126	2075	Sweden	4461852.5353500005	8.127353961506824	325689.5093155324	162844.7546577662	488534.2639732449	1040903.6717723438	765370.346891502	1316436.9966533915	471163878.9442709	320023130.3600903	622304627.5283955
Stockholm	ssp126	2076	Sweden	4461852.5353500005	8.114229699257237	324557.3235887451	162278.66179437254	486835.98538306926	1037285.2061895408	762709.710433562	1311860.701945735	469525984.5587937	318910642.5148517	620141326.6026775
Stockholm	ssp126	2077	Sweden	4461852.5353500005	8.099744540407402	323252.96845956234	161626.48422978117	484879.4526892901	1033116.4871966698	759644.4758799747	1306588.498513565	467639018.58473086	317628980.6878569	617649056.4815507
Stockholm	ssp126	2078	Sweden	4461852.5353500005	8.084218636255123	321787.5618195848	160893.7809097924	482681.34272932215	1028433.0475753052	756200.770276022	1300665.3248747715	465519064.89579225	316189069.34050834	614849060.4510201
Stockholm	ssp126	2079	Sweden	4461852.5353500005	8.06782752768033	320175.28048442	160087.64024220998	480262.92072658095	1023280.1964281184	752411.9091383943	1294148.483718044	463186632.6064557	314604838.6387425	611768426.5741166
Stockholm	ssp126	2080	Sweden	4461852.5353500005	8.050290220130124	318393.8438163272	159196.9219081636	477590.7657244361	1017586.7248368916	748225.5329683719	1286947.9167056046	460609489.07979697	312854395.5856027	608364582.57394
Stockholm	ssp126	2081	Sweden	4461852.5353500005	8.032431310850152	316492.01133922965	158246.00566961482	474738.0170087919	1011508.4682400868	743756.2266471919	1279260.7098331796	457858173.0521652	310985651.38189644	604730694.7223821
Stockholm	ssp126	2082	Sweden	4461852.5353500005	8.01591536131493	314691.75633635843	157345.87816817922	472037.6345044836	1005754.8532509092	739525.6273904438	1271984.0791115582	455253805.6839196	309216717.39726734	601290893.9705136
Stockholm	ssp126	2083	Sweden	4461852.5353500005	8.002151801602704	313210.7966199281	156605.39830996405	469816.19492983737	1001021.705997198	736045.3720568316	1265998.0399377574	453111351.8909771	307761523.56746083	598461180.2144456
Stockholm	ssp126	2084	Sweden	4461852.5353500005	7.991785590007523	312115.07520021475	156057.53760010735	468172.6128002715	997519.7803398035	733470.4267205049	1261569.1339592757	451526209.1719556	306684865.6196005	596367552.7242653
Stockholm	ssp126	2085	Sweden	4461852.5353500005	7.984360175683293	311274.9044026269	155637.45220131346	466912.3566038939	994834.5944707226	731496.0253461865	1258173.163595461	450310762.8015915	305859312.1983486	594762213.4047699
Stockholm	ssp126	2086	Sweden	4461852.5353500005	7.979657121045842	310673.1545376452	155336.5772688226	466009.731806413	992911.4019022228	730081.9131634597	1255740.890641174	449440231.8436247	305268031.6382505	593612432.0489438
Stockholm	ssp126	2087	Sweden	4461852.5353500005	7.977481995829748	310306.24526510754	155153.12263255377	465459.3678976032	991738.7598671848	729219.6763730022	1254257.8433615633	448909436.7423869	304907505.8902652	592911367.5944517
Stockholm	ssp126	2088	Sweden	4461852.5353500005	7.977331166267283	310192.78378199186	155096.39189099593	465289.1756729331	991376.1369671648	728953.0418876712	1253799.2320468377	448745295.8936172	304796018.42149097	592694573.3656896
Stockholm	ssp126	2089	Sweden	4461852.5353500005	7.978783441565111	310340.1258630172	155170.06293150858	465510.1887944728	991847.0422581098	729299.2957780935	1254394.7887383453	448958450.6451273	304940797.0301177	592976104.2600839
Stockholm	ssp126	2090	Sweden	4461852.5353500005	7.98365483230615	310984.89873047284	155492.44936523642	466477.3480956557	993907.7363424952	730814.5120166064	1257000.960668595	449891221.50995016	305574352.0741482	594208090.9457043
Stockholm	ssp126	2091	Sweden	4461852.5353500005	7.987041913825566	311441.28117093974	155720.64058546987	467161.9217563521	995366.334622235	731887.010751701	1258845.658492951	450551454.38445896	306022794.32685184	595080114.4420123
Stockholm	ssp126	2092	Sweden	4461852.5353500005	7.989932932750336	311836.9379151232	155918.4689575616	467755.4068726272	996630.8535766596	732816.8041005327	1260444.9030529642	451123837.4701572	306411567.39506155	595836107.5451846
Stockholm	ssp126	2093	Sweden	4461852.5353500005	7.992779754215212	312225.2429253678	156112.6214626839	468337.8643879959	997871.8763893448	733729.3208746115	1262014.4319042857	451685585.05366325	306793116.635546	596578053.4717681
Stockholm	ssp126	2094	Sweden	4461852.5353500005	7.995837311216114	312634.7976551206	156317.3988275603	468952.19648259965	999180.813305686	734691.774489537	1263669.8521219897	452278073.8799496	307195545.8907744	597360601.8691264
Stockholm	ssp126	2095	Sweden	4461852.5353500005	7.999262186384962	313085.0928148704	156542.5464074352	469627.6392222173	1000619.9566361776	735749.9681148973	1265489.94515769	452929500.4935761	307638006.76986206	598220994.2171123
Stockholm	ssp126	2096	Sweden	4461852.5353500005	8.00305010671218	313576.5782261484	156788.2891130742	470364.8673391753	1002190.7440105076	736904.9588314688	1267476.5291901962	453640515.6359112	308120941.2684061	599160090.0034497
Stockholm	ssp126	2097	Sweden	4461852.5353500005	8.007097729683702	314102.35831259034	157051.17915629517	471153.5374687809	1003871.1371668692	738140.5420346163	1269601.7322994506	454401143.71233314	308637573.779766	600164713.6449113
Stockholm	ssp126	2098	Sweden	4461852.5353500005	8.011208443309064	314641.6677441583	157320.83387207915	471962.50161612406	1005594.7701099945	739407.9191986974	1271781.6210216377	455181344.229875	309167500.2514037	601195188.2082741
Sofia	ssp126	2024	Bulgaria	2918763.5099	12.77485985422747	215672.3297425912	107836.1648712956	323508.49461386586	689288.7658573227	506829.9748950295	871747.556819492	178522114.56981468	121255487.73211612	235788741.407484
Sofia	ssp126	2025	Bulgaria	2918763.5099	12.784021474272617	217335.6064048284	108667.8032024142	326003.40960731934	694604.5980698887	510738.6750513989	878470.5210883841	179898886.76504102	122190616.60639349	237607156.92363527
Sofia	ssp126	2026	Bulgaria	2918763.5099	12.793505149730406	219033.29416824933	109516.64708412468	328549.94125232694	700030.4081615802	514728.2412953045	885332.5750278614	181304142.6444131	123145092.12026311	239463193.168492
Sofia	ssp126	2027	Bulgaria	2918763.5099	12.803291393695924	220757.72131776108	110378.86065888054	331136.5819766665	705541.6773316168	518780.64509671286	892302.7095664619	182731531.9693801	124114601.07547082	241348462.86317444
Sofia	ssp126	2028	Bulgaria	2918763.5099	12.813322947668032	222500.15314912735	111250.07657456367	333750.22972371307	711110.4894646606	522875.35990040377	899345.6190287597	184173824.6148892	125094232.63880835	243253416.59090132
Sofia	ssp126	2029	Bulgaria	2918763.5099	12.823595474144174	224261.74232562404	112130.87116281202	336392.61348845594	716740.528472742	527015.0944651738	906465.9624801736	185631974.69453484	126084634.861636	245179314.5273685
Sofia	ssp126	2030	Bulgaria	2918763.5099	12.834003407734487	226026.8220418868	113013.4110209434	339040.233062848	722381.7232459164	531163.0317984145	913600.4146932712	187093014.05785137	127076999.53881444	247109028.5768144
Sofia	ssp126	2031	Bulgaria	2918763.5099	12.844441606900832	227779.0485911443	113889.52429557216	341668.57288673625	727981.8392973372	535280.7641891544	920682.9144053666	188543414.2512925	128062137.8970852	249024690.60542476
Sofia	ssp126	2032	Bulgaria	2918763.5099	12.854637853868644	229479.9044222948	114739.95221114738	344219.8566334556	733417.774533694	539277.7753923546	927557.7736748809	189951292.4891613	129018394.56484704	250884190.41340217
Sofia	ssp126	2033	Bulgaria	2918763.5099	12.864378117231633	231108.10463819356	115554.05231909677	346662.15695730504	738621.5024237103	543104.0458997204	934138.9589475456	191299030.26262715	129933802.72842623	252664257.79675367
Sofia	ssp126	2034	Bulgaria	2918763.5099	12.877284743048271	232818.2222714509	116409.11113572548	349227.33340719086	744087.0383796004	547122.8223378751	941051.2544211705	192714574.92900455	130895266.57474992	254533883.283184
Sofia	ssp126	2035	Bulgaria	2918763.5099	12.891140521570774	234608.408811887	117304.2044059435	351912.61321784416	749808.4745628325	551329.7607078983	948287.188417612	194196396.38961765	131901746.83279268	256491045.94636813
Sofia	ssp126	2036	Bulgaria	2918763.5099	12.90438109566282	236321.3344335524	118160.6672167762	354482.001650343	755282.9848496759	555355.1359188131	955210.833780384	195614265.3598537	132864789.38883968	258363741.33079377
Sofia	ssp126	2037	Bulgaria	2918763.5099	12.917120930985163	237998.11717272256	118999.05858636128	356997.1757590984	760641.9824840641	559295.5753558637	961988.38961211	197002217.1691012	133807511.66156527	260196922.6765637
Sofia	ssp126	2038	Bulgaria	2918763.5099	12.930799144858266	239833.9022929626	119916.9511464813	359750.85343945795	766509.1517283511	563609.6703884279	969408.6330681208	198521782.71537343	134839628.39342302	262203937.03725025
Sofia	ssp126	2039	Bulgaria	2918763.5099	12.945808191644932	241821.81654830385	120910.90827415192	362732.7248224697	772862.5256884221	568281.2688884794	977443.7824882098	200167272.6902377	135957275.30199376	264377270.0784077
Sofia	ssp126	2040	Bulgaria	2918763.5099	12.962815939414464	243996.3046151784	121998.1523075892	365994.456922782	779812.1895501527	573391.3158456343	986233.0632545152	201967198.56978196	137179817.9036862	266754579.235804
Sofia	ssp126	2041	Bulgaria	2918763.5099	12.980499032986046	246181.85928629345	123090.92964314672	369272.78892945446	786797.2222790389	578527.369322756	995067.075235166	203776284.79730675	138408582.38139018	269143987.2131496
Sofia	ssp126	2042	Bulgaria	2918763.5099	12.996909223370336	248178.7402802464	124089.3701401232	372268.1104203825	793179.2539357066	583220.0396585445	1003138.468212718	205429196.962767	139531270.57766294	271327123.347796
Sofia	ssp126	2043	Bulgaria	2918763.5099	13.01141825008749	249897.5903728685	124948.79518643426	374846.3855593167	798672.6988317367	587259.3373762105	1010086.0602871045	206851969.89580745	140497643.9950057	273206295.7965372
Sofia	ssp126	2044	Bulgaria	2918763.5099	13.025282948181845	251454.8796760034	125727.4398380017	377182.3195140183	803649.7954445522	590918.9672385752	1016380.6236503712	208141011.37704107	141373184.56257287	274908838.19143647
Sofia	ssp126	2045	Bulgaria	2918763.5099	13.03970468325992	252985.7433680962	126492.8716840481	379478.6150521595	808542.4358044761	594516.4969149914	1022568.374693816	209408179.13915977	142233868.09976026	276582490.1784849
Sofia	ssp126	2046	Bulgaria	2918763.5099	13.05380601144381	254498.5000002428	127249.2500001214	381747.7500003764	813377.2060008191	598071.475000533	1028682.9370009413	210660358.83751205	143084371.4697091	278236346.2052424
Sofia	ssp126	2047	Bulgaria	2918763.5099	13.066073190114686	255867.70194018536	127933.85097009268	383801.5529102915	817753.1754008788	601289.099559402	1034217.2512421884	211793711.5762874	143854165.3938057	279733257.75869715
Sofia	ssp126	2048	Bulgaria	2918763.5099	13.076930298784887	257114.61642112528	128557.30821056264	385671.9246317003	821738.3140819579	604219.3485896069	1039257.27957415	212825841.24303985	144555206.75468373	281096475.73132217
Sofia	ssp126	2049	Bulgaria	2918763.5099	13.087612664533973	258355.7006383164	129177.8503191582	387533.5509574887	825704.819240102	607135.8965000085	1044273.7419800392	213853144.92672008	145252970.21952888	282453319.6338393
Sofia	ssp126	2050	Bulgaria	2918763.5099	13.098258393586663	259636.4096949478	129818.2048474739	389454.6145424357	829797.9653850957	610145.5627830927	1049450.3679869417	214913247.95065236	145973011.59660318	283853484.3046269
Sofia	ssp126	2051	Bulgaria	2918763.5099	13.108506665472804	261017.1088754149	130508.55443770748	391525.6633131359	834210.6799658684	613390.2058571889	1055031.15407439	216056117.4952801	146749269.5094225	285362965.481064
Sofia	ssp126	2052	Bulgaria	2918763.5099	13.118701532710674	262592.3837324844	131296.1918662422	393888.575598741	839245.2584090627	617092.1017713025	1061398.415046665	217360046.464047	147634921.9310109	287085170.9970086
Sofia	ssp126	2053	Bulgaria	2918763.5099	13.129504992154516	264441.8182621552	132220.90913107758	396662.7273932473	845156.05116589	621438.2729160276	1068873.8294155945	218890910.2674349	148674712.64589527	289107107.88890046
Sofia	ssp126	2054	Bulgaria	2918763.5099	13.14251179819546	266730.4585187926	133365.2292593963	400095.6877782026	852470.5454260968	626816.57751912	1078124.513332919	220785325.2746445	149961433.99254757	291609216.55666775
Sofia	ssp126	2055	Bulgaria	2918763.5099	13.159331032766444	269637.1299558607	134818.56497793036	404455.69493380695	861760.2673389724	633647.2553962437	1089873.279281552	223191313.71055248	151595625.37537172	294787002.0456571
Sofia	ssp126	2056	Bulgaria	2918763.5099	13.17903154232682	273027.9309218828	136513.9654609414	409541.8963828409	872597.2672263853	641615.6376663888	1103578.8967862136	225998038.89065164	153502004.4895985	298494073.2916334
Sofia	ssp126	2057	Bulgaria	2918763.5099	13.19931610525293	276576.76217186823	138288.38108593412	414865.143257816	883939.3319013239	649955.3911038545	1117923.2726986546	228935573.15735644	155497231.52966183	302373914.7849818
Sofia	ssp126	2058	Bulgaria	2918763.5099	13.217759164381976	279863.803035338	139931.901517669	419795.7045530106	894444.7145009709	657679.9371330084	1131209.4918688124	231656411.2283553	157345274.54737696	305967547.90924746
Sofia	ssp126	2059	Bulgaria	2918763.5099	13.232568653945862	282555.36990938534	141277.68495469267	423833.0548640916	903046.9622304484	664005.1192870112	1142088.805173698	233884347.51686293	158858529.65277398	308910165.3808762
Sofia	ssp126	2060	Bulgaria	2918763.5099	13.243737968479978	284607.9836633898	142303.9918316949	426911.9754950882	909607.1157882352	668828.761608914	1150385.4699673702	235583392.3048371	160012551.97063458	311154232.6389641
Sofia	ssp126	2061	Bulgaria	2918763.5099	13.254065143776351	286306.6584356508	143153.3292178254	429459.9876534896	915036.0803603812	672820.6473237365	1157251.513396851	236989465.177857	160967582.40154144	313011347.9540865
Sofia	ssp126	2062	Bulgaria	2918763.5099	13.26491089040552	287728.1409628132	143864.0704814066	431592.21144423645	919579.1385171928	676161.1312625749	1162997.1457716532	238166093.01358992	161766769.56356412	314565416.46353847
Sofia	ssp126	2063	Bulgaria	2918763.5099	13.275800825367137	288806.3925860197	144403.19629300985	433209.5888790401	923025.230704954	678695.022577105	1167355.438832649	239058612.51315936	162372985.14358607	315744239.88265723
Sofia	ssp126	2064	Bulgaria	2918763.5099	13.283640054444538	289252.75300999114	144626.37650499557	433879.1295150003	924451.798619973	679743.9695734427	1169159.6276663465	239428085.9956539	162623938.29542452	316232233.6958093
Sofia	ssp126	2065	Bulgaria	2918763.5099	13.286218362459111	288849.73411016725	144424.86705508365	433274.6011652656	923163.7502161365	678796.8751588557	1167530.625273256	239094488.32786703	162397352.6535773	315791624.0020828
Sofia	ssp126	2066	Bulgaria	2918763.5099	13.28370317885768	287801.239399194	143900.619699597	431701.8590988009	919812.7611198575	676332.9125880637	1163292.6096514938	238226600.02183452	161807867.03103507	314645333.0125616
Sofia	ssp126	2067	Bulgaria	2918763.5099	13.277416334944526	286414.7851506908	143207.39257534538	429622.1777260502	915381.6533416564	673074.7451040874	1157688.5615790626	237078966.73715544	161028373.4987812	313129559.9754568
Sofia	ssp126	2068	Bulgaria	2918763.5099	13.26890924982762	284945.24607405363	142472.62303702682	427417.86911109806	910685.0064527176	669621.3282739961	1151748.684631307	235862560.23885065	160202167.94106466	311522952.53655624
Sofia	ssp126	2069	Bulgaria	2918763.5099	13.261106575766588	283772.29859988217	141886.14929994108	425658.44789983367	906936.2663252504	666864.9017096821	1147007.6309406671	234891656.5368336	159542712.37606388	310240600.69752944
Sofia	ssp126	2070	Bulgaria	2918763.5099	13.256891642016395	283205.11849920545	141602.55924960272	424807.6777488221	905123.5587235033	665532.0284730976	1144715.0889737518	234422174.93464795	159223831.87887028	309620517.9903551
Sofia	ssp126	2071	Bulgaria	2918763.5099	13.25727511305308	283304.36381394893	141652.18190697447	424956.54572093737	905440.7467494188	665765.2549627415	1145116.238535951	234504324.94188645	159279629.66738832	309729020.2163115
Sofia	ssp126	2072	Bulgaria	2918763.5099	13.261714983179948	283980.8586735319	141990.42933676596	425971.2880103118	907602.8243206457	667355.0178827632	1147850.6307583768	235064291.50306985	159659969.20489457	310468613.8011714
Sofia	ssp126	2073	Bulgaria	2918763.5099	13.267997823986049	284930.1187270838	142465.0593635419	427395.17809064	910636.6594518028	669585.7790086124	1151687.539894838	235850038.62343067	160193663.030688	311506414.2161003
Sofia	ssp126	2074	Bulgaria	2918763.5099	13.272878464660142	285750.75558132527	142875.37779066263	428626.1333720022	913259.4148379596	671514.2756160797	1155004.5540596817	236529318.28201303	160655042.2077514	312403594.3562007
Sofia	ssp126	2075	Bulgaria	2918763.5099	13.275174814321613	286366.271251776	143183.13562588798	429549.406877678	915226.6029207178	672960.7374416383	1157492.468399641	237038809.504975	161001097.97167963	313076521.03819686
Sofia	ssp126	2076	Bulgaria	2918763.5099	13.276439488220385	287062.2697843285	143531.13489216426	430593.4046765072	917451.0142307568	674596.3339931373	1160305.694468221	237614920.1721019	161392402.8814299	313837437.46270084
Sofia	ssp126	2077	Bulgaria	2918763.5099	13.27900418361895	288135.414310156	144067.70715507798	432203.12146524776	920880.7841353002	677118.2236288319	1164643.3446416154	238503212.28736025	161995747.14465335	315010677.42999387
Sofia	ssp126	2078	Bulgaria	2918763.5099	13.28426464187974	289644.55668663164	144822.27834331582	434466.83502996224	925704.0031705188	680664.7082135509	1170743.29812733	239752400.29658192	162844218.5045875	316660582.08850384
Sofia	ssp126	2079	Bulgaria	2918763.5099	13.292039667358129	291352.47080646903	145676.23540323452	437028.70620971854	931162.4966975217	684678.306395169	1177646.6869997152	241166121.01143277	163804443.4896505	318527798.53314185
Sofia	ssp126	2080	Bulgaria	2918763.5099	13.299714304374806	292789.66554827365	146394.83277413683	439184.4983224235	935755.771092321	688055.7140384085	1183455.828146082	242355754.5850191	164612464.38686687	320099044.7830979
Sofia	ssp126	2081	Bulgaria	2918763.5099	13.30488698830431	293658.0179745528	146829.00898727638	440487.0269618451	938531.0254467154	690096.3422401688	1186965.7086531098	243074530.66313928	165100670.25498983	321048391.07121575
Sofia	ssp126	2082	Bulgaria	2918763.5099	13.306157614991776	293854.01115964085	146927.00557982043	440781.0167394745	939157.4196662564	690556.92622512	1187757.9131072331	243236763.4256125	165210861.7166306	321262665.1345204
Sofia	ssp126	2083	Bulgaria	2918763.5099	13.302870451864823	293419.5432335808	146709.7716167904	440129.3148503831	937768.8601745669	689535.9265988804	1186001.793750099	242877133.92207044	164966594.77547392	320787673.0685932
Sofia	ssp126	2084	Bulgaria	2918763.5099	13.295388614151296	292515.505260433	146257.7526302165	438773.25789066456	934879.5548123874	687411.4373619829	1182347.672262635	242128819.24113595	164458325.74767077	319799312.73452675
Sofia	ssp126	2085	Bulgaria	2918763.5099	13.286412030661422	291414.5149699138	145707.2574849569	437121.7724548846	931360.789843886	684824.1101792606	1177897.4695083546	241217477.87889904	163839326.0140253	318595629.7436992
Sofia	ssp126	2086	Bulgaria	2918763.5099	13.279145698741084	290458.29359881865	145229.14679940933	435687.4403982424	928304.7063418672	682576.9899571894	1174032.4227263902	240425968.549128	163301718.39013413	317550218.708048
Sofia	ssp126	2087	Bulgaria	2918763.5099	13.275831353001974	289862.4844612846	144931.2422306423	434793.7266919408	926400.5003383072	681176.8384839857	1171624.162192477	239932789.34881264	162966742.05054936	316898836.6470031
Sofia	ssp126	2088	Bulgaria	2918763.5099	13.275665090810715	289483.46225752146	144741.73112876073	434225.1933862949	925189.1453750804	680286.1363051407	1170092.1544448694	239619054.8731584	162753647.85235786	316484461.89388835
Sofia	ssp126	2089	Bulgaria	2918763.5099	13.275577778856032	288938.5937674595	144469.29688372975	433407.890651205	923447.7456808464	679005.6953534965	1167889.7960080325	239168041.6387567	162447311.408591	315888771.8688542
Sofia	ssp126	2090	Bulgaria	2918763.5099	13.271287320321209	287523.8336599806	143761.9168299903	431285.75048998825	918926.1723773406	675681.0091009233	1162171.335653609	237996978.265454	161651903.7313004	314342052.79954064
Sofia	ssp126	2091	Bulgaria	2918763.5099	13.262661923345137	285466.70737405	142733.353687025	428200.0610610908	912351.596767516	670846.762328991	1153856.4312058927	236294198.24291295	160495344.37375757	312093052.11199504
Sofia	ssp126	2092	Bulgaria	2918763.5099	13.252784945561746	283214.18344797404	141607.09172398702	424821.2751719831	905152.5302997816	665553.3311027059	1144751.7294967037	234429678.4184093	159228928.3823795	309630428.45437664
Sofia	ssp126	2093	Bulgaria	2918763.5099	13.242802712077282	280936.2916997217	140468.14584986086	421404.4375496405	897872.3882724124	660200.285494361	1135544.491050329	232544160.45631352	157948250.07161465	307140070.8409406
Sofia	ssp126	2094	Bulgaria	2918763.5099	13.23329250584814	278714.68503675563	139357.34251837782	418072.0275551487	890772.1333774764	654979.5098363569	1126564.756918653	230705232.3022599	156699216.4112122	304711248.1932555
Sofia	ssp126	2095	Bulgaria	2918763.5099	13.224408989956558	276574.29830743186	138287.14915371593	414861.4474612326	883931.4573907	649949.6010225579	1117913.3137588615	228933533.70111585	155495846.29364437	302371221.108473
Sofia	ssp126	2096	Bulgaria	2918763.5099	13.216050349363872	274501.409395601	137250.7046978005	411752.1140935014	877306.5044284137	645078.3120797821	1109534.696777179	227217706.21293887	154330424.85864893	300104987.5671891
Sofia	ssp126	2097	Bulgaria	2918763.5099	13.207899075562157	272453.210019381	136226.6050096905	408679.8150290709	870760.4592220186	640265.0435455109	1101255.8748982246	225522315.4127128	153178884.39612967	297865746.4291564
Sofia	ssp126	2098	Bulgaria	2918763.5099	13.199543365722736	270369.80646040064	135184.90323020032	405554.709690663	864101.9014478151	635369.0451820081	1092834.757712993	223797784.45737284	152007551.40696982	295588017.5077747
Rome	ssp126	2024	Italy	21280606.718250003	17.068977675930608	1239810.7196423984	619905.3598211992	1859716.0794637625	3962435.0599774886	2913555.1911609275	5011314.928795535	1862069077.0723329	1264751398.8694758	2459386755.274799
Rome	ssp126	2025	Italy	21280606.718250003	17.075097684054604	1244643.73088448	622321.86544224	1866965.596326585	3977881.3639056487	2924912.7675784538	5030849.960236304	1869327766.354679	1269681633.4869947	2468973899.2221355
Rome	ssp126	2026	Italy	21280606.718250003	17.081482223602354	1249654.62789063	624827.313945315	1874481.941836021	3993896.190738283	2936688.3755433005	5051104.005934757	1876853621.8871589	1274793332.3114123	2478913911.462801
Rome	ssp126	2027	Italy	21280606.718250003	17.088057977114143	1254783.4575837555	627391.7287918777	1882175.1863758303	4010287.930437752	2948741.1253225184	5071834.735554531	1884556600.270861	1280025336.2183712	2489087864.3230705
Rome	ssp126	2028	Italy	21280606.718250003	17.09474905101474	1259975.2471645796	629987.6235822898	1889962.8707468647	4026880.889937237	2960941.8308371603	5092819.949040427	1892354137.9754305	1285321566.546674	2499386709.403798
Rome	ssp126	2029	Italy	21280606.718250003	17.101565916474936	1265242.870892302	632621.4354461511	1897864.306338252	4043716.215371248	2973320.746597147	5114111.684146911	1900265570.8233824	1290695156.5412734	2509835985.105687
Rome	ssp126	2030	Italy	21280606.718250003	17.108492996912332	1270569.6599578804	635284.8299789402	1905854.489936752	4060740.633224695	2985838.700901428	5135642.565550498	1908265863.9666736	1296129102.0747275	2520402625.858738
Rome	ssp126	2031	Italy	21280606.718250003	17.115510863154782	1275936.3375754612	637968.1687877306	1913904.5063631004	4077892.5348905353	2998450.3933025934	5157334.676480566	1916326065.6409705	1301603738.578956	2531048392.703056
Rome	ssp126	2032	Italy	21280606.718250003	17.122502102377513	1281260.325591076	640630.162795538	1921890.4883865016	4094908.000588433	3010961.7651393176	5178854.236039662	1924322151.8931067	1307034826.7149444	2541609477.0713634
Rome	ssp126	2033	Italy	21280606.718250003	17.129619589952025	1286671.1774231975	643335.5887115988	1930006.766134688	4112201.0830439017	3023677.2669448047	5200724.899145115	1932448698.7261047	1312554526.065283	2552342871.387013
Rome	ssp126	2034	Italy	21280606.718250003	17.139065824700815	1293543.0476427712	646771.5238213856	1940314.571464053	4134163.580265663	3039826.161960807	5228500.998572635	1942769545.960928	1319564634.4111474	2565974457.510796
Rome	ssp126	2035	Italy	21280606.718250003	17.149852651189306	1301384.0506677383	650692.0253338693	1952076.0760015005	4159223.42593345	3058252.519069475	5260194.332799544	1954545931.690381	1327563371.143498	2581528492.2373505
Rome	ssp126	2036	Italy	21280606.718250003	17.16097229704799	1309509.4333813775	654754.7166906889	1964264.150071961	4185192.1490862514	3077347.16844653	5293037.129728078	1966749426.668069	1335852208.294694	2597646645.041539
Rome	ssp126	2037	Italy	21280606.718250003	17.172611957798466	1318001.764752555	659000.8823762775	1977002.6471287268	4212333.640148538	3097304.147168797	5327363.133130389	1979504041.0523407	1344515375.8340597	2614492706.270714
Rome	ssp126	2038	Italy	21280606.718250003	17.186202245302695	1327853.2975021156	663926.6487510578	1991779.9462530687	4243819.138816133	3120455.249130266	5367183.028504093	1994300037.0895536	1354565087.155799	2634034987.023385
Rome	ssp126	2039	Italy	21280606.718250003	17.202143566405763	1339329.6231351946	669664.8115675973	2008994.4347026933	4280497.475539441	3147424.6143680024	5413570.336713011	2011536306.0951345	1366272276.5423396	2656800335.648019
Rome	ssp126	2040	Italy	21280606.718250003	17.219918547273934	1352164.0864989518	676082.0432494759	2028246.129748337	4321516.420450032	3177585.603272837	5465447.237629341	2030812359.2634573	1379364924.6666737	2682259793.8603144
Rome	ssp126	2041	Italy	21280606.718250003	17.238256850279388	1365459.1205393733	682729.5602696866	2048188.6808089456	4364007.349243201	3208828.9332678025	5519185.765220679	2050780142.5492897	1392927408.547663	2708632876.550996
Rome	ssp126	2042	Italy	21280606.718250003	17.256716827131683	1378848.311248005	689424.1556240025	2068272.4668719012	4406799.2027479885	3240293.531433106	5573304.874064978	2070889339.534432	1406585943.2015274	2735192735.8673954
Rome	ssp126	2043	Italy	21280606.718250003	17.27533895914334	1392262.1739049386	696131.0869524693	2088393.2608573209	4449669.907799587	3271816.108676907	5627523.706924382	2091035591.266136	1420269646.117484	2761801536.4148445
Rome	ssp126	2044	Italy	21280606.718250003	17.294341133235214	1405813.7417239912	702906.8708619956	2108720.612585885	4492980.718549239	3303662.293051674	5682299.144048941	2111388662.087268	1434093824.344434	2788683499.830185
Rome	ssp126	2045	Italy	21280606.718250003	17.313612885269567	1419445.8166401887	709722.9083200943	2129168.724960181	4536548.829981429	3335697.669104745	5737399.990860196	2131862646.3460329	1448000129.1912966	2815725163.5008206
Rome	ssp126	2046	Italy	21280606.718250003	17.331520331417906	1431959.3628580302	715979.6814290151	2147939.0442869323	4576542.123693627	3365104.502716665	5787979.744672682	2150656714.7369266	1460765404.4329746	2840548025.0409746
Rome	ssp126	2047	Italy	21280606.718250003	17.346625800850845	1442324.0717315564	721162.0358657782	2163486.1075972454	4609667.733253467	3389461.568569492	5829873.897939524	2166223448.900868	1471338615.1973288	2861108282.6044874
Rome	ssp126	2048	Italy	21280606.718250003	17.358412677227037	1450251.5251598891	725125.7625799446	2175377.2877397505	4635003.874410391	3408091.084126063	5861916.664696862	2178129674.306847	1479425541.4144542	2876833807.199351
Rome	ssp126	2049	Italy	21280606.718250003	17.367095489155318	1455888.7975995245	727944.3987997622	2183833.196399197	4653020.5971274525	3421338.674359198	5884702.519897867	2186596281.7676373	1485176216.16737	2888016347.367969
Rome	ssp126	2050	Italy	21280606.718250003	17.373252723912078	1459599.2383814538	729799.6191907269	2189398.8575720685	4664879.165866476	3430058.210196694	5899700.121538391	2192168984.868894	1488961298.1117413	2895376671.626128
Rome	ssp126	2051	Italy	21280606.718250003	17.377943127843466	1462288.6866517258	731144.3433258629	2193433.029977487	4673474.64253831	3436378.4136318364	5910570.871446831	2196208261.4932446	1491704848.7264564	2900711674.2601
Rome	ssp126	2052	Italy	21280606.718250003	17.38202063077213	1464909.419333259	732454.7096666297	2197364.128999795	4681850.504188485	3442537.1354334783	5921163.87294561	2200144334.321314	1494378301.433815	2905910367.2089195
Rome	ssp126	2053	Italy	21280606.718250003	17.38624658542548	1468125.4382602477	734062.7191301237	2202188.157390269	4692128.9006791245	3450094.779911878	5934163.021448477	2204974466.292564	1497659015.475292	2912289917.1099057
Rome	ssp126	2054	Italy	21280606.718250003	17.39131671476929	1472347.0822187015	736173.5411093507	2208520.623327968	4705621.274770361	3460015.6432142435	5951226.906328595	2211314944.3549843	1501965584.2259834	2920664304.4840665
Rome	ssp126	2055	Italy	21280606.718250003	17.39789912971352	1477936.699821229	738968.3499106145	2216905.0497317407	4723485.692627976	3473151.2445801683	5973820.1406779615	2219709979.1174703	1507667645.492216	2931752312.742799
Rome	ssp126	2056	Italy	21280606.718250003	17.405095886022274	1484274.8442567263	742137.4221283632	2226412.266384988	4743742.40224385	3488045.884003635	5999438.9204862425	2229229224.734877	1514133291.3476996	2944325158.1221423
Rome	ssp126	2057	Italy	21280606.718250003	17.41142265939687	1490203.1773701657	745101.5886850829	2235304.7660551635	4762689.354874425	3501977.466820212	6023401.242930787	2238132975.601229	1520180881.9027755	2956085069.2997584
Rome	ssp126	2058	Italy	21280606.718250003	17.416945410246804	1495574.706835836	747787.353417918	2243362.060253646	4779856.76304668	3514600.5610645004	6045112.965031002	2246200464.255847	1525660467.8574114	2966740460.6543584
Rome	ssp126	2059	Italy	21280606.718250003	17.42313759260828	1501361.4849973947	750680.7424986974	2252042.2274959898	4798351.306051049	3528199.489744174	6068503.1223600255	2254891614.041695	1531563655.8673468	2978219572.2161446
Rome	ssp126	2060	Italy	21280606.718250003	17.431080468571434	1508485.6069037854	754242.8034518927	2262728.41035558	4821119.999663888	3544941.1762242024	6097298.823105656	2265591317.5472617	1538831090.3265529	2992351544.768051
Rome	ssp126	2061	Italy	21280606.718250003	17.441455479079632	1517495.8041528375	758747.9020764187	2276243.706229158	4849916.590071836	3566115.139759476	6133718.040386324	2279123713.589635	1548022541.4039507	3010224885.7753987
Rome	ssp126	2062	Italy	21280606.718250003	17.45356947397695	1527736.909747684	763868.454873842	2291605.3646214213	4882647.163552985	3590181.7379073533	6175112.589200688	2294504808.252769	1558469662.4215708	3030539954.084049
Rome	ssp126	2063	Italy	21280606.718250003	17.464968046047996	1537107.4012936763	768553.7006468382	2305661.1019404125	4912595.254533962	3612202.393040436	6212988.116029598	2308578329.53172	1568028655.663947	3049128003.3995743
Rome	ssp126	2064	Italy	21280606.718250003	17.472418814333462	1543096.260709796	771548.1303548979	2314644.391064595	4931735.649227888	3626276.212668312	6237195.085789558	2317572984.7230453	1574137990.100379	3061007979.3457885
Rome	ssp126	2065	Italy	21280606.718250003	17.474854731176933	1544964.9887082833	772482.4943541416	2317447.483062328	4937708.103911067	3630667.7234647614	6244748.484359461	2320379623.3206325	1576044310.406174	3064714936.235161
Rome	ssp126	2066	Italy	21280606.718250003	17.472861377412897	1543164.9971971863	771582.4985985932	2314747.4957956723	4931955.331041572	3626437.743413685	6237472.918671585	2317676219.906937	1574208109.3268042	3061144330.487147
Rome	ssp126	2067	Italy	21280606.718250003	17.468478609174745	1539229.8562150274	769614.9281075137	2308844.784322433	4919378.620462631	3617190.16210561	6221567.078821735	2311766040.0539103	1570193806.9957576	3053338273.1121607
Rome	ssp126	2068	Italy	21280606.718250003	17.463795431593482	1534987.7509109552	767493.8754554776	2302481.626366315	4905820.851910764	3607221.2146410234	6204420.489182635	2305394831.140115	1565866365.2883377	3044923296.9919853
Rome	ssp126	2069	Italy	21280606.718250003	17.460912783298127	1532273.6911013837	766136.8455506918	2298410.5366519736	4897146.716759394	3600843.174088545	6193450.2594323335	2301318590.497367	1563097708.0357487	3039539472.959062
Rome	ssp126	2070	Italy	21280606.718250003	17.460311934860915	1531370.8873048157	765685.4436524077	2297056.330957119	4894261.355825565	3598721.5851666075	6189801.1264866125	2299962671.399703	1562176742.9670331	3037748599.8324494
Rome	ssp126	2071	Italy	21280606.718250003	17.46171919713814	1531881.0548372513	765940.5274186257	2297821.582255776	4895891.851259234	3599920.478867836	6191863.223652726	2300728890.929201	1562697173.2956965	3038760608.5627937
Rome	ssp126	2072	Italy	21280606.718250003	17.46413062358138	1533051.571794744	766525.7858973719	2299577.357692014	4899632.823455379	3602671.193717943	6196594.453194924	2302486887.852608	1563891236.9829483	3041082538.722352
Rome	ssp126	2073	Italy	21280606.718250003	17.46608844219866	1533873.4935796852	766936.7467898426	2300810.2403694266	4902259.685480049	3604602.709912559	6199916.661049648	2303721330.42942	1564729692.9753015	3042712967.8836217
Rome	ssp126	2074	Italy	21280606.718250003	17.4663296642638	1533468.2407369737	766734.1203684867	2300202.361105358	4900964.49739474	3603650.3657321823	6198278.629059398	2303112682.04878	1564316287.8549902	3041909076.242648
Rome	ssp126	2075	Italy	21280606.718250003	17.465025356687793	1531986.8799269912	765993.4399634956	2297980.319890386	4896230.06824604	3600169.1678287247	6192290.968665456	2300887829.40591	1562805127.2181509	3038970531.593748
Rome	ssp126	2076	Italy	21280606.718250003	17.464411529064197	1531257.4329348262	765628.7164674131	2296886.1494021383	4893898.755659079	3598454.967397136	6189342.543923126	2299792274.523255	1562061006.28975	3037523542.7568383
Rome	ssp126	2077	Italy	21280606.718250003	17.466579699101022	1533020.2314100629	766510.1157050314	2299530.347114994	4899532.659585933	3602597.543813947	6196467.775360033	2302439817.795661	1563859266.1387408	3041020369.452661
Rome	ssp126	2078	Italy	21280606.718250003	17.47188355198347	1537474.2555742697	768737.1277871347	2306211.3833613032	4913767.72081474	3613064.5005998327	6214470.941031765	2309129307.193766	1568402889.776633	3049855724.6109757
Rome	ssp126	2079	Italy	21280606.718250003	17.47900593044946	1543423.4602020085	771711.7301010041	2315135.1903029075	4932781.378804997	3627045.131475009	6238517.626137077	2318064404.942942	1574471771.7082727	3061657038.1776986
Rome	ssp126	2080	Italy	21280606.718250003	17.48513099481222	1548690.412127352	774345.2060636759	2323035.618190929	4949614.557158396	3639422.468499572	6259806.645819317	2325974828.8126745	1579844676.3862324	3072104981.239195
Rome	ssp126	2081	Italy	21280606.718250003	17.488141350200074	1551720.8965242144	775860.4482621072	2327581.344786229	4959299.985290776	3646544.106832208	6272055.863751448	2330526306.868608	1582936123.588189	3078116490.1491003
Rome	ssp126	2082	Italy	21280606.718250003	17.488186732761218	1552588.056559376	776294.028279688	2328882.084838965	4962071.428763139	3648581.932914828	6275560.924613553	2331828692.676978	1583820727.866998	3079836657.4870462
Rome	ssp126	2083	Italy	21280606.718250003	17.485978359050605	1551770.269176828	775885.134588414	2327655.4037651424	4959457.780288516	3646660.132565837	6272255.428013293	2330600459.550314	1582986489.4468317	3078214429.6538706
Rome	ssp126	2084	Italy	21280606.718250003	17.482494442918934	1549990.0005757522	774995.0002878761	2324985.000863524	4953768.041839471	3642476.5013533095	6265059.582327752	2327926677.933144	1581170408.033837	3074682947.832535
Rome	ssp126	2085	Italy	21280606.718250003	17.480410627050876	1549253.3529726854	774626.6764863427	2323880.029458923	4951413.71610007	3640745.379486102	6262082.052716143	2326820308.468326	1580418941.6432877	3073221675.293434
Rome	ssp126	2086	Italy	21280606.718250003	17.481519201248375	1550846.5775299862	775423.2887649931	2326269.8662948757	4956505.66178522	3644489.457195765	6268521.866376756	2329213169.034848	1582044216.336947	3076382121.732829
Rome	ssp126	2087	Italy	21280606.718250003	17.485795365541097	1554619.5865960403	777309.7932980201	2331929.379893959	4968564.198760313	3653356.028500992	6283772.369021756	2334879843.308674	1585893125.2217014	3083866561.395741
Rome	ssp126	2088	Italy	21280606.718250003	17.491702946968207	1559499.440066209	779749.7200331045	2339249.160099209	4984160.210450972	3664823.68415588	6303496.736748179	2342208884.8337035	1590871144.3700104	3093546625.297462
Rome	ssp126	2089	Italy	21280606.718250003	17.496950775769047	1563905.5988564386	781952.7994282193	2345858.3982845503	4998242.293944577	3675178.15731292	6321306.430578292	2348826485.3286657	1595365939.749095	3102287030.908308
Rome	ssp126	2090	Italy	21280606.718250003	17.497779752665444	1564733.1083674564	782366.5541837282	2347099.662551074	5000887.014341769	3677122.8046638304	6324651.224021841	2350069320.099349	1596210095.8731356	3103928544.3256526
Rome	ssp126	2091	Italy	21280606.718250003	17.495655407283945	1563213.9527839804	781606.9763919902	2344820.929175843	4996031.793096892	3673552.7890425934	6318510.797153334	2347787703.56673	1594660380.1633914	3100915026.970109
Rome	ssp126	2092	Italy	21280606.718250003	17.49296382879501	1561163.226556472	780581.613278236	2341744.83983453	4989477.6720737135	3668733.582408073	6310221.76174183	2344707722.216866	1592568400.4572356	3096847043.976632
Rome	ssp126	2093	Italy	21280606.718250003	17.49043364059371	1559174.4604925672	779587.2302462836	2338761.6907386533	4983121.575733826	3664059.9821576206	6302183.169311529	2341720798.7048674	1590539627.3377907	3092901970.071731
Rome	ssp126	2094	Italy	21280606.718250003	17.488353795931715	1557486.6408652596	778743.3204326298	2336229.961297676	4977727.304204435	3660093.6060333424	6295361.002378348	2339185866.0043907	1588817854.650386	3089553877.358444
Rome	ssp126	2095	Italy	21280606.718250003	17.486690642398056	1556088.7561011591	778044.3780505796	2334133.1341517093	4973259.664498696	3656808.5768382153	6289710.752161994	2337086385.856751	1587391849.3070192	3086780922.4065266
Rome	ssp126	2096	Italy	21280606.718250003	17.4852082682523	1554819.4073200156	777409.7036600078	2332229.1109800325	4969202.825794719	3653825.6072025793	6284580.044388072	2335179953.627822	1586096965.6435986	3084262941.613269
Rome	ssp126	2097	Italy	21280606.718250003	17.483580767867867	1553446.296434953	776723.1482174766	2330169.4446524824	4964814.363406203	3650598.7966222456	6279029.930190654	2333117681.317024	1584696232.5440753	3081539130.0902133
Rome	ssp126	2098	Italy	21280606.718250003	17.481486823646044	1551722.4016123596	775861.2008061798	2327583.6024182644	4959304.795552544	3646547.643789702	6272061.94731672	2330528567.357665	1582937658.9534805	3078119475.760617
Prague	ssp126	2024	Czech Republic	4677668.97535	10.470267451747413	274826.43114751903	137413.21557375952	412239.6467212545	878345.2739473643	645842.1131966034	1110848.4346982995	305844584.2160673	207735239.51753688	403953928.9143936
Prague	ssp126	2025	Czech Republic	4677668.97535	10.479616534044377	276269.9799018327	138134.98995091635	414404.9698526698	882958.8557661078	649234.4527692037	1116683.258763401	307451058.4066857	208826386.19138253	406075730.6218981
Prague	ssp126	2026	Czech Republic	4677668.97535	10.48979790011845	277786.579618885	138893.2898094425	416679.8694283461	887805.9084619733	652798.4621044283	1122813.3548197136	309138828.4219661	209972750.47722465	408304906.3665603
Prague	ssp126	2027	Czech Republic	4677668.97535	10.500839569877169	279373.25052402983	139686.62526201492	419059.87578600174	892876.9086747005	656527.1387314207	1129226.678618161	310904578.1761712	211172080.02910265	410637076.3231792
Prague	ssp126	2028	Czech Republic	4677668.97535	10.512665267442571	281018.5576668832	140509.27883344158	421527.8365002856	898135.3103032564	660393.6105171697	1135877.0100896675	312735582.11898816	212415731.4201756	413055432.8177164
Prague	ssp126	2029	Czech Republic	4677668.97535	10.52519014748939	282701.4253893281	141350.71269466405	424052.1380839724	903513.755544288	664348.3496648574	1142679.16142377	314608385.89814687	213687774.0251459	415528997.7710025
Prague	ssp126	2030	Czech Republic	4677668.97535	10.53815606958827	284380.27368559	142190.136842795	426570.4105283483	908879.3546991356	668293.6431611155	1149465.0662372836	316476716.6005036	214956778.43453848	417996654.7663542
Prague	ssp126	2031	Czech Republic	4677668.97535	10.551139053643343	286002.0192729981	143001.00963649907	429003.028909474	914062.4535964908	672104.7452915127	1156020.1619015988	318281499.7242144	216182620.1653697	420380379.2829477
Prague	ssp126	2032	Czech Republic	4677668.97535	10.563448471536434	287502.1158823609	143751.05794118045	431253.1738235125	918856.762360009	675629.9723235188	1162083.5523966292	319950904.0164336	217316510.1159989	422585297.916765
Prague	ssp126	2033	Czech Republic	4677668.97535	10.574666379166878	288853.4356331844	144426.71781659217	433280.1534497465	923175.5802836412	678805.5737379552	1167545.5868294572	321454739.8214833	218337942.919715	424571536.72314847
Prague	ssp126	2034	Czech Republic	4677668.97535	10.588067417486204	290091.2283205249	145045.61416026246	435136.8424807592	927131.5657123822	681714.386553206	1172548.7448716878	322832235.3855895	219273563.11935863	426390907.6517169
Prague	ssp126	2035	Czech Republic	4677668.97535	10.602343850912794	291464.3834199673	145732.19170998366	437196.5751299216	931520.1694101988	684941.3010368946	1178099.0377836332	324360370.97538465	220311500.7816358	428409241.1690303
Prague	ssp126	2036	Czech Republic	4677668.97535	10.617262686670005	293016.2510069808	146508.1255034904	439524.3765104403	936479.9382182884	688588.1898663732	1184371.6865703363	326087389.3517689	221484523.27274537	430690255.430691
Prague	ssp126	2037	Czech Republic	4677668.97535	10.633271094371189	294770.6522112291	147385.32610561454	442155.9783168124	942087.0044670738	692711.0326963563	1191462.9762379085	328039800.20476127	222810636.45935848	433268963.95006347
Prague	ssp126	2038	Czech Republic	4677668.97535	10.651280794595037	296649.9921910688	148324.99609553438	444974.98828657385	948093.3750426417	697127.4816489827	1199059.2684364242	330131250.9882048	224231188.11160237	436031313.8647055
Prague	ssp126	2039	Czech Republic	4677668.97535	10.66932969702674	298367.0461022206	149183.5230511103	447550.5691533007	953581.0793426788	701162.5583401888	1205999.6003453007	332042099.3638138	225529071.3028517	438555127.4246727
Prague	ssp126	2040	Czech Republic	4677668.97535	10.685785660658455	299772.0122752132	149886.0061376066	449658.0184127893	958071.3512315644	704464.2288467208	1211678.473616536	333605636.36868656	226591054.2542075	440620218.48306406
Prague	ssp126	2041	Czech Republic	4677668.97535	10.70028970640262	300971.7387579002	150485.8693789501	451457.6081368226	961905.6770702368	707283.5860810363	1216527.7680595634	334940769.4042474	227497901.04909572	442383637.7592995
Prague	ssp126	2042	Czech Republic	4677668.97535	10.713110943501968	302178.92594692606	151089.46297346303	453268.3889203604	965763.8473263552	710120.4759752445	1221407.2186776055	336284205.1951816	228410387.2273993	444158023.16286427
Prague	ssp126	2043	Czech Republic	4677668.97535	10.72553639441188	303668.8814200542	151834.4407100271	455503.32213005534	970525.745018475	713621.871337095	1227429.6186999776	337942323.7767065	229536611.7167565	446348035.8365537
Prague	ssp126	2044	Czech Republic	4677668.97535	10.73814105181184	305492.5685908652	152746.2842954326	458238.85288626375	976354.249216387	717907.5361885004	1234800.9622444122	339971840.5235728	230915096.6377737	449028584.4092739
Prague	ssp126	2045	Czech Republic	4677668.97535	10.75211342798183	307598.31060781004	153799.15530390502	461397.46591168334	983084.2007025484	722856.0299283243	1243312.3714769045	342315246.1012309	232506780.59781364	452123711.604551
Prague	ssp126	2046	Czech Republic	4677668.97535	10.76687474468349	309758.111498401	154879.0557492005	464637.16724756977	989986.9243488665	727931.5620212127	1252042.2866766655	344718811.88132864	234139326.4684685	455298297.2940821
Prague	ssp126	2047	Czech Republic	4677668.97535	10.781050602801264	311691.4821001183	155845.74105005915	467537.22315014113	996165.9767919452	732474.9829352372	1259856.9706487877	346870391.4268101	235600718.67643464	458140064.1770989
Prague	ssp126	2048	Czech Republic	4677668.97535	10.793253154448092	313160.90964718146	156580.45482359073	469741.36447073886	1000862.2672323572	735928.1376708371	1265796.3967940246	348505665.2077592	236711426.55911055	460299903.8563165
Prague	ssp126	2049	Czech Republic	4677668.97535	10.803272658633912	314230.9077918052	157115.45389590258	471346.3616876734	1004281.9813025984	738442.6333107043	1270121.3292945898	349696428.1787356	237520214.5637027	461872641.7936708
Prague	ssp126	2050	Czech Republic	4677668.97535	10.81162135176217	315184.7864090174	157592.3932045087	472777.1796135	1007330.5773632115	740684.2480611628	1273976.9066653778	350757965.8476445	238241230.37790203	463274701.3172833
Prague	ssp126	2051	Czech Republic	4677668.97535	10.819547619771797	316188.33176711434	158094.16588355717	474282.4976506389	1010537.9083276748	743042.5796526839	1278033.2370027958	351874775.87026924	238999788.1864081	464749763.5540314
Prague	ssp126	2052	Czech Republic	4677668.97535	10.828351770605623	317237.36081255507	158618.68040627753	475856.0412188027	1013890.6051569087	745507.7979094743	1282273.4124044725	353042203.0747571	239792726.11128592	466291680.03812605
Prague	ssp126	2053	Czech Republic	4677668.97535	10.83806765238164	318257.4375911299	159128.71879556496	477386.1563866654	1017150.7705412334	747904.978339125	1286396.5627434708	354177410.3286918	240563779.65602225	467791041.00125873
Prague	ssp126	2054	Czech Republic	4677668.97535	10.84762659064318	319157.6953127232	159578.8476563616	478736.54296905466	1020027.9942194432	750020.5839848678	1290035.4044541488	355179275.20536464	241244264.6175367	469114285.79308754
Prague	ssp126	2055	Czech Republic	4677668.97535	10.85716241063167	319966.34827085544	159983.17413542772	479949.52240625455	1022612.4490736332	751920.918436478	1293303.9797109214	356079196.3909727	241855507.55819136	470302885.2236512
Prague	ssp126	2056	Czech Republic	4677668.97535	10.864955498772652	320521.37061064	160260.68530532	480782.05591593153	1024386.300471584	753225.2209349734	1295547.3800083303	356696861.0603913	242275036.70686623	471118685.4138128
Prague	ssp126	2057	Czech Republic	4677668.97535	10.86969242335297	320623.9737271445	160311.98686357224	480935.9605906848	1024714.2200319356	753466.3382587561	1295962.1018052418	356811044.4283272	242352592.14028305	471269496.7162695
Prague	ssp126	2058	Czech Republic	4677668.97535	10.873409742617284	320400.52005985065	160200.26002992532	480600.7800897445	1024000.0621112614	752941.222140616	1295058.902082041	356562370.770267	242183688.44021937	470941053.10021424
Prague	ssp126	2059	Czech Republic	4677668.97535	10.877893942699	320167.631349316	160083.815674658	480251.4470239444	1023255.749792396	752393.9336708605	1294117.5659140577	356303197.1873453	242007652.99900705	470598741.3755832
Prague	ssp126	2060	Czech Republic	4677668.97535	10.883871653994635	320083.2861508196	160041.64307540978	480124.92922620126	1022986.1825380042	752195.7224543991	1293776.6426217407	356209332.40855813	241943898.32323447	470474766.4937824
Prague	ssp126	2061	Czech Republic	4677668.97535	10.892988776897482	320294.8476926727	160147.42384633634	480442.2715389783	1023662.3332257634	752692.8920777489	1294631.7743739018	356444771.74215335	242103813.02789265	470785730.4563134
Prague	ssp126	2062	Czech Republic	4677668.97535	10.904956831843196	320716.5830367951	160358.29151839754	481074.87455516186	1025010.1993855728	753683.970136436	1296336.4286348491	356914106.0432016	242422593.4754576	471405618.6108512
Prague	ssp126	2063	Czech Republic	4677668.97535	10.917211496406004	321075.025003418	160537.512501709	481612.5375050902	1026155.7799109048	754526.3087579947	1297785.2510639385	357313003.3901179	242693531.8545608	471932474.9255777
Prague	ssp126	2064	Czech Republic	4677668.97535	10.925781522674797	321057.98126309057	160528.99063154528	481586.97189460485	1026101.3081168188	754486.2559682298	1297716.360265527	357294036.0162296	242680648.8670533	471907423.16530615
Prague	ssp126	2065	Czech Republic	4677668.97535	10.929098310498386	320580.3042464826	160290.1521232413	480870.4563696889	1024574.6523717318	753363.714979195	1295785.5897644162	356762446.21271604	242319583.34273943	471205309.0825912
Prague	ssp126	2066	Czech Republic	4677668.97535	10.9282576411299	319832.5011060888	159916.2505530444	479748.7516591019	1022184.6735350504	751606.377599282	1292762.969470946	355930242.6302798	241754335.4376072	470106149.8228571
Prague	ssp126	2067	Czech Republic	4677668.97535	10.926855200811143	319207.8590261581	159603.92951307906	478811.7885392061	1020188.3174475837	750138.4687114388	1290238.166183844	355235100.6222013	241282182.2624325	469188018.98187214
Prague	ssp126	2068	Czech Republic	4677668.97535	10.927676772618158	318975.8406040253	159487.92030201264	478463.76090600697	1019446.7865704402	749593.2254194274	1289300.347721575	354976895.5523728	241106804.6530381	468846986.451596
Prague	ssp126	2069	Czech Republic	4677668.97535	10.932831323439736	319229.17742190755	159614.58871095377	478843.7661328279	1020256.4510403932	750188.5669414516	1290324.3351394811	355258825.1084498	241298296.36772543	469219353.8490656
Prague	ssp126	2070	Czech Republic	4677668.97535	10.94174313659468	319891.7808107028	159945.8904053514	479837.6712160239	1022374.1314709923	751745.6849051182	1293002.5780369844	355996212.9102673	241799143.65923756	470193282.1611965
Prague	ssp126	2071	Czech Republic	4677668.97535	10.952752357532267	320826.112966262	160413.056483131	481239.1694493641	1025360.2570401584	753941.3654706879	1296779.148609755	357035998.01552004	242505384.7340636	471566611.296874
Prague	ssp126	2072	Czech Republic	4677668.97535	10.963553777885648	321862.798408462	160931.39920423098	482794.1976126625	1028673.5037134264	756377.5762598555	1300969.4311671238	358189688.4619156	243288992.4014209	473090384.522311
Prague	ssp126	2073	Czech Republic	4677668.97535	10.971680014571945	322889.9746083079	161444.98730415394	484334.9619124312	1031956.3588481342	758791.4403294934	1305121.2773669036	359332796.40989155	244065412.24215785	474600180.577524
Prague	ssp126	2074	Czech Republic	4677668.97535	10.97520257656943	323718.46957244474	161859.23478622237	485577.7043586368	1034604.2287535128	760738.4034952113	1308470.0540119451	360254799.059976	244691653.317643	475817944.8022097
Prague	ssp126	2075	Czech Republic	4677668.97535	10.974312719982647	324247.4542231594	162123.7271115797	486371.18133471074	1036294.8636972014	761981.5174243975	1310608.209970136	360843487.30906177	245091501.1512693	476595473.4667527
Prague	ssp126	2076	Czech Republic	4677668.97535	10.971235731247754	324562.70822729665	162281.35411364833	486844.06234091497	1037302.4154944228	762722.3643341179	1311882.466654858	361194322.3048636	245329794.70180145	477058849.9078232
Prague	ssp126	2077	Czech Republic	4677668.97535	10.968349616045742	324762.75415097096	162381.37707548548	487144.131226428	1037941.7622664868	763192.4722547551	1312691.0522783503	361416946.3155708	245481005.00459388	477352887.626445
Prague	ssp126	2078	Czech Republic	4677668.97535	10.967204261905833	324931.21130777494	162465.60565388747	487396.8169616328	1038480.1513396308	763588.3465732404	1313371.9561061508	361604416.3084149	245608338.0550245	477600494.5617029
Prague	ssp126	2079	Czech Republic	4677668.97535	10.967790895001793	325027.3728967389	162513.68644836944	487541.0593450778	1038787.4837779558	763814.3263073076	1313760.641248738	361711431.1289017	245681024.4798069	477741837.7778946
Prague	ssp126	2080	Czech Republic	4677668.97535	10.967958970466013	324882.07424067793	162441.03712033897	487323.1113609879	1038323.1092731887	763472.8744655658	1313173.3440809448	361549733.4098576	245571196.4294542	477528270.3901548
Prague	ssp126	2081	Czech Republic	4677668.97535	10.965146074167489	324391.87862779986	162195.93931389993	486587.8179416703	1036756.4440944308	762320.9147753008	1311191.9734136916	361004212.1047217	245200668.3742504	476807755.83508927
Prague	ssp126	2082	Czech Republic	4677668.97535	10.95879147053664	323657.889563552	161828.94478177596	485486.834345299	1034410.6150450956	760596.0404743191	1308225.1896160028	360187381.71749693	244645862.22468105	475728901.2102078
Prague	ssp126	2083	Czech Republic	4677668.97535	10.949869747677967	322755.51144639024	161377.75572319512	484133.267169556	1031526.6145826456	758475.4518989865	1304577.7772664342	359183157.1278289	243963774.50290903	474402539.7526432
Prague	ssp126	2084	Czech Republic	4677668.97535	10.940262225512168	321757.19563273113	160878.59781636557	482635.79344906815	1028335.9972421934	756129.4097368922	1300542.5847476292	358072166.8796577	243209169.59173548	472935164.167476
Prague	ssp126	2085	Czech Republic	4677668.97535	10.933046483785056	320869.1565122509	160434.57825612547	481303.7347683471	1025497.824213138	754042.5178037601	1296953.130622645	357083899.65064013	242537920.4013876	471629878.8997899
Prague	ssp126	2086	Czech Republic	4677668.97535	10.9298205473582	320228.86365473445	160114.43182736725	480343.2954820714	1023451.4482405164	752537.8295885967	1294365.0668925606	356371340.4474871	242053937.14853168	470688743.7463408
Prague	ssp126	2087	Czech Republic	4677668.97535	10.930282619028713	319891.23718641273	159945.61859320637	479836.8557795856	1022372.3940477507	751744.4073880356	1293000.3807076	355995607.93008006	241798732.7456233	470192483.11444026
Prague	ssp126	2088	Czech Republic	4677668.97535	10.933341808539828	319873.0691653294	159936.5345826647	479809.6037479571	1022314.3290523764	751701.7125384941	1292926.9455663564	355975389.3840244	241784999.93907988	470165778.8288712
Prague	ssp126	2089	Czech Republic	4677668.97535	10.937200529907765	320101.87539303297	160050.93769651648	480152.81308952434	1023045.5937561396	752239.4071735948	1293851.7803387588	356230019.7166549	241957949.52153772	470502089.9116761
Prague	ssp126	2090	Czech Republic	4677668.97535	10.936891132590004	320480.7557137023	160240.37785685115	480721.13357051305	1024256.495260944	753129.7759271461	1295383.214594884	356651662.1826173	242244336.8018037	471058987.5633388
Prague	ssp126	2091	Czech Republic	4677668.97535	10.933452048566474	320579.0117448826	160289.5058724413	480868.5176172799	1024570.5215366136	753360.677600405	1295780.3654728753	356761007.8335411	242318606.36927924	471203409.2977028
Prague	ssp126	2092	Czech Republic	4677668.97535	10.929173753056515	320632.1703256949	160316.08516284748	480948.25548852334	1024740.4163609426	753485.6002653384	1295995.232456603	356820166.1320267	242358787.76840556	471281544.49557126
Prague	ssp126	2093	Czech Republic	4677668.97535	10.924818921168264	320713.74103744293	160356.87051872147	481070.61155617714	1025001.1163557062	753677.2914379779	1296324.941273502	356910943.2829681	242420445.27082312	471401441.2950069
Prague	ssp126	2094	Czech Republic	4677668.97535	10.920690321975949	320852.5739570717	160426.28697853585	481278.86093557486	1025444.8263667204	754003.5487990129	1296886.1039345695	357065445.51330364	242525386.0135578	471605505.013014
Prague	ssp126	2095	Czech Republic	4677668.97535	10.916786469839174	321042.67538258864	160521.33769129432	481564.0130738941	1026052.3905229224	754450.2871491566	1297654.493896729	357277002.6449333	242669079.489524	471884925.8002376
Prague	ssp126	2096	Czech Republic	4677668.97535	10.912914843265806	321260.8163277092	160630.4081638546	481891.2244915338	1026749.5689832296	754962.9183700494	1298536.2195966654	357519763.9628804	242833967.41997156	472205560.50578177
Prague	ssp126	2097	Czech Republic	4677668.97535	10.908811256637572	321484.0238154982	160742.0119077491	482226.0357232193	1027462.9401144529	755487.4559663457	1299438.4242622957	357768163.6565903	243002685.0383713	472533642.2746223
Prague	ssp126	2098	Czech Republic	4677668.97535	10.904166976267362	321681.0931770705	160840.54658853525	482521.6397655803	1028092.7737942224	755950.5689660327	1300234.9786219648	357987475.1569513	243151645.4235348	472823304.8901966
Paris	ssp126	2024	France	25722812.46525	12.494212084048044	1966553.730772918	983276.865386459	2949830.5961596654	6285105.723551895	4621401.267316523	7948810.179785495	2877492973.6452827	1954445894.873848	3800540052.416773
Paris	ssp126	2025	France	25722812.46525	12.497635046634976	1974265.773362195	987132.8866810974	2961398.6600431297	6309753.411665857	4639524.567400046	7979982.255929157	2888777358.10665	1962110455.3395717	3815444260.873575
Paris	ssp126	2026	France	25722812.46525	12.501687076537362	1982398.4002357828	991199.2001178914	2973597.6003536866	6335745.287154643	4658636.2405539015	8012854.333754637	2900677148.2426925	1970193010.6036568	3831161285.881835
Paris	ssp126	2027	France	25722812.46525	12.506332314601572	1990943.0605784452	995471.5302892228	2986414.5908674225	6363054.021609762	4678716.192359541	8047391.850859493	2913179832.361536	1978685062.495112	3847674602.227008
Paris	ssp126	2028	France	25722812.46525	12.511459916884654	1999861.8806567676	999930.9403283836	2999792.820984786	6391558.570579687	4699675.419543231	8083441.721615676	2926229993.008711	1987548970.465996	3864911015.550973
Paris	ssp126	2029	France	25722812.46525	12.51695978821682	2009088.909237618	1004544.454618809	3013633.3638563342	6421048.153924428	4721358.936708065	8120737.371139554	2939731129.282672	1996719189.3365104	3882743069.228297
Paris	ssp126	2030	France	25722812.46525	12.522730076949788	2018516.4441810064	1009258.2220905032	3027774.6662713746	6451178.555603416	4743513.643825249	8158843.467380371	2953525649.6833816	2006088680.07578	3900962619.290445
Paris	ssp126	2031	France	25722812.46525	12.528655657009674	2027969.1792487807	1013984.5896243906	3041953.768873095	6481389.496880053	4765727.571234456	8197051.422524341	2967357043.3104835	2015483215.785395	3919230870.835189
Paris	ssp126	2032	France	25722812.46525	12.534591293006407	2037215.308929843	1018607.6544649214	3055822.963394716	6510940.127340761	4787455.975984997	8234424.278695292	2980886128.620664	2024672418.152897	3937099839.0880766
Paris	ssp126	2033	France	25722812.46525	12.540850396704467	2046220.4508405104	1023110.2254202552	3069330.676260696	6539720.560887217	4808618.059475064	8270823.062298166	2994062596.758399	2033622116.4828453	3954503077.0335298
Paris	ssp126	2034	France	25722812.46525	12.548533969760934	2054398.7366715684	1027199.3683357842	3081598.105007281	6565858.362403247	4827837.031178047	8303879.693627357	3006029195.81291	2041750049.587073	3970308342.0383415
Paris	ssp126	2035	France	25722812.46525	12.556007272359269	2061284.627662842	1030642.313831421	3091926.941494212	6587865.670011407	4844018.87500753	8331712.46501408	3016104742.000434	2048593544.9718604	3983615939.028664
Paris	ssp126	2036	France	25722812.46525	12.563345870820344	2067538.0928448627	1033769.0464224314	3101307.139267224	6607851.744733128	4858714.518185265	8356988.971279744	3025254912.596145	2054808508.317356	3995701316.874552
Paris	ssp126	2037	France	25722812.46525	12.571596484672796	2074509.2328501372	1037254.6164250688	3111763.8492751378	6630131.508189984	4875096.697197662	8385166.319181095	3035455196.5088453	2061736727.848147	4009173665.169169
Paris	ssp126	2038	France	25722812.46525	12.582208934585015	2083393.267161938	1041696.6335809692	3125089.9007428437	6658524.88185051	4895974.177830402	8421075.58586939	3048454458.0646377	2070566064.2242205	4026342851.904669
Paris	ssp126	2039	France	25722812.46525	12.59537252140146	2094179.1689302027	1047089.5844651014	3141268.7533952408	6692996.623901888	4921321.046985828	8464672.200816715	3064236562.599566	2081285558.4865024	4047187566.7122416
Paris	ssp126	2040	France	25722812.46525	12.609864373686356	2105724.58277646	1052862.29138823	3158586.874164627	6729895.766554536	4948452.769524535	8511338.7635833	3081129997.393934	2092759888.60184	4069500106.185643
Paris	ssp126	2041	France	25722812.46525	12.62403407188778	2116897.5638877247	1058448.7819438623	3175346.345831523	6765604.6141861295	4974709.275135999	8556499.95323502	3097478482.634503	2103864079.0059428	4091092886.262675
Paris	ssp126	2042	France	25722812.46525	12.63719071186993	2127302.954190578	1063651.477095289	3190954.4312858023	6798860.241594049	4999161.942347706	8598558.540839152	3112703816.687657	2114205404.566356	4111202228.808572
Paris	ssp126	2043	France	25722812.46525	12.649776055189204	2137586.460918555	1068793.2304592775	3206379.6913777706	6831726.329096662	5023328.183158455	8640124.47503364	3127750808.738344	2124425596.974473	4131076020.501825
Paris	ssp126	2044	France	25722812.46525	12.662347256753122	2148266.8426288315	1074133.4213144158	3222400.263943184	6865860.829042703	5048427.080177603	8683294.577906573	3143378514.631274	2135040220.85313	4151716808.409032
Paris	ssp126	2045	France	25722812.46525	12.676321042006386	2160453.432737493	1080226.7163687465	3240680.1491061705	6904809.171029988	5077065.566932962	8732552.775125783	3161210128.8209248	2147151779.5853813	4175268478.056088
Paris	ssp126	2046	France	25722812.46525	12.691847347998774	2174142.607956719	1087071.3039783596	3261213.9119350147	6948559.775030621	5109235.128698148	8787884.421361921	3181240349.6544347	2160756672.1915493	4201724027.116912
Paris	ssp126	2047	France	25722812.46525	12.707402212854202	2188124.4577415143	1094062.2288707572	3282186.6866121995	6993245.7669428205	5142092.475692424	8844399.05819204	3201698816.608438	2174652437.4010243	4228745195.815508
Paris	ssp126	2048	France	25722812.46525	12.720057008644954	2199989.653958678	1099994.826979339	3299984.480937929	7031166.934052816	5169975.686802703	8892358.181301681	3219060162.0990305	2186444581.0254693	4251675743.172195
Paris	ssp126	2049	France	25722812.46525	12.72846609556594	2208296.047611236	1104148.0238056178	3312444.0714167883	7057714.168166464	5189495.711886214	8925932.624445377	3231214210.5735497	2194699833.2066607	4267728587.940033
Paris	ssp126	2050	France	25722812.46525	12.733752444259713	2213735.299263384	1106867.649631692	3320602.94889501	7075098.016446627	5202277.953268726	8947918.07962324	3239173010.8677044	2200105596.037549	4278240425.6975
Paris	ssp126	2051	France	25722812.46525	12.737858719570628	2217495.8040302075	1108747.9020151035	3326243.706045225	7087116.589681455	5211115.139470803	8963118.039890816	3244675441.7825646	2203842947.8267045	4285507935.738022
Paris	ssp126	2052	France	25722812.46525	12.74121707168948	2219882.950512145	1109941.4752560726	3329824.425768169	7094745.909837809	5216724.93370339	8972766.885970969	3248168352.818445	2206215396.9335604	4290121308.702953
Paris	ssp126	2053	France	25722812.46525	12.74390647364317	2221490.6703770766	1110745.3351885383	3332236.005565532	7099884.1825260585	5220503.075385976	8979265.289664974	3250520794.321808	2207813218.259733	4293228370.383556
Paris	ssp126	2054	France	25722812.46525	12.745662687138594	2222464.994064042	1111232.497032021	3333697.4910959685	7102998.121029576	5222792.736050325	8983203.506007655	3251946440.3743205	2208781543.152388	4295111337.59585
Paris	ssp126	2055	France	25722812.46525	12.746867826235263	2223084.931156363	1111542.4655781814	3334627.3967344905	7104979.439976694	5224249.58821732	8985709.291734885	3252853542.2751427	2209397663.3662534	4296309421.183673
Paris	ssp126	2056	France	25722812.46525	12.746946742636553	2222652.446913037	1111326.2234565185	3333978.6703694984	7103597.220335045	5223233.250245472	8983961.190423353	3252220724.390803	2208967841.8766327	4295473606.904567
Paris	ssp126	2057	France	25722812.46525	12.746550569512278	2220840.330189761	1110420.1650948804	3331260.49528458	7097805.695287444	5218974.775945784	8976636.61462785	3249569206.1245613	2207166882.139088	4291971530.109654
Paris	ssp126	2058	France	25722812.46525	12.747498305526763	2218594.070522736	1109297.035261368	3327891.105784042	7090626.649391609	5213696.065728266	8967557.233053714	3246282442.9369016	2204934452.423923	4287630433.449498
Paris	ssp126	2059	France	25722812.46525	12.75130377552302	2217684.826805936	1108842.413402968	3326527.2402088484	7087720.706472729	5211559.34299378	8963882.069950394	3244952022.9410057	2204030806.8118386	4285873239.0697865
Paris	ssp126	2060	France	25722812.46525	12.758056374368532	2219047.582544111	1109523.7912720556	3328571.373816113	7092076.073812014	5214761.818978503	8969390.328644158	3246946029.0035152	2205385172.226094	4288506885.78058
Paris	ssp126	2061	France	25722812.46525	12.767511536618503	2223005.2007780746	1111502.6003890373	3334507.8011670345	7104724.621687657	5224062.2218283415	8985387.02154574	3252736879.506288	2209318423.8783336	4296155335.133863
Paris	ssp126	2062	France	25722812.46525	12.7784169751792	2228699.33214528	1114349.66607264	3343048.9982178435	7122923.065537278	5237443.430541236	9008402.700532056	3261068623.889245	2214977497.16038	4307159750.617721
Paris	ssp126	2063	France	25722812.46525	12.788126963925531	2233850.7788327592	1116925.3894163796	3350776.168249075	7139387.089150486	5249549.33025683	9029224.848042876	3268606303.341066	2220097227.0073023	4317115379.6744585
Paris	ssp126	2064	France	25722812.46525	12.794296253836924	2236514.650927379	1118257.3254636894	3354771.9763910025	7147900.8243648615	5255809.429679187	9039992.219049336	3272504123.7336545	2222744697.960334	4322263549.506635
Paris	ssp126	2065	France	25722812.46525	12.79704230154876	2236787.2398469187	1118393.6199234594	3355180.8597703315	7148772.018551747	5256450.013640107	9041094.023462083	3272902980.214627	2223015608.5825186	4322790351.846316
Paris	ssp126	2066	France	25722812.46525	12.797906408854844	2235827.1291239457	1117913.5645619729	3353740.693685872	7145703.504681128	5254193.753441121	9037213.255919777	3271498130.799119	2222061409.146352	4320934852.451473
Paris	ssp126	2067	France	25722812.46525	12.798813418496888	2234979.129388862	1117489.564694431	3352468.6940832124	7142993.297527732	5252200.9540636735	9033785.640990574	3270257323.979958	2221218630.4441104	4319296017.515417
Paris	ssp126	2068	France	25722812.46525	12.800860108337549	2235251.8823039206	1117625.9411519603	3352877.823455829	7143865.015844292	5252841.923414062	9034888.108273285	3270656420.421802	2221489704.05213	4319823136.791071
Paris	ssp126	2069	France	25722812.46525	12.804216738694707	2236964.349947557	1118482.1749737784	3355446.5249212715	7149338.06243334	5256866.222376599	9041809.902488828	3273162130.555735	2223191628.2374754	4323132632.873614
Paris	ssp126	2070	France	25722812.46525	12.808159967269448	2239830.325641978	1119915.162820989	3359745.4884629026	7158497.720752719	5263601.265258496	9053394.17624571	3277355672.1784725	2226039958.4626417	4328671385.893911
Paris	ssp126	2071	France	25722812.46525	12.81275205348908	2244124.9886979708	1122062.4943489854	3366187.483046888	7172223.463879665	5273693.723440078	9070753.204318017	3283639692.072976	2230308179.792321	4336971204.353242
Paris	ssp126	2072	France	25722812.46525	12.817361119967924	2249024.227862279	1124512.1139311397	3373536.3417933555	7187881.432248806	5285206.935476203	9090555.929020168	3290808337.4300327	2235177254.927597	4346439419.932076
Paris	ssp126	2073	France	25722812.46525	12.821281414723211	2253609.420933357	1126804.7104666787	3380414.131399972	7202535.7093039695	5295982.139193248	9109089.279413467	3297517465.5043707	2239734217.513841	4355300713.494531
Paris	ssp126	2074	France	25722812.46525	12.82414416398854	2257097.483831782	1128548.741915891	3385646.22574761	7213683.558327337	5304179.087004546	9123188.0296489	3302621255.105846	2243200804.826565	4362041705.384748
Paris	ssp126	2075	France	25722812.46525	12.825874171133602	2259090.444466362	1129545.222233181	3388635.66669948	7220053.060515453	5308862.544495811	9131243.576533869	3305537387.084867	2245181495.041094	4365893279.1282215
Paris	ssp126	2076	France	25722812.46525	12.826628438792383	2260045.204610381	1130022.6023051904	3390067.806915508	7223104.473935722	5311106.230834257	9135102.717035994	3306934407.447391	2246130376.841203	4367738438.053215
Paris	ssp126	2077	France	25722812.46525	12.827708705237187	2261166.0514421845	1130583.0257210922	3391749.077163206	7226686.70041017	5313740.220888959	9139633.17993013	3308574448.5164857	2247244322.753237	4369904574.279354
Paris	ssp126	2078	France	25722812.46525	12.830127974823265	2263152.0926605538	1131576.0463302769	3394728.138990758	7233034.0881440705	5318407.417752136	9147660.758534797	3311480455.8946776	2249218136.1535826	4373742775.635371
Paris	ssp126	2079	France	25722812.46525	12.833330140540983	2265331.6442602742	1132665.8221301371	3397997.4663903574	7239999.935056777	5323529.364011495	9156470.506100869	3314669610.7678804	2251384268.515029	4377954953.020344
Paris	ssp126	2080	France	25722812.46525	12.83533887790629	2266195.5029888176	1133097.7514944088	3399293.2544831783	7242760.827553239	5325559.432023574	9159962.223081645	3315933622.720724	2252242808.568796	4379624436.872274
Paris	ssp126	2081	France	25722812.46525	12.834354606991042	2264754.7353849267	1132377.367692463	3397132.103077327	7238156.1342911795	5322173.628154428	9154138.640426714	3313825468.444554	2250810911.598564	4376840025.29015
Paris	ssp126	2082	France	25722812.46525	12.8302438433431	2261576.0028693164	1130788.0014346582	3392364.004303912	7227996.9051712975	5314703.606742743	9141290.203598617	3309174296.022647	2247651750.158519	4370696841.886386
Paris	ssp126	2083	France	25722812.46525	12.822953477538388	2256353.416640802	1128176.708320401	3384530.1249611364	7211305.519584958	5302430.529105733	9120180.510062952	3301532524.0529084	2242461318.768206	4360603729.337219
Paris	ssp126	2084	France	25722812.46525	12.81307027769508	2249090.760830601	1124545.3804153006	3373636.14124584	7188094.07161557	5285363.287951771	9090824.855278138	3290905689.536854	2235243378.2604003	4346568000.8129225
Paris	ssp126	2085	France	25722812.46525	12.80330534068513	2241847.4117085678	1120923.7058542836	3362771.117562786	7164944.327821544	5268341.417514981	9061547.238126872	3280307104.8767138	2228044625.571791	4332569584.181245
Paris	ssp126	2086	France	25722812.46525	12.796095883213242	2236821.4067632863	1118410.7033816432	3355232.110144869	7148881.216016423	5256530.305893565	9041232.126138046	3272952973.7948904	2223049565.137285	4322856382.452105
Paris	ssp126	2087	France	25722812.46525	12.791309311792466	2233951.129962549	1116975.5649812743	3350926.6949437438	7139707.8113612505	5249785.155411825	9029630.467309466	3268753138.7243743	2220196960.2871985	4317309317.16116
Paris	ssp126	2088	France	25722812.46525	12.788239209504829	2232479.323621956	1116239.661810978	3348718.9854328493	7135003.918296707	5246326.4105114	9023681.426080763	3266599568.070617	2218734215.6820498	4314464920.458794
Paris	ssp126	2089	France	25722812.46525	12.786273587127289	2231913.694284058	1115956.847142029	3347870.5414260305	7133196.166932829	5244997.181567382	9021395.15229702	3265771930.1474924	2218172068.8562803	4313371791.438308
Paris	ssp126	2090	France	25722812.46525	12.78331413571435	2232238.877555188	1116119.4387775937	3348358.316332726	7134235.452667359	5245761.36225455	9022709.543078942	3266247743.527617	2218495250.012947	4314000237.041886
Paris	ssp126	2091	France	25722812.46525	12.77882692539051	2231718.314557452	1115859.157278726	3347577.4718361106	7132571.733326648	5244538.039209809	9020605.427442104	3265486047.3965106	2217977892.059259	4312994202.733363
Paris	ssp126	2092	France	25722812.46525	12.773960744957456	2231087.985217361	1115543.9926086804	3346631.97782599	7130557.200755822	5243056.765260571	9018057.636249326	3264563739.391941	2217351443.5813704	4311776035.202063
Paris	ssp126	2093	France	25722812.46525	12.769205374612664	2230689.3211903395	1115344.6605951698	3346033.981785355	7129283.07052451	5242119.904796638	9016446.236251364	3263980407.7905955	2216955234.0810685	4311005581.499637
Paris	ssp126	2094	France	25722812.46525	12.764791989560877	2230685.5430461946	1115342.7715230973	3346028.3145691054	7129270.995576278	5242111.026158575	9016430.964993374	3263974879.549361	2216951479.198356	4310998279.900463
Paris	ssp126	2095	France	25722812.46525	12.760705816714264	2231037.558975455	1115518.7794877274	3346556.338463495	7130396.03848666	5242938.263592835	9017853.813380824	3264489954.905817	2217301327.808316	4311678582.003607
Paris	ssp126	2096	France	25722812.46525	12.756811006942735	2231612.569865968	1115806.2849329838	3347418.854798354	7132233.773290595	5244289.539183596	9020178.00739785	3265331320.066308	2217872798.42506	4312789841.708056
Paris	ssp126	2097	France	25722812.46525	12.75300328249845	2232327.9579193494	1116163.9789596747	3348491.936879164	7134520.153512374	5245970.701110759	9023069.605911627	3266378087.345979	2218583781.9203773	4314172392.771466
Paris	ssp126	2098	France	25722812.46525	12.749147601756896	2233080.6136581325	1116540.3068290662	3349620.9204868814	7136925.641250504	5247739.442096203	9026111.840405189	3267479385.298913	2219331803.6472893	4315626966.951805
Oslo	ssp126	2024	Norway	2265279.93225	5.112400551650043	107288.44607856336	53644.22303928168	160932.6691178122	342893.8736671088	252127.84828462556	433659.8990494607	212158402.6072685	144101870.21707967	280214934.9974858
Oslo	ssp126	2025	Norway	2265279.93225	5.119235979601332	107757.86499266115	53878.93249633058	161636.79748895345	344394.1365166156	253230.9827327784	435557.2903002655	213086658.82319292	144732358.8289415	281440958.8175117
Oslo	ssp126	2026	Norway	2265279.93225	5.126945930723212	108260.14080452402	54130.07040226201	162390.21120675516	345999.410011232	254411.33089065863	437587.4891318357	214079888.17646828	145406978.3849049	282752797.9680622
Oslo	ssp126	2027	Norway	2265279.93225	5.13556007706222	108799.78135896088	54399.89067948044	163199.67203844356	347724.1012233123	255679.48619357756	439768.7162529767	215147004.7412206	146131783.48725444	284162225.99521184
Oslo	ssp126	2028	Norway	2265279.93225	5.145074987287089	109377.50016979102	54688.75008489551	164066.25025468308	349570.4905426968	257037.12539905548	442103.8556863067	216289419.46099684	146907732.47469568	285671106.4472769
Oslo	ssp126	2029	Norway	2265279.93225	5.155423588217385	109988.40461776704	54994.20230888353	164982.60692664798	351522.94115843985	258472.75085179173	444573.1314650554	217497457.38645923	147728253.9445801	287266660.8283599
Oslo	ssp126	2030	Norway	2265279.93225	5.166483613698457	110620.19652595044	55310.098262975225	165930.29478892262	353542.1480969845	259957.46183602116	447126.8343579187	218746799.3885045	148576829.8992602	288916768.8777744
Oslo	ssp126	2031	Norway	2265279.93225	5.178015520266533	111251.95437409302	55625.97718704651	166877.93156113796	355561.24617964315	261442.09277915972	449680.3995801116	219996074.0382506	149425360.10702825	290566787.9695035
Oslo	ssp126	2032	Norway	2265279.93225	5.18974102828411	111856.07447748774	55928.03723874387	167784.11171623215	357492.0140300974	262861.7750221424	452122.2530380392	221190696.2068469	150236769.34928218	292144623.0644424
Oslo	ssp126	2033	Norway	2265279.93225	5.201799517569827	112410.66203228962	56205.33101614481	168615.9930484352	359264.4758552428	264165.055775923	454363.89593454165	222287369.8379137	150981650.15208137	293593089.5237773
Oslo	ssp126	2034	Norway	2265279.93225	5.220135878057047	113139.38567361976	56569.692836809874	169709.07851042986	361593.47661293455	265877.55633304786	457309.3968927952	223728390.27708983	151960417.6095773	295496362.9446365
Oslo	ssp126	2035	Norway	2265279.93225	5.238459078383426	113903.5697040482	56951.784852024095	170855.35455607146	364035.8087741826	267673.3888045558	460398.2287437901	225239532.1485549	152986812.82732615	297492251.46981525
Oslo	ssp126	2036	Norway	2265279.93225	5.25806030168516	114721.90305069252	57360.95152534627	172082.85457603782	366651.2021500574	269596.47216916963	463705.9321309248	226857752.02189565	154085937.3838139	299629566.6600102
Oslo	ssp126	2037	Norway	2265279.93225	5.278533241891227	115540.136418969	57770.0682094845	173310.2046284524	369266.2759950682	271519.3205846194	467013.2314054979	228475774.19220784	155184927.656786	301766620.7276632
Oslo	ssp126	2038	Norway	2265279.93225	5.298071376847971	116314.5897620441	58157.29488102205	174471.8846430634	371741.42887953576	273339.285940844	470143.57181820576	230007223.19875097	156225115.85236543	303789330.5451705
Oslo	ssp126	2039	Norway	2265279.93225	5.313494013967028	116994.00262038936	58497.00131019468	175491.00393058322	373912.83237480704	274935.9061579573	472889.7585916411	231350733.632597	157137652.7294993	305563814.535727
Oslo	ssp126	2040	Norway	2265279.93225	5.323260175217617	117575.90863165466	58787.95431582733	176363.8629474796	375772.6039868103	276303.3852844279	475241.8226891721	232501428.3656251	157919225.65350643	307083631.07777566
Oslo	ssp126	2041	Norway	2265279.93225	5.32949136833418	118124.81227803556	59062.40613901778	177187.2184170521	377526.90004064445	277593.3088534239	477460.49122784496	233586862.30616447	158656472.25277737	308517252.3595855
Oslo	ssp126	2042	Norway	2265279.93225	5.333261767597996	118649.78385580804	59324.89192790401	177974.6757837102	379204.7092032047	278826.99206118856	479582.4263452021	234624971.58470324	159361575.07542792	309888368.09401673
Oslo	ssp126	2043	Norway	2265279.93225	5.334283065762377	119075.34115119556	59537.67057559778	178613.0117267898	380564.790319262	279827.0517053484	481302.5289331565	235466493.28911084	159933152.01955467	310999834.55870306
Oslo	ssp126	2044	Norway	2265279.93225	5.332532381213446	119362.54575187423	59681.27287593712	179043.8186278072	381482.69622303214	280501.9825169426	482463.4099291045	236034428.3420321	160318903.90249723	311749952.7816028
Oslo	ssp126	2045	Norway	2265279.93225	5.328826939619144	119537.8308291773	59768.91541458865	179306.74624376278	382042.9073300876	280913.9024486055	483171.91221156006	236381047.2312072	160554333.79624242	312207760.6662155
Oslo	ssp126	2046	Norway	2265279.93225	5.32472720533575	119665.36636715982	59832.68318357991	179498.04955073676	382450.5109094829	281213.61096286203	483687.4108560852	236633243.4089237	160725630.05613086	312540856.7617579
Oslo	ssp126	2047	Norway	2265279.93225	5.322239895268147	119877.59894980838	59938.79947490419	179816.39842470968	383128.80624362704	281712.35753208585	484545.2549551505	237052924.44040227	161010685.0941942	313095163.7866514
Oslo	ssp126	2048	Norway	2265279.93225	5.321466179529643	120224.22486662962	60112.11243331481	180336.3372999422	384236.622673787	282526.9284366191	485946.31691095	237738362.6539561	161476247.27451745	314000478.0334416
Oslo	ssp126	2049	Norway	2265279.93225	5.322232327531788	120652.40606153666	60326.20303076833	180978.6090923025	385605.0897727115	283533.154244647	487677.0253007646	238585073.00961995	162051348.44554606	315118797.5737396
Oslo	ssp126	2050	Norway	2265279.93225	5.324915574940928	121161.14161393068	60580.57080696534	181741.71242089092	387231.0085981615	284728.68279276934	489733.3344035259	239591076.22888812	162734644.24509698	316447508.2127195
Oslo	ssp126	2051	Norway	2265279.93225	5.329639239501262	121725.9103841764	60862.9551920882	182588.86557626133	389036.0095878701	286055.8894028502	492016.1297728644	240707882.78651264	163493199.70011303	317922565.87296253
Oslo	ssp126	2052	Norway	2265279.93225	5.336593290392513	122329.82498880965	61164.91249440482	183494.7374832106	390966.1206642713	287475.0887237393	494457.1526047899	241902098.5899246	164304332.93169093	319499864.2481965
Oslo	ssp126	2053	Norway	2265279.93225	5.346404734864223	122981.60054123678	61490.80027061839	184472.40081185236	393049.19532983087	289006.7612719442	497091.62938770215	243190957.41038147	165179749.43271646	321202165.3880853
Oslo	ssp126	2054	Norway	2265279.93225	5.357893171718837	123629.86927176932	61814.93463588467	185444.8039076532	395121.0621926136	290530.19278869894	499711.9315965231	244472881.63761693	166050455.83109975	322895307.44417435
Oslo	ssp126	2055	Norway	2265279.93225	5.371094620899293	124345.94201197904	62172.97100598952	186518.9130179681	397409.63067032734	292212.9637281936	502606.297612449	245888885.45038936	167012231.53805882	324765539.3627514
Oslo	ssp126	2056	Norway	2265279.93225	5.3855323850431605	125158.58352165368	62579.29176082683	187737.8752824832	400006.8329352335	294122.671275922	505890.9945945426	247495849.9548295	168103711.24197617	326887988.6677001
Oslo	ssp126	2057	Norway	2265279.93225	5.400948258471704	126025.89413714944	63012.94706857472	189038.8412057305	402778.7576623974	296160.851222352	509396.6641023884	249210920.32330507	169268618.42743257	329153222.2192166
Oslo	ssp126	2058	Norway	2265279.93225	5.417163031019088	126894.35246469534	63447.17623234767	190341.52869704796	405554.3504772204	298201.72829207644	512906.9726623406	250928260.24421343	170435067.13443223	331421453.3540288
Oslo	ssp126	2059	Norway	2265279.93225	5.433603628322999	127793.228094376	63896.614047188006	191689.84214156464	408427.1569896796	300314.08602183324	516540.2279574946	252705749.1044453	171642370.10193962	333769128.1069764
Oslo	ssp126	2060	Norway	2265279.93225	5.450060334796916	128757.46149522456	64378.73074761228	193136.19224283568	411508.8469387858	302580.0345138186	520437.65936372255	254612480.21614096	172937456.77218306	336287503.6601263
Oslo	ssp126	2061	Norway	2265279.93225	5.4674268386984295	129764.66478506757	64882.33239253378	194646.9971776018	414727.8686531239	304946.9622449504	524508.7750612674	256604182.48124683	174290257.40505832	338918107.5574622
Oslo	ssp126	2062	Norway	2265279.93225	5.486808760682518	130808.60517128656	65404.30258564328	196212.90775692835	418064.3021274776	307400.2221525662	528728.3821023615	258668530.81373373	175692400.57655331	341644661.0509434
Oslo	ssp126	2063	Norway	2265279.93225	5.507384082967466	131803.11363067187	65901.55681533593	197704.6704460078	421242.7511636713	309737.31703212	532748.1852951895	260635129.5840064	177028150.456264	344242108.7117721
Oslo	ssp126	2064	Norway	2265279.93225	5.527481047068011	132687.10721123798	66343.55360561899	199030.66081685512	424067.994647164	311814.70194644143	536321.2873478642	262383189.81624115	178215464.96099532	346550914.67150617
Oslo	ssp126	2065	Norway	2265279.93225	5.545167612260788	133449.02041392424	66724.51020696212	200173.5306208729	426503.06924292695	313605.1979727502	539400.9405130867	263889841.2210785	179238810.17162046	348540872.2705466
Oslo	ssp126	2066	Norway	2265279.93225	5.559456016895183	134098.71353016054	67049.35676508027	201148.070295242	428579.4884424512	315131.9767959204	542027.0000889275	265174582.1113073	180111429.6990639	350237734.5235517
Oslo	ssp126	2067	Norway	2265279.93225	5.570650583344871	134635.59935158087	67317.79967579043	201953.39902736852	430295.3755276629	316393.6584762438	544197.0925791101	266236251.30698425	180832534.8486591	351639967.7653344
Oslo	ssp126	2068	Norway	2265279.93225	5.579417579695307	135106.30569355964	67553.15284677982	202659.45854034155	431799.7529966743	317499.8183799131	546099.6876134084	267167053.35755023	181464752.6380101	352869354.0771296
Oslo	ssp126	2069	Norway	2265279.93225	5.586238775647849	135461.8135546701	67730.90677733505	203192.72033200436	432935.9561207657	318335.2618535098	547536.6503879895	267870055.24343428	181942244.38604987	353797866.10085326
Oslo	ssp126	2070	Norway	2265279.93225	5.590368358099919	135654.77739921873	67827.38869960936	203482.1660988289	433552.6685679488	318788.7268882025	548316.6102476725	268251633.15342304	182201419.0865933	354301847.22029084
Oslo	ssp126	2071	Norway	2265279.93225	5.592087991776991	135738.30048295556	67869.15024147778	203607.4507244308	433819.6083435676	318985.00613498467	548654.210552132	268416796.54868144	182313601.0876615	354519992.0097389
Oslo	ssp126	2072	Norway	2265279.93225	5.5907047795140326	135713.4831357148	67856.7415678574	203570.2247035696	433740.29210178426	318926.68536896753	548553.8988345831	268367721.28531316	182280268.2705505	354455174.30011374
Oslo	ssp126	2073	Norway	2265279.93225	5.5857970078176535	135551.82975114515	67775.91487557258	203327.7446267153	433223.6478847017	318546.79991523	547900.4958541543	268048058.4968222	182063147.4537724	354032969.5399095
Oslo	ssp126	2074	Norway	2265279.93225	5.57707413185368	135219.33904655094	67609.66952327547	202829.00856982305	432161.00759281736	317765.4467594315	546556.5684261823	267390572.072638	181616570.6403968	353164573.5049166
Oslo	ssp126	2075	Norway	2265279.93225	5.564868070782578	134727.11347228388	67363.55673614194	202090.67020842404	430587.8546574618	316608.71665990667	544566.9926549995	266417216.6427115	180955449.81692505	351878983.4685356
Oslo	ssp126	2076	Norway	2265279.93225	5.550100391530087	134104.94132690696	67052.47066345348	201157.41199035785	428599.39248083526	315146.61211826606	542052.1728433777	265186897.31817123	180119794.41298518	350254000.2234023
Oslo	ssp126	2077	Norway	2265279.93225	5.5346585368158925	133446.95430803794	66723.47715401897	200170.43146205548	426496.4659685301	313600.3426239293	539392.5893131121	263885755.5833313	179236035.13169184	348535476.0350068
Oslo	ssp126	2078	Norway	2265279.93225	5.520015584658942	132865.0202659139	66432.51013295694	199297.53039886948	424636.6047699018	312232.79762493784	537040.4119148527	262735005.42045316	178454424.55871603	347015586.2822272
Oslo	ssp126	2079	Norway	2265279.93225	5.506914670513919	132401.54676863016	66200.77338431508	198602.3201529422	423155.3434725832	311143.6349063184	535167.052038829	261818506.01694065	177831921.38903058	345805090.64489114
Oslo	ssp126	2080	Norway	2265279.93225	5.494499898634374	132017.8796158735	66008.93980793675	198026.8194238084	421929.1432523731	310242.0170973416	533616.2694073862	261059820.31277716	177316608.17242685	344803032.4531659
Oslo	ssp126	2081	Norway	2265279.93225	5.482558332455312	131681.18148161462	65840.59074080731	197521.7722224196	420853.0560152816	309450.7764818347	532255.3355487115	260394013.87288284	176864380.25209746	343923647.4937056
Oslo	ssp126	2082	Norway	2265279.93225	5.471801313372205	131410.81735458202	65705.40867729101	197116.22603186968	419988.9722652829	308815.42078329896	531162.5237472336	259859380.1503328	176501247.24226168	343217513.05843747
Oslo	ssp126	2083	Norway	2265279.93225	5.4630808800232	131245.4568428286	65622.7284214143	196868.18526424133	419460.4800697224	308426.82358069334	530494.1365587371	259532386.6733128	176279147.28765997	342785626.0589982
Oslo	ssp126	2084	Norway	2265279.93225	5.456989286140697	131183.01980701016	65591.50990350508	196774.5297105073	419260.93130323966	308280.0965465105	530241.7660599508	259408920.0534912	176195286.4996467	342622553.60736555
Oslo	ssp126	2085	Norway	2265279.93225	5.452794684801006	131152.11656606698	65576.05828303349	196728.17484909896	419162.1645451922	308207.4739302988	530116.8551600596	259347810.1905608	176153779.5622471	342541840.81891006
Oslo	ssp126	2086	Norway	2265279.93225	5.449615109655284	131165.2642648033	65582.63213240165	196747.89639720612	419204.1845903496	308238.3710223292	530169.9981583655	259373809.2134302	176171438.57443753	342576179.85244817
Oslo	ssp126	2087	Norway	2265279.93225	5.447106862251897	131217.10294037563	65608.55147018781	196825.6544105644	419369.86099748063	308360.1919099213	530379.5300850326	259476318.0203259	176241064.432319	342711571.6083762
Oslo	ssp126	2088	Norway	2265279.93225	5.445931948769938	131339.50655353398	65669.75327676699	197009.2598303016	419761.0629451364	308647.84040084627	530874.285489404	259718366.031926	176405467.8720416	343031264.1918531
Oslo	ssp126	2089	Norway	2265279.93225	5.445811713897102	131505.77302531453	65752.88651265726	197258.65953797303	420292.4505889461	309038.5666095287	531546.3345683475	260047151.00691617	176628784.64485192	343465517.36901706
Oslo	ssp126	2090	Norway	2265279.93225	5.444379916577158	131505.30381042085	65752.65190521043	197257.95571563105	420290.9509781543	309037.4639545325	531544.4380017482	260046223.15414432	176628154.4302657	343464291.87805766
Oslo	ssp126	2091	Norway	2265279.93225	5.442294423372333	131460.98152409712	65730.49076204856	197191.47228614247	420149.29695106455	308933.3065816687	531365.2873204199	259958577.6917484	176568624.02801788	343348531.3555047
Oslo	ssp126	2092	Norway	2265279.93225	5.439889552526831	131397.87511496103	65698.93755748052	197096.8126724401	419947.6088674535	308785.006520192	531110.2112146767	259833787.4142702	176483864.18749934	343183710.6410774
Oslo	ssp126	2093	Norway	2265279.93225	5.437277334074143	131318.7986081661	65659.39930408305	196978.1979122484	419694.8803517326	308599.1767292195	530790.5839742002	259677416.9384344	176377654.49822664	342977179.378654
Oslo	ssp126	2094	Norway	2265279.93225	5.434486712414687	131224.10139906648	65612.05069953324	196836.1520985892	419392.22807144537	308376.6382877967	530407.8178550353	259490157.178872	176250464.24211106	342729850.1156804
Oslo	ssp126	2095	Norway	2265279.93225	5.431554187386685	131116.26092070786	65558.13046035393	196674.3913810784	419047.5699026695	308123.21316370566	529971.926641507	259276907.155616	176105620.92315927	342448193.38811165
Oslo	ssp126	2096	Norway	2265279.93225	5.42849768590576	130994.17364836537	65497.08682418268	196491.2604725324	418657.3789802357	307836.30807367194	529478.4498866954	259035484.6946925	175941642.36890915	342129327.02048266
Oslo	ssp126	2097	Norway	2265279.93225	5.425337943055899	130859.43199769418	65429.71599884709	196289.14799654696	418226.7446646956	307519.665194589	528933.8241347442	258769038.73138076	175760667.39380658	341777410.0688915
Oslo	ssp126	2098	Norway	2265279.93225	5.422008403392085	130708.8924338284	65354.446216914206	196063.3386507796	417745.6202186477	307165.89721954404	528325.3432176098	258471353.0572039	175558473.83534253	341384232.2791589
New_York	ssp126	2024	United States	148138773.6714	12.96260446317921	1976601.787843444	988300.8939217218	2964902.6817644187	6317219.313945816	4645014.201430938	7989424.426462561	3410207371.9639897	2316275264.56117	4504139479.36657
New_York	ssp126	2025	United States	148138773.6714	12.994433685458583	2014007.5156609404	1007003.7578304702	3021011.2734905565	6436768.020052177	4732917.661802828	8140618.378302649	3474743025.8029056	2360109061.854336	4589376989.751826
New_York	ssp126	2026	United States	148138773.6714	13.025683640836396	2050379.441721268	1025189.720860634	3075569.1625815146	6553012.695740679	4818391.688043814	8287633.703436027	3537495073.861589	2402731401.454938	4672258746.267264
New_York	ssp126	2027	United States	148138773.6714	13.056400887639644	2085753.2404611455	1042876.6202305728	3128629.860691757	6666067.356513721	4901520.115083095	8430614.597942578	3598525064.8182354	2444184088.3541665	4752866041.282408
New_York	ssp126	2028	United States	148138773.6714	13.08665220510194	2120261.898802401	1060130.9494012005	3180392.8482032213	6776357.028572224	4982615.46218551	8570098.594958784	3658062439.415557	2484622962.9014554	4831501915.928825
New_York	ssp126	2029	United States	148138773.6714	13.116474854418575	2154035.548962771	1077017.7744813857	3231053.323443908	6884297.6144844	5061983.540061659	8706611.688907025	3716331713.2081184	2524200520.17249	4908462906.24328
New_York	ssp126	2030	United States	148138773.6714	13.14593987558193	2187197.2006070507	1093598.600303525	3280795.8009104454	6990282.253140085	5139913.42142615	8840651.084853644	3773545113.297021	2563060908.697989	4984029317.895406
New_York	ssp126	2031	United States	148138773.6714	13.175152907414706	2219947.8686370584	1109973.9343185292	3329921.8029554137	7094953.388164082	5216877.491296657	8973029.285030894	3830049448.2822304	2601439687.227066	5058659209.336864
New_York	ssp126	2032	United States	148138773.6714	13.204191440089378	2252526.263944917	1126263.1319724584	3378789.3959172056	7199073.93956808	5293436.720270172	9104711.15886539	3886256563.204916	2639616588.449567	5132896537.959698
New_York	ssp126	2033	United States	148138773.6714	13.232574633613442	2284397.8308005915	1142198.9154002958	3426596.7462007403	7300935.467238779	5368334.9023810085	9233536.032096012	3941244195.471442	2676965194.7316422	5205523196.210669
New_York	ssp126	2034	United States	148138773.6714	13.253703164904424	2307124.088911721	1153562.0444558605	3460686.1333673936	7373568.588161867	5421741.608942093	9325395.5673811	3980453536.181488	2703596896.5961847	5257310175.766245
New_York	ssp126	2035	United States	148138773.6714	13.271683026092823	2326748.9576540818	1163374.4788270409	3490123.4364809203	7436289.668662418	5467860.050486656	9404719.2868377	4014312086.988557	2726594244.0223446	5302029929.95424
New_York	ssp126	2036	United States	148138773.6714	13.286740242317876	2343512.9232522976	1171756.4616261488	3515269.384878282	7489867.302714396	5507255.369642487	9472479.23578575	4043234755.893388	2746239050.1183124	5340230461.667881
New_York	ssp126	2037	United States	148138773.6714	13.298747532529374	2356495.366368671	1178247.6831843357	3534743.0495528206	7531359.190914312	5537764.110965936	9524954.270862112	4065633209.387578	2761452489.69374	5369813929.080833
New_York	ssp126	2038	United States	148138773.6714	13.308331748726244	2365396.880048462	1182698.440024231	3548095.320072527	7559808.428634936	5558682.668113478	9560934.189155856	4080990884.241029	2771883703.5479608	5390098064.933538
New_York	ssp126	2039	United States	148138773.6714	13.31700026480048	2371290.41129403	1185645.205647015	3556935.6169408616	7578644.154495774	5572532.46654056	9584755.842450436	4091158923.056004	2778790021.6182003	5403527824.493253
New_York	ssp126	2040	United States	148138773.6714	13.326726353377762	2377328.830979134	1188664.415489567	3565993.2464685235	7597942.94380936	5586722.752800566	9609163.134817649	4101576936.158991	2785866126.800171	5417287745.517311
New_York	ssp126	2041	United States	148138773.6714	13.338394561567792	2385645.364449748	1192822.682224874	3578468.04667444	7624522.584781432	5606266.606456481	9642778.56310582	4115925351.669456	2795611833.236001	5436238870.102331
New_York	ssp126	2042	United States	148138773.6714	13.352672154939237	2397922.485172632	1198961.2425863158	3596883.727758764	7663760.262611725	5635117.840155245	9692402.6850677	4137106920.892508	2809998742.7416706	5464215099.042847
New_York	ssp126	2043	United States	148138773.6714	13.370504623894032	2415153.8537176885	1207576.9268588442	3622730.780576365	7718831.716481791	5675611.55623614	9762051.876726847	4166835994.498947	2830191273.6707296	5503480715.326638
New_York	ssp126	2044	United States	148138773.6714	13.391483695901274	2436446.134844636	1218223.0674223178	3654669.2022667695	7786881.846963455	5725648.416884461	9848115.277041938	4203571311.906638	2855142573.6259074	5552000050.186849
New_York	ssp126	2045	United States	148138773.6714	13.414466254441349	2459998.3411083915	1229999.1705541958	3689997.511662393	7862154.698182433	5780996.101604287	9943313.294760035	4244205651.064207	2882742160.51796	5605669141.609915
New_York	ssp126	2046	United States	148138773.6714	13.437866031524916	2483186.4022802515	1241593.2011401255	3724779.6034202063	7936263.741687758	5835488.045358179	10037039.43801676	4284211735.059588	2909915025.0048046	5658508445.113811
New_York	ssp126	2047	United States	148138773.6714	13.461277490298448	2505511.531261296	1252755.765630648	3758267.296891757	8007614.853911117	5887952.098463619	10127277.609358136	4322729012.489676	2936076664.822686	5709381360.156137
New_York	ssp126	2048	United States	148138773.6714	13.484721515713186	2528207.301623881	1264103.6508119404	3792310.952435654	8080150.535989893	5941287.1588157285	10219013.913163727	4361885753.052665	2962672639.704577	5761098866.400198
New_York	ssp126	2049	United States	148138773.6714	13.50897925952755	2552660.462410564	1276330.231205282	3828990.6936156633	8158302.8378641615	5998752.086664409	10317853.58906341	4404074498.249344	2991328007.6289	5816820988.869158
New_York	ssp126	2050	United States	148138773.6714	13.534938455075068	2579921.542275055	1289960.7711375274	3869882.3134124367	8245429.249111191	6062815.624345992	10428042.87387583	4451107712.573769	3023273827.6538453	5878941597.493135
New_York	ssp126	2051	United States	148138773.6714	13.561850742696969	2608755.134851508	1304377.567425754	3913132.7022770634	8337581.410985386	6130574.566900603	10544588.255069667	4500853964.231063	3057062392.2924085	5944645536.16919
New_York	ssp126	2052	United States	148138773.6714	13.587282929419064	2636239.7259683805	1318119.8629841902	3954359.588952372	8425422.164194915	6195163.3560253	10655680.972364107	4548272799.840055	3089270133.3518844	6007275466.327633
New_York	ssp126	2053	United States	148138773.6714	13.609179141801617	2660862.3994222474	1330431.1997111237	3991293.599133202	8504116.228553541	6253026.6386418855	10755205.818464752	4590754003.209547	3118124144.220096	6063383862.198447
New_York	ssp126	2054	United States	148138773.6714	13.62598122441302	2679891.043992936	1339945.521996468	4019836.5659892056	8564931.776601495	6297743.953382983	10832119.599819364	4623583895.599873	3140422808.0219364	6106744983.177283
New_York	ssp126	2055	United States	148138773.6714	13.638207843794287	2693573.1844661566	1346786.5922330783	4040359.776699069	8608659.89755395	6329896.983495078	10887422.81161231	4647189528.556937	3156456185.9837213	6137922871.129603
New_York	ssp126	2056	United States	148138773.6714	13.647713453744016	2704968.180763749	1352484.0903818745	4057452.271145492	8645078.305721033	6356675.224794476	10933481.386647169	4666849179.082667	3169809380.4542537	6163888977.710567
New_York	ssp126	2057	United States	148138773.6714	13.656232811974816	2716720.2788908454	1358360.139445423	4075080.418336053	8682638.011335181	6384292.65539302	10980983.367276754	4687124933.11445	3183581043.702676	6190668822.525658
New_York	ssp126	2058	United States	148138773.6714	13.663620940102309	2727814.3938913327	1363907.1969456663	4091721.590836779	8718094.802876737	6410363.825644221	11025825.780108728	4706265476.744735	3196581651.268616	6215949302.220441
New_York	ssp126	2059	United States	148138773.6714	13.66876855778968	2735664.350561256	1367832.1752806278	4103496.525841665	8743183.264393644	6428811.223818479	11057555.304968558	4719808912.89359	3205780600.988315	6233837224.798302
New_York	ssp126	2060	United States	148138773.6714	13.671366699883745	2739051.487075629	1369525.7435378146	4108577.230613229	8754008.552693674	6436770.99462732	11071246.110759562	4725652698.921862	3209749807.4183893	6241555590.424774
New_York	ssp126	2061	United States	148138773.6714	13.671560137137073	2738264.6719549294	1369132.335977465	4107397.007932213	8751493.891567994	6434921.979093713	11068065.804041788	4724295216.225303	3208827780.3247094	6239762652.125327
New_York	ssp126	2062	United States	148138773.6714	13.669227632257217	2734065.96642898	1367032.98321449	4101098.9496432734	8738074.828707064	6425055.021107688	11051094.636305865	4717051239.909272	3203907539.023328	6230194940.794746
New_York	ssp126	2063	United States	148138773.6714	13.664106799418136	2726706.5732341963	1363353.286617098	4090059.859851108	8714554.208056528	6407760.447099943	11021347.969012575	4704354167.043943	3195283454.7368	6213424879.350558
New_York	ssp126	2064	United States	148138773.6714	13.656970854736644	2718355.2518937658	1359177.6259468829	4077532.8778404295	8687863.385052513	6388134.841949893	10987591.928154532	4689945732.438685	3185496982.233229	6194394482.643599
New_York	ssp126	2065	United States	148138773.6714	13.649999621187977	2712677.0556979305	1356338.5278489653	4069015.583546733	8669715.870010711	6374791.080889786	10964640.65913106	4680149208.603899	3178843003.9374514	6181455413.269891
New_York	ssp126	2066	United States	148138773.6714	13.6448632579913	2710723.3080175715	1355361.6540087855	4066084.962026146	8663471.692424133	6370199.773840881	10956743.61100692	4676778431.149607	3176553510.194669	6177003352.104072
New_York	ssp126	2067	United States	148138773.6714	13.641670567625429	2710898.287046414	1355449.143523207	4066347.4305695095	8664030.92540038	6370610.974558717	10957450.87624149	4677080320.37075	3176758558.879143	6177402081.86174
New_York	ssp126	2068	United States	148138773.6714	13.639907225646963	2712291.409477276	1356145.7047386377	4068437.1142157055	8668483.344689412	6373884.812271096	10963081.877107129	4679483857.801936	3178391085.494703	6180576630.108603
New_York	ssp126	2069	United States	148138773.6714	13.638894734066223	2714014.456058442	1357007.228029221	4071021.68408744	8673990.20156277	6377933.971736896	10970046.431388196	4682456609.415077	3180410232.8010798	6184502986.028566
New_York	ssp126	2070	United States	148138773.6714	13.63810293418645	2715692.087435027	1357846.0437175136	4073538.1311523495	8679351.911442384	6381876.405471903	10976827.417412348	4685351006.720128	3182376160.4272547	6188325853.012504
New_York	ssp126	2071	United States	148138773.6714	13.638221966857872	2718880.0945564574	1359440.047278229	4078320.1418345054	8689540.782202471	6389368.222207262	10989713.342197156	4690851237.193597	3186112017.636343	6195590456.750299
New_York	ssp126	2072	United States	148138773.6714	13.63953580429975	2724215.5383350146	1362107.7691675073	4086323.3075023512	8706592.860518772	6401906.515086886	11011279.20595014	4700056414.391278	3192364342.472712	6207748486.309303
New_York	ssp126	2073	United States	148138773.6714	13.642507075201586	2732625.848755498	1366312.924377749	4098938.773133048	8733472.212622553	6421670.7445749855	11045273.680669632	4714566622.149245	3202219941.1643715	6226913303.133569
New_York	ssp126	2074	United States	148138773.6714	13.647037932078202	2743739.121062339	1371869.5605311694	4115608.681593322	8768990.23091526	6447786.934496082	11090193.527333932	4733740217.650666	3215242998.166039	6252237437.134736
New_York	ssp126	2075	United States	148138773.6714	13.651235069122508	2753814.753197642	1376907.376598821	4130722.1297962894	8801191.951219713	6471464.67001405	11130919.232424846	4751123585.001813	3227050099.441258	6275197070.561822
New_York	ssp126	2076	United States	148138773.6714	13.653475245433045	2759514.73897516	1379757.3694875797	4139272.108462563	8819409.10576465	6484859.636591216	11153958.574937558	4760957702.140695	3233729611.7972646	6288185792.483576
New_York	ssp126	2077	United States	148138773.6714	13.65419794778648	2761330.4273579177	1380665.2136789588	4141995.6410367	8825212.045835942	6489126.504290696	11161297.587380668	4764090287.543658	3235857321.139126	6292323253.947642
New_York	ssp126	2078	United States	148138773.6714	13.65391544096292	2759212.9552678685	1379606.4776339342	4138819.432901629	8818444.60503616	6484150.444879091	11152738.765192697	4760437038.32785	3233375967.405796	6287498109.249354
New_York	ssp126	2079	United States	148138773.6714	13.652824278361456	2753954.553416257	1376977.2767081284	4130931.830124207	8801638.7527184	6471793.20052779	11131484.304908467	4751364780.643265	3227213923.935569	6275515637.350414
New_York	ssp126	2080	United States	148138773.6714	13.650192183221382	2746323.925016164	1373161.962508082	4119485.887524069	8777251.26435171	6453861.223787577	11100641.304915298	4738199748.929359	3218271993.433991	6258127504.424182
New_York	ssp126	2081	United States	148138773.6714	13.646237798374187	2737560.25642483	1368780.128212415	4106340.384637085	8749242.579533812	6433266.602597949	11065218.556469128	4723079896.554746	3208002312.9602838	6238157480.148644
New_York	ssp126	2082	United States	148138773.6714	13.641832038706434	2727673.498954389	1363836.7494771944	4091510.248431405	8717644.502658285	6410032.7225423865	11025256.282773577	4706022392.398908	3196416543.931658	6215628240.865623
New_York	ssp126	2083	United States	148138773.6714	13.637085024895354	2715550.4757762267	1357775.2378881134	4073325.713664151	8678899.320580829	6381543.618073715	10976255.023087444	4685106685.822627	3182210213.201822	6188003158.4429
New_York	ssp126	2084	United States	148138773.6714	13.6320960043316	2701878.651591414	1350939.325795707	4052817.9773869314	8635204.170486191	6349414.8312394	10920993.509732451	4661518851.434351	3166188924.3537297	6156848778.514426
New_York	ssp126	2085	United States	148138773.6714	13.62808557452946	2690098.1557082417	1345049.0778541209	4035147.2335621743	8597553.705643576	6321730.665913938	10873376.745372664	4641194103.094409	3152383983.27441	6130004222.913871
New_York	ssp126	2086	United States	148138773.6714	13.626468981441691	2683364.9657487296	1341682.4828743648	4025047.448622898	8576034.430532966	6305907.6695090765	10846161.191556308	4629577411.164854	3144493713.493854	6114661108.835327
New_York	ssp126	2087	United States	148138773.6714	13.627201851573249	2681923.060123421	1340961.5300617104	4022884.59018494	8571426.100154502	6302519.191289608	10840333.009018824	4627089708.672966	3142804020.4285827	6111375396.916823
New_York	ssp126	2088	United States	148138773.6714	13.630234295285728	2686725.62852515	1343362.814262575	4030088.4427875225	8586775.108766416	6313805.227033662	10859744.990498608	4635375522.370321	3148431896.748276	6122319147.991839
New_York	ssp126	2089	United States	148138773.6714	13.635453740517397	2697899.8374322765	1348949.9187161382	4046849.756148207	8622487.880433558	6340064.617965385	10904911.14290119	4654654251.0577545	3161526362.134174	6147782139.98082
New_York	ssp126	2090	United States	148138773.6714	13.6436608132817	2718428.588574936	1359214.2942874678	4077642.8828621954	8688097.769085474	6388307.183150628	10987888.355019825	4690072259.335638	3185582921.6174784	6194561597.053288
New_York	ssp126	2091	United States	148138773.6714	13.651873442119966	2737299.87072169	1368649.935360845	4105949.806082339	8748410.386826692	6432654.696195555	11064166.077457182	4722630656.222208	3207697180.703937	6237564131.740157
New_York	ssp126	2092	United States	148138773.6714	13.660035684239428	2755447.4551252373	1377723.727562619	4133171.1826875657	8806410.06658023	6475301.519544084	11137518.613616029	4753940466.06693	3228963376.6184955	6278917555.514979
New_York	ssp126	2093	United States	148138773.6714	13.668287852418391	2773651.649935081	1386825.8249675406	4160477.474902599	8864590.67319282	6518081.377346855	11211099.969036872	4785347945.167294	3250295911.2791405	6320399979.054622
New_York	ssp126	2094	United States	148138773.6714	13.67671181733699	2792310.886741396	1396155.4433706978	4188466.330112157	8924225.594025405	6561930.583842017	11286520.60420834	4817540502.769391	3272161685.627965	6362919319.91136
New_York	ssp126	2095	United States	148138773.6714	13.68535548726197	2811650.3006659863	1405825.1503329931	4217475.450998449	8986034.36092689	6607378.206563792	11364690.515291424	4850906561.800871	3294824523.625875	6406988599.975986
New_York	ssp126	2096	United States	148138773.6714	13.694232868018997	2831766.508369143	1415883.2541845716	4247649.762554867	9050325.760748558	6654651.294668064	11446000.226829857	4885612813.828464	3318397645.2359986	6452827982.419838
New_York	ssp126	2097	United States	148138773.6714	13.703368143386257	2852694.8852847787	1426347.442642389	4279042.327926992	9117212.853369946	6703832.980419192	11530592.72632182	4921720291.661835	3342922505.061645	6500518078.26248
New_York	ssp126	2098	United States	148138773.6714	13.712756132408238	2874298.2903606226	1437149.1451803113	4311447.435541424	9186257.335993707	6754600.982347507	11617913.689638538	4958992387.490039	3368238394.7433114	6549746380.23384
Mexico_City	ssp126	2024	Mexico	52407937.2663	20.32376231769568	3329785.5835352167	1664892.7917676084	4994678.375302345	10641994.724975975	7824996.121304564	13458993.328649797	1884895272.4513168	1280255368.56165	2489535176.340039
Mexico_City	ssp126	2025	Mexico	52407937.2663	20.339488576937327	3360119.6021625786	1680059.8010812893	5040179.403244662	10738942.24850933	7896281.065080291	13581603.431942835	1902066482.6900516	1291918368.8429885	2512214596.5360155
Mexico_City	ssp126	2026	Mexico	52407937.2663	20.3551198912514	3390430.8323909324	1695215.4161954662	5085646.248587485	10835816.940321255	7967512.456117474	13704121.424527468	1919224793.075853	1303572607.30818	2534876978.842698
Mexico_City	ssp126	2027	Mexico	52407937.2663	20.370713217294256	3420837.494643056	1710418.747321528	5131256.241965832	10932996.63287891	8038968.112409619	13827025.153350892	1936437124.7689965	1315263538.0339322	2557610711.5032897
Mexico_City	ssp126	2028	Mexico	52407937.2663	20.386321404632632	3451446.711455976	1725723.3557279878	5177170.067184479	11030823.689813232	8110899.771919838	13950747.60770706	1953764116.737598	1327032348.1175296	2580495885.3567686
Mexico_City	ssp126	2029	Mexico	52407937.2663	20.40195641623598	3482288.313090836	1741144.156545418	5223432.469637298	11129393.448637804	8183377.535762742	14075409.361515798	1971222655.0303164	1338890506.8720706	2603554803.1877446
Mexico_City	ssp126	2030	Mexico	52407937.2663	20.417565709420163	3513246.7601194554	1756623.3800597277	5269870.140180092	11228336.645341422	8256129.88627973	14200543.404405477	1988747336.119443	1350793591.024684	2626701081.213414
Mexico_City	ssp126	2031	Mexico	52407937.2663	20.43307002735853	3544122.062237446	1772061.031118723	5316183.093357061	11327014.110910363	8328686.846257039	14325341.375566158	2006224951.2804296	1362664707.1373603	2649785195.422724
Mexico_City	ssp126	2032	Mexico	52407937.2663	20.448316521402848	3574471.1432030504	1787235.5716015252	5361706.714805456	11424009.77367633	8400007.186526205	14448012.360829188	2023404687.873157	1374333498.6743493	2672475877.071143
Mexico_City	ssp126	2033	Mexico	52407937.2663	20.4628350751228	3603231.0569642535	1801615.5284821268	5404846.585447303	11515926.458057236	8467592.98386504	14564259.93225201	2039684842.893548	1385391277.94226	2693978407.844034
Mexico_City	ssp126	2034	Mexico	52407937.2663	20.47492960678096	3629549.599914655	1814774.7999573275	5444324.399872947	11600040.521326693	8529441.55979852	14670639.482857684	2054583008.5383112	1395510384.7314763	2713655632.3443213
Mexico_City	ssp126	2035	Mexico	52407937.2663	20.485978692919133	3654906.835878692	1827453.417939346	5482360.253818924	11681082.247467715	8589031.064314045	14773133.430624062	2068937006.113197	1405259882.6076653	2732614129.617918
Mexico_City	ssp126	2036	Mexico	52407937.2663	20.49680201742178	3680233.5544691817	1840116.7772345908	5520350.331704712	11762026.440083085	8648548.85300157	14875504.027166871	2083273728.6859715	1414997646.9862108	2751549810.384933
Mexico_City	ssp126	2037	Mexico	52407937.2663	20.50742320742074	3705612.699355537	1852806.3496777683	5558419.049034208	11843138.187139863	8708189.84348457	14978086.530797675	2097640128.267881	1424755568.532545	2770524688.0024114
Mexico_City	ssp126	2038	Mexico	52407937.2663	20.51746542143792	3730656.6694078585	1865328.3347039293	5595985.004112704	11923178.715426924	8767043.173107514	15079314.257749148	2111816795.074444	1434384620.1051495	2789248970.042897
Mexico_City	ssp126	2039	Mexico	52407937.2663	20.526578393446165	3754621.253659959	1877310.6268299797	5631931.880490855	11999769.52669666	8823359.946099915	15176179.107296089	2125382452.8111825	1443598663.1341822	2807166242.487394
Mexico_City	ssp126	2040	Mexico	52407937.2663	20.53501068408537	3777894.604723178	1888947.302361589	5666841.907085681	12074151.156694695	8878052.321098514	15270249.99229364	2138556823.4403608	1452546936.7979324	2824566710.081981
Mexico_City	ssp126	2041	Mexico	52407937.2663	20.543129786911724	3800451.5862585735	1900225.7931292867	5700677.379388772	12146243.269681811	8931061.227706686	15361425.3116597	2151325678.007774	1461219776.5303292	2841431579.484409
Mexico_City	ssp126	2042	Mexico	52407937.2663	20.551185532682364	3822339.1107484032	1911169.5553742016	5733508.666123516	12216195.797951303	8982496.910257798	15449894.685647586	2163715572.3122406	1469635219.5159662	2857795925.107707
Mexico_City	ssp126	2043	Mexico	52407937.2663	20.559176953159984	3843488.870238572	1921744.435119286	5765233.305358757	12283790.429281903	9032198.845059669	15535382.013506828	2175687839.197416	1477767002.3145263	2873608676.0795026
Mexico_City	ssp126	2044	Mexico	52407937.2663	20.567081830853304	3863322.985071372	1931661.492535686	5794984.477607988	12347180.26028753	9078809.014916776	15615551.505661065	2186915357.7098594	1485392938.3870864	2888437777.0318284
Mexico_City	ssp126	2045	Mexico	52407937.2663	20.57471947618671	3881451.2380608586	1940725.6190304293	5822176.857092199	12405118.156841911	9121410.409442054	15688825.904244533	2197177237.191423	1492362994.7556393	2901991479.6263967
Mexico_City	ssp126	2046	Mexico	52407937.2663	20.58192040117572	3898378.572406282	1949189.286203141	5847567.858610348	12459217.91740989	9161189.645153783	15757246.189668726	2206759311.376814	1498871314.9244628	2914647307.828373
Mexico_City	ssp126	2047	Mexico	52407937.2663	20.589232035776718	3915452.364196994	1957726.182098497	5873178.546296445	12513785.755972927	9201313.055861924	15826258.456086656	2216424290.884301	1505435945.9054396	2927412635.8622727
Mexico_City	ssp126	2048	Mexico	52407937.2663	20.59701529478264	3933270.783962933	1966635.3919814664	5899906.175945317	12570733.425544824	9243186.34231183	15898280.508780908	2226510782.7429	1512286875.790383	2940734689.6947093
Mexico_City	ssp126	2049	Mexico	52407937.2663	20.60539207218184	3951856.781688024	1975928.390844012	5927785.172532791	12630134.274273995	9286863.436965588	15973405.111584792	2237031778.2746515	1519432928.5227823	2954630628.025486
Mexico_City	ssp126	2050	Mexico	52407937.2663	20.61423499298653	3971329.112225062	1985664.556112531	5956993.66833853	12692367.842670564	9332623.413727786	16052112.271615958	2248054501.1652794	1526919763.6607203	2969189238.669157
Mexico_City	ssp126	2051	Mexico	52407937.2663	20.623375691840376	3991229.347701165	1995614.673850583	5986844.021552688	12755968.995252188	9379388.96709677	16132549.023410635	2259319448.660781	1534571122.1835723	2984067775.137146
Mexico_City	ssp126	2052	Mexico	52407937.2663	20.632409007646046	4010596.7210843777	2005298.3605421889	6015895.081627511	12817867.120585091	9424902.294547295	16210831.94662599	2270282758.343631	1542017602.7832844	2998547913.9032383
Mexico_City	ssp126	2053	Mexico	52407937.2663	20.64119517803622	4028721.464901704	2014360.732450852	6043082.1973535055	12875793.801825251	9467495.44251808	16284092.1611353	2280542651.384364	1548986309.9248383	3012098992.8431425
Mexico_City	ssp126	2054	Mexico	52407937.2663	20.64908444455792	4044350.6173271607	2022175.3086635803	6066525.92599171	12925744.572977057	9504223.9507179	16347265.195239067	2289389862.347413	1554995497.5427136	3023784227.15129
Mexico_City	ssp126	2055	Mexico	52407937.2663	20.65535076857711	4056850.120058165	2028425.0600290827	6085275.180088173	12965692.9837053	9533597.782135712	16397788.185277682	2296465469.173899	1559801379.2051363	3033129559.141861
Mexico_City	ssp126	2056	Mexico	52407937.2663	20.66014465384649	4067010.2084996654	2033505.1042498327	6100515.31275044	12998164.62636445	9557473.989973294	16438855.262758397	2302216801.26142	1563707789.226445	3040725813.295587
Mexico_City	ssp126	2057	Mexico	52407937.2663	20.66420629242156	4076228.204457032	2038114.102228516	6114342.306686492	13027625.341444109	9579136.28047304	16476114.402417932	2307434842.0528183	1567251978.0385244	3047617706.066276
Mexico_City	ssp126	2058	Mexico	52407937.2663	20.66793628027292	4085426.375041928	2042713.187520964	6128139.562563831	13057022.694633314	9600751.981347565	16513293.40792204	2312641660.274496	1570788544.2758503	3054494776.272299
Mexico_City	ssp126	2059	Mexico	52407937.2663	20.67156600310744	4094660.2879481055	2047330.1439740527	6141990.431922936	13086534.280281097	9622451.676676966	16550616.883888576	2317868711.1900434	1574338852.9291215	3061398569.4501057
Mexico_City	ssp126	2060	Mexico	52407937.2663	20.674693092013545	4102362.4037976656	2051181.2018988328	6153543.605697519	13111150.24253728	9640551.648923667	16581748.836152928	2322228656.114029	1577300207.3222244	3067157104.905038
Mexico_City	ssp126	2061	Mexico	52407937.2663	20.67683459117641	4106734.24602415	2053367.123012075	6160101.3690371085	13125122.650292616	9650825.478155771	16599419.822432203	2324703429.5004106	1578981118.7023995	3070425740.2976303
Mexico_City	ssp126	2062	Mexico	52407937.2663	20.67809342478921	4107975.212775303	2053987.6063876515	6161962.819163776	13129088.780029207	9653741.75002092	16604435.810040364	2325405904.871221	1579458252.8317575	3071353556.9098816
Mexico_City	ssp126	2063	Mexico	52407937.2663	20.678901421504296	4108056.216549522	2054028.108274761	6162084.324825188	13129347.668091737	9653932.108890437	16604763.227295743	2325451758.7639804	1579489397.634999	3071414119.8921714
Mexico_City	ssp126	2064	Mexico	52407937.2663	20.680003694563748	4109450.03275866	2054725.01637933	6164175.049138872	13133802.304696037	9657207.57698188	16610397.032412998	2326240757.790306	1580025300.2148438	3072456215.364958
Mexico_City	ssp126	2065	Mexico	52407937.2663	20.68183825769949	4113382.665032788	2056691.332516394	6170073.997550071	13146370.99744417	9666449.262826052	16626292.732064988	2328466907.1311083	1581537341.59265	3075396472.6687493
Mexico_City	ssp126	2066	Mexico	52407937.2663	20.68431250341964	4119749.201536158	2059874.600768079	6179623.802305147	13166718.448108971	9681410.623609023	16652026.272611694	2332070819.2317724	1583985184.654349	3080156453.8083835
Mexico_City	ssp126	2067	Mexico	52407937.2663	20.687096034407872	4127868.795243843	2063934.3976219213	6191803.192866677	13192668.66959874	9700491.668822076	16684845.67037815	2336667086.291585	1587107053.3675196	3086227119.214836
Mexico_City	ssp126	2068	Mexico	52407937.2663	20.69045229526471	4138147.6895240494	2069073.8447620247	6207221.534286982	13225520.015718246	9724647.070380503	16726392.9610587	2342485670.9267592	1591059142.5501366	3093912199.3025527
Mexico_City	ssp126	2069	Mexico	52407937.2663	20.69432959252952	4149478.808082086	2074739.404041043	6224218.212124055	13261734.270629806	9751275.198991956	16772193.342270412	2348899889.2798104	1595415797.0559132	3102383981.502905
Mexico_City	ssp126	2070	Mexico	52407937.2663	20.69846845081404	4160703.3928155233	2080351.6964077617	6241055.089224238	13297608.043437827	9777652.97311546	16817563.11376284	2355253801.91727	1599731490.8158617	3110776113.017874
Mexico_City	ssp126	2071	Mexico	52407937.2663	20.70217297704377	4170355.123582064	2085177.561791032	6255532.685373997	13328454.974967696	9800334.540416874	16856575.409521196	2360717367.4341574	1603442444.5153477	3117992290.3521533
Mexico_City	ssp126	2072	Mexico	52407937.2663	20.704870562288143	4177648.7999958782	2088824.3999979391	6266473.199994696	13351765.5647862	9817474.679989312	16886056.44958582	2364846106.611591	1606246759.733587	3123445453.4887786
Mexico_City	ssp126	2073	Mexico	52407937.2663	20.706930109631816	4183883.547330457	2091941.7736652289	6275825.320996586	13371691.81726756	9832126.336225612	16911257.29831224	2368375416.677093	1608643931.7275455	3128106901.625817
Mexico_City	ssp126	2074	Mexico	52407937.2663	20.70859213327717	4189300.573180844	2094650.2865904216	6283950.8597721625	13389004.631885402	9844856.346973993	16933152.91679931	2371441838.2709074	1610726701.3992176	3132156975.141763
Mexico_City	ssp126	2075	Mexico	52407937.2663	20.70957229938804	4192679.895312231	2096339.9476561155	6289019.842969314	13399804.945417369	9852797.753982866	16946812.13685469	2373354774.749773	1612026002.868429	3134683546.6302805
Mexico_City	ssp126	2076	Mexico	52407937.2663	20.709211038340374	4192347.075132479	2096173.5375662397	6288520.612699633	13398741.252122773	9852015.626560414	16945466.87768799	2373166374.876064	1611898038.2259002	3134434711.525419
Mexico_City	ssp126	2077	Mexico	52407937.2663	20.707489916781046	4188171.431092049	2094085.7155460245	6282257.146638964	13385395.893769566	9842202.86306537	16928588.92447662	2370802663.605837	1610292562.2678075	3131312764.943053
Mexico_City	ssp126	2078	Mexico	52407937.2663	20.70489115167983	4181231.342881326	2090615.671440663	6271847.01432291	13363215.371848142	9825893.655770265	16900537.08792886	2366874080.47922	1607624196.702767	3126123964.2548246
Mexico_City	ssp126	2079	Mexico	52407937.2663	20.70195002519977	4172636.992705837	2086318.496352919	6258955.48905967	13335747.828687314	9805696.932857828	16865798.7245195	2362009067.519921	1604319790.8557737	3119698344.183238
Mexico_City	ssp126	2080	Mexico	52407937.2663	20.698973369173373	4163314.279781263	2081657.1398906317	6244971.419672792	13305952.438180327	9783788.557485044	16828116.31887835	2356731749.4833283	1600735339.8537972	3112728159.112028
Mexico_City	ssp126	2081	Mexico	52407937.2663	20.6965777234288	4155165.0884912745	2077582.5442456373	6232747.632737812	13279907.62281754	9764637.957953578	16795177.287684236	2352118728.088576	1597602091.2896748	3106635364.8866363
Mexico_City	ssp126	2082	Mexico	52407937.2663	20.695266305874625	4150054.239862911	2075027.1199314557	6225081.359795271	13263573.350601314	9752627.463676903	16774519.23752839	2349225624.560994	1595637042.4208467	3102814206.700312
Mexico_City	ssp126	2083	Mexico	52407937.2663	20.69446431079263	4147090.9936104384	2073545.4968052192	6220636.490416566	13254102.815578325	9745663.834983638	16762541.796175968	2347548216.598153	1594497716.230636	3100598716.9648232
Mexico_City	ssp126	2084	Mexico	52407937.2663	20.69334516862269	4144050.260033989	2072025.1300169944	6216075.390051858	13244384.631068056	9738518.111079	16750251.151059683	2345826945.3032846	1593328597.2624755	3098325293.343219
Mexico_City	ssp126	2085	Mexico	52407937.2663	20.69163092010549	4139912.624694146	2069956.312347073	6209868.937042153	13231160.748522049	9728794.668030418	16733526.829016307	2343484749.658688	1591737735.1111324	3095231764.205386
Mexico_City	ssp126	2086	Mexico	52407937.2663	20.689271450825828	4134980.3688537646	2067490.1844268823	6202470.55328148	13215397.258856054	9717203.86680547	16713590.650909271	2340692742.340858	1589841352.638337	3091544132.042521
Mexico_City	ssp126	2087	Mexico	52407937.2663	20.686014353904472	4128778.2109890394	2064389.1054945192	6193167.3164844345	13195575.162320398	9702628.795823328	16688521.528820124	2337181880.2312765	1587456710.8336835	3086907049.6280227
Mexico_City	ssp126	2088	Mexico	52407937.2663	20.682043658748945	4121745.7221985846	2060872.8610992923	6182618.583298765	13173099.3281461	9686102.44716577	16660096.209129104	2333200991.810039	1584752818.555203	3081649165.064031
Mexico_City	ssp126	2089	Mexico	52407937.2663	20.678322367778836	4115907.819915856	2057953.909957928	6173861.729874663	13154441.392450508	9672383.376801351	16636499.408102317	2329896324.2458067	1582508227.859767	3077284420.6310043
Mexico_City	ssp126	2090	Mexico	52407937.2663	20.67657040876915	4114438.3925169744	2057219.1962584872	6171657.588776332	13149745.102483695	9668930.222413944	16630559.98255605	2329064523.9127464	1581943253.8489947	3076185793.9756804
Mexico_City	ssp126	2091	Mexico	52407937.2663	20.676000791862545	4115481.5069804	2057740.7534902	6173222.260471407	13153078.896308951	9671381.541402962	16634776.251217246	2329655000.8282666	1582344316.577603	3076965685.078155
Mexico_City	ssp126	2092	Mexico	52407937.2663	20.67560155137025	4116877.819268003	2058438.9096340016	6175316.728902779	13157541.510380125	9674662.87527858	16640420.1454835	2330445412.8123026	1582881178.8642275	3078009646.759759
Mexico_City	ssp126	2093	Mexico	52407937.2663	20.67509536710841	4118056.523099876	2059028.261549938	6177084.784650684	13161308.647826985	9677432.82928365	16645184.466371853	2331112642.9460683	1583334373.7834697	3078890912.108199
Mexico_City	ssp126	2094	Mexico	52407937.2663	20.674434651717675	4118930.499560773	2059465.2497803867	6178395.749342334	13164101.876596244	9679486.673966683	16648717.07922868	2331607375.73253	1583670405.3472204	3079544346.117058
Mexico_City	ssp126	2095	Mexico	52407937.2663	20.673627872048208	4119527.279239235	2059763.6396196175	6179290.918859099	13166009.184447804	9680889.10621018	16651129.262688313	2331945195.440503	1583899858.6760638	3079990532.2044654
Mexico_City	ssp126	2096	Mexico	52407937.2663	20.672739579766933	4119954.351316808	2059977.175658404	6179931.526975892	13167374.106809065	9681892.725595163	16652855.488024397	2332186948.586807	1584064061.8375726	3080309835.335045
Mexico_City	ssp126	2097	Mexico	52407937.2663	20.671887152827274	4120448.89409576	2060224.44704788	6180673.341144255	13168954.665529177	9683054.901124794	16654854.4299368	2332466894.9439344	1584254206.5278	3080679583.3604746
Mexico_City	ssp126	2098	Mexico	52407937.2663	20.671204360463328	4121315.346370143	2060657.6731850717	6181973.019555757	13171723.847002191	9685091.063969703	16658356.630032336	2332957368.5065384	1584587345.148311	3081327391.863994
Athens	ssp126	2024	Greece	4047269.02875	17.947142970149354	257383.9618184892	128691.9809092446	386075.9427277371	822599.1419720738	604852.3102734708	1040345.973670468	268361146.6313676	182275802.64521557	354446490.6175201
Athens	ssp126	2025	Greece	4047269.02875	17.95476596246055	259372.83796001627	129686.41898000814	389059.2569400741	828955.5901203055	609526.1692059126	1048385.0110346389	270434846.4768445	183684297.53546965	357185395.4181182
Athens	ssp126	2026	Greece	4047269.02875	17.962434962939845	261398.804917362	130699.402458681	392098.2073759913	835430.5805158723	614287.191555745	1056573.9694760095	272547219.026661	185119059.6343828	359975378.41890115
Athens	ssp126	2027	Greece	4047269.02875	17.970119512949708	263452.5638580332	131726.2819290166	395178.845787002	841994.3940901898	619113.5250662325	1064875.2631141066	274688568.8618063	186573503.63587743	362803634.087768
Athens	ssp126	2028	Greece	4047269.02875	17.97773786122889	265517.7009696142	132758.8504848071	398276.5514543658	848594.572298925	623966.5972784951	1073222.5473191675	276841782.1362652	188036005.5024513	365647558.77004087
Athens	ssp126	2029	Greece	4047269.02875	17.985253674671064	267583.428753829	133791.7143769145	401375.1431307341	855196.6382972762	628821.0575714082	1081572.2190230114	278995611.27498585	189498925.6753157	368492296.8746039
Athens	ssp126	2030	Greece	4047269.02875	17.992626130299264	269631.0699383331	134815.53496916656	404446.6049074712	861740.8995229308	633633.0143549911	1089848.784690775	281130582.4374328	190949037.165546	371312127.70930415
Athens	ssp126	2031	Greece	4047269.02875	17.99987901867193	271649.7162119696	135824.8581059848	407474.5743179192	868192.493013443	638376.8330980197	1098008.152928781	283235322.083245	192378614.85633573	374092029.31013125
Athens	ssp126	2032	Greece	4047269.02875	18.006986006783233	273623.4251383563	136811.71256917814	410435.1377075029	874500.4667421809	643015.0490750297	1105985.884409244	285293207.84605545	193776368.53221908	376810047.15986586
Athens	ssp126	2033	Greece	4047269.02875	18.013950096883157	275580.7293808826	137790.3646904413	413371.0940712907	880756.0111013019	647614.7140449673	1113897.3081575325	287333989.28060806	195162504.6352864	379505473.9259037
Athens	ssp126	2034	Greece	4047269.02875	18.02335601835081	277907.133626095	138953.5668130475	416860.700439111	888191.1990689947	653081.7640212188	1123300.6341166804	289759612.487128	196810032.31369147	382709192.6605416
Athens	ssp126	2035	Greece	4047269.02875	18.03406961077185	280504.5607655657	140252.28038278286	420756.8411483168	896492.5762067407	659185.7177989726	1133799.4346144197	292467817.46040976	198649494.7002147	386286140.22057945
Athens	ssp126	2036	Greece	4047269.02875	18.044535489143424	283185.325129828	141592.662564914	424777.98769470985	905060.2991149238	665485.5140549886	1144635.084174767	295262913.9130359	200547975.36989677	389977852.4561505
Athens	ssp126	2037	Greece	4047269.02875	18.05399988339704	285810.1221957256	142905.0610978628	428715.1832935564	913449.1505375316	671653.7871598486	1155244.5139151253	297999656.1144615	202406820.7640968	393592491.464802
Athens	ssp126	2038	Greece	4047269.02875	18.06355072655961	288479.9522542609	144239.97612713045	432719.9283813594	921981.9274046104	677927.8877974065	1166035.9670117258	300783351.9234668	204297557.90796348	397269145.9389459
Athens	ssp126	2039	Greece	4047269.02875	18.074392521112777	291247.0767282307	145623.53836411535	436870.6150923143	930825.6572234182	684430.6303112358	1177220.684135512	303668491.6635638	206257197.626571	401079785.7005325
Athens	ssp126	2040	Greece	4047269.02875	18.08765809064907	294208.9601312862	147104.4800656431	441313.44019689696	940291.8365795836	691391.0563084163	1189192.6168506625	306756696.6185901	208354762.95589077	405158630.28126585
Athens	ssp126	2041	Greece	4047269.02875	18.10298013874165	297262.8214586452	148631.4107293226	445894.2321879376	950051.977381824	698567.6304277128	1201536.324335849	309940802.2702121	210517465.7936228	409364138.74677753
Athens	ssp126	2042	Greece	4047269.02875	18.11917699112015	300271.2556746843	150135.62783734215	450406.8835119927	959666.9331362824	705637.4508353987	1213696.415437074	313077543.3867786	212647997.77222425	413507089.0013092
Athens	ssp126	2043	Greece	4047269.02875	18.135355631580925	303135.9592652357	151567.97963261788	454703.93889781984	968822.525811686	712369.5042731978	1225275.5473500832	316064423.9013528	214676741.6870322	417452106.1156477
Athens	ssp126	2044	Greece	4047269.02875	18.15169447365119	305974.82197613694	152987.41098806847	458962.2329641749	977895.5310357166	719040.8316438121	1236750.230427555	319024361.44696885	216687185.44418475	421361537.4497328
Athens	ssp126	2045	Greece	4047269.02875	18.167743191614	308797.6217812531	154398.81089062654	463196.4326718455	986917.1992128724	725674.4111858406	1248159.9872398218	321967551.01892066	218686253.67108124	425248848.3667334
Athens	ssp126	2046	Greece	4047269.02875	18.18238923285346	311491.5353208809	155745.76766044044	467237.3029812872	995526.9468855384	732005.108003968	1259048.7857670072	324776357.4469209	220594046.4069756	428958668.48684776
Athens	ssp126	2047	Greece	4047269.02875	18.194887235449773	313875.0408011301	156937.52040056506	470812.56120166223	1003144.6304003998	737606.3458825496	1268682.9149181675	327261517.202652	222282012.39930785	432241022.0059705
Athens	ssp126	2048	Greece	4047269.02875	18.20546569463816	315887.3976488807	157943.69882444036	473831.09647329216	1009576.1228858188	742335.3844747719	1276816.8612967932	329359699.1844637	223707136.00468463	435012262.3642176
Athens	ssp126	2049	Greece	4047269.02875	18.215124386310126	317598.6637917577	158799.33189587886	476397.9956876079	1015045.3294784568	746356.8599105332	1283733.7990462957	331143949.224943	224919031.2895671	437368867.16029793
Athens	ssp126	2050	Greece	4047269.02875	18.224260608632413	319052.3984526373	159526.19922631863	478578.597678927	1019691.4654546168	749773.136363596	1289609.7945455636	332659684.3070146	225948546.3000303	439370822.3139728
Athens	ssp126	2051	Greece	4047269.02875	18.23248291320256	320373.0652303578	160186.5326151789	480559.5978455029	1023912.316476212	752876.7032912353	1294947.9296611038	334036676.28539	226883824.45502692	441189528.1157285
Athens	ssp126	2052	Greece	4047269.02875	18.23956649070839	321683.4944294713	160841.74721473566	482525.2416441714	1028100.448196584	755956.2119091488	1300244.6844839214	335402994.06202334	227811852.4968329	442994135.6271923
Athens	ssp126	2053	Greece	4047269.02875	18.246091360430064	323176.5163059847	161588.25815299235	484764.77445894567	1032872.1461139112	759464.8133189552	1306279.4789087994	336959691.9226695	228869190.17624992	445050193.6690657
Athens	ssp126	2054	Greece	4047269.02875	18.25334437090611	325043.5362445973	162521.76812229864	487565.3043668647	1038839.1418377327	763852.3101746984	1313825.9735006597	338906338.5123391	230191388.16971132	447621288.8549476
Athens	ssp126	2055	Greece	4047269.02875	18.262690098448576	327434.89193798153	163717.44596899077	491152.337906941	1046481.9146337836	769471.9960541569	1323491.8332133256	341399683.28544146	231884913.5756544	450914452.99520594
Athens	ssp126	2056	Greece	4047269.02875	18.27403291176564	330201.0440252621	165100.52201263106	495301.56603786175	1055322.5367047398	775972.4534592611	1334672.6199501238	344283809.1674656	233843864.66330355	454723753.6716101
Athens	ssp126	2057	Greece	4047269.02875	18.285579665094268	332898.1887698188	166449.0943849094	499347.2831546925	1063942.6113083358	782310.743608976	1345574.479007612	347095984.6082582	235753945.6943475	458438023.52214825
Athens	ssp126	2058	Greece	4047269.02875	18.29530735067887	335082.0925345358	167541.0462672679	502623.1388017725	1070922.367740371	787442.9174560622	1354401.8180246116	349373029.8223076	237300556.48082095	461445503.1637741
Athens	ssp126	2059	Greece	4047269.02875	18.302266460930944	336588.802727083	168294.4013635415	504883.20409058826	1075737.813515752	790983.6864085402	1360491.9406228603	350943999.7928347	238367588.03849784	463520411.54715407
Athens	ssp126	2060	Greece	4047269.02875	18.306876052043837	337593.1242392718	168796.5621196359	506389.6863588722	1078947.6250687074	793343.841962164	1364551.408175141	351991154.6765116	239078834.8017173	464903474.5512861
Athens	ssp126	2061	Greece	4047269.02875	18.311124837877184	338460.6362757201	169230.31813786004	507690.9544135459	1081720.1935371964	795382.4952478375	1368057.891826473	352895665.2884876	239693194.96476197	466098135.6121994
Athens	ssp126	2062	Greece	4047269.02875	18.316226018329143	339331.8127531198	169665.9063765599	508997.7191296517	1084504.473558969	797429.7599697292	1371579.187148115	353803996.6263934	240310150.2347848	467297843.0179771
Athens	ssp126	2063	Greece	4047269.02875	18.32191811313315	340107.9661610973	170053.98308054864	510161.94924161513	1086985.059850862	799253.7204784744	1374716.399223161	354613252.2499947	240859811.46625945	468366693.0337075
Athens	ssp126	2064	Greece	4047269.02875	18.326571572435896	340526.78193917614	170263.39096958807	510790.1729087348	1088323.5950776057	800237.9375569599	1376409.2525981562	355049930.1285966	241156411.073984	468943449.1831835
Athens	ssp126	2065	Greece	4047269.02875	18.32865941674477	340317.99706194736	170158.99853097368	510476.9955928931	1087656.3186099855	799747.2930954813	1375565.3441244126	354832240.77197933	241008552.4785688	468655929.0653605
Athens	ssp126	2066	Greece	4047269.02875	18.327954921965382	339548.065797431	169774.0328987155	509322.0986961064	1085195.6182885752	797937.9546238517	1372453.2819531972	354029472.66041654	240463297.684017	467595647.63679993
Athens	ssp126	2067	Greece	4047269.02875	18.32476944894937	338330.6005999964	169165.3002999982	507495.900899969	1081304.5995175708	795076.9114098691	1367532.2876251906	352760083.7130349	239601105.4771475	465919061.9489052
Athens	ssp126	2068	Greece	4047269.02875	18.31981644836424	336906.5402126276	168453.2701063138	505359.8103189222	1076753.3025195522	791730.3694995699	1361776.2355394454	351275288.48442954	238592605.38145533	463957971.58738697
Athens	ssp126	2069	Greece	4047269.02875	18.31528443222989	335741.6708446414	167870.8354223207	503612.5062669307	1073030.380019467	788992.9264848018	1357067.8335540297	350060738.52933633	237767660.82187036	462353816.23678994
Athens	ssp126	2070	Greece	4047269.02875	18.31368374615918	335231.6961761495	167615.84808807474	502847.5442641882	1071400.5009789665	787794.4860138455	1355006.5159439996	349529013.9190606	237406503.7343345	461651524.1037693
Athens	ssp126	2071	Greece	4047269.02875	18.31597014324582	335558.25791397423	167779.12895698712	503337.3868709296	1072444.192293067	788561.9060977334	1356326.478488295	349869503.209035	237637770.29210684	462101236.1259358
Athens	ssp126	2072	Greece	4047269.02875	18.321699496402665	336670.99334257544	168335.49667128772	505006.4900138301	1076000.4947228667	791176.8343549464	1360824.1550906969	351029695.7610722	238425794.30862543	463633597.2134969
Athens	ssp126	2073	Greece	4047269.02875	18.329147496015032	338259.9708434436	169129.9854217218	507389.9562651339	1081078.8668156392	794910.931481987	1367246.8021492022	352686441.66354305	239551086.4492452	465821796.87781686
Athens	ssp126	2074	Greece	4047269.02875	18.33577901322835	339828.0019641226	169914.0009820613	509742.00294615066	1086090.2942773255	798595.8046155799	1373584.783938983	354321347.84233373	240661544.6498063	467981151.0348375
Athens	ssp126	2075	Greece	4047269.02875	18.3401580158201	341125.1758053512	170562.5879026756	511687.7637079951	1090236.061873895	801644.1631424658	1378827.9606052267	355673844.9324919	241580185.42839003	469767504.4365651
Athens	ssp126	2076	Greece	4047269.02875	18.342743281589275	342346.6538585912	171173.32692929558	513519.98078785767	1094139.9057320452	804514.6365675873	1383765.174896415	356947417.880224	242445219.48488295	471449616.27553535
Athens	ssp126	2077	Greece	4047269.02875	18.34510518268173	343767.805892763	171883.9029463815	515651.7088391105	1098681.9076332694	807854.3438478833	1389509.471418552	358429180.717091	243451659.9246032	473406701.50955045
Athens	ssp126	2078	Greece	4047269.02875	18.34845510289305	345440.7533059248	172720.37665296238	518161.1299588557	1104028.647565729	811785.7702688177	1396271.5248625583	360173477.76993257	244636418.40902123	475710537.13082695
Athens	ssp126	2079	Greece	4047269.02875	18.353124809289437	347185.6576565191	173592.82882825955	520778.48648475134	1109605.3618702416	815886.2954927142	1403324.4282476592	361992800.6561786	245872135.81268835	478113465.4996422
Athens	ssp126	2080	Greece	4047269.02875	18.35802676707953	348697.7613330302	174348.8806665151	523046.64199951006	1114438.0452203576	819439.7391325149	1409436.3513081062	363569394.1377078	246942986.96196443	480195801.3134258
Athens	ssp126	2081	Greece	4047269.02875	18.36195663278536	349847.0917157086	174923.5458578543	524770.637573529	1118111.3051233925	822140.6655318089	1414081.9447149022	364767742.3843279	247756927.02461168	481778557.7440189
Athens	ssp126	2082	Greece	4047269.02875	18.364170099171712	350535.2323588526	175267.6161794263	525802.8485382475	1120310.6026188857	823757.7960432067	1416863.4091944846	365485231.5811427	248244258.81939903	482726204.3428696
Athens	ssp126	2083	Greece	4047269.02875	18.36445734152773	350760.08575952385	175380.04287976192	526140.1286392546	1121029.2340874309	824286.2015347752	1417772.2666400154	365719674.768676	248403496.92341983	483035852.61390746
Athens	ssp126	2084	Greece	4047269.02875	18.36276093436993	350560.6360333728	175280.3180166864	525840.9540500313	1120391.7927626655	823817.4946783306	1416966.0908469034	365511718.6985812	248262249.3543611	482761188.0427853
Athens	ssp126	2085	Greece	4047269.02875	18.36033142076195	350135.3367359341	175067.66836796704	525203.0051038698	1119032.5362080482	822818.0413293396	1415247.0310866404	365068280.784595	247961058.20687136	482175503.3622956
Athens	ssp126	2086	Greece	4047269.02875	18.35941042228644	349845.31849993265	174922.65924996632	524767.9777498691	1118105.63792578	822136.498474743	1414074.777376733	364765893.5425647	247755671.25744644	481776115.82766
Athens	ssp126	2087	Greece	4047269.02875	18.36154891711349	349921.898846671	174960.9494233355	524882.8482699745	1118350.3887139536	822316.4622895751	1414384.3151382494	364845739.9693364	247809904.4119512	481881575.52669805
Athens	ssp126	2088	Greece	4047269.02875	18.365820051179742	350269.9529216841	175134.97646084204	525404.9293824908	1119462.769537687	823134.3893658562	1415791.1497094336	365208638.2245346	248056391.5490612	482360884.8999842
Athens	ssp126	2089	Greece	4047269.02875	18.369659253551472	350561.1225196859	175280.56125984294	525841.6837794905	1120393.3475728915	823818.6379211614	1416968.0572245645	365512225.9330756	248262593.8773108	482761857.9888153
Athens	ssp126	2090	Greece	4047269.02875	18.36838991178639	350093.9477350119	175046.97386750596	525140.9216024787	1118900.256961082	822720.7771771782	1415079.7367449058	365025126.58155847	247931747.0823082	482118506.0807817
Athens	ssp126	2091	Greece	4047269.02875	18.364394699928344	349043.8218406617	174521.91092033088	523565.7327609667	1115544.054602738	820252.9813254735	1410835.1278799134	363930213.801747	247188062.28191411	480672365.32155234
Athens	ssp126	2092	Greece	4047269.02875	18.359786791187798	347826.74125311495	173913.37062655747	521740.11187965976	1111654.265044941	817392.8419447398	1405915.6881451022	362661225.8674961	246326142.45050037	478996309.2844873
Athens	ssp126	2093	Greece	4047269.02875	18.35512567972754	346584.5219896919	173292.26099484594	519876.78298448137	1107684.1322789958	814473.6266756547	1400894.6378823596	361366027.1164114	245446419.75255257	477285634.4802533
Athens	ssp126	2094	Greece	4047269.02875	18.35066843035179	345384.8678671388	172692.4339335694	518077.3018007041	1103850.037703375	811654.4394876867	1396045.6359189225	360115208.869562	244596841.10538432	475633576.6336925
Athens	ssp126	2095	Greece	4047269.02875	18.34643252143809	344245.65389801085	172122.82694900542	516368.48084710975	1100209.1098579532	808977.2866602299	1391440.9330559438	358927408.4920838	243790065.34849632	474064751.63559264
Athens	ssp126	2096	Greece	4047269.02875	18.34225751129433	343144.1503170077	171572.07515850384	514716.2254754597	1096688.7044131758	806388.7532450499	1386988.655581425	357778926.8153458	243009995.5728784	472547858.0578818
Athens	ssp126	2097	Greece	4047269.02875	18.337872832756	342030.5847362426	171015.2923681213	513045.8771044496	1093129.7488169093	803771.8741301737	1382487.623503996	356617868.70602185	242221383.65394863	471014353.7581154
Athens	ssp126	2098	Greece	4047269.02875	18.33301340880817	340847.5063138755	170423.75315693775	511271.2594707482	1089348.630179008	800991.6398374897	1377705.620520583	355384333.09733194	241383543.69101956	469385122.5036743
Madrid	ssp126	2024	Spain	19846873.95375	14.5950352062823	763094.5575694394	381547.2787847197	1144641.8363541055	2438850.205991114	1793272.2102881784	3084428.20169496	928694265.4947869	630786143.1506126	1226602387.8386364
Madrid	ssp126	2025	Spain	19846873.95375	14.60758001007797	770380.5655709185	385190.2827854593	1155570.8483563322	2462136.2875645743	1810394.329091651	3113878.246038289	937561415.4201788	636808873.676772	1238313957.1638072
Madrid	ssp126	2026	Spain	19846873.95375	14.620253612326705	777710.2291949242	388855.1145974621	1166565.3437922904	2485561.892506875	1827619.0386079687	3143504.746405645	946481694.7068558	642867690.6374203	1250095698.776327
Madrid	ssp126	2027	Spain	19846873.95375	14.63308372477472	785080.6724143313	392540.3362071657	1177621.0086215572	2509117.829036175	1844939.5801736664	3173296.077899208	955451603.198728	648960216.6625979	1261942989.7348068
Madrid	ssp126	2028	Spain	19846873.95375	14.64612966076605	792514.9007148702	396257.4503574351	1188772.3510723473	2532877.622684582	1862410.016680081	3203345.228689829	964499138.8187828	655105468.4541737	1273892809.183533
Madrid	ssp126	2029	Spain	19846873.95375	14.659465324774205	800039.5235981849	400019.76179909246	1200059.2853973424	2556926.317419725	1880092.8804557505	3233759.754384376	973656685.6161702	661325441.8508484	1285987929.3815222
Madrid	ssp126	2030	Spain	19846873.95375	14.673233634171742	807718.6772418366	403859.3386209183	1211578.015862735	2581468.8924647346	1898138.8915182997	3264798.893411774	983002298.0070864	667673152.840867	1298331443.1733625
Madrid	ssp126	2031	Spain	19846873.95375	14.687468144159022	815580.3426924417	407790.1713462208	1223370.5140386624	2606594.7752448684	1916613.805327223	3296575.7451631185	992570029.2257056	674171731.0041467	1310968327.4473436
Madrid	ssp126	2032	Spain	19846873.95375	14.701923639066177	823559.1926298769	411779.5963149385	1235338.7889448109	2632095.179644907	1935364.1026802	3328826.2566102226	1002280375.2223293	680767175.7349316	1323793574.7098
Madrid	ssp126	2033	Spain	19846873.95375	14.716131517694492	831590.7053903547	415795.35269517737	1247386.0580855338	2657763.8944273903	1954238.1576673207	3361289.631188072	1012054812.4397374	687406152.3959445	1336703472.4836018
Madrid	ssp126	2034	Spain	19846873.95375	14.73254504266384	839834.2077659541	419917.103882977	1259751.3116489323	2684110.128019807	1973610.3882499817	3394609.86779024	1022087243.293647	694220363.0569664	1349954123.530398
Madrid	ssp126	2035	Spain	19846873.95375	14.749509746039628	847956.7067194275	423978.35335971374	1271935.0600791366	2710069.634675109	1992698.260790644	3427441.008560169	1031972411.6843164	700934550.3575885	1363010273.011119
Madrid	ssp126	2036	Spain	19846873.95375	14.767522118271398	856131.2431372843	428065.62156864215	1284196.8647059223	2736195.4530665763	2011908.421372605	3460482.484761158	1041920910.22757	707691752.656984	1376150067.7982275
Madrid	ssp126	2037	Spain	19846873.95375	14.787639488625413	864694.2251874721	432347.112593736	1297041.3377812053	2763562.743698974	2032031.4291905467	3495094.058208003	1052342151.27386	714770050.3171208	1389914252.2306733
Madrid	ssp126	2038	Spain	19846873.95375	14.809947910859666	873696.093510566	436848.046755283	1310544.1402658485	2792332.714859582	2053185.819749827	3531479.609969944	1063297521.624064	722211138.3767204	1404383904.871481
Madrid	ssp126	2039	Spain	19846873.95375	14.834452251499425	883582.641468494	441791.320734247	1325373.962202738	2823930.12213311	2076419.2074509517	3571441.036815905	1075329556.5835493	730383516.745293	1420275596.4218786
Madrid	ssp126	2040	Spain	19846873.95375	14.85972278802556	894063.2051066265	447031.6025533133	1341094.8076599347	2857426.003520586	2101048.532000559	3613803.47504123	1088084515.00035	739046917.9578472	1437122112.042923
Madrid	ssp126	2041	Spain	19846873.95375	14.883801449535609	904274.6588677296	452137.3294338648	1356411.988301592	2890061.809741072	2125045.448339153	3655078.171143619	1100511963.808933	747487868.6500468	1453536058.9678972
Madrid	ssp126	2042	Spain	19846873.95375	14.907322334764956	914468.6430542492	457234.3215271246	1371702.9645813718	2922641.783201191	2149001.311177475	3696282.255225532	1112918151.9577782	755914378.7130146	1469921925.2026186
Madrid	ssp126	2043	Spain	19846873.95375	14.93134095529913	925089.5146647271	462544.7573323636	1387634.271997091	2956586.088868286	2173960.359462105	3739211.8182750815	1125843866.682606	764693760.7353572	1486993972.6299264
Madrid	ssp126	2044	Spain	19846873.95375	14.95549625195396	936027.9728223936	468013.9864111968	1404041.9592335827	2991545.4011401795	2199665.736132625	3783425.066148356	1139156087.6434498	773735664.867485	1504576510.4194784
Madrid	ssp126	2045	Spain	19846873.95375	14.978837566873043	946851.5700956148	473425.7850478074	1420277.355143431	3026137.618025434	2225101.1897246847	3827174.046326788	1152328521.6753316	782682623.1589177	1521974420.191816
Madrid	ssp126	2046	Spain	19846873.95375	15.000438039509254	957030.5664234904	478515.28321174526	1435545.8496352294	3058669.690289284	2249021.831095181	3868317.5494839614	1164716469.4393575	791096744.0186574	1538336194.8601122
Madrid	ssp126	2047	Spain	19846873.95375	15.019438552698412	965920.5872773948	482960.29363869736	1448880.88091611	3087082.196938414	2269913.380101891	3904251.0137755647	1175535720.219303	798445377.1747255	1552626063.2639627
Madrid	ssp126	2048	Spain	19846873.95375	15.035943272406538	973399.589932763	486699.7949663815	1460099.3848991292	3110985.089424881	2287489.03634198	3934481.14250845	1184637746.7096825	804627640.1627146	1564647853.2567012
Madrid	ssp126	2049	Spain	19846873.95375	15.050718557898614	979766.1281651206	489883.0640825603	1469649.1922476746	3131332.545615534	2302450.401187995	3960214.690043706	1192385892.059155	809890322.2994968	1574881461.8188777
Madrid	ssp126	2050	Spain	19846873.95375	15.063833637952484	984985.2063508796	492492.6031754398	1477477.8095262838	3148012.7194971903	2314715.2349244864	3981310.204070422	1198737566.218269	814204495.6439949	1583270636.7926185
Madrid	ssp126	2051	Spain	19846873.95375	15.075995144124924	989661.6584273227	494830.82921366143	1484492.4876409909	3162958.660333559	2325704.897304217	4000212.423363518	1204428858.579332	818070125.5841898	1590787591.5745556
Madrid	ssp126	2052	Spain	19846873.95375	15.087136244660735	993937.046470603	496968.5232353015	1490905.5697058996	3176622.8005198594	2335752.0592059214	4017493.5418344494	1209632051.7081337	821604229.5920627	1597659873.8242545
Madrid	ssp126	2053	Spain	19846873.95375	15.097396042193129	997859.43087962	498929.71543981	1496789.146319419	3189158.7410910763	2344969.662567097	4033347.8196156737	1214405635.6258492	824846535.1605792	1603964736.0911894
Madrid	ssp126	2054	Spain	19846873.95375	15.106286106634728	1000986.3900027776	500493.1950013888	1501479.585004158	3199152.502448688	2352318.0165065248	4045986.988391489	1218211178.4348078	827431329.4898342	1608991027.3798566
Madrid	ssp126	2055	Spain	19846873.95375	15.113409578573048	1002894.8622135264	501447.4311067632	1504342.293320286	3205251.9796342435	2356802.926201778	4053701.033067324	1220533809.5955172	829008903.085644	1612058716.1054647
Madrid	ssp126	2056	Spain	19846873.95375	15.118125143062583	1003636.638538569	501818.3192692845	1505454.957807848	3207622.6967690755	2358546.100565627	4056699.292973147	1221436559.3432558	829622067.2374684	1613251051.449119
Madrid	ssp126	2057	Spain	19846873.95375	15.12150567132974	1003906.13823098	501953.06911549	1505859.207346452	3208484.0177860023	2359179.4248427856	4057788.610729847	1221764543.3609698	829844839.985438	1613684246.7365832
Madrid	ssp126	2058	Spain	19846873.95375	15.124802550665263	1004090.998144374	502045.499072187	1506136.4972165483	3209074.8300692425	2359613.845639279	4058535.814499829	1221989519.8593516	829997648.1409129	1613981391.5778606
Madrid	ssp126	2059	Spain	19846873.95375	15.12872318607481	1004402.171339747	502201.0856698735	1506603.257009626	3210069.33960164	2360345.102648394	4059793.576555533	1222368220.977388	830254868.8717092	1614481573.083151
Madrid	ssp126	2060	Spain	19846873.95375	15.133844029962866	1005533.382741305	502766.6913706525	1508300.0741119534	3213684.6912410185	2363003.4494420565	4064365.933040637	1223744917.392359	831189946.2746401	1616299888.510145
Madrid	ssp126	2061	Spain	19846873.95375	15.140107027047764	1007659.3032237662	503829.6516118831	1511488.9548356452	3220479.133102965	2367999.362575862	4072958.903630786	1226332185.4332273	832947266.0831348	1619717104.783393
Madrid	ssp126	2062	Spain	19846873.95375	15.146678665926572	1010306.2625696936	505153.1312848468	1515459.3938545492	3228938.815172576	2374219.7170388107	4083657.913307021	1229553563.3623252	835135284.9339429	1623971841.7908096
Madrid	ssp126	2063	Spain	19846873.95375	15.152017431368083	1012467.5013178522	506233.7506589261	1518701.2519767736	3235846.1342116874	2379298.62809696	4092393.640327008	1232183814.1115534	836921799.3846484	1627445828.8384762
Madrid	ssp126	2064	Spain	19846873.95375	15.154877306563009	1013509.639167362	506754.819583681	1520264.458751046	3239176.806778749	2381747.652043317	4096605.961514773	1233452107.0578182	837783247.1675158	1629120966.9481876
Madrid	ssp126	2065	Spain	19846873.95375	15.156008897898577	1013917.462629716	506958.731314858	1520876.1939445685	3240480.2105643866	2382706.0371798286	4098254.3839495615	1233948432.5879333	838120360.5518934	1629776504.624042
Madrid	ssp126	2066	Spain	19846873.95375	15.156392551216436	1014040.639643735	507020.3198218675	1521060.959465597	3240873.8843011875	2382995.5031627705	4098752.265440229	1234098340.335832	838222180.6380486	1629974500.0336857
Madrid	ssp126	2067	Spain	19846873.95375	15.156774501629595	1013931.4645391848	506965.73226959247	1520897.196808756	3240524.9606670327	2382738.9416670767	4098310.979667621	1233965473.0620117	838131934.7537847	1629799011.3703158
Madrid	ssp126	2068	Spain	19846873.95375	15.157487330169998	1013804.8467252553	506902.4233626276	1520707.2700878787	3240120.290133765	2382441.38980437	4097799.190463756	1233811377.8237183	838027270.4474953	1629595485.199985
Madrid	ssp126	2069	Spain	19846873.95375	15.158716321169866	1014005.9660519112	507002.9830259556	1521008.949077862	3240763.0675017424	2382914.0202219994	4098612.11478204	1234056142.2025	838193518.8935199	1629918765.511543
Madrid	ssp126	2070	Spain	19846873.95375	15.16034808672038	1014293.16812552	507146.58406276006	1521439.752188263	3241680.965328945	2383588.945094941	4099772.9855635646	1234405670.2080798	838430924.712385	1630380415.7038512
Madrid	ssp126	2071	Spain	19846873.95375	15.1627561794175	1014549.8547850226	507274.9273925113	1521824.7821775277	3242501.3358927392	2384192.158744806	4100810.513041356	1234718060.6272814	838643106.0028287	1630793015.2518046
Madrid	ssp126	2072	Spain	19846873.95375	15.164606786018984	1014146.5673982584	507073.2836991293	1521219.8510973868	3241212.429404652	2383244.433385887	4099180.425424006	1234227255.549818	838309742.210947	1630144768.888768
Madrid	ssp126	2073	Spain	19846873.95375	15.164629400831068	1012698.4667520836	506349.2333760418	1519047.7001281178	3236584.2997394702	2379841.396867388	4093327.202612177	1232464901.5235424	837112719.0996733	1627817083.9474852
Madrid	ssp126	2074	Spain	19846873.95375	15.162641752518123	1010297.3848880604	505148.6924440303	1515446.0773320766	3228910.442102044	2374198.854486924	4083622.029717781	1229542759.1284945	835127946.500558	1623957571.7565053
Madrid	ssp126	2075	Spain	19846873.95375	15.159794717953112	1007263.6828574722	503631.8414287361	1510895.5242861905	3219214.7304122923	2367069.6547150407	4071359.80611015	1225850711.2019525	832620239.9727609	1619081182.4312136
Madrid	ssp126	2076	Spain	19846873.95375	15.157519275610577	1004012.7451660484	502006.37258302426	1506019.117749058	3208824.733550481	2359429.951140205	4058219.515961415	1221894285.1449788	829932962.9798212	1613855607.3102243
Madrid	ssp126	2077	Spain	19846873.95375	15.157206473858311	1000928.1684597848	500464.0842298924	1501392.2526896726	3198966.426397308	2352181.195880466	4045751.656914695	1218140322.1921856	827383202.6329529	1608897441.7514837
Madrid	ssp126	2078	Spain	19846873.95375	15.159125422173366	998138.4321275864	499069.2160637932	1497207.6481913752	3190050.4290795764	2345625.315499798	4034475.542660017	1214745183.138645	825077162.0460703	1604413204.231332
Madrid	ssp126	2079	Spain	19846873.95375	15.16243090142513	995574.0433566556	497787.0216783278	1493361.0650349783	3181854.64256768	2339599.0018881485	4024110.283247879	1211624294.4854114	822957397.350713	1600291191.620181
Madrid	ssp126	2080	Spain	19846873.95375	15.165352229509462	993147.4961708072	496573.7480854037	1489721.2442562163	3174099.397761731	2333896.6160013867	4014302.179522676	1208671160.5204391	820951574.7100439	1596390746.3309114
Madrid	ssp126	2081	Spain	19846873.95375	15.167189914320948	991182.455836502	495591.227918251	1486773.6837547629	3167819.128853301	2329278.7712157816	4006359.486491428	1206279685.3463206	819327241.0002747	1593232129.6924353
Madrid	ssp126	2082	Spain	19846873.95375	15.168745271449012	990434.61379832	495217.30689916	1485651.9206974716	3165429.0256992336	2327521.342426047	4003336.708973059	1205369553.5605888	818709062.833129	1592030044.2881167
Madrid	ssp126	2083	Spain	19846873.95375	15.170718738758096	991134.8801879158	495567.4400939579	1486702.3202818695	3167667.07708039	2329166.968441595	4006167.185719807	1206221785.2714353	819287914.2096583	1593155656.3332877
Madrid	ssp126	2084	Spain	19846873.95375	15.173278060312304	993087.455776271	496543.7278881355	1489631.1836643987	3173907.508660766	2333755.5210742187	4014059.4962479305	1208598090.7159746	820901944.3614528	1596294237.0705698
Madrid	ssp126	2085	Spain	19846873.95375	15.177666778232558	996595.0585709396	498297.5292854697	1494892.5878564122	3185117.807192549	2341998.3876417098	4028237.226744005	1212866880.9579358	823801384.8260888	1601932377.089862
Madrid	ssp126	2086	Spain	19846873.95375	15.183772410146576	1001354.6383786798	500677.3191893399	1502031.9575680173	3200329.4242580426	2353183.400189889	4047475.4483268727	1218659340.660031	827735729.4759834	1609582951.844162
Madrid	ssp126	2087	Spain	19846873.95375	15.189711412283623	1006394.8654357652	503197.43271788256	1509592.2981536384	3216437.9899325417	2365027.933774027	4067848.046091611	1224793351.0762773	831902061.622386	1617684640.530236
Madrid	ssp126	2088	Spain	19846873.95375	15.193699641541322	1011086.7098955256	505543.3549477628	1516630.0648433063	3231433.1248259232	2376053.768254491	4086812.48139801	1230503376.133005	835780415.152342	1625226337.113741
Madrid	ssp126	2089	Spain	19846873.95375	15.194085035718446	1014734.240423979	507367.1202119895	1522101.3606359437	3243090.632394826	2384625.4649963165	4101555.799793949	1234942459.9285514	838795522.1154664	1631089397.7417111
Madrid	ssp126	2090	Spain	19846873.95375	15.183244394990393	1013879.1033403912	506939.5516701956	1520818.6550105922	3240357.614275704	2382615.892849897	4098099.33570211	1233901748.9211712	838088652.1509812	1629714845.6914566
Madrid	ssp126	2091	Spain	19846873.95375	15.170492122708472	1011983.4894064808	505991.7447032404	1517975.2341097605	3234299.23214288	2378161.2001052517	4090437.264181248	1231594766.421364	836521707.4120848	1626667825.4307642
Madrid	ssp126	2092	Spain	19846873.95375	15.157266188209553	1009859.8106715638	504929.9053357819	1514789.7160073228	3227511.9549061568	2373170.555078162	4081853.3547350974	1229010226.6113234	834766240.6678945	1623254212.5549016
Madrid	ssp126	2093	Spain	19846873.95375	15.14375739710865	1007617.1495094824	503808.5747547412	1511425.7242641146	3220344.4098321674	2367900.301347282	4072788.518317377	1226280883.9104805	832912421.1499604	1619649346.671145
Madrid	ssp126	2094	Spain	19846873.95375	15.129953559139013	1005221.255314919	502610.6276574595	1507831.882972332	3212687.131986141	2362269.9499900723	4063104.313983153	1223365054.9649756	830931936.761283	1615798173.1688917
Madrid	ssp126	2095	Spain	19846873.95375	15.11570666235182	1002568.5309994896	501284.26549974486	1503852.796499033	3204209.0250733783	2356036.047848607	4052382.002299807	1220136661.0059278	828739152.4946024	1611534169.5174472
Madrid	ssp126	2096	Spain	19846873.95375	15.10082129008702	999548.2157177456	499774.1078588728	1499322.3235765414	3194556.0974334697	2348938.3069364657	4040173.887930415	1216460904.896636	826242511.667087	1606679298.1258278
Madrid	ssp126	2097	Spain	19846873.95375	15.0851129381768	996066.0558426394	498033.0279213197	1494099.0837643002	3183427.1144730374	2340755.2312306045	4026098.997716781	1212223078.9606657	823364102.7261577	1601082055.1957762
Madrid	ssp126	2098	Spain	19846873.95375	15.06840981459717	992017.9931407142	496008.9965703571	1488026.9897109594	3170489.50607661	2331242.283880356	4009736.728274315	1207296543.2117758	820017909.4741578	1594575176.9495316
Luxembourg	ssp126	2024	Luxembourg	288173.3667	11.520482302903826	25484.486037718496	12742.243018859248	38226.72905658296	81448.41737655111	59888.54218863086	103008.29256445447	77817801.45320465	52855275.05756596	102780327.8488228
Luxembourg	ssp126	2025	Luxembourg	288173.3667	11.52418847954236	25585.69074095843	12792.845370479215	38378.53611144162	81771.86760809878	60126.37324123135	103417.36197492087	78126833.68131271	53065175.40318229	103188491.95946722
Luxembourg	ssp126	2026	Luxembourg	288173.3667	11.52856625815449	25694.746820407483	12847.373410203742	38542.12023061001	82120.41083801728	60382.65502795027	103858.16664808996	78459840.37116385	53291359.64199461	103628321.1003386
Luxembourg	ssp126	2027	Luxembourg	288173.3667	11.533533684490646	25810.500338820595	12905.250169410298	38715.75050823415	82490.35908287484	60654.67579622141	104326.0423695112	78813297.93355002	53531434.48775584	104095161.37935255
Luxembourg	ssp126	2028	Luxembourg	288173.3667	11.5389545889577	25931.419846570298	12965.709923285149	38897.12976985394	82876.81782963012	60938.83663942543	104814.79901982535	79182530.03153801	53782223.68681298	104582836.37627174
Luxembourg	ssp126	2029	Luxembourg	288173.3667	11.544714252727417	26055.94551238018	13027.97275619009	39083.91826856934	83274.80185755732	61231.47195407811	105318.13176102724	79562773.66381885	54040492.121509954	105085055.20612164
Luxembourg	ssp126	2030	Luxembourg	288173.3667	11.550706713141311	26182.138432048323	13091.069216024162	39273.20764807076	83678.11442882153	61528.02531530009	105828.20354232444	79948108.31616288	54302218.47021952	105593998.16210768
Luxembourg	ssp126	2031	Luxembourg	288173.3667	11.556853120492992	26308.107504268315	13154.053752134158	39462.1612564008	84080.71158363376	61824.05263501448	106337.37053223678	80332759.44221364	54563480.55535872	106102038.32906926
Luxembourg	ssp126	2032	Luxembourg	288173.3667	11.563079749793047	26432.2670085195	13216.13350425975	39648.40051277734	84477.5253592205	62115.827470004704	106839.2232484192	80711884.98690934	54820989.56450564	106602780.40931344
Luxembourg	ssp126	2033	Luxembourg	288173.3667	11.569948344299638	26560.541033475904	13280.270516737952	39840.81155021251	84887.48914298235	62417.27142865213	107357.70685729446	81103574.3696539	55087032.16241352	107120116.57689376
Luxembourg	ssp126	2034	Luxembourg	288173.3667	11.57812688382531	26687.046429175814	13343.523214587907	40030.56964376172	85291.8003876381	62714.55910854709	107869.04166671223	81489863.1788827	55349406.59194239	107630319.76582325
Luxembourg	ssp126	2035	Luxembourg	288173.3667	11.586321569721653	26806.542684697197	13403.271342348597	40209.814027044136	85673.7104202846	62995.375309022325	108352.04553152992	81854749.32462668	55597243.94069585	108112254.708557
Luxembourg	ssp126	2036	Luxembourg	288173.3667	11.594438730072294	26918.32017107855	13459.160085539275	40377.48025661598	86030.95126675935	63258.05240201832	108803.85013148304	82196065.92914002	55829072.42564885	108563059.4326306
Luxembourg	ssp126	2037	Luxembourg	288173.3667	11.603436218956912	27033.7910680821	13516.89553404105	40550.686602121306	86399.99625358265	63529.40900997663	109270.58349717125	82548660.49680555	56068561.10959701	109028759.88401332
Luxembourg	ssp126	2038	Luxembourg	288173.3667	11.61477081805613	27167.45104374825	13583.725521874125	40751.17656562054	86827.1735358115	63843.509952792	109810.83711881384	82956796.0751817	56345774.2645952	109567817.8857678
Luxembourg	ssp126	2039	Luxembourg	288173.3667	11.628361468296283	27316.543202537603	13658.271601268802	40974.81480380454	87303.67207530251	64193.87652594704	110413.46762464035	83412054.38385364	56654994.04050431	110169114.72720236
Luxembourg	ssp126	2040	Luxembourg	288173.3667	11.643015653378743	27469.84075335261	13734.920376676306	41204.76113002707	87793.61104770719	64554.12577036243	111033.09632503496	83880154.00944251	56972935.873900086	110787372.14498428
Luxembourg	ssp126	2041	Luxembourg	288173.3667	11.657362225534277	27620.212800238496	13810.106400119248	41430.31920035588	88274.20010955456	64907.50008054423	111640.90013854764	84339320.50278907	57284810.160372384	111393830.84520525
Luxembourg	ssp126	2042	Luxembourg	288173.3667	11.671238503149375	27767.212916357388	13883.606458178694	41650.81937453428	88744.01248067063	65252.95035342366	112235.07460790026	84788190.68336911	57589691.00275861	111986690.36397883
Luxembourg	ssp126	2043	Luxembourg	288173.3667	11.685450027331594	27920.1743670371	13960.08718351855	41880.26155055386	89232.87727704295	65612.409762521	112853.34479154772	85255264.01501763	57906935.758525655	112603592.27150896
Luxembourg	ssp126	2044	Luxembourg	288173.3667	11.70030817794038	28077.923406763184	14038.961703381592	42116.885110142975	89737.04320800751	65983.12000587722	113490.96641012037	85736956.42328	58234110.05870385	113239802.78785545
Luxembourg	ssp126	2045	Luxembourg	288173.3667	11.71708057377399	28249.12650074761	14124.563250373809	42373.68975111959	90284.20829638168	66385.4472767406	114182.96931600536	86259731.27367844	58589188.30551891	113930274.24183764
Luxembourg	ssp126	2046	Luxembourg	288173.3667	11.73570389775901	28431.939182688628	14215.969591344314	42647.90877403112	90868.47762786536	66815.05707930193	114921.8981764108	86817956.42153317	58968345.04321823	114667567.79984796
Luxembourg	ssp126	2047	Luxembourg	288173.3667	11.754084563903302	28609.646382378687	14304.823191189344	42914.46957356633	91436.42983807444	67232.66899857369	115640.19067755825	87360591.79435703	59336912.92037411	115384270.66833872
Luxembourg	ssp126	2048	Luxembourg	288173.3667	11.768905479779097	28750.143321525968	14375.071660762984	43125.21498228702	91885.45805558912	67562.83680556959	116208.07930559156	87789604.2884349	59628306.05863014	115950902.51823913
Luxembourg	ssp126	2049	Luxembourg	288173.3667	11.778868995898709	28839.836453068907	14419.918226534452	43259.75467960126	92172.1173040012	67773.61566469613	116570.61894328812	88063485.5153037	59814331.20080765	116312639.82979976
Luxembourg	ssp126	2050	Luxembourg	288173.3667	11.785156187179368	28894.75638265149	14447.378191325746	43342.13457397593	92347.64139894595	67902.67749921475	116792.60529866158	88231185.51010662	59928236.10671528	116534134.91349798
Luxembourg	ssp126	2051	Luxembourg	288173.3667	11.79016668573068	28938.449718026663	14469.224859013331	43407.674577038175	92487.28529880603	68005.3568373464	116969.21376024788	88364604.69274315	60018856.85755218	116710352.52793224
Luxembourg	ssp126	2052	Luxembourg	288173.3667	11.794816882630094	28982.59768900039	14491.298844500196	43473.89653349892	92628.3822140376	68109.10456913465	117147.65985892314	88499412.12165105	60110420.53066705	116888403.7126339
Luxembourg	ssp126	2053	Luxembourg	288173.3667	11.799015538255013	29031.65479239544	14515.82739619772	43547.48218859151	92785.16871648825	68224.38876211329	117345.94867084642	88649209.76427269	60212165.83130355	117086253.69724052
Luxembourg	ssp126	2054	Luxembourg	288173.3667	11.802073069087598	29076.25711627338	14538.12855813669	43614.38567440841	92927.71774360212	68329.20422322614	117526.23126396108	88785404.57623549	60304671.84038268	117266137.3120884
Luxembourg	ssp126	2055	Luxembourg	288173.3667	11.804341604128368	29119.16380497232	14559.58190248616	43678.74570745644	93064.8475206839	68430.03494166836	117699.66009968171	88916421.70474447	60393661.07209105	117439182.33739586
Luxembourg	ssp126	2056	Luxembourg	288173.3667	11.805092215013042	29150.118260053685	14575.059130026842	43725.17739007848	93163.77795912392	68502.77791110956	117824.77800712058	89010942.25485675	60457861.15975071	117564023.34996122
Luxembourg	ssp126	2057	Luxembourg	288173.3667	11.80473676522876	29168.16992688298	14584.08496344149	43752.25489032261	93221.47108631034	68545.1993281587	117897.74284444407	89066063.67355604	60495300.63622665	117636826.71088392
Luxembourg	ssp126	2058	Luxembourg	288173.3667	11.805377955865255	29193.192690363187	14596.596345181591	43789.78903554292	93301.44383839308	68604.00282233697	117998.88485443156	89142471.58845076	60547198.29052863	117737744.88637188
Luxembourg	ssp126	2059	Luxembourg	288173.3667	11.809211432490722	29254.911458477072	14627.455729238536	43882.36718771351	93498.69702128493	68749.04192740483	118248.35211514788	89330932.08304003	60675204.107873686	117986660.05820578
Luxembourg	ssp126	2060	Luxembourg	288173.3667	11.816709386178951	29358.362863147573	14679.181431573788	44037.54429471949	93829.32771061186	68992.1527283804	118666.50269282587	89646824.69538449	60889764.15200648	118403885.2387618
Luxembourg	ssp126	2061	Luxembourg	288173.3667	11.827938168684131	29501.265711024676	14750.632855512336	44251.89856653515	94286.04521242718	69327.97442089173	119244.11600394528	90083183.71893863	61186147.1875473	118980220.25032932
Luxembourg	ssp126	2062	Luxembourg	288173.3667	11.841522582322032	29667.17408973787	14833.587044868937	44500.76113460495	94816.28839079458	69717.8591108677	119914.71767070403	90589790.964422	61530244.10118593	119649337.82765742
Luxembourg	ssp126	2063	Luxembourg	288173.3667	11.85435244519118	29814.702524486904	14907.351262243452	44722.05378672849	95287.78926825237	70064.5509325278	120511.0276039596	91040274.38508056	61836220.68576109	120244328.08439936
Luxembourg	ssp126	2064	Luxembourg	288173.3667	11.863261199743857	29903.911349912	14951.955674955998	44855.86702486626	95572.9006743113	70274.19167227692	120871.60967632844	91312676.7656716	62021241.368478745	120604112.16286358
Luxembourg	ssp126	2065	Luxembourg	288173.3667	11.86778919635326	29930.712635866053	14965.356317933029	44896.06895379725	95658.55758421948	70337.17469426869	120979.94047415364	91394515.46337856	62076827.70986657	120712203.21688838
Luxembourg	ssp126	2066	Luxembourg	288173.3667	11.869386344538205	29913.58168323378	14956.79084161689	44870.37252484835	95603.80705960644	70296.91695558313	120910.69716361446	91342205.47883804	62041297.81093023	120643113.14674552
Luxembourg	ssp126	2067	Luxembourg	288173.3667	11.870537635109477	29884.557205044755	14942.278602522378	44826.83580756505	95511.044827316	70228.70943183894	120793.3802227752	91253578.18309271	61981100.52950173	120526055.83668412
Luxembourg	ssp126	2068	Luxembourg	288173.3667	11.872613841896518	29868.77475108709	14934.387375543543	44803.162126629046	95460.6041044667	70191.62066503882	120729.58754387822	91205385.88811302	61948367.44068089	120462404.33554618
Luxembourg	ssp126	2069	Luxembourg	288173.3667	11.876371049188169	29881.47952521564	14940.73976260782	44822.21928782182	95501.20856258232	70221.47688424082	120780.9402409062	91244180.3762264	61974717.36706832	120513643.3853838
Luxembourg	ssp126	2070	Luxembourg	288173.3667	11.881299237093447	29920.345408081725	14960.172704040862	44880.51811212089	95625.42392422182	70312.81170897603	120938.03613945056	91362858.7577206	62055325.89596685	120670391.61947358
Luxembourg	ssp126	2071	Luxembourg	288173.3667	11.88709889579268	29978.813567211797	14989.406783605897	44968.22035081587	95812.28816080168	70450.21188293149	121174.36443865392	91541393.40000406	62176589.89275143	120906196.90725556
Luxembourg	ssp126	2072	Luxembourg	288173.3667	11.892695267108932	30037.98995377978	15018.99497688989	45056.9849306679	96001.41589227236	70589.27639136625	121413.5553931616	91722090.64042874	62299322.76577599	121144858.51508117
Luxembourg	ssp126	2073	Luxembourg	288173.3667	11.89700576914994	30083.30001253522	15041.65000626761	45124.95001880097	96146.22684005492	70695.75502944153	121596.69865065084	91860446.54648258	62393296.629515976	121327596.46344867
Luxembourg	ssp126	2074	Luxembourg	288173.3667	11.899621799796773	30107.236798645976	15053.618399322988	45160.85519796715	96222.72880846488	70752.0064768018	121693.45114011064	91933538.39013363	62442941.94753441	121424134.83273225
Luxembourg	ssp126	2075	Luxembourg	288173.3667	11.90077654322273	30112.651390832325	15056.325695416162	45168.97708624665	96240.03384509226	70764.7307684397	121715.336921728	91950072.04355238	62454171.90755439	121445972.17955004
Luxembourg	ssp126	2076	Luxembourg	288173.3667	11.901168974043497	30113.06383973216	15056.53191986608	45169.59575959642	96241.35203177638	70765.70002335432	121717.00404018095	91951331.47121198	62455027.33387216	121447635.60855088
Luxembourg	ssp126	2077	Luxembourg	288173.3667	11.902472685612056	30133.444835215734	15066.722417607867	45200.16725282206	96306.48969334188	70813.59536274096	121799.38402392632	92013565.5793522	62497297.87920076	121529833.27950242
Luxembourg	ssp126	2078	Luxembourg	288173.3667	11.905774303262085	30185.035433242145	15092.517716621072	45277.55314986122	96471.37324463428	70934.83326810227	122007.9132211474	92171099.33962138	62604297.69253915	121737900.98670287
Luxembourg	ssp126	2079	Luxembourg	288173.3667	11.9104360389874	30253.661005167374	15126.830502583687	45380.491507749255	96690.70057250732	71096.1033621274	122285.29778287013	92380650.00989167	62746628.34322351	122014671.67655948
Luxembourg	ssp126	2080	Luxembourg	288173.3667	11.913959936007588	30307.53590042176	15153.76795021088	45461.30385063062	96862.88473773988	71222.70936597462	122503.0601094883	92545158.95451044	62858365.829439536	122231952.07958026
Luxembourg	ssp126	2081	Luxembourg	288173.3667	11.913850424825906	30320.07749893993	15160.038749469966	45480.11624840821	96902.96768660496	71252.18212249284	122553.7532506995	92583455.1799849	62884377.32672335	122282533.03324562
Luxembourg	ssp126	2082	Luxembourg	288173.3667	11.909469267338256	30288.222024283536	15144.111012141768	45432.3330364233	96801.15758960242	71177.32175705009	122424.99342213746	92486183.33395484	62818308.50851876	122154058.15939024
Luxembourg	ssp126	2083	Luxembourg	288173.3667	11.901081394939196	30214.48776435423	15107.243882177116	45321.73164652951	96565.5028948685	71004.04624621625	122126.95954350336	92261033.09976982	62665382.348502725	121856683.85103622
Luxembourg	ssp126	2084	Luxembourg	288173.3667	11.88978926937076	30108.07501685356	15054.037508426778	45162.11252527861	96225.4077538561	70753.97628958964	121696.83921810516	91936097.91980028	62444680.42693143	121427515.41266824
Luxembourg	ssp126	2085	Luxembourg	288173.3667	11.878781850952612	30007.30477560456	15003.65238780228	45010.957163404906	95903.3460628248	70517.16622265453	121289.52590297692	91628392.3371058	62235681.16318502	121021103.5110264
Luxembourg	ssp126	2086	Luxembourg	288173.3667	11.870474748431777	29943.165433089307	14971.582716544654	44914.74814963215	95698.3567241456	70366.43876774368	121030.2746805306	91432540.53088108	62102655.03169346	120762426.03006835
Luxembourg	ssp126	2087	Luxembourg	288173.3667	11.864900324053645	29913.02390038551	14956.511950192757	44869.535850576525	95602.02438562458	70295.60616588987	120908.442605342	91340502.2687023	62040140.95943163	120640863.57797256
Luxembourg	ssp126	2088	Luxembourg	288173.3667	11.8613418459134	29905.60025171545	14952.800125857724	44858.4003775714	95578.29840447492	70278.16059151517	120878.4362174174	91317833.88851948	62024744.18070879	120610923.59632958
Luxembourg	ssp126	2089	Luxembourg	288173.3667	11.858878896982452	29906.27718361205	14953.138591806024	44859.41577541636	95580.4618788165	70279.75138147226	120881.17237614346	91319900.92459196	62026148.1494425	120613653.69974084
Luxembourg	ssp126	2090	Luxembourg	288173.3667	11.854891767707086	29880.153507581057	14940.076753790529	44820.2302613697	95496.97061022124	70218.36074279918	120775.58047762614	91240131.33333495	61971967.18302687	120508295.4836438
Luxembourg	ssp126	2091	Luxembourg	288173.3667	11.848558967291776	29821.825110185884	14910.912555092942	44732.7376652776	95310.55305214797	70081.28900892074	120539.81709535728	91062023.45857356	61850993.05455463	120273053.86259525
Luxembourg	ssp126	2092	Luxembourg	288173.3667	11.84157105652947	29754.909760801784	14877.454880400892	44632.36464119901	95096.6915955117	69924.0379378648	120269.34525314112	90857695.01479718	61712209.435684495	120003180.59390315
Luxembourg	ssp126	2093	Luxembourg	288173.3667	11.8346443032389	29688.86154255357	14844.430771276786	44533.292313825405	94885.60148999616	69768.82462498496	120002.3783549894	90656014.38735808	61575224.262142986	119736804.51257429
Luxembourg	ssp126	2094	Luxembourg	288173.3667	11.828121780913063	29628.05424243441	14814.027121217205	44442.08136364516	94691.26135880502	69625.92746969637	119756.59524790235	90470337.09331363	61449108.84554624	119491565.34107871
Luxembourg	ssp126	2095	Luxembourg	288173.3667	11.822026166190414	29572.498232587877	14786.249116293937	44358.74734887748	94513.70435134885	69495.37084655986	119532.03785611244	90300694.8043779	61333884.69791287	119267504.91084976
Luxembourg	ssp126	2096	Luxembourg	288173.3667	11.816209935658648	29519.92635454236	14759.96317727118	44279.88953181332	94345.68462910678	69371.82693315881	119319.54232504193	90140164.67001556	61224849.69245344	119055479.64758004
Luxembourg	ssp126	2097	Luxembourg	288173.3667	11.81053200743456	29468.371367771917	14734.185683885957	44202.557051658005	94180.91489140045	69250.6727142669	119111.15706851531	89982739.65000488	61117923.73750634	118847555.56252275
Luxembourg	ssp126	2098	Luxembourg	288173.3667	11.80479429749095	29414.976331457638	14707.488165728815	44122.46449718696	94010.2643553418	69125.19437892083	118895.33433177083	89819695.97204465	61007181.48721776	118632210.45688476
London	ssp126	2024	United Kingdom	28024358.01205	11.62616769270676	1813317.885801521	906658.9429007604	2719976.828702472	5795363.963020413	4261297.03163343	7329430.894409135	2285797407.6990447	1552555436.5926294	3019039378.8053527
London	ssp126	2025	United Kingdom	28024358.01205	11.62691687201568	1817166.50056894	908583.2502844698	2725749.750853577	5807664.135817261	4270341.276336127	7344986.995298201	2290648820.5303254	1555850604.9834373	3025447036.0764246
London	ssp126	2026	United Kingdom	28024358.01205	11.628074099653633	1821308.957665285	910654.4788326424	2731963.4364973577	5820903.428697655	4280076.050513932	7361730.806883109	2295870639.477485	1559397359.9880333	3032343918.9659104
London	ssp126	2027	United Kingdom	28024358.01205	11.629586522538382	1825664.5776776643	912832.2888388322	2738496.866516735	5834823.990258239	4290311.757543012	7379336.22297406	2301361163.235469	1563126624.2185073	3039595702.252507
London	ssp126	2028	United Kingdom	28024358.01205	11.631405131004549	1830185.0628499049	915092.5314249524	2745277.594274656	5849271.460868029	4300934.897697764	7397608.024039603	2307059509.54813	1566997045.3318024	3047121973.764301
London	ssp126	2029	United Kingdom	28024358.01205	11.633555565196614	1834902.2872235407	917451.1436117706	2752353.430835408	5864347.709966179	4312020.374975566	7416675.044957653	2313005857.581914	1571035913.7531753	3054975801.410558
London	ssp126	2030	United Kingdom	28024358.01205	11.636099151141549	1839900.1857199175	919950.0928599588	2759850.278579934	5880320.993560605	4323765.436442229	7436876.550679823	2319306012.4065566	1575315094.222757	3063296930.5902576
London	ssp126	2031	United Kingdom	28024358.01205	11.639078560781863	1845258.3518769036	922629.1759384515	2767887.5278154253	5897445.692598325	4336357.126911197	7458534.258286599	2326060306.514382	1579902734.405656	3072217878.6231384
London	ssp126	2032	United Kingdom	28024358.01205	11.642544419277597	1851147.630330218	925573.815165109	2776721.445495383	5916267.826535121	4350196.93127646	7482338.721794826	2333484099.952482	1584945110.787586	3082023089.1173754
London	ssp126	2033	United Kingdom	28024358.01205	11.646844269715944	1858080.1644177216	929040.0822088608	2787120.246626653	5938424.205478763	4366488.386382109	7510360.024576514	2342222980.526081	1590880718.4221847	3093565242.630009
London	ssp126	2034	United Kingdom	28024358.01205	11.652297159238042	1864649.0309619731	932324.5154809868	2796973.546443021	5959418.302954217	4381925.222761064	7536911.383148322	2350503436.0578747	1596504955.3777504	3104501916.737976
London	ssp126	2035	United Kingdom	28024358.01205	11.656141283677991	1868750.466349643	934375.2331748216	2803125.699524535	5972526.490453197	4391563.595922082	7553489.384985405	2355673544.647445	1600016587.7610583	3111330501.533841
London	ssp126	2036	United Kingdom	28024358.01205	11.658428951242476	1870878.3448922448	935439.1724461224	2806317.51733843	5979327.190275407	4396564.110497228	7562090.270054513	2358355864.881901	1601838468.7591777	3114873261.0046053
London	ssp126	2037	United Kingdom	28024358.01205	11.660881384697316	1873367.1627435084	936683.5813717542	2810050.744115332	5987281.452127965	4402412.83244769	7572150.07180932	2361493171.0526314	1603969384.532917	3119016957.5723305
London	ssp126	2038	United Kingdom	28024358.01205	11.66589602652461	1878789.7793596035	939394.8896798018	2818184.669039473	6004612.134833072	4415155.981495515	7594068.288171674	2368328708.881436	1608612206.9380877	3128045210.82478
London	ssp126	2039	United Kingdom	28024358.01205	11.674337279566622	1888149.326672635	944074.6633363176	2832223.990009025	6034525.248045521	4437150.917681144	7631899.578410901	2380126987.138584	1616625813.475955	3143628160.801221
London	ssp126	2040	United Kingdom	28024358.01205	11.685067736838487	1900230.7492762	950115.3746381	2850346.1239143745	6073137.474686505	4465542.260799528	7680732.688574535	2395356354.633816	1626969878.6240537	3163742830.6435924
London	ssp126	2041	United Kingdom	28024358.01205	11.696476657196063	1913482.6212177784	956741.3106088892	2870223.931826742	6115490.457411788	4496684.159862234	7734296.754962385	2412061144.658997	1638316077.759364	3185806211.558641
London	ssp126	2042	United Kingdom	28024358.01205	11.707509438128197	1926685.885596216	963342.942798108	2890028.828394399	6157688.090365279	4527711.831151572	7787664.349580043	2428704661.896493	1649620659.295797	3207788664.497212
London	ssp126	2043	United Kingdom	28024358.01205	11.718077808402647	1939780.348171447	969890.1740857236	2909670.522257247	6199537.992755713	4558483.818203356	7840592.16730912	2445211027.8481274	1660832085.16857	3229589970.5276947
London	ssp126	2044	United Kingdom	28024358.01205	11.728073838177608	1952688.448545636	976344.224272818	2929032.672818528	6240792.281551624	4588817.854082695	7892766.70902159	2461482472.9183326	1671883948.4788852	3251080997.3577952
London	ssp126	2045	United Kingdom	28024358.01205	11.738454567293708	1966540.9580893624	983270.4790446812	2949811.437134119	6285064.902053375	4621371.251510458	7948758.552597329	2478944403.1475053	1683744411.0987935	3274144395.196228
London	ssp126	2046	United Kingdom	28024358.01205	11.749451168021157	1981864.6038792983	990932.3019396492	2972796.905819029	6334039.27399803	4657381.819116791	8010696.728880256	2498260790.0300293	1696864454.620049	3299657125.4400306
London	ssp126	2047	United Kingdom	28024358.01205	11.760504417714884	1997609.1933926505	998804.5966963252	2996413.7900890363	6384358.982082686	4694381.604473173	8074336.359693224	2518107802.0606675	1710344908.4540212	3325870695.667329
London	ssp126	2048	United Kingdom	28024358.01205	11.769881477537297	2011007.7987911133	1005503.8993955568	3016511.69818676	6427180.924936224	4725868.327159594	8128493.522713943	2534997558.5266504	1721816740.1813877	3348178376.87195
London	ssp126	2049	United Kingdom	28024358.01205	11.776224126032936	2019704.869873743	1009852.4349368716	3029557.304810693	6454976.764116256	4746306.444203753	8163647.084029802	2545960745.23041	1729263137.2513864	3362658353.209444
London	ssp126	2050	United Kingdom	28024358.01205	11.77902270636859	2023531.957975976	1011765.978987988	3035297.936963994	6467208.137690842	4755300.101243927	8179116.174138961	2550785022.391908	1732539874.598924	3369030170.1849027
London	ssp126	2051	United Kingdom	28024358.01205	11.779460508987324	2024428.2174709227	1012214.1087354614	3036642.3262064443	6470072.583036803	4757406.311057095	8182738.855017599	2551914811.9595637	1733307248.3519783	3370522375.567193
London	ssp126	2052	United Kingdom	28024358.01205	11.778258069617678	2023261.7684794583	1011630.8842397291	3034892.652719274	6466344.612060117	4754665.155927193	8178024.068194152	2550444432.1095977	1732308539.4453108	3368580324.77389
London	ssp126	2053	United Kingdom	28024358.01205	11.775575133220093	2019809.201589026	1009904.600794513	3029713.802383615	6455310.208278316	4746551.623734674	8164068.792822973	2546092261.698729	1729352465.643833	3362832057.753634
London	ssp126	2054	United Kingdom	28024358.01205	11.771258554507984	2013855.7379452	1006927.8689726	3020783.606917897	6436282.938472625	4732560.984171668	8140004.892774624	2538587558.9268465	1724255134.161507	3352919983.692213
London	ssp126	2055	United Kingdom	28024358.01205	11.765859001293755	2006138.5700129173	1003069.2850064586	3009207.855019437	6411618.869761046	4714425.639530822	8108812.099992332	2528859599.702216	1717647726.2038748	3340071473.200549
London	ssp126	2056	United Kingdom	28024358.01205	11.759484062617515	1997205.038022468	998602.519011234	2995807.557033801	6383067.301519571	4693431.839353247	8072702.763687005	2517598339.6521945	1709998872.2614074	3325197807.042993
London	ssp126	2057	United Kingdom	28024358.01205	11.75346695337364	1988409.5190348176	994204.7595174088	2982614.278552301	6354956.822835055	4672762.369732267	8037151.275938857	2506511053.3805647	1702468184.493502	3310553922.267628
London	ssp126	2058	United Kingdom	28024358.01205	11.749459846467232	1980947.9896772425	990473.9948386212	2971421.9845159384	6331109.775008231	4655227.7757419655	8006991.774275538	2497105342.1169333	1696079653.2491434	3298131030.9847307
London	ssp126	2059	United Kingdom	28024358.01205	11.74854520798865	1976259.0957856656	988129.5478928328	2964388.6436785664	6316124.070130766	4644208.875096764	7988039.265165791	2491194706.3777447	1692065041.2718458	3290324371.4836307
London	ssp126	2060	United Kingdom	28024358.01205	11.750821371452249	1975276.910610137	987638.4553050684	2962915.365915292	6312985.006309755	4641900.739934291	7984069.272686333	2489956602.2672205	1691224098.2987752	3288689106.23566
London	ssp126	2061	United Kingdom	28024358.01205	11.756196262301202	1978081.7266168229	989040.8633084114	2967122.589925361	6321949.198267164	4648492.057550013	7995406.338985281	2493492243.3190947	1693625570.4145763	3293358916.2236214
London	ssp126	2062	United Kingdom	28024358.01205	11.764197290134083	1983834.7373416608	991917.3686708304	2975752.106012543	6340335.820543665	4662011.632753355	8018660.008335124	2500744263.0031424	1698551274.9187555	3302937251.0875382
London	ssp126	2063	United Kingdom	28024358.01205	11.773039591201211	1990608.030933236	995304.015466618	2985912.0463999263	6361983.266862433	4677928.872693558	8046037.661032269	2509282411.253081	1704350541.4850872	3314214281.021111
London	ssp126	2064	United Kingdom	28024358.01205	11.780652471386938	1996580.60814934	998290.30407467	2994870.9122240525	6381071.623644988	4691964.429151403	8070178.818139839	2516811207.844516	1709464237.9306672	3324158177.758389
London	ssp126	2065	United Kingdom	28024358.01205	11.786734220564158	2001418.039879228	1000709.019939614	3002127.0598189463	6396532.055453848	4703332.393716694	8089731.717191969	2522909084.55699	1713606027.40411	3332212141.709936
London	ssp126	2066	United Kingdom	28024358.01205	11.791697455922767	2005649.29333696	1002824.6466684798	3008473.940005512	6410055.141504614	4713275.83934231	8106834.443668312	2528242836.714116	1717228809.4936545	3339256863.934624
London	ssp126	2067	United Kingdom	28024358.01205	11.796439639337155	2010173.113369088	1005086.556684544	3015259.6700537046	6424513.270327306	4723906.816417811	8125119.72423798	2533945386.820392	1721102085.9004257	3346788687.740312
London	ssp126	2068	United Kingdom	28024358.01205	11.801455334820464	2015091.8503763543	1007545.9251881771	3022637.775564583	6440233.553802506	4735465.8483848525	8145001.259221293	2540145753.776659	1725313488.6233742	3354978018.929965
London	ssp126	2069	United Kingdom	28024358.01205	11.806935299636438	2020024.4652122397	1010012.2326061196	3030036.697818432	6455998.190818083	4747057.493249201	8164938.888388023	2546363614.57943	1729536773.4870124	3363190455.6718435
London	ssp126	2070	United Kingdom	28024358.01205	11.811766686869548	2023860.636090334	1011930.318045167	3035790.954135572	6468258.592944473	4756072.49481274	8180444.691077253	2551199341.132001	1732821287.470534	3369577394.793485
London	ssp126	2071	United Kingdom	28024358.01205	11.815784221994788	2026770.388213947	1013385.1941069736	3040155.5823210003	6477558.160731575	4762910.41230324	8192205.909160897	2554867260.5372486	1735312605.4650452	3374421915.609453
London	ssp126	2072	United Kingdom	28024358.01205	11.818551984811869	2028717.3166405165	1014358.658320258	3043075.974960847	6483780.543982884	4767485.6941056885	8200075.393861126	2557321482.1523786	1736979557.706007	3377663406.598745
London	ssp126	2073	United Kingdom	28024358.01205	11.819662122941434	2029305.2499614584	1014652.6249807292	3043957.874942233	6485659.578876592	4768867.337409885	8202451.820344306	2558062607.8377514	1737482943.836442	3378642271.8390374
London	ssp126	2074	United Kingdom	28024358.01205	11.81889775405396	2028133.5318961372	1014066.7659480688	3042200.297844278	6481914.767939825	4766113.7999563785	8197715.73592428	2556585585.9998937	1736479723.5700383	3376691448.429772
London	ssp126	2075	United Kingdom	28024358.01205	11.816076991554876	2024779.0795921355	1012389.5397960676	3037168.619388266	6471193.938376236	4758230.837041974	8184157.039711538	2552357094.988607	1733607655.080472	3371106534.896751
London	ssp126	2076	United Kingdom	28024358.01205	11.811022754961895	2019105.991071579	1009552.9955357896	3028658.986607442	6453062.747464536	4744899.079018699	8161226.415911449	2545205822.100674	1728750379.6442027	3361661264.5571585
London	ssp126	2077	United Kingdom	28024358.01205	11.80484952382374	2012335.1053339024	1006167.5526669512	3018502.6580009293	6431422.99664691	4728987.497535132	8133858.495759745	2536670709.09694	1722953174.6726477	3350388243.521244
London	ssp126	2078	United Kingdom	28024358.01205	11.79906331446249	2006185.4350384744	1003092.7175192372	3009278.152557786	6411768.650382738	4714535.772340869	8109001.528425637	2528918675.9153523	1717687851.8491216	3340149499.9816046
London	ssp126	2079	United Kingdom	28024358.01205	11.79440076101708	2001499.288867372	1000749.644433686	3002248.933301129	6396791.727219887	4703523.328838779	8090060.12560204	2523011503.844822	1713675592.458983	3332347415.230672
London	ssp126	2080	United Kingdom	28024358.01205	11.79038767441648	1997986.61464009	998993.307320045	2996979.9219602053	6385565.220389491	4695268.544404671	8075861.896375366	2518583564.48257	1710668054.9989226	3326499073.966227
London	ssp126	2081	United Kingdom	28024358.01205	11.785809799196333	1994745.7515704252	997372.8757852128	2992118.627355728	6375207.422018863	4687652.516190983	8062762.3278478095	2514498259.6050653	1707893241.1521845	3321103278.057953
London	ssp126	2082	United Kingdom	28024358.01205	11.779599577272904	1990915.1150704236	995457.5575352116	2986372.6726056924	6362964.707764868	4678650.52041595	8047278.895114775	2509669509.472452	1704613465.680793	3314725553.264101
London	ssp126	2083	United Kingdom	28024358.01205	11.771161620940774	1985167.509820584	992583.754910292	2977751.2647309317	6344595.361386317	4665143.648078854	8024047.074695019	2502424303.718153	1699692389.3224237	3305156218.1139154
London	ssp126	2084	United Kingdom	28024358.01205	11.760765741545116	1977110.1719370023	988555.0859685012	2965665.257905593	6318844.109510389	4646208.904052438	7991479.314969489	2492267539.594522	1692793729.2289078	3291741349.960138
London	ssp126	2085	United Kingdom	28024358.01205	11.75023725798728	1968328.3779938556	984164.1889969276	2952492.566990841	6290777.496068126	4625571.68828597	7955983.30385129	2481197554.5756955	1685274792.788572	3277120316.3628063
London	ssp126	2086	United Kingdom	28024358.01205	11.740811764255051	1960370.689272056	980185.3446360278	2940556.033908145	6265344.722913253	4606871.119789787	7923818.326037748	2471166404.277112	1678461451.9041817	3263871356.650049
London	ssp126	2087	United Kingdom	28024358.01205	11.7322669063046	1953434.8595246791	976717.4297623396	2930152.2892870754	6243177.811040623	4590571.919883426	7895783.702198839	2462423369.323932	1672523022.5389223	3252323716.108935
London	ssp126	2088	United Kingdom	28024358.01205	11.724671746966008	1947525.2533039588	973762.6266519794	2921287.8799560047	6224290.7095592255	4576684.345264748	7871897.073854724	2454973951.499507	1667463241.6048024	3242484661.3942194
London	ssp126	2089	United Kingdom	28024358.01205	11.718359278658708	1942802.9538266389	971401.4769133194	2914204.430740016	6209198.240429702	4565586.941493034	7852809.539367388	2449021205.989104	1663420027.9001594	3234622384.078053
London	ssp126	2090	United Kingdom	28024358.01205	11.7117670826882	1937577.8565015316	968788.9282507655	2906366.7847523526	6192498.829378633	4553307.962779039	7831689.6959792925	2442434653.231733	1658946320.7127187	3225922985.750756
London	ssp126	2091	United Kingdom	28024358.01205	11.704497210800517	1931836.441872066	965918.2209360332	2897754.6628081608	6174149.26822282	4539815.63839977	7808482.898046977	2435197251.130674	1654030544.738449	3216363957.522908
London	ssp126	2092	United Kingdom	28024358.01205	11.696862479533232	1925738.463657492	962869.2318287458	2888607.6954863104	6154660.129849366	4525485.389595673	7783834.870103817	2427510378.958802	1648809480.465435	3206211277.4523826
London	ssp126	2093	United Kingdom	28024358.01205	11.689131064161309	1919497.283570382	959748.641785191	2879245.925355549	6134713.318290494	4510818.61639108	7758608.020191549	2419642992.122848	1643465807.3285766	3195820176.9173794
London	ssp126	2094	United Kingdom	28024358.01205	11.681460043634026	1913267.278490656	956633.6392453278	2869900.917736092	6114802.222056328	4496178.10445333	7733426.33965884	2411789692.0629115	1638131702.1875389	3185447681.9380083
London	ssp126	2095	United Kingdom	28024358.01205	11.673880912071423	1907086.200925812	953543.100462906	2860629.301388849	6095047.498158278	4481652.572176266	7708442.4241422	2403998068.109274	1632839488.5870855	3175156647.631472
London	ssp126	2096	United Kingdom	28024358.01205	11.666399617727755	1900973.8057283969	950486.9028641984	2851460.708592448	6075512.28310789	4467288.443461927	7683736.122753439	2396293022.4542613	1627606080.5516176	3164979964.3569174
London	ssp126	2097	United Kingdom	28024358.01205	11.659054869431532	1894977.033344668	947488.516672334	2842465.550017559	6056346.598568749	4453196.028360115	7659497.168778215	2388733726.383717	1622471668.301381	3154995784.4658537
London	ssp126	2098	United Kingdom	28024358.01205	11.65182464655316	1889081.5968095765	944540.7984047882	2833622.395214122	6037504.783402492	4439341.752503311	7635667.814305609	2381302170.3096538	1617424019.394969	3145180321.223098
Lisbon	ssp126	2024	Portugal	4579714.877850001	17.216120529163128	221998.2325221492	110999.11626107458	332997.348783275	709506.3511409675	521695.8464270668	897316.8558546375	221057715.91248164	150146446.69936892	291968985.12553823
Lisbon	ssp126	2025	Portugal	4579714.877850001	17.221936948505864	223671.61939189996	111835.80969594997	335507.42908787425	714854.4955767653	525628.30557104	904080.6855823366	222724013.3196598	151278226.396794	294169800.2425297
Lisbon	ssp126	2026	Portugal	4579714.877850001	17.22808836225617	225420.4132516505	112710.20662582525	338130.6198774825	720443.64075231	529737.9711412966	911149.3103632684	224465398.24802685	152461006.91296118	296469789.5830202
Lisbon	ssp126	2027	Portugal	4579714.877850001	17.234585212447403	227243.87575626545	113621.93787813273	340865.81363444927	726271.4269171315	534023.1080272172	918519.7458068829	226281135.48045665	153694288.87492347	298867982.0859485
Lisbon	ssp126	2028	Portugal	4579714.877850001	17.241448752152706	229143.02629223544	114571.51314611772	343714.5394383872	732341.1120300699	538486.111786741	926196.1122732812	228172240.08468556	154978761.73527554	301365718.43402785
Lisbon	ssp126	2029	Portugal	4579714.877850001	17.248690851609936	231115.35635016792	115557.67817508396	346673.03452526423	738644.678895267	543121.087422896	934168.270367517	230136214.1788944	156312728.8869714	303959699.4707602
Lisbon	ssp126	2030	Portugal	4579714.877850001	17.256320292077618	233156.54193393968	116578.27096696984	349734.8129009247	745168.3080209665	547917.8735447214	942418.742497062	232168752.08594128	157693265.8352815	306644238.33655006
Lisbon	ssp126	2031	Portugal	4579714.877850001	17.264237901890453	235238.9037998266	117619.4518999133	352858.35569976387	751823.5365443504	552811.4239295636	950835.6491589792	234242291.8278905	159101651.98030952	309382931.6754129
Lisbon	ssp126	2032	Portugal	4579714.877850001	17.272182036232987	237307.70086190564	118653.85043095282	355961.5512928831	758435.4119547494	557673.0970254508	959197.726883906	236302324.23460925	160500863.6960249	312103784.7731292
Lisbon	ssp126	2033	Portugal	4579714.877850001	17.27994153550653	239336.9409495971	119668.47047479857	359005.4114244176	764920.8632750004	562441.8112315211	967399.9153183466	238322967.25381973	161873321.4187941	314772613.08877313
Lisbon	ssp126	2034	Portugal	4579714.877850001	17.290120151098375	241771.7688535617	120885.88442678086	362657.6532803647	772702.5732560718	568163.6568058429	977241.4897061674	240747479.77797225	163520094.701407	317974864.8544712
Lisbon	ssp126	2035	Portugal	4579714.877850001	17.300819404079366	244272.75928409197	122136.37964204595	366409.1389261613	780695.7386720501	574040.9843175913	987350.4930263754	243237874.52486196	165211616.3955532	321264132.65410566
Lisbon	ssp126	2036	Portugal	4579714.877850001	17.311961576003508	246792.44930829777	123396.22465414889	370188.6739624706	788748.6679894221	579962.2558744764	997535.0801042268	245746889.6428188	166915785.38654056	324577993.8990415
Lisbon	ssp126	2037	Portugal	4579714.877850001	17.323952511021012	249383.5566091168	124691.7783045584	374075.3349137041	797029.8469228604	586051.3580314083	1008008.3358141528	248327019.4713125	168668256.79054743	327985782.1520292
Lisbon	ssp126	2038	Portugal	4579714.877850001	17.336436602707302	251959.68525348828	125979.84262674414	377939.5278802558	805263.1540702649	592105.2603456706	1018421.0477946976	250892234.1018528	170410597.51911178	331373870.6845578
Lisbon	ssp126	2039	Portugal	4579714.877850001	17.349109396451865	254487.57406686756	127243.78703343376	381731.3611003336	813342.2867178374	598045.7990571257	1028638.774378382	253409413.2740396	172120311.6851571	334698514.86287814
Lisbon	ssp126	2040	Portugal	4579714.877850001	17.361047426320408	256808.75843155835	128404.37921577918	385213.13764736406	820760.7919473684	603500.5823141427	1038021.001580451	255720763.72057208	173690223.21342635	337751304.2276745
Lisbon	ssp126	2041	Portugal	4579714.877850001	17.37121058928701	258744.79961970952	129372.39980985476	388117.1994295923	826948.3795847136	608050.2791062982	1045846.4800629654	257648602.68623617	174999646.7244243	340297558.64801
Lisbon	ssp126	2042	Portugal	4579714.877850001	17.380250542484113	260455.81335312716	130227.90667656357	390683.7200297189	832416.7794767243	612071.1613798289	1052762.3975734457	259352367.5473645	176156875.00236082	342547860.09233594
Lisbon	ssp126	2043	Portugal	4579714.877850001	17.389071287145264	262178.09949585004	131089.04974792502	393267.14924380375	837921.2059888704	616118.5338152293	1059723.8781623358	261067357.0611643	177321727.26983815	344812986.85246444
Lisbon	ssp126	2044	Portugal	4579714.877850001	17.39794982461971	264008.3480151668	132004.1740075834	396012.522022778	843770.6802566118	620419.6178356254	1067121.74267742	262889851.55869105	178559598.88994336	347220104.2274166
Lisbon	ssp126	2045	Portugal	4579714.877850001	17.40678624172558	265916.3994479017	132958.19972395085	398874.5991718852	849868.8126356385	624903.5387025529	1074834.0865685404	264789819.350199	179850091.78932315	349729546.9110535
Lisbon	ssp126	2046	Portugal	4579714.877850001	17.41519317663109	267772.077531547	133886.0387657735	401658.1162973489	855799.5597909662	629264.3821991242	1082334.737382629	266637635.67728516	181105162.4595337	352170108.8950203
Lisbon	ssp126	2047	Portugal	4579714.877850001	17.422817274054296	269467.3899340484	134733.6949670242	404201.0849010986	861217.7782293722	633248.3663449914	1089187.1901135456	268325765.72767577	182251771.2878477	354399760.1674876
Lisbon	ssp126	2048	Portugal	4579714.877850001	17.430114875481138	271129.81948983064	135564.90974491532	406694.7292347759	866530.9030896389	637155.0758010909	1095906.730378023	269981152.24265873	183376140.10760608	356586164.37769115
Lisbon	ssp126	2049	Portugal	4579714.877850001	17.43747104562888	272818.26888387086	136409.13444193543	409227.403325834	871927.1873529976	641122.9318770814	1102731.442828725	271662448.36037743	184518107.20376888	358806789.516971
Lisbon	ssp126	2050	Portugal	4579714.877850001	17.444768244111447	274447.3763033737	137223.68815168686	411671.06445508753	877133.8146657266	644951.3343129074	1109316.2950183505	273284653.9114736	185619938.90553808	360949368.9173973
Lisbon	ssp126	2051	Portugal	4579714.877850001	17.451903266328692	275982.6977685617	137991.34888428086	413974.0466528728	882040.7020684683	648559.339756104	1115522.0643806476	274813470.84136486	186658339.34648097	362968602.3362392
Lisbon	ssp126	2052	Portugal	4579714.877850001	17.458616128879026	277399.82410690724	138699.91205345362	416099.7361603912	886569.8378458247	651889.5866512159	1121250.0890402417	276224593.38930154	187616799.6090204	364832387.1695705
Lisbon	ssp126	2053	Portugal	4579714.877850001	17.465138210410462	278745.4062489118	139372.7031244559	418118.1093733983	890870.3183716728	655051.7046849268	1126688.932058223	277564474.8446829	188526871.6175615	366602078.071793
Lisbon	ssp126	2054	Portugal	4579714.877850001	17.470697389752832	279855.67658825405	139927.83829412702	419783.5148824131	894418.7423762088	657660.8399823834	1131176.6447698488	278670041.4182151	189277792.66965213	368062290.1667692
Lisbon	ssp126	2055	Portugal	4579714.877850001	17.47518215224111	280687.4495891854	140343.7247945927	421031.1743838168	897077.0888872006	659615.5065345826	1134538.6712396282	279498290.53378457	189840354.6285088	369156226.4390508
Lisbon	ssp126	2056	Portugal	4579714.877850001	17.478319061999976	281190.6411661192	140595.3205830596	421785.9617492028	898685.289167058	660798.0067403604	1136572.5715935868	279999350.29177386	190180683.5871085	369818016.9964377
Lisbon	ssp126	2057	Portugal	4579714.877850001	17.48058638027823	281472.0232181748	140736.0116090874	422208.0348272992	899584.5862054544	661459.2545627054	1137709.917848014	280279540.2420306	190370993.72968307	370188086.75438666
Lisbon	ssp126	2058	Portugal	4579714.877850001	17.482652535518923	281678.7120852581	140839.35604262905	422518.0681279186	900245.1638246514	661944.9734003423	1138545.354248747	280485353.4520851	190510785.82897875	370459921.0751982
Lisbon	ssp126	2059	Portugal	4579714.877850001	17.485261750359697	281964.74406725704	140982.37203362852	422947.1161009213	901159.3220391317	662617.1485580422	1139701.495520004	280770173.6324029	190704240.90856436	370836106.3562648
Lisbon	ssp126	2060	Portugal	4579714.877850001	17.488766708587836	282450.0078734153	141225.00393670765	423675.0118101546	902710.2251636144	663757.5185025121	1141662.931824488	281253381.5723312	191032444.585586	371474318.5590949
Lisbon	ssp126	2061	Portugal	4579714.877850001	17.49273019214663	283092.95147959585	141546.47573979793	424639.4272194264	904765.0729289644	665268.4359770424	1144261.7098806717	281893601.2868226	191467293.5337021	372319909.0399553
Lisbon	ssp126	2062	Portugal	4579714.877850001	17.496411282779558	283734.4823864385	141867.24119321926	425601.7235796914	906815.4057072313	666776.0336081191	1146854.7778061265	282532414.28701067	191901187.0157171	373163641.5583165
Lisbon	ssp126	2063	Portugal	4579714.877850001	17.499033295951836	284203.839858129	142101.9199290645	426305.7597872265	908315.4721867496	667879.0236665908	1148751.920706698	282999783.2811667	192218632.59086967	373780933.9714735
Lisbon	ssp126	2064	Portugal	4579714.877850001	17.50053924928752	284521.89660718286	142260.94830359143	426782.84491080814	909331.981556724	668626.4570268682	1150037.5060863765	283316492.55257565	192433747.32478732	374199237.7803753
Lisbon	ssp126	2065	Portugal	4579714.877850001	17.50147306911125	284823.77664963814	142411.88832481907	427235.6649744911	910296.7901724108	669335.8751266352	1151257.705217985	283617093.65154064	192637921.09315032	374596266.2099443
Lisbon	ssp126	2066	Portugal	4579714.877850001	17.502114190625715	285101.574310765	142550.7871553825	427652.3614661836	911184.6314973796	669988.6996302902	1152380.5633642585	283893714.39647734	192825806.9661417	374961621.8268294
Lisbon	ssp126	2067	Portugal	4579714.877850001	17.502291705136336	285240.10389258363	142620.05194629182	427860.1558389135	911627.3720408744	670314.2441475635	1152940.4999339734	284031657.0845612	192919500.16467032	375143814.00445664
Lisbon	ssp126	2068	Portugal	4579714.877850001	17.50217385392316	285285.27919546183	142642.63959773091	427927.9187932275	911771.7523088574	670420.4061093183	1153123.0985081962	284076640.99797153	192950054.0620066	375203227.93394256
Lisbon	ssp126	2069	Portugal	4579714.877850001	17.501397443305542	285222.66321887326	142611.33160943663	427833.99482834176	911571.6316476908	670273.2585643419	1152870.004730821	284014290.29991794	192907704.32667428	375120876.2731675
Lisbon	ssp126	2070	Portugal	4579714.877850001	17.499935943246907	285045.74903016345	142522.87451508173	427568.6235452765	911006.2139005602	669857.5102208767	1152154.9175800458	283838125.6249824	192788050.0550905	374888201.19488
Lisbon	ssp126	2071	Portugal	4579714.877850001	17.498641856872897	284912.5239025058	142456.2619512529	427368.7858537857	910580.4263925714	669544.4311708704	1151616.421614054	283705464.9182408	192697944.4749612	374712985.36151975
Lisbon	ssp126	2072	Portugal	4579714.877850001	17.497652955629675	284857.5727210575	142428.78636052876	427286.3590816206	910404.8024166628	669415.2958944777	1151394.3089386504	283650746.5426968	192660778.75277564	374640714.3326215
Lisbon	ssp126	2073	Portugal	4579714.877850001	17.49683192439198	284814.4930188308	142407.2465094154	427221.7395282796	910267.119688357	669314.0585942427	1151220.180782256	283607849.3517209	192631642.19551295	374584056.5079368
Lisbon	ssp126	2074	Portugal	4579714.877850001	17.495961593124992	284722.9270653509	142361.46353267544	427084.3905980601	909974.4749010312	669098.8786035615	1150850.071198287	283516671.3261032	192569712.4116676	374463630.2405493
Lisbon	ssp126	2075	Portugal	4579714.877850001	17.495240255500875	284595.77066659904	142297.88533329952	426893.65599993226	909568.0830506252	668800.0610664962	1150336.1050345374	283390053.6375183	192483711.36008057	374296395.9149712
Lisbon	ssp126	2076	Portugal	4579714.877850001	17.495066561691484	284510.4262322419	142255.21311612095	426765.63934839686	909295.3222384214	668599.5016457562	1149991.1428308678	283305070.77296776	192425989.4430247	374184152.1029266
Lisbon	ssp126	2077	Portugal	4579714.877850001	17.4959517133533	284604.4238411372	142302.2119205686	426906.6357617368	909595.7385964476	668820.3960266586	1150371.081166017	283398670.1520587	192489563.85446572	374307776.4496679
Lisbon	ssp126	2078	Portugal	4579714.877850001	17.49797122243397	284927.76493619446	142463.88246809723	427391.6474043247	910629.1367362542	669580.2476000466	1151678.0258722506	283720641.3818391	192708252.60681945	374733030.1568764
Lisbon	ssp126	2079	Portugal	4579714.877850001	17.50093451423713	285427.6963709892	142713.8481854946	428141.544556517	912226.9176018612	670755.0864718147	1153698.74873169	284218454.8095994	193046376.5985068	375390533.0207125
Lisbon	ssp126	2080	Portugal	4579714.877850001	17.504413938107504	285982.6030829736	142991.3015414868	428973.9046244934	914000.3994533642	672059.1172449794	1155941.6816615264	284771010.6065597	193421682.6093134	376120338.6038322
Lisbon	ssp126	2081	Portugal	4579714.877850001	17.508048936383947	286520.7786787069	143260.38933935345	429781.1680180981	915720.4086573428	673323.8298949538	1158116.987419493	285306906.1702365	193785672.6847397	376828139.655769
Lisbon	ssp126	2082	Portugal	4579714.877850001	17.511802145703992	287076.5835517648	143538.2917758824	430614.8753276858	917496.7610316448	674629.9713466362	1160363.5507163976	285860356.3231276	194161586.1584604	377559126.4878278
Lisbon	ssp126	2083	Portugal	4579714.877850001	17.514798920586458	287437.9986848987	143718.99934244936	431156.9980273857	918651.8437971356	675479.2969095015	1161824.390684524	286220240.28669995	194406025.93353048	378034454.6399112
Lisbon	ssp126	2084	Portugal	4579714.877850001	17.516642784823095	287508.836560685	143754.4182803425	431263.254841065	918878.2416481528	675645.7659176043	1162110.717378457	286290778.0510951	194453936.4741716	378127619.628062
Lisbon	ssp126	2085	Portugal	4579714.877850001	17.517865506576843	287443.774042432	143721.887021216	431165.6610636839	918670.3018398086	675492.8689997053	1161847.73467967	286225991.1763843	194409932.0430621	378042050.3097437
Lisbon	ssp126	2086	Portugal	4579714.877850001	17.518522815480328	287309.7503884786	143654.8751942393	430964.6255827525	918241.9622417694	675177.9134129162	1161306.0110703905	286092535.32637817	194319286.38707536	377865784.265715
Lisbon	ssp126	2087	Portugal	4579714.877850001	17.517489421776705	286893.7536364983	143446.87681824915	430340.6304547814	916912.4366224346	674200.3210457601	1159624.5521988824	285678300.9841751	194037930.84005725	377318671.1283188
Lisbon	ssp126	2088	Portugal	4579714.877850001	17.51457240449652	286178.1216617958	143089.0608308979	429267.1824927281	914625.276831284	672518.5859052083	1156731.9677571317	284965700.85234225	193553919.78769228	376377481.9170185
Lisbon	ssp126	2089	Portugal	4579714.877850001	17.510387902318698	285293.2198076868	142646.6099038434	427939.8297115654	911797.1305055493	670439.0665480546	1153155.1944628246	284084547.969037	192955424.6214812	375213671.3166167
Lisbon	ssp126	2090	Portugal	4579714.877850001	17.501707494204965	283729.77421368466	141864.88710684233	425594.6613205615	906800.3583871193	666764.9694021497	1146835.747371866	282527726.06087464	191898002.6867198	373157449.4350554
Lisbon	ssp126	2091	Portugal	4579714.877850001	17.492691232504864	282078.39869263995	141039.19934631998	423117.59803899366	901522.562221864	662884.2369276928	1140160.887515803	280883346.7491638	190781110.1608916	370985583.3374624
Lisbon	ssp126	2092	Portugal	4579714.877850001	17.48348834410511	280380.4455259469	140190.22276297346	420570.66828896216	896095.9039010891	658894.0469859652	1133297.760816013	279192587.1224257	189632715.2761929	368752458.96868455
Lisbon	ssp126	2093	Portugal	4579714.877850001	17.47408683088665	278650.2999050648	139325.1499525324	417975.4498576146	890566.3584967006	654828.2047768687	1126304.512216311	277469771.42788905	188462547.3235126	366476995.5322751
Lisbon	ssp126	2094	Portugal	4579714.877850001	17.464481830022674	276896.16073210107	138448.08036605053	415344.2410981599	884960.1296999232	650705.9777203919	1119214.2816791965	275723063.83221835	187276151.55429944	364169976.1101931
Lisbon	ssp126	2095	Portugal	4579714.877850001	17.454622982848253	275112.67295980453	137556.33647990227	412669.00943970494	879260.1027796424	646514.781455587	1112005.4241034416	273947131.9753774	186069906.1319812	361824357.8187667
Lisbon	ssp126	2096	Portugal	4579714.877850001	17.44445505568707	273291.8187310706	136645.9093655353	409937.7280965926	873440.6526647713	642235.7740180104	1104645.5313111795	272133991.96865594	184838388.2532286	359429595.6840449
Lisbon	ssp126	2097	Portugal	4579714.877850001	17.43398584366399	271436.01517390524	135718.00758695262	407154.0227609417	867509.5044960893	637874.6356587581	1097144.3733332723	270286050.6996327	183583232.72021168	356988868.67914164
Lisbon	ssp126	2098	Portugal	4579714.877850001	17.423237768436568	269545.59281034913	134772.79640517457	404318.3892154855	861467.7146220427	633432.143104213	1089503.2861394617	268403637.2900389	182304663.07827133	354502611.5017283
Helsinki	ssp126	2024	Finland	2228690.3763	6.724340420262997	107313.37382416714	53656.68691208357	160970.06073623028	342973.5427418712	252186.42848668696	433760.65699717577	147872794.572062	100437908.61066245	195307680.53342128
Helsinki	ssp126	2025	Finland	2228690.3763	6.729842098031775	108240.31730546172	54120.15865273085	162360.47595823297	345936.05410820805	254364.74566784612	437507.36254877056	149150079.2021962	101305463.70980445	196994694.69463137
Helsinki	ssp126	2026	Finland	2228690.3763	6.736021473031177	109167.24208336209	54583.62104168104	163750.8631250699	348898.5056984218	256543.01889590532	441253.99250098574	150427338.05991033	102173001.30379245	198681674.8159946
Helsinki	ssp126	2027	Finland	2228690.3763	6.742789997168115	110098.02750681504	55049.013753407526	165147.04126024692	351873.29591180425	258730.3646410029	445016.22718262	151709916.70605555	103044152.19547896	200375681.21659333
Helsinki	ssp126	2028	Finland	2228690.3763	6.750155601747972	111037.75020293544	55518.875101467725	166556.62530441518	354876.6496485633	260938.71297686745	448814.58632030274	153004810.4946305	103923667.75732496	202085953.2319416
Helsinki	ssp126	2029	Finland	2228690.3763	6.75817862048575	111986.3497037134	55993.1748518567	167979.52455558334	357908.37365305814	263167.9218037029	452648.8255024214	154311936.10359693	104811491.39543684	203812380.8117456
Helsinki	ssp126	2030	Finland	2228690.3763	6.766875664450357	112935.53348207795	56467.76674103898	169403.30022313443	360941.9650087056	265398.50368286483	456485.42633460165	155619866.81967255	105699861.87703544	205539871.7622828
Helsinki	ssp126	2031	Finland	2228690.3763	6.776124031410912	113871.90363616312	56935.95181808156	170807.85545425714	363934.6040211639	267598.9735449569	460270.2344974079	156910140.96262348	106576239.69100513	207244042.2342208
Helsinki	ssp126	2032	Finland	2228690.3763	6.785740251775158	114779.08273548652	57389.54136774327	172168.62410324256	366833.9484226005	269730.8444283661	463937.0524168711	158160191.2016005	107425296.69317044	208895085.71000752
Helsinki	ssp126	2033	Finland	2228690.3763	6.796234725252201	115626.80319841827	57813.40159920914	173440.20479763966	369543.26302213	271722.98751625506	467363.53852804087	159328310.22910506	108218704.51690456	210437915.94128183
Helsinki	ssp126	2034	Finland	2228690.3763	6.817193100952196	116592.26284902096	58296.13142451048	174888.3942735437	372628.8720654555	273991.8176951708	471265.92643577664	160658668.3335399	109122308.09117506	212195028.57588103
Helsinki	ssp126	2035	Finland	2228690.3763	6.840788395390316	117567.33784749237	58783.668923746176	176351.00677125072	375745.21176056965	276283.24394157826	475207.1795795981	162002275.93623817	110034910.96717362	213969640.90527877
Helsinki	ssp126	2036	Finland	2228690.3763	6.864251525844315	118455.31515719512	59227.65757859756	177682.97273580477	378583.18724237976	278369.99061937944	478796.383865417	163225867.0099614	110865996.4200122	215585737.5998863
Helsinki	ssp126	2037	Finland	2228690.3763	6.886433544850939	119222.9445437214	59611.4722718607	178834.41681559393	381036.53076171706	280173.919677716	481899.1418457548	164283624.29161462	111584444.52599692	216982804.05720785
Helsinki	ssp126	2038	Finland	2228690.3763	6.906704359852283	119865.97391060586	59932.98695530293	179798.96086592093	383091.65261828026	281685.0386898948	484498.26654670265	165169688.5917544	112186275.61641604	218153101.56706864
Helsinki	ssp126	2039	Finland	2228690.3763	6.923415513065935	120351.19183860892	60175.59591930446	180526.7877579257	384642.40911617846	282825.30082070205	486459.5174116908	165838296.1327664	112640406.09589288	219036186.1696165
Helsinki	ssp126	2040	Finland	2228690.3763	6.936891997578804	120754.58690103052	60377.29345051526	181131.88035155792	385931.6597356775	283773.27921739174	488090.04025399766	166394155.60368985	113017956.02252068	219770355.1848348
Helsinki	ssp126	2041	Finland	2228690.3763	6.949274149430679	121225.26827242586	60612.63413621293	181837.9024086505	387435.9573986541	284879.380440171	489992.534357178	167042732.45167136	113458481.2886665	220626983.61465228
Helsinki	ssp126	2042	Finland	2228690.3763	6.960641085520592	121764.51188585548	60882.25594292775	182646.76782879487	389159.37998718006	286146.6029317322	492172.1570426616	167785784.85261196	113963176.07958303	221608393.62561876
Helsinki	ssp126	2043	Finland	2228690.3763	6.969989175236976	122232.08518133876	61116.042590669385	183348.1277720185	390653.7442395398	287245.40017611434	494062.0883030069	168430078.9178006	114400792.40126604	222459365.43430957
Helsinki	ssp126	2044	Finland	2228690.3763	6.9773422598223815	122552.62948846228	61276.314744231146	183828.94423270345	391678.2038451092	287998.6792978551	495357.72839239833	168871773.9348278	114700799.741241	223042748.12839043
Helsinki	ssp126	2045	Finland	2228690.3763	6.98353445675411	122728.19351930857	61364.09675965428	184092.29027897163	392239.3064876882	288411.2547703449	496067.3582050766	169113692.93282798	114865115.55256052	223362270.3130731
Helsinki	ssp126	2046	Finland	2228690.3763	6.989612533265321	122872.03870794713	61436.01935397356	184308.05806193547	392699.0357105828	288749.29096364934	496648.7804575603	169311904.8543426	114999744.71755444	223624064.99110776
Helsinki	ssp126	2047	Finland	2228690.3763	6.996569392498826	123087.94704872648	61543.97352436324	184631.92057310345	393389.0787677165	289256.6755644804	497521.48197098606	169609416.41869664	115201820.0174626	224017012.8199088
Helsinki	ssp126	2048	Finland	2228690.3763	7.004750410136955	123381.62142045565	61690.81071022782	185072.4321306964	394327.66205976135	289946.81033804105	498708.5137815169	170014085.92534032	115476678.95309988	224551492.89755887
Helsinki	ssp126	2049	Finland	2228690.3763	7.0157443979633936	123774.37798811412	61887.18899405706	185661.566982184	395582.912049996	290869.78827203845	500296.0358279899	170555286.0495803	115844271.9831476	225266300.1159891
Helsinki	ssp126	2050	Finland	2228690.3763	7.030471098748335	124354.01714820866	62177.00857410433	186531.0257223254	397435.4388056591	292231.94029826147	502638.9373130934	171354001.6186859	116386774.2166914	226321229.02065623
Helsinki	ssp126	2051	Finland	2228690.3763	7.048213937225654	125106.1164404296	62553.05822021481	187659.1746606565	399839.1481435979	293999.37363498064	505678.92265225056	172390359.15897357	117090687.22665776	227690031.09126496
Helsinki	ssp126	2052	Finland	2228690.3763	7.067307222320019	125923.53552997806	62961.76776498903	188885.30329497947	402451.61955379415	295920.30849541945	508982.9306122055	173516724.31553122	117855735.0570177	229177713.57401943
Helsinki	ssp126	2053	Finland	2228690.3763	7.087111913095838	126764.45309585414	63382.22654792707	190146.6796437932	405139.1920943333	297896.46477522934	512381.9194134766	174675469.27004766	118642775.83880273	230708162.70126668
Helsinki	ssp126	2054	Finland	2228690.3763	7.1056685031342655	127555.46959653115	63777.73479826559	191333.20439480897	407667.280830498	299755.3535518192	515579.2081092137	175765452.8978045	119383112.66890503	232147793.12668017
Helsinki	ssp126	2055	Finland	2228690.3763	7.123788827764636	128367.47176934358	64183.73588467179	192551.2076540278	410262.4397748063	301663.5586579287	518861.32089172135	176884353.79723138	120143090.63920206	233625616.9552369
Helsinki	ssp126	2056	Finland	2228690.3763	7.141863113900839	129241.77883881128	64620.88941940564	193862.6682582292	413056.725168825	303718.1802711779	522395.27006650926	178089107.92124352	120961381.69102176	235216834.15144148
Helsinki	ssp126	2057	Finland	2228690.3763	7.159078923562879	130102.1965227572	65051.0982613786	195153.29478414936	415806.6200867189	305740.1618284524	525873.0783450222	179274723.12362215	121766673.236965	236782773.0102552
Helsinki	ssp126	2058	Finland	2228690.3763	7.1749376243899965	130922.62913817984	65461.31456908992	196383.94370728015	418428.72272560495	307668.1784746934	529189.2669765521	180405240.77745345	122534541.51947732	238275940.0354073
Helsinki	ssp126	2059	Finland	2228690.3763	7.188221459552151	131702.65933904305	65851.32966952152	197553.98900857667	420921.69924756367	309501.24944671924	532342.1490484461	181480085.79948547	123264595.93148556	239695575.66746205
Helsinki	ssp126	2060	Finland	2228690.3763	7.198810210028496	132439.25008678806	66219.62504339403	198658.8751301935	423275.8432773571	311232.2377039218	535319.4488508294	182495073.2930612	123953994.01458728	241036152.5715117
Helsinki	ssp126	2061	Finland	2228690.3763	7.209583904634808	133143.47905211302	66571.73952605651	199715.21857818143	425526.55905053735	312887.1757724366	538165.942328675	183465467.7687013	124613103.7037132	242317831.8336652
Helsinki	ssp126	2062	Finland	2228690.3763	7.223471484957757	133816.03719515097	66908.01859757549	200724.0557927388	427676.0548756864	314467.687408576	540884.4223428332	184392221.33705163	125242571.68984269	243541870.984237
Helsinki	ssp126	2063	Finland	2228690.3763	7.240269006202439	134382.0494938762	67191.0247469381	201573.0742408255	429485.030182412	315797.8163105799	543172.2440542815	185172159.73048824	125772320.1219908	244571999.3389609
Helsinki	ssp126	2064	Finland	2228690.3763	7.259159721698073	134815.5339436354	67407.7669718177	202223.30091546645	430870.4464838423	316816.50476751407	544924.3882002116	185769480.96553147	126178031.63769063	245360930.29335096
Helsinki	ssp126	2065	Finland	2228690.3763	7.277867993064134	135071.73312780767	67535.86656390384	202607.5996917203	431689.2590764502	317418.5728503164	545959.945302628	186122511.4218537	126417816.38519278	245827206.4584917
Helsinki	ssp126	2066	Finland	2228690.3763	7.294854617709486	135193.30206051117	67596.65103025558	202789.9530907802	432077.7933853805	317704.2598421768	546451.3269286279	186290027.70777267	126531596.5126621	246048458.9028569
Helsinki	ssp126	2067	Finland	2228690.3763	7.310446227158297	135279.25805249263	67639.62902624632	202918.88707875315	432352.5087357525	317906.25642332854	546798.7610482118	186408471.0321356	126612045.38645576	246204896.67779168
Helsinki	ssp126	2068	Finland	2228690.3763	7.324697407358985	135413.5998447625	67706.79992238125	203120.3997671564	432781.8651038448	318221.9596351619	547341.7705725624	186593587.71929908	126737780.02859496	246449395.40998
Helsinki	ssp126	2069	Finland	2228690.3763	7.337279487822835	135580.1340299448	67790.0670149724	203370.20104492933	433314.1083596875	318613.3149703412	548014.9017490707	186823064.0136056	126893644.52782606	246752483.4993614
Helsinki	ssp126	2070	Finland	2228690.3763	7.346734876149238	135688.01289739972	67844.00644869986	203532.01934611204	433658.88922007405	318866.8303088607	548450.9481313233	186971716.0318713	126994611.69943167	246948820.3642871
Helsinki	ssp126	2071	Finland	2228690.3763	7.35220978468702	135696.78109328152	67848.39054664076	203545.1716399349	433686.9123741127	318887.4355691825	548486.3891790793	186983798.19444072	127002818.12539008	246964778.2634666
Helsinki	ssp126	2072	Finland	2228690.3763	7.352884423394525	135615.1269582437	67807.56347912183	203422.690437377	433425.9457585305	318695.54835184244	548156.3431652546	186871282.62712485	126926395.49268064	246816169.76154453
Helsinki	ssp126	2073	Finland	2228690.3763	7.349208554745532	135506.85592254097	67753.42796127048	203260.28388382355	433079.9115284248	318441.111417943	547718.7116389445	186722090.21941185	126825061.27867156	246619119.1601276
Helsinki	ssp126	2074	Finland	2228690.3763	7.340616632078111	135384.04909671174	67692.02454835587	203076.07364508	432687.4209130745	318152.51537724334	547222.3264489417	186552868.1748449	126710122.56870615	246395613.78096
Helsinki	ssp126	2075	Finland	2228690.3763	7.327921564965763	135286.9510682854	67643.4755341427	202930.42660243984	432377.0956142231	317924.33501044137	546829.8562180429	186419071.6469828	126619245.51808448	246218897.7758568
Helsinki	ssp126	2076	Finland	2228690.3763	7.312809079136434	135248.53096208005	67624.26548104001	202872.796443132	432254.3049547915	317834.0477608588	546674.5621487615	186366130.54309335	126583286.95133418	246148974.1348285
Helsinki	ssp126	2077	Finland	2228690.3763	7.296874748006911	135281.49598575511	67640.74799287756	202922.2439786452	432359.6611704572	317911.5155664964	546807.806774456	186411554.7991791	126614139.93747416	246208969.6608594
Helsinki	ssp126	2078	Finland	2228690.3763	7.280926951545163	135387.02291045588	67693.51145522794	203080.534365696	432696.9252218023	318159.5038395423	547234.3466040984	186556965.95066825	126712905.85304768	246401026.0482659
Helsinki	ssp126	2079	Finland	2228690.3763	7.265159740907453	135456.4142352977	67728.20711764885	203184.62135295937	432918.69989599823	318322.57345292147	547514.8263391074	186652583.94084045	126777851.34208186	246527316.5395738
Helsinki	ssp126	2080	Finland	2228690.3763	7.249373346664194	135434.15072719252	67717.07536359626	203151.2260908009	432847.5457240924	318270.2542088732	547424.837239349	186621905.8711529	126757014.23564534	246486797.50663728
Helsinki	ssp126	2081	Finland	2228690.3763	7.234226244810689	135368.739262475	67684.3696312375	203053.1088937245	432638.49068285374	318116.53726678673	547160.444098957	186531771.94152057	126695793.62090448	246367750.26211235
Helsinki	ssp126	2082	Finland	2228690.3763	7.220199576481264	135303.4869123646	67651.7434561823	202955.2303685594	432429.9441719024	317963.19424402807	546896.6940998118	186441857.2643523	126634721.92645034	246248992.60223052
Helsinki	ssp126	2083	Finland	2228690.3763	7.207219218113052	135270.16994839194	67635.08497419597	202905.2549226001	432323.4631550445	317884.89937869273	546762.0269314342	186395948.0510487	126603539.54849164	246188356.55358177
Helsinki	ssp126	2084	Finland	2228690.3763	7.1957833399288935	135289.11233236882	67644.55616618441	202933.66849856477	432384.0030142344	317929.4139810385	546838.5920474668	186422049.7674957	126621268.31204636	246222831.2229205
Helsinki	ssp126	2085	Finland	2228690.3763	7.186456609924578	135289.06922389235	67644.53461194618	202933.60383585084	432383.865239544	317929.3126761165	546838.4178030071	186421990.3660369	126621227.96548782	246222752.766562
Helsinki	ssp126	2086	Finland	2228690.3763	7.18003337826914	135257.09477993316	67628.54738996658	202885.64216991328	432281.6749166499	317854.17273281346	546709.177100526	186377931.0823275	126591302.09356926	246164560.0710633
Helsinki	ssp126	2087	Finland	2228690.3763	7.176997201567571	135164.4735183609	67582.23675918045	202746.7102775542	431985.6573646625	317636.5127681227	546334.8019612511	186250303.32916525	126504614.9876317	245995991.67067307
Helsinki	ssp126	2088	Finland	2228690.3763	7.176832180954395	135033.11633854773	67516.55816927386	202549.67450783192	431565.8398179823	317327.82339555526	545803.8562404376	186069299.29794335	126381673.73668116	245756924.85917637
Helsinki	ssp126	2089	Finland	2228690.3763	7.1786780165228965	134938.91255668667	67469.45627834334	202408.3688350431	431264.7645311492	317106.44450818334	545423.0845541545	185939490.90606624	126293505.50101589	245585476.3110901
Helsinki	ssp126	2090	Finland	2228690.3763	7.185361872725456	135006.52502591436	67503.26251295718	202509.7875388845	431480.8539828069	317265.333810868	545696.3741547791	186032657.71665537	126356786.1040144	245708529.32927045
Helsinki	ssp126	2091	Finland	2228690.3763	7.189845886503939	135028.38851213534	67514.19425606767	202542.582768216	431550.72968476993	317316.71300348185	545784.7463660851	186062784.5749528	126377248.81758615	245748320.3322932
Helsinki	ssp126	2092	Finland	2228690.3763	7.193437752850523	135024.79782848086	67512.39891424043	202537.19674273417	431539.25385979074	317308.27489689464	545770.2328227299	186057836.7813239	126373888.18559334	245741785.3770281
Helsinki	ssp126	2093	Finland	2228690.3763	7.196981363813439	135012.66378814372	67506.33189407186	202518.99568222865	431500.47346687794	317279.7599021107	545721.1870316952	186041116.64300463	126362531.56162104	245719701.7243765
Helsinki	ssp126	2094	Finland	2228690.3763	7.200979335393119	135001.8404040788	67500.9202020394	202502.76060611955	431465.8819313747	317254.32494955894	545677.4389132991	186026202.52753484	126352401.62141415	245700003.4336432
Helsinki	ssp126	2095	Finland	2228690.3763	7.20573940746	135001.40229547955	67500.70114773978	202502.10344323263	431464.4817363093	317253.2953943014	545675.6680783348	186025598.83445072	126351991.58202258	245699206.08685228
Helsinki	ssp126	2096	Finland	2228690.3763	7.211316188428362	135013.35881148445	67506.67940574222	202520.03821721947	431502.6947613655	317281.39320686745	545723.9963159648	186042074.3525533	126363182.0554596	245720966.64958265
Helsinki	ssp126	2097	Finland	2228690.3763	7.217613347443513	135040.42865891874	67520.21432945937	202560.642988366	431589.2099938449	317345.007348396	545833.4126392748	186079375.33234516	126388517.56365743	245770233.10099065
Helsinki	ssp126	2098	Finland	2228690.3763	7.224433086099591	135080.194196862	67540.097098431	202620.29129533656	431716.3006532324	317438.4563626034	545994.1449438672	186134170.37812933	126425735.36169282	245842605.394503
Dublin	ssp126	2024	Ireland	2228552.77575	10.649407024404056	92570.17220212313	46285.08610106156	138855.258303173	295854.2703579769	217539.90467495512	374168.6360409944	244998887.2002079	166407728.4367094	323590045.96371245
Dublin	ssp126	2025	Ireland	2228552.77575	10.649795271563145	92833.87314154004	46416.93657077001	139250.80971227514	296697.05856034096	218159.60188259016	375234.5152380178	245696805.7107761	166881767.46321794	324511843.95836544
Dublin	ssp126	2026	Ireland	2228552.77575	10.650496883737445	93107.27621648546	46553.63810824273	139660.91432474685	297570.8547879397	218802.0991087519	376339.61046704446	246420402.17313772	167373247.42452797	325467556.9217428
Dublin	ssp126	2027	Ireland	2228552.77575	10.651501469545124	93389.32596483295	46694.662982416485	140083.98894726695	298472.28578360577	219464.91601737431	377479.65554981824	247166883.17054963	167880270.98096517	326453495.3602161
Dublin	ssp126	2028	Ireland	2228552.77575	10.652762359732533	93675.28232461476	46837.64116230737	140512.92348693046	299386.2023094952	220136.9134628308	378635.4911561011	247923703.5184901	168394317.213467	327453089.8235459
Dublin	ssp126	2029	Ireland	2228552.77575	10.65424585328742	93961.42809222332	46980.71404611166	140942.14213835314	300300.72418279125	220809.3560167357	379792.0923487881	248681025.1586648	168908703.9328243	328453346.38453454
Dublin	ssp126	2030	Ireland	2228552.77575	10.65595236063073	94247.45181973728	47123.72590986864	141371.1777296207	301214.8560159139	221481.5117763765	380948.2002553809	249438023.80396804	169422871.26817894	329453176.3397875
Dublin	ssp126	2031	Ireland	2228552.77575	10.657872932852104	94532.52080554416	47266.26040277208	141798.78120832998	302125.9364945538	222151.4238930261	382100.4490960152	250192495.6023548	169935322.32284555	330449668.8818897
Dublin	ssp126	2032	Ireland	2228552.77575	10.66000232090678	94821.35120509258	47410.67560254629	142232.02680765252	303049.03845150734	222830.17533196567	383267.90157098905	250956922.46681577	170454535.04060403	331459309.8930522
Dublin	ssp126	2033	Ireland	2228552.77575	10.662539348546272	95127.52886509991	47563.76443254996	142691.2932976635	304027.58225289447	223549.6928329841	384505.47167274094	251767261.0910504	171004931.8659296	332529590.31619567
Dublin	ssp126	2034	Ireland	2228552.77575	10.66472331511818	95339.06799512064	47669.53399756032	143008.60199269422	304703.66131243546	224046.80978853063	385360.5128362779	252327126.65272376	171385202.80271995	333269050.5027555
Dublin	ssp126	2035	Ireland	2228552.77575	10.66485976241664	95405.3145345042	47702.6572672521	143107.97180176963	304915.38525230624	224202.4891560828	385628.28134846943	252502456.6542129	171504290.1488214	333500623.1596292
Dublin	ssp126	2036	Ireland	2228552.77575	10.663456058941064	95376.79637931596	47688.39818965798	143065.19456898727	304824.2412283248	224135.47149139107	385513.0109651998	252426979.6823105	171453024.80804014	333400934.55660826
Dublin	ssp126	2037	Ireland	2228552.77575	10.662096869694984	95357.74409136288	47678.87204568143	143036.61613705874	304763.3501160301	224090.69861470183	385436.0016172956	252376555.3476057	171418775.67698467	333334335.0182515
Dublin	ssp126	2038	Ireland	2228552.77575	10.66233954144184	95453.79818290254	47726.89909145127	143180.69727436954	305070.33899259067	224316.42572982103	385824.2522552996	252630774.87619212	171591446.23381642	333670103.5185884
Dublin	ssp126	2039	Ireland	2228552.77575	10.664954398368875	95752.38887011644	47876.19443505821	143628.58330518904	306024.6348289261	225018.11384477257	387031.1558130138	253421033.5994425	172128204.42286855	334713862.7760378
Dublin	ssp126	2040	Ireland	2228552.77575	10.669214656314534	96243.31942696836	48121.65971348418	144364.97914046686	307593.64888862224	226171.80065337408	389015.4971238119	254720344.5681916	173010720.2143232	336429968.9220878
Dublin	ssp126	2041	Ireland	2228552.77575	10.673911568237315	96921.17099835258	48460.58549917629	145381.7564975438	309760.06251077	227764.7518461283	391755.3731753484	256514366.08425373	174229252.464269	338799479.7042656
Dublin	ssp126	2042	Ireland	2228552.77575	10.67820052699032	97721.46816288878	48860.73408144439	146582.20224434728	312317.81224862364	229645.4501827858	394990.17431440094	258632455.6381191	175667897.65695584	341597013.6193059
Dublin	ssp126	2043	Ireland	2228552.77575	10.681884466446194	98563.23069630252	49281.61534815127	147844.84604446805	315008.0853054165	231623.59213630887	398392.5784744593	260860288.63299435	177181082.6034273	344539494.6625854
Dublin	ssp126	2044	Ireland	2228552.77575	10.685107725474728	99400.92104114887	49700.460520574445	149101.38156173725	317685.34364754416	233592.16444669897	401778.5228483301	263077344.05617613	178686947.22594163	347467740.886435
Dublin	ssp126	2045	Ireland	2228552.77575	10.689332548652471	100283.94893744648	50141.974468723245	150425.92340618378	320507.5008041125	235667.28000299816	405347.7216051649	265414391.15043297	180274312.3876745	350554469.91321564
Dublin	ssp126	2046	Ireland	2228552.77575	10.695115761757249	101218.28557341998	50609.14278670999	151827.42836014388	323493.64069268206	237862.97109753403	409124.3102877682	267887233.43470377	181953912.1279447	353820554.74148834
Dublin	ssp126	2047	Ireland	2228552.77575	10.70209229763195	102174.06873012694	51087.03436506347	153261.1030952049	326548.3236615175	240109.06151579623	412987.58580717945	270416836.6992064	183672064.9648922	357161608.43354607
Dublin	ssp126	2048	Ireland	2228552.77575	10.70870781939635	103027.75759214534	51513.87879607267	154541.63638823203	329276.71326452924	242115.23034154015	416438.1961874571	272676234.2592865	185206689.141782	360145779.3768167
Dublin	ssp126	2049	Ireland	2228552.77575	10.713240017001256	103628.06979248911	51814.03489624456	155442.10468874796	331195.3110568276	243525.96401234705	418864.6581012467	274265037.83994627	186285833.6138692	362244242.06604666
Dublin	ssp126	2050	Ireland	2228552.77575	10.714896183817675	103915.32293033449	51957.66146516724	155872.98439551578	332113.3720853817	244201.0088862838	420025.7352844175	275025290.27809787	186802210.98487297	363248369.5713468
Dublin	ssp126	2051	Ireland	2228552.77575	10.714536941118403	103979.03503692328	51989.517518461646	155968.55255539896	332316.9959780397	244350.7323367677	420283.25961924926	275193912.57666475	186916742.33637825	363471082.8169751
Dublin	ssp126	2052	Ireland	2228552.77575	10.712875368132856	103901.81578523765	51950.90789261882	155852.7236778705	332070.20324965246	244169.2670953065	419971.1394039355	274989541.87837875	186777930.01747563	363201153.739306
Dublin	ssp126	2053	Ireland	2228552.77575	10.710209285786286	103722.70692594512	51861.35346297256	155584.06038893195	331497.771335353	243748.3612759693	419247.1813946766	274515507.2064056	186455956.9919459	362575057.42088944
Dublin	ssp126	2054	Ireland	2228552.77575	10.706869242949134	103436.1602838964	51718.080141948194	155154.24042585856	330581.9682673659	243074.9766671544	418088.95986751537	273757124.6004014	185940849.6451598	361573399.5556661
Dublin	ssp126	2055	Ireland	2228552.77575	10.703658643997642	103041.98909591336	51520.99454795668	154562.98364388358	329322.1971505742	242148.67437539343	416495.71992568736	272713899.76755273	185232272.2443934	360195527.29073703
Dublin	ssp126	2056	Ireland	2228552.77575	10.700677079449331	102534.0614321502	51267.0307160751	153801.09214823923	327698.8603371849	240955.0443655506	414442.67630875664	271369603.7655047	184319201.79495665	358420005.7360782
Dublin	ssp126	2057	Ireland	2228552.77575	10.698794244007	101977.6949624978	50988.8474812489	152966.54244376067	325920.7131001759	239647.58316186848	412193.8430384216	269897108.2229598	183319055.8711588	356475160.57478285
Dublin	ssp126	2058	Ireland	2228552.77575	10.69888288874813	101464.28559368986	50732.14279684493	152196.42839054865	324279.8567574657	238441.0711451694	410118.6423697008	268538304.18226445	182396131.29633	354680477.0682232
Dublin	ssp126	2059	Ireland	2228552.77575	10.701193943313816	101152.64786046368	50576.32393023184	151728.9717907092	323283.86256207473	237708.722472087	408859.0026519996	267713514.7707972	181835919.2318205	353591110.309797
Dublin	ssp126	2060	Ireland	2228552.77575	10.705274130867222	101121.84296129084	50560.92148064543	151682.76444195016	323185.41010431846	237636.3309590312	408734.489249543	267631985.6363239	181780543.1514467	353483428.1212252
Dublin	ssp126	2061	Ireland	2228552.77575	10.711364900611096	101359.06107268346	50679.53053634173	152038.5916090387	323943.55918832833	238193.7935208032	409693.3248557909	268259813.9306055	182206975.62015557	354312652.2410768
Dublin	ssp126	2062	Ireland	2228552.77575	10.71967763478341	101822.60927171724	50911.30463585861	152733.913907589	325425.0592324424	239283.1317885341	411566.9866762882	269486653.96152705	183040267.8241902	355933040.09888905
Dublin	ssp126	2063	Ireland	2228552.77575	10.72913828994412	102355.0712742655	51177.53563713275	153532.60691141212	327126.8077925832	240534.41749452156	413719.19809058914	270895883.2520994	183997442.1516753	357794324.3525485
Dublin	ssp126	2064	Ireland	2228552.77575	10.738215462637408	102799.2582351032	51399.6291175516	154198.88735266984	328546.42931942	241578.2568524863	415514.6017862924	272071481.2716949	184795929.84372517	359347032.69968307
Dublin	ssp126	2065	Ireland	2228552.77575	10.746213968563604	103094.16674536602	51547.08337268301	154641.25011806295	329488.95691822266	242271.29185160785	416706.6219847786	272851994.639244	185326068.8088159	360377920.4696916
Dublin	ssp126	2066	Ireland	2228552.77575	10.75291523768886	103264.3124523764	51632.156226188206	154896.46867858124	330032.74259782786	242671.1342630844	417394.3509325147	273302307.1739168	185631929.32450023	360972685.0233579
Dublin	ssp126	2067	Ireland	2228552.77575	10.758640025127134	103382.16524100912	51691.08262050456	155073.2478615266	330409.4001102936	242948.08831636765	417870.71190416167	273614219.7628398	185843786.0638802	361384653.4618208
Dublin	ssp126	2068	Ireland	2228552.77575	10.763585076918918	103513.9739820157	51756.98699100785	155270.960973037	330830.6608465559	243257.83885773332	418403.482835313	273963068.57776123	186080730.5640041	361845406.59153897
Dublin	ssp126	2069	Ireland	2228552.77575	10.76800080292674	103707.6535727704	51853.8267863852	155561.4803591699	331449.6608186071	243712.9858960087	419186.335741144	274475666.5677988	186428896.5009951	362522436.63462746
Dublin	ssp126	2070	Ireland	2228552.77575	10.771605854583392	103941.96276467368	51970.98138233684	155912.9441470245	332198.5129959325	244263.61249698212	420133.41349481983	275095796.0318752	186850099.783316	363341492.2804592
Dublin	ssp126	2071	Ireland	2228552.77575	10.77492544858178	104239.88627746212	52119.94313873106	156359.82941620538	333150.67654280167	244963.73275203552	421337.6203335102	275884288.9920532	187385658.63376936	364382919.3503607
Dublin	ssp126	2072	Ireland	2228552.77575	10.778275591142265	104564.88453067388	52282.44226533693	156847.32679602716	334189.37096006906	245727.4786470833	422651.2632729926	276744438.74099433	187969888.08670023	365518989.3953183
Dublin	ssp126	2073	Ireland	2228552.77575	10.78162208033039	104828.96495121968	52414.482475609846	157243.44742684352	335033.37198413105	246348.0676353642	423718.6763328357	277443361.59730506	188444609.28319052	366442113.9114436
Dublin	ssp126	2074	Ireland	2228552.77575	10.784522070314116	104973.83692071002	52486.91846035501	157460.7553810804	335496.3827986251	246688.5167636665	424304.2488335156	277826783.9294375	188705036.7490113	366948531.1098954
Dublin	ssp126	2075	Ireland	2228552.77575	10.786394834397894	104973.74142842248	52486.87071421124	157460.6121426489	335496.0776052737	246688.292356789	424303.8628536925	277826531.1967998	188704865.0883752	366948197.30524486
Dublin	ssp126	2076	Ireland	2228552.77575	10.786849675194809	104838.3692630334	52419.18463151671	157257.55389456416	335063.428164686	246370.16776812647	423756.6885611868	277468251.3201461	188461514.8385045	366474987.8018122
Dublin	ssp126	2077	Ireland	2228552.77575	10.786516234734332	104670.36467247776	52335.18233623888	157005.5470087301	334526.485493272	245975.35698032065	423077.61400616216	277023605.5260249	188159503.27672064	365887707.7753527
Dublin	ssp126	2078	Ireland	2228552.77575	10.786251481166326	104584.6458317412	52292.322915870594	156876.9687476257	334252.52807827794	245773.9177045897	422731.13845190336	276796739.57025427	188005411.76720065	365588067.373333
Dublin	ssp126	2079	Ireland	2228552.77575	10.786771217498648	104630.88968215015	52315.444841075085	156946.3345232392	334400.3234241849	245882.5907530501	422918.05609525583	276919129.8782821	188088541.5045404	365749718.2520484
Dublin	ssp126	2080	Ireland	2228552.77575	10.787981776454306	104793.8426055907	52396.92130279535	157190.76390840075	334921.120967501	246265.5301231371	423576.71181180543	277350405.7845423	188381471.9937785	366319339.57533085
Dublin	ssp126	2081	Ireland	2228552.77575	10.789359305311594	105017.3543816361	52508.67719081805	157526.03157246922	335635.464603742	246790.7827968443	424480.146410582	277941958.49644345	188783265.42297724	367100651.5699313
Dublin	ssp126	2082	Ireland	2228552.77575	10.790266451353334	105255.17059757451	52627.58529878726	157882.7558963757	336395.5252298761	247349.65090429972	425441.39955540525	278571369.75145847	189210773.0675894	367931966.4353574
Dublin	ssp126	2083	Ireland	2228552.77575	10.789754152826196	105369.71968202337	52684.85984101168	158054.57952305124	336761.62410378223	247618.841252758	425904.40695474745	278874538.66162384	189416690.94031712	368332386.3829507
Dublin	ssp126	2084	Ireland	2228552.77575	10.787008101928846	105252.32613159824	52626.163065799126	157878.4891974122	336386.4343166212	247342.9664092539	425429.9022239261	278563841.50578326	189205659.74533445	367922023.2662548
Dublin	ssp126	2085	Ireland	2228552.77575	10.782338806444075	104949.01107908953	52474.50553954476	157423.51661864785	335417.03940880235	246630.1760358571	424203.9027816846	277761079.141102	188660408.8541679	366861749.4280608
Dublin	ssp126	2086	Ireland	2228552.77575	10.776788795110784	104608.07287404226	52304.03643702113	156912.10931107748	334327.4009054721	245828.97125399744	422825.8305568847	276858742.25597495	188047525.1261865	365669959.3857888
Dublin	ssp126	2087	Ireland	2228552.77575	10.770907751455445	104327.24483992894	52163.62241996447	156490.86725990768	333429.8745084467	245169.02537383183	421690.7236429995	276115494.68264127	187542697.77060965	364688291.5946984
Dublin	ssp126	2088	Ireland	2228552.77575	10.764936366536086	104118.57673790558	52059.28836895279	156177.86510687316	332762.97125437955	244678.6553340771	420847.2871746213	275563227.6664548	187167587.9049922	363958867.4279424
Dublin	ssp126	2089	Ireland	2228552.77575	10.75951108731172	103992.52568957336	51996.262844786674	155988.78853437392	332360.1121039094	244382.43537049493	420337.788837261	275229617.3269983	186940993.6563142	363518240.99770856
Dublin	ssp126	2090	Ireland	2228552.77575	10.753876502515736	103851.2734484812	51925.636724240605	155776.91017273592	331908.6699413782	244050.49260392957	419766.84727876727	274855775.0724268	186687073.1545204	363024476.99035937
Dublin	ssp126	2091	Ireland	2228552.77575	10.748731836687046	103767.21565326145	51883.60782663072	155650.8234799072	331640.0212278625	243852.9567851628	419427.0856704941	274633305.2876257	186535967.6047836	362730642.9704871
Dublin	ssp126	2092	Ireland	2228552.77575	10.743555412702786	103676.82663585256	51838.413317926286	155515.23995379527	331351.1379282179	243640.54259425748	419061.733262134	274394079.1076065	186373480.8047235	362414677.4105048
Dublin	ssp126	2093	Ireland	2228552.77575	10.738252906547576	103569.66711602623	51784.83355801312	155354.50067405758	331008.6561028662	243388.7177226701	418628.59448298777	274110467.63225853	186180846.69969064	362040088.5648555
Dublin	ssp126	2094	Ireland	2228552.77575	10.732846411343283	103450.43796832772	51725.21898416386	155175.65695250276	330627.59974679	243108.52922555525	418146.6702679912	273794912.3317438	185966515.76390624	361623308.899569
Dublin	ssp126	2095	Ireland	2228552.77575	10.72734780397699	103321.73581396604	51660.86790698303	154982.60372094673	330216.2676614436	242806.07916280063	417626.4561600289	273454285.4985989	185735155.78431532	361173415.2129149
Dublin	ssp126	2096	Ireland	2228552.77575	10.721779504166076	103187.65284050837	51593.82642025418	154781.47926077154	329787.7384783001	242490.98417517	417084.4927813044	273099417.63448304	185494123.03581172	360704712.2331517
Dublin	ssp126	2097	Ireland	2228552.77575	10.716222147693042	103056.43987161474	51528.21993580737	154584.65980744988	329368.38182975934	242182.63369826472	416554.1299610811	272752145.6072438	185258249.51871863	360246041.6957357
Dublin	ssp126	2098	Ireland	2228552.77575	10.710757139782494	102936.31369516636	51468.15684758317	154404.4705427801	328984.4585698398	241900.33718368036	416068.5799558778	272434216.20461404	185042306.04934192	359826126.35989684
Copenhagen	ssp126	2024	Denmark	2478901.07325	9.76548166023412	188884.9393001714	94442.4696500857	283327.40895026294	603676.2660034484	443879.6073554524	763472.9246512636	307416160.7908292	208802683.09197664	406029638.4897109
Copenhagen	ssp126	2025	Denmark	2478901.07325	9.778921478993562	190205.2665741836	95102.63328709178	285307.8998612156	607896.0319708597	446982.3764492041	768809.6874926972	309565034.82517666	210262237.6672747	408867831.98324525
Copenhagen	ssp126	2026	Denmark	2478901.07325	9.792920887692842	191574.9301825345	95787.46509126724	287362.3952737486	612273.4768632811	450201.0859288406	774345.8677977903	311794205.2906606	211776331.04823664	411812079.5331636
Copenhagen	ssp126	2027	Denmark	2478901.07325	9.80753851476155	193002.2747655745	96501.13738278724	289503.4121483021	616835.2701505987	453555.3456989366	780115.194602245	314117253.3508014	213354187.8098113	414880318.89197934
Copenhagen	ssp126	2028	Denmark	2478901.07325	9.822813554726704	194490.15946439185	97245.07973219593	291735.2391965469	621590.5496481035	457051.8747412276	786129.2245549147	316538832.347612	214998968.58692363	418078696.10840416
Copenhagen	ssp126	2029	Denmark	2478901.07325	9.838766549657572	196035.7456871526	98017.8728435763	294053.6185307061	626530.2432160629	460684.0023647444	792376.4840673119	319054322.38368505	216707535.46080732	421401109.30663866
Copenhagen	ssp126	2030	Denmark	2478901.07325	9.855275788089132	197619.9695931583	98809.98479657916	296429.95438971446	631593.4228196774	464406.9285438636	798779.9170954461	321632696.4606311	218458814.3262378	424806578.5951089
Copenhagen	ssp126	2031	Denmark	2478901.07325	9.87204623533126	199206.64706235364	99603.32353117682	298809.9705935044	636664.4440112072	468135.6205964696	805193.2674259234	324215063.78859466	220212805.48082805	428217322.0964325
Copenhagen	ssp126	2032	Denmark	2478901.07325	9.88858899208862	200746.13969528076	100373.06984764036	301119.2095428983	641584.6624660353	471753.4282838466	811415.8966482148	326720636.316153	221914636.20140508	431526636.4309733
Copenhagen	ssp126	2033	Denmark	2478901.07325	9.904528231037308	202194.3609472743	101097.18047363716	303291.5414208884	646213.1775874073	475156.7482260303	817269.6069487731	329077661.8096269	223515571.05755225	434639752.5617677
Copenhagen	ssp126	2034	Denmark	2478901.07325	9.920522033294189	203577.490047851	101788.7450239255	305366.2350717538	650633.6581928494	478407.10161238577	822860.2147733038	331328747.78584415	225044549.8545544	437612945.71720296
Copenhagen	ssp126	2035	Denmark	2478901.07325	9.93497561001127	204841.63719853587	102420.81859926794	307262.4557977808	654673.8724864387	481377.84741649474	827969.8975563715	333386186.9081898	226442000.1640601	440330373.6523883
Copenhagen	ssp126	2036	Denmark	2478901.07325	9.94914275312744	206118.87488834013	103059.43744417006	309178.3123324869	658755.9241430521	484379.3559875341	833132.49229856	335464931.2933784	227853921.39804196	443075941.188783
Copenhagen	ssp126	2037	Denmark	2478901.07325	9.963587198699836	207418.4937295705	103709.24686478524	311127.74059433263	662909.5059596248	487433.4602644256	838385.5516548137	337580101.7042261	229290583.8553624	445869619.5531584
Copenhagen	ssp126	2038	Denmark	2478901.07325	9.978408438824468	208702.84108654005	104351.42054327004	313054.2616297872	667014.2801124959	490451.6765533025	843576.883671683	339670417.2956342	230710364.46439707	448630470.1269397
Copenhagen	ssp126	2039	Denmark	2478901.07325	9.99128748466907	209798.4616552155	104899.23082760775	314697.6924827992	670515.8834499946	493026.3848896898	848005.3820102736	341453574.12197584	231921517.21822837	450985631.0257884
Copenhagen	ssp126	2040	Denmark	2478901.07325	10.001137191602057	210691.53086998017	105345.76543499008	316037.29630494944	673370.1326603735	495125.0975443985	851615.1677763637	342907072.2692658	232908759.76345453	452905384.7751435
Copenhagen	ssp126	2041	Denmark	2478901.07325	10.00878871315199	211517.0264786205	105758.51323931024	317275.5397179085	676008.4166255812	497065.012224697	854951.8210264727	344250592.2539523	233821303.12770027	454679881.3802798
Copenhagen	ssp126	2042	Denmark	2478901.07325	10.014782507688018	212321.4469859505	106160.72349297524	318482.1704789073	678579.3445670255	498955.4004169263	858203.2887171071	345559811.8505105	234710549.0405168	456409074.6605784
Copenhagen	ssp126	2043	Denmark	2478901.07325	10.01855719415465	212994.70265243505	106497.35132621753	319492.05397862743	680731.0696771028	500537.55123315466	860924.5881210301	346655556.5561884	235454798.9001896	457856314.2122569
Copenhagen	ssp126	2044	Denmark	2478901.07325	10.020290353908578	213476.4895976917	106738.24479884584	320214.7343965144	682270.8607541416	501669.750554512	862871.9709537615	347439679.9149827	235987389.83740875	458891969.9926301
Copenhagen	ssp126	2045	Denmark	2478901.07325	10.021968107615988	213902.08147814308	106951.04073907154	320853.12221719045	683631.0524040611	502669.8914735704	864592.2133345439	348132344.0439346	236457859.99172324	459806828.09621614
Copenhagen	ssp126	2046	Denmark	2478901.07325	10.02487285439448	214364.3173472261	107182.15867361308	321546.4760208156	685108.3582416507	503756.1457659157	866460.5707173795	348884647.4132757	236968838.209698	460800456.6169226
Copenhagen	ssp126	2047	Denmark	2478901.07325	10.029802141209116	214947.7109725156	107473.8554862578	322421.5664587498	686972.8842680748	505127.120785344	868818.6477507906	349834138.8294804	237613750.15826347	462054527.5007661
Copenhagen	ssp126	2048	Denmark	2478901.07325	10.036480944594835	215652.3569861689	107826.17849308446	323478.5354792296	689224.9329277003	506783.0389174165	871666.8269379609	350980972.3093504	238392700.4484588	463569244.1703202
Copenhagen	ssp126	2049	Denmark	2478901.07325	10.044304565198788	216445.60831077964	108222.80415538982	324668.4124661418	691760.1641611764	508647.1795302767	874873.1487920803	352272013.7108557	239269599.39846852	465274428.0233051
Copenhagen	ssp126	2050	Denmark	2478901.07325	10.052374370214324	217235.52691620195	108617.76345810098	325853.2903742863	694284.7440241138	510503.4882530191	878065.9997951965	353557631.0073819	240142814.19710764	466972447.8177106
Copenhagen	ssp126	2051	Denmark	2478901.07325	10.060456335649338	217925.2775369449	108962.63876847245	326887.91630539147	696489.1870079881	512124.4022117541	880853.9718042201	354680221.7682658	240905298.38885012	468455145.14774936
Copenhagen	ssp126	2052	Denmark	2478901.07325	10.069224295663997	218526.35233306303	109263.17616653151	327789.5284995709	698410.222056387	513536.9279826316	883283.5161301302	355658489.8443543	241569755.97151265	469747223.7172648
Copenhagen	ssp126	2053	Denmark	2478901.07325	10.079858666612417	219087.18727598476	109543.59363799237	328630.78091395646	700202.6505339661	514854.890098496	885550.4109694198	356571266.29773253	242189730.44532785	470952802.1502082
Copenhagen	ssp126	2054	Denmark	2478901.07325	10.09177967101859	219572.86715482024	109786.43357741012	329359.3007322064	701754.8834267381	515996.23781378433	887513.5290396718	357361725.52797914	242726624.8224106	471996826.23362046
Copenhagen	ssp126	2055	Denmark	2478901.07325	10.105074758371982	220062.88611729583	110031.44305864791	330094.32917593664	703320.9840308179	517147.7823755744	889494.1856859985	358159246.75291514	243268315.83551985	473050177.6703527
Copenhagen	ssp126	2056	Denmark	2478901.07325	10.118748335490157	220607.51563231144	110303.75781615572	330911.2734484449	705061.6199607918	518427.6617358629	891695.5781856921	359045648.3642702	243870376.03388923	474220920.6947138
Copenhagen	ssp126	2057	Denmark	2478901.07325	10.13204380349715	221230.55822642212	110615.27911321109	331845.837339631	707052.8640916276	519891.8118320548	894213.9163511368	360059669.720343	244559117.89873496	475560221.5420436
Copenhagen	ssp126	2058	Denmark	2478901.07325	10.145698199784484	222022.0677535452	111011.0338767726	333033.10163029825	709582.5285402534	521751.85922077886	897413.1978597183	361347876.2918013	245434091.38029405	477261661.203399
Copenhagen	ssp126	2059	Denmark	2478901.07325	10.159676409499644	223013.3200934445	111506.66004672225	334519.9801401468	712750.5710185702	524081.3022195238	901419.8398175782	362961170.55356807	246529870.37123743	479392470.7359668
Copenhagen	ssp126	2060	Denmark	2478901.07325	10.173149195504688	224109.7202472404	112054.8601236202	336164.5803708357	716254.6659100977	526657.842580947	905851.489239229	364745596.1791343	247741884.916728	481749307.4416104
Copenhagen	ssp126	2061	Denmark	2478901.07325	10.18659605051454	225258.14590343065	112629.07295171532	337887.2188551243	719925.0343072874	529356.6428730005	910493.4257415576	366614694.940995	249011411.0061713	484217978.8758873
Copenhagen	ssp126	2062	Denmark	2478901.07325	10.201462107013484	226510.1932939175	113255.09664695874	339765.289940853	723926.5777672749	532298.9542406427	915554.2012939036	368652441.3242561	250395485.64684677	486909397.0017278
Copenhagen	ssp126	2063	Denmark	2478901.07325	10.217325145292888	227792.26821444195	113896.13410722098	341688.402321628	728024.0892132543	535311.8303038604	920736.348122632	370739058.4540909	251812754.1930934	489665362.71517015
Copenhagen	ssp126	2064	Denmark	2478901.07325	10.231728009871288	228915.51036280667	114457.75518140334	343373.2655441964	731613.9711194376	537951.4493525551	925276.4928863784	372567170.2674124	253054441.19688588	492079899.3379864
Copenhagen	ssp126	2065	Denmark	2478901.07325	10.242671609088465	229848.2295039392	114924.11475196958	344772.3442558787	734594.9414944946	540143.3393341938	929046.5436547884	374085199.91298366	254085514.7168876	494084885.109148
Copenhagen	ssp126	2066	Denmark	2478901.07325	10.25007084024956	230691.73280782264	115345.86640391132	346037.5992117053	737290.7780537246	542125.572098337	932455.9840091116	375458027.9862911	255017964.6713498	495898091.30128366
Copenhagen	ssp126	2067	Denmark	2478901.07325	10.255657387632064	231584.3647689008	115792.18238445038	347376.54715332435	740143.6298013132	544223.2572068454	936064.0023957702	376910814.4894866	256004723.85488865	497816905.12415344
Copenhagen	ssp126	2068	Denmark	2478901.07325	10.260804395331444	232496.4364979253	116248.21824896266	348744.65474687645	743058.6110472886	546366.6257700624	939750.5963245048	378395239.82452166	257012972.71209285	499777506.93701553
Copenhagen	ssp126	2069	Denmark	2478901.07325	10.26615458156169	233288.3858605608	116644.1929302804	349932.578790819	745589.6812102761	548227.7067722497	942951.6556482764	379684162.24207616	257888432.4094312	501479892.0747844
Copenhagen	ssp126	2070	Denmark	2478901.07325	10.27096860348822	233890.4649548692	116945.2324774346	350835.6974322816	747513.9259956774	549642.5926438789	945385.2593474728	380664064.844952	258554000.1926031	502774129.4973655
Copenhagen	ssp126	2071	Denmark	2478901.07325	10.275224712899416	234351.7154114084	117175.8577057042	351527.573117089	748988.0824547783	550726.5312167441	947249.6336928016	381414764.424481	259063889.08718464	503765639.7618451
Copenhagen	ssp126	2072	Denmark	2478901.07325	10.278280487276966	234720.5468908729	117360.27344543648	352080.8203362855	750166.8678631468	551593.2851934853	948740.4505327976	382015049.2212245	259471613.50823325	504558484.9342842
Copenhagen	ssp126	2073	Denmark	2478901.07325	10.279191541834896	234961.33329992992	117480.66664996496	352441.99994987104	750936.4212264932	552159.1332547691	949713.7091982056	382406936.6513034	259737790.6235154	505076082.67915976
Copenhagen	ssp126	2074	Denmark	2478901.07325	10.276875078382783	234987.70619422232	117493.85309711116	352481.55929130974	751020.7089966516	552221.1095563564	949820.3084369352	382449859.3636296	259766944.515348	505132774.2119793
Copenhagen	ssp126	2075	Denmark	2478901.07325	10.271579163985589	234797.08804724272	117398.54402362136	352195.63207084016	750411.4933989053	551773.1569109542	949049.8298868438	382139622.3529995	259556225.85941467	504723018.84665227
Copenhagen	ssp126	2076	Denmark	2478901.07325	10.264218093141867	234431.6572123916	117215.8286061958	351647.48581856367	749243.5764507214	550914.3944490544	947572.7584523746	381544872.2119842	259152260.677839	503937483.74619794
Copenhagen	ssp126	2077	Denmark	2478901.07325	10.255686377879767	233930.69198476948	116965.34599238474	350896.037977131	747642.4915832415	549737.1261641441	945547.8570023272	380729535.59734553	258598469.12595072	502860602.068808
Copenhagen	ssp126	2078	Denmark	2478901.07325	10.246607032441077	233362.65104021644	116681.32552010822	350043.97656030103	745827.0327244502	548402.2299444425	943251.8355044416	379805031.150387	257970528.7842372	501639533.5166031
Copenhagen	ssp126	2079	Denmark	2478901.07325	10.237299104061416	232794.7674834886	116397.3837417443	349192.151225209	744012.0768771451	547067.7035861323	940956.4501681456	378880782.8570479	257342762.4267494	500418803.2874142
Copenhagen	ssp126	2080	Denmark	2478901.07325	10.22699656976354	232232.60525581203	116116.302627906	348348.9078836934	742215.4063974915	545746.6223510917	938684.1904438784	377965846.2061189	256721320.70722035	499210371.7050874
Copenhagen	ssp126	2081	Denmark	2478901.07325	10.2152972822429	231673.8077049581	115836.90385247904	347510.7115574141	740429.4894249649	544433.4481065866	936425.5307433308	377056385.6722148	256103598.4666032	498009172.8778938
Copenhagen	ssp126	2082	Denmark	2478901.07325	10.202497489886229	231134.5387519728	115567.2693759864	346701.80812793574	738705.985851218	543166.1660670703	934245.8056353632	376178708.5436159	255507464.0966057	496849952.9906948
Copenhagen	ssp126	2083	Denmark	2478901.07325	10.189568412550068	230600.0359072391	115300.01795361956	345900.05386083154	736997.7147594462	541910.0843819437	932085.3451369448	375308788.4056224	254916598.41661	495700978.3947116
Copenhagen	ssp126	2084	Denmark	2478901.07325	10.177855872252984	230079.40332344352	115039.70166172176	345119.1049851397	735333.7730216467	540686.5978100267	929980.948233242	374461442.55218905	254341065.60385665	494581819.5005867
Copenhagen	ssp126	2085	Denmark	2478901.07325	10.168049554927896	229550.41262036323	114775.20631018162	344325.61893052515	733643.1187346021	539443.4696577945	927842.7678114028	373600493.597568	253756293.31580505	493444693.8793977
Copenhagen	ssp126	2086	Denmark	2478901.07325	10.160436507010065	229075.17218979343	114537.58609489672	343612.7582846684	732124.2503185013	538326.6546459522	925921.8459910342	372827024.8966731	253230939.2172481	492423110.5761658
Copenhagen	ssp126	2087	Denmark	2478901.07325	10.155192491622332	228709.74374674127	114354.87187337063	343064.61562009004	730956.341014507	537467.8978047796	924444.7842242158	372232278.64838713	252826976.67968485	491637580.6171576
Copenhagen	ssp126	2088	Denmark	2478901.07325	10.152508447188165	228529.81690279968	114264.90845139984	342794.72535417427	730381.294821263	537045.0697215084	923717.5199209974	371939442.06865215	252628076.71489725	491250807.4224671
Copenhagen	ssp126	2089	Denmark	2478901.07325	10.152240371041572	228563.0442300596	114281.5221150298	342844.5663450667	730487.4893591879	537123.1539405825	923851.8247777816	371993520.5855371	252664807.83337292	491322233.3377745
Copenhagen	ssp126	2090	Denmark	2478901.07325	10.155371696580907	228780.21013768736	114390.10506884368	343170.3152065124	731181.551599976	537633.4938235097	924729.6093764312	372346964.9089736	252904873.6869975	491789056.1310213
Copenhagen	ssp126	2091	Denmark	2478901.07325	10.156969041910214	228864.9269485721	114432.46347428604	343297.3904228409	731452.3065275599	537832.578329094	925072.0347260126	372484844.17480266	252998523.8079769	491971164.54170525
Copenhagen	ssp126	2092	Denmark	2478901.07325	10.158142259153394	228893.2769714321	114446.63848571604	343339.9154571229	731542.9132006192	537899.2008828227	925186.6255183828	372530984.7258551	253029863.31477115	492032106.1370192
Copenhagen	ssp126	2093	Denmark	2478901.07325	10.159398916852718	228903.0473967972	114451.52369839858	343354.5710951645	731574.1394801128	537922.1613824182	925226.1175777216	372546886.39945096	253040664.02252948	492053108.77649546
Copenhagen	ssp126	2094	Denmark	2478901.07325	10.160961737805351	228914.9637103272	114457.4818551636	343372.4455654519	731612.2240181647	537950.1647191498	925274.2833169992	372566280.5733456	253053836.90039876	492078724.2463911
Copenhagen	ssp126	2095	Denmark	2478901.07325	10.162923956110506	228942.0253146604	114471.01265733018	343413.0379719434	731698.7129054471	538013.7594893544	925383.666321703	372610324.1828251	253083752.1261097	492136896.2396663
Copenhagen	ssp126	2096	Denmark	2478901.07325	10.165253507720887	228985.170543164	114492.585271582	343477.7558147258	731836.6050560104	538115.1507764385	925558.0593354952	372680544.3950084	253131446.9794499	492229641.810577
Copenhagen	ssp126	2097	Denmark	2478901.07325	10.167853361832146	229042.77821999384	114521.38910999692	343564.16732996993	732020.719191002	538250.5288170034	925790.9095651562	372774302.6952218	253195129.3330862	492353476.0574157
Copenhagen	ssp126	2098	Denmark	2478901.07325	10.1705232712519	229103.8645023486	114551.9322511743	343655.79675350134	732215.950949515	538394.0815805526	926037.8203183037	372873722.5349347	253262657.1079219	492484787.9621519
Budapest	ssp126	2024	Hungary	4429922.37	11.696696693378737	269577.867311164	134788.933655582	404366.8009667444	861570.8639265534	633507.9881811759	1089633.7396719006	251053463.0491984	170520107.17121103	331586818.927234
Budapest	ssp126	2025	Hungary	4429922.37	11.704138815955364	270610.672729027	135305.3363645135	405916.0090934851	864871.7100419358	635935.080913128	1093808.3391708275	252015297.8592631	171173402.97881657	332857192.7398583
Budapest	ssp126	2026	Hungary	4429922.37	11.712416471367993	271760.21970110293	135880.10985055147	407640.32955169934	868545.6621648635	638636.516297705	1098454.8080321504	253085852.17135888	171900543.06207827	334271161.2806946
Budapest	ssp126	2027	Hungary	4429922.37	11.721546880563883	273024.1999046419	136512.09995232095	409536.29985701607	872585.3428955184	641606.8697760596	1103563.816014872	254262976.2820726	172700067.30313972	335825885.2610789
Budapest	ssp126	2028	Hungary	4429922.37	11.731456960360491	274389.92040200706	137194.96020100353	411584.8806029998	876950.1856049476	644816.3129447787	1109084.0582649778	255534849.46599227	173563946.84894872	337505752.08309066
Budapest	ssp126	2029	Hungary	4429922.37	11.742054272497674	275840.2617145276	137920.13085726378	413760.3925718196	881585.4764397071	648224.6150291554	1114946.337850287	256885528.63244888	174481352.86047995	339289704.4044684
Budapest	ssp126	2030	Hungary	4429922.37	11.753046951477357	277331.3020162845	138665.65100814225	415996.95302442025	886350.8412441649	651728.5597383257	1120973.1227499882	258274110.10257012	175424502.8103819	341123717.39481103
Budapest	ssp126	2031	Hungary	4429922.37	11.763987206022604	278800.8972347952	139400.4486173976	418201.34585220495	891047.6675625525	655182.1085018265	1126913.2266232255	259642720.11706877	176354087.78210405	342931352.4520858
Budapest	ssp126	2032	Hungary	4429922.37	11.774112873145953	280156.04444576625	140078.02222288313	420234.0666686544	895378.7180487985	658366.7044475924	1132390.7316499525	260904746.5721669	177211279.24946114	344598213.8949158
Budapest	ssp126	2033	Hungary	4429922.37	11.782896676377904	281359.1046182828	140679.55230914138	422038.6569274285	899223.6983601644	661193.8958530078	1137253.5008672683	262025136.85338545	177972268.8351311	346078004.8716817
Budapest	ssp126	2034	Hungary	4429922.37	11.795413859159376	283048.3570982704	141524.1785491352	424572.53564740927	904622.5492862028	665163.6391809765	1144081.459391376	263598310.086394	179040796.88900906	348155823.28381914
Budapest	ssp126	2035	Hungary	4429922.37	11.809862585801865	285000.6957815404	142500.34789077018	427501.0436723133	910862.2237179336	669751.6350866603	1151972.8123491544	265416491.2018126	180275738.78103516	350557243.6226297
Budapest	ssp126	2036	Hungary	4429922.37	11.82538575933042	287105.96197471337	143552.98098735668	430658.9429620729	917590.6544713152	674699.0106406179	1160482.2983019613	267377091.2084385	181607414.190684	353146768.2262337
Budapest	ssp126	2037	Hungary	4429922.37	11.842390690424514	289412.6644306234	144706.3322153117	434118.9966459382	924962.8755204056	680119.7614120054	1169805.9896287492	269525285.5151763	183066507.0825333	355984063.9478596
Budapest	ssp126	2038	Hungary	4429922.37	11.861722019805992	291990.87567701266	145995.43783850633	437986.3135155245	933202.8386638636	686178.5578410227	1180227.119486658	271926331.5221609	184697341.4771724	359155321.5671885
Budapest	ssp126	2039	Hungary	4429922.37	11.881613512745462	294585.1918324714	147292.5959162357	441877.78774870967	941494.2730967116	692275.2008063487	1190713.345387014	274342375.76781195	186338362.9500301	362346388.5856361
Budapest	ssp126	2040	Hungary	4429922.37	11.900587618683506	297024.6462762417	148512.32313812088	445536.96941436286	949290.7694989973	698007.9187492073	1200573.6202487296	276614199.8317373	187881427.4357741	365346972.2277407
Budapest	ssp126	2041	Hungary	4429922.37	11.917660967379971	299209.90299729706	149604.95149864853	448814.8544959458	956274.8499794876	703143.2720436908	1209406.4279152376	278649293.70997214	189263700.4464912	368034886.9734951
Budapest	ssp126	2042	Hungary	4429922.37	11.93242015252714	301107.9180346169	150553.95901730846	451661.8770519317	962340.9060387696	707603.6073813929	1217078.2046961016	280416884.1015435	190464280.1929117	370369488.0102128
Budapest	ssp126	2043	Hungary	4429922.37	11.946087761032947	302915.9966056738	151457.9983028369	454373.99490851694	968119.5251518646	711852.5920233706	1224386.4582803026	282100718.1315989	191607971.0855852	372593465.17765415
Budapest	ssp126	2044	Hungary	4429922.37	11.960471588907026	304892.5833021328	152446.2916510664	457338.87495320046	974436.6962337422	716497.5707600454	1232375.8217073863	283941481.0254981	192858250.9348713	375024711.1161645
Budapest	ssp126	2045	Hungary	4429922.37	11.9775007549934	307274.60176235804	153637.30088117902	460911.9026435397	982049.6272326276	722095.3141415773	1242003.9403236147	286159815.8964263	194364984.58171445	377954647.211178
[truncated: 428 more rows]
