# Supplementary material for: Global warming may increase the burden of obstructive sleep apnea
Source: Nat Commun. 2025 Jun 16;16:5100. doi: 10.1038/s41467-025-60218-1 (PMC12170837; doi:10.1038/s41467-025-60218-1)
Supplement: Supplementary file 4 — Source Data [file 41467_2025_60218_MOESM4_ESM.zip › metadata/figure_table_productivity/ssp245_prod.csv]

city	exp	year	country	lbf2023	t2m_mean_corrected	climate_absenteism_mean_lowess_corrected	climate_absenteism_min_lowess_corrected	climate_absenteism_max_lowess_corrected	climate_presenteism_mean_lowess_corrected	climate_presenteism_min_lowess_corrected	climate_presenteism_max_lowess_corrected	labor_loss_mean_lowess_corrected	labor_loss_min_lowess_corrected	labor_loss_max_lowess_corrected
Amsterdam	ssp245	2024	Netherlands	6946230.2724	11.42951814989858	611430.5733290702	305715.2866645351	917145.8599934842	1954132.1123601596	1436861.8473234132	2471402.3773963223	903212980.2209946	613478787.8051139	1192947172.6368334
Amsterdam	ssp245	2025	Netherlands	6946230.2724	11.449691583843729	617486.3116115957	308743.15580579784	926229.4674172772	1973486.2519106453	1451092.832287259	2495879.671533879	912158593.44359	619554812.0387117	1204762374.8483863
Amsterdam	ssp245	2026	Netherlands	6946230.2724	11.470066135781606	623622.228610567	311811.1143052835	935433.342915742	1993096.642639593	1465512.2372350304	2520681.048043439	921222647.6810112	625711283.577508	1216734011.784681
Amsterdam	ssp245	2027	Netherlands	6946230.2724	11.490670047978742	629837.4578606285	314918.72893031425	944756.1867908832	2012960.5153226648	1480118.0259726043	2545803.004672237	930403862.9793296	631947333.0532132	1228860392.905501
Amsterdam	ssp245	2028	Netherlands	6946230.2724	11.511453460665166	636108.8806945559	318054.440347278	954163.3210417768	2033003.9827000548	1494855.8696325158	2571152.0957673085	939668088.150886	638239764.3542167	1241096411.9475863
Amsterdam	ssp245	2029	Netherlands	6946230.2724	11.532282131021532	642391.3832629796	321195.6916314898	963587.074894416	2053082.8609085	1509619.750668174	2596545.97114856	948948680.4463048	644543312.505303	1253354048.3874192
Amsterdam	ssp245	2030	Netherlands	6946230.2724	11.552969052139789	648627.3776842749	324313.68884213746	972941.0665263804	2073013.0990789677	1524274.3375581831	2621751.860599515	958160570.318388	650800196.7129501	1265520943.9238262
Amsterdam	ssp245	2031	Netherlands	6946230.2724	11.573310147321047	654760.3421884563	327380.17109422816	982140.5132826358	2092614.053634295	1538686.8041430225	2646541.3031253875	967220263.0930548	656953705.8663903	1277486820.3197703
Amsterdam	ssp245	2032	Netherlands	6946230.2724	11.593170747735131	660766.1756917837	330383.08784589183	991149.2635376411	2111808.697510902	1552800.512875843	2670816.8821458207	976092156.344511	662979658.1463333	1289204654.542735
Amsterdam	ssp245	2033	Netherlands	6946230.2724	11.61251238078831	666693.4197366618	333346.7098683309	1000040.1296049606	2130752.169478311	1566729.5363813003	2694774.802575181	984847956.2534395	668926757.7031586	1300769154.8037848
Amsterdam	ssp245	2034	Netherlands	6946230.2724	11.62654953411915	670972.029616264	335486.014808132	1006458.044424366	2144426.606653516	1576784.269598381	2712068.9437085325	991168372.910911	673219700.380427	1309117045.4414542
Amsterdam	ssp245	2035	Netherlands	6946230.2724	11.638031373062416	674534.1151088852	337267.0575544426	1011801.1726632884	2155811.0318879453	1585155.1705060222	2726466.893269718	996430330.6767426	676793718.4053594	1316066942.948186
Amsterdam	ssp245	2036	Netherlands	6946230.2724	11.648218885522624	677777.8102766745	338888.9051383372	1016666.7154149788	2166177.881644217	1592777.854150338	2739577.9091379545	1001221958.225683	680048279.5384556	1322395636.9129622
Amsterdam	ssp245	2037	Netherlands	6946230.2724	11.65755382905401	680824.4379710866	340412.2189855433	1021236.65695659	2175914.9037555605	1599937.4292322076	2751892.3782787616	1005722475.2091706	683105113.0472594	1328339837.371131
Amsterdam	ssp245	2038	Netherlands	6946230.2724	11.666109102354511	683660.0796810826	341830.0398405413	1025490.1195215784	2184977.614660714	1606601.1872506973	2763354.0420705755	1009911321.0265756	685950253.795498	1333872388.257698
Amsterdam	ssp245	2039	Netherlands	6946230.2724	11.674340141977623	686360.4098662068	343180.2049331034	1029540.6147992598	2193607.8699323693	1612946.9631857355	2774268.7766788416	1013900282.9471514	688659629.742502	1339140936.1518369
Amsterdam	ssp245	2040	Netherlands	6946230.2724	11.6826610869404	689022.8813232234	344511.4406616117	1033534.3219847748	2202117.128709004	1619203.7711097212	2785030.486308132	1017833319.475493	691331020.1394912	1344335618.8115134
Amsterdam	ssp245	2041	Netherlands	6946230.2724	11.690949623105608	691667.1763610321	345833.58818051603	1037500.7645414936	2210568.295649854	1625417.8644485795	2795718.7268509665	1021739505.5673628	693984173.2285876	1349494837.906168
Amsterdam	ssp245	2042	Netherlands	6946230.2724	11.69820373764867	694080.4834206175	347040.2417103088	1041120.7251308658	2218281.2250122945	1631089.1360386026	2805473.313985812	1025304473.2947786	696405564.5591722	1354203382.0304103
Amsterdam	ssp245	2043	Netherlands	6946230.2724	11.70485643936814	696474.4223546153	348237.21117730765	1044711.633531856	2225932.25384537	1636714.892533501	2815149.6151570505	1028840830.181988	698807522.8834226	1358874137.4805782
Amsterdam	ssp245	2044	Netherlands	6946230.2724	11.712891909224329	699423.4696983795	349711.73484918976	1049135.2045474912	2235357.4091560296	1643645.153791349	2827069.664520565	1033197200.236676	701766449.1598374	1364627951.3135133
Amsterdam	ssp245	2045	Netherlands	6946230.2724	11.723522218232857	703177.5135023613	351588.7567511806	1054766.2702534718	2247355.3331536013	1652467.1567307198	2842243.509576291	1038742721.2491714	705533068.5320112	1371952373.966327
Amsterdam	ssp245	2046	Netherlands	6946230.2724	11.736657232695633	707628.8207496806	353814.4103748403	1061443.2311244372	2261581.7111160434	1662927.7287618956	2860235.693469939	1045318248.6436244	709999287.0911508	1380637210.1960726
Amsterdam	ssp245	2047	Netherlands	6946230.2724	11.75178283944781	712609.5680822533	356304.78404112667	1068914.3521232891	2277500.179590958	1674632.4849934422	2880367.874188226	1052675871.6317672	714996719.2923449	1390355023.9711697
Amsterdam	ssp245	2048	Netherlands	6946230.2724	11.768934246840868	718183.4931901605	359091.74659508024	1077275.2397851609	2295314.4442358394	1687731.2089970333	2902897.6794743924	1060909744.3359486	720589316.338807	1401230172.3330903
Amsterdam	ssp245	2049	Netherlands	6946230.2724	11.788110616266891	724418.94677688	362209.47338844	1086628.4201652233	2315242.953898982	1702384.5249258191	2928101.38287192	1070120835.280297	726845657.9001473	1413396012.6604269
Amsterdam	ssp245	2050	Netherlands	6946230.2724	11.808534148153235	731082.8240737069	365541.41203685343	1096624.2361104733	2336540.705739672	1718044.6365733806	2955036.774905716	1079964799.15067	733531858.3364192	1426397739.964922
Amsterdam	ssp245	2051	Netherlands	6946230.2724	11.82920451602089	737827.955104936	368913.977552468	1106741.9326573005	2358098.1445154543	1733895.694496758	2982300.5945339296	1089928792.065716	740299584.6967295	1439557999.4346826
Amsterdam	ssp245	2052	Netherlands	6946230.2724	11.84890119230142	744252.6218114826	372126.3109057413	1116378.9327171226	2378631.3793095765	1748993.6612571352	3008269.097361792	1099419391.0250623	746745773.2177265	1452093008.8323607
Amsterdam	ssp245	2053	Netherlands	6946230.2724	11.86693678826269	750135.8416785267	375067.92083926336	1125203.7625176865	2397434.150004658	1762819.2279446896	3032049.0720643955	1108110157.8613918	752648701.1213393	1463571614.601416
Amsterdam	ssp245	2054	Netherlands	6946230.2724	11.884128924427175	755702.9000181783	377851.45000908914	1133554.3500271656	2415226.468458182	1775901.8150428704	3054551.121873264	1116333886.8886173	758234408.3967432	1474433365.380465
Amsterdam	ssp245	2055	Netherlands	6946230.2724	11.901997355651048	761448.4009316491	380724.2004658246	1142172.6013973756	2433589.089377631	1789403.7421895282	3077774.436565502	1124821213.543977	763999156.0058411	1485643271.082091
Amsterdam	ssp245	2056	Netherlands	6946230.2724	11.920887728679734	767581.0945090927	383790.5472545464	1151371.6417635465	2453189.1780511304	1803815.5720965224	3102562.784005514	1133880506.102253	770152393.3249776	1497608618.879522
Amsterdam	ssp245	2057	Netherlands	6946230.2724	11.940065539140264	773906.3760052057	386953.1880026029	1160859.5640077286	2473404.777712699	1818679.983612384	3128129.5718127866	1143224291.9710884	776498863.70776	1509949720.2344005
Amsterdam	ssp245	2058	Netherlands	6946230.2724	11.958121761987805	779904.3096594157	389952.1548297079	1169856.4644890467	2492574.173671525	1832775.1276997768	3152373.2196430983	1152084515.46545	782516889.6750927	1521652141.255809
Amsterdam	ssp245	2059	Netherlands	6946230.2724	11.973672771737098	785101.0765653199	392550.53828266	1177651.6148479127	2509183.0407027844	1844987.529928652	3173378.551476735	1159761245.3009226	787731065.087654	1531791425.5142024
Amsterdam	ssp245	2060	Netherlands	6946230.2724	11.986300977147671	789408.0615915032	394704.0307957516	1184112.092387196	2522948.164846445	1855108.9447401816	3190787.3849525363	1166123578.0839963	792052477.9646258	1540194678.203395
Amsterdam	ssp245	2061	Netherlands	6946230.2724	11.996899497021976	793116.0122855073	396558.0061427536	1189674.0184282043	2534798.775264473	1863822.628871092	3205774.921657681	1171601009.7711449	795772849.8207644	1547429169.721554
Amsterdam	ssp245	2062	Netherlands	6946230.2724	12.006233393622384	796402.9261867414	398201.4630933707	1194604.3892800575	2545303.7520928048	1871546.8765389929	3219060.6276464607	1176456480.5800364	799070774.464552	1553842186.6955504
Amsterdam	ssp245	2063	Netherlands	6946230.2724	12.014090190426266	799176.0741827744	399588.0370913872	1198764.1112741136	2554166.7330881315	1878063.7743296763	3230269.691846405	1180553009.8923552	801853212.152854	1559252807.6318913
Amsterdam	ssp245	2064	Netherlands	6946230.2724	12.020723440034327	801563.2878687391	400781.6439343696	1202344.9318030544	2561796.268028469	1883673.7264916876	3239918.8095651143	1184079432.1580665	804248422.7003429	1563910441.6158245
Amsterdam	ssp245	2065	Netherlands	6946230.2724	12.027531524975313	803989.9148443858	401994.9574221929	1205984.8722665263	2569551.7678426555	1889376.2998844648	3249727.2358006607	1187664076.2340486	806683178.5670158	1568644973.9011269
Amsterdam	ssp245	2066	Netherlands	6946230.2724	12.03609853557943	806900.0369895792	403450.0184947896	1210350.0554843338	2578852.5182186915	1896215.086925675	3261489.949511557	1191962945.4928436	809603049.2504212	1574322841.735299
Amsterdam	ssp245	2067	Netherlands	6946230.2724	12.04678436535751	810344.0686129743	405172.0343064871	1215516.1029194028	2589859.643287056	1904308.561240636	3275410.7253333004	1197050512.5891345	813058617.940706	1581042407.237593
Amsterdam	ssp245	2068	Netherlands	6946230.2724	12.05888040109777	814107.5522495873	407053.7761247936	1221161.3283743178	2601887.7369896965	1913152.74778669	3290622.726192533	1202609978.2418437	816834708.7677362	1588385247.7159722
Amsterdam	ssp245	2069	Netherlands	6946230.2724	12.07113030199872	817800.4611081108	408900.2305540554	1226700.6916620932	2613690.2737015863	1921831.0836042245	3305549.463798742	1208065189.9392705	820539988.4001638	1595590391.4783957
Amsterdam	ssp245	2070	Netherlands	6946230.2724	12.082984458916076	821255.3455806739	410627.67279033695	1231883.0183709175	2624732.0844759336	1929950.062114736	3319514.1068367627	1213168789.0016987	824006446.2952836	1602331131.708112
Amsterdam	ssp245	2071	Netherlands	6946230.2724	12.094770302134924	824608.4306431412	412304.2153215706	1236912.6459646053	2635448.5443355544	1937829.8120115527	3333067.2766594165	1218122008.687309	827370763.7652607	1608873253.609347
Amsterdam	ssp245	2072	Netherlands	6946230.2724	12.107108220092137	828132.2648358231	414066.1324179116	1242198.397253648	2646710.718415423	1946110.822364336	3347310.6144662094	1223327461.1488383	830906402.3532717	1615748519.9444044
Amsterdam	ssp245	2073	Netherlands	6946230.2724	12.119857949126756	831838.1206089541	415919.06030447705	1247757.1809133422	2658554.6334663127	1954819.5834312057	3362289.683501214	1228801798.1923573	834624672.2708273	1622978924.1138558
Amsterdam	ssp245	2074	Netherlands	6946230.2724	12.132357390955628	835461.3963441139	417730.6981720569	1253192.0945160617	2670134.622715872	1963334.28140882	3376934.9640227067	1234154146.9587831	838260085.5178009	1630048208.399721
Amsterdam	ssp245	2075	Netherlands	6946230.2724	12.1437951653815	838712.3660015584	419356.1830007792	1258068.5490022316	2680524.7217410747	1970974.0601038137	3390075.3833780983	1238956520.4758894	841521945.5091656	1636391095.4425836
Amsterdam	ssp245	2076	Netherlands	6946230.2724	12.153675866880803	841513.2037087657	420756.6018543829	1262269.8055630317	2689476.1990533024	1977556.0287157388	3401396.3693906213	1243093953.379949	844332165.6656406	1641855741.0942268
Amsterdam	ssp245	2077	Netherlands	6946230.2724	12.161758292962642	843906.8840168358	421953.4420084179	1265860.3260251405	2697126.4013178893	1983181.1774397043	3411071.6251958306	1246629928.2216637	846733864.4975909	1646525991.9457
Amsterdam	ssp245	2078	Netherlands	6946230.2724	12.168793830489635	846124.501481642	423062.250740821	1269186.7522223725	2704213.9067354314	1988392.5784819955	3420035.2349886266	1249905820.8033545	848958910.6982132	1650852730.9084306
Amsterdam	ssp245	2079	Netherlands	6946230.2724	12.17604310266086	848516.4408360574	424258.2204180287	1272774.6612539846	2711858.544912095	1994013.6359648744	3429703.453859066	1253439223.8862844	851358862.7445326	1655519585.0279946
Amsterdam	ssp245	2080	Netherlands	6946230.2724	12.184799569752697	851545.3335291386	425772.6667645693	1277318.000293634	2721538.885959168	2001131.5337936317	3441946.2381245145	1257913542.501391	854397901.8420285	1661429183.1607711
Amsterdam	ssp245	2081	Netherlands	6946230.2724	12.196084105301953	855584.6270121003	427792.31350605015	1283376.940518093	2734448.4679306527	2010623.873478585	3458273.0623825565	1263880437.9493332	858450726.4432273	1669310149.4554777
Amsterdam	ssp245	2082	Netherlands	6946230.2724	12.210630652321043	860781.60971338	430390.80485669	1291172.4145700368	2751058.0246439152	2022836.7828266271	3479279.266461089	1271557486.5604708	863665118.3740557	1679449854.7469523
Amsterdam	ssp245	2083	Netherlands	6946230.2724	12.22676421009407	866444.5314586663	433222.2657293332	1299666.7971879907	2769156.7225419097	2036144.6489280397	3502168.79615556	1279922826.2236154	869347010.1852868	1690498642.2620542
Amsterdam	ssp245	2084	Netherlands	6946230.2724	12.242165417416873	871804.2822416917	435902.14112084586	1307706.4233625163	2786286.4860443845	2048740.0632681232	3523832.9088204023	1287840317.904805	874724715.4501553	1700955920.359571
Amsterdam	ssp245	2085	Netherlands	6946230.2724	12.255454309758536	876451.206862342	438225.603431171	1314676.8102934917	2801138.0571318865	2059660.336126631	3542615.778137084	1294704813.7585516	879387206.6758989	1710022420.8413444
Amsterdam	ssp245	2086	Netherlands	6946230.2724	12.266613196478524	880440.7139386085	440220.35696930427	1320661.0709079192	2813888.521747687	2069035.677755897	3558741.3657393805	1300598164.0965374	883390078.0923067	1717806250.1008835
Amsterdam	ssp245	2087	Netherlands	6946230.2724	12.276407428154942	884014.4063408467	442007.20317042334	1326021.609511268	2825310.0426651724	2077433.854901132	3573186.230429193	1305877267.736126	886975741.908513	1724778793.5638454
Amsterdam	ssp245	2088	Netherlands	6946230.2724	12.285334526521035	887318.8991319817	443659.4495659908	1330978.3486979804	2835871.201625677	2085199.4129603088	3586542.9902909715	1310758706.303628	890291304.3292443	1731226108.2781253
Amsterdam	ssp245	2089	Netherlands	6946230.2724	12.293545043280508	890342.6918042494	445171.3459021247	1335514.0377063872	2845535.2430062625	2092305.325740152	3598765.160272307	1315225491.103458	893325226.3215	1737125755.8855183
Amsterdam	ssp245	2090	Netherlands	6946230.2724	12.297049202754891	891595.0593467149	445797.52967335744	1337392.5890200692	2849537.809671977	2095248.3894649288	3603827.2298789504	1317075504.2851562	894581789.1355734	1739569219.4348438
Amsterdam	ssp245	2091	Netherlands	6946230.2724	12.301773419892896	893140.9898558091	446570.49492790457	1339711.4847837044	2854478.603579029	2098881.326161292	3610075.880996723	1319359172.396041	896132898.3147941	1742585446.4773777
Amsterdam	ssp245	2092	Netherlands	6946230.2724	12.306541912818313	894661.4130800044	447330.7065400022	1341992.11961996	2859337.876203617	2102454.3207381563	3616221.43166886	1321605160.822881	897658414.7629551	1745551906.88292
Amsterdam	ssp245	2093	Netherlands	6946230.2724	12.31090949651865	896038.6989459707	448019.34947298537	1344058.048418874	2863739.6818311573	2105690.942523081	3621788.421139029	1323639704.9328167	899040314.3610139	1748239095.5046625
Amsterdam	ssp245	2094	Netherlands	6946230.2724	12.314718445932776	897233.5747356811	448616.7873678405	1345850.3621034778	2867558.5048551885	2108498.900629075	3626618.109081365	1325404790.5698853	900239192.8322966	1750570388.3076503
Amsterdam	ssp245	2095	Netherlands	6946230.2724	12.31795948358381	898247.9643949044	449123.9821974522	1347371.9465924138	2870800.494206073	2110882.7163280984	3630718.2720843	1326903259.8111105	901256980.5677116	1752549539.0545185
Amsterdam	ssp245	2096	Netherlands	6946230.2724	12.320742288401078	899114.5243026491	449557.2621513245	1348671.7864537714	2873570.019670915	2112919.1321112663	3634220.9072303833	1328183353.0725343	902126443.3404348	1754240262.8046267
Amsterdam	ssp245	2097	Netherlands	6946230.2724	12.32320022393882	899869.5404335333	449934.7702167666	1349804.310650603	2875983.0512255123	2114693.420019375	3637272.682432236	1329298672.455544	902883988.6792048	1755713356.2318704
Amsterdam	ssp245	2098	Netherlands	6946230.2724	12.325525200578651	900565.8422359552	450282.9211179776	1350848.7633536635	2878208.431786023	2116329.729254464	3640087.134317653	1330327258.289198	903582623.0039012	1757071893.5749152
Moscow	ssp245	2024	Russia	69685223.412	6.233952925613616	481189.4825681647	240594.74128408235	721784.2238522249	1537881.5862879576	1130795.2840353893	1944967.888540789	458804731.4586896	311628571.17672753	605980891.7408792
Moscow	ssp245	2025	Russia	69685223.412	6.276610702196832	511200.5575747095	255600.2787873548	766800.8363619136	1633796.982008733	1201321.3103002342	2066272.653716781	487419702.7078224	331064383.3931221	643775022.0226699
Moscow	ssp245	2026	Russia	69685223.412	6.318568605440835	541116.4827576013	270558.24137880065	811674.7241362104	1729408.278893251	1271623.7344802956	2187192.8233063123	515943950.4670216	350438574.5546285	681449326.3795702
Moscow	ssp245	2027	Russia	69685223.412	6.359840651781468	571054.7645329685	285527.38226648426	856582.1467994255	1825091.027447388	1341978.6966525686	2308203.3582426724	544489514.7985504	369827244.3222355	719151785.2749496
Moscow	ssp245	2028	Russia	69685223.412	6.400570647356068	601001.8927595458	300500.9463797729	901502.839139151	1920802.0492593755	1412354.4479849297	2429249.650534061	573043514.0476764	389221643.2402256	756865384.8551419
Moscow	ssp245	2029	Russia	69685223.412	6.440998403422764	631099.7321932532	315549.8660966266	946649.598289734	2016994.744089542	1483084.3706541758	2550905.1175251566	601741213.4761323	408713645.95020807	794768781.0021136
Moscow	ssp245	2030	Russia	69685223.412	6.481396783846875	661519.7543651388	330759.8771825694	992279.631547568	2114217.134950937	1554571.4227580726	2673862.847143976	630746107.8247241	428414301.0725742	833077914.5768877
Moscow	ssp245	2031	Russia	69685223.412	6.5219918942692745	692223.1713571487	346111.58567857434	1038334.757035568	2212345.2556573707	1626724.452689279	2797966.05862566	660021213.5745234	448298488.7243781	871743938.4247056
Moscow	ssp245	2032	Russia	69685223.412	6.56314376037325	722673.9554817717	361336.97774088586	1084010.933222514	2309665.961719702	1698283.7953821605	2921048.128057369	689055438.84154	468019065.9433897	910091811.7397312
Moscow	ssp245	2033	Russia	69685223.412	6.604791535114097	751655.715387771	375827.8576938855	1127483.5730814985	2402291.666379245	1766390.9311612584	3038192.401597436	716688978.3360089	486788271.7487389	946589684.9232984
Moscow	ssp245	2034	Russia	69685223.412	6.642363230397316	777757.990896057	388878.9954480285	1166636.986343948	2485714.5389036834	1827731.2786057089	3143697.7992018894	741576985.9481491	503692662.0477372	979461309.84858
Moscow	ssp245	2035	Russia	69685223.412	6.676011742800797	804293.6090100226	402146.8045050113	1206440.413514911	2570522.374396008	1890089.9811735607	3250954.767618651	766878177.2333418	520877694.26001775	1012878660.2066607
Moscow	ssp245	2036	Russia	69685223.412	6.705842003383524	832685.2343671354	416342.6171835677	1249027.8515505665	2661262.009037361	1956810.300762802	3365713.717312042	793949035.0129335	539264716.3457899	1048633353.6801052
Moscow	ssp245	2037	Russia	69685223.412	6.732229191849928	862208.7409189721	431104.370459486	1293313.1113782946	2755619.1359769804	2026190.5411595933	3485047.7307945406	822099119.3059927	558384768.8327502	1085813469.7792797
Moscow	ssp245	2038	Russia	69685223.412	6.7568556668086295	895530.8526671397	447765.42633356986	1343296.2790005316	2862116.6051240047	2104497.5037677195	3619735.706480628	853871099.131196	579964879.0571784	1127777319.20519
Moscow	ssp245	2039	Russia	69685223.412	6.782853481874721	933060.4865493352	466530.24327466753	1399590.729823897	2982061.315011728	2192692.14339093	3771430.486632593	889654868.7663157	604269870.348921	1175039867.1837597
Moscow	ssp245	2040	Russia	69685223.412	6.8119927955773045	971962.00093216	485981.00046608	1457943.0013980542	3106390.554979039	2284110.7021905677	3928670.4077678295	926746699.544661	629463320.7107375	1224030078.3785532
Moscow	ssp245	2041	Russia	69685223.412	6.84533956433061	1008141.3535483758	504070.6767741879	1512212.030322435	3222019.765940462	2369132.18083863	4074907.351042613	961243002.4830244	652893841.0573742	1269592163.9087255
Moscow	ssp245	2042	Russia	69685223.412	6.88161835926381	1041082.4785825972	520541.23929129867	1561623.717873712	3327299.6015498964	2446543.8246690943	4208055.378430828	992651718.9508344	674227216.1606168	1311076221.741089
Moscow	ssp245	2043	Russia	69685223.412	6.917427445689088	1072373.713646007	536186.8568230035	1608560.5704688446	3427306.388812533	2520078.2270680727	4334534.550557208	1022487297.699684	694492087.331785	1350482508.0675993
Moscow	ssp245	2044	Russia	69685223.412	6.949728893048479	1101297.908697692	550648.954348846	1651946.8630464126	3519748.116197787	2588050.085439596	4451446.146956198	1050065950.2349004	713224012.9097958	1386907887.5600307
Moscow	ssp245	2045	Russia	69685223.412	6.97851652844443	1125841.6785424151	562920.8392712076	1688762.5178134805	3598190.0046215327	2645727.94457466	4550652.064668574	1073467953.2722197	729119081.7030283	1417816824.841445
Moscow	ssp245	2046	Russia	69685223.412	7.003481864173695	1145937.425233208	572968.712616604	1718906.1378496771	3662416.011045297	2692952.9492980214	4631879.072792687	1092628853.4953942	742133515.8393587	1443124191.1514573
Moscow	ssp245	2047	Russia	69685223.412	7.0247033598619	1162685.427578407	581342.7137892036	1744028.1413674671	3715942.626540536	2732310.754809249	4699574.498271995	1108597745.162453	752979879.3405763	1464215610.9843574
Moscow	ssp245	2048	Russia	69685223.412	7.044774709265175	1176437.0766438807	588218.5383219403	1764655.6149656798	3759892.896953793	2764627.130113118	4755158.663794647	1121709672.760965	761885740.5550086	1481533604.9669473
Moscow	ssp245	2049	Russia	69685223.412	7.065262907546175	1187017.4901237015	593508.7450618509	1780526.2351854246	3793707.898435317	2789491.1017907048	4797924.695080102	1131797889.4431458	768737841.9716424	1494857936.9146595
Moscow	ssp245	2050	Russia	69685223.412	7.085903627047326	1194920.452529454	597460.2262647271	1792380.6787940408	3818965.766284105	2808063.063444224	4829868.469124137	1139333209.0535111	773855968.9710585	1504810449.1359863
Moscow	ssp245	2051	Russia	69685223.412	7.107103833465114	1203677.3925914655	601838.6962957329	1805516.0888870552	3846952.946722266	2828641.8725899365	4865264.02085478	1147682779.6054382	779527150.1133382	1515838409.0975642
Moscow	ssp245	2052	Russia	69685223.412	7.129609153266807	1216648.5636896468	608324.2818448234	1824972.8455343293	3888408.8095520632	2859124.124670667	4917693.494433647	1160050536.773867	787927557.1510001	1532173516.396765
Moscow	ssp245	2053	Russia	69685223.412	7.153013618814058	1234739.0934670758	617369.5467335379	1852108.640200472	3946226.142720638	2901636.869647647	4990815.415793964	1177299502.009316	799643370.0492352	1554955633.96938
Moscow	ssp245	2054	Russia	69685223.412	7.177725809693467	1256718.9370211968	628359.4685105984	1885078.4055316325	4016473.722719695	2953289.5019998434	5079657.9434397565	1198256851.6287043	813877985.4961468	1582635717.7612393
Moscow	ssp245	2055	Russia	69685223.412	7.205547139531166	1280494.5967818962	640247.2983909481	1920741.895172703	4092460.731314776	3009162.302437327	5175759.160192358	1220926476.7699623	829275609.8175542	1612577343.7224169
Moscow	ssp245	2056	Russia	69685223.412	7.238149504300436	1306265.6098150488	653132.8049075244	1959398.414722492	4174824.8889688486	3069724.183065364	5279925.594872509	1245498632.1109395	845965467.4728886	1645031796.7490375
Moscow	ssp245	2057	Russia	69685223.412	7.274194828539371	1334252.1457682368	667126.0728841184	2001378.2186521848	4264269.857875174	3135492.5425553084	5393047.173195216	1272183245.0910711	864090145.0213577	1680276345.1608334
Moscow	ssp245	2058	Russia	69685223.412	7.311343791577355	1365427.5180909808	682713.7590454904	2048141.27713633	4363906.347818792	3208754.6675138487	5519058.028123908	1301908350.9897854	884279981.0107138	1719536720.9688568
Moscow	ssp245	2059	Russia	69685223.412	7.34866829078805	1399284.3101338188	699642.1550669094	2098926.465200588	4472112.655187641	3288318.128814516	5655907.181561054	1334190137.9863749	906206361.5970412	1762173914.375698
Moscow	ssp245	2060	Russia	69685223.412	7.386605556565673	1433611.8434291363	716805.9217145682	2150417.7651435887	4581823.451599425	3368987.832058469	5794659.0711406525	1366920767.531994	928437604.2579244	1805403930.806089
Moscow	ssp245	2061	Russia	69685223.412	7.425032820901139	1465603.968303689	732801.9841518445	2198405.9524553926	4684070.282698545	3444169.325513696	5923971.239883592	1397424630.9654193	949156386.6185678	1845692875.3123107
Moscow	ssp245	2062	Russia	69685223.412	7.464020476873961	1494080.603610088	747040.301805044	2241120.905414979	4775081.609137796	3511089.4184837067	6039073.799792061	1424576544.0639174	967598462.9604876	1881554625.1673431
Moscow	ssp245	2063	Russia	69685223.412	7.503253182422675	1518703.7872540122	759351.8936270061	2278055.6808808907	4853777.304063828	3568953.9000469632	6138600.708080864	1448054266.6008174	983544961.823726	1912563571.3779244
Moscow	ssp245	2064	Russia	69685223.412	7.5406211931101055	1537886.3216275412	768943.1608137706	2306829.4824411715	4915084.68392155	3614032.8558246833	6216136.512018601	1466344436.795235	995967980.1874322	1936720893.4030583
Moscow	ssp245	2065	Russia	69685223.412	7.573573117127808	1550771.9863309923	775385.9931654963	2326157.9794963486	4956267.268313807	3644314.16787781	6268220.368749953	1478630665.2937877	1004313011.4602816	1952948319.1273053
Moscow	ssp245	2066	Russia	69685223.412	7.6004865535010175	1558632.8917473091	779316.4458736546	2337949.337620823	4981390.722024353	3662787.2956061354	6299994.148442638	1486125884.389812	1009403901.4563948	1962847867.3232555
Moscow	ssp245	2067	Russia	69685223.412	7.620823583422524	1564087.9883477637	782043.9941738818	2346131.982521493	4998825.210759405	3675606.772617241	6322043.648901773	1491327211.9780593	1012936738.3549944	1969717685.601156
Moscow	ssp245	2068	Russia	69685223.412	7.63717994301428	1570233.0592695596	785116.5296347798	2355349.588904199	5018464.857425486	3690047.689283461	6346882.025567669	1497186416.5455146	1016916417.339068	1977456415.751958
Moscow	ssp245	2069	Russia	69685223.412	7.653200388061514	1578391.1541182457	789195.5770591229	2367586.731177228	5044538.128561866	3709219.212177861	6379857.044946048	1504964999.9349153	1022199773.5497088	1987730226.3201427
Moscow	ssp245	2070	Russia	69685223.412	7.670041423824475	1588266.434558212	794133.217279106	2382399.6518371664	5076099.524847987	3732426.121211786	6419772.928484389	1514380886.0971696	1028595215.7714516	2000166556.4229164
Moscow	ssp245	2071	Russia	69685223.412	7.689419173847159	1602215.495445848	801107.747722924	2403323.243168637	5120680.723444896	3765206.414297749	6476155.032592185	1527681041.9952126	1037628925.0920936	2017733158.8983583
Moscow	ssp245	2072	Russia	69685223.412	7.713002267651636	1622384.1988018423	811192.0994009211	2433576.29820263	5185139.899370638	3812602.8671843247	6557676.931557126	1546911504.96736	1050690607.5207448	2043132402.4140007
Moscow	ssp245	2073	Russia	69685223.412	7.738546571598564	1649192.9946199767	824596.4973099884	2473789.491929838	5270820.810805371	3875603.537356922	6666038.084254097	1572473165.8341312	1068052555.4402686	2076893776.228036
Moscow	ssp245	2074	Russia	69685223.412	7.762215109637567	1683188.4578516297	841594.2289258149	2524782.6867772834	5379470.311293803	3955492.875951293	6803447.746636314	1604887173.088757	1090068742.4458983	2119705603.731598
Moscow	ssp245	2075	Russia	69685223.412	7.782712402861024	1722530.5716900066	861265.2858450033	2583795.857534897	5505207.707121153	4047946.843471509	6962468.570771088	1642399106.8041463	1115547534.4117818	2169250679.196524
Moscow	ssp245	2076	Russia	69685223.412	7.8014486085930095	1764701.713066796	882350.856533398	2647052.569600088	5639986.674961355	4147049.02570696	7132924.324216161	1682608462.776369	1142858464.9458046	2222358460.606929
Moscow	ssp245	2077	Russia	69685223.412	7.818910028594042	1805906.7178799275	902953.3589399636	2708860.07681979	5771677.870344196	4243880.787017879	7299474.953670849	1721896626.489196	1169543704.8365777	2274249548.1418715
Moscow	ssp245	2078	Russia	69685223.412	7.835633110986424	1843340.157575653	921670.0787878264	2765010.236363381	5891315.143611997	4331849.370302772	7450780.916920759	1757588676.8547432	1193786398.721643	2321390954.987884
Moscow	ssp245	2079	Russia	69685223.412	7.852053347660493	1877542.2558351583	938771.1279175791	2816313.383752597	6000625.0496492	4412224.30121267	7589025.798085787	1790199706.554567	1215936406.978197	2364463006.1309123
Moscow	ssp245	2080	Russia	69685223.412	7.868812491768235	1911085.8917056064	955542.9458528032	2866628.8375582686	6107830.509891069	4491051.845508216	7724609.174274231	1822182905.28436	1237659980.9486563	2406705829.6201057
Moscow	ssp245	2081	Russia	69685223.412	7.884191602253291	1943681.8270253404	971840.9135126702	2915522.740537842	6212007.11917288	4567652.293509493	7856361.944836427	1853262490.1314733	1258769803.8309634	2447755176.431998
Moscow	ssp245	2082	Russia	69685223.412	7.896225784249576	1973303.849384165	986651.9246920826	2959955.7740760874	6306679.102631703	4637264.046052747	7976094.159210823	1881506507.313789	1277953657.2555697	2485059357.372049
Moscow	ssp245	2083	Russia	69685223.412	7.905635001660541	1998882.8980891348	999441.4490445674	2998324.347133544	6388429.742292826	4697374.8105094535	8079484.67407636	1905895628.433853	1294519194.7179582	2517272062.1497664
Moscow	ssp245	2084	Russia	69685223.412	7.915317791477879	2018543.818284643	1009271.9091423216	3027815.727426823	6451266.043237668	4743577.972968901	8158954.113506603	1924641930.1243773	1307252025.9424562	2542031834.3063235
Moscow	ssp245	2085	Russia	69685223.412	7.927744121228361	2031558.369517265	1015779.1847586324	3047337.554275757	6492860.54897715	4774162.168365591	8211558.929588868	1937051049.399947	1315680526.8803463	2558421571.9195824
Moscow	ssp245	2086	Russia	69685223.412	7.944069686547174	2039130.4967500868	1019565.2483750434	3058695.7451249785	6517061.067613256	4791956.667362717	8242165.467863934	1944270924.163384	1320584397.9660952	2567957450.360713
Moscow	ssp245	2087	Russia	69685223.412	7.963375610992378	2043064.5775988516	1021532.2887994256	3064596.8663981277	6529634.390005826	4801201.757357281	8258067.022654614	1948021993.0722787	1323132192.6253805	2572911793.519217
Moscow	ssp245	2088	Russia	69685223.412	7.982670760493319	2044774.2064555683	1022387.1032277842	3067161.309683205	6535098.363831945	4805219.385170579	8264977.342493476	1949652090.646976	1324239384.7340202	2575064796.5599594
Moscow	ssp245	2089	Russia	69685223.412	8.000746100184495	2046249.7708466228	1023124.8854233114	3069374.656269787	6539814.26762576	4808686.961489554	8270941.573762126	1951059012.3456287	1325194991.7028403	2576923032.9884405
Moscow	ssp245	2090	Russia	69685223.412	8.016329143774971	2046741.6369545816	1023370.8184772908	3070112.4554317296	6541386.271706785	4809842.846843258	8272929.696570466	1951527997.0299428	1325513534.684316	2577542459.3755856
Moscow	ssp245	2091	Russia	69685223.412	8.03066296748006	2045240.8203958457	1022620.4101979228	3067861.2305935826	6536589.661985063	4806315.927930268	8266863.39604012	1950096997.884832	1324541573.8731728	2575652421.896495
Moscow	ssp245	2092	Russia	69685223.412	8.04580079383967	2043532.2309669768	1021766.1154834884	3065298.346450313	6531129.010170241	4802300.742772136	8259957.277568324	1948467891.3840976	1323435054.920099	2573500727.8481374
Moscow	ssp245	2093	Russia	69685223.412	8.061927562719504	2041841.806412536	1020920.903206268	3062762.709618781	6525726.413294401	4798328.245069604	8253124.58151978	1946856104.7348912	1322340299.9272983	2571371909.5427523
Moscow	ssp245	2094	Russia	69685223.412	8.07880600933625	2040242.6415905147	1020121.3207952572	3060363.962385632	6520615.48252322	4794570.207737932	8246660.7573088035	1945331332.4502451	1321304646.6833282	2569358018.2172365
Moscow	ssp245	2095	Russia	69685223.412	8.096070011298375	2038679.1636629591	1019339.5818314796	3058018.7454943056	6515618.607066749	4790896.034607863	8240341.179526282	1943840586.919275	1320292105.033358	2567389068.805069
Moscow	ssp245	2096	Russia	69685223.412	8.113300552304898	2036894.6946973624	1018447.3473486812	3055342.0420462494	6509915.444253401	4786702.5325397225	8233128.355966614	1942139130.769025	1319136444.874105	2565141816.66378
Moscow	ssp245	2097	Russia	69685223.412	8.130061497737504	2034495.158928203	1017247.5794641016	3051742.7383917826	6502246.527934466	4781063.623480503	8223429.43238654	1939851220.4876904	1317582454.3352404	2562119986.6404505
Moscow	ssp245	2098	Russia	69685223.412	8.146143392326332	2031252.4367623832	1015626.2183811916	3046878.6551434724	6491882.787891459	4773443.226390676	8210322.349392045	1936759348.5195296	1315482398.303301	2558036298.7363224
Warsaw	ssp245	2024	Poland	16487062.21	9.804076628830408	1021277.037526012	510638.518763006	1531915.5562891322	3264001.4119334565	2400001.038185521	4128001.785679286	1061619638.6311998	721071489.5373459	1402167787.724683
Warsaw	ssp245	2025	Poland	16487062.21	9.838055132588453	1034212.8275971012	517106.4137985506	1551319.2413959743	3305344.197000455	2430400.144852618	4180288.24914757	1075066419.7455945	730204789.388636	1419928050.1024766
Warsaw	ssp245	2026	Poland	16487062.21	9.8721953939475	1047256.538286769	523628.2691433845	1570884.807430269	3347031.896365582	2461052.864973634	4233010.927754908	1088625384.570909	739414286.4696988	1437836482.6718426
Warsaw	ssp245	2027	Poland	16487062.21	9.906484284765456	1060354.8537708342	530177.4268854171	1590532.2806564935	3388894.1126521016	2491833.9063612623	4285954.318941312	1102241111.1956348	748662337.2039	1455819885.1872
Warsaw	ssp245	2028	Poland	16487062.21	9.940856184525456	1073436.5583373292	536718.2791686646	1610154.83750598	3430703.2404465973	2522575.912092197	4338830.568799001	1115839570.7360034	757898659.8183292	1473780481.6535473
Warsaw	ssp245	2029	Poland	16487062.21	9.975247400344692	1086457.0962017197	543228.5481008597	1629685.644302645	3472316.879461056	2553174.1760736164	4391459.582846872	1129374447.3605404	767091795.7524778	1491657098.968429
Warsaw	ssp245	2030	Poland	16487062.21	10.009595662050558	1099394.2416137904	549697.1208068952	1649091.362420819	3513663.996198025	2583576.467792092	4443751.524602558	1142822637.354763	776226052.5407104	1509419222.168538
Warsaw	ssp245	2031	Poland	16487062.21	10.043856627912383	1112268.6089698118	556134.3044849059	1668402.9134548325	3554810.4742679647	2613831.2310786988	4495789.717455678	1156205569.4269624	785315984.9539063	1527095153.8997278
Warsaw	ssp245	2032	Poland	16487062.21	10.078104307721462	1125214.1561565965	562607.0780782982	1687821.2342350078	3596184.443076909	2644253.266967628	4548115.619184639	1169662493.0836532	794456173.8055582	1544868812.3614454
Warsaw	ssp245	2033	Poland	16487062.21	10.112561691296678	1138636.4101906822	569318.2050953411	1707954.6152861388	3639081.966969863	2675795.5639477232	4602368.369990378	1183614954.5154564	803932940.9839928	1563296968.0466204
Warsaw	ssp245	2034	Poland	16487062.21	10.14270960546152	1151106.3823258244	575553.1911629122	1726659.5734888576	3678935.9979137992	2705099.998465324	4652771.997360707	1196577516.9010108	812737350.6119264	1580417683.189796
Warsaw	ssp245	2035	Poland	16487062.21	10.16953666166096	1162649.6535973742	581324.8267986871	1743974.480396174	3715828.292897672	2732226.685953442	4699429.899840287	1208576771.7805848	820887464.1502316	1596266079.4106047
Warsaw	ssp245	2036	Poland	16487062.21	10.193301663320598	1172972.0210280365	586486.0105140182	1759458.0315421673	3748818.579206061	2756484.2494155094	4741152.908995007	1219306894.5375822	828175559.9217911	1610438229.1530595
Warsaw	ssp245	2037	Poland	16487062.21	10.214764262339887	1182321.9121674437	591160.9560837218	1773482.8682512746	3778700.831287571	2778456.493593082	4778945.168980491	1229026126.1348116	834777039.9151413	1623275212.3541772
Warsaw	ssp245	2038	Poland	16487062.21	10.235109616719464	1191204.216354177	595602.1081770887	1786806.3245313782	3807088.6754683782	2799329.90843194	4814847.442503249	1238259300.1066587	841048380.672954	1635470219.540066
Warsaw	ssp245	2039	Poland	16487062.21	10.255811332390277	1200044.398960128	600022.199480064	1800066.598440292	3835341.899076987	2820104.3375559184	4850579.460596518	1247448688.6062765	847289981.5366117	1647607395.6756358
Warsaw	ssp245	2040	Poland	16487062.21	10.277627996623377	1209308.427755748	604654.213877874	1813962.6416337076	3864949.735107804	2841874.8052256056	4888024.664988396	1257078666.115705	853830838.5199063	1660326493.7112014
Warsaw	ssp245	2041	Poland	16487062.21	10.29945523189329	1218849.9850487544	609424.9925243772	1828274.9775732472	3895444.552216253	2864297.4648641893	4926591.639566787	1266997135.0846467	860567644.1827939	1673426625.9861922
Warsaw	ssp245	2042	Poland	16487062.21	10.318752216326118	1227629.0797641715	613814.5398820858	1841443.6196463837	3923502.538926814	2884928.3374454845	4962076.740406536	1276123022.5929725	866766114.0108999	1685479931.1747558
Warsaw	ssp245	2043	Poland	16487062.21	10.33498485434514	1235137.963413782	617568.981706891	1852706.945120812	3947500.9310708777	2902574.2140220404	4992427.648118235	1283928523.0142086	872067752.7621944	1695789293.2659018
Warsaw	ssp245	2044	Poland	16487062.21	10.34986348545443	1241846.5153236713	620923.2576618356	1862769.7729856228	3968941.4629748818	2918339.311010261	5019543.614937942	1290902076.9007812	876804318.1999549	1704999835.6013126
Warsaw	ssp245	2045	Poland	16487062.21	10.365506121498605	1248541.017562504	624270.508781252	1872811.5263438968	3990337.092130242	2934071.391271513	5046602.792987303	1297861026.1246283	881530963.88344	1714191088.365516
Warsaw	ssp245	2046	Poland	16487062.21	10.38282272473982	1255787.945153077	627893.9725765383	1883681.9177297296	4013498.272709659	2951101.6711093467	5075894.874308404	1305394222.6689465	886647648.8575377	1724140796.4800494
Warsaw	ssp245	2047	Poland	16487062.21	10.401702428497533	1263544.3977238724	631772.1988619362	1895316.5965859173	4038287.895125918	2969329.3346507256	5107246.455599559	1313457071.5069122	892124083.3637898	1734790059.6497462
Warsaw	ssp245	2048	Poland	16487062.21	10.423010357126763	1272012.4790892974	636006.2395446487	1908018.7186340615	4065351.8831698336	2989229.3258594736	5141474.440478627	1322259659.9806988	898102962.5702419	1746416357.39086
Warsaw	ssp245	2049	Poland	16487062.21	10.447064702910636	1281384.4303490266	640692.2151745133	1922076.645523657	4095304.6393959248	3011253.411319839	5179355.867470447	1332001823.1196313	904720018.0864376	1759283628.152523
Warsaw	ssp245	2050	Poland	16487062.21	10.472209958348078	1291404.5582720258	645702.2791360129	1937106.8374081529	4127328.9682378313	3034800.711938887	5219857.224535204	1342417767.2697315	911794717.9977316	1773040816.541434
Warsaw	ssp245	2051	Poland	16487062.21	10.496836911026197	1301603.4167815703	650801.7083907853	1952405.12517248	4159924.520034326	3058768.0294363187	5261081.010630812	1353019502.2422326	918995610.4361578	1787043394.04802
Warsaw	ssp245	2052	Poland	16487062.21	10.520144620035596	1311576.151375755	655788.0756878775	1967364.2270637497	4191797.379797351	3082203.955732665	5301390.803860512	1363386180.926886	926036848.3416034	1800735513.5118754
Warsaw	ssp245	2053	Poland	16487062.21	10.542049082370038	1321458.5841924716	660729.2920962358	1982187.8762888543	4223381.635079557	3105427.672851949	5341335.597305657	1373658990.723036	933014328.779884	1814303652.6658852
Warsaw	ssp245	2054	Poland	16487062.21	10.563877590964806	1331933.3621652834	665966.6810826417	1997900.04324804	4256859.025480649	3130043.4010880147	5383674.649871743	1384547544.560666	940410033.8411888	1828685055.2798333
Warsaw	ssp245	2055	Poland	16487062.21	10.5881431766433	1344025.3965026978	672012.6982513489	2016038.0947541615	4295505.167223054	3158459.681780956	5432550.652663594	1397117239.8068252	948947600.9173492	1845286878.6960037
Warsaw	ssp245	2056	Poland	16487062.21	10.615722078848629	1357816.3201195167	678908.1600597583	2036724.480179394	4339580.959102406	3190868.352280495	5488293.565922781	1411452934.0489492	958684666.8349104	1864221201.2627
Warsaw	ssp245	2057	Poland	16487062.21	10.64535510635427	1372447.79045109	686223.895225545	2058671.6856767584	4386343.138282095	3225252.30755969	5547433.969003042	1426662378.377282	969015199.803388	1884309556.950872
Warsaw	ssp245	2058	Poland	16487062.21	10.674747080786537	1386885.9558790796	693442.9779395398	2080328.933818757	4432487.514989969	3259181.996315472	5605793.033662961	1441670881.8498485	979209250.0647897	1904132513.6346176
Warsaw	ssp245	2059	Poland	16487062.21	10.701087654308663	1400141.610405777	700070.8052028886	2100212.415608793	4474852.586857295	3290332.784453194	5659372.389259842	1455450162.7416768	988568389.8506964	1922331935.632356
Warsaw	ssp245	2060	Poland	16487062.21	10.723120407458095	1411721.9219837778	705860.9609918889	2117582.882975771	4511863.2626606105	3317546.516661531	5706180.008658153	1467487921.0980723	996744655.6552128	1938231186.5406363
Warsaw	ssp245	2061	Poland	16487062.21	10.741698326826253	1421939.542021254	710969.771010627	2132909.313031997	4544518.776300382	3341557.92374955	5747479.628849573	1478109158.7184994	1003958794.6490624	1952259522.7876527
Warsaw	ssp245	2062	Poland	16487062.21	10.757761888386488	1430986.5298797688	715493.2649398844	2146479.7948197527	4573432.949496194	3362818.3452170766	5784047.553773719	1487513521.715181	1010346410.1258328	1964680633.304217
Warsaw	ssp245	2063	Poland	16487062.21	10.77172384664652	1438793.7115296982	719396.8557648491	2158190.567294656	4598384.7020493485	3381165.22209441	5815604.18200273	1495629103.538109	1015858661.8406472	1975399545.2352765
Warsaw	ssp245	2064	Poland	16487062.21	10.784481688884211	1445866.642849083	722933.3214245415	2168799.96427374	4620989.790546092	3397786.6106949565	5844192.970395668	1502981430.5908492	1020852496.945585	1985110364.23582
Warsaw	ssp245	2065	Poland	16487062.21	10.7976171037234	1452836.6159983794	726418.3079991897	2179254.923997688	4643265.824731253	3414166.047595811	5872365.601865148	1510226732.4082203	1025773638.5517598	1994679826.264389
Warsaw	ssp245	2066	Poland	16487062.21	10.811187707393726	1459633.5753238357	729816.7876619179	2189450.36298587	4664988.906735413	3430138.902010634	5899838.911458633	1517292185.9901044	1030572623.9446	2004011748.035308
Warsaw	ssp245	2067	Poland	16487062.21	10.824093306473287	1466010.7368292806	733005.3684146403	2199016.105244035	4685370.314906814	3445125.231548429	5925615.398263647	1523921258.8509877	1035075211.564598	2012767306.137071
Warsaw	ssp245	2068	Poland	16487062.21	10.835496711724913	1472087.6737194632	736043.8368597316	2208131.510579311	4704792.20520784	3459406.0332403453	5950178.377173759	1530238247.5898762	1039365825.936814	2021110669.242624
Warsaw	ssp245	2069	Poland	16487062.21	10.845138623551714	1477587.6032025118	738793.8016012559	2216381.404803884	4722369.979835662	3472330.867525525	5972409.092144241	1535955435.909734	1043249044.8862028	2028661826.9329848
Warsaw	ssp245	2070	Poland	16487062.21	10.853989583406817	1482533.3277384106	741266.6638692053	2223799.9916077326	4738176.515452389	3483953.320184888	5992399.710718345	1541096527.0159192	1046740968.0636588	2035452085.967871
Warsaw	ssp245	2071	Poland	16487062.21	10.864698381456034	1487806.0433227073	743903.0216613536	2231709.064984177	4755028.114459811	3496344.201807984	6013712.027110071	1546577526.007895	1050463762.8985332	2042691289.116956
Warsaw	ssp245	2072	Poland	16487062.21	10.87970626504051	1494218.1915349832	747109.0957674916	2241327.2873026053	4775521.340146276	3511412.750106845	6039629.930184109	1553242967.624463	1054991052.8430562	2051494882.4055688
Warsaw	ssp245	2073	Poland	16487062.21	10.898739571673616	1501887.48155632	750943.74077816	2252831.222334596	4800032.391054461	3529435.581656975	6070629.200450357	1561215210.8080747	1060405946.3304952	2062024475.2853737
Warsaw	ssp245	2074	Poland	16487062.21	10.919496552283242	1510179.8732525392	755089.9366262696	2265269.8098789267	4826534.874915557	3548922.702143075	6104147.047686416	1569835169.4994624	1066260780.0460408	2073409558.952588
Warsaw	ssp245	2075	Poland	16487062.21	10.939162286509903	1518113.658779782	759056.829389891	2277170.488169802	4851891.253460674	3567567.098132151	6136215.408787595	1578082356.3204138	1071862420.284295	2084302292.3562164
Warsaw	ssp245	2076	Poland	16487062.21	10.956929151886548	1525528.732526122	762764.366263061	2288293.0987893105	4875589.82915388	3584992.5214359947	6166187.136870299	1585790341.148971	1077097824.6602216	2094482857.6374152
Warsaw	ssp245	2077	Poland	16487062.21	10.971698334137816	1532123.6520956364	766061.8260478182	2298185.4781435807	4896667.192098096	3600490.5824243543	6192843.801770247	1592645773.977594	1081754160.1134195	2103537387.8414824
Warsaw	ssp245	2078	Poland	16487062.21	10.983732954167522	1537798.9031655374	768899.4515827687	2306698.3547484213	4914805.2945174575	3613827.422438608	6215783.166594786	1598545209.4574833	1085761164.6695826	2111329254.2450736
Warsaw	ssp245	2079	Poland	16487062.21	10.995131873272063	1543216.0090936022	771608.0045468011	2314824.013640527	4932118.365063593	3626557.6213696026	6237679.108756048	1604176302.5169296	1089585906.142277	2118766698.8912823
Warsaw	ssp245	2080	Poland	16487062.21	11.007577115229932	1549063.586347025	774531.7931735124	2323595.37952064	4950807.221965532	3640299.4279151433	6261315.016014307	1610254871.4287248	1093714581.4041047	2126795161.453048
Warsaw	ssp245	2081	Poland	16487062.21	11.02169144611177	1555704.0623247914	777852.0311623957	2333556.093487294	4972030.183190472	3655904.546462883	6288155.819916506	1617157660.2400134	1098403081.907477	2135912238.572247
Warsaw	ssp245	2082	Poland	16487062.21	11.038176372530074	1563620.630761217	781810.3153806085	2345430.9461419443	4997331.535913293	3674508.4822884826	6320154.589536535	1625386949.8586657	1103992566.0383563	2146781333.678673
Warsaw	ssp245	2083	Poland	16487062.21	11.0558456409291	1572423.9091554254	786211.9545777127	2358635.863733253	5025466.813661174	3695196.1865148726	6355737.44080592	1634537976.3521864	1110208110.725328	2158867841.978745
Warsaw	ssp245	2084	Poland	16487062.21	11.07269220693059	1581303.4179565478	790651.7089782739	2371955.1269349377	5053845.723789562	3716063.032197508	6391628.415380051	1643768244.5147855	1116477477.80431	2171059011.224962
Warsaw	ssp245	2085	Poland	16487062.21	11.088241389796773	1589857.1115957038	794928.5557978519	2384785.6673936727	5081183.328660307	3736164.2122495295	6426202.445069532	1652659827.1280231	1122516803.459153	2182802850.796592
Warsaw	ssp245	2086	Poland	16487062.21	11.102467580328865	1597738.4800107498	798869.2400053749	2396607.720016236	5106372.182114779	3754685.428024873	6458058.9362031305	1660852526.25006	1128081434.655008	2193623617.844809
Warsaw	ssp245	2087	Poland	16487062.21	11.115380231086531	1604720.6763318991	802360.3381659496	2407081.014497964	5128687.281557178	3771093.589379578	6486280.973733227	1668110534.0804012	1133011206.417754	2203209861.742754
Warsaw	ssp245	2088	Poland	16487062.21	11.12765238204278	1610985.732776701	805492.8663883505	2416478.5991651653	5148710.401954766	3785816.4720248594	6511604.331883116	1674623073.4938464	1137434642.3873246	2211811504.600076
Warsaw	ssp245	2089	Poland	16487062.21	11.139853793434868	1616521.3482318278	808260.6741159139	2424782.0223478666	5166402.228949341	3798825.1683444167	6533979.28955276	1680377357.4571006	1141343057.376668	2219411657.537254
Warsaw	ssp245	2090	Poland	16487062.21	11.148641577065227	1618878.4253652345	809439.2126826172	2428317.638047968	5173935.447467716	3804364.299607903	6543506.595325946	1682827544.1181498	1143007269.002975	2222647819.2330704
Warsaw	ssp245	2091	Poland	16487062.21	11.158796799075732	1621367.2075926964	810683.6037963482	2432050.8113891254	5181889.595466649	3810212.937842425	6553566.25308938	1685414638.502848	1144764470.860992	2226064806.144375
Warsaw	ssp245	2092	Poland	16487062.21	11.16966188738903	1624031.0772880733	812015.5386440366	2436046.615932158	5190403.323013315	3816473.031626367	6564333.61439798	1688183736.6802998	1146645293.0263612	2229722180.3339987
Warsaw	ssp245	2093	Poland	16487062.21	11.180556268908234	1626640.5738840697	813320.2869420347	2439960.8608261123	5198743.274133958	3822605.3486268753	6574881.199638681	1690896313.9062526	1148487725.1268125	2233304902.685258
Warsaw	ssp245	2094	Poland	16487062.21	11.19106252901678	1629023.6470471472	814511.8235235736	2443535.470570852	5206359.575962431	3828205.570560013	6584513.581363712	1693373523.4948857	1150170291.220328	2236576755.769334
Warsaw	ssp245	2095	Poland	16487062.21	11.200897612672176	1631061.2495912923	815530.6247956462	2446591.8743868503	5212871.753693754	3832993.936538293	6592749.570846999	1695491615.6454172	1151608938.1765304	2239374293.1136293
Warsaw	ssp245	2096	Poland	16487062.21	11.209939985499272	1632695.2574871464	816347.6287435732	2449042.8862308613	5218094.042929374	3836833.85509423	6599354.230762642	1697190170.3064668	1152762627.5910428	2241617713.021236
Warsaw	ssp245	2097	Poland	16487062.21	11.218195107684716	1633896.6076847017	816948.3038423508	2450844.911526852	5221933.558160006	3839657.028059004	6604210.088261154	1698438976.3748257	1153610839.5300152	2243267113.2201786
Warsaw	ssp245	2098	Poland	16487062.21	11.22582009505641	1634700.9086250353	817350.4543125177	2452051.3629377065	5224504.103966917	3841547.135268869	6607461.072661983	1699275048.9024346	1154178715.293715	2244371382.5109096
Toronto	ssp245	2024	Canada	17672901.0689	8.811224565009145	151923.86310578347	75961.93155289174	227885.79465866595	485548.6664860393	357021.0782984956	614076.2546732926	186921127.2569604	126960250.87760116	246882003.6363776
Toronto	ssp245	2025	Canada	17672901.0689	8.85948746406187	159038.8330556085	79519.41652780425	238558.2495833898	508288.1104458527	373741.2576806584	642834.9632106158	195675105.57373685	132906113.17566577	258444097.9717896
Toronto	ssp245	2026	Canada	17672901.0689	8.907528868935186	166111.33323407132	83055.66661703566	249166.9998511604	530891.8210162454	390361.6331000769	671422.0089320554	204376830.75937667	138816484.19070017	269937177.32802284
Toronto	ssp245	2027	Canada	17672901.0689	8.955385623993775	173139.22042402666	86569.61021201333	259708.83063606283	553352.9484752644	406877.1679964922	699828.7289538262	213023665.88406143	144689572.87167886	281357758.8964259
Toronto	ssp245	2028	Canada	17672901.0689	9.003183091533389	180141.312954956	90070.656477478	270211.9694324315	575731.636204092	423332.0854441395	728131.18696385	221638764.2779546	150541105.38420162	292736423.1716814
Toronto	ssp245	2029	Canada	17672901.0689	9.05095679639892	187116.5308745615	93558.26543728074	280674.79631185497	598024.4326751818	439723.8475552168	756325.01779489	230220797.21038625	156370179.23012272	304071415.1906399
Toronto	ssp245	2030	Canada	17672901.0689	9.098556374836296	194035.66464807736	97017.83232403868	291053.4969721272	620137.9842153754	455983.811923004	784292.1565074659	238733826.42218128	162152384.4859897	315315268.3583664
Toronto	ssp245	2031	Canada	17672901.0689	9.145776944942536	200882.6909562946	100441.3454781473	301324.0364344567	642021.0802964263	472074.323747319	811967.8368452805	247158137.45354852	167874330.72988883	326441944.1772049
Toronto	ssp245	2032	Canada	17672901.0689	9.192262714513877	207661.7809574288	103830.89047871438	311492.6714361573	663687.0519400507	488005.1852499804	839368.9186298605	255498862.33299783	173539503.72951388	337458220.93647814
Toronto	ssp245	2033	Canada	17672901.0689	9.236942234627888	214323.78986887936	107161.89493443968	321485.68480333325	684978.8324210425	503660.9061918869	866296.7586499488	263695535.25894576	179106834.0057182	348284236.51216805
Toronto	ssp245	2034	Canada	17672901.0689	9.274084984618158	219610.39658361045	109805.19829180522	329415.5948754299	701874.8274813232	516084.4319714989	887665.2229908914	270199967.586299	183524763.4940292	356875171.6785629
Toronto	ssp245	2035	Canada	17672901.0689	9.309270945183842	224446.03178214649	112223.01589107324	336669.0476732326	717329.5175758436	527448.1746880625	907210.860463372	276149542.3524743	187565823.5711493	364733261.1337933
Toronto	ssp245	2036	Canada	17672901.0689	9.344302575800016	229225.42316596227	114612.71158298114	343838.1347489618	732604.4524385252	538679.7444400312	926529.160436768	282029916.9480278	191559881.6258038	372499952.2702445
Toronto	ssp245	2037	Canada	17672901.0689	9.380501428481397	234174.34150405423	117087.17075202712	351261.5122560993	748421.1954470591	550309.7025345432	946532.688359335	288118870.81970644	195695610.54246	380542131.0969506
Toronto	ssp245	2038	Canada	17672901.0689	9.417076007933863	239092.1374922037	119546.06874610184	358638.2062383213	764138.4714251881	561866.5231066959	966410.4197434318	294169532.97990257	199805331.02781707	388533734.9319855
Toronto	ssp245	2039	Canada	17672901.0689	9.452996158641408	243743.0988318703	121871.54941593517	365614.6482478221	779002.9438667624	572796.2822549137	985209.6054783632	299891892.3161307	203692062.22616065	396091722.4060977
Toronto	ssp245	2040	Canada	17672901.0689	9.488155538369426	248190.89301549847	124095.44650774924	372286.3395232647	793218.0940776372	583248.5985864406	1003187.5895685876	305364282.79919755	207409010.004221	403319555.59417176
Toronto	ssp245	2041	Canada	17672901.0689	9.52289623927668	252651.5535921417	126325.77679607084	378977.3303882301	807474.3652805889	593731.1509415528	1021217.5796193804	310852503.58460766	211136710.01337743	410568297.15583634
Toronto	ssp245	2042	Canada	17672901.0689	9.557830812437	257388.19522851025	128694.09761425512	386082.29284278175	822612.6719504197	604862.2587870164	1040363.0851135748	316680280.5775195	215095042.8136157	418265518.341422
Toronto	ssp245	2043	Canada	17672901.0689	9.59420030790318	262636.1127952867	131318.05639764335	393954.16919294297	839385.0164938297	617194.8650689392	1061575.1679184914	323137111.303646	219480640.4231169	426793582.184179
Toronto	ssp245	2044	Canada	17672901.0689	9.631809039790063	268260.002004534	134130.001002267	402390.003006815	857358.9664065969	630411.0047106853	1084306.928102277	330056522.7053291	224180431.2941348	435932614.1165234
Toronto	ssp245	2045	Canada	17672901.0689	9.66965813741175	273940.27386214177	136970.13693107088	410910.4107932329	875513.1152635164	643759.6435760595	1107266.5869507445	337045305.09306544	228927340.20858848	445163269.97754383
Toronto	ssp245	2046	Canada	17672901.0689	9.706599332940629	279400.5653845405	139700.28269227024	419100.8480768306	892964.2069690815	656591.3286536869	1129337.085284244	343763432.3553209	233490415.20797315	454036449.5026565
Toronto	ssp245	2047	Canada	17672901.0689	9.741941417497072	284560.8878251042	142280.4439125521	426841.33173767145	909456.5974891324	668718.0863890008	1150195.1085890136	350112489.4940737	237802811.0243361	462422167.96382266
Toronto	ssp245	2048	Canada	17672901.0689	9.776662258843912	289666.16824133246	144833.08412066623	434499.25236201537	925773.0736994076	680715.4953671533	1170830.6520314144	356393825.0976864	242069209.1345113	470718441.0608627
Toronto	ssp245	2049	Canada	17672901.0689	9.81059152848571	294796.74506853585	147398.37253426792	442195.11760281934	942170.3972391556	692772.3509110764	1191568.4435669773	362706284.4073398	246356747.03549215	479055821.7791813
Toronto	ssp245	2050	Canada	17672901.0689	9.842041064332888	299826.4059050668	149913.2029525334	449739.6088576249	958245.193272699	704592.0538769311	1211898.3326682234	368894580.6635385	250559951.11799112	487229210.209084
Toronto	ssp245	2051	Canada	17672901.0689	9.869872706803136	304539.07994609576	152269.53997304788	456808.6199191573	973306.8995078384	715666.8378733557	1230946.961142062	374692868.87274873	254498254.59659827	494887483.1488931
Toronto	ssp245	2052	Canada	17672901.0689	9.894160234205232	308716.2967267895	154358.14836339475	463074.4450901877	986657.2843389252	725483.2973079692	1247831.2713696137	379832351.5944278	257989085.32986423	501675617.8589845
Toronto	ssp245	2053	Canada	17672901.0689	9.915255630059516	312331.74341576616	156165.87170788308	468497.6151236623	998212.251956894	733979.5970270707	1262444.9068864696	384280654.55898935	261010454.1213349	507550854.9966488
Toronto	ssp245	2054	Canada	17672901.0689	9.9352998933504	315676.2602588086	157838.1301294043	473514.3903882179	1008901.3277872666	741839.2116082136	1275963.443966058	388395616.1302123	263805411.3372489	512985820.9231733
Toronto	ssp245	2055	Canada	17672901.0689	9.956450509899565	319029.2744859911	159514.63724299555	478543.91172900365	1019617.561257342	749718.795042099	1289516.32747233	392521032.5476305	266607469.6760577	518434595.4191919
Toronto	ssp245	2056	Canada	17672901.0689	9.979470299025325	322504.15396667406	161252.07698333703	483756.230950032	1030723.2760775968	757884.76182171	1303561.79033324	396796387.1649544	269511368.78458536	524081405.5453138
Toronto	ssp245	2057	Canada	17672901.0689	10.004021503238915	326153.9465224201	163076.97326121005	489230.9197836433	1042388.0130857694	766461.774327707	1318314.2518435551	401286947.9289288	272561439.84686327	530012456.01098704
Toronto	ssp245	2058	Canada	17672901.0689	10.029976125344696	330071.7123552528	165035.85617762638	495107.5685328925	1054909.192687494	775668.5240348582	1334149.8613398848	406107212.4405788	275835451.7291824	536378973.1519776
Toronto	ssp245	2059	Canada	17672901.0689	10.05625787058922	334077.4968635625	167038.74843178125	501116.2452953601	1067711.679976058	785082.1176293863	1350341.2423224638	411035771.6579103	279183019.3577319	542888523.9580867
Toronto	ssp245	2060	Canada	17672901.0689	10.081942372230367	337926.9875757179	168963.49378785896	506890.4813635907	1080014.6522921035	794128.4208029544	1365900.8837809956	415772033.1547632	282399974.85487795	549144091.4546423
Toronto	ssp245	2061	Canada	17672901.0689	10.10692495736057	341525.94080275635	170762.97040137817	512288.91120414855	1091516.906805715	802585.9608864896	1380447.852724685	420200043.2144793	285407560.33395046	554992526.0949994
Toronto	ssp245	2062	Canada	17672901.0689	10.132484586598933	344940.8005119916	172470.4002559958	517411.20076800144	1102430.7984364324	810610.8812031954	1394250.7156694178	424401551.87299937	288261301.9156432	560541801.8303493
Toronto	ssp245	2063	Canada	17672901.0689	10.159883117848617	348363.4110805901	174181.70554029505	522545.1166209037	1113369.4618136785	818654.0160394046	1408084.9075876938	428612596.883084	291121520.7618642	566103673.0042961
Toronto	ssp245	2064	Canada	17672901.0689	10.189071316367404	351900.6601202405	175950.33006012026	527850.9901803696	1124674.5097443955	826966.5512825727	1422382.4682059428	432964688.545075	294077541.0756541	571851836.0144808
Toronto	ssp245	2065	Canada	17672901.0689	10.219964270363112	355718.4148508924	177859.2074254462	533577.622276356	1136876.053863552	835938.2748996186	1437813.8328272423	437661903.3423777	297267975.3397963	578055831.3449557
Toronto	ssp245	2066	Canada	17672901.0689	10.25241224788028	359799.76883917145	179899.88441958572	539699.6532587748	1149920.0612100912	845529.4567720679	1454310.6656478883	442683440.2663844	300678695.12850016	584688185.4042698
Toronto	ssp245	2067	Canada	17672901.0689	10.284129463653976	363910.3745267359	181955.187263368	545865.5617901175	1163057.556987565	855189.380137845	1470925.7338370131	447740967.3271208	304113860.0768077	591368074.5774258
Toronto	ssp245	2068	Canada	17672901.0689	10.31270516765927	367940.6859048855	183970.34295244276	551911.0288573387	1175938.4321521143	864660.611876497	1487216.2524274834	452699703.43742746	307481924.4033965	597917482.4714453
Toronto	ssp245	2069	Canada	17672901.0689	10.339271510530518	372082.6092846174	186041.3046423087	558123.9139269439	1189176.0192737533	874394.1318188675	1503957.9067283594	457795762.5510173	310943261.0272622	604648264.0747621
Toronto	ssp245	2070	Canada	17672901.0689	10.366135529214704	376562.195878571	188281.0979392855	564843.2938178672	1203492.778028021	884921.1603146646	1522064.3957411195	463307269.1614312	314686777.1949604	611927761.1278831
Toronto	ssp245	2071	Canada	17672901.0689	10.394209453048385	381394.91293690767	190697.45646845383	572092.369405376	1218938.1417464572	896278.0454017441	1541598.238090937	469253253.56303495	318725398.6307539	619781108.4953142
Toronto	ssp245	2072	Canada	17672901.0689	10.424186142953172	386478.35171550914	193239.17585775457	579717.5275732789	1235184.8120828753	908224.1265314636	1562145.4976340334	475507716.077436	322973544.0468748	628041888.107995
Toronto	ssp245	2073	Canada	17672901.0689	10.454886941343284	391472.7992048507	195736.3996024253	587209.1988072935	1251147.0662588165	919961.0781314204	1582333.054385965	481652687.22053975	327147320.9195726	636158053.5214999
Toronto	ssp245	2074	Canada	17672901.0689	10.485157056626363	396242.781279653	198121.3906398265	594364.171919495	1266391.9289698754	931170.5360072022	1601613.321932303	487521484.9735062	331133515.7708492	643909454.1761603
Toronto	ssp245	2075	Canada	17672901.0689	10.51493464419926	400850.6503932496	200425.3251966248	601275.9755898912	1281118.678656935	941999.028424156	1620238.3288894657	493190825.3349143	334984235.5110813	651397415.1587398
Toronto	ssp245	2076	Canada	17672901.0689	10.544404168396769	405369.65587465593	202684.827937328	608054.483812	1295561.4201755065	952618.6913054604	1638504.1490453037	498750831.38923967	338760693.38878226	658740969.3896942
Toronto	ssp245	2077	Canada	17672901.0689	10.572982782808507	409726.59759800375	204863.29879900187	614589.8963970221	1309486.2059233272	962857.5043553282	1656114.9074910765	504111440.5896136	342401717.27368766	665821163.9055364
Toronto	ssp245	2078	Canada	17672901.0689	10.600628375974672	413862.2435117632	206931.1217558816	620793.3652676613	1322703.7302636988	972576.2722526584	1672831.1882744944	509199776.1567349	345857807.92342496	672541744.390039
Toronto	ssp245	2079	Canada	17672901.0689	10.626888536536011	417760.6660725042	208880.3330362521	626640.9991087737	1335163.088767826	981737.5652704068	1688588.6122650062	513996241.4695635	349115654.9543044	678876827.9848237
Toronto	ssp245	2080	Canada	17672901.0689	10.650758053636515	421221.59094009845	210610.79547004923	631832.386410165	1346224.2046446572	989870.7387092497	1702577.6705798225	518254426.881502	352007892.4242801	684500961.3387226
Toronto	ssp245	2081	Canada	17672901.0689	10.671410221947388	423985.02585023415	211992.51292511707	635977.5387753684	1355056.142617453	996364.8107480695	1713747.4744865894	521654448.168114	354317249.1132323	688991647.2229931
Toronto	ssp245	2082	Canada	17672901.0689	10.689906454752714	426159.8111227248	213079.9055613624	639239.7166841046	1362006.756348333	1001475.5561384232	1722537.956557999	524330218.16477865	356134681.0699759	692525755.2595801
Toronto	ssp245	2083	Canada	17672901.0689	10.707268786517217	428043.0035516762	214021.5017758381	642064.5053275321	1368025.4393512616	1005901.0583464588	1730149.820355819	526647223.83107305	357708433.7270157	695586013.9351288
Toronto	ssp245	2084	Canada	17672901.0689	10.72301962719315	429636.6226002952	214818.3113001476	644454.9339004606	1373118.6458306485	1009646.0631107136	1736591.2285503375	528607949.8348519	359040194.7162366	698175704.9534662
Toronto	ssp245	2085	Canada	17672901.0689	10.737465462361143	431075.6070070016	215537.8035035008	646613.4105105224	1377717.6399944825	1013027.6764664756	1742407.6035222467	530378419.4760794	360242730.1017223	700514108.8504364
Toronto	ssp245	2086	Canada	17672901.0689	10.751191310525812	432553.8738339742	216276.9369169871	648830.8107509782	1382442.1807734815	1016501.603509859	1748382.7580368677	532197220.6573787	361478093.153844	702916348.1609125
Toronto	ssp245	2087	Canada	17672901.0689	10.76288965144311	433859.027053068	216929.513526534	650788.5405796184	1386613.4504617122	1019568.713574728	1753658.1873484426	533803029.6854592	362568788.037073	705037271.3338456
Toronto	ssp245	2088	Canada	17672901.0689	10.770762014416976	434700.8809970903	217350.44049854515	652051.3214956537	1389304.015666805	1021547.0703431816	1757060.960990184	534838813.5642092	363272311.4056238	706405315.7227963
Toronto	ssp245	2089	Canada	17672901.0689	10.775090296805349	435064.2329376057	217532.11646880285	652596.3494064255	1390465.2884686922	1022400.9474033908	1758529.6295337442	535285867.4563616	363575958.5916656	706995776.3210564
Toronto	ssp245	2090	Canada	17672901.0689	10.78003003351666	435452.2006988989	217726.10034944944	653178.301048363	1391705.2334337863	1023312.6716424292	1760097.795224896	535763207.68321925	363900176.8105756	707626238.5558637
Toronto	ssp245	2091	Canada	17672901.0689	10.787436816630004	436215.4840219657	218107.7420109828	654323.2260329488	1394144.6869342867	1025106.387451636	1763182.9864167192	536702321.369819	364538040.0152411	708866602.7243719
Toronto	ssp245	2092	Canada	17672901.0689	10.795908487934842	437133.3297433934	218566.6648716967	655699.9946151241	1397078.1218600352	1027263.324896992	1766892.918822721	537831602.5333663	365305068.45092326	710358136.6158072
Toronto	ssp245	2093	Canada	17672901.0689	10.80485959174193	438105.1096010941	219052.55480054705	657157.6644016253	1400183.930285223	1029547.0075624966	1770820.853007536	539027242.1302692	366117168.74912	711937315.5113995
Toronto	ssp245	2094	Canada	17672901.0689	10.81404348673098	439093.56946079474	219546.78473039737	658640.3541912029	1403343.0479968437	1031869.8882328874	1774816.2077605503	540243404.1435636	366943208.2481458	713543600.039049
Toronto	ssp245	2095	Canada	17672901.0689	10.823276066675051	440081.9795000808	220040.9897500404	660122.9692501866	1406502.0064825437	1034192.6518253926	1778811.36113937	541459504.8598322	367769206.11311024	715149803.6065831
Toronto	ssp245	2096	Canada	17672901.0689	10.8324402554682	441058.22504092153	220529.1125204608	661587.3375613124	1409622.0872306498	1036486.8288461872	1782757.3456154764	542660638.8570484	368585038.3085981	716736239.405578
Toronto	ssp245	2097	Canada	17672901.0689	10.84159606549953	442034.132928501	221017.0664642505	663051.1993929348	1412741.0888396895	1038780.2123819992	1786701.9652971	543861357.4190603	369400588.33285975	718322126.5053592
Toronto	ssp245	2098	Canada	17672901.0689	10.85090430804395	443035.9029510069	221517.95147550345	664553.8544266162	1415942.7458316395	1041134.3719347176	1790751.119727804	545093895.7316256	370237750.9139785	719950040.5492702
Tokyo	ssp245	2024	Japan	60399510.19087595	16.547956301424712	4198028.817202763	2099014.4086013814	6297043.225805608	13416900.099782178	9865367.720429689	16968432.479130905	4118254703.794789	2797193971.834414	5439315435.753824
Tokyo	ssp245	2025	Japan	60399510.19087595	16.579787848827117	4271849.619199041	2135924.8095995206	6407774.428798948	13652831.382960998	10038846.60511987	17266816.160803866	4190672707.171095	2846381605.204304	5534963809.135722
Tokyo	ssp245	2026	Japan	60399510.19087595	16.611815417564312	4346308.9961840175	2173154.4980920088	6519463.4942763895	13890803.551803352	10213826.141033253	17567780.96257504	4263717150.850404	2895994728.2954497	5631439573.405657
Tokyo	ssp245	2027	Japan	60399510.19087595	16.64393287354184	4421181.457004468	2210590.728502234	6631772.185507839	14130095.936586851	10389776.423961358	17870415.449212935	4337166828.63674	2945883093.8072844	5728450563.465137
Tokyo	ssp245	2028	Japan	60399510.19087595	16.675992081265612	4496134.0695222905	2248067.034761145	6744201.104283568	14369644.486194078	10565915.063377708	18173373.90900926	4410695135.016566	2995824865.3001394	5825565404.732514
Tokyo	ssp245	2029	Japan	60399510.19087595	16.707885921513686	4570897.543447575	2285448.7717237878	6856346.315171429	14608588.54885804	10741609.227102771	18475567.870614957	4484037896.958221	3045640611.6143937	5922435182.301974
Tokyo	ssp245	2030	Japan	60399510.19087595	16.73960249036544	4645396.765502149	2322698.3827510746	6968095.148253617	14846688.062544975	10916682.398931067	18776693.726160303	4557121428.543145	3095280283.9251857	6018962573.160604
Tokyo	ssp245	2031	Japan	60399510.19087595	16.77116180056492	4719602.339702464	2359801.169851232	7079403.509553931	15083849.07768915	11091065.498301862	19076632.65707742	4629916892.391679	3144724295.3571267	6115109489.425775
Tokyo	ssp245	2032	Japan	60399510.19087595	16.802754300004082	4793783.593879542	2396891.796939771	7190675.390819611	15320932.36603913	11265391.445618032	19376473.286461294	4702688498.364489	3194152102.0832257	6211224894.645401
Tokyo	ssp245	2033	Japan	60399510.19087595	16.835210469104233	4869582.623390287	2434791.311695144	7304373.935085578	15563186.064355282	11443519.164968075	19682852.963743497	4777047137.482539	3244657850.769158	6309436424.195394
Tokyo	ssp245	2034	Japan	60399510.19087595	16.865593185186842	4942073.226130212	2471036.613065106	7413109.839195569	15794866.03071212	11613872.081407	19975859.980018325	4848160219.053446	3292959157.365209	6403361280.741136
Tokyo	ssp245	2035	Japan	60399510.19087595	16.894046684609673	5010835.34273804	2505417.67136902	7516253.014107392	16014629.755390728	11775463.05543537	20253796.455347236	4915615666.000926	3338776131.578889	6492455200.422558
Tokyo	ssp245	2036	Japan	60399510.19087595	16.92025593475552	5075287.078371158	2537643.539185579	7612930.617557019	16220617.50247422	11926924.634173254	20514310.37077623	4978842641.087706	3381721050.310338	6575964231.864615
Tokyo	ssp245	2037	Japan	60399510.19087595	16.944870737488674	5136757.705848853	2568378.8529244266	7705136.558773512	16417077.627892764	12071380.608745657	20762774.64704114	5039145157.287166	3422679623.038761	6655610691.535021
Tokyo	ssp245	2038	Japan	60399510.19087595	16.969620863304208	5198636.273030073	2599318.1365150367	7797954.409545324	16614841.528604072	12216795.241621504	21012887.815587584	5099847861.211854	3463910010.594874	6735785711.828385
Tokyo	ssp245	2039	Japan	60399510.19087595	16.995592880785615	5263242.759829376	2631621.379914688	7894864.139744318	16821323.8604147	12368620.485599937	21274027.23523036	5163226646.766267	3506958041.774569	6819495251.7575
Tokyo	ssp245	2040	Japan	60399510.19087595	17.022871773675348	5330495.624374995	2665247.812187497	7995743.436562678	17036264.01550238	12526664.717282118	21545863.313723862	5229201521.59892	3551769384.3086414	6906633658.888698
Tokyo	ssp245	2041	Japan	60399510.19087595	17.051664320811756	5400435.391732676	2700217.695866338	8100653.087599307	17259791.51197779	12691023.170572868	21828559.8533835	5297812240.687569	3598371040.505676	6997253440.868945
Tokyo	ssp245	2042	Japan	60399510.19087595	17.081773065383118	5472179.956585146	2736089.978292573	8208269.934878151	17489087.141246125	12859622.897976324	22118551.384517267	5368193461.146175	3646175253.638922	7090211668.653063
Tokyo	ssp245	2043	Japan	60399510.19087595	17.112510299561695	5543872.19375806	2771936.09687903	8315808.290637169	17718215.53125032	13028099.655332029	22408331.407169804	5438523348.295254	3693944600.2487626	7183102096.341195
Tokyo	ssp245	2044	Japan	60399510.19087595	17.142384361215512	5612423.096651034	2806211.548325517	8418634.644976726	17937304.21689644	13189194.277130978	22685414.156663887	5505771595.170441	3739620840.380888	7271922349.959603
Tokyo	ssp245	2045	Japan	60399510.19087595	17.170374243425783	5676022.505987205	2838011.2529936023	8514033.75898093	18140567.92913473	13338652.889070652	22942482.96919998	5568162440.508179	3781997844.482884	7354327036.532769
Tokyo	ssp245	2046	Japan	60399510.19087595	17.196104640878072	5733882.576345641	2866941.2881728206	8600823.864518793	18325488.714001045	13474624.054413378	23176353.373589337	5624923010.121129	3820550662.2609897	7429295357.980741
Tokyo	ssp245	2047	Japan	60399510.19087595	17.22030069995477	5787939.698651036	2893969.849325518	8681909.547976872	18498255.276888862	13601658.291831031	23394852.26194784	5677952898.17125	3856569532.838511	7499336263.503485
Tokyo	ssp245	2048	Japan	60399510.19087595	17.243640889077508	5840581.58903134	2920290.79451567	8760872.383547116	18666498.75854431	13725366.734224524	23607630.782864723	5729594447.601905	3891645418.4146175	7567543476.788746
Tokyo	ssp245	2049	Japan	60399510.19087595	17.265755240084385	5891579.947474274	2945789.973737137	8837369.921211675	18829489.51212796	13845212.876565676	23813766.14769128	5779623696.73019	3925626200.1151977	7633621193.344773
Tokyo	ssp245	2050	Japan	60399510.19087595	17.28660018146508	5941263.644050125	2970631.8220250625	8911895.466075426	18988278.606384348	13961969.563518792	24014587.64925076	5828363266.188819	3958731007.778937	7697995524.598237
Tokyo	ssp245	2051	Japan	60399510.19087595	17.306422725820333	5989038.654416381	2994519.3272081907	8983557.981624825	19140967.539514832	14074240.837879475	24207694.241151117	5875230419.734395	3990564036.283433	7759896803.184886
Tokyo	ssp245	2052	Japan	60399510.19087595	17.325224023297757	6034258.227850352	3017129.113925176	9051387.341775795	19285489.29620981	14180506.835449295	24390471.756971244	5919590696.689839	4020694348.3241816	7818487045.055
Tokyo	ssp245	2053	Japan	60399510.19087595	17.342303797932015	6075186.204722717	3037593.1023613587	9112779.30708432	19416295.11029394	14276687.581099406	24555902.639489297	5959740929.24201	4047965121.149161	7871516737.334342
Tokyo	ssp245	2054	Japan	60399510.19087595	17.358246569703343	6113921.497138573	3056960.7485692864	9170882.245708128	19540093.10485499	14367715.518276662	24712470.691434275	5997740144.383342	4073774883.578347	7921705405.187847
Tokyo	ssp245	2055	Japan	60399510.19087595	17.375009645098597	6155961.360617889	3077980.6803089445	9233942.040927095	19674452.50853493	14466509.19745307	24882395.819617715	6038981134.633594	4101786518.996188	7976175750.270519
Tokyo	ssp245	2056	Japan	60399510.19087595	17.394237513716472	6205991.850897153	3102995.9254485765	9308987.77634591	19834349.95546734	14584080.849609246	25084619.06132644	6088060907.759813	4135122399.217727	8040999416.301296
Tokyo	ssp245	2057	Japan	60399510.19087595	17.415912633672924	6263975.745443491	3131987.8727217456	9395963.618165595	20019666.482437503	14720343.001793364	25318989.963082746	6144942948.55982	4173757722.449459	8116128174.669838
Tokyo	ssp245	2058	Japan	60399510.19087595	17.438833683892685	6326373.199429805	3163186.5997149027	9489559.79914496	20219088.74537764	14866977.018660938	25571200.47209525	6206154679.0108	4215333850.138946	8196975507.88212
Tokyo	ssp245	2059	Japan	60399510.19087595	17.461651080180186	6389364.285496712	3194682.142748356	9584046.428245127	20420408.256447323	15015006.070918163	25825810.441977683	6267948760.897176	4257305521.582293	8278592000.211659
Tokyo	ssp245	2060	Japan	60399510.19087595	17.48313722428398	6448787.946017077	3224393.9730085386	9673181.91902594	20610326.27547083	15154651.673141336	26066000.877801176	6326243208.151171	4296900177.128919	8355586239.17297
Tokyo	ssp245	2061	Japan	60399510.19087595	17.503009105880132	6502311.457643436	3251155.728821718	9753467.186465347	20781387.41862867	15280431.925463077	26282342.911795087	6378749625.5953245	4332563496.889632	8424935754.30053
Tokyo	ssp245	2062	Japan	60399510.19087595	17.521480912503602	6550322.189167151	3275161.094583576	9825483.283750888	20934829.71657822	15393257.144543722	26476402.28861338	6425848020.946914	4364553589.061231	8487142452.832107
Tokyo	ssp245	2063	Japan	60399510.19087595	17.539576118920387	6595987.376881564	3297993.688440782	9893981.065322572	21080775.65651359	15500570.335672678	26660980.97735536	6470645444.28379	4394980818.92541	8546310069.641699
Tokyo	ssp245	2064	Japan	60399510.19087595	17.558076879521447	6642338.674752752	3321169.337376376	9963508.012129355	21228914.40450985	15609495.885669906	26848332.92335074	6516115939.794135	4425865211.729143	8606366667.858616
Tokyo	ssp245	2065	Japan	60399510.19087595	17.576782830066293	6689411.985567113	3344705.9927835567	10034117.978350924	21379360.70587259	15720118.16608371	27038603.245662425	6562294728.012549	4457230689.904193	8667358766.120417
Tokyo	ssp245	2066	Japan	60399510.19087595	17.59481963612766	6734988.987586888	3367494.493793444	10102483.48138059	21525024.8043278	15827224.120830182	27222825.487826355	6607005641.425912	4487599160.644919	8726412122.206417
Tokyo	ssp245	2067	Japan	60399510.19087595	17.61214983087435	6778958.56356852	3389479.28178426	10168437.845353048	21665551.56916507	15930552.624387018	27400550.513944127	6650139674.324434	4516896585.278087	8783382763.370295
Tokyo	ssp245	2068	Japan	60399510.19087595	17.629315324569088	6822037.964328213	3411018.9821641063	10233056.946492596	21803233.33399303	16031789.216172256	27574677.451814786	6692400447.782733	4545600876.116067	8839200019.448906
Tokyo	ssp245	2069	Japan	60399510.19087595	17.646847857564143	6864157.214841822	3432078.607420911	10296235.822262974	21937846.458634555	16130769.454879278	27744923.462390788	6733719316.49491	4573665408.010653	8893773224.978678
Tokyo	ssp245	2070	Japan	60399510.19087595	17.665622766711458	6907184.081940084	3453592.040970042	10360776.122910388	22075360.32588061	16231882.592560202	27918838.05920196	6775928554.5760765	4602334695.077224	8949522414.074434
Tokyo	ssp245	2071	Japan	60399510.19087595	17.686832447337935	6953904.65219953	3476952.326099765	10430856.978299553	22224679.268429782	16341675.932669902	28107682.604190644	6821761305.281943	4633465138.240172	9010057472.323233
Tokyo	ssp245	2072	Japan	60399510.19087595	17.71216730770055	7009420.122451442	3504710.061225721	10514130.183677414	22402106.711354896	16472137.287761882	28332076.13494886	6876221828.649808	4670455722.510531	9081987934.788609
Tokyo	ssp245	2073	Japan	60399510.19087595	17.741571290348755	7075051.196762883	3537525.5983814416	10612576.795144584	22611863.62485429	16626370.312393796	28597356.93731575	6940605731.73084	4714186447.911133	9167025015.55006
Tokyo	ssp245	2074	Japan	60399510.19087595	17.773396928735007	7147439.041700117	3573719.520850058	10721158.562550416	22843215.177273706	16796481.74799627	28889948.60655197	7011618008.180345	4762419285.823689	9260816730.53654
Tokyo	ssp245	2075	Japan	60399510.19087595	17.80488974771833	7220123.544347266	3610061.772173633	10830185.316521132	23075514.847733952	16967290.329217076	29183739.36625173	7082921305.02597	4810849790.115881	9354992819.935596
Tokyo	ssp245	2076	Japan	60399510.19087595	17.833155509182323	7286737.6979562845	3643368.8489781423	10930106.546934707	23288413.682668373	17123833.590198305	29452993.775139507	7148269606.189491	4855235552.34562	9441303660.03284
Tokyo	ssp245	2077	Japan	60399510.19087595	17.857019393272004	7344703.005210081	3672351.502605041	11017054.507815402	23473670.80465157	17260052.062244773	29687289.547059428	7205133412.906727	4893858490.654506	9516408335.158442
Tokyo	ssp245	2078	Japan	60399510.19087595	17.877081721045183	7395070.430618955	3697535.215309477	11092605.645928662	23634645.096258223	17378415.511955507	29890874.68056196	7254543718.46679	4927418874.554964	9581668562.378206
Tokyo	ssp245	2079	Japan	60399510.19087595	17.895463020825925	7442415.43561841	3721207.717809205	11163623.15342787	23785959.73223661	17489676.27370421	30082243.190769743	7300989037.932231	4958965385.631351	9643012690.232697
Tokyo	ssp245	2080	Japan	60399510.19087595	17.913654017000063	7490420.129201766	3745210.064600883	11235630.19380295	23939382.73292904	17602487.303625226	30276278.16223407	7348081510.08108	4990951454.6552	9705211565.506414
Tokyo	ssp245	2081	Japan	60399510.19087595	17.932482115441026	7540692.690950423	3770346.345475212	11311039.036425827	24100053.840277504	17720627.8237343	30479479.85682173	7397398754.651756	5024448629.828373	9770348879.474735
Tokyo	ssp245	2082	Japan	60399510.19087595	17.95241838623128	7593746.818250744	3796873.409125372	11390620.22737644	24269614.831129458	17845305.022890136	30693924.63936963	7449444707.365336	5059799193.516068	9839090221.214174
Tokyo	ssp245	2083	Japan	60399510.19087595	17.972108963339487	7646115.662744047	3823057.831372024	11469173.494116193	24436985.65812976	17968371.807449393	30905599.508811567	7500818399.533154	5094693145.536601	9906943653.529133
Tokyo	ssp245	2084	Japan	60399510.19087595	17.98952485408609	7692917.950821599	3846458.9754108	11539376.9262326	24586565.770825915	18078357.18443164	31094774.35722105	7546731315.193484	5125878038.203861	9967584592.18256
Tokyo	ssp245	2085	Japan	60399510.19087595	18.003762687072253	7731383.768169466	3865691.884084733	11597075.652254354	24709502.523069706	18168751.85519924	31250253.190941125	7584466176.035552	5151508246.354535	10017424105.71605
Tokyo	ssp245	2086	Japan	60399510.19087595	18.013814650248147	7759069.305251991	3879534.652625996	11638603.957878249	24797985.499585368	18233812.86734324	31362158.13182869	7611625611.637816	5169955432.11868	10053295791.156456
Tokyo	ssp245	2087	Japan	60399510.19087595	18.019985783964824	7777150.550504581	3888575.2752522905	11665725.82575708	24855773.159412723	18276303.79368668	31435242.5251396	7629363263.415369	5182003169.860842	10076723356.96942
Tokyo	ssp245	2088	Japan	60399510.19087595	18.02377181430836	7789592.62140436	3894796.31070218	11684388.93210681	24895538.018008407	18305542.66030125	31485533.375716567	7641568900.689256	5190293462.098803	10092844339.279196
Tokyo	ssp245	2089	Japan	60399510.19087595	18.02719661585438	7800804.515833804	3900402.257916902	11701206.77375096	24931371.23260488	18331890.61221045	31530851.85300037	7652567738.234926	5197764073.873158	10107371402.59622
Tokyo	ssp245	2090	Japan	60399510.19087595	18.02832848049001	7806165.874564998	3903082.937282499	11709248.811847752	24948506.1351098	18344489.805228747	31552522.464991856	7657827216.379292	5201336407.693802	10114318025.06428
Tokyo	ssp245	2091	Japan	60399510.19087595	18.030334855024343	7812752.420986326	3906376.210493163	11719128.631479807	24969556.737472467	18359968.189319048	31579145.285627108	7664288600.272203	5205725097.897535	10122852102.646412
Tokyo	ssp245	2092	Japan	60399510.19087595	18.03243912464263	7818987.248062164	3909493.624031082	11728480.872093417	24989483.24480693	18374620.03294753	31604346.456666768	7670404948.456193	5209879433.532354	10130930463.379265
Tokyo	ssp245	2093	Japan	60399510.19087595	18.03416465471353	7824014.408898828	3912007.204449414	11736021.613348298	25005550.05084007	18386433.86091334	31624666.240767937	7675336579.386474	5213229087.524641	10137444071.247898
Tokyo	ssp245	2094	Japan	60399510.19087595	18.035328684588613	7827615.039758476	3913807.519879238	11741422.5596383	25017057.667069905	18394895.343433525	31639219.990705483	7678868788.340492	5215628228.496722	10142109348.183922
Tokyo	ssp245	2095	Japan	60399510.19087595	18.03582964269522	7829758.055226219	3914879.027613109	11744637.08284002	25023906.744503457	18399931.429784182	31647882.05922419	7680971080.609739	5217056143.884944	10144886017.333094
Tokyo	ssp245	2096	Japan	60399510.19087595	18.03567131211633	7830591.369358091	3915295.684679045	11745887.054039149	25026570.016471565	18401889.71799455	31651250.31494835	7681788559.478043	5217611390.49376	10145965728.460588
Tokyo	ssp245	2097	Japan	60399510.19087595	18.034938725104688	7830350.372020086	3915175.186010043	11745525.558028046	25025799.788973585	18401323.37424837	31650276.20370071	7681552141.752627	5217450811.247983	10145653472.254618
Tokyo	ssp245	2098	Japan	60399510.19087595	18.033768149992508	7829298.355696866	3914649.177848433	11743947.533546347	25022437.54480397	18398851.135885976	31646023.95372617	7680520116.636733	5216749840.900748	10144290392.373585
Tallinn	ssp245	2024	Estonia	626727.4060500001	7.150552329515997	28471.479810811725	14235.739905405862	42707.21971621672	90994.84947534032	66907.97755539404	115081.7213952977	26739414.172054444	18161899.52105256	35316928.8230349
Tallinn	ssp245	2025	Estonia	626727.4060500001	7.203482944552709	28873.19196311769	14436.595981558845	43309.787944675816	92278.7215141241	67852.00111333698	116705.44191490936	27116688.12092852	18418150.89243469	35815225.34942182
Tallinn	ssp245	2026	Estonia	626727.4060500001	7.255243476208991	29263.87929715189	14631.939648575946	43895.81894573189	93527.35823370166	68770.11634830339	118284.60011906334	27483607.94757649	18667369.55447658	36299846.34066932
Tallinn	ssp245	2027	Estonia	626727.4060500001	7.305928961006392	29644.653652159963	14822.32682607998	44466.980478234014	94744.31307229036	69664.93608256071	119823.690062009	27841217.85237227	18910264.747199684	36772170.95753462
Tallinn	ssp245	2028	Estonia	626727.4060500001	7.355778298561722	30017.76321503252	15008.88160751626	45026.64482254957	95936.77123523626	70541.74355532006	121331.79891514964	28191629.253517523	19148270.58449289	37234987.92254165
Tallinn	ssp245	2029	Estonia	626727.4060500001	7.405111250697281	30386.35408705687	15193.177043528434	45579.53113058476	97114.7876622254	71407.93210458035	122821.6432198743	28537796.858875647	19383393.958005957	37692199.75974264
Tallinn	ssp245	2030	Estonia	626727.4060500001	7.454218826280905	30753.401025349463	15376.700512674732	46130.101538025	98287.86967701842	72270.49240956783	124305.24694445568	28882514.45588417	19617532.4593099	38147496.45245349
Tallinn	ssp245	2031	Estonia	626727.4060500001	7.503293733582421	31121.33638749797	15560.668193748985	46682.004581246016	99463.79109444022	73135.14051061549	125792.44167825536	29228066.42938116	19852237.684397686	38603895.1743593
Tallinn	ssp245	2032	Estonia	626727.4060500001	7.552426284370402	31492.673251906075	15746.336625953038	47239.00987785807	100650.5837130884	74007.78214197425	127293.38528419238	29576812.974370107	20089112.72091317	39064513.22782247
Tallinn	ssp245	2033	Estonia	626727.4060500001	7.600334115024604	31858.041146251704	15929.020573125852	47787.061719376405	101818.29950341732	74866.39669368653	128770.20231313744	29919953.67225437	20322180.163470466	39517727.18103375
Tallinn	ssp245	2034	Estonia	626727.4060500001	7.635878998576149	32129.31320903724	16064.65660451862	48193.96981355465	102685.28501607996	75503.88604123259	129866.68399091651	30174722.86894978	20495224.06494378	39854221.6729513
Tallinn	ssp245	2035	Estonia	626727.4060500001	7.664876420818524	32349.845585548068	16174.922792774034	48524.76837832087	103390.10649140862	76022.137126033	130758.07585677324	30381839.133824483	20635901.222925883	40127777.04471859
Tallinn	ssp245	2036	Estonia	626727.4060500001	7.68816499876088	32522.400518545277	16261.200259272637	48783.60077781666	103941.59205726771	76427.6412185765	131455.54289594796	30543896.668294173	20745973.66650038	40341819.67008346
Tallinn	ssp245	2037	Estonia	626727.4060500001	7.707165852161478	32657.388570056784	16328.694285028392	48986.08285508395	104373.01386989884	76744.86313962874	132001.16460015753	30670672.70668876	20832082.27217831	40509263.14119475
Tallinn	ssp245	2038	Estonia	626727.4060500001	7.724374323648527	32779.44947913538	16389.72473956769	49169.17421870187	104763.12053531362	77031.7062759633	132494.5347946528	30785308.02679705	20909944.679782804	40660671.373806745
Tallinn	ssp245	2039	Estonia	626727.4060500001	7.742611326668794	32910.736993688886	16455.368496844443	49366.10549053182	105182.71543182654	77340.23193516437	133025.19892847777	30908608.650810745	20993692.72040226	40823524.581214845
Tallinn	ssp245	2040	Estonia	626727.4060500001	7.763515722396311	33061.19904912741	16530.599524563706	49591.79857368985	105663.5921610078	77693.81776544372	133633.36655655917	31049917.33038323	21089672.1619613	41010162.49880062
Tallinn	ssp245	2041	Estonia	626727.4060500001	7.787215889936654	33236.47550934856	16618.23775467428	49854.7132640219	106223.77572787576	78105.71744696348	134341.83400877306	31214530.827665683	21201480.66226074	41227580.99306702
Tallinn	ssp245	2042	Estonia	626727.4060500001	7.812215372065292	33426.34020513488	16713.17010256744	50139.51030769936	106830.58329560889	78551.89948206003	135109.2671091387	31392845.08358141	21322594.96858996	41463095.19856715
Tallinn	ssp245	2043	Estonia	626727.4060500001	7.836179370309314	33610.11779688928	16805.05889844464	50415.17669533296	107417.93647885414	78983.77682268462	135852.09613501324	31565442.54511567	21439826.323541068	41691058.76668611
Tallinn	ssp245	2044	Estonia	626727.4060500001	7.8576258980681315	33779.41298174838	16889.70649087419	50669.119472621205	107959.00388966624	79381.62050710319	136536.38727221478	31724438.63858797	21547819.380355485	41901057.89681507
Tallinn	ssp245	2045	Estonia	626727.4060500001	7.877025490727908	33938.46627661613	16969.233138308064	50907.69941492285	108467.33822006316	79755.39575004032	137179.28069007164	31873815.908583865	21649279.15621115	42098352.66095245
Tallinn	ssp245	2046	Estonia	626727.4060500001	7.894630721301511	34087.1589097031	17043.57945485155	51130.73836455348	108942.55987540809	80104.82343779741	137780.2963130086	32013462.808810763	21744129.88682266	42282795.73079464
Tallinn	ssp245	2047	Estonia	626727.4060500001	7.911138572686532	34233.6646522351	17116.83232611755	51350.496978351286	109410.7922285402	80449.11193274733	138372.4725243228	32151055.85821228	21837585.604361925	42464526.11205847
Tallinn	ssp245	2048	Estonia	626727.4060500001	7.929304231464881	34398.25903661864	17199.12951830932	51597.38855492655	109936.83588102982	80835.90873604846	139037.76302600012	32305637.12492796	21942580.030038614	42668694.21981291
Tallinn	ssp245	2049	Estonia	626727.4060500001	7.9516856515652385	34595.9691317713	17297.98456588565	51893.953697655605	110568.71734513788	81300.52745965715	139836.9072306081	32491319.504467644	22068698.9007936	42913940.10813737
Tallinn	ssp245	2050	Estonia	626727.4060500001	7.977745649371172	34829.14232504725	17414.571162523625	52243.71348756906	111313.93887084685	81848.48446385471	140779.39327782765	32710307.58061412	22217439.61028332	43203175.55094136
Tallinn	ssp245	2051	Estonia	626727.4060500001	8.005384771157223	35082.72276358439	17541.361381792194	52624.08414537585	112124.38195241251	82444.39849441656	141804.36541039767	32948461.424988866	22379198.06034703	43517724.78962615
Tallinn	ssp245	2052	Estonia	626727.4060500001	8.034012087127667	35344.96616199903	17672.483080999515	53017.4492429986	112962.51185374428	83060.6704806931	142864.35322678986	33194751.217114303	22546482.595036324	43843019.83918796
Tallinn	ssp245	2053	Estonia	626727.4060500001	8.062975444913505	35612.05562584152	17806.02781292076	53418.08343876227	113816.12978018788	83688.33072072332	143943.92883964453	33445592.263739083	22716858.42508357	44174326.102389134
Tallinn	ssp245	2054	Estonia	626727.4060500001	8.092245299747516	35884.65628688987	17942.328143444935	53826.98443033346	114687.36149289602	84328.94227418564	145045.7807115967	33701609.233272925	22890749.83670764	44512468.62983464
Tallinn	ssp245	2055	Estonia	626727.4060500001	8.124032511422106	36180.01318923222	18090.00659461611	54270.0197838472	115631.3221527835	85023.03099469081	146239.61331086396	33978998.06563407	23079157.408735517	44878838.72252823
Tallinn	ssp245	2056	Estonia	626727.4060500001	8.160472273262462	36506.52756974708	18253.26378487354	54759.79135461929	116674.86211290857	85790.33978890098	147559.3844369055	34285648.90752003	23287440.27321953	45283857.5418159
Tallinn	ssp245	2057	Estonia	626727.4060500001	8.200147858282682	36839.3987861015	18419.69939305075	55259.09817915144	117738.71852037776	86572.58714733447	148904.84989341072	34598269.866430484	23499778.15045862	45696761.58239801
Tallinn	ssp245	2058	Estonia	626727.4060500001	8.239857040977082	37151.49158520425	18575.745792602123	55727.23737780648	118736.1671063112	87306.0052252266	150166.32898738538	34891376.46541269	23698861.517259914	46083891.41356067
Tallinn	ssp245	2059	Estonia	626727.4060500001	8.276206816743162	37431.27688751422	18715.63844375711	56146.91533126995	119630.36093249323	87963.50068565444	151297.2211793215	35154140.9977594	23877335.997047544	46430945.99846666
Tallinn	ssp245	2060	Estonia	626727.4060500001	8.307313477023209	37675.90642092913	18837.95321046457	56513.85963139327	120412.1969212895	88538.38008917855	152286.0137533833	35383888.46632021	24033384.68279528	46734392.24983958
Tallinn	ssp245	2061	Estonia	626727.4060500001	8.333557919828854	37897.16677600954	18948.58338800477	56845.75016401174	121119.34501612213	89058.34192361806	153180.34810861835	35591688.42310698	24174526.21683779	47008850.629371054
Tallinn	ssp245	2062	Estonia	626727.4060500001	8.356852412057405	38109.96587516374	19054.98293758187	57164.94881274358	121799.4509370201	89558.41980663115	154040.4820673979	35791541.86541175	24310270.33279816	47272813.39802105
Tallinn	ssp245	2063	Estonia	626727.4060500001	8.378554235325986	38322.20523495865	19161.10261747933	57483.307852436	122477.76793092334	90057.18230214814	154898.35355968896	35990869.62016416	24445657.392150965	47536081.84817313
Tallinn	ssp245	2064	Estonia	626727.4060500001	8.398209564682498	38534.72719477179	19267.36359738589	57802.09079215635	123156.98811448748	90556.60890770832	155757.36732125538	36190462.782932095	24581224.721485205	47799700.844373256
Tallinn	ssp245	2065	Estonia	626727.4060500001	8.415972644363933	38744.35832549109	19372.179162745542	58116.53748823575	123826.96920826552	91049.24206489993	156604.69635162395	36387340.98051436	24714947.996773835	48059733.96424999
Tallinn	ssp245	2066	Estonia	626727.4060500001	8.431693269780936	38944.024802683394	19472.012401341697	58416.03720402434	124465.10326937425	91518.45828630251	157411.74825243565	36574860.725375146	24842314.839684363	48307406.61106112
Tallinn	ssp245	2067	Estonia	626727.4060500001	8.444529879451002	39121.70817829905	19560.854089149525	58682.56226744741	125032.979337841	91936.01421899916	158129.94445667262	36741734.71308637	24955658.70645673	48527810.71971099
Tallinn	ssp245	2068	Estonia	626727.4060500001	8.454499280321231	39277.41140276116	19638.70570138058	58916.117104140416	125530.60684322153	92301.91679648464	158759.29688994843	36887965.71458257	25054981.479160428	48720949.949999936
Tallinn	ssp245	2069	Estonia	626727.4060500001	8.463439208362763	39421.26475647541	19710.632378237704	59131.897134711646	125990.36216169206	92639.97217771274	159340.7521456608	37023067.733534925	25146745.24322479	48899390.223840274
Tallinn	ssp245	2070	Estonia	626727.4060500001	8.474461305616945	39579.32156603834	19789.66078301917	59368.98234905618	126495.51172505542	93011.4056801863	159979.6177699136	37171509.13952088	25247569.363115244	49095448.9159219
Tallinn	ssp245	2071	Estonia	626727.4060500001	8.490242855442336	39771.51099894325	19885.755499471627	59657.26649841354	127109.749152619	93463.05084751206	160756.44745771706	37352006.70691424	25370166.61456192	49333846.79926136
Tallinn	ssp245	2072	Estonia	626727.4060500001	8.512468673427547	39999.26409793248	19999.63204896624	59998.8961468976	127837.64805698908	93998.27063013708	161677.02548383252	37565904.42081279	25515449.85684307	49616358.98477809
Tallinn	ssp245	2073	Estonia	626727.4060500001	8.53810192743285	40237.45161891354	20118.72580945677	60356.177428368894	128598.89537404483	94558.01130444276	162639.77944363665	37789601.77748151	25667389.19585777	49911814.35910048
Tallinn	ssp245	2074	Estonia	626727.4060500001	8.562066935043974	40449.52042288607	20224.760211443037	60674.28063432778	129276.66727154076	95056.37299377796	163496.96154929325	37988769.35219397	25802667.45799564	50174871.24638758
Tallinn	ssp245	2075	Estonia	626727.4060500001	8.580511405738479	40606.70051526192	20303.35025763096	60910.050772891766	129779.01484677428	95425.74621086138	164132.28348267704	38136387.37618034	25902932.32176149	50369842.4305948
Tallinn	ssp245	2076	Estonia	626727.4060500001	8.593493707120151	40714.55676257693	20357.278381288463	61071.83514386376	130123.72341319211	95679.20839205144	164568.2384343229	38237682.17670214	25971733.60428934	50503630.7491104
Tallinn	ssp245	2077	Estonia	626727.4060500001	8.60223056512729	40798.64502485526	20399.32251242763	61197.96753728159	130392.46949943436	95876.81580840518	164908.1231904523	38316654.920198746	26025373.33712188	50607936.50327094
Tallinn	ssp245	2078	Estonia	626727.4060500001	8.609615746337706	40888.108757824346	20444.054378912173	61332.16313673522	130678.3955900032	96087.05558088268	165269.73559911345	38400676.11702923	26082442.071861364	50718910.16219227
Tallinn	ssp245	2079	Estonia	626727.4060500001	8.617351237209787	40990.86057111929	20495.430285559643	61486.29085667767	131006.79038529418	96328.5223421264	165685.05842845212	38497177.012342125	26147987.246227883	50846366.77845181
Tallinn	ssp245	2080	Estonia	626727.4060500001	8.62526518328232	41094.96110330855	20547.48055165428	61642.441654961454	131339.49568617108	96573.15859277078	166105.83277956102	38594944.57708538	26214392.765655465	50975496.38851056
Tallinn	ssp245	2081	Estonia	626727.4060500001	8.631596512531242	41183.65050989763	20591.825254948813	61775.47576484507	131622.94702962952	96781.5786982549	166464.3153609939	38678238.55376717	26270967.55915955	51085509.54837012
Tallinn	ssp245	2082	Estonia	626727.4060500001	8.635344063585546	41242.68991475274	20621.34495737637	61864.03487212789	131811.63696754692	96920.32129966478	166702.95263541807	38733686.2898661	26308628.676385917	51158743.90334148
Tallinn	ssp245	2083	Estonia	626727.4060500001	8.636899345522258	41274.01651174366	20637.00825587183	61911.0247676145	131911.75677153	96993.93880259377	166829.5747404556	38763107.129847296	26328611.849395063	51197602.41029466
Tallinn	ssp245	2084	Estonia	626727.4060500001	8.637219209846245	41298.49312872727	20649.246564363635	61947.7396930894	131989.98403940845	97051.4588525044	166928.50922630358	38786094.70911618	26344225.433979414	51227963.98424813
Tallinn	ssp245	2085	Estonia	626727.4060500001	8.638629868369124	41341.54403251686	20670.77201625843	62012.31604877348	132127.57472792125	97152.62847641038	167102.5209794214	38826526.60638888	26371687.51863805	51281365.69413477
Tallinn	ssp245	2086	Estonia	626727.4060500001	8.644207145572386	41426.864272080624	20713.432136040312	62140.29640811826	132400.25821356577	97353.1310393834	167447.38538773532	38906656.37969518	26426113.127294462	51387199.63209078
Tallinn	ssp245	2087	Estonia	626727.4060500001	8.655644302405241	41562.40797776614	20781.20398888307	62343.61196664828	132833.45589693665	97671.65874774622	167995.25304611982	39033954.26898075	26512576.18364924	51555332.35430704
Tallinn	ssp245	2088	Estonia	626727.4060500001	8.67103212223627	41718.37849407748	20859.18924703874	62577.56774111535	133331.93766706873	98038.18946107684	168625.68587305205	39180436.30159756	26612069.46128414	51748803.14190599
Tallinn	ssp245	2089	Estonia	626727.4060500001	8.687605543854655	41854.183617150695	20927.091808575347	62781.27542572517	133765.9708404099	98357.3315003008	169174.61018051108	39307979.70491444	26698699.27526256	51917260.1345617
Tallinn	ssp245	2090	Estonia	626727.4060500001	8.701981586687433	41925.76976316694	20962.88488158347	62888.65464474893	133994.76016307817	98525.5589434384	169463.9613827101	39375210.89978115	26744363.933358736	52006057.86619873
Tallinn	ssp245	2091	Estonia	626727.4060500001	8.715637698761954	41984.87348154179	20992.436740770896	62977.31022231105	134183.65564700263	98664.45268162013	169702.8586123774	39430719.03687957	26782066.076049343	52079371.99770465
Tallinn	ssp245	2092	Estonia	626727.4060500001	8.729810486335687	42049.77928790083	21024.889643950413	63074.66893185235	134391.09460413182	98816.98132656308	169965.20788168674	39491676.29129382	26823469.358958464	52159883.22362759
Tallinn	ssp245	2093	Estonia	626727.4060500001	8.744643059347478	42123.22677192652	21061.61338596326	63184.84015788975	134625.83276306983	98989.58291402036	170262.08261212043	39560655.58946652	26870321.360813197	52250989.81811462
Tallinn	ssp245	2094	Estonia	626727.4060500001	8.760049723363466	42203.79396509743	21101.896982548715	63305.69094764658	134883.3255124501	99178.91581797723	170587.73520691931	39636321.46848863	26921715.010766678	52350927.92620327
Tallinn	ssp245	2095	Estonia	626727.4060500001	8.77578343170992	42288.43988792454	21144.21994396227	63432.65983188272	135153.8538818167	99377.83373663011	170929.87402698855	39715817.94719349	26975710.47414188	52455925.42023665
Tallinn	ssp245	2096	Estonia	626727.4060500001	8.791540836134311	42373.80720260405	21186.903601302027	63560.71080390107	135426.68781952217	99578.44692611066	171274.92871289092	39795991.93179328	27030166.111915555	52561817.75166376
Tallinn	ssp245	2097	Estonia	626727.4060500001	8.80698461572257	42456.33475841606	21228.16737920803	63684.50213762584	135690.44588789757	99772.38668226816	171608.5050935194	39873498.914575	27082810.273248635	52664187.555899866
Tallinn	ssp245	2098	Estonia	626727.4060500001	8.821997310701498	42534.26605896972	21267.13302948486	63801.39908844731	135939.51432444723	99955.52523856865	171923.50341033388	39946689.25580376	27132522.49261344	52760856.01897305
Sydney	ssp245	2024	Australia	11124759.7501	16.585346651686184	1883895.9730813792	941947.9865406896	2825843.959622115	6020931.529969919	4427155.536741287	7614707.523193904	2454144896.208353	1666900132.0767815	3241389660.340693
Sydney	ssp245	2025	Australia	11124759.7501	16.60564560017166	1887345.0928773484	943672.5464386742	2831017.639316458	6031954.916838298	4435260.968261955	7628648.865411549	2458638052.871191	1669951966.3214333	3247324139.4220057
Sydney	ssp245	2026	Australia	11124759.7501	16.62601047717113	1890819.62473666	945409.81236833	2836229.4371053334	6043059.520661237	4443426.1181314085	7642692.923187084	2463164313.742504	1673026285.5501735	3253302341.936345
Sydney	ssp245	2027	Australia	11124759.7501	16.646422286673815	1894315.7455632056	947157.8727816028	2841473.6183446925	6054233.122820074	4451642.002073387	7656824.243568005	2467718698.488816	1676119707.0291166	3259317689.9489675
Sydney	ssp245	2028	Australia	11124759.7501	16.666936720934782	1897845.7346900653	948922.8673450327	2846768.60203512	6065514.968069784	4459937.476521403	7671092.459617899	2472317203.354918	1679243095.7013135	3265391311.0090165
Sydney	ssp245	2029	Australia	11124759.7501	16.68766090022195	1901429.542896384	950714.7714481918	2852144.314344747	6076968.819098182	4468359.425806593	7685578.212387875	2476985818.153304	1682414104.3226886	3271557531.984392
Sydney	ssp245	2030	Australia	11124759.7501	16.708681021431705	1905084.3476823303	952542.1738411651	2857626.521523538	6088649.575193761	4476948.217053355	7700350.933332735	2481746919.955052	1685647931.8096533	3277845908.1012187
Sydney	ssp245	2031	Australia	11124759.7501	16.730048397905147	1908824.1997049565	954412.0998524782	2863236.299557525	6100602.142258101	4485736.869306519	7715467.415208106	2486618812.503849	1688957010.3997796	3284280614.6086745
Sydney	ssp245	2032	Australia	11124759.7501	16.751834488601627	1912669.8002901536	956334.9001450768	2869004.700435312	6112892.681728392	4494774.030681732	7731011.332773457	2491628463.346513	1692359656.94447	3290897269.749277
Sydney	ssp245	2033	Australia	11124759.7501	16.774148558435378	1916657.5335056917	958328.7667528456	2874986.300258618	6125637.477085255	4504145.20373825	7747129.750430635	2496823269.884752	1695888064.6265495	3297758475.143692
Sydney	ssp245	2034	Australia	11124759.7501	16.796331706581267	1920794.825794072	960397.412897036	2881192.2386911903	6138860.263238966	4513867.840615974	7763852.685860271	2502212906.520097	1699548804.476575	3304877008.564316
Sydney	ssp245	2035	Australia	11124759.7501	16.81782467863064	1924810.1246493852	962405.0623246928	2887215.18697416	6151693.158380542	4523303.792925958	7780082.523833448	2507443622.7238126	1703101602.6607034	3311785642.7876387
Sydney	ssp245	2036	Australia	11124759.7501	16.83939707135065	1928845.9856310969	964422.9928155484	2893268.9784467225	6164591.770078065	4532788.066232947	7796395.473921531	2512701125.139866	1706672594.530531	3318729655.749916
Sydney	ssp245	2037	Australia	11124759.7501	16.86158076876297	1933020.7884644065	966510.3942322033	2899531.1826966857	6177934.43993331	4542598.852891217	7813270.026973771	2518139626.634868	1710366524.2876096	3325912728.982833
Sydney	ssp245	2038	Australia	11124759.7501	16.884528901300943	1937353.827014056	968676.913507028	2906030.7405211674	6191782.8311380055	4552781.4934829045	7830784.168791443	2523784261.2610064	1714200463.4402568	3333368059.082468
Sydney	ssp245	2039	Australia	11124759.7501	16.90809789034907	1941814.4139797788	970907.2069898894	2912721.6209697486	6206038.867080451	4563263.872852351	7848813.861306894	2529595052.776271	1718147259.3931882	3341042846.160064
Sydney	ssp245	2040	Australia	11124759.7501	16.932037187994194	1946386.0121342416	973193.0060671208	2919579.0182014424	6220649.694782129	4574007.128515344	7867292.26104723	2535550458.190693	1722192279.7533152	3348908636.628765
Sydney	ssp245	2041	Australia	11124759.7501	16.95632053034075	1951045.7175318927	975522.8587659466	2926568.576297918	6235542.113233008	4584957.436199821	7886126.790264549	2541620640.6120563	1726315258.7573414	3356926022.467484
Sydney	ssp245	2042	Australia	11124759.7501	16.980656342487613	1955680.1015831265	977840.0507915632	2933520.1523747663	6250353.604660725	4595848.238720208	7904858.97059961	2547657837.001302	1730415833.0446002	3364899840.9587064
Sydney	ssp245	2043	Australia	11124759.7501	17.004286626450877	1960088.370971063	980044.1854855316	2940132.5564566706	6264442.433624578	4606207.671781861	7922677.195465659	2553400474.585381	1734316337.6000414	3372484611.5714283
Sydney	ssp245	2044	Australia	11124759.7501	17.026940989582116	1964203.4574825151	982101.7287412576	2946305.1862238464	6277594.250115165	4615878.125083767	7939310.375144943	2558761183.830388	1737957429.437094	3379564938.224395
Sydney	ssp245	2045	Australia	11124759.7501	17.048797090535203	1968101.1777127208	984050.5888563604	2952151.766569162	6290051.36397088	4625037.767624742	7955064.960315405	2563838730.757868	1741406192.245314	3386271269.2711244
Sydney	ssp245	2046	Australia	11124759.7501	17.070152538636346	1971868.4190018345	985934.2095009172	2957802.6285028243	6302091.467130899	4633890.784654152	7970292.149606018	2568746303.2112107	1744739505.2796423	3392753101.143488
Sydney	ssp245	2047	Australia	11124759.7501	17.09154048950308	1975633.4691584525	987816.7345792262	2963450.203737765	6314124.567431456	4642738.652522241	7985510.482339107	2573651021.283692	1748070879.566241	3399231163.001869
Sydney	ssp245	2048	Australia	11124759.7501	17.11342729923805	1979441.0970429108	989720.5485214554	2969161.645564441	6326293.746150161	4651686.578050668	8000900.914248024	2578611205.2178435	1751439927.2812805	3405782483.1551194
Sydney	ssp245	2049	Australia	11124759.7501	17.135488916708848	1983222.667170277	991611.3335851388	2974834.0007554814	6338379.644277223	4660573.267849988	8016186.020702871	2583537443.8001885	1754785918.6920784	3412288968.909011
Sydney	ssp245	2050	Australia	11124759.7501	17.157419230232257	1986975.028214529	993487.5141072643	2980462.542321856	6350372.19017464	4669391.316303976	8031353.064043716	2588425631.8090067	1758106065.4568834	3418745198.1618395
Sydney	ssp245	2051	Australia	11124759.7501	17.17946278800625	1990800.7738803923	995400.3869401962	2986201.1608206453	6362599.273322729	4678381.818618749	8046816.728025128	2593409417.7155623	1761491144.0635786	3425327691.36826
Sydney	ssp245	2052	Australia	11124759.7501	17.201720765155812	1994714.7651077115	997357.3825538557	2992072.147661623	6375108.389285243	4687579.698002959	8062637.08056595	2598508160.815812	1764954303.7003083	3432062017.9320297
Sydney	ssp245	2053	Australia	11124759.7501	17.224311038042295	1998735.774348064	999367.887174032	2998103.661522156	6387959.534817412	4697029.069717778	8078889.999915469	2603746315.918764	1768512154.5209436	3438980477.3172994
Sydney	ssp245	2054	Australia	11124759.7501	17.247180360220703	2002858.640934033	1001429.3204670164	3004287.9614011147	6401136.216426162	4706717.806194821	8095554.626655955	2609117160.240466	1772160130.287594	3446074190.194044
Sydney	ssp245	2055	Australia	11124759.7501	17.26995595786309	2006969.523827633	1003484.7619138164	3010454.285741512	6414274.598154112	4716378.380994762	8112170.815311894	2614472393.446748	1775797502.698917	3453147284.1952977
Sydney	ssp245	2056	Australia	11124759.7501	17.293397442397083	2011177.2062397576	1005588.6031198788	3016765.809359698	6427722.351143252	4726266.434663265	8129178.267621688	2619953727.0575905	1779520524.8130476	3460386929.302846
Sydney	ssp245	2057	Australia	11124759.7501	17.317947755347436	2015598.4540251011	1007799.2270125508	3023397.681037715	6441852.659065221	4736656.366958821	8147048.951170058	2625713271.555968	1783432512.8541293	3467994030.25852
Sydney	ssp245	2058	Australia	11124759.7501	17.342772474655703	2020144.0211349293	1010072.0105674647	3030216.0317024547	6456380.291548231	4747338.449666915	8165422.133427974	2631634766.416805	1787454500.5455945	3475815032.28873
Sydney	ssp245	2059	Australia	11124759.7501	17.366920137807487	2024644.759079165	1012322.3795395824	3036967.13861881	6470764.650018016	4757915.18383587	8183614.116198573	2637497862.4756374	1791436822.7018557	3483558902.250131
Sydney	ssp245	2060	Australia	11124759.7501	17.38947786378507	2028948.2742046749	1014474.1371023374	3043422.411307075	6484518.68435915	4768028.444380822	8201008.924335893	2643104037.0372567	1795244639.0747378	3490963435.000487
Sydney	ssp245	2061	Australia	11124759.7501	17.41010438707909	2032979.0270481785	1016489.5135240892	3049468.5405723336	6497400.970446992	4777500.713563063	8217301.227329332	2648354885.0989933	1798811111.1853058	3497898659.013387
Sydney	ssp245	2062	Australia	11124759.7501	17.429086848751194	2036760.781192932	1018380.3905964658	3055141.171789466	6509487.456693625	4786387.835803237	8232587.077582435	2653281363.400169	1802157265.4175189	3504405461.3835363
Sydney	ssp245	2063	Australia	11124759.7501	17.446582076713717	2040272.6548195053	1020136.3274097526	3060408.982229319	6520711.404804152	4794640.738825669	8246782.070781023	2657856269.265427	1805264625.2163684	3510447913.315187
Sydney	ssp245	2064	Australia	11124759.7501	17.46264751231762	2043491.659765028	1021745.8298825138	3065237.489647611	6530999.344610054	4802205.400447666	8259793.288770857	2662049656.09294	1808112850.3017883	3515986461.884808
Sydney	ssp245	2065	Australia	11124759.7501	17.477321408811004	2046416.654371856	1023208.327185928	3069624.9815578447	6540347.627373478	4809079.137773708	8271616.116971645	2665860036.6491723	1810700930.517532	3521019142.781524
Sydney	ssp245	2066	Australia	11124759.7501	17.490032033652465	2048963.917441752	1024481.9587208758	3073445.876162688	6548488.680144848	4815065.205987957	8281912.154300162	2669178347.6130457	1812954788.059724	3525401907.167076
Sydney	ssp245	2067	Australia	11124759.7501	17.500298116591487	2051103.8809735929	1025551.9404867964	3076655.8214604543	6555328.003592619	4820094.120287783	8290561.886895861	2671966070.849776	1814848260.7062156	3529083880.9940467
Sydney	ssp245	2068	Australia	11124759.7501	17.508830818106038	2053118.6799302527	1026559.3399651264	3079678.0198954567	6561767.301058095	4824828.897835944	8298705.704278706	2674590742.6188264	1816630985.8115108	3532550499.426856
Sydney	ssp245	2069	Australia	11124759.7501	17.51694597075874	2055319.2489828523	1027659.6244914262	3082978.873474356	6568800.319750158	4830000.235109574	8307600.404389318	2677457416.4619365	1818578083.154912	3536336749.769754
Sydney	ssp245	2070	Australia	11124759.7501	17.525530277226952	2057767.851984162	1028883.9259920812	3086651.777976355	6576626.0549424365	4835754.452162619	8317497.657720733	2680647203.289054	1820744644.7510085	3540549761.8277926
Sydney	ssp245	2071	Australia	11124759.7501	17.53595025964643	2060565.8568423176	1030282.9284211588	3090848.7852636287	6585568.478469293	4842329.763579405	8328807.193357557	2684292154.730324	1823220362.4840012	3545363946.9773426
Sydney	ssp245	2072	Australia	11124759.7501	17.54911249249881	2063759.169258336	1031879.5846291678	3095638.753887598	6595774.304950543	4849834.047756863	8341714.562142726	2688452071.986719	1826045854.424093	3550858289.549958
Sydney	ssp245	2073	Australia	11124759.7501	17.565018317420034	2067336.907544302	1033668.453772151	3101005.3613164555	6607208.75651247	4858241.732728912	8356175.780294631	2693112779.5203776	1829211492.286592	3557014066.754889
Sydney	ssp245	2074	Australia	11124759.7501	17.582886321669406	2071203.4134748853	1035601.7067374426	3106805.1202123864	6619566.109466628	4867328.021665803	8371804.197266021	2698149663.6856146	1832632636.2024424	3563666691.1695657
Sydney	ssp245	2075	Australia	11124759.7501	17.60069492526	2075062.7483443136	1037531.3741721568	3112594.122516548	6631900.543709413	4876397.458609049	8387403.628808409	2703177206.1337237	1836047435.0530436	3570306977.215231
Sydney	ssp245	2076	Australia	11124759.7501	17.61688052871274	2078665.8516006367	1039332.9258003184	3117998.7774010245	6643416.061716655	4884864.751261308	8401967.37217032	2707870956.5283446	1839235516.2314515	3576506396.825943
Sydney	ssp245	2077	Australia	11124759.7501	17.631353326633167	2081966.687290466	1040983.343645233	3122950.0309357685	6653965.532581338	4892621.715132427	8415309.350028642	2712170943.9889865	1842156146.418023	3582185741.5606666
Sydney	ssp245	2078	Australia	11124759.7501	17.644683520742284	2085009.0005134929	1042504.5002567464	3127513.500770305	6663688.7656421205	4899771.151206539	8427606.380076122	2716134155.108732	1844848031.9497876	3587420278.2683945
Sydney	ssp245	2079	Australia	11124759.7501	17.658008242263733	2087899.2760754456	1043949.6380377228	3131848.9141132478	6672926.086338135	4906563.298777111	8439288.873897575	2719899307.2829504	1847405392.220636	3592393222.3459463
Sydney	ssp245	2080	Australia	11124759.7501	17.672107060866626	2090706.0405594695	1045353.0202797347	3136059.060839274	6681896.505629045	4913159.19531457	8450633.815941991	2723555669.859079	1849888860.6052787	3597222479.1136336
Sydney	ssp245	2081	Australia	11124759.7501	17.686803654612934	2093387.0023106893	1046693.5011553448	3140080.5034660297	6690464.859385786	4919459.455429821	8461470.263340272	2727048149.641754	1852261016.7970493	3601835282.4871006
Sydney	ssp245	2082	Australia	11124759.7501	17.70136523118681	2095897.81405279	1047948.907026395	3143846.7210793225	6698489.413713655	4925359.863023934	8471618.964401988	2730318975.584534	1854482621.6438112	3606155329.525957
Sydney	ssp245	2083	Australia	11124759.7501	17.714545932804526	2098098.420050005	1049049.2100250025	3147147.6300750687	6705522.5504808845	4930531.287117346	8480513.813842693	2733185697.555256	1856429751.6763327	3609941643.434933
Sydney	ssp245	2084	Australia	11124759.7501	17.72602978848745	2100063.194316343	1050031.5971581717	3150094.791474539	6711801.969035935	4935148.50664317	8488455.431427103	2735745202.329841	1858168214.1662245	3613322190.494204
Sydney	ssp245	2085	Australia	11124759.7501	17.73650660896141	2102022.2739710724	1051011.1369855362	3153033.4109566524	6718063.187612523	4939752.343831851	8496374.031391675	2738297288.7532034	1859901637.976189	3616692939.53096
Sydney	ssp245	2086	Australia	11124759.7501	17.746431316999914	2104128.4770631623	1052064.2385315811	3156192.715594808	6724794.612694893	4944701.921098269	8504887.304289896	2741041032.379568	1861765238.866347	3620316825.893496
Sydney	ssp245	2087	Australia	11124759.7501	17.755805288704824	2106264.2898626067	1053132.144931303	3159396.434793968	6731620.670401902	4949721.081176959	8513520.259625241	2743823348.4712777	1863655038.8809743	3623991658.062291
Sydney	ssp245	2088	Australia	11124759.7501	17.76494347722603	2108268.430475578	1054134.215237789	3162402.645713431	6738025.903801071	4954430.811617478	8521620.995982897	2746434135.652152	1865428333.319856	3627439937.985181
Sydney	ssp245	2089	Australia	11124759.7501	17.77448465958495	2110148.2842523726	1055074.1421261863	3165222.4263786227	6744033.91647168	4958848.467992929	8529219.364948656	2748883014.7929707	1867091656.8544767	3630674372.73216
Sydney	ssp245	2090	Australia	11124759.7501	17.783180059968647	2111562.183614673	1055781.0918073363	3167343.275422073	6748552.738833541	4962171.131494322	8534934.346171103	2750724896.697991	1868342696.7565925	3633107096.640072
Sydney	ssp245	2091	Australia	11124759.7501	17.791819683287976	2112946.291475205	1056473.1457376026	3169419.4372127955	6752976.347555739	4965423.784966459	8540528.91014321	2752527969.3146663	1869567376.6797245	3635488561.9502616
Sydney	ssp245	2092	Australia	11124759.7501	17.800581483317856	2114397.53053964	1057198.76526982	3171596.295809499	6757614.507605778	4968834.196768035	8546394.818441838	2754418493.5230174	1870851455.3246243	3637985531.722132
Sydney	ssp245	2093	Australia	11124759.7501	17.80936976199746	2115892.4201136976	1057946.2100568488	3173838.6301705367	6762392.174684044	4972347.187267107	8552437.162100103	2756365881.102347	1872174156.6117408	3640557605.593392
Sydney	ssp245	2094	Australia	11124759.7501	17.818067699381313	2117392.887578593	1058696.4437892966	3176089.3313679164	6767187.668702377	4975873.285809647	8558502.051593103	2758320534.9809046	1873501793.302452	3643139276.660445
Sydney	ssp245	2095	Australia	11124759.7501	17.826558761637457	2118856.9810623704	1059428.4905311852	3178285.4715938848	6771866.911477023	4979313.90549656	8564419.917455852	2760227804.597934	1874797245.7355344	3645658363.4607935
Sydney	ssp245	2096	Australia	11124759.7501	17.834757498096472	2120245.4815046904	1060122.7407523452	3180368.222256796	6776304.558889272	4982576.881534982	8570032.236241234	2762036599.4157014	1876025812.282248	3648047386.5497584
Sydney	ssp245	2097	Australia	11124759.7501	17.842602595759253	2121529.314515315	1060764.6572576575	3182293.9717727075	6780407.689192672	4985593.889110397	8575221.489270959	2763709044.325685	1877161767.4758732	3650256321.176341
Sydney	ssp245	2098	Australia	11124759.7501	17.85010230326602	2122699.930418619	1061349.9652093097	3184049.895627158	6784148.977619559	4988344.836481506	8579953.118753284	2765234001.693544	1878197546.431601	3652270456.955248
Stockholm	ssp245	2024	Sweden	4461852.5353500005	7.5482589919034755	246588.1357358116	123294.0678679058	369882.2036036896	788095.6818116272	579482.1189791538	996709.244644343	356730625.9851473	242297970.46176425	471163281.5085688
Stockholm	ssp245	2025	Sweden	4461852.5353500005	7.602671420098777	253139.95993923888	126569.97996961944	379709.93990879954	809035.3119655454	594878.9058571256	1023191.7180743514	366208926.0763696	248735805.36637396	483682046.786168
Stockholm	ssp245	2026	Sweden	4461852.5353500005	7.656245094928331	259601.79949000847	129800.89974500424	389402.69923491287	829687.3511698847	610064.2288013858	1049310.473538518	375557048.4468009	255085221.1803548	496028875.7130641
Stockholm	ssp245	2027	Sweden	4461852.5353500005	7.709109280533397	265983.5662100808	132991.7831050404	398975.3493151117	850083.4776074272	625061.3805937871	1075105.5746212895	384789332.1905433	261355957.2790142	508222707.10199344
Stockholm	ssp245	2028	Sweden	4461852.5353500005	7.761507724117196	272305.33209903265	136152.66604951632	408457.9981485147	870287.841388416	639917.5304327769	1100658.1523444217	393934814.7830513	267567736.4469667	520301893.11907953
Stockholm	ssp245	2029	Sweden	4461852.5353500005	7.813665473523959	278591.9103059274	139295.9551529637	417887.8654588215	890379.7453376809	654690.9892189279	1126068.501456533	403029392.5588676	273744940.1316922	532313844.9860145
Stockholm	ssp245	2030	Sweden	4461852.5353500005	7.865716690166729	284860.6051575628	142430.3025787814	427290.9077362975	910414.4940834854	669422.4221202761	1151406.566046895	412098099.0960427	279904571.59759206	544291626.5944381
Stockholm	ssp245	2031	Sweden	4461852.5353500005	7.917627080074175	291114.80717302766	145557.40358651383	436672.2107594868	930402.9237249052	684119.7968566163	1176686.050593389	421145839.3425653	286049962.37513745	556241716.3099422
Stockholm	ssp245	2032	Sweden	4461852.5353500005	7.969156625107127	297343.7887471914	148671.8943735957	446015.6831207305	950310.748835932	698757.9035559031	1201863.594116147	430157094.0388666	292170571.4991748	568143616.578505
Stockholm	ssp245	2033	Sweden	4461852.5353500005	8.018791192271456	303422.29034706205	151711.14517353103	455133.43552054354	969737.6399491264	713042.3823156126	1226432.8975828465	438950654.5007419	298143318.71470296	579757990.2867299
Stockholm	ssp245	2034	Sweden	4461852.5353500005	8.054996333712394	308038.86550922936	154019.43275461468	462058.29826378665	984492.214167399	723891.3339466907	1245093.0943883057	445629295.9633189	302679574.236232	588579017.6903559
Stockholm	ssp245	2035	Sweden	4461852.5353500005	8.083516962019022	311809.516769142	155904.758384571	467714.2751536541	996543.21559408	732752.3644074927	1260334.0667808792	451084168.2356913	306384623.32495296	595783713.1463851
Stockholm	ssp245	2036	Sweden	4461852.5353500005	8.105648065810914	314816.83038191113	157408.41519095557	472225.2455728139	1006154.5899005132	739819.5513975002	1272489.6284037146	455434746.0297831	309339615.3919544	601529876.6675618
Stockholm	ssp245	2037	Sweden	4461852.5353500005	8.122600693253013	317162.5709985719	158581.28549928594	475743.8564978053	1013651.5769113428	745332.0418466534	1281971.11197624	458828248.7872519	311644544.57660896	606011952.9978538
Stockholm	ssp245	2038	Sweden	4461852.5353500005	8.136372764903248	319126.338498667	159563.1692493335	478689.5077479461	1019927.7778416382	749946.8954718704	1289908.6602116134	461669164.095307	313574146.251527	609764181.9390427
Stockholm	ssp245	2039	Sweden	4461852.5353500005	8.149815415455347	321047.8112847215	160523.90564236074	481571.7169270211	1026068.804865868	754462.3565190984	1297675.2532128454	464448893.0864822	315462189.060108	613435597.1127876
Stockholm	ssp245	2040	Sweden	4461852.5353500005	8.164366821367844	323105.4247682775	161552.71238413875	484658.1371523624	1032644.9375593012	759297.7482054435	1305992.1269133792	467425572.1705496	317484003.97660685	617367140.3644307
Stockholm	ssp245	2041	Sweden	4461852.5353500005	8.17992116593206	325307.0518735347	162653.52593676734	487960.5778102566	1039681.3377877428	764471.5719028143	1314891.103672858	470610590.8378184	319647326.95127505	621573854.7243043
Stockholm	ssp245	2042	Sweden	4461852.5353500005	8.19538298975229	327496.9760267614	163748.4880133807	491245.4640400942	1046680.3353814384	769617.8936629016	1323742.7771001863	473778679.2444546	321799150.58304983	625758207.9058156
Stockholm	ssp245	2043	Sweden	4461852.5353500005	8.209255889734461	329503.3470895251	164751.67354476254	494255.020634232	1053092.697298031	774332.865660384	1331852.528935864	476681227.6701621	323770614.5995524	629591840.7407134
Stockholm	ssp245	2044	Sweden	4461852.5353500005	8.22164381652204	331339.43436023826	165669.71718011913	497009.1515403096	1058960.8322152465	778647.6707465635	1339273.993684114	479337432.3553232	325574757.4386139	633100107.2719738
Stockholm	ssp245	2045	Sweden	4461852.5353500005	8.233668059760374	333116.91068469913	166558.45534234957	499675.3660269954	1064641.6465482076	782824.740109048	1346458.5529875627	481908846.5882288	327321309.0505799	636496384.1258318
Stockholm	ssp245	2046	Sweden	4461852.5353500005	8.24649485833561	334951.5776113065	167475.78880565325	502427.36641690513	1070505.242045642	787136.2073865716	1353874.2767049088	484562996.5101219	329124056.2568211	640001936.7633731
Stockholm	ssp245	2047	Sweden	4461852.5353500005	8.261081838442152	336972.00587568904	168486.00293784452	505458.0088134799	1076962.5307786108	791884.2138078719	1362040.8477495485	487485881.0088461	331109332.9063349	643862429.1113074
Stockholm	ssp245	2048	Sweden	4461852.5353500005	8.279327983925711	339462.54570417164	169731.27285208582	509193.8185562029	1084922.296070438	797736.9824048035	1372107.6097362747	491088859.8358863	333556542.0715075	648621177.6002162
Stockholm	ssp245	2049	Sweden	4461852.5353500005	8.30311236296897	342675.82447514334	171337.91223757167	514013.7367126616	1095191.935022466	805288.1875165872	1385095.6825285435	495737400.3831151	336713915.8941008	654760884.8720773
Stockholm	ssp245	2050	Sweden	4461852.5353500005	8.331405036673535	346496.9200874884	173248.46004374418	519745.3801311811	1107404.1565995202	814267.7622056041	1400540.5509936477	501265248.77562976	340468531.6993133	662061965.8518974
Stockholm	ssp245	2051	Sweden	4461852.5353500005	8.361348138608859	350570.089968727	175285.0449843635	525855.1349530367	1120422.007539963	823839.7114265144	1417004.3036536083	507157764.3954209	344470836.15984696	669844692.6309445
Stockholm	ssp245	2052	Sweden	4461852.5353500005	8.39187826033733	354684.1308852209	177342.06544261044	532026.1963277748	1133570.4823090734	833507.70758027	1433633.2570380736	513109406.7446723	348513300.57723933	677705512.9120597
Stockholm	ssp245	2053	Sweden	4461852.5353500005	8.42223477611193	358689.9400487	179344.97002434998	538034.9100729956	1146373.048395549	842921.3591144478	1449824.737676859	518904473.9169086	352449416.26857984	685359531.5651871
Stockholm	ssp245	2054	Sweden	4461852.5353500005	8.452010607719464	362540.9386657539	181270.46933287696	543811.4079985776	1158680.8399756565	851971.2058645253	1465390.4740869906	524475581.9640591	356233414.8230072	692717749.1050614
Stockholm	ssp245	2055	Sweden	4461852.5353500005	8.483000657544482	366484.9178638457	183242.45893192285	549727.3767957122	1171285.797492752	861239.5569800385	1481332.0380056736	530181201.8391146	360108776.2729379	700253627.4052435
Stockholm	ssp245	2056	Sweden	4461852.5353500005	8.516928394797787	370752.4885728648	185376.2442864324	556128.7328592435	1184924.953478777	871268.3481462308	1498581.5588115314	536354950.49056935	364302099.3560283	708407801.6250645
Stockholm	ssp245	2057	Sweden	4461852.5353500005	8.552645903008306	375160.8341054492	187580.41705272457	562741.25115812	1199014.0258009157	881627.9601478139	1516400.0914542554	542732353.2666857	368633748.0480976	716830958.4852145
Stockholm	ssp245	2058	Sweden	4461852.5353500005	8.587469221368675	379376.6831388304	189688.3415694152	569065.024708189	1212487.8793116093	891535.20537626	1533440.5532471747	548831277.9381766	372776249.3144864	724886306.56182
Stockholm	ssp245	2059	Sweden	4461852.5353500005	8.618352342603758	383072.2660486595	191536.13302432976	574608.3990729392	1224298.9622914237	900219.825214353	1548378.099368695	554177551.3948028	376407536.0998474	731947566.6897088
Stockholm	ssp245	2060	Sweden	4461852.5353500005	8.643474060727026	386076.2188230716	193038.1094115358	579114.3282345538	1233899.595358438	907279.114234222	1560520.07648286	558523267.1789336	379359225.8006989	737687308.5571107
Stockholm	ssp245	2061	Sweden	4461852.5353500005	8.663511530897527	388533.4479430393	194266.72397151965	582800.1719145086	1241752.899625861	913053.6026661457	1570452.1965857602	562078056.5427384	381773703.8004234	742382409.2850044
Stockholm	ssp245	2062	Sweden	4461852.5353500005	8.680715260820131	390687.0762967074	195343.5381483537	586030.6144450044	1248635.8958441715	918114.6292972612	1579157.162391296	565193637.0569869	383889863.11062354	746497411.0032952
Stockholm	ssp245	2063	Sweden	4461852.5353500005	8.696014833292164	392593.731445827	196296.8657229135	588890.5971686814	1254729.565700766	922595.2688976928	1586863.8625040385	567951929.8793578	385763346.0810192	750140513.6776539
Stockholm	ssp245	2064	Sweden	4461852.5353500005	8.709002664771905	394241.168354763	197120.5841773815	591361.752532091	1259994.77406173	926466.7456336934	1593522.8024899529	570335220.5354222	387382120.7163338	753288320.354469
Stockholm	ssp245	2065	Sweden	4461852.5353500005	8.720549558045509	395752.39587049314	197876.19793524657	593628.5938056873	1264824.6572020035	930018.1302956624	1599631.1841085483	572521461.7188653	388867055.7432161	756175867.6944642
Stockholm	ssp245	2066	Sweden	4461852.5353500005	8.731549695040345	397278.5551984471	198639.27759922357	595917.8327976173	1269702.262414147	933604.6047163544	1605799.9201121363	574729304.2445782	390366662.7971452	759091945.6919624
Stockholm	ssp245	2067	Sweden	4461852.5353500005	8.741587346423973	398800.0660177421	199400.03300887105	598200.0990265593	1274565.0109926106	937180.1551416974	1611949.8668437242	576930421.9317311	391861702.21763736	761999141.6457752
Stockholm	ssp245	2068	Sweden	4461852.5353500005	8.750423777571143	400310.7470030816	200155.3735015408	600466.1205045679	1279393.1474217544	940730.255457244	1618056.039386465	579115872.4683335	393346100.2227175	764885644.7139019
Stockholm	ssp245	2069	Sweden	4461852.5353500005	8.759202504735196	401910.8653355486	200955.4326677743	602866.2980032699	1284507.125612318	944490.5335385428	1624523.7176863016	581430708.9574797	394918379.5349349	767943038.3799742
Stockholm	ssp245	2070	Sweden	4461852.5353500005	8.770795936910256	403858.1059161575	201929.05295807877	605787.1588741823	1290730.5065079466	949066.5489029732	1632394.4641131198	584247715.3361168	396831741.8273857	771663688.8447995
Stockholm	ssp245	2071	Sweden	4461852.5353500005	8.787592898956026	406407.19217748765	203203.59608874383	609610.7882661786	1298877.3861991593	955056.9016170986	1642697.870781418	587935391.2860607	399336478.828657	776534303.7434146
Stockholm	ssp245	2072	Sweden	4461852.5353500005	8.810622764029597	409646.5879835864	204823.2939917932	614469.8819753254	1309230.4951954489	962669.4817614314	1655791.5086296666	592621714.455157	402519515.2995638	782723913.610701
Stockholm	ssp245	2073	Sweden	4461852.5353500005	8.836996953723274	413218.29851880926	206609.14925940463	619827.447778161	1320645.682066024	971063.001519206	1670228.36261304	597788785.9822044	406029084.8543976	789548487.1099603
Stockholm	ssp245	2074	Sweden	4461852.5353500005	8.861914163420895	416570.5743575382	208285.2871787691	624855.8615362536	1331359.555646602	978940.84974022	1683778.2615531837	602638408.8355333	409323037.4597333	795953780.2112824
Stockholm	ssp245	2075	Sweden	4461852.5353500005	8.881464724090476	419256.41579210566	209628.20789605283	628884.6236881032	1339943.5048714764	985252.5771114542	1694634.4326317022	606523923.8194193	411962150.3539372	801085697.2848527
Stockholm	ssp245	2076	Sweden	4461852.5353500005	8.895252367139012	421272.64599979296	210636.32299989648	631908.9689996355	1346387.3766152454	989990.7180995194	1702784.035131175	609440735.1330364	413943301.9849701	804938168.2810556
Stockholm	ssp245	2077	Sweden	4461852.5353500005	8.904684852566016	422833.1090383877	211416.55451919383	634249.6635575262	1351374.6164865969	993657.8062402116	1709091.4267331702	611698203.6642108	415476615.9301182	807919791.3982527
Stockholm	ssp245	2078	Sweden	4461852.5353500005	8.912970498512049	424309.7169789316	212154.85848946575	636464.5754683432	1356093.8554645742	997127.834900492	1715059.876028855	613834361.8917468	416927533.6966755	810741190.0867689
Stockholm	ssp245	2079	Sweden	4461852.5353500005	8.92184191587765	425856.4771620127	212928.23858100636	638784.7157429649	1361037.3010096997	1000762.7213307332	1721311.880688866	616072006.9703034	418447383.18997526	813696630.7505829
Stockholm	ssp245	2080	Sweden	4461852.5353500005	8.930758952806517	427359.6321104865	213679.8160552432	641039.4481656757	1365841.3842250211	1004295.135459646	1727387.632990596	618246569.8466626	419924386.0969399	816568753.596336
Stockholm	ssp245	2081	Sweden	4461852.5353500005	8.937886005376846	428587.133379838	214293.56668991895	642880.7000697016	1369764.478281869	1007179.763442619	1732349.1931213131	620022353.9690663	421130531.1753127	818914176.7627742
Stockholm	ssp245	2082	Sweden	4461852.5353500005	8.94246829235517	429383.8594193904	214691.9297096952	644075.7891290333	1372310.8147042822	1009052.069635573	1735569.5597731916	621174950.293221	421913395.6948162	820436504.8915725
Stockholm	ssp245	2083	Sweden	4461852.5353500005	8.944959417735609	429759.3699705246	214879.6849852623	644639.0549557338	1373510.946425707	1009934.5194307364	1737087.3734208762	621718188.5701561	422282373.07548	821154004.0647829
Stockholm	ssp245	2084	Sweden	4461852.5353500005	8.946294221927777	429926.26814483065	214963.13407241533	644889.4022171919	1374044.3529907858	1010326.7301403552	1737761.9758414186	621959634.4532605	422446367.53850406	821472901.3679669
Stockholm	ssp245	2085	Sweden	4461852.5353500005	8.948422075029768	430210.9240813952	215105.4620406976	645316.3861220394	1374954.113364044	1010995.6715912804	1738912.5551370096	622371436.4652992	422726071.0023529	822016801.9281944
Stockholm	ssp245	2086	Sweden	4461852.5353500005	8.954256428617057	431019.0327876936	215509.5163938468	646528.5491814858	1377536.828789372	1012894.7270510814	1742178.9305278729	623540499.7042991	423520120.151815	823560879.2567286
Stockholm	ssp245	2087	Sweden	4461852.5353500005	8.96556886579076	432576.6884406319	216288.34422031595	648865.0326608976	1382515.0962561744	1016555.2178354918	1748474.9746770724	625793906.8866278	425050675.5544863	826537138.2186946
Stockholm	ssp245	2088	Sweden	4461852.5353500005	8.980559312305946	434615.80996926926	217307.90498463463	651923.7149538458	1389032.1286616572	1021347.1534277678	1756717.1038957788	628743834.291676	427054320.24095607	830433348.3423414
Stockholm	ssp245	2089	Sweden	4461852.5353500005	8.996538599134729	436729.5947654155	218364.7973827077	655094.3921480711	1395787.7848701675	1026314.5476987184	1765261.022041826	631801774.4933685	429131329.1958712	834472219.7908225
Stockholm	ssp245	2090	Sweden	4461852.5353500005	9.009272617749636	438421.783743182	219210.89187159095	657632.6756147151	1401196.0208431156	1030291.1917964888	1772100.8498899683	634249806.4375044	430794077.2990109	837705535.5759431
Stockholm	ssp245	2091	Sweden	4461852.5353500005	9.02144956413846	439950.18976169336	219975.09488084668	659925.284642486	1406080.8064782496	1033882.9459399664	1778278.667016735	636460899.173639	432295891.955341	840625906.3918536
Stockholm	ssp245	2092	Sweden	4461852.5353500005	9.034047956620766	441515.3916418884	220757.69582094415	662273.0874627737	1411083.1916874037	1037561.170358472	1784605.2130165375	638725223.2249476	433833862.29526514	843616584.1545784
Stockholm	ssp245	2093	Sweden	4461852.5353500005	9.047143619428129	443160.3269978757	221580.16349893785	664740.4904967481	1416340.4050850233	1041426.7684450162	1791254.0417253587	641104894.9698749	435450178.8998524	846759611.0397962
Stockholm	ssp245	2094	Sweden	4461852.5353500005	9.06062664711988	444880.0088559787	222440.00442798936	667320.0132838946	1421836.508303569	1045468.0208114956	1798204.99579589	643592699.9240907	437139941.55942905	850045458.2886643
Stockholm	ssp245	2095	Sweden	4461852.5353500005	9.074257836905304	446645.91264818655	223322.95632409328	669968.8689722533	1427480.336823569	1049617.8947232536	1805342.778923993	646147372.5703173	438875121.97928864	853419623.1612506
Stockholm	ssp245	2096	Sweden	4461852.5353500005	9.08777466190854	448423.60906134255	224211.80453067127	672635.413591992	1433161.8545600309	1053795.4812941742	1812528.227825968	648719105.1979728	440621889.8508327	856816320.5449659
Stockholm	ssp245	2097	Sweden	4461852.5353500005	9.100899961819216	450172.4583954415	225086.2291977208	675258.687593145	1438751.1770320127	1057905.2772293114	1819597.0768346267	651249105.7425904	442340312.527713	860157898.9574149
Stockholm	ssp245	2098	Sweden	4461852.5353500005	9.113552513983702	451872.7617210756	225936.3808605378	677809.1425816001	1444185.3464607908	1061900.9900445566	1826469.70287716	653708876.4364793	444011033.804484	863406719.0682268
Sofia	ssp245	2024	Bulgaria	2918763.5099	12.763340487523273	211596.1155019942	105798.0577509971	317394.1732530864	676261.1851445988	497250.8714296833	855271.4988590687	175148040.6376957	118963754.96124683	231332326.31407025
Sofia	ssp245	2025	Bulgaria	2918763.5099	12.789248253853216	215078.19246275263	107539.09623137632	322617.28869420994	687389.9031109212	505433.7522875287	869346.0539345039	178030319.2446515	120921451.34589069	235139187.14338687
Sofia	ssp245	2026	Bulgaria	2918763.5099	12.815478244140037	218584.31126729067	109292.15563364534	327876.4669009343	698595.4588102414	513673.1314780932	883517.7861423797	180932498.4146081	122892664.55710928	238972332.27205303
Sofia	ssp245	2027	Bulgaria	2918763.5099	12.842152271478763	222133.0411014505	111066.52055072528	333199.5616521523	709937.1993602047	522012.6465883101	897861.7521319074	183869948.7346831	124887834.57907104	242852062.89019457
Sofia	ssp245	2028	Bulgaria	2918763.5099	12.869298714900234	225732.71969169533	112866.35984584766	338599.0795375488	721441.7721346692	530471.8912754328	912411.6529937846	186849571.73254585	126911649.0557013	246787494.40930235
Sofia	ssp245	2029	Bulgaria	2918763.5099	12.896956522529548	229399.1678843388	114699.5839421694	344098.7518265224	733159.7405584049	539088.0445281849	927231.4365884964	189884463.0655812	128973002.79716602	250795923.33393297
Sofia	ssp245	2030	Bulgaria	2918763.5099	12.925060750623732	233139.0041043947	116569.50205219736	349708.506156599	745112.2571176605	547876.6596452914	942347.8545898964	192980101.11495653	131075616.82021242	254884585.40962663
Sofia	ssp245	2031	Bulgaria	2918763.5099	12.953377202141496	236939.8434108029	118469.92170540146	355409.76511621854	757259.7395409703	556808.6320153507	957710.8470664272	196126234.2834094	133212528.05236134	259039940.5143857
Sofia	ssp245	2032	Bulgaria	2918763.5099	12.981516787907225	240767.11245781623	120383.55622890811	361150.66868674144	769491.6914152282	565802.7142758255	973180.6685544578	199294244.58920896	135364298.63661537	263224190.5417299
Sofia	ssp245	2033	Bulgaria	2918763.5099	13.008643274536553	244517.98484258965	122258.99242129482	366776.9772638944	781479.4795569532	574617.2643800504	988341.6947337094	202399017.7903428	137473117.42194238	267324918.1586685
Sofia	ssp245	2034	Bulgaria	2918763.5099	13.036387809314435	248397.06422501864	124198.53211250932	372595.5963375417	793877.0172631912	583733.1009287527	1004020.9335974944	205609913.9436069	139654016.8587385	271565811.0284033
Sofia	ssp245	2035	Bulgaria	2918763.5099	13.062290991475008	252022.4643079832	126011.2321539916	378033.6964619902	805463.7959283626	592252.7911237323	1018674.8007328316	208610827.8287861	141692292.49571455	275529363.16177887
Sofia	ssp245	2036	Bulgaria	2918763.5099	13.087272261430057	255547.6530340073	127773.82651700365	383321.479551021	816730.2990967202	600536.9846298727	1032923.613563408	211528792.06822756	143674227.21507356	279383356.9213144
Sofia	ssp245	2037	Bulgaria	2918763.5099	13.113321290858629	259211.60079906596	129605.80039953296	388817.40119861375	828440.2761538522	609147.2618777705	1047733.2904297954	214561613.679943	145734175.1639245	283389052.1958862
Sofia	ssp245	2038	Bulgaria	2918763.5099	13.142325087336168	263216.93208206026	131608.46604103013	394825.398123105	841241.3149343029	618559.7903928104	1063922.839475654	217877014.45966616	147986056.05577642	287767972.8634808
Sofia	ssp245	2039	Bulgaria	2918763.5099	13.174700850966907	267624.5742688909	133812.28713444548	401436.861403349	855328.139363416	628917.7495318584	1081738.5291948265	221525426.8656501	150464124.53934366	292586729.19187814
Sofia	ssp245	2040	Bulgaria	2918763.5099	13.209512587694356	272382.69079141814	136191.34539570907	408574.03618714085	870535.0797694179	640099.3233597957	1100970.8361788809	225463943.3363765	153139237.0135034	297788649.6591758
Sofia	ssp245	2041	Bulgaria	2918763.5099	13.245758171916588	277401.4765512495	138700.73827562475	416102.2148268863	886575.1190578284	651893.4698953967	1121256.76822011	229618227.97496343	155960903.17650986	303275552.7733413
Sofia	ssp245	2042	Bulgaria	2918763.5099	13.281483403587526	282379.1629958393	141189.58149791966	423568.7444937719	902483.80493474	663591.0330401823	1141376.5768291468	233738492.78044048	158759462.4461975	308717523.11460817
Sofia	ssp245	2043	Bulgaria	2918763.5099	13.314730046921078	287024.9827733581	143512.49138667906	430537.4741600496	917331.8449436884	674508.7095173531	1160154.9803698717	237584055.96224916	161371439.34518543	313796672.57923824
Sofia	ssp245	2044	Bulgaria	2918763.5099	13.345744795171036	291354.74763499625	145677.37381749813	437032.12145250855	931169.7734414894	684683.6569422059	1177655.8899406197	241168005.64931723	163805723.5701958	318530287.7283637
Sofia	ssp245	2045	Bulgaria	2918763.5099	13.377078681519151	295629.6859571491	147814.84297857454	443444.5289357372	944832.4763190916	694729.761999269	1194935.1906387669	244706572.8351821	166209183.16974676	323203962.5005428
Sofia	ssp245	2046	Bulgaria	2918763.5099	13.409929724688311	299890.198338664	149945.09916933198	449835.2975080134	958449.0738904176	704741.9660958309	1212156.181684855	248233198.99258795	168604532.20420927	327861865.78089416
Sofia	ssp245	2047	Bulgaria	2918763.5099	13.444025743755478	304108.8059053904	152054.40295269518	456163.2088580949	971931.7436736568	714655.6938776224	1229207.793469547	251725138.56708437	170976321.47668484	332473955.6574064
Sofia	ssp245	2048	Bulgaria	2918763.5099	13.479101579143524	308342.54256597586	154171.27128298793	462513.8138489821	985462.7660409051	724604.9750300109	1246320.5570516395	255229601.2029799	173356616.6416789	337102585.76421475
Sofia	ssp245	2049	Bulgaria	2918763.5099	13.513425803198656	312494.0027158577	156247.00135792885	468741.00407378975	998730.8326799005	734360.906382205	1263100.7589774483	258665959.70753735	175690654.2341444	341641265.1808524
Sofia	ssp245	2050	Bulgaria	2918763.5099	13.54526420486562	316471.04377889424	158235.52188944712	474706.56566835503	1011441.455917387	743706.9528803653	1279175.9589542688	261957943.3437924	177926629.77354726	345989256.91396874
Sofia	ssp245	2051	Bulgaria	2918763.5099	13.573736076984154	320227.4931275144	160113.7465637572	480341.2396912981	1023447.0680355782	752534.60884963	1294359.5272213786	265067332.8597797	180038584.04441538	350096081.67507464
Sofia	ssp245	2052	Bulgaria	2918763.5099	13.598443681778935	323669.3072362963	161834.65361814815	485503.9608544548	1034447.1059272316	760622.8720052561	1308271.339849074	267916284.0135459	181973643.81282163	353858924.21419793
Sofia	ssp245	2053	Bulgaria	2918763.5099	13.619505932707318	326684.96749174385	163342.48374587193	490027.4512376248	1044085.156103646	767709.6736055599	1320460.6386015734	270412487.61216736	183669110.98538163	357155864.238877
Sofia	ssp245	2054	Bulgaria	2918763.5099	13.638513759191868	329331.0647698306	164665.5323849153	493996.5971547579	1052542.0830044188	773928.0022090651	1331156.163799625	272602786.5810045	185156802.1343784	360048771.02755886
Sofia	ssp245	2055	Bulgaria	2918763.5099	13.657815498663044	331841.99609656463	165920.99804828232	497762.9941448605	1060567.0195246667	779828.6908268912	1341305.3482222816	274681202.3449711	186568500.162811	362793904.52705866
Sofia	ssp245	2056	Bulgaria	2918763.5099	13.678298046576115	334345.9963718234	167172.9981859117	501518.99455774826	1068569.8044043905	785713.0914737511	1351426.517334873	276753880.9521718	187976301.409361	365531460.49490976
Sofia	ssp245	2057	Bulgaria	2918763.5099	13.700732758872173	337121.3050417272	168560.6525208636	505681.9575626045	1077439.690913404	792235.066848025	1362644.3149786263	279051134.2573436	189536637.90119603	368565630.6134184
Sofia	ssp245	2058	Bulgaria	2918763.5099	13.725158085988925	340317.76225513464	170158.88112756732	510476.6433827161	1087655.568167454	799746.741299533	1375564.3950352196	281696991.9876822	191333752.89916176	372060231.0761297
Sofia	ssp245	2059	Bulgaria	2918763.5099	13.751444514989744	343899.9734211359	171949.98671056796	515849.9601317176	1099104.3150539943	808164.9375396346	1390043.6925681944	284662156.3782802	193347746.8250928	375976565.9313959
Sofia	ssp245	2060	Bulgaria	2918763.5099	13.778566283833523	347687.0967696295	173843.54838481476	521530.6451544581	1111207.9612757792	817064.6774085944	1405351.2451428054	287796936.2043107	195476946.6592646	380116925.7492836
Sofia	ssp245	2061	Bulgaria	2918763.5099	13.80480778947782	351429.6998970596	175714.8499485298	527144.5498456034	1123169.3208710465	825859.7947580559	1420478.8469838789	290894864.5528471	197581116.2954249	384208612.81019616
Sofia	ssp245	2062	Bulgaria	2918763.5099	13.828736363877574	354877.6630553191	177438.83152765955	532316.4945829927	1134189.0111248414	833962.5081799646	1434415.514069562	293748905.56360704	199519633.1878616	387978177.9392776
Sofia	ssp245	2063	Bulgaria	2918763.5099	13.84992005224842	357878.60999086994	178939.30499543497	536817.914986319	1143780.0375308637	841014.73347851	1446545.341583061	296232930.25646347	201206828.2247153	391259032.2881363
Sofia	ssp245	2064	Bulgaria	2918763.5099	13.8687054015289	360482.318290504	180241.159145252	540723.4774357702	1152101.4892564933	847133.4479826444	1457069.5305301822	298388141.8773892	202670687.40480295	394105596.3499058
Sofia	ssp245	2065	Bulgaria	2918763.5099	13.885962396417924	362865.09743227134	181432.54871613567	544297.6461484232	1159716.8513935865	852732.9789657998	1466700.7238212111	300360480.0602676	204010335.5986061	396710624.521854
Sofia	ssp245	2066	Bulgaria	2918763.5099	13.902345023683576	365105.58509423234	182552.79254711617	547658.3776413669	1166877.449961218	857998.124971414	1475756.7749508573	302215036.9037837	205269984.5509458	399160089.256547
Sofia	ssp245	2067	Bulgaria	2918763.5099	13.91699553142597	367072.49138744886	183536.24569372443	550608.7370811875	1173163.682474329	862620.354760476	1483707.0101880452	303843137.6019324	206375820.3444945	401310454.85929847
Sofia	ssp245	2068	Bulgaria	2918763.5099	13.928833235199972	368618.0209471228	184309.0104735614	552927.0314206964	1178103.1949470465	866252.3492257065	1489954.0406682417	305122444.9913076	207244749.3387061	403000140.6438339
Sofia	ssp245	2069	Bulgaria	2918763.5099	13.937358987050878	369680.9746817221	184840.48734086103	554521.4620225953	1181500.395082815	868750.290502003	1494250.4996634794	306002301.7101362	207842364.1262821	404162239.2939166
Sofia	ssp245	2070	Bulgaria	2918763.5099	13.943277457799578	370384.5755120189	185192.28775600943	555576.863268043	1183749.1033364644	870403.7524532195	1497094.454219552	306584705.15608925	208237943.20658872	404931467.1055181
Sofia	ssp245	2071	Bulgaria	2918763.5099	13.94926284333631	371095.4916118612	185547.7458059306	556643.2374178036	1186021.19119155	872074.4052878298	1499967.9770951085	307173163.7941374	208637635.0841944	405708692.504006
Sofia	ssp245	2072	Bulgaria	2918763.5099	13.958529213967854	372215.40265929664	186107.70132964832	558323.1039889544	1189600.4268991386	874706.1962493035	1504494.6575488166	308100166.755327	209267272.46250564	406933061.0480749
Sofia	ssp245	2073	Bulgaria	2918763.5099	13.9730743823984	374000.1096376422	187000.0548188211	561000.1644564772	1195304.3504019508	878900.2576484231	1511708.443155321	309577452.5251015	210270671.9963109	408884233.053813
Sofia	ssp245	2074	Bulgaria	2918763.5099	13.992411879593291	376375.6083089456	188187.8041544728	564563.412463426	1202896.4441554134	884482.6795259758	1521310.2087847118	311543764.3207038	211606226.95757723	411481301.6837578
Sofia	ssp245	2075	Bulgaria	2918763.5099	14.014672786788138	379140.02648100094	189570.01324050047	568710.0397215176	1211731.5246333205	890979.0622303195	1532483.987036171	313832003.0494276	213160440.5840937	414503565.5146858
Sofia	ssp245	2076	Bulgaria	2918763.5099	14.038450884668537	382195.3551342338	191097.6775671169	573293.0327013641	1221496.355009052	898159.0845654126	1544833.62545253	316361042.04358715	214878210.15829757	417843873.9288081
Sofia	ssp245	2077	Bulgaria	2918763.5099	14.062122905449913	385377.90041462507	192688.95020731253	578066.8506219479	1231667.769725176	905638.0659743332	1557697.4734758711	318995384.2137141	216667503.5769956	421323264.8503589
Sofia	ssp245	2078	Bulgaria	2918763.5099	14.085317984146368	388632.83065340365	194316.41532670183	582949.245980119	1242070.5267683198	913287.152035463	1570853.901501023	321689642.81284714	218497493.3309363	424881792.2946886
Sofia	ssp245	2079	Bulgaria	2918763.5099	14.108873541569949	391961.1239135416	195980.5619567708	587941.6858703296	1252707.7520277286	921108.6411967872	1584306.8628584996	324444627.4296403	220368729.3075461	428520525.5516612
Sofia	ssp245	2080	Bulgaria	2918763.5099	14.133423800497466	395379.1509492413	197689.57547462065	593068.7264238786	1263631.7664338176	929141.0047306876	1598122.528136816	327273888.90605974	222290415.4867131	432257362.3253282
Sofia	ssp245	2081	Bulgaria	2918763.5099	14.158859964295695	398891.18940927583	199445.59470463792	598336.7841139248	1274856.2413520843	937394.295111768	1612318.187592259	330180968.05285245	224264956.85191184	436096979.253721
Sofia	ssp245	2082	Bulgaria	2918763.5099	14.184731648330464	402383.9233856977	201191.9616928488	603575.8850785594	1286019.019140732	945602.2199563544	1626435.8183249554	333072067.9720917	226228644.83328164	439915491.11082935
Sofia	ssp245	2083	Bulgaria	2918763.5099	14.209189668531254	405571.27343008295	202785.63671504147	608356.910145139	1296205.789882589	953092.492560662	1639319.0872043609	335710387.27098936	228020639.59063616	443400134.9512693
Sofia	ssp245	2084	Bulgaria	2918763.5099	14.22999847597216	408151.2559619671	204075.62798098355	612226.8839429666	1304451.414054499	959155.451510589	1649747.376598236	337845959.9598684	229471159.6486208	446220760.27104217
Sofia	ssp245	2085	Bulgaria	2918763.5099	14.246268720960504	410091.135251976	205045.567625988	615136.7028779753	1310651.268265359	963714.167842114	1657588.3686884614	339451689.13836783	230561800.2965542	448341577.9801111
Sofia	ssp245	2086	Bulgaria	2918763.5099	14.258605900780488	411521.9127971352	205760.9563985676	617282.8691957096	1315224.033299687	967076.4950732274	1663371.5715259863	340636010.89696205	231366213.3118041	449905808.48204345
Sofia	ssp245	2087	Bulgaria	2918763.5099	14.268261688483166	412578.9500085142	206289.4750042571	618868.4250127927	1318602.32422727	969560.5325199802	1667644.1159344004	341510970.2317107	231960501.70647523	451061438.7568711
Sofia	ssp245	2088	Bulgaria	2918763.5099	14.276946882716162	413488.277441696	206744.138720848	620232.4161625555	1321508.5347036985	971697.451987956	1671319.6174192943	342263663.2470867	232471744.57916847	452055581.9149318
Sofia	ssp245	2089	Bulgaria	2918763.5099	14.286722948646911	414496.6329952387	207248.31649761932	621744.949492872	1324731.2390528284	974067.087538779	1675395.390566724	343098326.4877147	233038663.12916455	453157989.84618926
Sofia	ssp245	2090	Bulgaria	2918763.5099	14.2970076384132	415535.435805502	207767.717902751	623303.1537082628	1328051.2528344176	976508.2741428906	1679594.2315257967	343958192.35242826	233622699.7627288	454293684.9420528
Sofia	ssp245	2091	Bulgaria	2918763.5099	14.307858658839743	416537.7279612916	208268.86398064575	624806.5919419533	1331254.5785643288	978863.6607089968	1683645.496419524	344787836.63402253	234186209.3438857	455389463.9240828
Sofia	ssp245	2092	Bulgaria	2918763.5099	14.318825953710316	417527.29024316825	208763.6451215841	626290.93536474	1334417.2196171405	981189.1320714036	1687645.3071628162	345606943.80121046	234742561.9240812	456471325.6782683
Sofia	ssp245	2093	Bulgaria	2918763.5099	14.32966478370693	418511.0568017936	209255.5284008968	627766.5852026597	1337561.337538576	983500.9834842548	1691621.6915928342	346421253.5761368	235295656.0276434	457546851.1245635
Sofia	ssp245	2094	Bulgaria	2918763.5099	14.3402930314842	419492.6756312681	209746.3378156341	629239.0134468508	1340698.5913174916	985807.7877333022	1695589.3949014766	347233785.57478625	235847542.63301972	458620028.5164322
Sofia	ssp245	2095	Bulgaria	2918763.5099	14.350691122197157	420470.7167296389	210235.35836481943	630706.0750943848	1343824.4106679726	988106.1843145957	1699542.6370209209	348043356.117403	236397417.76325485	459689294.4714957
Sofia	ssp245	2096	Bulgaria	2918763.5099	14.360832257329648	421435.0764386749	210717.53821933747	632152.6146579856	1346906.5042979028	990372.4296308248	1703440.57896497	348841601.9316746	236939600.93069345	460743602.932477
Sofia	ssp245	2097	Bulgaria	2918763.5099	14.370782518997824	422388.9580867169	211194.47904335844	633583.437130214	1349955.1100455693	992614.051503854	1707296.168586567	349631174.5628173	237475893.1134576	461786456.01213473
Sofia	ssp245	2098	Bulgaria	2918763.5099	14.380671189802776	423340.6691098813	211670.33455494064	635011.0036646726	1352996.7784752334	994850.5724081486	1711142.9845413794	350418950.4657093	238010964.9254819	462826936.0059018
Rome	ssp245	2024	Italy	21280606.718250003	16.984270073498195	1167703.5648198663	583851.7824099332	1751555.3472294933	3731980.593164028	2744103.3773269616	4719857.809003158	1753771494.946522	1191193698.90322	2316349290.98924
Rome	ssp245	2025	Italy	21280606.718250003	17.009769678712356	1186149.0806869054	593074.5403434527	1779223.6210300876	3790932.461875037	2787450.339614509	4794414.584136592	1781474775.9092038	1210010274.3900168	2352939277.4279947
Rome	ssp245	2026	Italy	21280606.718250003	17.035803322435772	1205049.7407203428	602524.8703601714	1807574.611080376	3851338.97134186	2831866.890692933	4870811.051992626	1809861636.9250736	1229291149.9610424	2390432123.8889346
Rome	ssp245	2027	Italy	21280606.718250003	17.062377252412677	1224411.081589951	612205.5407949755	1836616.622384794	3913217.816760597	2877366.041736552	4949069.591787041	1838940393.5066576	1249041973.6639931	2428838813.349302
Rome	ssp245	2028	Italy	21280606.718250003	17.089407089271788	1244173.3089367824	622086.6544683912	1866259.963405104	3976377.895361298	2923807.276001646	5028948.514722936	1868621240.6341736	1269201748.2858534	2468040732.982379
Rome	ssp245	2029	Italy	21280606.718250003	17.116785609757564	1264255.4925544471	632127.7462772236	1896383.23883148	4040560.554203487	2971000.407503362	5110120.700905542	1898782629.402688	1289687915.5857286	2507877343.2195134
Rome	ssp245	2030	Italy	21280606.718250003	17.144371331571218	1284545.333264609	642272.6666323046	1926817.9998968383	4105406.8851133296	3018681.533172163	5192132.237055929	1929255897.915772	1310385917.3165414	2548125878.514984
Rome	ssp245	2031	Italy	21280606.718250003	17.17197727870411	1304899.604335081	652449.8021675405	1957349.4065025132	4170459.135454405	3066514.0701877526	5274404.200722884	1959825934.249715	1331149645.5224094	2588502222.9770403
Rome	ssp245	2032	Italy	21280606.718250003	17.19946878940396	1325215.848094151	662607.9240470753	1987823.7721411216	4235389.850508351	3114257.243021556	5356522.457997058	1990338857.445684	1351874581.439618	2628803133.451812
Rome	ssp245	2033	Italy	21280606.718250003	17.227187486111585	1345803.022118322	672901.5110591609	2018704.533177368	4301186.458689497	3162637.1019783244	5439735.815402778	2021258690.2293088	1372875897.7964785	2669641482.6622014
Rome	ssp245	2034	Italy	21280606.718250003	17.255840198113866	1367658.7955794674	683829.3977897337	2051488.1933691092	4371037.510671329	3213998.1696120733	5528076.851732727	2054083829.8032212	1395171333.3984025	2712996326.20812
Rome	ssp245	2035	Italy	21280606.718250003	17.283077971524666	1388497.0199033786	694248.5099516893	2082745.529854949	4437636.475610543	3262967.996773212	5612304.95444997	2085380714.4969163	1416428750.3138056	2754332678.680084
Rome	ssp245	2036	Italy	21280606.718250003	17.30898781693929	1408306.8397597517	704153.4198798758	2112460.259639527	4500948.659871454	3309521.0734357587	5692376.246309397	2115133040.7129116	1436637074.8408673	2793629006.585016
Rome	ssp245	2037	Italy	21280606.718250003	17.33397854094861	1427338.6418388267	713669.3209194134	2141007.962758169	4561774.2993161855	3354245.808321572	5769302.79031307	2143716863.6876287	1456051730.5792203	2831381996.796156
Rome	ssp245	2038	Italy	21280606.718250003	17.358547346086343	1445766.143362991	722883.0716814955	2168649.2150443946	4620668.594187412	3397550.4369033235	5843786.751473736	2171393088.947021	1474849929.3373744	2867936248.5567627
Rome	ssp245	2039	Italy	21280606.718250003	17.383133014746385	1463850.7641687742	731925.3820843871	2195776.1462530503	4678467.04228267	3440049.2957969345	5916884.788770782	2198554342.386361	1493298349.8097763	2903810334.963086
Rome	ssp245	2040	Italy	21280606.718250003	17.407586790388237	1481732.106671476	740866.053335738	2222598.1600071127	4735615.812921288	3482070.4506782424	5989161.175166665	2225410292.575604	1511539402.7266774	2939281182.424649
Rome	ssp245	2041	Italy	21280606.718250003	17.431856694369376	1499422.4727030736	749711.2363515368	2249133.709054516	4792154.222758275	3523642.810852531	6060665.634666414	2251979415.6099973	1529585637.390175	2974373193.8299317
Rome	ssp245	2042	Italy	21280606.718250003	17.455491725831465	1516511.7408326827	758255.8704163413	2274767.611248924	4846771.523700448	3563802.590957076	6129740.456446218	2277645750.9866667	1547018682.1526933	3008272819.8207645
Rome	ssp245	2043	Italy	21280606.718250003	17.478110300320495	1532669.5185137463	766334.7592568732	2299004.277770539	4898411.781169217	3601773.3685076074	6195050.193833139	2301913082.8442454	1563501498.118858	3040324667.569739
Rome	ssp245	2044	Italy	21280606.718250003	17.50036570795536	1548393.736314695	774196.8681573477	2322590.604471964	4948666.381261039	3638725.280339832	6258607.482184573	2325529252.04204	1579542032.4881797	3071516471.5959754
Rome	ssp245	2045	Italy	21280606.718250003	17.523497991090334	1564583.773709779	782291.8868548893	2346875.660564544	5000409.740775764	3676771.8682182576	6324047.613335476	2349845034.695253	1596057757.1215715	3103632312.2690725
Rome	ssp245	2046	Italy	21280606.718250003	17.547664997213957	1581363.7238058618	790681.8619029309	2372045.585708678	5054038.461282887	3716204.750944045	6391872.17162386	2375046805.9767733	1613175261.4476528	3136918350.505979
Rome	ssp245	2047	Italy	21280606.718250003	17.572302853760384	1598408.7197238563	799204.3598619283	2397613.079585679	5108514.2682368485	3756260.491351356	6460768.045124394	2400646649.0132093	1630563143.3956418	3170730154.630836
Rome	ssp245	2048	Italy	21280606.718250003	17.596874679908307	1615590.982014168	807795.491007084	2423386.4730211594	5163428.778516715	3796638.8077336033	6530218.74930184	2426452652.12161	1648091053.0379126	3204814251.2053857
Rome	ssp245	2049	Italy	21280606.718250003	17.620397196852775	1632384.337122046	816192.168561023	2448576.50568296	5217100.341441477	3836103.192237115	6598097.490647857	2451674556.3617086	1665222232.0379715	3238126880.685522
Rome	ssp245	2050	Italy	21280606.718250003	17.642425075052394	1648363.2048162562	824181.6024081281	2472544.8072242816	5268168.802592211	3873653.5313185016	6662684.073867886	2475673183.691381	1681522538.9706535	3269823828.4121656
Rome	ssp245	2051	Italy	21280606.718250003	17.662919521107078	1663271.3635663397	831635.6817831699	2494907.0453494075	5315815.27795748	3908687.7043811926	6722942.851535695	2498063715.540162	1696730598.0195165	3299396833.0608573
Rome	ssp245	2052	Italy	21280606.718250003	17.681718529746885	1676959.687756041	838479.8438780205	2515439.5316339587	5359563.162067772	3940855.266226999	6778271.057910464	2518622180.462885	1710694283.6796043	3326550077.2462068
Rome	ssp245	2053	Italy	21280606.718250003	17.69887198032381	1689423.536689078	844711.768344539	2534135.305033515	5399397.623257753	3970145.3112196354	6828649.935297803	2537341608.6076903	1723408861.8999813	3351274355.3154488
Rome	ssp245	2054	Italy	21280606.718250003	17.71512068663941	1701115.507837292	850557.753918646	2551673.2617558343	5436765.163047432	3997621.443417936	6875908.882678883	2554901755.1527886	1735336034.8393393	3374467475.466292
Rome	ssp245	2055	Italy	21280606.718250003	17.73123581256375	1712550.3500434267	856275.1750217134	2568825.5250650384	5473310.918738241	4024493.322602354	6922128.51487608	2572075720.2878747	1747000906.296679	3397150534.279124
Rome	ssp245	2056	Italy	21280606.718250003	17.747130642392257	1723792.986906653	861896.4934533265	2585689.4803598733	5509242.386153129	4050913.5192309353	6967571.2530772565	2588961012.628148	1758469705.908152	3419452319.3481946
Rome	ssp245	2057	Italy	21280606.718250003	17.763299223967426	1735417.4321187355	867708.7160593679	2603126.1481779777	5546394.113050922	4078230.965479296	7014557.260624409	2606419742.1137075	1770327994.5244117	3442511489.70304
Rome	ssp245	2058	Italy	21280606.718250003	17.78057523407922	1748060.437054473	874030.2185272365	2622090.655581655	5586801.156825681	4107942.027078371	7065660.286574806	2625408244.277142	1783225332.7431347	3467591155.811155
Rome	ssp245	2059	Italy	21280606.718250003	17.799931920228264	1762169.8835203245	881084.9417601622	2643254.8252803823	5631894.947730465	4141099.226273045	7122690.669189687	2646599191.8487296	1797618612.1947646	3495579771.5027013
Rome	ssp245	2060	Italy	21280606.718250003	17.821134620560183	1777543.9339523998	888771.9669761999	2666315.9009284787	5681030.412911414	4177228.244788503	7184832.581036134	2669689445.4216065	1813301935.0457296	3526076955.797503
Rome	ssp245	2061	Italy	21280606.718250003	17.842797052269457	1793273.2001575376	896636.6000787688	2689909.800236188	5731301.147703028	4214192.020370501	7248410.275037303	2693313196.8068447	1829347619.3755517	3557278774.238176
Rome	ssp245	2062	Italy	21280606.718250003	17.86437258618944	1808981.692413741	904490.8462068704	2713472.538620486	5781505.488953859	4251106.977172567	7311904.000736848	2716905747.8425174	1845372111.8568668	3588439383.828157
Rome	ssp245	2063	Italy	21280606.718250003	17.885586320282698	1824523.5310164671	912261.7655082336	2736785.296524596	5831177.205128212	4287630.297889019	7374724.112369117	2740248002.111248	1861226598.192881	3619269406.029617
Rome	ssp245	2064	Italy	21280606.718250003	17.905559732482264	1839413.9588033727	919706.9794016866	2759120.9382049683	5878767.01233519	4322622.803188245	7434911.221483796	2762611903.86423	1876416569.593257	3648807238.1352105
Rome	ssp245	2065	Italy	21280606.718250003	17.92434818928435	1853695.8723963825	926847.9361981913	2780543.808594469	5924412.008178424	4356185.30013181	7492638.716226726	2784061879.4464893	1890985785.6107569	3677137973.2822266
Rome	ssp245	2066	Italy	21280606.718250003	17.942236423453473	1867428.8363788004	933714.4181894002	2801143.254568095	5968302.561066231	4388457.765490487	7548147.356643644	2804687388.778736	1904995009.0609255	3704379768.496553
Rome	ssp245	2067	Italy	21280606.718250003	17.958818749016064	1880170.1473657903	940085.0736828952	2820255.221048579	6009023.790980629	4418399.846309918	7599647.73565305	2823823536.590936	1917992630.9066813	3729654442.275205
Rome	ssp245	2068	Italy	21280606.718250003	17.973758113485122	1891591.2951356492	945795.6475678248	2837386.9427033653	6045525.7792530535	4445239.543569075	7645812.014938824	2840976934.08136	1929643532.4433331	3752310335.7194223
Rome	ssp245	2069	Italy	21280606.718250003	17.986668782031845	1901414.583403394	950707.291701697	2852121.8751049777	6076921.008556722	4468324.270998265	7685517.746117062	2855730509.7915225	1939664431.102528	3771796588.480543
Rome	ssp245	2070	Italy	21280606.718250003	17.99802347842318	1910038.3535941057	955019.1767970528	2865057.530391055	6104482.57808614	4488590.1309464285	7720375.025227922	2868682531.858671	1948461681.5533123	3788903382.164079
Rome	ssp245	2071	Italy	21280606.718250003	18.009572388227802	1918787.8932249728	959393.9466124864	2878181.8398373546	6132446.106746379	4509151.549078964	7755740.664415932	2881823446.7799067	1957387231.487912	3806259662.071984
Rome	ssp245	2072	Italy	21280606.718250003	18.022468052265552	1928609.5169678973	964304.7584839488	2892914.2754517826	6163836.016228746	4532232.364874896	7795439.667584891	2896574522.543801	1967406432.137832	3825742612.949842
Rome	ssp245	2073	Italy	21280606.718250003	18.03618717544836	1939115.6845688531	969557.8422844268	2908673.52685316	6197413.727881359	4556921.858737161	7837905.597027899	2912353713.2688856	1978123947.2871523	3846583479.2507057
Rome	ssp245	2074	Italy	21280606.718250003	18.05007470100025	1949737.2950068784	974868.6475034392	2924605.942510229	6231360.394841335	4581882.643266436	7880838.146418314	2928306287.344922	1988959227.5819	3867653347.108046
Rome	ssp245	2075	Italy	21280606.718250003	18.06385592491546	1960140.820787176	980070.410393588	2940211.231180663	6264610.063235132	4606330.928850154	7922889.19762235	2943931320.538372	1999572036.114159	3888290604.962724
Rome	ssp245	2076	Italy	21280606.718250003	18.077679827788486	1970465.1036986955	985232.5518493477	2955697.6555479364	6297606.471420302	4630592.993692224	7964619.949150728	2959437339.036119	2010104007.686746	3908770670.385602
Rome	ssp245	2077	Italy	21280606.718250003	18.09106906778983	1980373.6219547524	990186.8109773762	2970560.432932017	6329274.095766648	4653878.011593936	8004670.17994167	2974318921.4840603	2020211850.865162	3928425992.103071
Rome	ssp245	2078	Italy	21280606.718250003	18.104299090655218	1990064.9140031408	995032.4570015706	2985097.371004626	6360247.465153265	4676652.547907656	8043842.382401264	2988874252.3537464	2030098098.0002024	3947650406.7074175
Rome	ssp245	2079	Italy	21280606.718250003	18.118615952787277	2000410.566097248	1000205.283048624	3000615.8491457645	6393312.169246039	4700964.83032885	8085659.5081656445	3004412365.1812744	2040651868.629023	3968172861.733663
Rome	ssp245	2080	Italy	21280606.718250003	18.135561020970528	2012525.0516577105	1006262.5258288552	3018787.5774864857	6432030.065097291	4729433.871395886	8134626.258801075	3022607085.2215014	2053010055.500965	3992204114.94222
Rome	ssp245	2081	Italy	21280606.718250003	18.155098096910084	2026366.9791185004	1013183.4895592502	3039550.468677676	6476268.865261912	4761962.400928811	8190575.329597479	3043396246.569667	2067130434.3956747	4019662058.743745
Rome	ssp245	2082	Italy	21280606.718250003	18.17553861883074	2040583.6774660544	1020291.8387330272	3060875.516199007	6521705.433180751	4795371.642045459	8248039.224318282	3064748275.5137835	2081633123.2637997	4047863427.763889
Rome	ssp245	2083	Italy	21280606.718250003	18.195348375794325	2054078.438827472	1027039.219413736	3081117.658241132	6564834.690491968	4827084.331244903	8302585.049741259	3085016028.837329	2095399352.284789	4074632705.38998
Rome	ssp245	2084	Italy	21280606.718250003	18.212535638335545	2065739.6335246365	1032869.816762318	3098609.450286841	6602103.868744029	4854488.1387832	8349719.598707102	3102529952.296185	2107295129.657908	4097764774.934516
Rome	ssp245	2085	Italy	21280606.718250003	18.22635662288664	2075194.810133932	1037597.4050669658	3112792.2152007925	6632322.613187414	4876707.803815031	8387937.42256191	3116730661.891218	2116940511.532524	4116520812.24998
Rome	ssp245	2086	Italy	21280606.718250003	18.237325389306548	2082730.0318409803	1041365.01592049	3124095.047761363	6656405.18176317	4894415.574826607	8418394.788701797	3128047795.311093	2124627315.6904387	4131468274.931802
Rome	ssp245	2087	Italy	21280606.718250003	18.246734492368734	2089213.3929973887	1044606.6964986944	3133820.0894959853	6677126.004019017	4909651.473544142	8444600.534495994	3137785141.612089	2131241099.522137	4144329183.702089
Rome	ssp245	2088	Italy	21280606.718250003	18.255564144505364	2095508.552547954	1047754.276273977	3143262.8288218817	6697245.333942803	4924445.09848806	8470045.569399592	3147239828.3225093	2137662895.786349	4156816760.858644
Rome	ssp245	2089	Italy	21280606.718250003	18.263981848103967	2101719.422964304	1050859.711482152	3152579.134446348	6717095.275793209	4939040.643966385	8495149.907622254	3156567921.361746	2143998707.3120224	4169137135.411469
Rome	ssp245	2090	Italy	21280606.718250003	18.26811826495884	2105517.818938249	1052758.9094691244	3158276.728407272	6729234.949326118	4947966.874505145	8510503.02414898	3162272724.1784453	2147873513.8009896	4176671934.555911
Rome	ssp245	2091	Italy	21280606.718250003	18.273413365331383	2110085.659563809	1055042.8297819046	3165128.4893456544	6743833.767965486	4958701.299975311	8528966.235957535	3169133154.277246	2152533243.4915447	4185733065.063009
Rome	ssp245	2092	Italy	21280606.718250003	18.27883080845965	2114788.402969761	1057394.2014848804	3172182.6044544866	6758863.735890872	4969752.746979261	8547974.724804383	3176196194.574327	2157330589.737165	4195061799.41152
Rome	ssp245	2093	Italy	21280606.718250003	18.283910922257235	2119347.344796523	1059673.6723982615	3179021.01719459	6773434.113968907	4980466.260271596	8566401.9676679	3183043259.585909	2161981241.6159697	4204105277.556181
Rome	ssp245	2094	Italy	21280606.718250003	18.28849599444348	2123650.5727885226	1061825.2863942613	3185475.859182749	6787187.23063143	4990578.84605314	8583795.61521149	3189506268.5346503	2166371035.587076	4212641501.481896
Rome	ssp245	2095	Italy	21280606.718250003	18.292564137334143	2127674.7260898766	1063837.3630449383	3191512.089135373	6800048.424583929	5000035.606312579	8600061.242856974	3195550135.800423	2170476140.8561997	4220624130.745412
Rome	ssp245	2096	Italy	21280606.718250003	18.296197243380718	2131473.911141869	1065736.9555709346	3197210.866712125	6812190.620008425	5008963.691182848	8615417.548836514	3201256123.7311187	2174351752.2960105	4228160495.1669
Rome	ssp245	2097	Italy	21280606.718250003	18.299554208258	2135156.552352936	1067578.276176468	3202734.828529494	6823960.341321107	5017617.898030804	8630302.784610562	3206787074.716571	2178108475.439354	4235465673.9948406
Rome	ssp245	2098	Italy	21280606.718250003	18.302839969709392	2138848.036461902	1069424.018230951	3208272.054693541	6835758.3245352125	5026292.885687998	8645223.763381843	3212331306.832273	2181874219.368436	4242788394.295096
Prague	ssp245	2024	Czech Republic	4677668.97535	10.336323378957026	262820.12296227727	131410.06148113863	394230.1844435036	839973.1129875806	617627.2889613283	1062318.937013818	292483189.82781315	198659935.8934628	386306443.76191056
Prague	ssp245	2025	Czech Republic	4677668.97535	10.363259387911368	264939.71719677176	132469.85859838588	397409.5757950919	846747.3361608844	622608.3354122629	1070886.3369093267	294842011.0468002	200262090.43926916	389421931.6541701
Prague	ssp245	2026	Czech Republic	4677668.97535	10.390738908426805	267090.14885284705	133545.07442642353	400635.22327927616	853620.1157336044	627661.8498040959	1079578.3816632105	297235150.1381974	201887554.31221205	392582745.96420497
Prague	ssp245	2027	Czech Republic	4677668.97535	10.418740275167936	269256.10802513355	134628.05401256678	403884.1620376649	860542.5212482498	632751.8538590355	1088333.1886376196	299645569.2515371	203524755.09215447	395766383.41075695
Prague	ssp245	2028	Czech Republic	4677668.97535	10.44712342957057	271416.1011908564	135708.0505954282	407124.1517862871	867445.8594060179	637827.8377984641	1097063.8810135615	302049349.00781953	205157446.29936585	398941251.71612185
Prague	ssp245	2029	Czech Republic	4677668.97535	10.475729587019387	273560.04852574127	136780.02426287063	410340.0727885878	874297.9150882387	642866.1140354617	1105729.716141145	304435271.92821974	206778008.81682077	402092535.0395586
Prague	ssp245	2030	Czech Republic	4677668.97535	10.504376595743675	275689.0538386121	137844.52691930605	413533.5807578836	881102.2160682059	647869.2765207011	1114335.1556158136	306804566.4025341	208387276.9893074	405221855.815661
Prague	ssp245	2031	Czech Republic	4677668.97535	10.53289325678036	277813.6161655172	138906.8080827586	416720.4242482464	887892.3172649792	652861.9979889322	1122922.636541146	309168916.4353941	209993186.8066639	408344646.0640168
Prague	ssp245	2032	Czech Republic	4677668.97535	10.561240264683567	279965.7804477844	139982.8902238922	419948.67067164736	894770.6343110958	657919.5840522622	1131621.6845700664	311563983.70503384	211619960.3334717	411508007.07649416
Prague	ssp245	2033	Czech Republic	4677668.97535	10.589880830593144	282250.80690567166	141125.40345283583	423376.2103584783	902073.578870506	663289.3962283005	1140857.7615128474	314106908.575895	213347161.4492835	414866655.7024014
Prague	ssp245	2034	Czech Republic	4677668.97535	10.616720469734178	284404.6545737742	142202.3272868871	426606.9818606327	908957.2760177632	668350.938248341	1149563.6137873172	316503849.22590816	214975207.41032904	418032491.0413841
Prague	ssp245	2035	Czech Republic	4677668.97535	10.640620812828484	286361.7599187303	143180.87995936515	429542.6398780648	915212.1847002415	672950.1358089893	1157474.233591629	318681842.3250261	216454540.18737555	420909144.46257794
Prague	ssp245	2036	Czech Republic	4677668.97535	10.661751006257418	288031.0704968807	144015.53524844034	432046.6057452928	920547.3013080196	676873.0156676439	1164221.5869485184	320539558.83930206	217716335.2459272	423362782.4325762
Prague	ssp245	2037	Czech Republic	4677668.97535	10.68094832489516	289564.5299827006	144782.2649913503	434346.7949740205	925448.2378246948	680476.6454593177	1170419.830190203	322246091.4929998	218875443.45923415	425616739.5266652
Prague	ssp245	2038	Czech Republic	4677668.97535	10.699410659745231	291215.32335714344	145607.66167857172	436822.9850356849	930724.1734494128	684356.0098892627	1177092.337009702	324083200.86827195	220123241.7717997	428043159.96463895
Prague	ssp245	2039	Czech Republic	4677668.97535	10.718412300542653	293137.85015707026	146568.92507853513	439706.7752355749	936868.5691019788	688873.9478690873	1184863.190334998	326222712.73149234	221576437.3890967	430868988.0737844
Prague	ssp245	2040	Czech Republic	4677668.97535	10.738631277215308	295321.75545862416	147660.87772931208	442982.63318790746	943848.3304457528	694006.1253277402	1193690.535563898	328653103.4553123	223227203.2525109	434079003.6580082
Prague	ssp245	2041	Czech Republic	4677668.97535	10.759413703745834	297706.7979053729	148853.39895268646	446560.1968580264	951470.9261055732	699610.9750775973	1203330.8771336365	331307332.5715499	225030004.2490008	437584660.89398736
Prague	ssp245	2042	Czech Republic	4677668.97535	10.778260958603973	300037.0167892718	150018.5083946359	450055.5251838793	958918.3056584728	705086.98945476	1212749.6218623423	333900550.4898554	226791365.3231659	441009735.6564537
Prague	ssp245	2043	Czech Republic	4677668.97535	10.794041662699888	302139.2016729467	151069.60083647334	453208.8025093948	965636.8885467318	710027.1239314005	1221246.6531621933	336239997.46011084	228380360.5246015	444099634.3955233
Prague	ssp245	2044	Czech Republic	4677668.97535	10.808566183190557	304094.95490390016	152047.47745195008	456142.4323558222	971887.475872841	714623.1440241411	1229151.8077217073	338416485.83953273	229858671.26848325	446974300.41047937
Prague	ssp245	2045	Czech Republic	4677668.97535	10.82418440140404	305986.9350602027	152993.46753010136	458980.40259027545	977934.2444523788	719069.2973914511	1236799.1915134587	340522003.4268844	231288777.3514095	449755229.5022551
Prague	ssp245	2046	Czech Republic	4677668.97535	10.841989188554912	308004.2097709786	154002.1048854893	462006.3146564348	984381.4544280298	723809.8929617694	1244953.015894409	342766956.87837344	232813590.8253734	452720322.9312674
Prague	ssp245	2047	Czech Republic	4677668.97535	10.861828889172166	310166.43440127664	155083.21720063832	465249.65160188434	991291.9243464676	728891.1208429718	1253692.7278500842	345173219.95239574	234447968.7474305	455898471.1572562
Prague	ssp245	2048	Czech Republic	4677668.97535	10.883866073961244	312420.46360853856	156210.23180426928	468630.6954127789	998495.8016928722	734188.0894800372	1262803.5139058426	347681649.0828371	236151739.7249723	459211558.4405997
Prague	ssp245	2049	Czech Republic	4677668.97535	10.907893716104088	314675.39705714537	157337.69852857268	472013.0955856896	1005702.5689946216	739487.1830842638	1271917.9549051134	350191084.511388	237856194.1986063	462525974.82406616
Prague	ssp245	2050	Czech Republic	4677668.97535	10.932428124054487	316969.5414298672	158484.7707149336	475454.3121447713	1013034.6544098422	744878.4223601571	1281190.8864596512	352744156.38615984	239590287.34519783	465898025.4270173
Prague	ssp245	2051	Czech Republic	4677668.97535	10.955292705085224	319244.9417007715	159622.47085038575	478867.41255112574	1020306.833675644	750225.6129967847	1290388.0543546402	355276368.61507034	241310212.2385236	469242524.9915122
Prague	ssp245	2052	Czech Republic	4677668.97535	10.974990132967209	321263.5102146492	160631.7551073246	481895.26532194816	1026758.1786460044	754969.2490043992	1298547.1082877452	357522761.8941317	242836003.6697276	472209520.1184357
Prague	ssp245	2053	Czech Republic	4677668.97535	10.9917110423036	323077.9787538871	161538.98937694356	484616.9681308008	1032557.2200974056	759233.250071605	1305881.1901233357	359542019.5530064	244207520.430402	474876518.675508
Prague	ssp245	2054	Czech Republic	4677668.97535	11.007633024405866	325003.8746587349	162501.93732936744	487505.8119880726	1038712.3834093	763759.1054479989	1313665.6613707356	361685280.7735593	245663262.67982417	477707298.86719257
Prague	ssp245	2055	Czech Republic	4677668.97535	11.025156871894715	327342.46891360456	163671.23445680228	491013.7033703787	1046186.5306478664	769254.801946941	1323118.2593489136	364287819.3450653	247430954.512234	481144684.1777936
Prague	ssp245	2056	Czech Republic	4677668.97535	11.044438452841352	330034.3596529882	165017.1798264941	495051.5394794545	1054789.8134509374	775580.7451844955	1333998.8817175073	367283529.0390129	249465695.3672747	485101362.7106503
Prague	ssp245	2057	Czech Republic	4677668.97535	11.064857417330222	332882.6799730196	166441.3399865098	499324.0199594993	1063893.045193753	782274.2979365628	1345511.7924510683	370453323.6630451	251618677.8931308	489287969.4328569
Prague	ssp245	2058	Czech Republic	4677668.97535	11.08583682958506	335788.79952080187	167894.3997604009	503683.19928117504	1073181.003268466	789103.6788738607	1357258.3276632107	373687440.996893	253815349.58080265	493559532.41288215
Prague	ssp245	2059	Czech Republic	4677668.97535	11.106548571849618	338795.62662300124	169397.81331150062	508193.43993447226	1082790.8226870948	796169.7225640235	1369411.922810291	377033632.19488376	256088143.88830265	497979120.5013596
Prague	ssp245	2060	Czech Republic	4677668.97535	11.126171580830034	341781.170602247	170890.5853011235	512671.7559033409	1092332.6212447635	803185.7509152511	1381479.4915744076	380356138.160481	258344850.75244612	502367425.5684111
Prague	ssp245	2061	Czech Republic	4677668.97535	11.143989224536035	344597.7049610107	172298.85248050536	516896.55744148657	1101334.2650553735	809804.6066583466	1392863.9234525308	383490559.3160033	260473806.97104588	506507311.66085887
Prague	ssp245	2062	Czech Republic	4677668.97535	11.160029245126754	347166.9341678567	173583.46708392835	520750.401251755	1109545.521600453	815842.2952944349	1403248.747906603	386349763.3424952	262415830.6782676	510283696.0066208
Prague	ssp245	2063	Czech Republic	4677668.97535	11.174275668459272	349413.36184870603	174706.68092435302	524120.0427730296	1116725.1044684425	821121.4003444287	1412328.808592593	388849733.0038979	264113855.82960224	513585610.178093
Prague	ssp245	2064	Czech Republic	4677668.97535	11.187306856982833	351461.1023265135	175730.55116325675	527191.6534897404	1123269.6830355197	825933.5904672768	1420605.7756038934	391128590.7265785	265661697.7051116	516595483.74794346
Prague	ssp245	2065	Czech Republic	4677668.97535	11.20102940829655	353413.8333070477	176706.91665352386	530120.7499605421	1129510.6112493074	830522.5082715332	1428498.7142272128	393301715.7507392	267137723.996545	519465707.5048295
Prague	ssp245	2066	Czech Republic	4677668.97535	11.216886698855612	355334.14550698554	177667.07275349277	533001.2182604468	1135647.929040308	835035.2419413842	1436260.6161393702	395438763.0642085	268589245.64654386	522288280.481775
Prague	ssp245	2067	Czech Republic	4677668.97535	11.234254105696932	357315.9507814865	178657.97539074326	535973.9261721972	1141981.7786976048	839692.4843364664	1444271.0730588976	397644243.83854926	270087248.5557112	525201239.121286
Prague	ssp245	2068	Czech Republic	4677668.97535	11.251752101110345	359427.4242131767	179713.71210658835	539141.1363197365	1148730.047785278	844654.446900933	1452805.6486697802	399994027.7043248	271683264.7657809	528304790.642762
Prague	ssp245	2069	Czech Republic	4677668.97535	11.267409459590557	361394.67123794527	180697.33561897263	542092.0068568788	1155017.36927644	849277.4774091396	1460757.261143886	402183307.1190719	273170263.41497594	531196350.8230632
Prague	ssp245	2070	Czech Republic	4677668.97535	11.280728445844804	362976.6469201214	181488.3234600607	544464.9703801506	1160073.3635566784	852995.12026225	1467151.6068512378	403943831.7263096	274366043.951354	533521619.5011637
Prague	ssp245	2071	Czech Republic	4677668.97535	11.293935456916952	364297.8458779823	182148.92293899116	546446.7688169447	1164295.9154260175	856099.937813237	1472491.8930389334	405414147.1695797	275364709.1118201	535463585.22723496
Prague	ssp245	2072	Czech Republic	4677668.97535	11.30900152359711	365534.36326826375	182767.18163413188	548301.544902366	1168247.825005351	859005.7536803912	1477489.8963304523	406790223.50083625	276299365.34253675	537281081.6590356
Prague	ssp245	2073	Czech Republic	4677668.97535	11.325932002197398	366830.6546630456	183415.3273315228	550245.9819945396	1172390.7723030758	862052.0384581303	1482729.5061481572	408232820.2008863	277279203.425268	539186436.976403
Prague	ssp245	2074	Czech Republic	4677668.97535	11.34372077229788	368202.3418759646	184101.1709379823	552303.5128139184	1176774.684635565	865275.503408485	1488273.865862775	409759322.2318523	278316031.5444879	541202612.9191115
Prague	ssp245	2075	Czech Republic	4677668.97535	11.361291953906354	369605.1331594824	184802.5665797412	554407.6997391949	1181258.005577684	868572.0629247567	1493943.9482307553	411320438.8793945	279376370.5448459	543264507.213842
Prague	ssp245	2076	Czech Republic	4677668.97535	11.378097979903462	371135.0550589538	185567.5275294769	556702.5825883979	1186147.635968398	872167.3793885115	1500127.8925484137	413023034.6787583	280532804.77463394	545513264.5827823
Prague	ssp245	2077	Czech Republic	4677668.97535	11.392715355426288	372759.1192405102	186379.5596202551	559138.6788607384	1191338.1450926573	875983.9302151715	1506692.3599702695	414830398.0836368	281760399.0796624	547900397.0875051
Prague	ssp245	2078	Czech Republic	4677668.97535	11.404690510091136	374296.67912406987	187148.33956203493	561445.0186860695	1196252.186480509	879597.1959415389	1512907.177019616	416541493.92449313	282922606.69321066	550160381.1556734
Prague	ssp245	2079	Czech Republic	4677668.97535	11.415434469943175	375764.461637646	187882.230818823	563646.6924564383	1200943.2193939004	883046.4848484405	1518839.953939489	418174937.0060398	284032071.1313428	552317802.880635
Prague	ssp245	2080	Czech Republic	4677668.97535	11.427587570528113	377387.9843235232	188693.9921617616	566081.9764852548	1206131.997897962	886861.7631602493	1525402.2326358033	419981697.79958487	285259256.13172424	554704139.4673429
Prague	ssp245	2081	Czech Republic	4677668.97535	11.442966891545662	379434.15549121023	189717.07774560511	569151.2332367881	1212671.5609498932	891670.2654043161	1533672.8564956023	422258809.0927154	286805911.8003172	557711706.385008
Prague	ssp245	2082	Czech Republic	4677668.97535	11.462227229358064	382059.5313353989	191029.76566769945	573089.2970030664	1221062.2621479111	897839.8986381503	1544284.625657786	425180496.7197843	288790375.5126984	561570617.9267648
Prague	ssp245	2083	Czech Republic	4677668.97535	11.48348847967862	385068.0604209887	192534.03021049435	577602.0906314576	1230677.5211054697	904909.9419893008	1556445.1002217615	428528581.9947117	291064456.31192046	565992707.6773916
Prague	ssp245	2084	Czech Republic	4677668.97535	11.503388944768552	388035.56543366006	194017.78271683003	582053.3481504527	1240161.6671259415	911883.5787690668	1568439.7554829577	431831013.0344284	293307527.9189725	570354498.1497838
Prague	ssp245	2085	Czech Republic	4677668.97535	11.519910074402476	390711.57750876585	195355.78875438293	586067.3662631203	1248714.201718008	918172.2071455732	1579256.196290548	434809051.926289	295330266.4418065	574287837.4106641
Prague	ssp245	2086	Czech Republic	4677668.97535	11.53263744649304	392990.9757189775	196495.48785948876	589486.4635784421	1255999.158397824	923528.79293957	1588469.5238562364	437345713.3200056	297053213.2893068	577638213.3506104
Prague	ssp245	2087	Czech Republic	4677668.97535	11.541696388255136	394875.3157814136	197437.6578907068	592312.9736720955	1262021.509237394	927956.9920862996	1596086.026388613	439442728.51797104	298477544.3937333	580407912.6420994
Prague	ssp245	2088	Czech Republic	4677668.97535	11.548410689920647	396335.2952877253	198167.64764386264	594502.9429315652	1266687.60373955	931387.943926125	1601987.263553114	441067487.9095858	299581110.7107298	582553865.1083428
Prague	ssp245	2089	Czech Republic	4677668.97535	11.554610218388795	397313.5851909004	198656.7925954502	595970.3777863177	1269814.2182700962	933686.925198589	1605941.5113417455	442156192.0325114	300320578.47773105	583991805.5871915
Prague	ssp245	2090	Czech Republic	4677668.97535	11.555645512815603	396740.4894245493	198370.24471227464	595110.7341367955	1267982.6042008488	932340.150147666	1603625.0582541763	441518414.0879278	299887388.02442425	583149440.1513225
Prague	ssp245	2091	Czech Republic	4677668.97535	11.558698237256488	396099.2948472392	198049.6474236196	594148.9422708339	1265933.3463317524	930833.3428909836	1601033.3497726442	440804851.3927949	299402723.1814558	582206979.6040504
Prague	ssp245	2092	Czech Republic	4677668.97535	11.562113070528287	395420.48121958296	197710.24060979148	593130.7218293423	1263763.8579777342	929238.130865996	1598289.5850895992	440049423.7913022	298889622.92780524	581209224.6546898
Prague	ssp245	2093	Czech Republic	4677668.97535	11.565054429670864	394658.0077136134	197329.0038568067	591987.0115703638	1261326.9926526386	927446.3181269728	1595207.667178481	439200894.0795261	298313286.01682186	580088502.1421673
Prague	ssp245	2094	Czech Republic	4677668.97535	11.567181183434029	393798.24313336686	196899.12156668343	590697.3646999823	1258579.1850543015	925425.8713633452	1591732.4987450915	438244092.58313257	297663408.92799854	578824776.2381564
Prague	ssp245	2095	Czech Republic	4677668.97535	11.568366083665932	392835.4274831811	196417.71374159056	589253.1412247386	1255502.0262362391	923163.2545854718	1587840.7978871325	437172609.2073176	296935637.8076334	577409580.6069379
Prague	ssp245	2096	Czech Republic	4677668.97535	11.568645463525698	391759.6712324453	195879.83561622264	587639.5068486957	1252063.9092588937	920635.2273962508	1583492.591121653	435975438.24439615	296122497.3776279	575828379.1111739
Prague	ssp245	2097	Czech Republic	4677668.97535	11.568202317213425	390557.0479561372	195278.52397806855	585835.5719340959	1248220.3252674968	917809.0626968172	1578631.587838607	434637081.4698862	295213460.9602473	574060701.9795631
Prague	ssp245	2098	Czech Republic	4677668.97535	11.567344274195458	389231.4308447845	194615.71542239224	583847.1462670516	1243983.6529797516	914693.8624849828	1573273.443474718	433161849.2203411	294211456.2150632	572112242.2257797
Paris	ssp245	2024	France	25722812.46525	12.397152836864915	1859028.311031632	929514.155515816	2788542.4665471218	5941454.482055663	4368716.53092401	7514192.433189615	2720160054.15652	1847582496.268888	3592737612.041783
Paris	ssp245	2025	France	25722812.46525	12.413121104811587	1871106.302627079	935553.1513135396	2806659.453940337	5980055.74319639	4397099.811173351	7563011.675218605	2737832765.258547	1859586125.116605	3616079405.401384
Paris	ssp245	2026	France	25722812.46525	12.429365676963249	1883418.109723486	941709.054861743	2825127.1645851494	6019404.278676658	4426032.557850191	7612775.999503312	2755847598.9546165	1871822129.8906045	3639873068.018044
Paris	ssp245	2027	France	25722812.46525	12.445839328025157	1895886.699573736	947943.349786868	2843830.049360167	6059253.8918371685	4455333.743998066	7663174.039678329	2774091839.6908026	1884213952.1255584	3663969727.255583
Paris	ssp245	2028	France	25722812.46525	12.462405583458692	1908375.24577538	954187.62288769	2862562.868663	6099167.2854993455	4484681.827572231	7713652.743425487	2792365280.8813744	1896625607.8435783	3688104953.918274
Paris	ssp245	2029	France	25722812.46525	12.478840677813944	1920712.4139364632	960356.2069682316	2881068.620904685	6138596.874942093	4513674.172750536	7763519.577132401	2810417223.2932243	1908886817.5371168	3711947629.048758
Paris	ssp245	2030	France	25722812.46525	12.494936034466232	1932785.5218045032	966392.7609022516	2899178.2827066923	6177182.527688085	4542045.976240448	7812319.079134768	2828082788.4474025	1920885592.7253344	3735279984.1689286
Paris	ssp245	2031	France	25722812.46525	12.510543125201645	1944572.4179150355	972286.2089575178	2916858.6268724776	6214853.44765732	4569745.182100194	7859961.713213413	2845329563.965546	1932599918.327563	3758059209.60319
Paris	ssp245	2032	France	25722812.46525	12.525716732272071	1956245.5894302165	978122.7947151082	2934368.384145269	6252160.903819944	4597177.13516086	7907144.672477775	2862409935.8310723	1944201219.5231595	3780618652.138596
Paris	ssp245	2033	France	25722812.46525	12.541057641322936	1968472.2682902603	984236.1341451302	2952708.402435326	6291237.369456622	4625909.8304819735	7956564.90843012	2880300208.524996	1956352620.185144	3804247796.864481
Paris	ssp245	2034	France	25722812.46525	12.553131061307784	1978021.4969701788	989010.7484850894	2967032.245455237	6321756.704317672	4648350.517879816	7995162.890754336	2894272793.153737	1965843055.4072285	3822702530.899873
Paris	ssp245	2035	France	25722812.46525	12.564635437218984	1987319.3081254144	993659.6540627072	2980978.962188044	6351472.508769728	4670200.374094556	8032744.643443719	2907877499.62618	1975083621.052245	3840671378.199728
Paris	ssp245	2036	France	25722812.46525	12.576825601105936	1997205.1938752348	998602.5969376174	2995807.790812783	6383067.799626227	4693432.205606652	8072703.393644497	2922342686.281514	1984908640.5869684	3859776731.975655
Paris	ssp245	2037	France	25722812.46525	12.58982612874262	2007776.162060561	1003888.0810302806	3011664.243090775	6416852.613946522	4718273.980842167	8115431.247049628	2937810296.549121	1995414524.586652	3880206068.511198
Paris	ssp245	2038	France	25722812.46525	12.602869460820145	2018451.9893317025	1009225.9946658512	3027677.9839974907	6450972.557905084	4743362.174929352	8158582.940879578	2953431338.3136296	2006024622.067314	3900838054.559559
Paris	ssp245	2039	France	25722812.46525	12.61587505697566	2029405.216217495	1014702.6081087476	3044107.824326183	6485979.071032069	4769102.258110968	8202855.883951963	2969458275.6453776	2016910411.2464104	3922006140.043952
Paris	ssp245	2040	France	25722812.46525	12.62913025055222	2040995.117792622	1020497.558896311	3061492.676688868	6523020.396466181	4796338.526812501	8249702.266118619	2986416805.5984607	2028428955.1849892	3944404656.011556
Paris	ssp245	2041	France	25722812.46525	12.642972659249445	2053631.3218888328	1026815.6609444164	3080446.9828331866	6563405.70475767	4826033.606438613	8300777.803075505	3004906302.189081	2040987359.6852896	3968825244.69248
Paris	ssp245	2042	France	25722812.46525	12.657275999206172	2067101.7706888267	1033550.8853444132	3100652.6560331765	6606457.259122454	4857689.161118592	8355225.357125072	3024616479.0163283	2054374872.544601	3994858085.4876738
Paris	ssp245	2043	France	25722812.46525	12.672362858735196	2081658.6770953569	1040829.3385476784	3122488.0156429675	6652981.131997714	4891897.891173936	8414064.372820282	3045916378.046465	2068842153.8210263	4022990602.271515
Paris	ssp245	2044	France	25722812.46525	12.68957928327566	2098484.132687039	1049242.0663435196	3147726.199030488	6706755.288068722	4931437.711814376	8482072.86432185	3070535654.6448293	2085564017.0968585	4055507292.1924224
Paris	ssp245	2045	France	25722812.46525	12.709182995766836	2117381.9924064577	1058690.9962032288	3176072.9886096832	6767152.847732004	4975847.68215508	8558458.01330787	3098187306.2161555	2104345524.9562883	4092029087.475589
Paris	ssp245	2046	France	25722812.46525	12.730419515863046	2137576.6070820326	1068788.3035410163	3206364.910622989	6831694.836235143	5023305.026642627	8640084.645826418	3127736390.4466453	2124415803.806825	4131056977.0860353
Paris	ssp245	2047	France	25722812.46525	12.751880737076393	2157740.604828445	1078870.3024142226	3236610.9072426185	6896138.973032702	5070690.421346656	8721587.524717448	3157240675.4951463	2144455654.2330248	4170025696.756848
Paris	ssp245	2048	France	25722812.46525	12.772771243691803	2177114.041030016	1088557.0205150077	3265671.061544961	6958056.47513296	5116217.996420433	8799894.953844188	3185588198.2060776	2163709810.507125	4207466585.90466
Paris	ssp245	2049	France	25722812.46525	12.793129988981583	2195520.495989452	1097760.247994726	3293280.7439841325	7016883.505183288	5159473.165575029	8874293.844790202	3212520818.4476237	2182002939.1268663	4243038697.767969
Paris	ssp245	2050	France	25722812.46525	12.813120793645592	2213564.7090825946	1106782.3545412973	3320347.06362383	7074552.810228913	5201877.066343944	8947228.55411269	3238923400.577944	2199936056.160098	4277910744.99542
Paris	ssp245	2051	France	25722812.46525	12.832693302746252	2231598.9076955207	1115799.4538477603	3347398.361543194	7132190.108995795	5244257.433084279	9020122.784906091	3265311329.3601336	2217859220.3710647	4312763438.3488245
Paris	ssp245	2052	France	25722812.46525	12.851413197164566	2248872.1892445013	1124436.0946222506	3373308.2838666905	7187395.516826382	5284849.644724418	9089941.388927106	3290585872.084928	2235026152.393384	4346145591.776081
Paris	ssp245	2053	France	25722812.46525	12.869224257889092	2265074.657205	1132537.3286025	3397611.985807435	7239178.60442814	5322925.444431594	9155431.764423449	3314293583.185056	2251128863.698289	4377458302.671436
Paris	ssp245	2054	France	25722812.46525	12.88671944724773	2280377.242356007	1140188.6211780035	3420565.8635339485	7288085.666570762	5358886.519536464	9217284.813603824	3336684571.319069	2266337232.66443	4407031909.973318
Paris	ssp245	2055	France	25722812.46525	12.904665406773049	2295791.0618981645	1147895.5309490822	3443686.5928471847	7337348.2338275	5395108.995460533	9279587.47219322	3359238319.399044	2281656151.16489	4436820487.63281
Paris	ssp245	2056	France	25722812.46525	12.922755870694065	2311656.7235735906	1155828.3617867953	3467485.085360317	7388054.8885421455	5432393.300397781	9343716.476685286	3382453210.1385508	2297424129.8606925	4467482290.416016
Paris	ssp245	2057	France	25722812.46525	12.94068274291687	2327875.849733236	1163937.924866618	3491813.774599791	7439891.215748364	5470508.246872966	9409274.18462258	3406185295.7829666	2313543396.802202	4498827194.763352
Paris	ssp245	2058	France	25722812.46525	12.95811281328667	2343763.797059479	1171881.8985297396	3515645.695589141	7490669.095403051	5507844.923089604	9473493.267715251	3429432795.244312	2329333523.938737	4529532066.549532
Paris	ssp245	2059	France	25722812.46525	12.975069469962625	2359429.5812445013	1179714.7906222506	3539144.3718666644	7540736.9416583795	5544659.515924392	9536814.367390972	3452355222.0327373	2344902855.765929	4559807588.299081
Paris	ssp245	2060	France	25722812.46525	12.991623924891265	2374969.65980088	1187484.82990044	3562454.4897012226	7590403.03272456	5581178.7005319735	9599627.364916066	3475093714.3282466	2360347255.919017	4589840172.737029
Paris	ssp245	2061	France	25722812.46525	13.007126859559898	2389708.405408568	1194854.202704284	3584562.608112786	7637508.06368673	5615814.752709991	9659201.374662252	3496659683.395227	2374995256.83434	4618324109.955655
Paris	ssp245	2062	France	25722812.46525	13.02105578976022	2402841.4614305813	1201420.7307152906	3604262.192145805	7679481.310733008	5646677.43436172	9712285.187103318	3515876181.6960263	2388047454.2025924	4643704909.188982
Paris	ssp245	2063	France	25722812.46525	13.03288921907108	2413780.427347642	1206890.213673821	3620670.641021365	7714442.245804138	5672384.004266813	9756500.487339994	3531882252.1495247	2398919070.216096	4664845434.082528
Paris	ssp245	2064	France	25722812.46525	13.043394183363526	2423581.2909638383	1211790.6454819192	3635371.936445717	7745765.805921434	5695416.033764874	9796115.578076884	3546223033.054692	2408659591.08829	4683786475.020742
Paris	ssp245	2065	France	25722812.46525	13.05400047123007	2433231.498036853	1216615.7490184268	3649847.247055187	7776607.867726732	5718094.020386421	9835121.715065792	3560343370.8884325	2418250382.991571	4702436358.784878
Paris	ssp245	2066	France	25722812.46525	13.066049588168626	2443151.719925482	1221575.859962741	3664727.579888106	7808312.896882683	5741406.541824583	9875219.25193963	3574858798.732965	2428109527.261589	4721608070.204015
Paris	ssp245	2067	France	25722812.46525	13.079496342044434	2452923.326107903	1226461.6630539517	3679384.989161809	7839542.950241807	5764369.816353428	9914716.084129035	3589156769.6916738	2437820970.8345747	4740492568.548396
Paris	ssp245	2068	France	25722812.46525	13.093431507319895	2462688.3824934177	1231344.1912467089	3694032.5737400767	7870752.070449885	5787317.698859389	9954186.44203923	3603445156.882337	2447525904.9368978	4759364408.827429
Paris	ssp245	2069	France	25722812.46525	13.106019574890684	2471484.2501528165	1235742.1250764085	3707226.375229176	7898863.663489372	5807987.987858988	9989739.339118565	3616315411.577634	2456267617.492102	4776363205.662795
Paris	ssp245	2070	France	25722812.46525	13.116247923157765	2478380.587807836	1239190.293903918	3717570.881711689	7920904.358634794	5824194.38134827	10017614.335920105	3626406243.4911866	2463121495.221755	4789690991.760236
Paris	ssp245	2071	France	25722812.46525	13.124401148434409	2483423.6911615194	1241711.8455807597	3725135.536742216	7937022.116953166	5836045.674229435	10037998.559675733	3633785393.2385354	2468133548.7918124	4799437237.684888
Paris	ssp245	2072	France	25722812.46525	13.131700592574344	2487765.273973149	1243882.6369865746	3731647.910959661	7950897.815619138	5846248.393836774	10055547.237400306	3640138066.872355	2472448400.9978185	4807827732.746532
Paris	ssp245	2073	France	25722812.46525	13.13899255941138	2492450.0632869	1246225.03164345	3738675.094930241	7965870.4022658225	5857257.648723973	10074483.15580645	3646992925.7670255	2477104346.624564	4816881504.909099
Paris	ssp245	2074	France	25722812.46525	13.146120349796456	2497179.7629037206	1248589.8814518603	3745769.6443555015	7980986.522241211	5868372.442823605	10093600.601657627	3653913498.137841	2481804926.0470448	4826022070.228269
Paris	ssp245	2075	France	25722812.46525	13.15317892437212	2501916.6060679737	1250958.3030339868	3752874.9091019	7996125.472994156	5879504.024259563	10112746.921727464	3660844523.061807	2486512605.0349894	4835176441.088313
Paris	ssp245	2076	France	25722812.46525	13.16038265108536	2507640.0310878824	1253820.0155439412	3761460.0466318126	8014417.539357939	5892954.073056382	10135881.005658126	3669219130.387523	2492200791.612279	4846237469.162402
Paris	ssp245	2077	France	25722812.46525	13.16757860402137	2515382.847735049	1257691.4238675246	3773074.271602538	8039163.5813621795	5911149.692177226	10167177.470545832	3680548543.944756	2499895936.664208	4861201151.224817
Paris	ssp245	2078	France	25722812.46525	13.17425793523463	2524697.111611779	1262348.5558058894	3787045.667417607	8068931.968712312	5933038.212287575	10204825.725135645	3694177324.303313	2509152853.7333136	4879201794.87285
Paris	ssp245	2079	France	25722812.46525	13.180369210363914	2535392.3282220485	1267696.1641110242	3803088.492332984	8103113.880998629	5958171.971321648	10248055.79067436	3709826736.859904	2519782221.1752543	4899871252.544158
Paris	ssp245	2080	France	25722812.46525	13.188159083557712	2548772.307270463	1274386.1536352315	3823158.46090564	8145876.294037369	5989614.922085448	10302137.66598807	3729404536.894994	2533079821.2944093	4925729252.495192
Paris	ssp245	2081	France	25722812.46525	13.19994247263239	2565375.951065047	1282687.9755325236	3848063.926597486	8198941.539604889	6028633.485002715	10369249.594205769	3753699254.912692	2549581238.44182	4957817271.383252
Paris	ssp245	2082	France	25722812.46525	13.216434585250443	2584794.8963702046	1292397.4481851023	3877192.344555212	8261004.48880019	6074268.006469795	10447740.971129218	3782113367.274253	2568880623.625388	4995346110.922708
Paris	ssp245	2083	France	25722812.46525	13.23535278068761	2605358.724656443	1302679.3623282216	3908038.0869844975	8326726.484002877	6122593.002942451	10530859.96506192	3812202690.784054	2589317842.8825645	5035087538.685308
Paris	ssp245	2084	France	25722812.46525	13.253727837144249	2624954.603482939	1312477.3017414694	3937431.905224309	8389354.91273243	6168643.3181847725	10610066.507278886	3840875695.1132064	2608793072.229061	5072958317.9969
Paris	ssp245	2085	France	25722812.46525	13.2701187129966	2642645.107260012	1321322.553630006	3963967.660889952	8445893.762803959	6210216.002060847	10681571.52354574	3866760724.096697	2626374657.6921506	5107146790.500876
Paris	ssp245	2086	France	25722812.46525	13.284496993169912	2658825.460510017	1329412.7302550084	3988238.19076494	8497606.171790974	6248239.832198371	10746972.511382272	3890436076.59761	2642455390.444156	5138416762.750652
Paris	ssp245	2087	France	25722812.46525	13.29691751820895	2673183.306554524	1336591.653277262	4009774.9598317007	8543493.847749218	6281980.770402993	10805006.925094215	3911444707.311954	2656724836.9493985	5166164577.674138
Paris	ssp245	2088	France	25722812.46525	13.307634209673456	2685459.90794818	1342729.9539740898	4028189.861922203	8582729.865803331	6310830.783678077	10854628.94792736	3929408027.4581127	2668925852.777939	5189890202.137907
Paris	ssp245	2089	France	25722812.46525	13.31676387569148	2695144.772551255	1347572.3862756274	4042717.158826828	8613682.693074787	6333590.215495329	10893775.170653036	3943579076.746022	2678551088.829048	5208607064.662561
Paris	ssp245	2090	France	25722812.46525	13.320101707936946	2696528.5102376686	1348264.2551188343	4044792.7653564345	8618105.118720558	6336841.999058401	10899368.238381486	3945603783.9318495	2679926307.008198	5211281260.855117
Paris	ssp245	2091	France	25722812.46525	13.324682702946292	2697690.269111458	1348845.134555729	4046535.403667124	8621818.10008115	6339572.132411809	10904064.0677494	3947303688.15724	2681080913.0716515	5213526463.242417
Paris	ssp245	2092	France	25722812.46525	13.329408960656266	2698447.0626709857	1349223.5313354929	4047670.594006353	8624236.812297335	6341350.597276636	10907123.027316976	3948411040.636828	2681833047.143865	5214989034.129394
Paris	ssp245	2093	France	25722812.46525	13.33377789905507	2698666.0034323903	1349333.0017161951	4047999.00514869	8624936.54697099	6341865.108066111	10908007.985874211	3948731398.272123	2682050639.9132404	5215412156.630494
Paris	ssp245	2094	France	25722812.46525	13.337594251820832	2698365.321882869	1349182.6609414346	4047547.982823831	8623975.568737816	6341158.506424098	10906792.631051458	3948291436.203856	2681751809.623761	5214831062.783656
Paris	ssp245	2095	France	25722812.46525	13.340788915670988	2697591.448882624	1348795.724441312	4046387.173323296	8621502.270628698	6339339.904873307	10903664.63638278	3947159092.81246	2680982701.26664	5213335484.356985
Paris	ssp245	2096	France	25722812.46525	13.343394334690975	2696371.206167421	1348185.6030837104	4044556.8092515673	8617602.374912329	6336472.334493005	10898732.415329676	3945373614.0922127	2679769971.440431	5210977256.744051
Paris	ssp245	2097	France	25722812.46525	13.34553541390403	2694743.945560062	1347371.972780031	4042115.918340655	8612401.650011271	6332648.272067277	10892155.027956177	3942992580.2614665	2678152729.6822195	5207832430.83953
Paris	ssp245	2098	France	25722812.46525	13.34740083850923	2692773.9153874493	1346386.957693725	4039160.873081232	8606105.433578309	6328018.701160903	10884192.165997092	3940110000.502454	2676194828.749242	5204025172.254715
Oslo	ssp245	2024	Norway	2265279.93225	5.164479847176935	102763.56412511616	51381.78206255808	154145.34618763882	328432.3509439152	241494.37569405272	415370.32619370654	203210638.3109677	138024384.93476602	268396891.68718013
Oslo	ssp245	2025	Norway	2265279.93225	5.213549126821841	105538.25752067011	52769.12876033506	158307.38628098657	337300.27103608154	248014.90517360583	426585.63689851295	208697478.1342442	141751146.96921664	275643809.2994116
Oslo	ssp245	2026	Norway	2265279.93225	5.261747200744678	108286.60481181215	54143.30240590608	162429.9072177117	346083.9889785032	254473.52130776437	437694.4566492989	214132219.6410134	145442522.8734658	282821916.4086272
Oslo	ssp245	2027	Norway	2265279.93225	5.309128807703449	111005.05751570174	55502.52875785087	166507.5862735535	354772.16382019763	260861.8851619132	448682.4424784382	219507845.8552405	149093746.58901715	289921945.12147224
Oslo	ssp245	2028	Norway	2265279.93225	5.355868749975334	113692.3401301548	56846.17006507741	170538.51019521462	363360.7190560072	267176.99930590595	459544.4388060973	224821834.5248155	152703104.95609882	296940564.09356105
Oslo	ssp245	2029	Norway	2265279.93225	5.402139410545471	116352.1302667258	58176.06513336291	174528.19540008507	371861.4083324864	273427.50612683425	470295.3105381086	230081457.97235575	156275537.46932772	303887378.4754189
Oslo	ssp245	2030	Norway	2265279.93225	5.448053157965302	118986.95623955628	59493.47811977814	178480.4343593323	380282.312141669	279619.3471629948	480945.27712031663	235291715.83307225	159814439.97243702	310768991.6937499
Oslo	ssp245	2031	Norway	2265279.93225	5.493623899026594	121600.82330835683	60800.41165417842	182401.23496253244	388636.2312935498	285761.9347746763	491510.5278123993	240460528.34004515	163325192.032701	317595864.6474253
Oslo	ssp245	2032	Norway	2265279.93225	5.538732990308846	124200.04054344176	62100.02027172088	186300.06081515944	396943.32957688125	291870.0952771237	502016.56387662026	245600371.41523567	166816267.52466846	324384475.3058436
Oslo	ssp245	2033	Norway	2265279.93225	5.58231539663526	126780.47582910435	63390.237914552185	190170.71374365475	405190.4007498624	297934.1181984388	512446.6833012633	250703073.97313792	170282116.49750483	331124031.44880104
Oslo	ssp245	2034	Norway	2265279.93225	5.611556797176004	128687.7752656235	64343.88763281175	193031.66289843584	411286.12974897306	302416.2718742531	520155.9876236703	254474678.61963484	172843859.40563536	336105497.8336711
Oslo	ssp245	2035	Norway	2265279.93225	5.632946867345046	130202.2507235274	65101.125361763705	195303.3760852873	416126.3933124306	305975.28920032264	526277.4974245101	257469490.3228525	174877990.3289352	340060990.3168112
Oslo	ssp245	2036	Norway	2265279.93225	5.64779773910646	131327.71169243797	65663.85584621898	196991.5675386516	419723.36656907527	308620.12247726606	530826.6106608527	259695042.1887685	176389625.8908635	343000458.4867075
Oslo	ssp245	2037	Norway	2265279.93225	5.656911584800744	132073.64739971375	66036.82369985688	198110.47109956725	422107.3770895218	310373.0713893644	533841.6827896589	261170098.76650468	177391511.3166396	344948686.21640444
Oslo	ssp245	2038	Norway	2265279.93225	5.6617174243976365	132535.71071906417	66267.85535953208	198803.56607859457	423584.1314581721	311458.9201898394	535709.3427264784	262083809.6022955	178012120.4400922	346155498.76453805
Oslo	ssp245	2039	Norway	2265279.93225	5.665241781586305	132856.4306278063	66428.21531390314	199284.6459417079	424609.1522865134	312212.6119753848	537005.6925976161	262718019.7713305	178442887.59494212	346993151.9477545
Oslo	ssp245	2040	Norway	2265279.93225	5.669500665560746	133172.88263740065	66586.44131870032	199759.32395609663	425620.532909166	312956.27419792535	538284.7916203918	263343790.34878823	178867922.4247231	347819658.2728891
Oslo	ssp245	2041	Norway	2265279.93225	5.675265586999752	133560.06244106466	66780.03122053233	200340.09366159665	426857.95956169016	313866.1467365434	539849.7723868071	264109422.17280996	179387953.57306823	348830890.77259225
Oslo	ssp245	2042	Norway	2265279.93225	5.68208609020768	134008.39176149882	67004.19588074941	201012.5876422466	428290.8200697907	314919.7206395595	541661.9195000007	264995974.6017219	179990116.2094834	350001832.99399745
Oslo	ssp245	2043	Norway	2265279.93225	5.688246867752536	134471.81189388494	67235.90594694247	201707.7178408215	429771.9108128952	316008.7579506652	543535.0636751001	265912368.47838092	180612547.70340103	351212189.2534037
Oslo	ssp245	2044	Norway	2265279.93225	5.69377264824312	134962.66709520225	67481.33354760113	202444.0006427992	431340.6840363076	317162.2676737628	545519.1003988251	266883014.05327284	181271827.943736	352494200.16285205
Oslo	ssp245	2045	Norway	2265279.93225	5.699191527468715	135484.4904576926	67742.2452288463	203226.73568653583	433008.431502828	318388.5525756166	547628.3104300151	267914897.86812532	181972702.31750324	353857093.4187886
Oslo	ssp245	2046	Norway	2265279.93225	5.705793313448842	136081.1696123864	68040.5848061932	204121.7544185765	434915.4180812298	319790.74858914624	550040.0875732875	269094805.8727241	182774117.4302546	355415494.3152323
Oslo	ssp245	2047	Norway	2265279.93225	5.714912612804337	136822.49510033903	68411.24755016952	205233.74265050612	437284.6943407269	321532.86348583514	553036.525195594	270560745.9350949	183769810.75193173	357351681.11829805
Oslo	ssp245	2048	Norway	2265279.93225	5.728502078697661	137833.08588177498	68916.54294088749	206749.62882265987	440514.54247819673	323907.7518222104	557121.3331341565	272559146.8227564	185127161.21185416	359991132.4336953
Oslo	ssp245	2049	Norway	2265279.93225	5.747528481217596	139194.04662910683	69597.02331455341	208791.06994366017	444864.1730266674	327106.0095784407	562622.3364748671	275250389.62399495	186955102.58066565	363545676.6673632
Oslo	ssp245	2050	Norway	2265279.93225	5.770690333383279	140868.29457276507	70434.14728638253	211302.44185914632	450215.0694546029	331040.4922460376	569389.64666314	278561144.7171872	189203828.03719363	367918461.397221
Oslo	ssp245	2051	Norway	2265279.93225	5.79557219491295	142744.64696686904	71372.32348343452	214116.97045030215	456211.89170615945	335449.92037218175	576973.8630401036	282271552.8851849	191724005.17703936	372819100.5933631
Oslo	ssp245	2052	Norway	2265279.93225	5.82165840829008	144731.60174617806	72365.80087308903	217097.40261926345	462562.19918083015	340119.2641035557	585005.1342580706	286200672.63142323	194392735.2239381	378008610.0389527
Oslo	ssp245	2053	Norway	2265279.93225	5.847870756305447	146690.09685698038	73345.04842849019	220035.14528546788	468821.5495549534	344721.7276139415	592921.3714959335	290073514.5767529	197023240.358396	383123788.79514927
Oslo	ssp245	2054	Norway	2265279.93225	5.873433544640754	148526.09334809345	74263.04667404672	222789.1400221385	474689.3943405499	349036.3193680575	600342.4693130165	293704120.6390493	199489214.44741905	387919026.830717
Oslo	ssp245	2055	Norway	2265279.93225	5.899635216713052	150276.22937750662	75138.11468875331	225414.34406626027	480282.8290905566	353149.1390371807	607416.519143907	297164941.23919564	201839867.1429429	392490015.3354806
Oslo	ssp245	2056	Norway	2265279.93225	5.927738939656718	152018.69012290036	76009.34506145018	228028.0351843499	485851.7336328351	357243.921788854	614459.5454767856	300610584.28707445	204180210.9671724	397040957.6070132
Oslo	ssp245	2057	Norway	2265279.93225	5.956668936119684	153731.35912859323	76865.67956429662	230597.0386928876	491325.423775026	361268.6939522301	621382.1535978017	303997315.419114	206480540.7398888	401514090.09838784
Oslo	ssp245	2058	Norway	2265279.93225	5.984134462322806	155352.96586702508	77676.48293351254	233029.44880053253	496508.0789110518	365079.4697875459	627936.6880345369	307203974.73666155	208658562.44031852	405749387.0330432
Oslo	ssp245	2059	Norway	2265279.93225	6.008303408744293	156828.58786304606	78414.29393152303	235242.88179456705	501224.1668103379	368547.1814781964	633901.1521424559	310121955.3484681	210640508.28008172	409603402.4168928
Oslo	ssp245	2060	Norway	2265279.93225	6.028567993167622	158122.15278842548	79061.07639421274	237183.229182636	505358.4003118497	371587.05905283854	639129.7415708415	312679925.7382755	212377928.58774388	412981922.8888447
Oslo	ssp245	2061	Norway	2265279.93225	6.046000033346508	159255.7722432377	79627.88612161885	238883.658364855	508981.4480894309	374251.06477164506	643711.8314071912	314921610.66790324	213900522.0218324	415942699.3140101
Oslo	ssp245	2062	Norway	2265279.93225	6.0619190211365295	160228.94913695092	80114.47456847546	240343.42370542145	512091.721441731	376538.03047187167	647645.4124115802	316846027.1616696	215207620.9272765	418484433.3961033
Oslo	ssp245	2063	Norway	2265279.93225	6.076186349721992	161002.223729828	80501.111864914	241503.33559473688	514563.1070405655	378355.2257651299	650770.9883159874	318375145.23913354	216246225.91315952	420504064.5651464
Oslo	ssp245	2064	Norway	2265279.93225	6.088395161254344	161608.14652090706	80804.07326045353	242412.21978135844	516499.6362808585	379779.1443241732	653220.1282375368	319573332.1470213	217060056.3915877	422086607.90249467
Oslo	ssp245	2065	Norway	2265279.93225	6.1001167760445645	162195.93893734712	81097.96946867356	243293.9084060185	518378.2208438023	381160.4565028064	655595.9851847849	320735666.9994181	217849535.4977193	423621798.50115526
Oslo	ssp245	2066	Norway	2265279.93225	6.113369221649974	162927.03794417996	81463.51897208998	244390.55691626776	520714.81326964	382878.53916886175	658551.0873704023	322181384.6242577	218831493.369691	425531275.8788621
Oslo	ssp245	2067	Norway	2265279.93225	6.128604628691418	163832.22815772652	81916.11407886326	245748.34223658856	523607.8011921328	385005.7361706948	662209.8662135518	323971360.30925405	220047277.6171272	427895443.0014193
Oslo	ssp245	2068	Norway	2265279.93225	6.145283318373591	164851.87244721266	82425.93622360633	247277.80867081851	526866.5843413329	387401.9002509883	666331.2684316584	325987664.12939453	221416788.07647008	430558540.1823618
Oslo	ssp245	2069	Norway	2265279.93225	6.163287419352877	165941.76518329102	82970.88259164551	248912.64777493407	530349.8815258457	389963.1481807722	670736.6148708927	328142881.3065577	222880651.03045395	433405111.5826969
Oslo	ssp245	2070	Norway	2265279.93225	6.182746852866384	167089.21137421226	83544.60568710613	250633.81706131584	534017.1195520114	392659.64672944194	675374.5923746049	330411908.0269691	224421815.5092817	436402000.5446891
Oslo	ssp245	2071	Norway	2265279.93225	6.204003095871025	168314.63701317782	84157.31850658891	252471.95551976428	537933.5798941583	395539.3969809972	680327.7628072882	332835135.8355461	226067716.18956465	439602555.48157024
Oslo	ssp245	2072	Norway	2265279.93225	6.227129534423056	169610.02146042444	84805.01073021222	254415.0321906344	542073.6285875526	398583.5504320403	685563.7067430675	335396704.2535414	227807580.3438224	442985828.16329736
Oslo	ssp245	2073	Norway	2265279.93225	6.249937220276386	170900.0596378754	85450.0298189377	256350.0894568109	546196.5906026909	401615.1401490435	690778.0410563144	337947700.6472237	229540263.78567427	446355137.5088136
Oslo	ssp245	2074	Norway	2265279.93225	6.269647173367691	172108.57122329608	86054.28561164804	258162.85683494457	550058.9936297002	404455.1423747873	695662.8448845941	340337481.62427133	231163446.7657917	449511516.4827882
Oslo	ssp245	2075	Norway	2265279.93225	6.284097673792676	173150.61106273974	86575.30553136987	259725.9165941077	553389.3529565538	406903.93599747645	699874.76991562	342398071.7052154	232563037.2640498	452233106.14641935
Oslo	ssp245	2076	Norway	2265279.93225	6.29344956616562	174037.1355302333	87018.56776511665	261055.70329534795	556222.6851546664	408987.2684960878	703458.1018132311	344151136.6602071	233753751.0680837	454548522.25236815
Oslo	ssp245	2077	Norway	2265279.93225	6.299532057522399	174850.8008648528	87425.4004324264	262276.2012972781	558823.1595641121	410899.38203244726	706746.9370957622	345760125.7355406	234846605.89761183	456673645.5735085
Oslo	ssp245	2078	Norway	2265279.93225	6.304773318696777	175654.73795859097	87827.36897929548	263482.106937883	561392.5425156952	412788.63420272816	709996.4508286511	347349877.6225147	235926394.4767064	458773360.76836735
Oslo	ssp245	2079	Norway	2265279.93225	6.310137169295744	176482.46538550057	88241.23269275027	264723.6980782487	564037.9593720939	414733.7936559656	713342.1250882186	348986673.89561	237038136.4639122	460935211.32734615
Oslo	ssp245	2080	Norway	2265279.93225	6.314889316406005	177322.25276447347	88661.12638223673	265983.3791467061	566721.9198352953	416707.29399655166	716736.5456740215	350647318.2181302	238166076.4827848	463128559.953519
Oslo	ssp245	2081	Norway	2265279.93225	6.318638654128364	178194.10327603034	89097.05163801517	267291.1549140419	569508.3540702318	418756.1426987102	720260.5654417399	352371366.0406598	239337081.3193455	465405650.7620111
Oslo	ssp245	2082	Norway	2265279.93225	6.322821273778998	179076.1967968256	89538.0983984128	268614.29519523826	572327.5249626957	420829.0624725813	723825.9874527972	354115668.9843854	240521843.80495343	467709494.1638549
Oslo	ssp245	2083	Norway	2265279.93225	6.328730607520867	179914.66408087	89957.332040435	269871.99612130295	575007.266402502	422799.460590084	727215.0722149023	355773702.8745483	241648010.77038872	469899394.9787453
Oslo	ssp245	2084	Norway	2265279.93225	6.3365400277457615	180721.0057741356	90360.5028870678	271081.5086612005	577584.3344541736	424694.36356925656	730474.305339078	357368209.75624555	242731029.02892897	472005390.4835971
Oslo	ssp245	2085	Norway	2265279.93225	6.346439270844391	181562.09931492413	90781.04965746208	272343.14897238754	580272.4694105389	426670.9333901143	733874.0054309554	359031436.95898193	243860723.38731807	474202150.5306862
Oslo	ssp245	2086	Norway	2265279.93225	6.359416738777951	182527.5695636612	91263.7847818306	273791.354345491	583358.1123255	428939.7884746449	737776.436176344	360940613.8855148	245157471.29976285	476723756.4713058
Oslo	ssp245	2087	Norway	2265279.93225	6.376104275949366	183662.1934911596	91831.0967455798	275493.2902367353	586984.3703977853	431606.1547042612	742362.5860912919	363184285.11775166	246681413.86693817	479687156.3686061
Oslo	ssp245	2088	Norway	2265279.93225	6.3948629892099	184850.59124314503	92425.29562157251	277275.88686471625	590782.4896131349	434398.88942143193	747166.0898048253	365534291.8327257	248277581.4402688	482791002.2252263
Oslo	ssp245	2089	Norway	2265279.93225	6.413401687196622	185945.95214258507	92972.97607129252	278918.92821387737	594283.2630477456	436972.98753511545	751593.5385603602	367700322.0736122	249748788.82504317	485651855.3222194
Oslo	ssp245	2090	Norway	2265279.93225	6.425187451243794	186660.28617592648	93330.14308796324	279990.42926388927	596566.2746183048	438651.6725134674	754480.8767231208	369112887.6664665	250708229.230104	487517546.1028695
Oslo	ssp245	2091	Norway	2265279.93225	6.437051171120111	187352.25580952023	93676.12790476011	281028.383714277	598777.8095672701	440277.8011524128	757277.8179821161	370481228.596754	251637631.43489605	489324825.7586553
Oslo	ssp245	2092	Norway	2265279.93225	6.449191136947518	188048.7456896792	94024.3728448396	282073.1185345137	601003.7912242558	441914.55237078655	760093.0300777043	371858508.1250477	252573104.89905983	491143911.35107535
Oslo	ssp245	2093	Norway	2265279.93225	6.4614319998533	188755.71430028687	94377.85715014343	283133.5714504604	603263.2629037808	443575.9286057535	762950.5972018099	373256508.90335727	253522652.6154983	492990365.191239
Oslo	ssp245	2094	Norway	2265279.93225	6.473580855923994	189469.3139324937	94734.65696624688	284203.97089874896	605543.9273282829	445252.8877414573	765834.966915249	374667622.2487747	254481106.62751752	494854137.87008166
Oslo	ssp245	2095	Norway	2265279.93225	6.485418313969102	190180.62754602	95090.31377301	285270.9413190421	607817.2856371071	446924.4747331884	768710.0965410859	376074215.0881238	255436490.2290541	496711939.9471856
Oslo	ssp245	2096	Norway	2265279.93225	6.496777061218944	190882.80799443525	95441.40399721764	286324.2119916691	610061.4543503014	448574.598786965	771548.3099134284	377462747.47645694	256379606.8417681	498545888.1111812
Oslo	ssp245	2097	Norway	2265279.93225	6.507526040684155	191567.4528130002	95783.7264065001	287351.17921952094	612249.5791904427	450183.5141105349	774315.644270248	378816603.8922599	257299170.89918363	500334036.88533735
Oslo	ssp245	2098	Norway	2265279.93225	6.5177090513507325	192232.92710942804	96116.46355471402	288349.39066412253	614376.4350417379	451747.37870720064	777005.4913763038	380132551.4044192	258192986.53542	502072116.2734911
New_York	ssp245	2024	United States	148138773.6714	13.015571590108094	2084055.959063017	1042027.9795315084	3126083.938594973	6660642.845166544	4897531.503797488	8423754.186532622	3595596765.567245	2442195133.9052715	4748998397.228343
New_York	ssp245	2025	United States	148138773.6714	13.052942207087463	2129122.964396945	1064561.4821984726	3193684.4465944613	6804676.994213131	5003438.966332938	8605915.022091813	3673350329.6719503	2495006777.780371	4851693881.563055
New_York	ssp245	2026	United States	148138773.6714	13.090219678510394	2173971.0982545577	1086985.5491272788	3260956.6473819045	6948011.630021978	5108832.080898505	8787191.179146292	3750726277.443372	2547561937.7297997	4953890617.156596
New_York	ssp245	2027	United States	148138773.6714	13.127487516176068	2218717.873477776	1109358.9367388878	3328076.8102165405	7091022.323635009	5213987.002672492	8968057.644597504	3827927352.377466	2599998320.8473506	5055856383.906378
New_York	ssp245	2028	United States	148138773.6714	13.1649121670629	2263624.6223251563	1131812.3111625782	3395436.933487409	7234544.292951042	5319517.862463514	9149570.723438276	3905404427.887387	2652622168.608024	5158186687.166103
New_York	ssp245	2029	United States	148138773.6714	13.202565424309634	2308824.401908494	1154412.200954247	3463236.6028625933	7379002.788499598	5425737.344484255	9332268.232513985	3983387065.814002	2705589403.6152987	5261184728.01192
New_York	ssp245	2030	United States	148138773.6714	13.240357058556976	2354236.2112123547	1177118.1056061774	3531354.3168182774	7524138.931034599	5532455.096348629	9515822.765720095	4061735516.0757136	2758805105.0562963	5364665927.094731
New_York	ssp245	2031	United States	148138773.6714	13.278149507006669	2399777.2390801543	1199888.6195400772	3599665.858620061	7669688.056100268	5639476.511837973	9699899.600362036	4140306905.577152	2812172230.909252	5468441580.244488
New_York	ssp245	2032	United States	148138773.6714	13.315589306049516	2445082.9078541715	1222541.4539270855	3667624.361781082	7814484.9735019775	5745944.833456888	9883025.11354654	4218472232.855057	2865263551.867799	5571680913.841762
New_York	ssp245	2033	United States	148138773.6714	13.351484286685796	2488638.0083320844	1244319.0041660422	3732957.012497944	7953687.074629359	5848299.319579971	10059074.829678267	4293617325.634976	2916303474.275511	5670931176.993882
New_York	ssp245	2034	United States	148138773.6714	13.383302796046022	2527274.7387141245	1263637.3693570625	3790912.1080710255	8077170.064930375	5939095.635977746	10215244.493882447	4360276813.442666	2961579818.4728327	5758973808.411949
New_York	ssp245	2035	United States	148138773.6714	13.413263670033071	2563482.6562006907	1281741.328100345	3845223.984300877	8192890.569217483	6024184.24207121	10361596.896363197	4422745899.474876	3004009965.086676	5841481833.862497
New_York	ssp245	2036	United States	148138773.6714	13.442776425989203	2599256.759010617	1299628.3795053086	3898885.138515739	8307224.601797971	6108253.383674522	10506195.819920914	4484466530.245383	3045931747.1877165	5923001313.30249
New_York	ssp245	2037	United States	148138773.6714	13.473695675264745	2636717.563506986	1318358.781753493	3955076.3452603	8426949.332968365	6196286.274240973	10657612.391695123	4549097207.217761	3089830085.932082	6008364328.502939
New_York	ssp245	2038	United States	148138773.6714	13.505693583239164	2674709.588096849	1337354.7940484246	4012064.38214512	8548371.843557628	6285567.532027226	10811176.15508745	4614644391.850065	3134350933.4540157	6094937850.245563
New_York	ssp245	2039	United States	148138773.6714	13.537751412416466	2711592.319948843	1355796.1599744216	4067388.479923127	8666249.0545566	6372241.951879424	10960256.15723328	4678277727.018253	3177571859.39047	6178983594.645496
New_York	ssp245	2040	United States	148138773.6714	13.569360943644233	2746649.053762672	1373324.526881336	4119973.5806438215	8778290.375825502	6454625.276341856	11101955.475308664	4738760689.658533	3218652994.644236	6258868384.67229
New_York	ssp245	2041	United States	148138773.6714	13.599811568009436	2778371.0999928066	1389185.5499964033	4167556.649989037	8879674.035577048	6529172.084982676	11230175.986170884	4793490355.782046	3255826385.6003847	6331154325.963177
New_York	ssp245	2042	United States	148138773.6714	13.62908115614925	2806993.874355267	1403496.9371776334	4210490.81153272	8971152.422439476	6596435.60473447	11345869.24014396	4842872885.301775	3289367903.5058293	6396377867.097195
New_York	ssp245	2043	United States	148138773.6714	13.65816868654066	2834396.551732838	1417198.275866419	4251594.827599074	9058731.379338166	6660831.896571728	11456630.86210409	4890150396.118212	3321479654.1795096	6458821138.056365
New_York	ssp245	2044	United States	148138773.6714	13.687310484933986	2862110.3819641364	1431055.1909820682	4293165.572946038	9147304.780757446	6725959.397615322	11568650.163899023	4937964735.223561	3353956028.4527	6521973441.993894
New_York	ssp245	2045	United States	148138773.6714	13.715984440322758	2889596.713958103	1444798.3569790516	4334395.070936961	9235151.09781007	6790552.277801112	11679749.917818584	4985386574.346917	3386165809.5541134	6584607339.139192
New_York	ssp245	2046	United States	148138773.6714	13.744047282805065	2916636.0466090534	1458318.0233045267	4374954.069913389	9321568.804962572	6854094.709530872	11789042.900393773	5032037210.861777	3417851775.7284102	6646222645.994607
New_York	ssp245	2047	United States	148138773.6714	13.771447712205	2943218.467406434	1471609.233703217	4414827.701109457	9406526.221830962	6916563.398404693	11896489.045256728	5077899542.832421	3449002311.0278206	6706796774.636483
New_York	ssp245	2048	United States	148138773.6714	13.798952082613464	2970379.291686692	1485189.645843346	4455568.937529859	9493332.216230702	6980391.3354633385	12006273.096997611	5124759787.399059	3480830646.82738	6768688927.970151
New_York	ssp245	2049	United States	148138773.6714	13.826179175314396	2997460.919782914	1498730.459891457	4496191.3796741925	9579885.099626234	7044033.161489436	12115737.037762446	5171483395.738631	3512566176.800667	6830400614.676089
New_York	ssp245	2050	United States	148138773.6714	13.85128462343014	3021937.186502903	1510968.5932514514	4532905.779754202	9658111.24806337	7101552.388281359	12214670.107844695	5213712005.325077	3541248621.3481293	6886175389.301518
New_York	ssp245	2051	United States	148138773.6714	13.872828998023968	3042787.144404254	1521393.572202127	4564180.71660628	9724747.713515956	7150549.789349639	12298945.637681965	5249684187.773667	3565681586.071275	6933686789.47536
New_York	ssp245	2052	United States	148138773.6714	13.890252816518588	3060799.58111638	1530399.79055819	4591199.371674299	9782315.461247992	7192879.015623069	12371751.906872507	5280760828.926346	3586789409.542568	6974732248.309576
New_York	ssp245	2053	United States	148138773.6714	13.904341584960996	3077126.0696875867	1538563.0348437934	4615689.104531202	9834494.9187218	7231246.263765573	12437743.573677344	5308928723.960258	3605921559.4106975	7011935888.509516
New_York	ssp245	2054	United States	148138773.6714	13.917592678396554	3093777.04845566	1546888.52422783	4640665.572683313	9887711.446864463	7270376.063870277	12505046.82985758	5337656458.041311	3625433962.206366	7049878953.87571
New_York	ssp245	2055	United States	148138773.6714	13.93262600825729	3112798.7041636463	1556399.3520818232	4669198.056245224	9948504.658507058	7315076.954784371	12581932.362229437	5370474292.630602	3647724436.129132	7093224149.131634
New_York	ssp245	2056	United States	148138773.6714	13.950470584892344	3135057.8034911165	1567528.9017455585	4702586.705236505	10019644.739957651	7367385.838203713	12671903.641711077	5408877649.890952	3673808699.2824974	7143946600.498858
New_York	ssp245	2057	United States	148138773.6714	13.970252105700274	3158600.1412637588	1579300.0706318794	4737900.211895394	10094886.051479174	7422710.331969546	12767061.770988094	5449494963.059088	3701396721.810846	7197593204.30684
New_York	ssp245	2058	United States	148138773.6714	13.990786073099445	3180183.49327616	1590091.74663808	4770275.239914008	10163866.444510352	7473431.209198466	12854301.679822035	5486732461.576216	3726689112.367216	7246775810.784975
New_York	ssp245	2059	United States	148138773.6714	14.01088263373921	3198548.5827460755	1599274.2913730375	4797822.874118897	10222561.270456163	7516589.169452789	12928533.37145947	5518417530.305093	3748210190.984292	7288624869.625357
New_York	ssp245	2060	United States	148138773.6714	14.030643913380732	3214694.834663059	1607347.4173315295	4822042.251994419	10274164.691583158	7554532.861457815	12993796.521708185	5546274465.19995	3767131131.03438	7325417799.365011
New_York	ssp245	2061	United States	148138773.6714	14.050212739367584	3230013.593988669	1615006.7969943346	4845020.390982832	10323123.44638781	7590531.945872959	13055714.946902176	5572703737.045618	3785082376.2107735	7360325097.879956
New_York	ssp245	2062	United States	148138773.6714	14.070632782088303	3246688.0785789383	1623344.0392894691	4870032.117868257	10376415.09913836	7629716.9846601235	13123113.213616043	5601472025.439979	3804622324.238388	7398321726.641054
New_York	ssp245	2063	United States	148138773.6714	14.093175303151122	3266234.433405384	1633117.216702692	4899351.650107983	10438885.249163648	7675650.918502307	13202119.57982475	5635195117.129002	3827527665.3523126	7442862568.905252
New_York	ssp245	2064	United States	148138773.6714	14.11778938560856	3288477.2548948647	1644238.6274474324	4932715.882342181	10509973.30664424	7727921.549002538	13292025.064285168	5673570390.430554	3853592853.366892	7493547927.493715
New_York	ssp245	2065	United States	148138773.6714	14.144362105413911	3313733.9675752185	1656866.9837876093	4970600.951362664	10590693.760370446	7787274.823801461	13394112.696939023	5717145494.077444	3883189861.325421	7551101126.829047
New_York	ssp245	2066	United States	148138773.6714	14.172535870471515	3341298.430761656	1670649.2153808277	5011947.646142371	10678789.78471441	7852051.31228942	13505528.257138744	5764702132.010789	3915491200.2457466	7613913063.775246
New_York	ssp245	2067	United States	148138773.6714	14.199888080407549	3366828.9893991705	1683414.4946995853	5050243.484098542	10760385.450119687	7912048.125087736	13608722.775151689	5808749698.805161	3945409113.82156	7672090283.788362
New_York	ssp245	2068	United States	148138773.6714	14.224130210549966	3387573.5903437226	1693786.7951718613	5081360.385515415	10826685.194738576	7960797.937307295	13692572.4521692	5844540110.158961	3969718616.290087	7719361604.027152
New_York	ssp245	2069	United States	148138773.6714	14.246038589343978	3406041.5745239705	1703020.7872619852	5109062.361785781	10885708.872178644	8004197.700130956	13767220.044225903	5876402701.89805	3991360271.7849927	7761445132.010581
New_York	ssp245	2070	United States	148138773.6714	14.26770424649896	3425728.6775410147	1712864.3387705074	5138593.01631134	10948628.853421124	8050462.392220965	13846795.314620735	5910368624.753257	4014430548.2714863	7806306701.234488
New_York	ssp245	2071	United States	148138773.6714	14.29089982636076	3448834.500107136	1724417.250053568	5173251.750160551	11022475.062342497	8104761.075251415	13940189.0494331	5950232823.467907	4041507041.678741	7858958605.256538
New_York	ssp245	2072	United States	148138773.6714	14.316633078832847	3477081.282983023	1738540.6414915116	5215621.924474374	11112751.780413728	8171141.015009654	14054362.545817332	5998966659.382652	4074607955.014522	7923325363.750244
New_York	ssp245	2073	United States	148138773.6714	14.343779954784356	3508699.111068309	1754349.5555341544	5263048.666602258	11213802.358974354	8245442.91101007	14182161.806938056	6053516519.190095	4111659218.229737	7995373820.149915
New_York	ssp245	2074	United States	148138773.6714	14.37128347856913	3541608.6309890365	1770804.3154945185	5312412.946483402	11318981.184640871	8322780.282823823	14315182.086457564	6110294919.438262	4150224146.901694	8070365691.974398
New_York	ssp245	2075	United States	148138773.6714	14.398495478696567	3573497.201925774	1786748.600962887	5360245.802888509	11420897.057354871	8397718.424525203	14444075.690183928	6165311888.642087	4187592679.3685193	8143031097.91511
New_York	ssp245	2076	United States	148138773.6714	14.425077159887556	3603354.361506349	1801677.1807531745	5405031.542259342	11516320.539374257	8467882.74953956	14564758.329208529	6216824088.182566	4222580708.1317153	8211067468.232873
New_York	ssp245	2077	United States	148138773.6714	14.450377728641785	3630234.2031831066	1815117.1015915533	5445351.304774447	11602228.513373245	8531050.37747989	14673406.64926598	6263199556.831412	4254079775.254952	8272319338.407255
New_York	ssp245	2078	United States	148138773.6714	14.473892237616823	3652692.169845896	1826346.084922948	5479038.254768692	11674004.174827514	8583826.599137492	14764181.750517055	6301946017.521606	4280397080.537832	8323494954.504833
New_York	ssp245	2079	United States	148138773.6714	14.494888097332764	3670083.176229409	1835041.5881147045	5505124.76434396	11729585.831229338	8624695.464138743	14834476.198319146	6331950512.377152	4300776682.620433	8363124342.133433
New_York	ssp245	2080	United States	148138773.6714	14.512730248955672	3682523.265283885	1841261.6326419427	5523784.897925709	11769344.355847465	8653929.673416782	14884759.038277524	6353413248.909387	4315354566.108686	8391471931.709528
New_York	ssp245	2081	United States	148138773.6714	14.52679734604517	3690410.37693882	1845205.18846941	5535615.565408032	11794551.56469647	8672464.385805765	14916638.743586617	6367020788.108457	4324597055.793497	8409444520.422911
New_York	ssp245	2082	United States	148138773.6714	14.538056000271157	3695989.134233796	1847994.5671168976	5543983.701350513	11812381.273011273	8685574.465448992	14939188.080572955	6376645751.199568	4331134506.892054	8422156995.506526
New_York	ssp245	2083	United States	148138773.6714	14.54804540121362	3701805.1915849326	1850902.5957924663	5552707.787377217	11830969.39230548	8699242.200224178	14962696.58438622	6386680125.233097	4337950037.396247	8435410213.069398
New_York	ssp245	2084	United States	148138773.6714	14.557270628127762	3708073.197254486	1854036.598627243	5562109.795881557	11851001.93842539	8713972.013547651	14988031.863302603	6397494240.283139	4345295182.270563	8449693298.29517
New_York	ssp245	2085	United States	148138773.6714	14.566296410965592	3714790.164228725	1857395.0821143624	5572185.246342917	11872469.364875056	8729756.885937095	15015181.84381244	6409082942.89064	4353166441.191297	8464999444.589426
New_York	ssp245	2086	United States	148138773.6714	14.575845793825406	3722453.5508434568	1861226.7754217284	5583680.326264999	11896961.548495725	8747765.844481708	15046157.2525092	6422304491.959599	4362146759.31487	8482462224.603779
New_York	ssp245	2087	United States	148138773.6714	14.584834698472791	3729068.439075679	1864534.2195378395	5593602.658613342	11918102.731285917	8763310.831827445	15072894.630743816	6433717079.337086	4369898397.5479145	8497535761.125718
New_York	ssp245	2088	United States	148138773.6714	14.59193379579056	3732468.8430977366	1866234.4215488683	5598703.26464642	11928970.422540396	8771301.781279234	15086639.06380102	6439583755.637262	4373883151.469607	8505284359.804353
New_York	ssp245	2089	United States	148138773.6714	14.598056119583603	3733941.166940013	1866970.5834700067	5600911.750409854	11933675.969540386	8774761.7423086	15092590.196771568	6442123938.314341	4375608490.037233	8508639386.590898
New_York	ssp245	2090	United States	148138773.6714	14.610459692806456	3740902.529968749	1870451.2649843744	5611353.794952951	11955924.48578018	8791120.945426142	15120728.026133643	6454134294.505196	4383766143.789346	8524502445.220413
New_York	ssp245	2091	United States	148138773.6714	14.625019067369546	3751142.0330280494	1875571.0165140247	5626713.049541891	11988649.937557708	8815183.777615461	15162116.097499443	6471800386.397366	4395765276.74745	8547835496.046308
New_York	ssp245	2092	United States	148138773.6714	14.640712168919537	3763387.162690761	1881693.5813453803	5645080.744036074	12027785.371959716	8843959.832322987	15211610.911596134	6492926761.827724	4410114697.618884	8575738826.035719
New_York	ssp245	2093	United States	148138773.6714	14.657137334736284	3776736.113734344	1888368.056867172	5665104.170601255	12070448.619495492	8875329.867275065	15265567.37171363	6515957547.055592	4425757628.481211	8606157465.629461
New_York	ssp245	2094	United States	148138773.6714	14.674109449649594	3790617.259233523	1895308.6296167616	5685925.888849968	12114812.760510309	8907950.559198005	15321674.961821958	6539906520.998943	4442024209.925486	8637788832.070824
New_York	ssp245	2095	United States	148138773.6714	14.691478024497512	3804614.044244868	1902307.022122434	5706921.066366446	12159546.485406518	8940843.003975281	15378249.966839116	6564055006.4057	4458426303.207016	8669683709.6039
New_York	ssp245	2096	United States	148138773.6714	14.709084861399068	3818344.353217233	1909172.1766086165	5727516.529826028	12203428.552880837	8973109.230059441	15433747.875702463	6587743743.896234	4474516127.289495	8700971360.50298
New_York	ssp245	2097	United States	148138773.6714	14.726908152558384	3831678.336273052	1915839.168136526	5747517.504409832	12246043.962730112	9004444.090240464	15487643.835213708	6610748705.034068	4490141517.957595	8731355892.111822
New_York	ssp245	2098	United States	148138773.6714	14.745054511071526	3844743.7516190913	1922371.8758095456	5767115.627428968	12287801.030172449	9035147.816304913	15540454.244049309	6633290309.521406	4505452188.307798	8761128430.738008
Mexico_City	ssp245	2024	Mexico	52407937.2663	20.318198834035154	3174348.0361251147	1587174.018062557	4761522.054187755	10145216.32345303	7459717.884891567	12830714.762018628	1796906574.4031756	1220491834.3773413	2373321314.4278264
Mexico_City	ssp245	2025	Mexico	52407937.2663	20.33711186000656	3211506.393370845	1605753.1966854224	4817259.590057781	10263974.433212832	7547040.024421314	12980908.84201136	1817940845.2736309	1234778696.146247	2401102994.400874
Mexico_City	ssp245	2026	Mexico	52407937.2663	20.356112135401425	3249065.653428243	1624532.8267141215	4873598.480143235	10384013.82835512	7635304.28555564	13132723.371160474	1839202055.625665	1249219699.36435	2429184411.886581
Mexico_City	ssp245	2027	Mexico	52407937.2663	20.375269681357256	3287154.560756116	1643577.280378058	4930731.8411346525	10505745.976176089	7724813.217775145	13286678.73457786	1860763083.9724443	1263864344.4519942	2457661823.492199
Mexico_City	ssp245	2028	Mexico	52407937.2663	20.394628248952827	3325867.900814915	1662933.9504074575	4988801.851223408	10629473.81100398	7815789.566913998	13443158.055095363	1882677585.6205275	1278749075.0755794	2486606096.164563
Mexico_City	ssp245	2029	Mexico	52407937.2663	20.41425915921345	3365391.887910157	1682695.9439550787	5048087.831866042	10755792.47375994	7908670.936587715	13602914.010934949	1905050971.0999136	1293945487.9965796	2516156454.202351
Mexico_City	ssp245	2030	Mexico	52407937.2663	20.434180358789916	3405802.487570672	1702901.243785336	5108703.7313570725	10884944.750275211	8003635.845790271	13766253.654763088	1927926242.2987125	1309482790.884265	2546369693.7123466
Mexico_City	ssp245	2031	Mexico	52407937.2663	20.45429837850285	3446967.30189631	1723483.650948155	5170450.9528454365	11016507.496860156	8100373.159455383	13932641.834267488	1951228452.596372	1325310078.6221974	2577146826.569765
Mexico_City	ssp245	2032	Mexico	52407937.2663	20.474377531275845	3488534.7655719696	1744267.3827859848	5232802.148358874	11149357.110767435	8198056.699093185	14100657.522444442	1974758591.0405653	1341292179.3290555	2608225002.7512703
Mexico_City	ssp245	2033	Mexico	52407937.2663	20.493902249233905	3530008.7804476097	1765004.3902238049	5295013.170672376	11281908.062309995	8295520.634050935	14268295.490571825	1998235830.8229845	1357238350.296615	2639233311.348541
Mexico_City	ssp245	2034	Mexico	52407937.2663	20.514226892729607	3577048.8863379946	1788524.4431689973	5365573.329507907	11432248.24073567	8406064.882893367	14458431.598580698	2024863873.6755967	1375324604.3790543	2674403142.971304
Mexico_City	ssp245	2035	Mexico	52407937.2663	20.534759272618	3624979.848658173	1812489.9243290864	5437469.772988169	11585435.596310932	8518702.64434569	14652168.548278702	2051996204.5764327	1393753380.1339247	2710239029.018125
Mexico_City	ssp245	2036	Mexico	52407937.2663	20.555581509428805	3673806.65909432	1836903.32954716	5510709.988642405	11741486.082464935	8633445.648870766	14849526.516061924	2079635649.174627	1412526596.7937996	2746744701.554652
Mexico_City	ssp245	2037	Mexico	52407937.2663	20.576547108927755	3723138.6176669938	1861569.3088334969	5584707.92650137	11899151.022063116	8749375.751516452	15048926.2926125	2107561043.516596	1431494035.753425	2783628051.2789364
Mexico_City	ssp245	2038	Mexico	52407937.2663	20.59828809277083	3774731.158315436	1887365.579157718	5662096.737474078	12064040.781975582	8870618.222040253	15257463.341913505	2136766087.9623485	1451330636.4851737	2822201539.438732
Mexico_City	ssp245	2039	Mexico	52407937.2663	20.62076663305908	3828887.555104362	1914443.777552181	5743331.332657487	12237124.626113083	8997885.754494332	15476363.497734465	2167422457.184831	1472153003.56907	2862691910.799756
Mexico_City	ssp245	2040	Mexico	52407937.2663	20.64349085525566	3884422.1104921466	1942211.0552460733	5826633.165739121	12414613.065132348	9128391.95965559	15700834.170611767	2198858962.113446	1493505253.1035197	2904212671.1225567
Mexico_City	ssp245	2041	Mexico	52407937.2663	20.665746062834287	3939407.6000653743	1969703.8000326871	5909111.400098961	12590346.689808464	9257607.860152733	15923085.51946691	2229984656.7715483	1514646394.613423	2945322918.928809
Mexico_City	ssp245	2042	Mexico	52407937.2663	20.686979866127224	3991803.499840536	1995901.749920268	5987705.24976174	12757803.98548973	9380738.224624354	16134869.74635796	2259644459.573946	1534791875.544528	2984497043.602556
Mexico_City	ssp245	2043	Mexico	52407937.2663	20.707208167044254	4041112.455724409	2020556.227862205	6061668.683587532	12915395.408494651	9496614.270951446	16334176.546040652	2287556832.759364	1553750470.2963116	3021363195.221597
Mexico_City	ssp245	2044	Mexico	52407937.2663	20.726457941365304	4087781.193840724	2043890.5969203615	6131671.790761955	13064548.695514292	9606285.805524671	16522811.585506665	2313974655.0604835	1571693938.7324712	3056255371.387681
Mexico_City	ssp245	2045	Mexico	52407937.2663	20.744926068854827	4132434.306823615	2066217.1534118075	6198651.460236326	13207260.044607688	9711220.621034551	16703299.468183571	2339251490.295124	1588862427.8694434	3089640552.7199965
Mexico_City	ssp245	2046	Mexico	52407937.2663	20.76344436553721	4177100.764097872	2088550.382048936	6265651.14614767	13350014.042056128	9816186.795628974	16883841.288486008	2364535879.3469777	1606036047.6973228	3123035710.99582
Mexico_City	ssp245	2047	Mexico	52407937.2663	20.782787392907508	4224163.272808611	2112081.6364043057	6336244.909213804	13500425.819895707	9926783.691099323	17074067.94869493	2391176603.7879853	1624130915.346728	3158222292.228439
Mexico_City	ssp245	2048	Mexico	52407937.2663	20.80271408275973	4273665.363410171	2136832.6817050856	6410498.045116191	13658634.501458324	10043113.604012992	17274155.39890652	2419198304.948783	1643163767.6604128	3195232842.236346
Mexico_City	ssp245	2049	Mexico	52407937.2663	20.82277026038676	4324630.479376428	2162315.239688214	6486945.719065543	13821519.012086395	10162881.626533758	17480156.39764204	2448048182.436312	1662759132.4934657	3233337232.378359
Mexico_City	ssp245	2050	Mexico	52407937.2663	20.84221611827034	4374732.132743158	2187366.066371579	6562098.199115682	13981643.896246623	10280620.511945462	17682667.280550472	2476409278.7303057	1682022508.1936169	3270796049.2661686
Mexico_City	ssp245	2051	Mexico	52407937.2663	20.86093930547643	4423337.106447983	2211668.5532239918	6635005.659672872	14136985.39220703	10394842.200151876	17879128.584265105	2503923147.973658	1700710431.7740743	3307135864.1724257
Mexico_City	ssp245	2052	Mexico	52407937.2663	20.879146407420254	4470581.199169938	2235290.599584969	6705871.79875586	14287977.512546737	10505865.818048391	18070089.20704738	2530666661.8693247	1718875115.90246	3342458207.835414
Mexico_City	ssp245	2053	Mexico	52407937.2663	20.896896245018397	4516797.659899479	2258398.8299497394	6775196.489850174	14435685.321038345	10614474.5007629	18256896.141316336	2556828463.028324	1736644690.0929005	3377012235.9629035
Mexico_City	ssp245	2054	Mexico	52407937.2663	20.913894724130543	4561578.881226163	2280789.4406130817	6842368.321840193	14578806.10439849	10719710.370880596	18437901.83791878	2582177816.6896367	1753862435.072582	3410493198.3058734
Mexico_City	ssp245	2055	Mexico	52407937.2663	20.930279162398328	4605216.930813116	2302608.465406558	6907825.396220583	14718273.310878262	10822259.787409922	18614286.83434932	2606880053.90638	1770640646.7188444	3443119461.0931125
Mexico_City	ssp245	2056	Mexico	52407937.2663	20.94654325729633	4649086.870953229	2324543.4354766146	6973630.306430751	14858481.639565963	10925354.146739136	18791609.132395435	2631713557.6555943	1787508016.9965572	3475919098.313819
Mexico_City	ssp245	2057	Mexico	52407937.2663	20.96284511509846	4693362.935282868	2346681.467641434	7040044.40292521	14999987.941163467	11029402.897913782	18970572.984415893	2656776956.557413	1804531536.269715	3509022376.8442936
Mexico_City	ssp245	2058	Mexico	52407937.2663	20.979027036192104	4737046.719556322	2368523.359778161	7105570.079335392	15139601.315701406	11132059.79095641	19147142.840449188	2681505082.856885	1821327332.254815	3541682833.458134
Mexico_City	ssp245	2059	Mexico	52407937.2663	20.99446411272681	4778483.1476624645	2389241.5738312323	7167724.721494606	15272032.13992865	11229435.397005849	19314628.88285421	2704961045.8566422	1837259051.6421652	3572663040.0703034
Mexico_City	ssp245	2060	Mexico	52407937.2663	21.009306613826546	4817916.43684969	2408958.218424845	7226874.65527544	15398060.932170996	11322103.626595795	19474018.23774896	2727283089.87465	1852420592.5028229	3602145587.245655
Mexico_City	ssp245	2061	Mexico	52407937.2663	21.02398633793312	4856929.188530456	2428464.594265228	7285393.782796558	15522745.686542774	11413783.593045656	19631707.780042544	2749367079.7783885	1867420442.6519248	3631313716.904006
Mexico_City	ssp245	2062	Mexico	52407937.2663	21.038922490405103	4897052.412138142	2448526.206069071	7345578.618208131	15650979.50919288	11508073.168523692	19793885.84986492	2772079675.708767	1882847253.5198095	3661312097.896882
Mexico_City	ssp245	2063	Mexico	52407937.2663	21.05445793480474	4939237.955399423	2469618.9776997115	7408856.933099917	15785804.50545592	11607209.19518764	19964399.815727025	2795959691.1224017	1899066997.0681725	3692852385.1758432
Mexico_City	ssp245	2064	Mexico	52407937.2663	21.071111461024117	4984731.77807849	2492365.889039245	7477097.667118602	15931202.762738325	11714119.678483443	20148285.84699533	2821712427.790367	1916558727.1691136	3726866128.410773
Mexico_City	ssp245	2065	Mexico	52407937.2663	21.08866817067068	5032918.782156571	2516459.3910782854	7549378.173235861	16085208.427771872	11827359.138067052	20343057.717479624	2848989696.521869	1935085947.351376	3762893445.6915073
Mexico_City	ssp245	2066	Mexico	52407937.2663	21.106277347150897	5082086.488025653	2541043.2440128266	7623129.732039421	16242348.415729446	11942903.246859424	20541793.58460199	2876822112.160894	1953990233.474212	3799653990.84686
Mexico_City	ssp245	2067	Mexico	52407937.2663	21.123013518974343	5130371.2610812085	2565185.630540604	7695556.891622633	16396666.550414974	12056372.46354001	20736960.637292787	2904154725.0816603	1972555044.4427435	3835754405.7198286
Mexico_City	ssp245	2068	Mexico	52407937.2663	21.137834224546783	5174478.468144552	2587239.234072276	7761717.702217609	16537633.184189372	12160024.400138628	20915241.96824234	2929122538.7709293	1989513640.4899807	3868731437.050855
Mexico_City	ssp245	2069	Mexico	52407937.2663	21.150668659912025	5212954.927005847	2606477.4635029235	7819432.390509896	16660603.946710804	12250444.078463487	21070763.814960588	2950902948.82704	2004307293.6503367	3897498604.003199
Mexico_City	ssp245	2070	Mexico	52407937.2663	21.16221662015195	5246584.485642407	2623292.2428212035	7869876.728464554	16768084.016112816	12329473.54125852	21206694.49096905	2969939668.90952	2017237382.3620744	3922641955.456086
Mexico_City	ssp245	2071	Mexico	52407937.2663	21.17387948237744	5279918.47332796	2639959.23666398	7919877.7099928865	16874619.440755468	12407808.412319556	21341430.469194066	2988809074.8289094	2030053828.2320805	3947564321.425076
Mexico_City	ssp245	2072	Mexico	52407937.2663	21.18652003459753	5316072.489413062	2658036.244706531	7974108.734120544	16990167.676163465	12492770.35011989	21487565.00221066	3009274817.228684	2043954535.0574288	3974595099.399161
Mexico_City	ssp245	2073	Mexico	52407937.2663	21.20019346844666	5354739.893663837	2677369.9468319183	8032109.840496775	17113748.70014914	12583638.750109158	21643858.65019197	3031163315.944836	2058821604.0137968	4003505027.875102
Mexico_City	ssp245	2074	Mexico	52407937.2663	21.214485148212304	5394321.564427382	2697160.782213691	8091482.346642054	17240251.719909567	12676655.676403558	21803847.76341817	3053569354.4798555	2074040195.4877665	4033098513.471112
Mexico_City	ssp245	2075	Mexico	52407937.2663	21.228345666901696	5431862.025772108	2715931.012886054	8147793.038659102	17360231.03436716	12764875.760563545	21955586.308173507	3074819923.4246373	2088473970.867335	4061165875.981133
Mexico_City	ssp245	2076	Mexico	52407937.2663	21.240723632514413	5465421.616019163	2732710.8080095816	8198132.424029678	17467487.484796684	12843740.797644217	22091234.17195221	3093817036.426393	2101377157.7250707	4086256915.1269255
Mexico_City	ssp245	2077	Mexico	52407937.2663	21.251319408746244	5494575.87679889	2747287.938399445	8241863.815199352	17560664.50224872	12912253.310476372	22209075.69402394	3110320419.883625	2112586557.833069	4108054281.933409
Mexico_City	ssp245	2078	Mexico	52407937.2663	21.26062425161114	5519812.069969676	2759906.0349848378	8279718.104955562	17641319.375622667	12971558.364427816	22311080.386819903	3124605898.6357403	2122289516.4707143	4126922280.7998776
Mexico_City	ssp245	2079	Mexico	52407937.2663	21.26947883929589	5543219.118213581	2771609.5591067905	8314828.67732143	17716128.301810086	13026564.92780093	22405691.67582207	3137855951.3703494	2131289194.805713	4144422707.934327
Mexico_City	ssp245	2080	Mexico	52407937.2663	21.278991707383877	5567986.468418399	2783993.2342091994	8351979.70262849	17795284.753064606	13084768.200782456	22505801.30534945	3151876031.6850758	2140811889.9670072	4162940173.402368
Mexico_City	ssp245	2081	Mexico	52407937.2663	21.289308188397307	5594676.69135174	2797338.34567587	8392015.037028382	17880586.705559555	13147490.22467557	22613683.186445717	3166984594.6137195	2151073902.442376	4182895286.784352
Mexico_City	ssp245	2082	Mexico	52407937.2663	21.299707936504184	5621158.023681588	2810579.011840794	8431737.03552329	17965221.043685213	13209721.35565074	22720720.73172316	3181974910.615859	2161255599.4409714	4202694221.789964
Mexico_City	ssp245	2083	Mexico	52407937.2663	21.309067460538166	5644881.352981911	2822440.6764909555	8467322.029473735	18041040.80412941	13265471.179506462	22816610.42875524	3195404000.9051547	2170376883.360048	4220431118.449413
Mexico_City	ssp245	2084	Mexico	52407937.2663	21.317023297705443	5665890.47143667	2832945.235718335	8498835.707155919	18108185.946710967	13314842.607875263	22901529.28554964	3207296654.969584	2178454591.6736064	4236138718.264766
Mexico_City	ssp245	2085	Mexico	52407937.2663	21.32359528486761	5684234.330355986	2842117.165177993	8526351.495534891	18166812.91981715	13357950.676335623	22975675.16330138	3217680582.729525	2185507545.4666963	4249853619.991555
Mexico_City	ssp245	2086	Mexico	52407937.2663	21.32861954089234	5698928.383013156	2849464.191506578	8548392.574520642	18213775.11210945	13392481.70007997	23035068.524141688	3225998460.770567	2191157200.475506	4260839721.064819
Mexico_City	ssp245	2087	Mexico	52407937.2663	21.332364811054106	5710597.700950834	2855298.850475417	8565896.55142714	18251070.252238244	13419904.597233512	23082235.907245774	3232604124.006729	2195643887.8499284	4269564360.162713
Mexico_City	ssp245	2088	Mexico	52407937.2663	21.33577935876941	5721999.095893467	2860999.5479467334	8582998.643841121	18287509.11047492	13446697.875348628	23128320.345603857	3239058123.7876654	2200027562.6296425	4278088684.944909
Mexico_City	ssp245	2089	Mexico	52407937.2663	21.340041606456	5736423.788390578	2868211.894195289	8604635.682586797	18333610.427695688	13480595.902716834	23186624.952677168	3247223524.835952	2205573652.474148	4288873397.196922
Mexico_City	ssp245	2090	Mexico	52407937.2663	21.34709419083047	5759924.572812794	2879962.286406397	8639886.859220197	18408718.934709188	13535822.746109176	23281615.123312	3260526638.9089417	2214609371.041386	4306443906.775709
Mexico_City	ssp245	2091	Mexico	52407937.2663	21.35457700588207	5784912.889863761	2892456.4449318806	8677369.334796572	18488581.596003503	13594545.291178688	23382617.90083172	3274671802.1616454	2224217024.823633	4325126579.498964
Mexico_City	ssp245	2092	Mexico	52407937.2663	21.362187882864745	5810296.937921237	2905148.4689606186	8715445.406883046	18569709.013595704	13654197.80411392	23485220.22307998	3289040977.287023	2233976831.5697727	4344105123.003205
Mexico_City	ssp245	2093	Mexico	52407937.2663	21.36989642317049	5835994.3082393445	2917997.1541196723	8753991.462360037	18651837.809131622	13714586.62436204	23589088.993906666	3303587515.0780005	2243857106.2848573	4363317923.870396
Mexico_City	ssp245	2094	Mexico	52407937.2663	21.377670496139835	5861939.039047731	2930969.519523865	8792908.558572691	18734757.16879723	13775556.741761155	23693957.5958345	3318274076.4855123	2253832487.603107	4382715665.367221
Mexico_City	ssp245	2095	Mexico	52407937.2663	21.38548528517335	5888099.225951687	2944049.612975844	8832148.838927241	18818365.12614117	13837033.180984285	23799697.07129668	3333082601.354157	2263890708.736285	4402274493.970837
Mexico_City	ssp245	2096	Mexico	52407937.2663	21.393366795376465	5914590.76095197	2957295.380475985	8871886.141428282	18903032.071998134	13899288.288233154	23906775.855764557	3348078692.7921696	2274076328.5168123	4422081057.067419
Mexico_City	ssp245	2097	Mexico	52407937.2663	21.401359720578476	5941589.65613528	2970794.82806764	8912384.484201986	18989320.541005597	13962735.691915052	24015905.390100285	3363361986.1504555	2284457021.0978045	4442266951.201729
Mexico_City	ssp245	2098	Mexico	52407937.2663	21.409491407825016	5969182.439143913	2984591.2195719564	8953773.658717358	19077507.075503703	14027578.731984988	24127435.4190209	3378981462.222325	2295066055.131659	4462896869.312566
Athens	ssp245	2024	Greece	4047269.02875	17.889099114158153	245897.9276520232	122948.9638260116	368846.8914781436	785889.7767761073	577860.1299822755	993919.4235698376	256385243.86966988	174141550.29278162	338628937.4465115
Athens	ssp245	2025	Greece	4047269.02875	17.905008876873083	248411.78018959227	124205.89009479614	372617.6702842997	793924.049485977	583767.6834454243	1004080.4155262288	259006309.86261284	175921826.28891778	342090793.43615174
Athens	ssp245	2026	Greece	4047269.02875	17.921340842686607	251026.95404364585	125513.47702182292	376540.4310654504	802282.1451234398	589913.3420024518	1014650.948244545	261733018.43118617	177773856.65603235	345692180.20630944
Athens	ssp245	2027	Greece	4047269.02875	17.938135849954037	253755.12255587065	126877.56127793533	380632.6838337838	811001.3716886475	596324.5380062048	1025678.2053709652	264577540.77429545	179705908.29518548	349449173.2532812
Athens	ssp245	2028	Greece	4047269.02875	17.95535489007675	256593.3569069812	128296.6784534906	384890.0353604255	820072.3686746595	602994.3887312606	1037150.3486180016	267536823.16111597	181715907.05651143	353357739.2656787
Athens	ssp245	2029	Greece	4047269.02875	17.972977887576697	259546.2850611349	129773.14253056743	389319.4275916672	829509.9270553528	609933.7698935359	1049086.084217114	270615690.93425846	183807130.40100396	357424251.46749777
Athens	ssp245	2030	Greece	4047269.02875	17.990933606084663	262614.58335238235	131307.29167619118	393921.8750285416	839316.2083942067	617144.2708779924	1061488.1459103324	273814849.2727617	185980057.2991688	361649641.24633086
Athens	ssp245	2031	Greece	4047269.02875	18.00906078176785	265783.0002743784	132891.5001371892	398674.5004115322	849442.4688769048	624590.0506446795	1074294.8871090375	277118396.2077984	188223886.84274533	366012905.5728256
Athens	ssp245	2032	Greece	4047269.02875	18.027142845271143	269028.5045736472	134514.25228682358	403542.7568604313	859815.1006173617	632216.9857479591	1087413.2154866809	280502318.2245207	190522308.61292025	370482327.8360898
Athens	ssp245	2033	Greece	4047269.02875	18.04513158226252	272386.34868893464	136193.17434446732	408579.5230333729	870546.7704098386	640107.9194188989	1100985.6214007034	284003371.2451583	192900287.904822	375106454.5854685
Athens	ssp245	2034	Greece	4047269.02875	18.067309385012503	277100.30588397285	138550.15294198642	415650.4588259272	885612.5776051787	651185.7188272406	1120039.4363830497	288918374.2977733	196238647.93817472	381598100.65734273
Athens	ssp245	2035	Greece	4047269.02875	18.08980487169192	281905.9799858886	140952.9899929443	422858.9699788039	900971.512034892	662479.0529667321	1139463.971102953	293929005.89740515	199641960.6309669	388216051.16381794
Athens	ssp245	2036	Greece	4047269.02875	18.11228584197872	286650.0334388202	143325.0167194101	429975.0501582029	916133.5068704664	673627.5785811247	1158639.4351597345	298875388.7851161	203001634.4226669	394749143.14753467
Athens	ssp245	2037	Greece	4047269.02875	18.13495253336832	291316.61003374355	145658.30501687175	436974.9150505828	931047.885667844	684594.0335791952	1177501.7377564	303740990.49940777	206306440.1628324	401175540.8359575
Athens	ssp245	2038	Greece	4047269.02875	18.15872742196278	296146.9114846745	148073.45574233728	444220.36722697975	946485.5291050132	695945.2419888781	1197025.8162210567	308777299.7814154	209727193.60747597	407827405.955331
Athens	ssp245	2039	Greece	4047269.02875	18.18425155746341	301330.836590073	150665.4182950365	451996.25488507736	963053.3537418676	708127.4659865663	1217979.2414970803	314182314.4354238	213398378.48925003	414966250.381574
Athens	ssp245	2040	Greece	4047269.02875	18.211597664312414	306881.2766000681	153440.63830003404	460321.9149000712	980792.56001381	721171.0000100558	1240414.120017477	319969475.5112993	217329124.2152381	422609826.8073372
Athens	ssp245	2041	Greece	4047269.02875	18.24060479127888	312751.1541078898	156375.5770539449	469126.7311618029	999552.6885288088	734965.2121534357	1264140.164904094	326089697.7949839	221486091.20963788	430693304.3803057
Athens	ssp245	2042	Greece	4047269.02875	18.27026342079782	318686.6901264425	159343.34506322126	478030.0351896319	1018522.6616441028	748913.721797034	1288131.601491084	332278378.8633619	225689556.66361237	438867201.0630881
Athens	ssp245	2043	Greece	4047269.02875	18.29926914864399	324421.8410059014	162210.9205029507	486632.7615088204	1036852.2038548532	762391.3263637612	1311313.0813458562	338258128.5542172	229751112.1018717	446765145.0065392
Athens	ssp245	2044	Greece	4047269.02875	18.327307249400217	329915.0254510956	164957.5127255478	494872.5381766122	1054408.421341693	775300.3098099682	1333516.5328733292	343985592.16909873	233641310.2197013	454329874.11847305
Athens	ssp245	2045	Greece	4047269.02875	18.35522614930373	335290.84602377744	167645.42301188872	502936.2690356348	1071589.54389198	787933.4881557687	1355245.5996281134	349590686.4522724	237448392.84769064	461732980.05683047
Athens	ssp245	2046	Greece	4047269.02875	18.38314306853671	340513.2540510299	170256.62702551496	510769.8810765142	1088280.3599470945	800206.1470198164	1376354.5728742608	355035825.28869504	241146830.80855805	468924819.7688125
Athens	ssp245	2047	Greece	4047269.02875	18.41059988736245	345581.3903338698	172790.6951669349	518372.0855007772	1104478.1235070445	812116.2672844834	1396839.9797294834	360320112.8353507	244736015.6293352	475904210.0413468
Athens	ssp245	2048	Greece	4047269.02875	18.437132314429903	350501.5746933822	175250.7873466911	525752.3620400379	1120203.0327200417	823678.7005293461	1416727.3649106529	365450138.4477735	248220422.92090133	482679853.97463095
Athens	ssp245	2049	Greece	4047269.02875	18.461832288946862	355174.9514013933	177587.47570069664	532762.4271020516	1135139.144678833	834661.1357931677	1435617.1535644191	370322830.29360765	251530044.4081788	489115616.17902434
Athens	ssp245	2050	Greece	4047269.02875	18.484394236193918	359578.532830667	179789.2664153335	539367.7992459732	1149212.9909268266	845009.5521519773	1453416.4297015723	374914220.3448634	254648600.567876	495179840.1218307
Athens	ssp245	2051	Greece	4047269.02875	18.505265653757323	363825.4343824547	181912.71719122736	545738.1515736451	1162786.088286318	854989.7707986621	1470582.405773885	379342248.2686535	257656198.18055487	501028298.3567233
Athens	ssp245	2052	Greece	4047269.02875	18.52480670123616	367988.4667261643	183994.2333630821	551982.7000892223	1176091.139656839	864772.8968063921	1487409.38250716	383682830.0412285	260604400.7667849	506761259.31564015
Athens	ssp245	2053	Greece	4047269.02875	18.54291822094204	371899.72004778526	185949.86002389263	557849.5800716432	1188591.505272702	873964.34211218	1503218.6684331438	387760894.6523148	263374296.89204496	512147492.41255856
Athens	ssp245	2054	Greece	4047269.02875	18.55978446076295	375513.6841092454	187756.8420546227	563270.5261638341	1200141.7344131367	882457.1576566213	1517826.311169568	391528990.8948516	265933656.82799533	517124324.96169055
Athens	ssp245	2055	Greece	4047269.02875	18.57634624751869	378951.3219196115	189475.6609598057	568426.9828793858	1211128.4248550672	890535.606510979	1531721.2431990737	395113240.7369007	268368144.9237606	521858336.5500134
Athens	ssp245	2056	Greece	4047269.02875	18.593741702036983	382440.99410751153	191220.49705375577	573661.4911612375	1222281.4171676068	898736.3361525468	1545826.498182575	398751744.1739292	270839483.0542504	526664005.2935848
Athens	ssp245	2057	Greece	4047269.02875	18.61310858745075	386242.7685452359	193121.384272618	579364.1528178209	1234431.8882705602	907670.5060811944	1561193.2704598445	402715660.72930586	273531847.7308057	531899473.7277837
Athens	ssp245	2058	Greece	4047269.02875	18.634562945637867	390414.1664472121	195207.08322360605	585621.2496707882	1247763.6759652924	917473.2911508478	1578054.0607796365	407064964.84336746	276485974.69102186	537643954.9956887
Athens	ssp245	2059	Greece	4047269.02875	18.65809008267446	394954.06716018537	197477.03358009268	592431.1007402466	1262273.1986439426	928142.0578263282	1596404.3394614782	411798488.06803817	279701070.3035848	543895905.8324662
Athens	ssp245	2060	Greece	4047269.02875	18.68317802575268	399787.4423091209	199893.72115456045	599681.1634636483	1277720.6656199398	939500.4894263288	1615940.8418134626	416838002.1383896	283124000.49912995	550552003.7776268
Athens	ssp245	2061	Greece	4047269.02875	18.70862222122372	404796.7662880685	202398.38314403425	607195.1494320715	1293730.465056656	951272.4007768529	1636188.529336368	422060969.091498	286671535.2504074	557450402.9325682
Athens	ssp245	2062	Greece	4047269.02875	18.73308642754684	409736.080073108	204868.040036554	614604.1201096321	1309516.5119136418	962879.7881716952	1656153.2356555064	427210939.98152506	290169489.73958105	564252390.2234455
Athens	ssp245	2063	Greece	4047269.02875	18.75610242767157	414403.3373671243	207201.6686835621	621605.0060506532	1324433.0662253215	973847.8428126364	1675018.289637925	432077251.4260922	293474777.54154074	570679725.3106233
Athens	ssp245	2064	Greece	4047269.02875	18.77750509606976	418666.7844692748	209333.39223463737	628000.1767038769	1338059.0431637869	983866.9435026814	1692251.142824803	436522530.5524666	296494092.4867642	576550968.6181436
Athens	ssp245	2065	Greece	4047269.02875	18.796515948625125	422369.9848503923	211184.99242519616	633554.977275557	1349894.4715818462	992569.4643983162	1707219.47876529	440383668.9600847	299116648.3641986	581650689.5559493
Athens	ssp245	2066	Greece	4047269.02875	18.81273319142525	425417.2383779548	212708.6191889774	638125.8575669006	1359633.4938559365	999730.510188084	1719536.4775236975	443560884.9954413	301274671.6484625	585847098.3424001
Athens	ssp245	2067	Greece	4047269.02875	18.82595726936036	427797.7104118695	213898.85520593476	641696.5656177702	1367241.4824763176	1005324.6194677872	1729158.345484774	446042881.9311932	302960489.39557594	589125274.4667872
Athens	ssp245	2068	Greece	4047269.02875	18.83634164287165	429605.7879001287	214802.89395006435	644408.6818501644	1373020.0981288045	1009573.6015651874	1736466.5946923164	447928072.2302267	304240945.1515936	591615199.3088375
Athens	ssp245	2069	Greece	4047269.02875	18.844433366297004	431027.7944463794	215513.8972231897	646541.6916695348	1377564.8310506225	1012915.3169488808	1742214.345152253	449410726.0233126	305247990.7450864	593573461.3015167
Athens	ssp245	2070	Greece	4047269.02875	18.85104673557724	432266.77735751023	216133.38867875512	648400.1660362339	1381524.6204346109	1015826.9267900484	1747222.3140790605	450702550.39472187	306125421.5025978	595279679.2868277
Athens	ssp245	2071	Greece	4047269.02875	18.858121613651097	433619.879231629	216809.9396158145	650429.8188474157	1385849.1340242708	1019006.7161942156	1752691.551854248	452113360.79596496	307083669.7493927	597143051.8425177
Athens	ssp245	2072	Greece	4047269.02875	18.867482001595768	435411.04793300666	217705.52396650333	653116.5718994784	1391573.709193873	1023215.9626424664	1759931.4557452062	453980921.1642068	308352150.9337266	599609691.3946577
Athens	ssp245	2073	Greece	4047269.02875	18.88001774798836	437822.51374040527	218911.25687020263	656733.7706105765	1399280.7539143283	1028882.9072898465	1769678.6005387236	456495233.7288449	310059918.0474603	602930549.410198
Athens	ssp245	2074	Greece	4047269.02875	18.895107778485443	440718.0240608314	220359.0120304157	661077.0360912082	1408534.8048984022	1035687.3565428304	1781382.2532538772	459514234.85145134	312110478.86715066	606917990.8357232
Athens	ssp245	2075	Greece	4047269.02875	18.91132808467419	443790.0649447791	221895.03247238955	665685.0974171379	1418353.0475635007	1042906.6526201156	1793799.4425068048	462717295.4007199	314286056.2182985	611148534.583113
Athens	ssp245	2076	Greece	4047269.02875	18.928199080961225	447013.85962342814	223506.92981171407	670520.7894351054	1428656.295356463	1050482.5701149465	1806830.020597888	466078581.9018394	316569103.5319787	615588060.27168
Athens	ssp245	2077	Greece	4047269.02875	18.945602845891667	450459.8951371767	225229.94756858837	675689.8427057319	1439669.8248584103	1058580.7535722563	1820758.8961444695	469671587.6014527	319009538.76646096	620333636.436417
Athens	ssp245	2078	Greece	4047269.02875	18.963508907311585	454110.25109213486	227055.12554606743	681165.376638173	1451336.3624904556	1067159.0900664143	1835513.6349144157	473477627.8176484	321594670.94381225	625360584.6914612
Athens	ssp245	2079	Greece	4047269.02875	18.981754215600183	457850.0616660795	228925.03083303972	686775.0924990883	1463288.7970847858	1075947.6449151835	1850629.9492543032	477376937.808516	324243153.6592476	630510721.9577587
Athens	ssp245	2080	Greece	4047269.02875	19.000299844232146	461608.4254553439	230804.21272767195	692412.6381829845	1475300.527755272	1084779.7998199528	1865821.2556905064	481295592.29195136	326904775.5081018	635686409.0757765
Athens	ssp245	2081	Greece	4047269.02875	19.019188843020466	465404.0548909144	232702.0274454572	698106.0823363408	1487431.359431355	1093699.528993543	1881163.1898690804	485253101.7665927	329592788.3781509	640913415.1550099
Athens	ssp245	2082	Greece	4047269.02875	19.037490079200698	468997.1921878586	234498.5960939293	703495.7882817583	1498915.0262323886	1102143.4016413682	1895686.6508233289	488999483.0026214	332137399.08422625	645861566.9209962
Athens	ssp245	2083	Greece	4047269.02875	19.05367874144173	472015.8544944332	236007.9272472166	708023.7817416177	1508562.670964195	1109237.2580618036	1907888.083866496	492146888.4282024	334275174.4566997	650018602.3996812
Athens	ssp245	2084	Greece	4047269.02875	19.067204843167527	474386.58492536086	237193.29246268043	711579.8773880125	1516139.525421445	1114808.4745744967	1917470.576268312	494618728.2907292	335954093.33377206	653283363.2476611
Athens	ssp245	2085	Greece	4047269.02875	19.078546206085846	476299.68854448106	238149.84427224053	714449.5328166928	1522253.8045881533	1119304.2680794194	1925203.3410967952	496613423.9866971	337308927.1596827	655917920.8136922
Athens	ssp245	2086	Greece	4047269.02875	19.088740225097688	478029.6382829373	239014.81914146864	717044.4574243737	1527782.72395227	1123369.6499648043	1932195.797939649	498417154.4606085	338534053.91150135	658300255.0096874
Athens	ssp245	2087	Greece	4047269.02875	19.098246755362283	479680.9598496793	239840.4799248397	719521.4397744862	1533060.347679567	1127250.2556466367	1938870.4397124024	500138903.3449425	339703497.267165	660574309.4226973
Athens	ssp245	2088	Greece	4047269.02875	19.10701777340521	481244.0901867754	240622.0450933877	721866.1352801303	1538056.1122369263	1130923.6119388118	1945188.6125349484	501768699.7263248	340810484.7998003	662726914.6528237
Athens	ssp245	2089	Greece	4047269.02875	19.115840355790844	482832.4347388225	241416.2173694113	724248.652108202	1543132.4614252686	1134656.2216361223	1951608.7012143205	503424785.68529874	341935328.6947197	664914242.6758513
Athens	ssp245	2090	Greece	4047269.02875	19.125586709754664	484532.2679884445	242266.13399422227	726798.4019826308	1548565.1284910468	1138650.8297727297	1958479.427209288	505197115.2303337	343139127.36091584	667255103.0997334
Athens	ssp245	2091	Greece	4047269.02875	19.13581609633988	486269.2752623999	243134.63763119996	729403.9128935856	1554116.6037386304	1142732.796866509	1965500.410610636	507008204.2370201	344369252.16288644	669647156.3111277
Athens	ssp245	2092	Greece	4047269.02875	19.14623607289054	488034.3398385385	244017.16991926925	732051.5097577524	1559757.750123932	1146880.6986204567	1972634.801627234	508848547.163533	345619246.76262754	672077847.5643789
Athens	ssp245	2093	Greece	4047269.02875	19.156722193786003	489832.231226066	244916.11561303295	734748.3468391355	1565503.8109985257	1151105.7433812076	1979901.8786157195	510723116.934207	346892488.86139184	674553745.0070081
Athens	ssp245	2094	Greece	4047269.02875	19.16722346136148	491659.89899950766	245829.94949975383	737489.8484993313	1571345.0372025643	1155400.7626488302	1987289.3117562192	512628733.0257425	348186818.18955326	677070647.8618584
Athens	ssp245	2095	Greece	4047269.02875	19.17772136847244	493508.3496158368	246754.1748079184	740262.5244238612	1577252.6853724043	1159744.6215973434	1994760.7491474927	514556018.3289889	349495865.6428763	679616171.0150424
Athens	ssp245	2096	Greece	4047269.02875	19.18818534095442	495360.51633236464	247680.25816618232	743040.7744985244	1583172.2101981277	1164097.2133808604	2002247.2070153253	516487178.22041935	350807544.78743434	682166811.6534911
Athens	ssp245	2097	Greece	4047269.02875	19.198627596085608	497215.1545946756	248607.5772973378	745822.7318920963	1589099.6340844524	1168455.6132975968	2009743.6548715655	518420915.0669523	352120974.24706423	684720855.8867664
Athens	ssp245	2098	Greece	4047269.02875	19.20910726338543	499082.7047118807	249541.35235594035	748624.0570679274	1595068.3242595368	1172844.3560728864	2017292.2924459404	520368114.44700336	353443547.7058668	687292681.1880593
Madrid	ssp245	2024	Spain	19846873.95375	14.59595080140164	760985.9381340435	380492.96906702174	1141478.9072007274	2432111.0582760097	1788316.9546148018	3075905.161936921	926128053.0135828	629043124.66373	1223212981.363585
Madrid	ssp245	2025	Spain	19846873.95375	14.624378034406224	772699.5088810857	386349.7544405428	1159049.2633215766	2469547.6303837504	1815843.8458704932	3123251.414898284	940383594.3136928	638725749.2361271	1242041439.3916714
Madrid	ssp245	2026	Spain	19846873.95375	14.652974060555424	784459.1846993103	392229.5923496552	1176688.7770489256	2507131.5542987986	1843479.084043228	3170784.024554743	954695245.9802192	648446484.9961416	1260944006.9644
Madrid	ssp245	2027	Spain	19846873.95375	14.68181634524836	796310.4309504803	398155.21547524014	1194465.646425596	2545008.137317435	1871329.5127337268	3218686.7619022457	969118339.8461004	658242914.3377763	1279993765.354357
Madrid	ssp245	2028	Spain	19846873.95375	14.710925092069033	808277.4421836864	404138.7210918432	1212416.1632754065	2583254.70521857	1899451.989131561	3267057.4213064387	983682320.9375154	668135036.8617988	1299229605.013324
Madrid	ssp245	2029	Spain	19846873.95375	14.740365309405592	820415.6163310162	410207.8081655081	1230623.424496557	2622048.3097937293	1927976.69837795	3316119.921210329	998454609.1322404	678168645.3829633	1318740572.881519
Madrid	ssp245	2030	Spain	19846873.95375	14.770089519487476	832727.5355704731	416363.7677852365	1249091.3033557157	2661397.2036830336	1956909.7085905715	3365884.698776078	1013438346.968534	688345874.3709145	1338530819.5662158
Madrid	ssp245	2031	Spain	19846873.95375	14.799859117718734	845116.5480177964	422558.2740088982	1267674.822026695	2700992.487464711	1986023.887841794	3415961.0870881663	1028515908.06608	698586829.8351706	1358444986.2970395
Madrid	ssp245	2032	Spain	19846873.95375	14.8292955501864	857427.0097756122	428713.5048878061	1286140.514663414	2740336.723242661	2014953.47297266	3465719.973513245	1043497872.131568	708762854.0455322	1378232890.217666
Madrid	ssp245	2033	Spain	19846873.95375	14.857774795024085	869321.1369252218	434660.5684626109	1303981.705387825	2778350.353612807	2042904.6717742437	3513796.035451972	1057973152.5110952	718594729.4224752	1397351575.5997753
Madrid	ssp245	2034	Spain	19846873.95375	14.886216209475004	880976.6750386537	440488.3375193268	1321465.012557975	2815601.45342334	2070295.186340815	3560907.7205064697	1072158067.473246	728229383.2933363	1416086751.6532147
Madrid	ssp245	2035	Spain	19846873.95375	14.913557888729793	891949.8393872245	445974.91969361226	1337924.7590808298	2850671.6866813786	2096082.1225599577	3605261.2508034	1085512526.240856	737299976.116908	1433725076.3648674
Madrid	ssp245	2036	Spain	19846873.95375	14.94048999696063	902791.6675552892	451395.83377764456	1354187.5013329214	2885322.169506517	2121560.4187549213	3649083.9202587153	1098707147.4673977	746262004.3570518	1451152290.5777986
Madrid	ssp245	2037	Spain	19846873.95375	14.96793857870107	914065.9681536508	457032.98407682544	1371098.9522304663	2921354.834218867	2148055.025161061	3694654.6432772926	1112428092.282549	755581521.2119699	1469274663.353217
Madrid	ssp245	2038	Spain	19846873.95375	14.99691829260218	926242.4195102534	463121.2097551267	1389363.6292653657	2960270.772754569	2176669.685849072	3743871.85966068	1127246964.251675	765646770.2853649	1488847158.2180512
Madrid	ssp245	2039	Spain	19846873.95375	15.02684013406823	938830.110880746	469415.05544037296	1408245.1663211149	3000501.034374682	2206250.760569763	3794751.308180238	1142566319.7308078	776051956.9191947	1509080682.542494
Madrid	ssp245	2040	Spain	19846873.95375	15.056931402709994	951369.6619350436	475684.8309675218	1427054.492902567	3040577.4395442363	2235718.7055473523	3845436.173541717	1157827087.928521	786417349.9991533	1529236825.8579755
Madrid	ssp245	2041	Spain	19846873.95375	15.08742524243513	964134.4887973146	482067.2443986573	1446201.7331959612	3081373.8261960293	2265716.048673674	3897031.603718992	1173362019.20203	796968959.6582321	1549755078.7459002
Madrid	ssp245	2042	Spain	19846873.95375	15.11832700700229	977301.5510036	488650.7755018	1465952.3265054002	3123455.757007327	2296658.6448584534	3950252.8691567904	1189386475.205668	807853063.4738617	1570919886.93758
Madrid	ssp245	2043	Spain	19846873.95375	15.14862894599448	990571.0169799516	495285.5084899758	1485856.52546993	3165864.9702676944	2327841.889902908	4003888.0506332153	1205535557.6964126	818821815.88057	1592249299.5123122
Madrid	ssp245	2044	Spain	19846873.95375	15.177892356359994	1003312.5407339808	501656.2703669904	1504968.8111009663	3206586.880185561	2357784.470724814	4055389.2896470176	1221042128.837112	829354162.8183779	1612730094.855928
Madrid	ssp245	2045	Spain	19846873.95375	15.2066308034044	1015199.5366685996	507599.7683342998	1522799.3050028936	3244577.719192654	2385718.9111711783	4103436.527214746	1235508730.4514637	839180143.4191456	1631837317.483852
Madrid	ssp245	2046	Spain	19846873.95375	15.235354914369324	1026144.582190366	513072.291095183	1539216.873285551	3279558.0846801912	2411439.768147354	4147676.401213671	1248828968.305101	848227492.7716094	1649430443.8386638
Madrid	ssp245	2047	Spain	19846873.95375	15.264405482278336	1036719.2001572512	518359.6000786256	1555078.8002358547	3313354.563702351	2436290.1203694977	4190419.007035797	1261698391.8493109	856968640.7937669	1666428142.904927
Madrid	ssp245	2048	Spain	19846873.95375	15.294516477632886	1047682.5113737812	523841.2556868906	1571523.7670606608	3348393.3063503923	2462053.9017283428	4234732.710973067	1275040859.249504	866031088.8611048	1684050629.637956
Madrid	ssp245	2049	Spain	19846873.95375	15.324979656752747	1058906.4490807117	529453.2245403558	1588359.6736210722	3384265.0112617617	2488430.1553396657	4280099.867184506	1288700511.8853593	875308974.945978	1702092048.824776
Madrid	ssp245	2050	Spain	19846873.95375	15.35378742997975	1069623.31842714	534811.6592135701	1604434.977640701	3418516.125692919	2513614.798303749	4323417.453082731	1301743056.8850002	884167710.2293315	1719318403.5406945
Madrid	ssp245	2051	Spain	19846873.95375	15.37947358812012	1079072.6858493038	539536.3429246519	1618609.0287739458	3448716.3039741777	2535820.811745813	4361611.796203142	1313243038.4409654	891978708.1879972	1734507368.6940062
Madrid	ssp245	2052	Spain	19846873.95375	15.401617631918796	1086864.2171344932	543432.1085672466	1630296.3257017375	3473618.0379616586	2554130.9102660385	4393105.165657892	1322725415.6276655	898419312.33054	1747031518.9248445
Madrid	ssp245	2053	Spain	19846873.95375	15.421673083447065	1093634.8315010366	546817.4157505183	1640452.247251549	3495256.921477125	2570041.8540274063	4420471.988927441	1330965325.9686787	904016010.2504244	1757914641.686967
Madrid	ssp245	2054	Spain	19846873.95375	15.441545152332642	1100058.4656299674	550029.2328149837	1650087.698444942	3515786.8561531818	2585137.394230395	4446436.31807656	1338782957.6369925	909325888.7667996	1768240026.5072317
Madrid	ssp245	2055	Spain	19846873.95375	15.462440859245602	1106667.9559727076	553333.9779863538	1660001.9339590524	3536910.787288578	2600669.6965358383	4473151.8780419165	1346826778.311977	914789398.9964747	1778864157.6275306
Madrid	ssp245	2056	Spain	19846873.95375	15.483663153523096	1113550.829554756	556775.414777378	1670326.2443321208	3558908.4512568056	2616844.449453656	4500972.453060558	1355203309.3229342	920478892.1759882	1789927726.4699335
Madrid	ssp245	2057	Spain	19846873.95375	15.504691266950006	1120880.513234302	560440.256617151	1681320.7698514434	3582334.120296627	2634069.20610059	4530599.034493285	1364123613.0173628	926537725.714864	1801709500.3199184
Madrid	ssp245	2058	Spain	19846873.95375	15.526046601213045	1129080.662048878	564540.331024439	1693620.9930733105	3608541.7959080255	2653339.555814848	4563744.036001806	1374103282.1222749	933316099.6302608	1814890464.6143465
Madrid	ssp245	2059	Spain	19846873.95375	15.547599382060886	1137946.5750699432	568973.2875349716	1706919.862604909	3636877.253923338	2674174.4514143467	4599580.056432941	1384893193.4109397	940644804.8668436	1829141581.955092
Madrid	ssp245	2060	Spain	19846873.95375	15.56851700017126	1146844.7465150729	573422.3732575364	1720267.1197726058	3665315.809861987	2695085.1543104	4635546.465414163	1395722363.5478675	948000175.4317265	1843444551.6640692
Madrid	ssp245	2061	Spain	19846873.95375	15.588156311939704	1155133.6115398074	577566.8057699037	1732700.417309709	3691807.022481041	2714563.987118544	4669050.0578441685	1405810001.2325778	954851883.582687	1856768118.8825257
Madrid	ssp245	2062	Spain	19846873.95375	15.608021509376025	1163215.4393641958	581607.7196820979	1744823.1590462865	3717636.5442077657	2733556.282505843	4701716.80591032	1415645672.4226854	961532451.4787444	1869758893.366717
Madrid	ssp245	2063	Spain	19846873.95375	15.629616406801007	1172032.7022841163	586016.3511420583	1758049.053426169	3745816.5164998416	2754276.850367659	4737356.182632634	1426376376.016194	968820941.7650828	1883931810.2673776
Madrid	ssp245	2064	Spain	19846873.95375	15.653256771742228	1182130.867086065	591065.4335430325	1773196.3006290908	3778090.251206868	2778007.5376522425	4778172.964762124	1438665950.945758	977168245.9951228	1900163655.8964632
Madrid	ssp245	2065	Spain	19846873.95375	15.67832310095901	1193239.1503539532	596619.5751769766	1789858.7255309296	3813592.324531044	2804112.003331775	4823072.645730942	1452184850.8881776	986350530.2744086	1918019171.5020049
Madrid	ssp245	2066	Spain	19846873.95375	15.703093884175583	1203966.5392011553	601983.2696005777	1805949.8088017355	3847877.0592867057	2829321.3671227177	4866432.751451339	1465240198.2331424	995217961.145047	1935262435.3213167
Madrid	ssp245	2067	Spain	19846873.95375	15.725471972432135	1213211.0645006157	606605.5322503077	1819816.5967509176	3877422.5621437775	2851046.0015764376	4903799.122711759	1476490884.7275927	1002859633.3350208	1950122136.1202304
Madrid	ssp245	2068	Spain	19846873.95375	15.745224940202258	1221356.886569176	610678.443284588	1832035.3298537491	3903456.609474858	2870188.68343754	4936724.535512833	1486404437.599603	1009593099.8949035	1963215775.304388
Madrid	ssp245	2069	Spain	19846873.95375	15.763927644639898	1229457.14508384	614728.57254192	1844185.717625756	3929345.0356877646	2889224.290947017	4969465.780429131	1496262539.1375842	1016288902.8937542	1976236175.3814733
Madrid	ssp245	2070	Spain	19846873.95375	15.783054074138422	1238240.0029686552	619120.0014843276	1857360.004453	3957415.049487657	2909864.0069763656	5004966.091999614	1506951371.4341712	1023548953.428858	1990353789.439561
Madrid	ssp245	2071	Spain	19846873.95375	15.802821796865782	1247663.201442694	623831.600721347	1871494.8021640475	3987531.5918106847	2932008.5233903043	5043054.660231679	1518419505.0994315	1031338319.7172446	2005500690.4817016
Madrid	ssp245	2072	Spain	19846873.95375	15.822486363212724	1257108.818954653	628554.4094773267	1885663.2284319743	4017719.785378905	2954205.7245434253	5081233.846214959	1529914922.9744773	1039146217.9402684	2020683628.0087304
Madrid	ssp245	2073	Spain	19846873.95375	15.840701014996467	1265751.5140665104	632875.7570332552	1898627.271099761	4045341.838956378	2974516.058056276	5116167.619857085	1540433175.6722145	1046290407.6896864	2034575943.6548116
Madrid	ssp245	2074	Spain	19846873.95375	15.857013261019596	1273017.2089999798	636508.6044999899	1909525.813499965	4068562.999963748	2991590.4411499444	5145535.5587781705	1549275604.375998	1052296347.1095688	2046254861.6425152
Madrid	ssp245	2075	Spain	19846873.95375	15.872774980423474	1279296.0808684567	639648.0404342284	1918944.1213026869	4088630.274455412	3006345.790040866	5170914.758870555	1556917058.819863	1057486562.8305024	2056347554.8093207
Madrid	ssp245	2076	Spain	19846873.95375	15.889057671553566	1285261.931241827	642630.9656209137	1927892.8968627327	4107697.1322486927	3020365.5384182804	5195028.726079718	1564177562.745087	1062418029.9865708	2065937095.503684
Madrid	ssp245	2077	Spain	19846873.95375	15.905367334536866	1291117.6428788106	645558.8214394053	1936676.4643182184	4126411.986640499	3034126.4607652025	5218697.512516424	1571304026.6462135	1067258454.7049164	2075349598.5875795
Madrid	ssp245	2078	Spain	19846873.95375	15.92209130625002	1297048.5415835008	648524.2707917504	1945572.812375244	4145367.138900675	3048064.0727212243	5242670.205080763	1578521994.0155735	1072161030.2537006	2084882957.777524
Madrid	ssp245	2079	Spain	19846873.95375	15.940491060107076	1303421.9180268697	651710.9590134348	1955132.8770403056	4165736.450013693	3063041.507363143	5268431.392664866	1586278461.541238	1077429364.964887	2095127558.1176665
Madrid	ssp245	2080	Spain	19846873.95375	15.961477886778578	1310197.8296074567	655098.9148037283	1965296.7444111807	4187392.2634252473	3078964.899577516	5295819.627273595	1594524818.648587	1083030441.646474	2106019195.6507692
Madrid	ssp245	2081	Spain	19846873.95375	15.983969507787965	1316803.2158316106	658401.6079158053	1975204.8237474104	4208503.077797638	3094487.557204276	5322518.59839162	1602563644.5672112	1088490559.346206	2116636729.7882876
Madrid	ssp245	2082	Spain	19846873.95375	16.006980762754484	1322667.3058436608	661333.6529218304	1984000.9587654877	4227244.709476153	3108268.168732597	5346221.250220329	1609700305.040696	1093337909.7631333	2126062700.3183272
Madrid	ssp245	2083	Spain	19846873.95375	16.029691996193858	1327712.2146930168	663856.1073465084	1991568.3220395169	4243368.238158681	3120123.704528582	5366612.771789409	1615840013.2483666	1097508111.9537597	2134171914.543048
Madrid	ssp245	2084	Spain	19846873.95375	16.05019852107193	1331837.2570076184	665918.6285038092	1997755.8855114195	4256551.87339616	3129817.5539678917	5383286.192825041	1620860234.0119631	1100917937.7822258	2140802530.2417696
Madrid	ssp245	2085	Spain	19846873.95375	16.06745726408972	1335430.2819342774	667715.1409671387	2003145.422901417	4268035.181061759	3138261.162545539	5397809.199578604	1625232983.905238	1103887989.5448172	2146577978.2657323
Madrid	ssp245	2086	Spain	19846873.95375	16.081680637292003	1338924.1200677778	669462.0600338889	2008386.1801016596	4279201.487736425	3146471.682159264	5411931.293314204	1629485022.4068332	1106776051.9207802	2152193992.8929505
Madrid	ssp245	2087	Spain	19846873.95375	16.092869820597414	1342075.1044638664	671037.5522319332	2013112.656695787	4289272.033866327	3153876.4954900797	5424667.572243178	1633319804.2307744	1109380705.9241705	2157258902.537437
Madrid	ssp245	2088	Spain	19846873.95375	16.101137844375966	1344595.9493521934	672297.9746760967	2016893.9240282867	4297328.654129411	3159800.480977655	5434856.8272818215	1636387699.5116036	1111464476.551048	2161310922.4722266
Madrid	ssp245	2089	Spain	19846873.95375	16.106756937789353	1346319.942004276	673159.971002138	2019479.9130064065	4302838.534645472	3163851.8637100407	5441825.20558154	1638485817.069717	1112889556.398674	2164082077.740842
Madrid	ssp245	2090	Spain	19846873.95375	16.107795286104796	1348058.1963587345	674029.0981793671	2022087.2945380912	4308393.9955623	3167936.761443016	5448851.229682254	1640601291.2726767	1114326425.1971583	2166876157.3482776
Madrid	ssp245	2091	Spain	19846873.95375	16.110141753343655	1350765.103853155	675382.5519265775	2026147.6557797056	4317045.271914502	3174297.994054856	5459792.549774622	1643895626.7418168	1116563998.1444774	2171227255.339169
Madrid	ssp245	2092	Spain	19846873.95375	16.112503707209804	1353782.217178065	676891.1085890325	2030673.3257670363	4326687.96610077	3181388.2103683306	5471987.721834051	1647567486.035456	1119057992.1832674	2176076979.8876595
Madrid	ssp245	2093	Spain	19846873.95375	16.114398619521154	1356858.6151420274	678429.3075710137	2035287.9227130355	4336520.133993926	3188617.745583881	5484422.52240505	1651311495.371318	1121600991.8513544	2181021998.8913145
Madrid	ssp245	2094	Spain	19846873.95375	16.115757169369253	1359918.6790243965	679959.3395121982	2039878.018536278	4346300.098161411	3195808.895707024	5496791.30061635	1655035625.9539697	1124130489.5063803	2185940762.4015737
Madrid	ssp245	2095	Spain	19846873.95375	16.116672763758604	1362977.182816075	681488.5914080375	2044465.774223484	4356075.076279479	3202996.37961767	5509153.772942181	1658757857.8898387	1126658697.5657578	2190857018.214127
Madrid	ssp245	2096	Spain	19846873.95375	16.11731829748086	1366094.761526435	683047.3807632175	2049142.1422893545	4366038.857837644	3210322.6895865835	5521755.026089986	1662551984.6358886	1129235737.8962488	2195868231.375909
Madrid	ssp245	2097	Spain	19846873.95375	16.117953903808537	1369369.5340897478	684684.7670448739	2054054.30113518	4376505.030951154	3218018.405110726	5534991.65679339	1666537417.988202	1131942717.1752863	2201132118.801734
Madrid	ssp245	2098	Spain	19846873.95375	16.11881366208086	1372893.7599886544	686446.8799943272	2059340.639983636	4387768.456923363	3226300.3359736865	5549236.577874272	1670826438.7264616	1134855898.5629206	2206796978.889924
Luxembourg	ssp245	2024	Luxembourg	288173.3667	11.447595650755726	24663.29478889168	12331.64739444584	36994.942183338215	78823.8901453027	57958.742753882325	99689.03753668582	75310264.22205758	51152109.8743621	99468418.56973942
Luxembourg	ssp245	2025	Luxembourg	288173.3667	11.466136316218922	24895.251683587827	12447.625841793912	37342.87752538703	79565.22438077079	58503.84145642953	100626.60730506112	76018553.0041138	51633192.57905167	100403913.4291881
Luxembourg	ssp245	2026	Luxembourg	288173.3667	11.48508482974083	25132.15818612872	12566.07909306436	37698.23727918898	80322.37756285969	59060.57173737596	101584.18338831772	76741955.59305285	52124540.85799938	101359370.3280972
Luxembourg	ssp245	2027	Luxembourg	288173.3667	11.504384767006403	25373.17909837954	12686.58954918977	38059.76864756731	81092.68039842296	59626.97088117502	102558.38991563536	77477921.68112804	52624422.495519385	102331420.86674586
Luxembourg	ssp245	2028	Luxembourg	288173.3667	11.523873040930486	25616.26357496123	12808.131787480615	38424.39536244204	81869.57838557522	60198.21940114397	103540.9373699925	78220188.93764523	53128584.00197101	103311793.87331712
Luxembourg	ssp245	2029	Luxembourg	288173.3667	11.543326025947133	25858.728034226828	12929.364017113414	38788.092051340376	82644.4947973813	60768.01088041667	104520.97871433118	78960562.94882649	53631459.58153267	104289666.3161166
Luxembourg	ssp245	2030	Luxembourg	288173.3667	11.562534731926908	26098.210179399117	13049.105089699557	39147.31526909692	83409.87973334992	61330.79392156976	105488.96554511374	79691830.35586472	54128149.78889052	105255510.92283703
Luxembourg	ssp245	2031	Luxembourg	288173.3667	11.581325383716043	26332.958118840423	13166.479059420211	39499.437178258704	84160.134147806	61882.45157925868	106437.81671633614	80408641.69418032	54615021.16977748	106202262.21858226
Luxembourg	ssp245	2032	Luxembourg	288173.3667	11.599700907464534	26563.34701701302	13281.67350850651	39845.02052551775	84896.45706636638	62423.865489964366	107369.04864274916	81112142.54204872	55092851.82192827	107131433.2621675
Luxembourg	ssp245	2033	Luxembourg	288173.3667	11.618241305954973	26796.608526848417	13398.304263424208	40194.912790270944	85641.96085180022	62972.03003807756	108311.89166550484	81824415.01370764	55576640.32150613	108072189.705908
Luxembourg	ssp245	2034	Luxembourg	288173.3667	11.633469959732874	26979.037428612686	13489.518714306343	40468.556142917216	86225.00362183788	63400.73795722299	109049.2692864356	82381468.2748877	55955001.09232672	108807935.45744789
Luxembourg	ssp245	2035	Luxembourg	288173.3667	11.647495322619722	27144.070195475528	13572.035097737764	40716.10529321169	86752.44834473176	63788.56495935112	109716.33173009504	82885401.80786179	56297281.97149157	109473521.64423136
Luxembourg	ssp245	2036	Luxembourg	288173.3667	11.661339112953996	27302.72263878765	13651.361319393827	40954.08395817976	87259.50155355773	64161.39820113487	110357.60490596324	83369852.79170586	56626329.94669551	110113375.6367153
Luxembourg	ssp245	2037	Luxembourg	288173.3667	11.675205766066403	27457.56367984088	13728.78183992044	41186.34551975957	87754.37352076366	64525.274647609855	110983.47239390045	83842665.52066019	56947473.00616145	110737858.03515773
Luxembourg	ssp245	2038	Luxembourg	288173.3667	11.688742004573855	27604.12794166682	13802.06397083341	41406.19191249854	88222.79290155976	64869.70066290141	111575.88514020116	84290204.80436505	57251449.879030645	111328959.72969916
Luxembourg	ssp245	2039	Luxembourg	288173.3667	11.702086456696604	27743.46005990994	13871.73002995497	41615.19008986312	88668.09835146384	65197.13114077194	112139.06556213864	84715660.47560883	57540427.15811689	111890893.79309942
Luxembourg	ssp245	2040	Luxembourg	288173.3667	11.71543976475814	27878.263175814194	13939.131587907095	41817.39476371949	89098.92910989506	65513.9184631473	112683.93975662458	85127286.6741202	57820011.20620018	112434562.1420392
Luxembourg	ssp245	2041	Luxembourg	288173.3667	11.728822861589236	28011.99621396341	14005.998106981708	42017.99432094314	89526.33989981929	65828.1911027979	113224.4886968237	85535645.35143529	58097375.8940808	112973914.80878888
Luxembourg	ssp245	2042	Luxembourg	288173.3667	11.741728399510182	28143.270167199877	14071.635083599936	42214.90525079805	89945.89145436315	66136.68489290356	113755.09801580531	85936495.12387405	58369640.39633327	113503349.85141394
Luxembourg	ssp245	2043	Luxembourg	288173.3667	11.754559445692813	28281.91853148333	14140.959265741663	42422.87779722314	90389.01162661312	66462.50854896949	114315.51470423905	86359862.92762946	58657199.557606384	114062526.29765151
Luxembourg	ssp245	2044	Luxembourg	288173.3667	11.76920788771213	28450.44348554724	14225.22174277362	42675.66522831927	90927.61737980136	66858.54219101973	114996.69256856552	86874459.980748	59006723.2948299	114742196.66666572
Luxembourg	ssp245	2045	Luxembourg	288173.3667	11.786681392056632	28655.99914675672	14327.999573378358	42983.99872013325	91584.5732730278	67341.59799486202	115827.5485511745	87502131.63980804	59433049.37402888	115571213.90558626
Luxembourg	ssp245	2046	Luxembourg	288173.3667	11.80671935829156	28893.44163629589	14446.720818147947	43340.1624544418	92343.4394695941	67899.58784527889	116787.2910938916	88227170.88447429	59925509.29950542	116528832.46944275
Luxembourg	ssp245	2047	Luxembourg	288173.3667	11.828126546044052	29149.69667173183	14574.848335865914	43724.54500759602	93162.43056284708	68501.78717855351	117823.07394712356	89009654.91964121	60456986.77810957	117562323.06117085
Luxembourg	ssp245	2048	Luxembourg	288173.3667	11.85001689889156	29418.30379552995	14709.151897764976	44127.45569329318	94020.89893050636	69133.01391947891	118908.7839415162	89829856.50415449	61014082.70658145	118645630.30172735
Luxembourg	ssp245	2049	Luxembourg	288173.3667	11.87214127173826	29696.719533564727	14848.359766782363	44545.07930034503	94910.7156292648	69787.29090386048	120034.1403546522	90680009.04761778	61591521.87456726	119768496.22066765
Luxembourg	ssp245	2050	Luxembourg	288173.3667	11.894184066485003	29979.26555633706	14989.63277816853	44968.89833450394	95813.73271804648	70451.27405737611	121176.191378699	91542773.56517395	62177527.32619653	120908019.80415107
Luxembourg	ssp245	2051	Luxembourg	288173.3667	11.91572553185354	30259.89497146058	15129.94748573029	45389.84245718918	96710.62432878074	71110.75318291575	122310.49547462667	92399685.65183245	62759557.69964159	122039813.60402264
Luxembourg	ssp245	2052	Luxembourg	288173.3667	11.93616185487704	30526.7298892838	15263.3649446419	45790.094833923984	97563.42872614371	71737.81523980087	123389.04221246952	93214475.74119247	63312978.04155701	123115973.44082844
Luxembourg	ssp245	2053	Luxembourg	288173.3667	11.955463358040914	30776.00380764707	15388.001903823537	46164.00571146839	98360.10816923168	72323.6089479538	124396.60739049206	93975642.68244132	63829976.55980277	124121308.80507986
Luxembourg	ssp245	2054	Luxembourg	288173.3667	11.97468309143639	31020.660482635707	15510.330241317854	46530.99072395184	99142.0309024968	72898.55213417787	125385.5096707979	94722710.70375882	64337398.83357634	125108022.57394063
Luxembourg	ssp245	2055	Luxembourg	288173.3667	11.994677128118644	31275.318253335656	15637.659126667828	46912.97738000161	99955.91713765312	73496.99789532217	126414.83637996684	95500317.43318166	64865563.55685001	126135071.3095136
Luxembourg	ssp245	2056	Luxembourg	288173.3667	12.014862891598945	31536.70083854021	15768.350419270106	47305.051257808525	100791.29587996614	74111.24697055283	127471.34478936212	96298458.62734504	65407675.66442004	127189241.59026828
Luxembourg	ssp245	2057	Luxembourg	288173.3667	12.034610523900565	31798.582993780037	15899.291496890017	47697.874490669245	101628.2712481143	74726.67003536783	128529.87246084493	97098125.27671342	65950823.88908561	128245426.66433844
Luxembourg	ssp245	2058	Luxembourg	288173.3667	12.053630474132362	32058.75788844481	16029.378944222406	48088.1368326656	102459.79021146196	75338.08103782797	129581.49938507756	97892578.74405418	66490431.22510308	129294726.2630057
Luxembourg	ssp245	2059	Luxembourg	288173.3667	12.072095959937757	32320.464728630603	16160.2323643153	48480.697092944814	103296.2052726957	75953.09211226621	130639.3184331099	98691710.06255162	67033215.84324215	130350204.28186004
Luxembourg	ssp245	2060	Luxembourg	288173.3667	12.090293252090229	32583.54940249013	16291.774701245067	48875.32410373311	104137.02389034876	76571.34109583529	131702.70668484745	99495048.64608952	67578858.112805	131411239.17937484
Luxembourg	ssp245	2061	Luxembourg	288173.3667	12.1075959378512	32834.397426096766	16417.198713048383	49251.59613914351	104938.7341737967	77160.83395131094	132716.63439626558	100261022.17473295	68099121.35318424	132422922.9962796
Luxembourg	ssp245	2062	Luxembourg	288173.3667	12.123566728118114	33062.623786491975	16531.311893245987	49593.93567973632	105668.14562162069	77697.16589824026	133639.1253449832	100957919.6351463	68572466.86371286	133343372.40657872
Luxembourg	ssp245	2063	Luxembourg	288173.3667	12.137825065345313	33262.263709682964	16631.131854841482	49893.39556452277	106306.19481613908	78166.31971773863	134446.06991452206	101567527.3738326	68986523.59756736	134148531.15009502
Luxembourg	ssp245	2064	Luxembourg	288173.3667	12.150719294437495	33443.10245284503	16721.551226422514	50164.653679266	106884.15543928512	78591.29076416962	135177.02011438276	102119725.02810718	69361586.3513053	134877863.7049078
Luxembourg	ssp245	2065	Luxembourg	288173.3667	12.163550882341012	33622.056637904025	16811.028318952012	50433.08495685447	107456.09301473372	79011.83309905855	135900.3529303916	102666168.1159344	69732740.49818552	135599595.73368275
Luxembourg	ssp245	2066	Luxembourg	288173.3667	12.177752009127731	33812.15942188464	16906.07971094232	50718.2391328253	108063.6615123357	79458.5746414129	136668.74838324124	103246653.85449743	70127017.0365324	136366290.67246136
Luxembourg	ssp245	2067	Luxembourg	288173.3667	12.193528257870488	34007.61832898145	17003.809164490725	51011.427493470495	108688.3481794171	79917.90307309038	137458.79328572654	103843494.70905524	70532402.26901335	137154587.1490962
Luxembourg	ssp245	2068	Luxembourg	288173.3667	12.20992461105176	34194.894008897434	17097.447004448717	51292.341013344514	109286.88125242852	80358.00092089297	138215.76158394673	104415347.78292716	70920815.3434974	137909880.2223561
Luxembourg	ssp245	2069	Luxembourg	288173.3667	12.22507127922608	34354.095943155204	17177.047971577602	51531.143914731045	109795.6906343162	80732.12546639846	138859.25580221682	104901476.6572822	71251002.97264722	138551950.34191647
Luxembourg	ssp245	2070	Luxembourg	288173.3667	12.237979310664963	34477.363682284034	17238.681841142017	51716.04552342426	110189.65432857242	81021.80465335111	139357.50400377513	105277879.16486742	71506662.44514883	139049095.88458434
Luxembourg	ssp245	2071	Luxembourg	288173.3667	12.24911500966408	34575.41359470356	17287.70679735178	51863.12039205338	110503.02184866494	81252.22194753715	139753.82174977532	105577278.12492023	71710019.69875938	139444536.55107963
Luxembourg	ssp245	2072	Luxembourg	288173.3667	12.259586119997904	34667.21581325427	17333.607906627134	52000.82371987969	110796.42173915327	81467.95716113148	140124.88631715754	105857599.52538182	71900419.12471661	139814779.92604625
Luxembourg	ssp245	2073	Luxembourg	288173.3667	12.2700987333724	34764.99603834291	17382.498019171457	52147.49405751252	111108.92733853636	81697.74069008957	140520.1139869655	106156174.98539796	72103217.04202992	140209132.9287653
Luxembourg	ssp245	2074	Luxembourg	288173.3667	12.28060598898483	34866.71876807248	17433.35938403624	52300.078152106704	111434.03318275209	81936.7891049541	140931.27726053188	106466789.02617756	72314191.7837415	140619386.26861277
Luxembourg	ssp245	2075	Luxembourg	288173.3667	12.290978783275692	34971.324678034	17485.662339017	52456.987017049	111768.35367098944	82182.61299336341	141354.0943485959	106786206.96225776	72531146.29227974	141041267.63223422
Luxembourg	ssp245	2076	Luxembourg	288173.3667	12.30127794117711	35084.59041854047	17542.295209270236	52626.88562780891	112130.35097764828	82448.78748355398	141811.91447172416	107132068.00466324	72766061.4426275	141498074.5666982
Luxembourg	ssp245	2077	Luxembourg	288173.3667	12.310952760626604	35204.8789447807	17602.43947239035	52807.31841716891	112514.79310751209	82731.46552021755	142298.12069478622	107499373.37775144	73015541.97487241	141983204.7806299
Luxembourg	ssp245	2078	Luxembourg	288173.3667	12.31963691970571	35324.32605560268	17662.16302780134	52986.489083402514	112896.5460736985	83012.16623065021	142780.92591673043	107864109.45837691	73263277.39665052	142464941.5200999
Luxembourg	ssp245	2079	Luxembourg	288173.3667	12.327475824220691	35440.81947378241	17720.409736891204	53161.229210671794	113268.85903820058	83285.92576337246	143251.79231301148	108219826.33149911	73504886.80761363	142934765.85538527
Luxembourg	ssp245	2080	Luxembourg	288173.3667	12.3366817806021	35579.274175834624	17789.637087917312	53368.91126375014	113711.36026595974	83611.29431319515	143811.42621870726	108642602.78061548	73792044.30999239	143493161.25123826
Luxembourg	ssp245	2081	Luxembourg	288173.3667	12.349416358551355	35760.796586016426	17880.398293008213	53641.19487902328	114291.50588890168	84037.87197712246	144545.13980066183	109196888.03690629	74168525.00122817	144225251.07258096
Luxembourg	ssp245	2082	Luxembourg	288173.3667	12.366328151714264	35988.06065205804	17994.03032602902	53982.09097808432	115017.84184396989	84571.9425323204	145463.74115560052	109890847.09664388	74639874.69623463	145141819.4970536
Luxembourg	ssp245	2083	Luxembourg	288173.3667	12.38544987211909	36237.23761537457	18118.61880768729	54355.85642305906	115814.21141872808	85157.50839611344	146470.91444132573	110651717.98214842	75156672.12800065	146146763.83629063
Luxembourg	ssp245	2084	Luxembourg	288173.3667	12.404032097915572	36476.14630843922	18238.07315421961	54714.21946265794	116577.76360176534	85718.94382481543	147436.58337869315	111381234.33240414	75652172.98553683	147110295.6792644
Luxembourg	ssp245	2085	Luxembourg	288173.3667	12.420585005272663	36689.77988910118	18344.88994455059	55034.669833649714	117260.53652555858	86220.9827393727	148300.09031173048	112033572.21118236	76095252.81264159	147971891.60972396
Luxembourg	ssp245	2086	Luxembourg	288173.3667	12.434821460799462	36876.60600669887	18438.30300334944	55314.90901004674	117857.6327974033	86660.02411572647	149055.24147905954	112604052.53022744	76482733.4869209	148725371.57353553
Luxembourg	ssp245	2087	Luxembourg	288173.3667	12.446845110010022	37035.59841564994	18517.79920782497	55553.39762347327	118365.77253640982	87033.65627676179	149697.88879604058	113089541.6114678	76812486.55687688	149366596.66605765
Luxembourg	ssp245	2088	Luxembourg	288173.3667	12.457012534195052	37168.37720294119	18584.188601470592	55752.5658044103	118790.1335405925	87345.68642689618	150234.58065427223	113494986.44921497	77087872.11159058	149902100.78683823
Luxembourg	ssp245	2089	Luxembourg	288173.3667	12.465519671770632	37275.220332369965	18637.610166184983	55912.83049855293	119131.6041822468	87596.76778105334	150666.44058342214	113821235.81599404	77309466.6528967	150333004.9790913
Luxembourg	ssp245	2090	Luxembourg	288173.3667	12.468097656170926	37310.866989969945	18655.433494984973	55966.300484953324	119245.53089993636	87680.53742641326	150810.52437344202	113930084.17650208	77383398.45162164	150476769.9013823
Luxembourg	ssp245	2091	Luxembourg	288173.3667	12.471852722688762	37357.11038863597	18678.555194317985	56035.66558295199	119393.32480207272	87789.20941327828	150997.44019085015	114071290.06978858	77479308.0788546	150663272.06072414
Luxembourg	ssp245	2092	Luxembourg	288173.3667	12.475803199122518	37404.450200037776	18702.225100018888	56106.675300054405	119544.62283930996	87900.45797007268	151188.78770853736	114215843.89908782	77577491.68550508	150854196.11267033
Luxembourg	ssp245	2093	Luxembourg	288173.3667	12.47941345616843	37447.49070026836	18723.74535013418	56171.23605039906	119682.18027805214	88001.60314561069	151362.75741046932	114347269.62595408	77666758.44469568	151027780.80720988
Luxembourg	ssp245	2094	Luxembourg	288173.3667	12.482435744774532	37484.14675052713	18742.073375263564	56226.22012578567	119799.33301467994	88087.74486372623	151510.9211656153	114459200.20351344	77742783.74165164	151175616.66537592
Luxembourg	ssp245	2095	Luxembourg	288173.3667	12.484754024641306	37513.53288323921	18756.76644161961	56270.29932486112	119893.25109481892	88156.80227559361	151629.69991403754	114548931.82444473	77803731.10097039	151294132.54794532
Luxembourg	ssp245	2096	Luxembourg	288173.3667	12.486366178327575	37535.802525048064	18767.901262524032	56303.70378756945	119964.42487005069	88209.13593384351	151719.713806229	114616932.98256268	77849918.73219353	151383947.23294255
Luxembourg	ssp245	2097	Luxembourg	288173.3667	12.48736317524581	37551.833776260704	18775.916888130352	56327.75066439544	120015.66074891124	88246.80937419222	151784.51212363053	114665884.98898484	77883167.83093178	151448602.14705172
Luxembourg	ssp245	2098	Luxembourg	288173.3667	12.487935278432072	37563.24886778998	18781.62443389499	56344.87330169954	120052.14338145584	88273.6348393135	151830.6519236164	114700741.38457038	77906842.9327959	151494639.83636203
London	ssp245	2024	United Kingdom	28024358.01205	11.56067633833928	1786764.3502554204	893382.1751277102	2680146.525382837	5710498.863416462	4198896.223100429	7222101.503731652	2252325062.231364	1529820406.9016995	2974829717.560763
London	ssp245	2025	United Kingdom	28024358.01205	11.582915646490996	1807468.3863808776	903734.1931904388	2711202.5795714664	5776668.962872969	4247550.707995311	7305787.217752404	2278423758.14952	1547547118.8573413	3009300397.4412785
London	ssp245	2026	United Kingdom	28024358.01205	11.605013818625864	1827983.725165361	913991.8625826804	2741975.5877481825	5842235.98562757	4295761.754139125	7388710.217117939	2304284589.600436	1565112268.913503	3043456910.286966
London	ssp245	2027	United Kingdom	28024358.01205	11.626888442451497	1848205.0875663687	924102.5437831846	2772307.6313499077	5906863.459861595	4343281.955781485	7470444.963943549	2329774845.952229	1582425717.5796683	3077123974.3248653
London	ssp245	2028	United Kingdom	28024358.01205	11.648440491112492	1868017.71465826	934008.85732913	2802026.571987429	5970184.61604736	4389841.629447293	7550527.602648693	2354749866.604062	1599389208.7278645	3110110524.480453
London	ssp245	2029	United Kingdom	28024358.01205	11.669527200482838	1887285.6732117296	943642.8366058648	2830928.509817505	6031765.011584626	4435121.332048056	7628408.691122228	2379038299.4585567	1615886356.8772752	3142190242.0400167
London	ssp245	2030	United Kingdom	28024358.01205	11.690043747039228	1905939.8426010609	952969.9213005304	2858909.763901561	6091383.736952717	4478958.630112929	7703808.843793517	2402553013.765917	1631857981.2280629	3173248046.3037724
London	ssp245	2031	United Kingdom	28024358.01205	11.709964034438846	1924003.456082678	962001.728041339	2886005.1841240646	6149115.045639939	4521408.121794709	7776821.96948621	2425323296.457796	1647323974.0001967	3203322618.915395
London	ssp245	2032	United Kingdom	28024358.01205	11.729524617070684	1941708.0240979795	970854.0120489897	2912562.0361470105	6205698.845016777	4563013.8566306485	7848383.83340398	2447640980.5167646	1662482553.4968677	3232799407.5366416
London	ssp245	2033	United Kingdom	28024358.01205	11.749345936290744	1959612.7610280227	979806.3805140114	2939419.141542099	6262922.384245278	4605089.98841632	7920754.780075337	2470210989.6589684	1677812516.8084168	3262609462.5095
London	ssp245	2034	United Kingdom	28024358.01205	11.76189980830857	1969708.167039988	984854.0835199938	2954562.2505600294	6295187.301859546	4628814.192544402	7961560.411175663	2482936862.531272	1686456162.5868006	3279417562.475733
London	ssp245	2035	United Kingdom	28024358.01205	11.772103015970927	1978077.625980284	989038.812990142	2967116.438970503	6321936.092632722	4648482.421054115	7995389.764212401	2493487074.2175016	1693622059.466156	3293352088.9688373
London	ssp245	2036	United Kingdom	28024358.01205	11.780969966454522	1985718.2344484744	992859.1172242372	2978577.3516727737	6346355.477297053	4666437.850954348	8026273.103640784	2503118525.584387	1700163917.520408	3306073133.648369
London	ssp245	2037	United Kingdom	28024358.01205	11.788928061032108	1992711.6023423832	996355.8011711916	2989067.4035136392	6368706.2810860025	4682872.265505054	8054540.296667985	2511934090.868423	1706151610.8138998	3317716570.922952
London	ssp245	2038	United Kingdom	28024358.01205	11.79580750054989	1998520.5912287768	999260.2956143884	2997780.8868432413	6387271.809566936	4696523.389388093	8078020.229746868	2519256674.4274664	1711125243.5935185	3327388105.261417
London	ssp245	2039	United Kingdom	28024358.01205	11.802219851859205	2003497.43589002	1001748.7179450098	3005246.153835096	6403177.805104246	4708218.974342002	8098136.635867555	2525530289.613332	1715386397.8546612	3335674181.372016
London	ssp245	2040	United Kingdom	28024358.01205	11.809104910687276	2008919.287919964	1004459.643959982	3013378.93188	6420506.044191925	4720960.326612358	8120051.761772556	2532364863.6348104	1720028565.624242	3344701161.6453757
London	ssp245	2041	United Kingdom	28024358.01205	11.817178169197312	2016497.3701480944	1008248.6850740472	3024746.055222195	6444725.59499305	4738768.819848482	8150682.370138656	2541917496.875799	1726516888.964767	3357318104.7868304
London	ssp245	2042	United Kingdom	28024358.01205	11.826249479860904	2026794.662126988	1013397.331063494	3040191.9931905447	6477635.740157581	4762967.455998919	8192304.024317379	2554897859.279952	1735333388.6911347	3374462329.8687778
London	ssp245	2043	United Kingdom	28024358.01205	11.836522413110124	2039998.8652276003	1019999.4326138002	3059998.297841439	6519836.373267158	4793997.333285264	8245675.413250037	2571542559.833802	1746638773.957688	3396446345.709985
London	ssp245	2044	United Kingdom	28024358.01205	11.848983068587774	2056673.683658598	1028336.841829299	3085010.5254879976	6573129.09297272	4833183.156598168	8313075.029348428	2592562181.954074	1760915686.0269823	3424208677.88122
London	ssp245	2045	United Kingdom	28024358.01205	11.863661719557069	2076204.5647099065	1038102.2823549532	3114306.847064913	6635549.788812661	4879080.727068943	8392018.850557564	2617182044.597469	1777637947.3553429	3456726141.839596
London	ssp245	2046	United Kingdom	28024358.01205	11.879622171207094	2097362.9271967984	1048681.4635983992	3146044.390795303	6703171.915320779	4928802.878913011	8477540.951729732	2643853446.507964	1795753651.703525	3491953241.3124485
London	ssp245	2047	United Kingdom	28024358.01205	11.89591702134673	2119038.7568247435	1059519.3784123715	3178558.135237166	6772447.866811625	4979741.078538557	8565154.65508565	2671177147.201129	1814312409.3239472	3528041885.0782404
London	ssp245	2048	United Kingdom	28024358.01205	11.912405552521315	2140863.525877797	1070431.7629388988	3211295.288816794	6842199.82870528	5031029.285813345	8653370.371598242	2698688595.092187	1832998688.2776144	3564378501.9068093
London	ssp245	2049	United Kingdom	28024358.01205	11.929419768880988	2163243.034864024	1081621.517432012	3244864.5522961034	6913724.739425169	5083621.131930944	8743828.346920563	2726899326.3858223	1852159933.31737	3601638719.454246
London	ssp245	2050	United Kingdom	28024358.01205	11.946275006930415	2185715.517110607	1092857.7585553036	3278573.275665977	6985546.79268525	5136431.465210378	8834662.120161185	2755227256.1249943	1871400781.6864583	3639053730.563541
London	ssp245	2051	United Kingdom	28024358.01205	11.96240416590083	2207773.8337846296	1103886.9168923148	3311660.7506770063	7056045.172775405	5188268.509394307	8923821.83615759	2783033104.987169	1890287023.168152	3675779186.80622
London	ssp245	2052	United Kingdom	28024358.01205	11.977232384274249	2228378.268541043	1114189.1342705216	3342567.4028116884	7121896.946256981	5236688.931072	9007104.961443195	2809006247.3259444	1907928456.8348837	3710084037.8170624
London	ssp245	2053	United Kingdom	28024358.01205	11.990564002994	2247115.627744168	1123557.813872084	3370673.441616366	7181781.546270127	5280721.725199232	9082841.367342042	2832625827.449741	1923971307.9675915	3741280346.9319935
London	ssp245	2054	United Kingdom	28024358.01205	12.003046026006931	2263980.039615713	1131990.0198078568	3395970.0594236264	7235680.206611602	5320353.09309746	9151007.320126846	2853884443.625207	1938410549.1735053	3769358338.076963
London	ssp245	2055	United Kingdom	28024358.01205	12.015939809725436	2279976.3243770087	1139988.1621885044	3419964.4865656043	7286804.332708721	5357944.362286418	9215664.303132037	2874048732.8138065	1952106503.460344	3795990962.1673326
London	ssp245	2056	United Kingdom	28024358.01205	12.02999433290426	2296404.556141751	1148202.2780708754	3444606.834212714	7339308.961428807	5396550.706933568	9282067.215925127	2894757517.453809	1966172289.0237224	3823342745.883943
London	ssp245	2057	United Kingdom	28024358.01205	12.04483010497806	2313289.644762338	1156644.822381169	3469934.4671435794	7393273.704660215	5436230.665191949	9350316.744129503	2916042197.928166	1980629233.578511	3851455162.277836
London	ssp245	2058	United Kingdom	28024358.01205	12.058882267013315	2329175.0131492685	1164587.5065746342	3493762.519723974	7444043.342024842	5473561.280901234	9414525.403149463	2936066670.285451	1994230221.714414	3877903118.856484
London	ssp245	2059	United Kingdom	28024358.01205	12.071125321443189	2343370.0568091	1171685.02840455	3515055.085213682	7489410.701561596	5506919.633501779	9471901.76962247	2953960385.5870166	2006383960.6585245	3901536810.515544
London	ssp245	2060	United Kingdom	28024358.01205	12.082010426834344	2356389.6937677343	1178194.8468838672	3534584.540651662	7531021.461281364	5537515.78035458	9524527.14220918	2970372429.301068	2017531321.141124	3923213537.46104
London	ssp245	2061	United Kingdom	28024358.01205	12.0923754029866	2368699.4371147663	1184349.7185573832	3553049.1556722107	7570363.401018433	5566443.677220113	9574283.12481789	2985889608.9706354	2028070873.585936	3943708344.355401
London	ssp245	2062	United Kingdom	28024358.01205	12.10214302526643	2379856.105884757	1189928.0529423784	3569784.1588272373	7606020.114407431	5592661.848829655	9619378.379986316	2999953268.052566	2037623168.24356	3962283367.861607
London	ssp245	2063	United Kingdom	28024358.01205	12.110485719083592	2389196.7734371	1194598.38671855	3583795.160155717	7635872.887904723	5614612.417577611	9657133.358232852	3011727747.223872	2045620610.006696	3977834884.44104
London	ssp245	2064	United Kingdom	28024358.01205	12.117640645714092	2397453.146062211	1198726.5730311056	3596179.7190934173	7662260.254814628	5634014.893246665	9690505.616383586	3022135406.736453	2052689682.840568	3991581130.632335
London	ssp245	2065	United Kingdom	28024358.01205	12.124983714304282	2405799.4034918025	1202899.7017459013	3608699.105237771	7688934.893559555	5653628.598206187	9724241.188913988	3032656371.508229	2059835714.680299	4005477028.336121
London	ssp245	2066	United Kingdom	28024358.01205	12.133870787910396	2415003.865752547	1207501.9328762735	3622505.798628887	7718352.3549449425	5675259.084518952	9761445.62537192	3044259155.6309776	2067716538.0239384	4020801773.238044
London	ssp245	2067	United Kingdom	28024358.01205	12.144516514107355	2424745.952268109	1212372.9761340546	3637118.9284022176	7749488.063448628	5698152.987830508	9800823.13906779	3056539647.803476	2076057673.0791235	4037021622.527826
London	ssp245	2068	United Kingdom	28024358.01205	12.156239772171745	2434565.3698013	1217282.68490065	3651848.054702	7780870.921884598	5721228.619033454	9840513.2247369	3068917620.423848	2084465018.6387167	4053370222.2089577
London	ssp245	2069	United Kingdom	28024358.01205	12.16768170350784	2443331.992298937	1221665.9961494685	3664997.988448413	7808889.047387151	5741830.181902891	9875947.91287234	3079968480.913462	2091970965.3487945	4067965996.478168
London	ssp245	2070	United Kingdom	28024358.01205	12.177421928828352	2449852.4788205693	1224926.239410285	3674778.718230921	7829728.522310292	5757153.325228791	9902303.71939283	3088187950.486239	2097553779.5247748	4078822121.44774
London	ssp245	2071	United Kingdom	28024358.01205	12.184995209770738	2454175.353389506	1227087.676694753	3681263.030084326	7843544.429432613	5767312.080465841	9919776.778400484	3093637196.6227727	2101255007.239047	4086019386.006528
London	ssp245	2072	United Kingdom	28024358.01205	12.191135909299698	2457506.188404563	1228753.0942022814	3686259.282606939	7854189.778140794	5775139.542751215	9933240.01353142	3097835916.605932	2104106854.7014005	4091564978.5104666
London	ssp245	2073	United Kingdom	28024358.01205	12.196706312143098	2460862.940717177	1230431.4703585885	3691294.411075837	7864917.958531862	5783027.910685829	9946808.006378949	3102067306.917856	2106980892.4490104	4097153721.3867273
London	ssp245	2074	United Kingdom	28024358.01205	12.201547138085592	2463933.61091451	1231966.805457255	3695900.416371838	7874731.820482545	5790243.985649555	9959219.655316573	3105938073.335555	2109609987.847112	4102266158.8240113
London	ssp245	2075	United Kingdom	28024358.01205	12.205698128829086	2467010.804297429	1233505.4021487143	3700516.2064462216	7884566.530534354	5797475.390099422	9971657.670970349	3109817062.62517	2112244668.370319	4107389456.880023
London	ssp245	2076	United Kingdom	28024358.01205	12.209783057905018	2471345.07049413	1235672.535247065	3707017.6057412666	7898418.845298952	5807660.91566164	9989176.774937354	3115280668.600827	2115955649.5501812	4114605687.6515255
London	ssp245	2077	United Kingdom	28024358.01205	12.214862239043056	2478554.785992721	1239277.3929963603	3717832.178989132	7921461.0960325375	5824603.747083407	10018318.444982678	3124368953.1900887	2122128578.7873895	4126609327.592773
London	ssp245	2078	United Kingdom	28024358.01205	12.221167167074354	2488531.534008562	1244265.767004281	3732797.3010128704	7953346.782691079	5848049.1049206015	10058644.460462691	3136945250.446284	2130670630.0696316	4143219870.8230166
London	ssp245	2079	United Kingdom	28024358.01205	12.228645006682402	2501062.943897194	1250531.471948597	3751594.415845859	7993397.168695192	5877497.918158835	10109296.419232558	3152741854.2644	2141399972.510408	4164083736.0183992
London	ssp245	2080	United Kingdom	28024358.01205	12.23789240787784	2516680.279723426	1258340.139861713	3775020.419585213	8043310.173995841	5914198.657350515	10172421.69064222	3172428455.2880325	2154771472.252389	4190085438.323673
London	ssp245	2081	United Kingdom	28024358.01205	12.250324145452058	2535902.724189683	1267951.3620948414	3803854.086284592	8104745.106510007	5959371.401846218	10250118.81117482	3196659514.869274	2171229651.4245887	4222089378.313976
London	ssp245	2082	United Kingdom	28024358.01205	12.267246745587483	2558969.2437294405	1279484.6218647202	3838453.8655942623	8178465.702959056	6013577.72276466	10343353.683154514	3225736264.721849	2190979112.120442	4260493417.323224
London	ssp245	2083	United Kingdom	28024358.01205	12.287532837481669	2584806.1733467034	1292403.0866733517	3877209.260020145	8261040.530015868	6074294.507365237	10447786.552667592	3258305284.8613687	2213100586.7147484	4303509983.008028
London	ssp245	2084	United Kingdom	28024358.01205	12.308849690437292	2611628.5903890934	1305814.2951945467	3917442.885583686	8346764.974883254	6137327.187414787	10556202.76235282	3292116571.7977552	2236065831.654847	4348167311.940696
London	ssp245	2085	United Kingdom	28024358.01205	12.32945969317052	2637798.3687664	1318899.1843831998	3956697.553149629	8430403.586577175	6198826.166601429	10661981.00655384	3325105168.029705	2258472290.0106864	4391738046.04872
London	ssp245	2086	United Kingdom	28024358.01205	12.348791546780207	2662556.312220701	1331278.1561103505	3993834.46833112	8509529.973857092	6257007.333719096	10762052.613996182	3356314060.5305467	2279669941.01815	4432958180.042927
London	ssp245	2087	United Kingdom	28024358.01205	12.365858842597955	2684424.690096267	1342212.3450481335	4026637.035144455	8579421.30954743	6308398.02172668	10850444.597369213	3383880479.9928727	2298393557.669169	4469367402.316591
London	ssp245	2088	United Kingdom	28024358.01205	12.37988056136932	2702515.0460995897	1351257.5230497948	4053772.569149452	8637238.087334061	6350910.358334498	10923565.816334644	3406684473.2587776	2313882447.280182	4499486499.237376
London	ssp245	2089	United Kingdom	28024358.01205	12.390594640422794	2716417.0731200045	1358208.5365600022	4074625.609680071	8681668.965691293	6383580.12183246	10979757.809551148	3424208823.276964	2325785306.563261	4522632339.990652
London	ssp245	2090	United Kingdom	28024358.01205	12.39249473100726	2719645.129047984	1359822.564523992	4079467.6935720425	8691985.83243713	6391166.0532632265	10992805.61161206	3428277983.9739704	2328549154.9871187	4528006812.960834
London	ssp245	2091	United Kingdom	28024358.01205	12.395819841964542	2723448.323385616	1361724.161692808	4085172.4850784354	8704140.841540217	6400103.5599566605	11008178.123124754	3433072141.593008	2331805434.590167	4534338848.595849
London	ssp245	2092	United Kingdom	28024358.01205	12.39931120148049	2727125.5815864443	1363562.790793222	4090688.3723796825	8715893.358749859	6408745.116728341	11023041.600772476	3437707549.0572634	2334953888.1823406	4540461209.932021
London	ssp245	2093	United Kingdom	28024358.01205	12.402354928422138	2730274.6821065373	1365137.3410532686	4095412.0231599608	8725957.8840129	6416145.502951102	11035770.265075523	3441677181.663766	2337650135.30558	4545704228.022179
London	ssp245	2094	United Kingdom	28024358.01205	12.404681252772043	2732727.59254359	1366363.796271795	4099091.3888156	8733797.38576951	6421909.842477957	11045684.9290612	3444769224.356477	2339750307.296482	4549788141.416401
London	ssp245	2095	United Kingdom	28024358.01205	12.406204647749815	2734449.3558416907	1367224.677920845	4101674.033762818	8739300.141269667	6425955.986228528	11052644.296312992	3446939611.6414595	2341224474.0655456	4552654749.218213
London	ssp245	2096	United Kingdom	28024358.01205	12.406999350442224	2735518.569558488	1367759.284779244	4103277.854337208	8742717.348308489	6428468.638461662	11056966.058154132	3448287420.5181065	2342139930.5230064	4554434910.512079
London	ssp245	2097	United Kingdom	28024358.01205	12.407243174572042	2736069.9746946585	1368034.9873473293	4104104.962042413	8744479.639123619	6429764.440533928	11059194.83771711	3448982500.206415	2342612041.369942	4555352959.043915
London	ssp245	2098	United Kingdom	28024358.01205	12.407160552902235	2736248.4003136903	1368124.2001568452	4104372.600470383	8745049.887401974	6430183.740737845	11059916.03406592	3449207416.543844	2342764808.662616	4555650024.423735
Lisbon	ssp245	2024	Portugal	4579714.877850001	17.186374591698346	213787.1490754102	106893.5745377051	320680.7236131026	683263.7284450901	502399.80032705935	864127.6565627817	212881419.50094625	144592956.52472943	281169882.4772365
Lisbon	ssp245	2025	Portugal	4579714.877850001	17.207324824155563	217991.7731602073	108995.88658010364	326987.6597403747	696701.7070202118	512280.66692639166	881122.747113682	217068230.29632464	147436715.04870328	286699745.543877
Lisbon	ssp245	2026	Portugal	4579714.877850001	17.2285005993972	222253.59487781467	111126.79743890734	333380.39231676207	710322.4892296792	522295.9479628993	898349.03049645	221311996.4011968	150319158.6614332	292304834.14097977
Lisbon	ssp245	2027	Portugal	4579714.877850001	17.249899756842158	226571.3876859304	113285.6938429652	339857.0815289343	724122.1550444704	532442.7610620024	915801.549026734	225611496.4697331	153239457.8023536	297983535.137099
Lisbon	ssp245	2028	Portugal	4579714.877850001	17.271463186084773	230933.05067618823	115466.52533809411	346399.57601430995	738062.0299612294	542692.6690890238	933431.3908332844	229954680.86019665	156189428.13430876	303719933.58610815
Lisbon	ssp245	2029	Portugal	4579714.877850001	17.29307388688881	235312.64348413347	117656.32174206674	352968.9652262483	752059.2085754606	552984.7121877255	951133.704963034	234315719.10701412	159151525.13224936	309479913.0817785
Lisbon	ssp245	2030	Portugal	4579714.877850001	17.314594301930015	239679.1457787914	119839.5728893957	359518.7186682245	766014.5499092027	563245.9925801536	968783.1072380188	238663722.2997228	162104768.4828807	315222676.11657286
Lisbon	ssp245	2031	Portugal	4579714.877850001	17.335889894493466	244002.8721398096	122001.4360699048	366004.3082097492	779833.1793589977	573406.7495285401	986259.609189252	242969130.78310117	165029080.7273124	320909180.8388998
Lisbon	ssp245	2032	Portugal	4579714.877850001	17.356891118116906	248267.6665625713	124133.83328128564	372401.499843893	793463.4623341438	583429.0164220266	1003497.9082460476	247215856.9989852	167913534.90158644	326518179.0963897
Lisbon	ssp245	2033	Portugal	4579714.877850001	17.377844431662766	252533.62042182428	126266.81021091214	378800.43063277024	807097.4508683067	593454.0079912747	1020740.893745144	251463737.7392976	170798773.24998933	332128702.2286111
Lisbon	ssp245	2034	Portugal	4579714.877850001	17.397747642191536	256710.1940470948	128355.09702354738	385065.2910706712	820445.7801746588	603268.956010648	1037622.6043384745	255622616.913475	173623560.10566604	337621673.7212986
Lisbon	ssp245	2035	Portugal	4579714.877850001	17.416526476352693	260699.6635161168	130349.8317580584	391049.49527422106	833196.1245976533	612644.2092628522	1053748.03993229	259595184.6159585	176321800.7996718	342868568.43224305
Lisbon	ssp245	2036	Portugal	4579714.877850001	17.434400707998257	264539.7476943471	132269.87384717356	396809.62154155807	845469.033631265	621668.4070817004	1069269.6601806774	263418999.91262397	178919006.13701883	347918993.6882302
Lisbon	ssp245	2037	Portugal	4579714.877850001	17.45168456559249	268290.85008900263	134145.42504450132	402436.2751335557	857457.5568845754	630483.4977091347	1084431.6160598665	267154210.40550077	181456029.4698792	352852391.3411189
Lisbon	ssp245	2038	Portugal	4579714.877850001	17.46879196160483	272005.95882315387	136002.97941157693	408008.9382347711	869331.0443988829	639214.0032343711	1099448.0855632809	270853579.728428	183968708.82410324	357738450.63274467
Lisbon	ssp245	2039	Portugal	4579714.877850001	17.4860241322592	275728.4987241928	137864.2493620964	413592.7480863297	881228.2819226052	647961.9720018082	1114494.5918432807	274560348.7353996	186486414.17917728	362634283.2916207
Lisbon	ssp245	2040	Portugal	4579714.877850001	17.503357635095515	279446.9949998123	139723.49749990614	419170.4924997578	893112.5960194799	656700.4382495037	1129524.7537893436	278263091.2481655	189001384.6656797	367524797.8306292
Lisbon	ssp245	2041	Portugal	4579714.877850001	17.520364134581	283094.6342893591	141547.31714467955	424641.9514340845	904770.4511888744	665272.3905799459	1144268.5117976898	281895276.96720314	191468431.6864786	372322122.2479226
Lisbon	ssp245	2042	Portugal	4579714.877850001	17.536564311464254	286628.7796020269	143314.38980101346	429943.169403082	916065.5796081646	673577.6320647155	1158553.5271514938	285414449.5373855	193858718.1080734	376970180.9666849
Lisbon	ssp245	2043	Portugal	4579714.877850001	17.551260961110835	289937.5082809875	144968.75414049375	434906.2624215237	926640.2764661243	681353.1444602757	1171927.4084718586	288709160.47285056	196096546.079018	381321774.8666769
Lisbon	ssp245	2044	Portugal	4579714.877850001	17.564346641072937	292993.9818450288	146496.99092251438	439490.97276758606	936408.765976805	688535.8573357759	1184281.6746177175	291752684.9961658	198163763.64132604	385341606.3509961
Lisbon	ssp245	2045	Portugal	4579714.877850001	17.57643666873694	295878.1074913104	147939.0537456552	443817.16123700666	945626.4315423284	695313.5526045385	1195939.3104799874	294624591.7700529	200114415.28707945	389134768.2530181
Lisbon	ssp245	2046	Portugal	4579714.877850001	17.588930779161338	298795.41786224867	149397.70893112433	448193.12679341255	954950.1554878555	702169.2319762463	1207731.078999324	297529542.6783571	202087511.11374012	392971574.2429668
Lisbon	ssp245	2047	Portugal	4579714.877850001	17.60256121539422	301839.2899786313	150919.64498931565	452758.93496798543	964678.3707718268	709322.3314497507	1220034.4100937487	300560519.14124244	204146205.8037379	396974832.4787439
Lisbon	ssp245	2048	Portugal	4579714.877850001	17.616919815342108	304935.7004655692	152467.85023278458	457403.5506983908	974574.4986880952	716598.8960940613	1232550.1012819563	303643811.39088345	206240434.3336435	401047188.4481248
Lisbon	ssp245	2049	Portugal	4579714.877850001	17.63118103399475	307955.0230598958	153977.5115299479	461932.5345898788	984224.2536995776	723694.3041907344	1244754.203208231	306650342.3380953	208282525.18196657	405018159.4942311
Lisbon	ssp245	2050	Portugal	4579714.877850001	17.644291781591605	310734.3243731612	155367.1621865806	466101.48655977694	993106.9006967857	730225.6622769168	1255988.1391164546	309417868.87721586	210162279.8617796	408673457.8926606
Lisbon	ssp245	2051	Portugal	4579714.877850001	17.655904607152237	313260.3983006985	156630.19915034925	469890.59745108	1001180.2329691998	736161.936006627	1266198.529931564	311933240.8524917	211870766.54660735	411995715.1583864
Lisbon	ssp245	2052	Portugal	4579714.877850001	17.665816583972774	315524.84377964045	157762.42188982022	473287.2656694953	1008417.4007199032	741483.3828821444	1275351.4185574509	314188092.7929611	213402303.25545835	414973882.3304744
Lisbon	ssp245	2053	Portugal	4579714.877850001	17.674811954336445	317683.31415424653	158841.65707712327	476524.971231402	1015315.8720371408	746555.7882624663	1284075.955811608	316337418.60269254	214862164.6848533	417812672.52054495
Lisbon	ssp245	2054	Portugal	4579714.877850001	17.68401035877219	319886.60000576905	159943.30000288453	479829.9000086869	1022357.573618611	751733.5100135446	1292981.6372234633	318531370.0243169	216352336.64663157	420710403.4020124
Lisbon	ssp245	2055	Portugal	4579714.877850001	17.694427810811266	322268.00467052293	161134.00233526147	483402.0070058196	1029968.5429271628	757329.810975714	1302607.2748784	320902685.6418912	217962977.6166244	423842393.6671689
Lisbon	ssp245	2056	Portugal	4579714.877850001	17.70627477964891	324859.3033813808	162429.6516906904	487288.955072104	1038250.333607066	763419.3629462305	1313081.3042676768	323483006.069494	219715578.47903356	427250433.65996605
Lisbon	ssp245	2057	Portugal	4579714.877850001	17.71899735582158	327578.7867611568	163789.3933805784	491368.1801417679	1046941.802488826	769810.1488887115	1324073.4560887378	326190968.0994828	221554875.85402492	430827060.3449513
Lisbon	ssp245	2058	Portugal	4579714.877850001	17.7321680070332	330395.2436885269	165197.62184426346	495592.8655328253	1055943.198828702	776428.8226680242	1335457.5749891617	328995492.83941865	223459760.3890147	434531225.2898288
Lisbon	ssp245	2059	Portugal	4579714.877850001	17.744613267576273	333116.08183054085	166558.04091527042	499674.1227458434	1064638.9975305805	782822.7923017582	1346455.20275919	331704803.8920679	225299974.0448908	438109633.73925984
Lisbon	ssp245	2060	Portugal	4579714.877850001	17.755258026075456	335548.05247788137	167774.02623894069	503322.07871686434	1072411.575719476	788537.9233230131	1356285.2281157407	334126471.2646411	226944814.84847125	441308127.6808165
Lisbon	ssp245	2061	Portugal	4579714.877850001	17.763662462737813	337578.41736376256	168789.20868188128	506367.626045681	1078900.621894752	793309.2808048257	1364491.9629844725	336148234.3167233	228318033.3180707	443978435.3153873
Lisbon	ssp245	2062	Portugal	4579714.877850001	17.770714596948157	339346.08818839083	169673.0440941954	509019.13228262105	1084550.0978502545	797463.3072426964	1371636.8884576112	337908416.2359117	229513581.09445065	446303251.3773798
Lisbon	ssp245	2063	Portugal	4579714.877850001	17.777484245863196	341015.15038301225	170507.57519150613	511522.7255745565	1089884.4206242694	801385.603400066	1378383.2378482756	339570407.28992915	230642435.8380011	448498378.7418605
Lisbon	ssp245	2064	Portugal	4579714.877850001	17.784844554896722	342806.7019603585	171403.35098017924	514210.0529405744	1095610.2194654418	805595.7496068222	1385624.6893238996	341354368.7887527	231854135.1401109	450854602.43740016
Lisbon	ssp245	2065	Portugal	4579714.877850001	17.793233936144336	344820.0964576894	172410.0482288447	517230.1446865674	1102045.0282789136	810327.2266755465	1393762.829882108	343359233.3489534	233215875.84472516	453502590.85318375
Lisbon	ssp245	2066	Portugal	4579714.877850001	17.802796979573746	347055.10365538887	173527.55182769443	520582.6554831215	1109188.1112827675	815579.4935901375	1402796.728975207	345584771.7262576	234727502.24494317	456442041.2075711
Lisbon	ssp245	2067	Portugal	4579714.877850001	17.813366205214166	349452.5174379203	174726.25871896016	524178.7761569171	1116850.2457317226	821213.4159790849	1412487.0754841976	347972028.63745505	236348970.83334225	459595086.4415721
Lisbon	ssp245	2068	Portugal	4579714.877850001	17.82483670252891	352011.880332299	176005.9401661495	528017.8204984815	1125029.9695421671	827227.9187808776	1422832.0203032787	350520548.5477057	238079972.2023149	462961124.8930963
Lisbon	ssp245	2069	Portugal	4579714.877850001	17.83751081044783	354881.53573616134	177440.76786808067	532322.3036042681	1134201.3882129197	833971.6089799721	1434431.1674456962	353378046.3837263	240020837.0337428	466735255.7337231
Lisbon	ssp245	2070	Portugal	4579714.877850001	17.85128469314273	358064.06810779334	179032.03405389667	537096.1021617245	1144372.761672665	841450.5600532993	1447294.9632918416	356547095.6545144	242173313.30203164	470920878.0070061
Lisbon	ssp245	2071	Portugal	4579714.877850001	17.86505219132612	361294.6914345704	180647.3457172852	541942.0371518929	1154697.8338250727	849042.5248712496	1460353.1427786823	359764032.1385433	244358315.4420458	475169748.8350615
Lisbon	ssp245	2072	Portugal	4579714.877850001	17.877481144771398	364262.0740956532	182131.0370478266	546393.1111435042	1164181.5888098872	856015.8741247865	1472347.3034947722	362718843.2009716	246365277.1979871	479072409.20397776
Lisbon	ssp245	2073	Portugal	4579714.877850001	17.888045996508072	366871.8058965161	183435.90294825804	550307.7088448027	1172522.2916454575	862148.743856802	1482895.8394338652	365317518.6250503	248130345.1099556	482504692.1401579
Lisbon	ssp245	2074	Portugal	4579714.877850001	17.89674374336744	369095.9615681914	184547.9807840957	553643.9423523204	1179630.6931721235	867375.5096852408	1491885.876658778	367532251.4498416	249634632.18113685	485429870.7185748
Lisbon	ssp245	2075	Portugal	4579714.877850001	17.904383793306355	371060.5174146773	185530.25870733865	556590.7761220504	1185909.4136575037	871992.2159244869	1499826.6113902598	369488484.26878566	250963341.31697065	488013627.2206122
Lisbon	ssp245	2076	Portugal	4579714.877850001	17.912065596685807	373001.55887816375	186500.77943908187	559502.3383172802	1192112.982174798	876553.6633636832	1507672.3009856932	371421302.32564855	252276146.7178432	490566457.9334677
Lisbon	ssp245	2077	Portugal	4579714.877850001	17.919993680164094	374975.4861099916	187487.7430549958	562463.2291650195	1198421.6536077212	881192.3923584737	1515650.9148567363	373386866.8271637	253611194.10328647	493162539.5510572
Lisbon	ssp245	2078	Portugal	4579714.877850001	17.928107147609147	376983.2172410535	188491.60862052676	565474.8258616133	1204838.3623025883	885910.5605164669	1523766.1640884865	375386092.014483	254969104.44262293	495803079.58635634
Lisbon	ssp245	2079	Portugal	4579714.877850001	17.936413545185435	379021.7837819733	189510.89189098665	568532.6756729903	1211353.620967365	890701.1918876258	1532006.050046878	377416021.9745145	256347870.0255823	498484173.9234643
Lisbon	ssp245	2080	Portugal	4579714.877850001	17.94471304007592	381029.8405488634	190514.9202744317	571544.7608233354	1217771.370394347	895420.1252898297	1540122.6154986585	379415571.4180802	257706000.6056948	501125142.2304752
Lisbon	ssp245	2081	Portugal	4579714.877850001	17.95268886666099	382910.9155344146	191455.4577672073	574366.3733016563	1223783.286048148	899840.6515058503	1547725.920590239	381288677.05068463	258978248.2350821	503599105.8662935
Lisbon	ssp245	2082	Portugal	4579714.877850001	17.961079247571654	384830.8061615583	192415.4030807792	577246.2092423734	1229919.2564924893	904352.3944796342	1555486.1185051496	383200433.878727	260276748.46385303	506124119.2936092
Lisbon	ssp245	2083	Portugal	4579714.877850001	17.970356505049967	386834.6989313176	193417.3494656588	580252.0483970116	1236323.6977846364	909061.5424885788	1563585.853080524	385195836.9663269	261632062.7631057	508759611.1695544
Lisbon	ssp245	2084	Portugal	4579714.877850001	17.979926973274754	388795.0930954524	194397.54654772615	583192.6396432194	1242589.117533208	913668.46877429	1571509.766291952	387147925.7342802	262957957.18366265	511337894.2848992
Lisbon	ssp245	2085	Portugal	4579714.877850001	17.9892474657078	390652.4315951253	195326.21579756265	585978.647392727	1248525.171378158	918033.2142485174	1579017.1285076244	388997395.4428856	264214150.86086172	513780640.0249124
Lisbon	ssp245	2086	Portugal	4579714.877850001	17.998339225372845	392474.10976503935	196237.05488251967	588711.1646475967	1254347.25480921	922314.1579478187	1586380.351670421	390811355.9001089	265446226.0045911	516176485.7956306
Lisbon	ssp245	2087	Portugal	4579714.877850001	18.00675334963973	394186.1573795815	197093.07868979077	591279.2360694082	1259818.9589852956	926337.4698419956	1593300.4481284022	392516150.2622264	266604153.53844228	518428146.9860167
Lisbon	ssp245	2088	Portugal	4579714.877850001	18.01409917099764	395705.8666218247	197852.93331091237	593558.7999327733	1264675.949723519	929908.7865612728	1599443.112885558	394029421.1118392	267631994.79711708	520426847.4265698
Lisbon	ssp245	2089	Portugal	4579714.877850001	18.019703123460133	396865.8173696268	198432.9086848134	595298.7260544781	1268383.1523135123	932634.670818621	1604131.6338081865	395184457.6180623	268416516.73294607	521952398.5031901
Lisbon	ssp245	2090	Portugal	4579714.877850001	18.02176865250064	397349.494805205	198674.7474026025	596024.2422078493	1269928.9853976376	933771.312792237	1606086.658002793	395666085.908216	268743647.4829351	522588524.3335177
Lisbon	ssp245	2091	Portugal	4579714.877850001	18.0246178823586	397958.1326742914	198979.0663371457	596937.199011478	1271874.1920272375	935201.6117845856	1608546.772269666	396272145.22513074	269155294.06377524	523388996.3865021
Lisbon	ssp245	2092	Portugal	4579714.877850001	18.02732226038674	398531.5806867398	199265.7903433699	597797.3710301368	1273706.9318750352	936549.2146138176	1610864.6491359663	396843163.7705677	269543140.3112683	524143187.2298789
Lisbon	ssp245	2093	Portugal	4579714.877850001	18.02963152854735	399032.7300594062	199516.3650297031	598549.0950891019	1275308.605270032	937726.915639568	1612890.2949002874	397342189.9762853	269882088.0439415	524802291.9086387
Lisbon	ssp245	2094	Portugal	4579714.877850001	18.031565607831663	399472.7630706901	199736.38153534505	599209.1446060446	1276714.9507743248	938760.9932162446	1614668.908331899	397780358.745893	270179700.29216075	525381017.1996995
Lisbon	ssp245	2095	Portugal	4579714.877850001	18.03324448140513	399877.8532647079	199938.92663235395	599816.7798971656	1278009.6190344703	939712.955172143	1616306.2828962605	398183732.7368352	270453679.2897633	525913786.1839297
Lisbon	ssp245	2096	Portugal	4579714.877850001	18.03482633228224	400277.5046303441	200138.75231517205	600416.2569455715	1279286.904798688	940652.1358811968	1617921.6737158438	398581690.9414395	270723979.78621066	526439402.0966911
Lisbon	ssp245	2097	Portugal	4579714.877850001	18.036481319799485	400703.44845825	200351.724229125	601055.1726873533	1280648.2212726518	941653.103876747	1619643.3386682016	399005830.2177788	271012062.9458496	526999597.489733
Lisbon	ssp245	2098	Portugal	4579714.877850001	18.038311823691053	401171.1748215962	200585.5874107981	601756.7622323616	1282143.0747298829	942752.2608307332	1621533.8886288083	399471575.01398414	271328405.3359904	527614744.692045
Helsinki	ssp245	2024	Finland	2228690.3763	6.764466987016535	99690.62180475832	49845.31090237916	149535.93270714112	318611.2272879554	234272.96124117103	402949.4933348237	137368999.9072225	93303539.02184492	181434460.7926436
Helsinki	ssp245	2025	Finland	2228690.3763	6.81899238538586	101939.31041637612	50969.65520818807	152908.96562460973	325798.0360908214	239557.37947850145	412038.6927031264	140467587.3179119	95408156.3050596	185527018.33072776
Helsinki	ssp245	2026	Finland	2228690.3763	6.872267494662609	104152.82368171994	52076.41184085997	156229.23552258653	332872.42448675405	244759.135652012	420985.71332156047	143517704.75155547	97479851.89273456	189555557.61036167
Helsinki	ssp245	2027	Finland	2228690.3763	6.924393677800235	106331.97894730876	53165.98947365438	159497.9684209892	339837.0047155768	249880.1505261172	429793.8589050336	146520478.4734893	99519390.76487751	193521566.1820545
Helsinki	ssp245	2028	Finland	2228690.3763	6.975632395869977	108477.93933221285	54238.969666106415	162716.90899833263	346695.49410572235	254923.1574306774	438467.8307808568	149477511.20713642	101527861.52057204	197427160.8936814
Helsinki	ssp245	2029	Finland	2228690.3763	7.026331734909921	110599.5267494114	55299.7633747057	165899.29012412467	353476.0874910993	259908.8878610915	447043.2871211656	152400959.1347399	103513520.86129417	201288397.4081609
Helsinki	ssp245	2030	Finland	2228690.3763	7.076812562374554	112708.00204576556	56354.00102288277	169062.00306865465	360214.7745382402	264863.8048075103	455565.7442690127	155306339.17496192	105486908.16220751	205125770.1876913
Helsinki	ssp245	2031	Finland	2228690.3763	7.127298096919732	114816.4491914344	57408.224595717205	172224.67378716354	366953.3716158055	269818.65559984144	464088.08763180976	158211680.42486694	107460269.11602776	208963091.7336813
Helsinki	ssp245	2032	Finland	2228690.3763	7.177896350957525	116937.0981819487	58468.54909097435	175405.6472729359	373730.9657894864	274802.1807275508	472659.7508514687	161133835.24452385	109445050.15416412	212822620.3348566
Helsinki	ssp245	2033	Finland	2228690.3763	7.227249613007932	119053.19797143908	59526.598985719545	178579.7969571699	380494.0207166984	279775.01523284963	481213.0262005834	164049721.47859126	111425573.45423464	216673869.5029233
Helsinki	ssp245	2034	Finland	2228690.3763	7.263997881092824	120778.2976771157	60389.14883855785	181167.44651568605	386007.4393760443	283828.9995411919	488185.8792109328	166426827.94075438	113040147.67186132	219813508.20962355
Helsinki	ssp245	2035	Finland	2228690.3763	7.2941386342632	122301.92695199524	61150.96347599762	183452.8904280044	390876.9585385594	287409.5283371594	494344.38873999583	168526317.601172	114466159.4764824	222586475.72583625
Helsinki	ssp245	2036	Finland	2228690.3763	7.318416030583433	123587.7136150086	61793.8568075043	185381.5704225252	394986.3327135518	290431.1269952418	499541.5384318976	170298071.30071375	115669567.01787822	224926575.58352572
Helsinki	ssp245	2037	Finland	2228690.3763	7.338381722433482	124623.71668584108	62311.85834292054	186935.57502877328	398297.3985279321	292865.73421169707	503729.0628442025	171725634.9287135	116639194.36292107	226812075.49448276
Helsinki	ssp245	2038	Finland	2228690.3763	7.356547836230924	125555.28000883464	62777.64000441731	188332.9200132636	401274.6749082197	295054.90802073193	507494.4417957455	173009285.48393437	117511073.31486969	228507497.65297347
Helsinki	ssp245	2039	Finland	2228690.3763	7.3757654394471155	126542.80881239031	63271.40440619516	189814.2132185969	404430.8169643819	297375.6007090863	511486.0332197138	174370053.84577224	118435332.09257255	230304775.59895185
Helsinki	ssp245	2040	Finland	2228690.3763	7.397912428855655	127693.63243431311	63846.81621715656	191540.44865148	408108.8492600431	300080.0362206061	516137.6622995284	175955834.8064196	119512423.54582492	232399246.06699175
Helsinki	ssp245	2041	Finland	2228690.3763	7.423256539921771	128951.49109073778	64475.74554536889	193427.2366361166	412128.9655259852	303036.0040632068	521221.9269887952	177689105.02311343	120689692.40129828	234688517.64490545
Helsinki	ssp245	2042	Finland	2228690.3763	7.4502525587573905	130192.98312165352	65096.49156082676	195289.4746824888	416096.77405678696	305953.5103358531	526240.0377777606	179399822.79768607	121851643.22530895	236948002.3700429
Helsinki	ssp245	2043	Finland	2228690.3763	7.476205807964082	131379.35456943177	65689.67728471589	197069.03185416124	419888.4172038938	308741.4832381413	531035.3511696827	181034586.99465463	122962004.98921666	239107169.000073
Helsinki	ssp245	2044	Finland	2228690.3763	7.499116469107061	132469.85059691314	66234.92529845657	198704.77589538376	423373.6425077209	311304.1489027209	535443.136112756	182537239.3604062	123982633.97930014	241091844.7414903
Helsinki	ssp245	2045	Finland	2228690.3763	7.519056536019959	133427.5634630044	66713.7817315022	200141.34519451932	426434.4928277453	313554.7741380311	539314.2115174998	183856922.75921825	124878987.09813106	242834858.42028585
Helsinki	ssp245	2046	Finland	2228690.3763	7.5365387404450255	134288.75097047767	67144.37548523884	201433.12645572808	429186.8481016291	315578.5647805931	542795.1314227034	185043598.7423018	125684999.14574422	244402198.3388358
Helsinki	ssp245	2047	Finland	2228690.3763	7.552518655121867	135135.1265748076	67567.5632874038	202702.68986222323	431891.86453306925	317567.54745076905	546216.1816154061	186209864.61774623	126477148.27468048	245942580.96078885
Helsinki	ssp245	2048	Finland	2228690.3763	7.569810375328328	136092.23717360751	68046.11858680376	204138.3557604228	434950.79000683536	319816.7573579497	550084.8226557566	187528718.12048808	127372937.71291168	247684498.52804387
Helsinki	ssp245	2049	Finland	2228690.3763	7.591213505930507	137264.6861825323	68632.34309126616	205897.029273812	438697.9370393555	322572.01252892375	554823.8615498255	189144297.8498816	128470269.0353058	249818326.66443124
Helsinki	ssp245	2050	Finland	2228690.3763	7.616398756770493	138621.64322529512	69310.82161264756	207932.46483795665	443034.77174802526	325760.8615794146	560308.6819166762	191014120.9937916	129740287.13829508	252287954.8492652
Helsinki	ssp245	2051	Finland	2228690.3763	7.643289923472142	140088.82749033457	70044.41374516729	210133.2412355129	447723.8926590945	329208.7446022576	566239.0407159696	193035832.0787418	131113470.31086712	254958193.84659293
Helsinki	ssp245	2052	Finland	2228690.3763	7.671372725148157	141607.69975775032	70803.84987887516	212411.54963663715	452578.2084257535	332778.0944306874	572378.3224208634	195128766.8060456	132535029.88494092	257722503.7271268
Helsinki	ssp245	2053	Finland	2228690.3763	7.69984636536983	143102.87166793333	71551.43583396667	214654.307501912	457356.77785069967	336291.748419616	578421.8072818223	197189043.55297497	133934407.56100142	260443679.5449264
Helsinki	ssp245	2054	Finland	2228690.3763	7.728502027217448	144558.5358309941	72279.26791549705	216837.80374650483	462009.0805158393	339712.559202809	584305.6018289147	199194880.47785804	135296808.7135094	263092952.2421874
Helsinki	ssp245	2055	Finland	2228690.3763	7.759448479535296	146032.23680076425	73016.11840038213	219048.35520115696	466719.028815223	343175.7564817661	590262.3011487209	201225571.2761977	136676091.0717714	265775051.4806057
Helsinki	ssp245	2056	Finland	2228690.3763	7.794781076031911	147603.6893950357	73801.84469751785	221405.5340925613	471741.3913065192	346868.67007830366	596614.1125347655	203390959.2271276	138146862.20145336	268635056.2527803
Helsinki	ssp245	2057	Finland	2228690.3763	7.833318040734014	149210.5462198656	74605.2731099328	223815.8193298112	476876.9057186646	350644.78361665405	603109.0278207208	205605132.54679143	139650769.2465063	271559495.84705204
Helsinki	ssp245	2058	Finland	2228690.3763	7.872152577998568	150796.36167079615	75398.18083539807	226194.54250620457	481945.17189983977	354371.4499263409	609518.8938733897	207790311.84036905	141134983.01835948	274445640.6623598
Helsinki	ssp245	2059	Finland	2228690.3763	7.907996441729599	152281.82837349453	76140.91418674726	228422.7425602544	486692.72348167753	357862.2966776882	615523.1502857018	209837215.26670775	142525277.2902983	277149153.2430885
Helsinki	ssp245	2060	Finland	2228690.3763	7.938815951559341	153633.5658668814	76816.7829334407	230450.3488003308	491012.87651053234	361038.87978714	620986.8732339607	211699846.11644864	143790410.25544783	279609281.97742474
Helsinki	ssp245	2061	Finland	2228690.3763	7.964896277005703	154886.61466811915	77443.30733405957	232329.9220021912	495017.6204792905	363983.5444700513	626051.6964885752	213426488.5783465	144963177.41855836	281889799.7381111
Helsinki	ssp245	2062	Finland	2228690.3763	7.988208823727179	156069.95568627244	78034.97784313622	234104.93352942108	498799.5783733107	366764.3958627123	630834.7608839488	215057076.98546147	146070702.9095682	284043451.0613316
Helsinki	ssp245	2063	Finland	2228690.3763	8.010056751355842	157167.76296450998	78583.88148225499	235751.64444677785	502308.1704345596	369344.2429665707	635272.0979025858	216569803.9117493	147098174.7255646	286041433.09791124
Helsinki	ssp245	2064	Finland	2228690.3763	8.029830278181446	158150.87669907004	79075.43834953502	237226.3150486165	505450.20193021017	371654.56024278566	639245.843617675	217924488.51564357	148018301.30351937	287830675.72774464
Helsinki	ssp245	2065	Finland	2228690.3763	8.047723407695173	159045.14025612056	79522.57012806028	238567.71038419308	508308.2682585454	373756.07960185496	642860.4569152743	219156741.74329543	148855270.2498514	289458213.2367173
Helsinki	ssp245	2066	Finland	2228690.3763	8.063654924794474	159925.3001320903	79962.65006604516	239887.95019814852	511121.2592221447	375824.4553103843	646418.0631339435	220369560.7600868	149679039.1244593	291060082.3956905
Helsinki	ssp245	2067	Finland	2228690.3763	8.076950165276084	160839.0479464802	80419.5239732401	241258.5719197328	514041.5972369348	377971.7626741992	650111.4317997074	221628662.3802567	150534243.99039924	292723080.7700908
Helsinki	ssp245	2068	Finland	2228690.3763	8.08787870461333	161775.38665689013	80887.69332844506	242663.07998534656	517034.1357554032	380172.15864366153	653896.112867182	222918893.19530156	151410592.37525997	294427194.01531905
Helsinki	ssp245	2069	Finland	2228690.3763	8.098410738829767	162737.22358890076	81368.61179445038	244105.8353833641	520108.16659011145	382432.4754338886	657783.8577463717	224244259.36347532	152310805.3350543	296177713.3918736
Helsinki	ssp245	2070	Finland	2228690.3763	8.111696128714515	163774.43956018853	81887.21978009427	245661.65934029475	523423.10883434594	384869.9329664137	661976.2847023152	225673494.3113992	153281567.87117967	298065420.7515947
Helsinki	ssp245	2071	Finland	2228690.3763	8.130151722181918	164964.02463300803	82482.01231650401	247446.0369495236	527225.0227270768	387665.4578875394	666784.5875666512	227312686.7329076	154394937.3662461	300230436.0995453
Helsinki	ssp245	2072	Finland	2228690.3763	8.15497532664954	166305.96938813053	83152.98469406526	249458.9540822079	531513.8781644497	390819.028062078	672208.7282668572	229161823.6487456	155650905.0045057	302672742.29296166
Helsinki	ssp245	2073	Finland	2228690.3763	8.182900788804977	167707.48995486807	83853.74497743403	251561.23493231364	535993.1378957431	394112.60139391065	677873.674397609	231093053.2380165	156962631.4891156	305223474.98689336
Helsinki	ssp245	2074	Finland	2228690.3763	8.20895654517805	169097.8090797399	84548.90453986995	253646.7136196224	540436.5978188324	397379.8513373595	683493.3443003421	233008847.7659073	158263874.19752574	307753821.334266
Helsinki	ssp245	2075	Finland	2228690.3763	8.22938616612418	170356.08765614973	85178.04382807486	255534.1314842356	544458.0561490384	400336.80599192175	688579.3063061894	234742696.61263904	159441536.06911394	310043857.1561399
Helsinki	ssp245	2076	Finland	2228690.3763	8.244310026905715	171456.49548405278	85728.24774202639	257184.7432260913	547974.9595670152	402922.7643874938	693027.1547465734	236259006.9743609	160471441.8200459	312046572.1286547
Helsinki	ssp245	2077	Finland	2228690.3763	8.25503116719895	172393.4153521389	86196.70767606943	258590.1230282196	550969.3554654198	405124.52607749705	696814.184853381	237550038.5974198	161348334.12836716	313751743.0664468
Helsinki	ssp245	2078	Finland	2228690.3763	8.264395360450832	173233.55215157417	86616.77607578709	259850.3282273727	553654.4326764122	407098.8475561701	700210.0177966969	238707707.6924093	162134644.1666708	315280771.2181252
Helsinki	ssp245	2079	Finland	2228690.3763	8.273904934283891	174051.96415667905	87025.98207833953	261077.94623503112	556270.0774447323	409022.1157681681	703518.0391213301	239835441.04002196	162900621.2974372	316770260.7825832
Helsinki	ssp245	2080	Finland	2228690.3763	8.28317165971816	174875.56904006764	87437.78452003382	262313.3535601132	558902.3186520392	410957.5872441287	706847.0500599871	240970329.9302865	163671458.60374093	318269201.2568073
Helsinki	ssp245	2081	Finland	2228690.3763	8.290224414669016	175626.93312571503	87813.46656285752	263440.39968858456	561303.6782697694	412723.2928454008	709884.0636941743	242005674.3904081	164374683.51111647	319636665.26967573
Helsinki	ssp245	2082	Finland	2228690.3763	8.293919190090957	176207.09685367538	88103.54842683769	264310.64528052503	563157.8815443299	414086.6776061083	712229.0854825898	242805112.78942263	164917676.70396492	320692548.8748568
Helsinki	ssp245	2083	Finland	2228690.3763	8.294889499080275	176581.41338589645	88290.70669294822	264872.1200788572	564354.197181309	414966.3214568276	713742.0729058264	243320903.40993536	165268011.1340083	321373795.68583834
Helsinki	ssp245	2084	Finland	2228690.3763	8.294371393670456	176809.4662338711	88404.73311693555	265214.199350818	565083.054083435	415502.2456495672	714663.8625173394	243635149.5354499	165481452.85415	321788846.2167256
Helsinki	ssp245	2085	Finland	2228690.3763	8.295055600460186	177014.0145575736	88507.0072787868	265521.0218363713	565736.7905259879	415982.9342102677	715490.6468417443	243917007.5292208	165672895.96240744	322161119.0960095
Helsinki	ssp245	2086	Finland	2228690.3763	8.300318206151205	177335.40921531388	88667.70460765694	266003.1138229828	566763.9678521295	416738.2116559575	716789.7240483296	244359874.28950417	165973699.17184642	322746049.4071388
Helsinki	ssp245	2087	Finland	2228690.3763	8.311749442424775	177866.12135872582	88933.06067936291	266799.1820381028	568460.1238624704	417985.3851929752	718934.8625320019	245091170.7250115	166470409.09586817	323711932.3541297
Helsinki	ssp245	2088	Finland	2228690.3763	8.327152342465057	178535.32040807832	89267.66020403916	267802.9806121324	570598.8840242041	419558.0029589561	721639.7650894804	246013295.61985305	167096733.20223075	324929858.0374503
Helsinki	ssp245	2089	Finland	2228690.3763	8.343608561550917	179225.02171281018	89612.51085640509	268837.53256922896	572803.1693941246	421178.8010250747	724427.5377632107	246963671.6607562	167742246.00408533	326185097.3173984
Helsinki	ssp245	2090	Finland	2228690.3763	8.358276837697865	179916.7633490352	89958.3816745176	269875.1450235628	575013.9756634998	422804.3938702014	727223.5574568267	247916859.1827308	168389668.41533813	327444049.95009416
Helsinki	ssp245	2091	Finland	2228690.3763	8.372076613153075	180528.3443179316	90264.1721589658	270792.51647690893	576968.5884400915	424241.6091471002	729695.5677330912	248759589.06582627	168962065.97654748	328557112.1550796
Helsinki	ssp245	2092	Finland	2228690.3763	8.386387228777071	181149.25256923877	90574.62628461936	271723.8788538836	578953.0112112978	425700.7435376866	732205.2788849191	249615171.5065192	169543193.2301122	329687149.78290266
Helsinki	ssp245	2093	Finland	2228690.3763	8.401448119496903	181803.93938594064	90901.96969297032	272705.9090789444	581045.3902774412	427239.2575569387	734851.522998012	250517299.22559988	170155934.88869986	330878663.5624903
Helsinki	ssp245	2094	Finland	2228690.3763	8.41721976050264	182495.809764376	91247.90488218798	273743.714646572	583256.6080069519	428865.152946237	737648.0630676055	251470664.148291	170803477.79375154	332137850.50278354
Helsinki	ssp245	2095	Finland	2228690.3763	8.433461771165511	183216.1735070045	91608.08675350226	274824.2602605364	585558.8905284483	430558.00774147984	740559.7733154239	252463291.5901192	171477688.5204578	333448894.65976727
Helsinki	ssp245	2096	Finland	2228690.3763	8.449844341151373	183950.5448111841	91975.27240559206	275925.8172168104	587905.9412165006	432283.780306268	743528.1021268605	253475220.79459083	172165009.35758707	334785432.23151064
Helsinki	ssp245	2097	Finland	2228690.3763	8.466005517072357	184681.040365107	92340.5201825535	277021.56054769986	590240.6050068307	434000.4448579895	746480.7651557261	254481809.397005	172848702.76012248	336114916.0338776
Helsinki	ssp245	2098	Finland	2228690.3763	8.481808358829685	185397.8080584372	92698.9040292186	278096.712087657	592531.3945546136	435684.8489372503	749377.9401721541	255469481.65154576	173519547.83297056	337419415.4702708
Dublin	ssp245	2024	Ireland	2228552.77575	10.55464377743168	87025.16200557756	43512.58100278878	130537.7430083789	278132.4177698638	204509.1307130764	351755.70482648286	230323303.312356	156439803.25072068	304206803.3738763
Dublin	ssp245	2025	Ireland	2228552.77575	10.573895528286757	88301.69765880154	44150.84882940077	132452.5464882242	282212.225717548	207508.98949815804	356915.4619368743	233701819.3836272	158734553.20383787	308669085.56348014
Dublin	ssp245	2026	Ireland	2228552.77575	10.593076816632433	89580.68598414602	44790.34299207301	134371.0289762463	286299.87240536686	210514.61206273333	362085.13274786127	237086826.7677962	161033712.17540655	313139941.36016715
Dublin	ssp245	2027	Ireland	2228552.77575	10.612094686174974	90850.56987787112	45425.284938935554	136275.8548168197	290358.4213297001	213498.8392129972	367218.0034463838	240447738.10058972	163316504.66792578	317578971.5332865
Dublin	ssp245	2028	Ireland	2228552.77575	10.630825796074753	92099.0693375888	46049.5346687944	138148.60400638822	294348.6256029683	216432.8129433327	372264.4382625638	243752052.77373055	165560855.67327875	321943249.8742018
Dublin	ssp245	2029	Ireland	2228552.77575	10.649103455196126	93312.93410157452	46656.46705078727	139969.40115238426	298228.13738868	219285.39513871184	377170.87963857537	246964702.26236057	167742946.0075512	326186458.5171968
Dublin	ssp245	2030	Ireland	2228552.77575	10.666795738560932	94482.66710202498	47241.33355101249	141724.0006530479	301966.6040581006	222034.26768975388	381898.9404263804	250060551.3529764	169845703.37367496	330275399.33232844
Dublin	ssp245	2031	Ireland	2228552.77575	10.683875871932376	95607.70592020523	47803.852960102624	143411.5588803176	305562.2281210085	224678.1089124781	386446.3473294674	253038111.53196436	171868116.745966	334208106.3180149
Dublin	ssp245	2032	Ireland	2228552.77575	10.700577568108145	96700.56149837084	48350.28074918543	145050.8422475661	309054.99454883015	227246.3195211689	390863.66957641474	255930494.6198612	173832676.27897787	338028312.9608019
Dublin	ssp245	2033	Ireland	2228552.77575	10.717625582341066	97824.05134296684	48912.02567148343	146736.0770144618	312645.6680921532	229886.5206559671	395404.81552827	258903955.24068823	175852305.15632617	341955605.3251136
Dublin	ssp245	2034	Ireland	2228552.77575	10.728069476499488	98449.22237559449	49224.61118779724	147673.83356339982	314643.71471243066	231355.67258264165	397931.75684214535	260558550.92372447	176976136.82854936	344140965.0189605
Dublin	ssp245	2035	Ireland	2228552.77575	10.73625779469589	98939.10143126588	49469.55071563293	148408.6521469077	316209.36817435914	232506.8883634707	399911.8479851727	261855078.95913032	177856762.4007392	345853395.5175812
Dublin	ssp245	2036	Ireland	2228552.77575	10.743050552715353	99328.75908841056	49664.37954420528	148993.13863262508	317454.7140465928	233422.58385776065	401486.8442353528	262886358.1511065	178557226.10358232	347215490.19868577
Dublin	ssp245	2037	Ireland	2228552.77575	10.748472610097492	99574.73568476673	49787.36784238336	149362.1035271609	318240.8552485471	234000.62885919813	402481.08163782646	263537366.90426484	178999403.16423368	348075330.6443431
Dublin	ssp245	2038	Ireland	2228552.77575	10.752308845039371	99627.1083642551	49813.55418212755	149440.6625463943	318408.23833219183	234123.70465599667	402692.772008321	263675977.9480748	179093550.32220647	348258405.5739851
Dublin	ssp245	2039	Ireland	2228552.77575	10.75501684359091	99534.13873802497	49767.06936901248	149301.2081070492	318111.10740676086	233905.22603435616	402316.9887790985	263429921.8543256	178926424.51973134	347933419.1889606
Dublin	ssp245	2040	Ireland	2228552.77575	10.757606248445237	99431.16541862172	49715.58270931087	149146.74812794194	317782.0046779471	233663.23873375787	401900.7706220671	263157389.69773892	178741315.69078562	347573463.7047485
Dublin	ssp245	2041	Ireland	2228552.77575	10.76099126688585	99484.96294856405	49742.48147428202	149227.44442285624	317953.9415836462	233789.6629291229	402118.2202380968	263299771.79184103	178838024.215144	347761519.3686107
Dublin	ssp245	2042	Ireland	2228552.77575	10.765172484695183	99788.72583727326	49894.36291863663	149683.08875591733	318924.7677759542	234503.50571758585	403346.0298342484	264103719.41271076	179384080.1540107	348823358.6714944
Dublin	ssp245	2043	Ireland	2228552.77575	10.770070720932988	100304.9651767337	50152.48258836685	150457.4477651047	320574.668704874	235716.66816531477	405432.6692443489	265470013.3353437	180312091.99374107	350627934.677034
Dublin	ssp245	2044	Ireland	2228552.77575	10.776265210943146	101046.83197615262	50523.41598807631	151570.24796423354	322945.6749958119	237460.05514395327	408431.2948475919	267433459.39993295	181645700.498046	353221218.3018951
Dublin	ssp245	2045	Ireland	2228552.77575	10.783820833493476	102020.26275091968	51010.13137545984	153030.39412637916	326056.7597519656	239747.6174646543	412365.9020392028	270009769.3592969	183395577.37702268	356623961.3416443
Dublin	ssp245	2046	Ireland	2228552.77575	10.792374952234995	103197.49326070544	51598.746630352725	154796.23989106476	329819.18846125324	242514.10916265228	417124.26775976736	273125461.5743438	185511812.556457	360739110.5923146
Dublin	ssp245	2047	Ireland	2228552.77575	10.801679818785264	104543.4808408173	52271.74042040865	156815.22126123306	334120.9647672859	245677.179975916	422564.74955857306	276687791.11817354	187931411.9844605	365444170.2519632
Dublin	ssp245	2048	Ireland	2228552.77575	10.811511130887892	106000.50095126589	53000.250475632936	159000.75142690542	338777.60104027623	249101.17723546896	428454.0248450069	280543982.55863774	190550607.79125717	370537357.3260935
Dublin	ssp245	2049	Ireland	2228552.77575	10.821678731701375	107549.80070859897	53774.90035429948	161324.7010629037	343729.1630647137	252742.03166520127	434716.2944641461	284644403.9736162	193335689.06692317	375953118.88039154
Dublin	ssp245	2050	Ireland	2228552.77575	10.831582092470423	109149.24433573014	54574.62216786507	163723.86650359922	348840.98489702435	256500.72418895856	441181.2456050085	288877537.6004023	196210910.90590057	381544164.2949942
Dublin	ssp245	2051	Ireland	2228552.77575	10.841083101993618	110758.20893410468	55379.10446705233	166137.3134011601	353983.2357534311	260281.79099513823	447684.6805116392	293135869.7042388	199103248.0117015	387168491.3968745
Dublin	ssp245	2052	Ireland	2228552.77575	10.850009105178453	112265.7837287252	56132.8918643626	168398.67559309234	358801.44479703665	263824.59176249814	453778.2978314917	297125860.62968767	201813322.8776472	392438398.3818104
Dublin	ssp245	2053	Ireland	2228552.77575	10.85819455588401	113629.42064200544	56814.71032100271	170444.13096301391	363159.6283718824	267029.13850870647	459290.11823497736	300734901.40763617	204264649.43082747	397205153.38451815
Dublin	ssp245	2054	Ireland	2228552.77575	10.866063486751882	114841.4951675844	57420.7475837922	172262.24275138488	367033.4185556303	269877.51364381844	464189.3234673707	303942812.7996836	206443521.56317657	401442104.0362584
Dublin	ssp245	2055	Ireland	2228552.77575	10.874651333775892	115939.78533082064	57969.89266541032	173909.67799623992	370543.5539173344	272458.49552742374	468628.61230717314	306849579.2171505	208417850.5168871	405281307.9174711
Dublin	ssp245	2056	Ireland	2228552.77575	10.885009016515331	117037.38770084117	58518.693850420575	175556.08155127146	374051.49109192094	275037.86109697254	473065.1210867978	309754525.3012572	210390943.06686288	409118107.5357032
Dublin	ssp245	2057	Ireland	2228552.77575	10.896858178127106	118166.74354112036	59083.371770560174	177250.11531169037	377660.9123574529	277691.84732162865	477629.97739320656	312743511.03542215	212421116.88535056	413065905.1855472
Dublin	ssp245	2058	Ireland	2228552.77575	10.90878902112597	119241.4454572758	59620.72272863791	178862.16818592235	381095.6596814858	280217.3968245926	481973.92253830464	315587848.11794287	214353042.6921144	416822653.5438261
Dublin	ssp245	2059	Ireland	2228552.77575	10.919453066485849	120190.7539446687	60095.37697233435	180286.13091701255	384129.64960719366	282448.2717699669	485811.0274443453	318100315.3359279	216059556.4126233	420141074.259289
Dublin	ssp245	2060	Ireland	2228552.77575	10.928365469408105	121000.72148592446	60500.36074296223	181501.08222889705	386718.3058690468	284351.6954919166	489084.9162461022	320243998.7876849	217515585.4492068	422972412.1262153
Dublin	ssp245	2061	Ireland	2228552.77575	10.93625972463176	121714.38227316868	60857.19113658433	182571.57340976453	388999.1657450828	286028.798341946	491969.5331481499	322132794.0070779	218798489.73311293	425467098.2810908
Dublin	ssp245	2062	Ireland	2228552.77575	10.943514857289864	122333.4643839752	61166.732191987605	183500.19657597528	390977.7521712188	287483.6413023386	494471.8630400311	323771274.57404274	219911375.72354096	427631173.424576
Dublin	ssp245	2063	Ireland	2228552.77575	10.949501183580672	122829.08318710764	61414.54159355383	184243.62478067607	392561.7498660313	288648.3454897017	496475.1542422983	325082993.59059805	220802319.28816816	429363667.8930512
Dublin	ssp245	2064	Ireland	2228552.77575	10.954539959895408	123265.51073110064	61632.75536555032	184898.26609666628	393956.5722966307	289673.950218086	498239.1943751176	326238055.31381434	221586858.35183576	430889252.27580434
Dublin	ssp245	2065	Ireland	2228552.77575	10.959801271249352	123720.67322640758	61860.33661320379	185581.0098396288	395411.2716316363	290743.5820820566	500078.9611811495	327442701.4994396	222405076.08992663	432480326.90895706
Dublin	ssp245	2066	Ireland	2228552.77575	10.966206228571648	124242.70405656724	62121.352028283625	186364.05608486963	397079.68216482346	291970.35453293566	502189.0097966599	328824323.3483649	223343498.9377449	434305147.7589923
Dublin	ssp245	2067	Ireland	2228552.77575	10.97378152169215	124828.03215696508	62414.016078482535	187242.0482354638	398950.390773692	293345.8755688681	504554.9059784644	330373469.5780095	224395707.4111673	436351231.7448573
Dublin	ssp245	2068	Ireland	2228552.77575	10.982294192720063	125444.37564728706	62722.18782364353	188166.56347094648	400920.2245687602	294794.28277112235	507046.1663663405	332004702.03301704	225503670.3512945	438505733.7147455
Dublin	ssp245	2069	Ireland	2228552.77575	10.990872112157282	126002.9155780838	63001.4577890419	189004.3733671418	402705.3181875872	296106.8516084962	509303.7847666228	333482949.9205055	226507723.37306288	440458176.4679522
Dublin	ssp245	2070	Ireland	2228552.77575	10.99864927808687	126412.48785131474	63206.24392565737	189618.73177698877	404014.3111728348	297069.34645058884	510959.2758950231	334566935.7096904	227243986.36142865	441889885.0579622
Dublin	ssp245	2071	Ireland	2228552.77575	11.005457581180702	126674.25708587733	63337.128542938655	190011.3856288317	404850.9256464967	297684.50415181025	512017.3471411257	335259741.71453464	227714552.88044816	442804930.5486304
Dublin	ssp245	2072	Ireland	2228552.77575	11.011651006311554	126854.9091114396	63427.4545557198	190282.3636671749	405428.2895201922	298109.0364118811	512747.5426284477	335737860.5748562	228039299.96145788	443436421.1882666
Dublin	ssp245	2073	Ireland	2228552.77575	11.017581090283205	127023.12847117052	63511.56423558526	190534.69270677184	405965.9185938933	298504.3519072502	513427.485280481	336183074.7832692	228341697.6006328	444024451.9659184
Dublin	ssp245	2074	Ireland	2228552.77575	11.022836813626537	127180.13641106378	63590.06820553189	190770.20461661127	406467.7159697918	298873.32056599786	514062.11137352855	336598616.5246344	228623941.15708932	444573291.8921931
Dublin	ssp245	2075	Ireland	2228552.77575	11.027107345430808	127400.4899194134	63700.244959706695	191100.73487913556	407171.9657824773	299391.1513106204	514952.78025427787	337181810.4741782	229020057.16190213	445343563.7864621
Dublin	ssp245	2076	Ireland	2228552.77575	11.03101229044994	127799.12016623074	63899.56008311537	191698.68024936333	408445.9880513072	300327.9323906422	516564.0437119168	338236836.780727	229736650.33960927	446737023.2218484
Dublin	ssp245	2077	Ireland	2228552.77575	11.03576760240476	128460.35079007084	64230.17539503542	192690.52618512305	410559.2811250992	301881.82435666583	519236.7378934779	339986868.81771785	230925304.13022465	449048433.50521415
Dublin	ssp245	2078	Ireland	2228552.77575	11.041946774123806	129356.10027912504	64678.050139562525	194034.15041870307	413422.0964921174	303986.8356559433	522857.357328231	342357585.24621147	232535538.12002823	452179632.3724076
Dublin	ssp245	2079	Ireland	2228552.77575	11.0499908201766	130463.0082486702	65231.5041243351	195694.51237301805	416959.7743627825	306588.069384374	527331.479341129	345287159.79835784	234525358.7762775	456048960.8204571
Dublin	ssp245	2080	Ireland	2228552.77575	11.059731254373173	131716.83635523752	65858.41817761876	197575.2545328678	420967.0089913747	309534.56543480646	532399.452547877	348605577.42188984	236779288.76366657	460431866.08015007
Dublin	ssp245	2081	Ireland	2228552.77575	11.071284993973768	133065.4236387644	66532.7118193822	199598.13545815492	425277.0939495232	312703.74555109144	537850.4423478773	352174787.4157262	239203561.519257	465146013.31225246
Dublin	ssp245	2082	Ireland	2228552.77575	11.08555076782998	134505.02327786165	67252.51163893082	201757.53491680016	429878.05439607793	316086.8047029698	543669.3040891117	355984873.334356	241791441.61175144	470178305.05702406
Dublin	ssp245	2083	Ireland	2228552.77575	11.102098439083148	136038.8670215679	68019.43351078394	204058.30053235657	434780.2190009601	319691.337500679	549869.1005011646	360044388.4179569	244548738.5584301	475540038.2775678
Dublin	ssp245	2084	Ireland	2228552.77575	11.11946190104129	137681.62248849546	68840.81124424773	206522.433732749	440030.4654732655	323551.8128479587	556509.1180984891	364392152.4089398	247501819.43886697	481282485.37909466
Dublin	ssp245	2085	Ireland	2228552.77575	11.136778610030644	139418.88337253997	69709.44168626997	209128.3250588129	445582.7512586682	327634.3759254609	563531.126591791	368990037.1621144	250624786.91897804	487355287.4053403
Dublin	ssp245	2086	Ireland	2228552.77575	11.153907192721642	141162.9462654216	70581.4731327108	211744.4193981368	451156.77626431925	331732.9237237338	570580.628804822	373605924.3080328	253759981.9537425	493451866.6624133
Dublin	ssp245	2087	Ireland	2228552.77575	11.170098765833702	142795.4543239467	71397.72716197335	214193.1814859245	456374.2720193655	335569.3176612678	577179.2263773797	377926567.2124308	256694641.6957669	499158492.7291839
Dublin	ssp245	2088	Ireland	2228552.77575	11.184789512334024	144285.86912107148	72142.93456053574	216428.80368161213	461137.6377109739	339071.79243451066	583203.4829873588	381871141.9936584	259373869.08530468	504368414.9020996
Dublin	ssp245	2089	Ireland	2228552.77575	11.19721683433194	145551.21191065223	72775.60595532611	218326.81786598417	465181.6732664746	342045.3479900265	588317.998542844	385220034.7093086	261648498.3130461	508791571.1056565
Dublin	ssp245	2090	Ireland	2228552.77575	11.20285747180178	146348.81838731616	73174.40919365808	219523.2275809814	467730.8235658932	343919.7232101869	591541.9239215197	387331003.011063	263082306.62095723	511579699.4012467
Dublin	ssp245	2091	Ireland	2228552.77575	11.209441610302422	147134.42979299574	73567.21489649787	220701.64468950336	470241.6376184448	345765.9100135419	594717.3652232916	389410224.8120551	264494552.124489	514325897.49969167
Dublin	ssp245	2092	Ireland	2228552.77575	11.21611284352735	147909.0878162312	73954.5439081156	221863.63172437655	472717.4446607173	347586.3563681378	597848.5329532108	391460457.0752026	265887107.40332708	517033806.74714667
Dublin	ssp245	2093	Ireland	2228552.77575	11.222467352243806	148675.4019947868	74337.7009973934	223013.10299217564	475166.5847753476	349387.1946877435	600945.974862914	393488606.2783877	267264663.46362627	519712549.0931822
Dublin	ssp245	2094	Ireland	2228552.77575	11.228354840325377	149435.2583519487	74717.62917597435	224152.887527954	477595.0856929197	351172.8571271191	604017.3142586731	395499664.0253288	268630610.6940328	522368717.35665816
Dublin	ssp245	2095	Ireland	2228552.77575	11.233735806496822	150188.68079956397	75094.34039978198	225283.0211993224	480003.0238353927	352943.3998789364	607062.6477918586	397493693.60156775	269984992.07925546	525002395.123948
Dublin	ssp245	2096	Ireland	2228552.77575	11.23869469716252	150941.18437672663	75470.59218836333	226411.77656512972	482408.0252680456	354711.78328529705	610104.26725075	399485291.2688846	271337721.66741234	527632860.8704538
Dublin	ssp245	2097	Ireland	2228552.77575	11.243376015463884	151697.96278523674	75848.98139261837	227546.9441778658	484826.689061642	356490.2125452919	613163.1655779446	401488202.828133	272698135.85801446	530278269.7982786
Dublin	ssp245	2098	Ireland	2228552.77575	11.247917714684998	152458.38865616114	76229.19432808057	228687.58298432283	487257.0101451143	358277.21334207745	616236.8069484181	403500767.8666055	274065106.86838233	532936428.86492777
Copenhagen	ssp245	2024	Denmark	2478901.07325	9.710988843284696	180329.98002102188	90164.99001051094	270494.97003147536	576334.6161471505	423775.4530493496	728893.7792450383	293492696.3416865	199345611.194887	387639781.4884853
Copenhagen	ssp245	2025	Denmark	2478901.07325	9.74879311696012	183701.3660146334	91850.6830073167	275552.0490218987	587109.565782645	431698.210134276	742520.921431033	298979732.7487367	203072506.75264347	394886958.7450044
Copenhagen	ssp245	2026	Denmark	2478901.07325	9.78659900315366	187085.2034949611	93542.60174748056	280627.80524242594	597924.3103697496	439650.2282130561	756198.3925264793	304487034.34093785	206813166.7949712	402160901.8869816
Copenhagen	ssp245	2027	Denmark	2478901.07325	9.824485829578252	190479.53209832785	95239.76604916393	285719.2981474855	608772.5845861256	447626.9004310122	769918.2687413594	310011410.564795	210565424.23968047	409457396.889952
Copenhagen	ssp245	2028	Denmark	2478901.07325	9.862548388809326	193882.02526535752	96941.01263267876	290823.0378979938	619646.9527479676	455622.7593734815	783671.1461224013	315549074.87193	214326707.19377723	416771442.55018944
Copenhagen	ssp245	2029	Denmark	2478901.07325	9.900799793189185	197288.26766363884	98644.13383181942	295932.4014954373	630533.3034529084	463627.4290094746	797439.1778963307	321092841.170529	218092134.7321456	424093547.6090037
Copenhagen	ssp245	2030	Denmark	2478901.07325	9.939143546998285	200689.2022348764	100344.6011174382	301033.8033522839	641402.6903425785	471619.62525188905	811185.7554332381	326627968.81418735	221851694.73796263	431404242.8904824
Copenhagen	ssp245	2031	Denmark	2478901.07325	9.977378299379003	204072.75836158736	102036.37918079368	306109.1375423566	652216.5357235505	479570.9821496642	824862.0892974236	332134812.49451834	225592043.7582062	438677581.2308981
Copenhagen	ssp245	2032	Denmark	2478901.07325	10.015240828366846	207427.3975158948	103713.69875794738	311141.09627382056	662937.9624607178	487454.3841622864	838421.5407591352	337594592.89562845	229300426.5377966	445888759.2535243
Copenhagen	ssp245	2033	Denmark	2478901.07325	10.052170377071548	210754.10281910884	105377.05140955442	316131.1542286455	673570.1126098067	495272.1416248467	851868.0835947254	343008910.0782763	232977929.86728945	453039890.2893394
Copenhagen	ssp245	2034	Denmark	2478901.07325	10.081285116826004	213338.959307732	106669.479653866	320008.43896157946	681831.3139474342	501346.5543731104	862316.0735217477	347215845.05611587	235835357.1043815	458596333.007914
Copenhagen	ssp245	2035	Denmark	2478901.07325	10.104645064977042	215474.92117444155	107737.46058722078	323212.381761637	688657.8480734294	506366.0647598714	870949.6313869838	350692189.9626548	238196554.19294983	463187825.7324233
Copenhagen	ssp245	2036	Denmark	2478901.07325	10.1232221959436	217215.54599960384	108607.77299980192	325823.3189993818	694220.8850146508	510456.53309900296	877985.2369302869	353525111.43914497	240120726.3111573	466929496.5671974
Copenhagen	ssp245	2037	Denmark	2478901.07325	10.137985311339587	218598.3827296192	109299.1913648096	327897.5740944054	698640.4312037784	513706.1994145401	883574.6629930127	355775721.573108	241649381.9073907	469902061.2388925
Copenhagen	ssp245	2038	Denmark	2478901.07325	10.150370100564473	219732.82398393383	109866.41199196692	329599.23597587825	702266.1054525705	516372.136362177	888160.0745429517	357622060.2824646	242903448.95259085	472340671.6124004
Copenhagen	ssp245	2039	Denmark	2478901.07325	10.162205289708162	220736.5254170974	110368.2627085487	331104.788125624	705473.93523296	518730.8347301117	892217.0357357995	359255615.8338281	244012989.78228408	474498241.8854408
Copenhagen	ssp245	2040	Denmark	2478901.07325	10.174498531100893	221734.72866370963	110867.36433185484	332602.0929955385	708664.1928091303	521076.6123596475	896251.7732585977	360880222.9141999	245116452.6466936	476643993.1817763
Copenhagen	ssp245	2041	Denmark	2478901.07325	10.187003558881113	222826.05251281228	111413.02625640614	334239.0787691914	712152.0638308635	523641.2234050341	900662.9042566792	362656386.6947134	246322855.59580687	478989917.7936909
Copenhagen	ssp245	2042	Denmark	2478901.07325	10.198145180017656	223928.4988804012	111964.2494402006	335892.7483205705	715675.4824216772	526231.9723688711	905118.9924744602	364450652.7227926	247541553.9227878	481359751.52287287
Copenhagen	ssp245	2043	Denmark	2478901.07325	10.207216371221856	224964.0265028646	112482.0132514323	337446.0397542707	718985.0287030657	528665.4622816658	909304.5951244564	366136006.3950903	248686276.9842893	483585735.8059647
Copenhagen	ssp245	2044	Denmark	2478901.07325	10.215938232460498	226068.24097486172	113034.12048743088	339102.3614622663	722514.0981555593	531260.3662908394	913767.8300202627	367933150.0685191	249906929.8606653	485959370.27645576
Copenhagen	ssp245	2045	Denmark	2478901.07325	10.226389144963798	227358.9203456838	113679.4601728419	341038.3805185055	726639.1094247202	534293.4628122912	918984.7560371476	370033771.2110082	251333710.18861625	488733832.2334767
Copenhagen	ssp245	2046	Denmark	2478901.07325	10.239600981850444	228858.3703364348	114429.1851682174	343287.5555046268	731431.3515951608	537817.1702905516	925045.5328997632	372474173.0829789	252991275.8070867	491957070.3589381
Copenhagen	ssp245	2047	Denmark	2478901.07325	10.256099480312573	230590.37133814843	115295.1856690742	345885.5570071967	736966.8267966383	541887.3726445821	932046.2809486828	375293059.01642096	254905914.72755915	495680203.3053427
Copenhagen	ssp245	2048	Denmark	2478901.07325	10.27686139088039	232698.3937378809	116349.19686894045	349047.59060679696	743704.0663861817	546841.2252839578	940566.9074884068	378723931.56448	257236226.15796685	500211636.97106487
Copenhagen	ssp245	2049	Denmark	2478901.07325	10.302498744794706	235293.16651434384	117646.58325717192	352939.74977149337	751996.960179762	552938.9413086436	951054.9790508678	382947005.6116762	260104615.3463618	505789395.8770602
Copenhagen	ssp245	2050	Denmark	2478901.07325	10.331326165158448	238265.71248706672	119132.85624353336	357398.5687305767	761497.2171085818	559924.4243445406	963070.0098726134	387784917.3800488	263390613.568445	512179221.19172174
Copenhagen	ssp245	2051	Denmark	2478901.07325	10.360293901977284	241332.54330792584	120666.27165396292	361998.814961866	771298.808412049	567131.4767735609	975466.1400505272	392776280.69486207	266780838.88951728	518771722.5002764
Copenhagen	ssp245	2052	Denmark	2478901.07325	10.387779333876658	244267.0326031688	122133.5163015844	366400.5489047291	780677.4361996449	574027.5266173822	987327.3457819006	397552254.02745205	270024767.3923488	525079740.6626245
Copenhagen	ssp245	2053	Denmark	2478901.07325	10.412820272371322	246924.4445634026	123462.2222817013	370386.66684508056	789170.5248245519	580272.4447239321	998068.6049251634	401877275.3101496	272962401.0090542	530792149.6113192
Copenhagen	ssp245	2054	Denmark	2478901.07325	10.435741202151627	249300.37689202745	124650.18844601372	373950.5653380179	796764.0045468394	585855.8856961976	1007672.123397462	405744179.6672192	275588873.2248897	535899486.1096189
Copenhagen	ssp245	2055	Denmark	2478901.07325	10.45854814572368	251604.21694261508	125802.10847130754	377406.32541390014	804127.0773485171	591269.9098150816	1016984.244881942	409493751.5814874	278135651.0980222	540851852.0650214
Copenhagen	ssp245	2056	Denmark	2478901.07325	10.482695887993684	254006.0861030108	127003.0430515054	381009.1291544933	811803.4511851413	596914.3023420105	1026692.6000282604	413402868.9454563	280790795.16077507	546014942.7302071
Copenhagen	ssp245	2057	Denmark	2478901.07325	10.507633379689858	256443.432586328	128221.716293164	384665.14887946914	819593.2105458226	602642.0665778063	1036544.3545138284	417369726.7647964	283485157.59764814	551254295.9320147
Copenhagen	ssp245	2058	Denmark	2478901.07325	10.53134370533024	258735.3248405381	129367.66242026906	388102.9872607847	826918.0981902786	608028.013375201	1045808.1830053471	421099853.2658609	286018727.7902205	556180978.7415717
Copenhagen	ssp245	2059	Denmark	2478901.07325	10.55119537079224	260689.4799962664	130344.73999813318	391034.2199943747	833163.5780679829	612620.2779911592	1053706.8781447974	424280302.0501264	288178946.81671137	560381657.2836117
Copenhagen	ssp245	2060	Denmark	2478901.07325	10.565829133061388	262211.2860826015	131105.64304130076	393316.92912387766	838027.2703199086	616196.5222940474	1059858.0183457618	426757089.1685849	289861225.9605638	563652952.3766742
Copenhagen	ssp245	2061	Denmark	2478901.07325	10.576590189948746	263452.0050993648	131726.0025496824	395178.0076490239	841992.6082974877	619112.2119834423	1064873.0046115208	428776398.268436	291232777.6608916	566320018.8760488
Copenhagen	ssp245	2062	Denmark	2478901.07325	10.585368837041486	264500.6757314039	132250.33786570196	396751.0135970832	845344.1596374857	621576.5879687354	1069111.7313062253	430483142.6008861	292392029.6502817	568574255.5515586
Copenhagen	ssp245	2063	Denmark	2478901.07325	10.59310654240314	265341.49544550246	132670.74772275123	398012.2431682301	848031.4194437434	623552.514296865	1072510.32459061	431851603.0476688	293321513.03286785	570381693.0625386
Copenhagen	ssp245	2064	Denmark	2478901.07325	10.600569215567385	266085.4558033771	133042.72790168854	399128.1837050424	850409.1167475112	625300.8211378712	1075517.41235714	433062421.8553814	294143923.3288598	571980920.381973
Copenhagen	ssp245	2065	Denmark	2478901.07325	10.609414569775938	266946.28109303536	133473.14054651768	400419.42163952935	853160.3143732585	627323.7605685676	1078996.8681779357	434463442.0036198	295095521.8566201	573831362.1506903
Copenhagen	ssp245	2066	Denmark	2478901.07325	10.620577531782672	268081.25997554866	134040.62998777433	402121.8899633004	856787.7068817712	629990.960942474	1083584.4528210592	436310655.7197263	296350183.222421	576271128.2170995
Copenhagen	ssp245	2067	Denmark	2478901.07325	10.63345401123911	269459.9910051459	134729.99550257294	404189.986507697	861194.1312523677	633230.9788620301	1089157.2836426976	438554583.69753367	297874300.17588776	579234867.2192453
Copenhagen	ssp245	2068	Denmark	2478901.07325	10.647098412993548	271029.8756751154	135514.9378375577	406544.8135126523	866211.4826575976	636920.2078364599	1095502.7574787126	441109620.21825707	299609727.7459704	582609512.6906096
Copenhagen	ssp245	2069	Denmark	2478901.07325	10.66110842511317	272684.802532876	136342.40126643798	409027.2037992876	871500.6288949832	640809.2859521984	1102191.9718377658	443803065.5659244	301439165.1246226	586166966.0072845
Copenhagen	ssp245	2070	Denmark	2478901.07325	10.676350817188634	274397.0430147988	137198.5215073994	411595.5645221783	876972.9494752294	644833.051084723	1109112.8478657063	446589790.6338604	303331959.7966072	589847621.4711887
Copenhagen	ssp245	2071	Denmark	2478901.07325	10.69423645833304	276265.9722816884	138132.98614084418	414398.95842250943	882946.0474122008	649225.0348619033	1116667.059962483	449631531.6119683	305397965.94236475	593865097.2816354
Copenhagen	ssp245	2072	Denmark	2478901.07325	10.715522472358805	278342.71537616657	139171.35768808328	417514.0730642318	889583.3183421467	654105.3811339273	1125061.2555503622	453011496.1100306	307693699.6934324	598329292.5266972
Copenhagen	ssp245	2073	Denmark	2478901.07325	10.738176056303052	280475.7583975592	140237.87919877958	420713.637596314	896400.523838518	659118.0322342002	1133683.0154428247	456483090.5043088	310051670.1471251	602914510.8615563
Copenhagen	ssp245	2074	Denmark	2478901.07325	10.759190710589596	282426.6526773968	141213.3263386984	423639.9790160704	902635.581956877	663702.6337918172	1141568.5301219234	459658232.1108241	312208284.441351	607108179.7803656
Copenhagen	ssp245	2075	Denmark	2478901.07325	10.776176115015048	284014.1055644331	142007.05278221655	426021.15834662673	907709.0813838468	667433.1480763541	1147985.014691329	462241861.4556365	313963132.7808929	610520590.1304499
Copenhagen	ssp245	2076	Denmark	2478901.07325	10.788598809207016	285257.35009176965	142628.67504588483	427886.0251376306	911682.4908932126	670354.772715594	1153010.2090708222	464265280.90312606	315337476.30456895	613193085.5017531
Copenhagen	ssp245	2077	Denmark	2478901.07325	10.797065008671956	286288.1956568249	143144.09782841246	429432.2934852133	914977.0733191264	672777.259793471	1157176.8868447798	465943014.38019335	316477023.5899935	615409005.1704613
Copenhagen	ssp245	2078	Denmark	2478901.07325	10.803724335460013	287252.1235054529	143626.06175272644	430878.1852581577	918057.7867233524	675042.49023775	1161073.0832089395	467511837.1757152	317542596.74710435	617481077.6043983
Copenhagen	ssp245	2079	Denmark	2478901.07325	10.81048078254432	288249.043372578	144124.521686289	432373.5650588478	921243.9426186816	677385.2519254937	1165102.6333118558	469134355.5157336	318644640.90083605	619624070.1307024
Copenhagen	ssp245	2080	Denmark	2478901.07325	10.817699127936246	289307.36202293733	144653.68101146867	433961.0430343846	924626.3290252256	679872.3007538349	1169380.3572966028	470856802.3004918	319814558.28323543	621899046.3178134
Copenhagen	ssp245	2081	Denmark	2478901.07325	10.82566043972305	290491.0078044753	145245.50390223766	435736.511706687	928409.2609430208	682653.868340452	1174164.653545579	472783222.92060304	321123018.42797375	624443427.4132993
Copenhagen	ssp245	2082	Denmark	2478901.07325	10.835223017154735	291831.8469607873	145915.92348039366	437747.7704411577	932694.582886594	685804.840357785	1179584.3254153917	474965480.6866199	322605247.84483445	627325713.5284728
Copenhagen	ssp245	2083	Denmark	2478901.07325	10.846154264357612	293231.2329023392	146615.6164511696	439846.849353485	937167.0203557928	689093.3973204315	1185240.643391144	477243025.1812232	324152197.7517978	630333852.6107168
Copenhagen	ssp245	2084	Denmark	2478901.07325	10.85782095816544	294664.8498220821	147332.42491104107	441997.27473310055	941748.8600312948	692462.3970818298	1191035.3229807508	479576281.6660713	325736988.26224154	633415575.0699722
Copenhagen	ssp245	2085	Denmark	2478901.07325	10.869995703516242	296169.6382868711	148084.81914343554	444254.457430283	946558.1639647584	695998.6499740793	1197117.6779554184	482025372.0719094	327400455.2919444	636650288.8519443
Copenhagen	ssp245	2086	Denmark	2478901.07325	10.88310747392234	297823.42728489544	148911.71364244772	446735.14092731656	951843.6736024412	699885.0541194351	1203802.2930854235	484716965.5171812	329228634.82459944	640205296.2098302
Copenhagen	ssp245	2087	Denmark	2478901.07325	10.897866094462096	299654.7540526738	149827.3770263369	449482.1310789883	957696.5939522632	704188.6720237179	1211204.5158807994	487697507.249044	331253073.32216704	644141941.1759855
Copenhagen	ssp245	2088	Denmark	2478901.07325	10.913500859068971	301505.18971893983	150752.59485946991	452257.7845783866	963610.5863416548	708537.1958394374	1218683.976843838	490709149.3123042	333298635.73406166	648119662.8906211
Copenhagen	ssp245	2089	Denmark	2478901.07325	10.92863165998307	303145.1306979235	151572.56534896174	454717.6960468677	968851.8377104944	712391.0571400627	1225312.6182808974	493378204.6724175	335111506.98676234	651644902.3581471
Copenhagen	ssp245	2090	Denmark	2478901.07325	10.937446862036852	303790.685540397	151895.3427701985	455686.0283105655	970915.03098701	713908.1110198527	1227921.9509541565	494428865.4185238	335825134.99590856	653032595.8411974
Copenhagen	ssp245	2091	Denmark	2478901.07325	10.946634643142673	304344.89501225075	152172.44750612538	456517.3425183435	972686.2844590368	715210.5032787067	1230162.0656393708	495330858.7099771	336437785.3487854	654223932.0712482
Copenhagen	ssp245	2092	Denmark	2478901.07325	10.956174829912117	304907.8191008711	152453.90955043555	457361.7286512841	974485.3898463128	716533.3748869841	1232437.4048056374	496247035.3134947	337060069.2668098	655434001.3602813
Copenhagen	ssp245	2093	Denmark	2478901.07325	10.965758938665806	305480.09175056114	152740.04587528057	458220.1376258445	976314.3732346944	717878.2156138336	1234750.530855658	497178426.9932646	337692687.54310906	656664166.4434756
Copenhagen	ssp245	2094	Denmark	2478901.07325	10.975124877579056	306044.32104373735	153022.16052186867	459066.4815655926	978117.6500556228	719204.1544526975	1237031.1456586877	498096727.8580482	338316414.2982888	657877041.4179618
Copenhagen	ssp245	2095	Denmark	2478901.07325	10.98404039768247	306577.75159848586	153288.87579924293	459866.6273976807	979822.4941087516	720457.7162564192	1239187.2719608855	498964902.810458	338906094.616308	659023711.0047303
Copenhagen	ssp245	2096	Denmark	2478901.07325	10.99237637673374	307061.3742363018	153530.6871181509	460592.0613544511	981368.1520591292	721594.2294552248	1241142.0746630605	499752013.81644017	339440714.81811404	660063312.8148257
Copenhagen	ssp245	2097	Denmark	2478901.07325	11.000025395080694	307474.1213001406	153737.0606500703	461211.1819501541	982687.2916752944	722564.1850553446	1242810.3982951134	500423772.6036911	339896985.6817083	660950559.525729
Copenhagen	ssp245	2098	Denmark	2478901.07325	11.00704927266218	307811.77786403795	153905.88893201898	461717.6667960695	983766.4420532286	723357.6779805252	1244175.2061264054	500973319.2480128	340270247.8210123	661676390.675012
Budapest	ssp245	2024	Hungary	4429922.37	11.62904927041445	263333.04485675244	131666.52242837622	394999.56728512497	841612.4113622386	618832.6554133211	1064392.1673112996	245237761.9349323	166569976.52874598	323905547.3411581
Budapest	ssp245	2025	Hungary	4429922.37	11.661553051331074	267356.46617463685	133678.23308731843	401034.69926192734	854471.2658942685	628287.69551049	1080654.8362778828	248984708.4674552	169114971.19454387	328854445.74042684
Budapest	ssp245	2026	Hungary	4429922.37	11.694601613424066	271457.0561475796	135728.5280737898	407185.584221306	867576.7514477063	637924.0819466977	1097229.4209485536	252803520.9074481	171708778.50006774	333898263.3149014
Budapest	ssp245	2027	Hungary	4429922.37	11.728268591336445	275643.087504614	137821.543752307	413464.63125685824	880955.3076648121	647761.2556357919	1114149.359693678	256701903.5124541	174356631.31806642	339047175.7068932
Budapest	ssp245	2028	Hungary	4429922.37	11.762488522035497	279904.2032313656	139952.1016156828	419856.3048470848	894573.8335276524	657774.877593792	1131372.789461465	260670210.96416757	177051978.37177122	344288443.55661577
Budapest	ssp245	2029	Hungary	4429922.37	11.797147926229725	284227.4619453033	142113.73097265165	426341.1929179725	908390.9683773108	667934.5355715195	1148847.4011830844	264696391.1644145	179786633.65553752	349606148.6733294
Budapest	ssp245	2030	Hungary	4429922.37	11.832037016485494	288586.22327932785	144293.11163966393	432879.33491899946	922321.569600862	678177.6247064593	1166465.514495188	268755634.3746428	182543745.9408438	354967522.8084761
Budapest	ssp245	2031	Hungary	4429922.37	11.866899258251818	292948.27095693926	146474.13547846963	439422.40643541294	936262.6739785172	688428.4367488493	1184096.911208126	272817938.1029612	185302936.9860567	360332939.21990514
Budapest	ssp245	2032	Hungary	4429922.37	11.901454476859405	297281.7786752975	148640.88933764875	445922.66801294696	950112.5646463776	698612.1798869877	1201612.949405714	276853663.03355354	188044075.22537717	365663250.8417684
Budapest	ssp245	2033	Hungary	4429922.37	11.93538717532707	301559.2042901177	150779.60214505886	452338.806435183	963783.2169113472	708664.1300818225	1218902.3037408472	280837159.6174831	190749739.0157005	370924580.2193031
Budapest	ssp245	2034	Hungary	4429922.37	11.968580858322872	305837.79575746093	152918.89787873047	458756.6936361902	977457.595240962	718718.8200300675	1236196.3704518124	284821741.94080967	193456140.260098	376187343.6215599
Budapest	ssp245	2035	Hungary	4429922.37	11.998857149241658	309764.8466396337	154882.42331981685	464647.2699594575	990008.4498603916	727947.3896031756	1252069.5101175592	288478940.26118326	195940176.29753	381017704.2248812
Budapest	ssp245	2036	Hungary	4429922.37	12.02649859084386	313386.5540832558	156693.2770416279	470079.83112488274	1001583.4268502144	736458.4020956826	1266708.4516046848	291851777.2264042	198231068.8978316	385472485.5550087
Budapest	ssp245	2037	Hungary	4429922.37	12.052731000753024	316892.350033599	158446.1750167995	475338.5250504024	1012787.950707512	744697.0225789945	1280878.878835963	295116667.711879	200448642.2733333	389784693.1504552
Budapest	ssp245	2038	Hungary	4429922.37	12.078818134373918	320474.71366411325	160237.35683205663	480712.0704961699	1024237.184870616	753115.5771107031	1295358.7926305097	298452864.4268046	202714648.1450103	394191080.70864254
Budapest	ssp245	2039	Hungary	4429922.37	12.105996617540743	324260.66544510284	162130.33272255142	486390.9981676637	1036337.0867626956	762012.5637960354	1310661.6097292907	301978659.4597466	205109432.6645244	398847886.25501454
Budapest	ssp245	2040	Hungary	4429922.37	12.134889886100238	328312.3399225065	164156.16996125324	492468.50988376513	1049286.2383924536	771533.9988179168	1327038.4779669505	305751917.6980613	207672298.72248423	403831536.67368
Budapest	ssp245	2041	Hungary	4429922.37	12.164639410602003	332502.3856221395	166251.19281106975	498753.57843320793	1062677.624448484	781380.6062120632	1343974.6426848446	309654038.7947211	210322690.79242495	408985386.7970608
Budapest	ssp245	2042	Hungary	4429922.37	12.192291067678502	336389.18968523265	168194.59484261632	504583.7845278537	1075099.8502341358	790514.5957603446	1359685.1047078834	313273755.9101012	212781268.9094026	413766242.9108448
Budapest	ssp245	2043	Hungary	4429922.37	12.21572578072329	339655.955755821	169827.9778779105	509483.93363373424	1085540.434595737	798191.4960262179	1372889.3731651967	316316041.77419364	214847645.151694	417784438.39673096
Budapest	ssp245	2044	Hungary	4429922.37	12.236005974073048	342470.3005934772	171235.1502967386	513705.4508902213	1094535.080696885	804805.2063947152	1384264.9549990117	318936995.13641113	216627844.64700451	421246145.6258572
Budapest	ssp245	2045	Hungary	4429922.37	12.256379840603351	345260.0088926582	172630.0044463291	517890.01333899045	1103450.9884210632	811361.0208977864	1395540.9559442932	321535004.8928938	218392460.42535955	424677549.3604694
Budapest	ssp245	2046	Hungary	4429922.37	12.27884277761182	348286.2966144872	174143.1483072436	522429.4449217344	1113123.0039800308	818472.7970440851	1407773.2109159273	324353337.20009214	220306723.31275564	428399951.0874696
[truncated: 427 more rows]
