# Supplementary material for: Global warming may increase the burden of obstructive sleep apnea
Source: Nat Commun. 2025 Jun 16;16:5100. doi: 10.1038/s41467-025-60218-1 (PMC12170837; doi:10.1038/s41467-025-60218-1)
Supplement: Supplementary file 4 — Source Data [file 41467_2025_60218_MOESM4_ESM.zip › metadata/figure_table_productivity/ssp370_prod.csv]

city	exp	year	country	lbf2023	t2m_mean_corrected	climate_absenteism_mean_lowess_corrected	climate_absenteism_min_lowess_corrected	climate_absenteism_max_lowess_corrected	climate_presenteism_mean_lowess_corrected	climate_presenteism_min_lowess_corrected	climate_presenteism_max_lowess_corrected	labor_loss_mean_lowess_corrected	labor_loss_min_lowess_corrected	labor_loss_max_lowess_corrected
Amsterdam	ssp370	2024	Netherlands	6946230.2724	11.412198187400731	607850.7717627113	303925.3858813557	911776.1576436888	1942691.0665531743	1428449.3136422876	2456932.819463964	897924852.0464896	609886994.3596315	1185962709.7335677
Amsterdam	ssp370	2025	Netherlands	6946230.2724	11.43862094031875	616177.6512674004	308088.8256337002	924266.4769009592	1969303.7734505003	1448017.480478345	2490590.0664221826	910225423.8228688	618241767.8491728	1202209079.7965531
Amsterdam	ssp370	2026	Netherlands	6946230.2724	11.465620619957992	624692.061179716	312346.030589858	937038.0917694976	1996515.827530286	1468026.343772323	2525005.311287828	922803017.8902668	626784699.9492658	1218821335.8311045
Amsterdam	ssp370	2027	Netherlands	6946230.2724	11.493129022929072	633365.7693943923	316682.88469719613	950048.6540915534	2024236.9989844137	1488409.5580769642	2560064.4398917104	935615929.4257016	635487463.9807898	1235744394.870692
Amsterdam	ssp370	2028	Netherlands	6946230.2724	11.521075858624386	642170.7250600964	321085.3625300482	963256.087590103	2052377.637291912	1509101.2038912848	2595654.070692589	948622721.3567302	644321915.1255563	1252923527.5879328
Amsterdam	ssp370	2029	Netherlands	6946230.2724	11.549320664613342	651061.4171787046	325530.7085893523	976592.125767992	2080792.2893031184	1529994.3303701526	2631590.2482359577	961756164.260947	653242389.9293661	1270269938.5923634
Amsterdam	ssp370	2030	Netherlands	6946230.2724	11.577667397448824	659977.109056508	329988.554528254	989965.6635846988	2109286.8405445926	1550946.2062829523	2667627.474806034	974926537.1257176	662187948.2384031	1287665126.013029
Amsterdam	ssp370	2031	Netherlands	6946230.2724	11.60593921859919	668867.5957173015	334433.79785865074	1003301.393575895	2137700.8359124945	1571838.8499358254	2703562.821889006	988059676.52498	671108216.8961743	1305011136.1538038
Amsterdam	ssp370	2032	Netherlands	6946230.2724	11.63403783484184	677712.4096743236	338856.2048371618	1016568.614511415	2165968.861319139	1592624.1627348117	2739313.559903283	1001125347.6282796	679982659.8524225	1322268035.4041631
Amsterdam	ssp370	2033	Netherlands	6946230.2724	11.662511498040766	686718.8328721012	343359.4164360506	1030078.249308092	2194753.389859244	1613789.2572495895	2775717.522468701	1014429749.9470984	689019253.4197788	1339840246.47444
Amsterdam	ssp370	2034	Netherlands	6946230.2724	11.694391339363667	696818.985295646	348409.492647823	1045228.4779434112	2227033.4770049	1637524.6154449305	2816542.338564693	1029349822.918724	699153240.0663844	1359546405.7710972
Amsterdam	ssp370	2035	Netherlands	6946230.2724	11.72737622820095	707233.6658535426	353616.8329267713	1060850.4987802566	2260318.796067904	1661999.1147559772	2858638.477379688	1044734520.8305815	709602808.4764869	1379866233.18472
Amsterdam	ssp370	2036	Netherlands	6946230.2724	11.761018984633106	717787.4806805277	358893.7403402639	1076681.2210207365	2294048.788255012	1686800.5795993926	2901296.996910373	1060324749.645425	720191977.237759	1400457522.0531096
Amsterdam	ssp370	2037	Netherlands	6946230.2724	11.79408148982616	728047.781787652	364023.890893826	1092071.6726814108	2326840.7105933432	1710912.2872011357	2942769.1339853383	1075481396.2790143	730486649.0456073	1420476143.5124564
Amsterdam	ssp370	2038	Netherlands	6946230.2724	11.824802285609062	737439.5604330227	368719.78021651134	1106159.3406494665	2356856.8351439387	1732982.9670177647	2980730.703269954	1089355050.541454	739909888.9521803	1438800212.130763
Amsterdam	ssp370	2039	Netherlands	6946230.2724	11.852771968258844	745847.4427882096	372923.7213941048	1118771.164182271	2383728.427151156	1752741.490552467	3014715.3637496578	1101775280.753436	748345936.6414303	1455204624.8654473
Amsterdam	ssp370	2040	Netherlands	6946230.2724	11.87854588862944	753544.5115821065	376772.2557910532	1130316.7673730978	2408328.2590164184	1770829.6022181066	3045826.915814543	1113145488.177695	756068789.6345633	1470222186.7208648
Amsterdam	ssp370	2041	Netherlands	6946230.2724	11.902437152231489	760694.543014873	380347.2715074365	1141041.8145222485	2431179.75947553	1787632.1760851012	3074727.3428657944	1123707605.0896842	763242772.7611439	1484172437.418243
Amsterdam	ssp370	2042	Netherlands	6946230.2724	11.924309908816689	767268.4253004987	383634.21265024936	1150902.6379506874	2452189.887260394	1803080.7994563263	3101298.975064294	1133418627.1906753	769838676.714392	1496998577.6669812
Amsterdam	ssp370	2043	Netherlands	6946230.2724	11.944182418876933	773297.7858642976	386648.8929321488	1159946.6787963896	2471459.723622295	1817249.7967812535	3125669.65046317	1142325274.9135768	775888234.8674618	1508762314.9597156
Amsterdam	ssp370	2044	Netherlands	6946230.2724	11.962787965279484	779081.3287890336	389540.6643945168	1168621.993183484	2489943.926809756	1830841.122654378	3149046.73096496	1150868797.7093804	781691151.923709	1520046443.4950714
Amsterdam	ssp370	2045	Netherlands	6946230.2724	11.980786220212453	784817.9009791788	392408.9504895894	1177226.8514687093	2508278.011529455	1844322.06730121	3172233.955757521	1159342934.7416582	787446940.8993998	1531238928.5839384
Amsterdam	ssp370	2046	Netherlands	6946230.2724	11.998052802280707	790467.4330531204	395233.7165265602	1185701.1495796293	2526333.916037789	1857598.4676749895	3195069.364400413	1167688495.012834	793115398.185593	1542261591.8400984
Amsterdam	ssp370	2047	Netherlands	6946230.2724	12.014901755503583	796090.9872397981	398045.49361989903	1194136.480859639	2544306.795218401	1870813.8200136847	3217799.770422955	1175995680.4202	798757790.5619036	1553233570.2785292
Amsterdam	ssp370	2048	Netherlands	6946230.2724	12.031181880502002	801634.4536913629	400817.22684568143	1202451.6805369828	2562023.7139975973	1883840.9661748544	3240206.4618201656	1184184559.2118073	804319826.9194026	1564049291.5042331
Amsterdam	ssp370	2049	Netherlands	6946230.2724	12.046914043732324	807061.8346383864	403530.9173191932	1210592.7519575185	2579369.6235042764	1896595.311400356	3262143.935608043	1192201955.0271063	809765388.9007196	1574638521.153515
Amsterdam	ssp370	2050	Netherlands	6946230.2724	12.06143739446956	812120.7215082785	406060.36075413926	1218181.0822623568	2595537.82594045	1908483.6955446056	3282591.95633614	1199675006.7285893	814841222.396719	1584508791.06048
Amsterdam	ssp370	2051	Netherlands	6946230.2724	12.074587128436832	816729.5538585363	408364.77692926815	1225094.3307877374	2610267.6541318693	1919314.4515677209	3301220.8566958667	1206483232.198489	819465493.7478256	1593500970.6491792
Amsterdam	ssp370	2052	Netherlands	6946230.2724	12.088158800139997	821458.1281456427	410729.06407282135	1232187.1922184029	2625380.177553475	1930426.6011424232	3320333.7539643687	1213468341.9727662	824209908.1559936	1602726775.7895706
Amsterdam	ssp370	2053	Netherlands	6946230.2724	12.103697845976104	826793.2672683662	413396.6336341831	1240189.9009024866	2642431.282189697	1942964.1780808105	3341898.38629839	1221349476.9979515	829562919.3146572	1613136034.681249
Amsterdam	ssp370	2054	Netherlands	6946230.2724	12.12116468256874	832654.8785345714	416327.4392672857	1248982.3178017945	2661164.99179649	1956738.9645563748	3365591.019036388	1230008323.3356812	835444166.2313768	1624572480.43999
Amsterdam	ssp370	2055	Netherlands	6946230.2724	12.140246607723077	838874.3268381328	419437.1634190664	1258311.4902571358	2681042.3485746137	1971354.6680697412	3390730.02907945	1239195771.0731983	841684448.8939033	1636707093.2525053
Amsterdam	ssp370	2056	Netherlands	6946230.2724	12.16064712339648	845429.3169086322	422714.6584543161	1268143.9753628855	2701992.0968399565	1986758.894735436	3417225.2989444104	1248878885.3549366	848261397.3455033	1649496373.3644056
Amsterdam	ssp370	2057	Netherlands	6946230.2724	12.181278645386586	852022.6825220138	426011.3412610069	1278034.023782959	2723064.493340353	2002253.3039268623	3443875.682753698	1258618688.474227	854876849.8931711	1662360527.0553267
Amsterdam	ssp370	2058	Netherlands	6946230.2724	12.201361154076018	858407.768320233	429203.8841601165	1287611.6524802886	2743471.227551488	2017258.255552718	3469684.199550129	1268050818.014949	861283324.9148471	1674818311.115053
Amsterdam	ssp370	2059	Netherlands	6946230.2724	12.2209380480831	864589.2535619824	432294.6267809912	1296883.8803429226	2763227.2543841144	2031784.7458708093	3494669.762897212	1277182186.237146	867485517.3441578	1686878855.130154
Amsterdam	ssp370	2060	Netherlands	6946230.2724	12.240564244376348	870774.6004806177	435387.30024030886	1306161.9007208582	2782995.623136037	2046320.311129579	3519670.9351422954	1286319258.9773235	873691584.3864478	1698946933.5682294
Amsterdam	ssp370	2061	Netherlands	6946230.2724	12.261139436628827	877311.2082864759	438655.6041432379	1315966.8124296484	2803886.621683586	2061681.339473362	3546091.903893603	1295975218.7451243	880250088.9951777	1711700348.4950912
Amsterdam	ssp370	2062	Netherlands	6946230.2724	12.28332674761004	884435.038595233	442217.5192976165	1326652.557892786	2826654.3833503653	2078422.3406989477	3574886.426001609	1306498631.025161	887397783.2273265	1725599478.8230107
Amsterdam	ssp370	2063	Netherlands	6946230.2724	12.307000137597212	892071.3388364868	446035.6694182434	1338107.008254666	2851059.998921412	2096367.6462658949	3605752.3515767576	1317779070.374489	895059664.1009183	1740498476.6480775
Amsterdam	ssp370	2064	Netherlands	6946230.2724	12.331576408389235	900082.3034003372	450041.1517001686	1350123.4551004386	2876663.041667475	2115193.412990942	3638132.6703438526	1329612968.602315	903097464.3748268	1756128472.8298323
Amsterdam	ssp370	2065	Netherlands	6946230.2724	12.356244231977415	908189.293032979	454094.6465164895	1362283.9395494	2902572.980533398	2134244.838627651	3670901.12243898	1341588716.276898	911231611.3892642	1771945821.1645668
Amsterdam	ssp370	2066	Netherlands	6946230.2724	12.380458163294035	916124.3547231829	458062.17736159137	1374186.532084706	2927933.43769529	2152892.233599622	3702974.641790784	1353310489.8192685	919193254.5245694	1787427725.114006
Amsterdam	ssp370	2067	Netherlands	6946230.2724	12.405333704487225	924180.3371302256	462090.1685651128	1386270.5056952792	2953680.3574682004	2171823.792256186	3735536.922680058	1365210888.9747436	927276223.4457042	1803145554.503799
Amsterdam	ssp370	2068	Netherlands	6946230.2724	12.432403702540656	932861.0280023102	466430.5140011551	1399291.542003401	2981423.845495384	2192223.415805578	3770624.275185008	1378034115.380087	935985993.5256008	1820082237.2346003
Amsterdam	ssp370	2069	Netherlands	6946230.2724	12.46201063405327	942301.0574575242	471150.5287287621	1413451.586186236	3011594.179634264	2214407.4850253514	3808780.874243008	1391979046.3494322	945457645.8760896	1838500446.822806
Amsterdam	ssp370	2070	Netherlands	6946230.2724	12.493642289714836	952370.6010630697	476185.3005315348	1428555.901594537	3043776.440997594	2238070.912498358	3849481.969496603	1406853903.5877662	955560921.1690508	1858146886.0065165
Amsterdam	ssp370	2071	Netherlands	6946230.2724	12.52639460694942	962831.851896864	481415.92594843206	1444247.7778451988	3077210.598662375	2262654.85195773	3891766.3453668	1422307395.7004914	966057215.8595172	1878557575.5414655
Amsterdam	ssp370	2072	Netherlands	6946230.2724	12.559778106536715	973613.8508601384	486806.92543006927	1460420.7762901385	3111669.867348997	2287992.549521444	3935347.185176354	1438234701.0089946	976875333.1448536	1899594068.8731613
Amsterdam	ssp370	2073	Netherlands	6946230.2724	12.593249621112657	984568.0773892136	492284.03869460686	1476852.1160837335	3146679.5753359185	2313734.981864824	3979624.168806877	1454416423.0571086	987866254.936362	1920966591.177889
Amsterdam	ssp370	2074	Netherlands	6946230.2724	12.626649219548566	995662.8988621952	497831.4494310976	1493494.3482932255	3182138.6247634934	2339807.812326304	4024469.4372006687	1470805833.7355263	998998242.6469388	1942613424.824168
Amsterdam	ssp370	2075	Netherlands	6946230.2724	12.65987530122179	1006812.1857517211	503406.0928758606	1510218.2786275176	3217771.7456625607	2366008.6365167163	4069534.854808133	1487275701.41654	1010184878.2262276	1964366524.6068587
Amsterdam	ssp370	2076	Netherlands	6946230.2724	12.692766972222705	1017900.770605238	508950.385302619	1526851.155907808	3253210.8628543653	2392066.8109224783	4114354.9147860142	1503655899.28172	1021310608.4254184	1986001190.1380384
Amsterdam	ssp370	2077	Netherlands	6946230.2724	12.725033837772342	1028796.2618191426	514398.1309095713	1543194.392728664	3288032.8527740235	2417671.2152751177	4158394.4902726784	1519750856.779052	1032242598.145954	2007259115.41216
Amsterdam	ssp370	2078	Netherlands	6946230.2724	12.756884199742828	1039576.4692593788	519788.2346296894	1559364.7038890163	3322486.395753011	2443004.7027597157	4201968.088746085	1535675515.6270342	1043058917.9068588	2028292113.3472328
Amsterdam	ssp370	2079	Netherlands	6946230.2724	12.788357850964845	1050268.8566787436	525134.4283393718	1575403.2850180382	3356659.265945244	2468131.81319518	4245186.718695177	1551470445.628856	1053787123.4610142	2049153767.7967224
Amsterdam	ssp370	2080	Netherlands	6946230.2724	12.819622339879968	1060967.9696962836	530483.9848481418	1591451.954544349	3390853.6311493013	2493274.728786404	4288432.533512044	1567275310.76943	1064522077.1432428	2070028544.3956356
Amsterdam	ssp370	2081	Netherlands	6946230.2724	12.851109622332164	1071817.724811756	535908.862405878	1607726.5872175717	3425529.448498373	2518771.653307769	4332287.243688795	1583302706.3233635	1075408177.5552309	2091197235.0915189
Amsterdam	ssp370	2082	Netherlands	6946230.2724	12.883054957938128	1082840.3542704503	541420.1771352252	1624260.5314056124	3460757.7722483627	2544674.8325357065	4376840.711960844	1599585474.0447316	1086467731.4174545	2112703216.6720328
Amsterdam	ssp370	2083	Netherlands	6946230.2724	12.915190447669454	1093879.3904140613	546939.6952070306	1640819.0856210312	3496038.531763348	2570616.567473198	4421460.496053319	1615892477.9286733	1097543746.9248996	2134241208.932469
Amsterdam	ssp370	2084	Netherlands	6946230.2724	12.94766739535473	1105014.7434945195	552507.3717472599	1657522.1152417187	3531627.120208491	2596784.64721227	4466469.593204522	1632341762.4105551	1108716402.0186467	2155967122.802487
Amsterdam	ssp370	2085	Netherlands	6946230.2724	12.980508084088465	1116285.849025701	558142.9245128505	1674428.7735384929	3567649.5734861502	2623271.745210547	4512027.401761564	1648991582.1305158	1120025264.3165238	2177957899.944536
Amsterdam	ssp370	2086	Netherlands	6946230.2724	13.012830081465852	1127353.7124972658	563676.8562486329	1691030.5687458408	3603022.465141241	2649281.224368724	4556763.70591361	1665341170.1080904	1131130203.719792	2199552136.496434
Amsterdam	ssp370	2087	Netherlands	6946230.2724	13.044423528261373	1138104.5519389152	569052.2759694576	1707156.827908295	3637382.1479967614	2674545.697056565	4600218.598936765	1681222446.1769357	1141917057.1030562	2220527835.250829
Amsterdam	ssp370	2088	Netherlands	6946230.2724	13.075747041015369	1148780.6231030512	574390.3115515256	1723170.934654492	3671502.8714373056	2699634.4642922883	4643371.278582134	1696993273.600078	1152628891.7446	2241357655.455561
Amsterdam	ssp370	2089	Netherlands	6946230.2724	13.10746869407184	1159659.4212908556	579829.7106454278	1739489.131936196	3706271.510445554	2725199.640033644	4687343.380857305	1713063571.9479933	1163544132.5195265	2262583011.3764386
Amsterdam	ssp370	2090	Netherlands	6946230.2724	13.138978243538864	1170608.169246575	585304.0846232875	1755912.2538697822	3741263.708912044	2750929.1977296025	4731598.220094373	1729237200.978254	1174529557.3851588	2283944844.5713367
Amsterdam	ssp370	2091	Netherlands	6946230.2724	13.17135138282215	1181760.5047783027	590880.2523891514	1772640.7571673512	3776906.573271394	2777137.186229117	4776675.960313525	1745711572.1520035	1185719251.819209	2305703892.4848623
Amsterdam	ssp370	2092	Netherlands	6946230.2724	13.203715279491206	1192891.1991612003	596445.5995806002	1789336.7987417355	3812480.2725192015	2803294.3180290423	4821666.227009309	1762153974.7469292	1196887232.6094112	2327420716.884514
Amsterdam	ssp370	2093	Netherlands	6946230.2724	13.23589121052078	1203963.3793198364	601981.6896599182	1805945.068979706	3847866.9603063865	2829313.9414017512	4866419.979210571	1778509939.3893676	1207996503.160078	2349023375.6186423
Amsterdam	ssp370	2094	Netherlands	6946230.2724	13.267883476895896	1214984.8743509718	607492.4371754859	1822477.3115263144	3883091.6584257446	2855214.4547249107	4910968.862126179	1794791031.3198051	1219054918.7945642	2370527143.8453155
Amsterdam	ssp370	2095	Netherlands	6946230.2724	13.299696297128538	1225957.0287718254	612978.5143859127	1838935.5431575775	3918158.66395449	2880999.0176134286	4955318.3102956535	1810999236.6765127	1230063828.5339134	2391934644.8189616
Amsterdam	ssp370	2096	Netherlands	6946230.2724	13.331407580463754	1236901.3553157467	618450.6776578734	1855352.0329734432	3953136.73158922	2906718.184992117	4999555.278185217	1827166334.3412704	1241044817.1765676	2413287851.5065327
Amsterdam	ssp370	2097	Netherlands	6946230.2724	13.363099115474103	1247839.8779378082	623919.9389689041	1871759.8169067565	3988096.249889366	2932423.713153955	5043768.786624724	1843324858.3794465	1252019982.455283	2434629734.303828
Amsterdam	ssp370	2098	Netherlands	6946230.2724	13.394887777878902	1258800.813109911	629400.4065549555	1888201.2196649413	4023127.3987000585	2958181.9108083937	5088072.886590462	1859516490.519696	1263017635.3627796	2456015345.677233
Moscow	ssp370	2024	Russia	69685223.412	6.183417158770438	284013.34476769605	142006.67238384802	426020.0171515023	907706.649877206	667431.3602041017	1147981.9395510082	270801152.347183	183933099.18725017	357669205.5070482
Moscow	ssp370	2025	Russia	69685223.412	6.225660297810347	322749.9416515944	161374.9708257972	484124.9124773296	1031508.8135183796	758462.3628812587	1304555.264155864	307735737.52573234	209019745.45959663	406451729.59183794
Moscow	ssp370	2026	Russia	69685223.412	6.2690028749391935	362479.2290505523	181239.61452527612	543718.8435757462	1158483.616045667	851826.1882688062	1465141.0438226229	345616833.6353869	234749279.28047204	456484387.99034
Moscow	ssp370	2027	Russia	69685223.412	6.313376126391792	403026.84033005656	201513.42016502828	604540.2604948939	1288073.781694726	947113.0747756028	1629034.4886141473	384278185.51091856	261008777.09873152	507547593.9231354
Moscow	ssp370	2028	Russia	69685223.412	6.358563585559291	444049.7073470797	222024.85367353985	666074.5610204992	1419182.8646812483	1043516.8122656592	1794848.9170969436	423392684.4084436	287576060.66829246	559209308.1486274
Moscow	ssp370	2029	Russia	69685223.412	6.404400244448749	485277.5788520744	242638.7894260372	727916.3682779737	1550947.1420112166	1140402.3103023805	1961491.973720276	462702651.0633858	314276109.5163815	611129192.6104118
Moscow	ssp370	2030	Russia	69685223.412	6.450699038600818	526474.0227983353	263237.01139916765	789711.0341973659	1682610.976863437	1237213.9535760889	2128008.000151015	501982652.1576215	340955805.2071766	663009499.1080961
Moscow	ssp370	2031	Russia	69685223.412	6.497199494882926	567597.7774464866	283798.8887232433	851396.6661695841	1814042.496718913	1333854.776999238	2294230.21643882	541193345.4321741	367588425.7582946	714798265.1060776
Moscow	ssp370	2032	Russia	69685223.412	6.54381089914426	609039.9502145423	304519.9751072712	913559.9253216836	1946491.6808855576	1431243.883004191	2461739.478767225	580707644.1371616	394427260.6746758	766988027.5996817
Moscow	ssp370	2033	Russia	69685223.412	6.591819807278919	653465.3194080099	326732.65970400494	980197.9791118724	2088475.160827908	1535643.5006087902	2641306.821047308	623066362.1082609	423198077.2184754	822934646.9981042
Moscow	ssp370	2034	Russia	69685223.412	6.64798424228933	704402.3970479767	352201.1985239884	1056603.595571824	2251270.060965324	1655345.633062742	2847194.4888679013	671633866.3337419	456186015.0265036	887081717.6410052
Moscow	ssp370	2035	Russia	69685223.412	6.704662651808667	753935.3971117759	376967.698555888	1130903.0956675238	2409577.529169108	1771748.18321276	3047406.8751257844	718862610.1361107	488264642.25169146	949460578.0206484
Moscow	ssp370	2036	Russia	69685223.412	6.760487773690606	800384.909214499	400192.4546072495	1200577.3638215926	2558030.169849561	1880904.5366540467	3235155.803045183	763151308.6607544	518346336.9121069	1007956280.4094392
Moscow	ssp370	2037	Russia	69685223.412	6.81499491151769	843387.5761415564	421693.7880707782	1265081.364212209	2695466.693348366	1981960.803932615	3408972.5827641888	804153507.9319437	546195781.1263442	1062111234.7375888
Moscow	ssp370	2038	Russia	69685223.412	6.869244450412196	884273.2877117554	442136.6438558777	1326409.9315674722	2826137.427526631	2078042.2261226247	3574232.628930977	843137231.8016938	572674239.9034561	1113600223.6999764
Moscow	ssp370	2039	Russia	69685223.412	6.921591846841693	923118.2711095988	461559.13555479934	1384677.4066642665	2950285.994466197	2169327.937107531	3731244.0518250247	880175161.3949304	597831079.5938092	1162519243.196065
Moscow	ssp370	2040	Russia	69685223.412	6.970270850545909	959980.8249996854	479990.4124998427	1439971.2374994108	3068098.716698984	2255954.9387492863	3880242.494648833	915322883.344626	621704055.655924	1208941711.0333548
Moscow	ssp370	2041	Russia	69685223.412	7.015449219320016	994405.4004921328	497202.7002460664	1491608.100738068	3178119.6599728204	2336852.6911565103	4019386.628789312	948146040.721406	643998144.9132731	1252293936.5295732
Moscow	ssp370	2042	Russia	69685223.412	7.057060708407759	1026124.723498125	513062.3617490625	1539187.0852470435	3279494.616299955	2411393.1002205918	4147596.132379497	978389792.9250942	664540254.9658195	1292239330.8843896
Moscow	ssp370	2043	Russia	69685223.412	7.094747832898405	1054086.3912422557	527043.1956211278	1581129.586863292	3368860.106410267	2477103.019419318	4260617.193401397	1005050694.5558105	682648827.3317711	1327452561.779878
Moscow	ssp370	2044	Russia	69685223.412	7.129614384206949	1077569.4512143987	538784.7256071994	1616354.1768214903	3443911.9660812933	2532288.210353832	4355535.721808691	1027441331.5390654	697856957.7898989	1357025705.2882886
Moscow	ssp370	2045	Russia	69685223.412	7.16470826999811	1100439.060662717	550219.5303313585	1650658.590993936	3517003.23787791	2586031.792557334	4447974.683198712	1049247055.4827878	712667804.6057903	1385826306.359734
Moscow	ssp370	2046	Russia	69685223.412	7.201220450039719	1125465.2272970576	562732.6136485288	1688197.8409453712	3596986.866441477	2644843.284148054	4549130.448734793	1073109014.3951256	728875283.8479768	1417342744.9423032
Moscow	ssp370	2047	Russia	69685223.412	7.239270743837593	1151690.6103985915	575845.3051992959	1727535.9155976877	3680803.1908337777	2706472.934436689	4655133.447230983	1098114402.682213	745859401.2498785	1450369404.1146383
Moscow	ssp370	2048	Russia	69685223.412	7.278164680985664	1177790.1865436295	588895.0932718148	1766685.2798153025	3764217.436193205	2767806.938377473	4760627.934009285	1122999836.5044785	762762043.3836703	1483237629.625315
Moscow	ssp370	2049	Russia	69685223.412	7.318239612263669	1205623.6271731446	602811.8135865723	1808435.4407595748	3853173.1124453344	2833215.5238568382	4873130.701033936	1149538476.097003	780787573.1355268	1518289379.0586052
Moscow	ssp370	2050	Russia	69685223.412	7.358680739891636	1236137.1158158337	618068.5579079168	1854205.673723707	3950694.222147439	2904922.2221673164	4996466.222127864	1178632488.8918962	800548759.1377338	1556716218.6460824
Moscow	ssp370	2051	Russia	69685223.412	7.397971505945674	1269328.4419276211	634664.2209638106	1903992.6628912576	4056773.700400638	2982921.838529962	5130625.56227153	1210279767.178608	822044169.7948201	1598515364.562396
Moscow	ssp370	2052	Russia	69685223.412	7.434886601145117	1302449.591234728	651224.795617364	1953674.3868519212	4162628.893586152	3060756.53940157	5264501.247770779	1241860133.2587962	843494132.4565437	1640226134.061064
Moscow	ssp370	2053	Russia	69685223.412	7.468661464513287	1333283.137957261	666641.5689786305	1999924.7069357743	4261172.908911318	3133215.374199605	5389130.443623335	1271259315.1537263	863462594.8970946	1679056035.410419
Moscow	ssp370	2054	Russia	69685223.412	7.499660015731746	1362133.405956105	681066.7029780525	2043200.1089339997	4353378.365435601	3201013.503996797	5505743.226874572	1298767479.694374	882146643.73905	1715388315.6497087
Moscow	ssp370	2055	Russia	69685223.412	7.528987591935105	1389376.834100353	694688.4170501765	2084065.25115038	4440448.361784706	3265035.5601358344	5615861.163433662	1324743553.957314	899790068.8223234	1749697039.0923595
Moscow	ssp370	2056	Russia	69685223.412	7.557102114493774	1415643.0407628214	707821.5203814107	2123464.561144092	4524395.158277933	3326761.145792636	5722029.170763406	1349787866.7089057	916800624.4329058	1782775108.9849446
Moscow	ssp370	2057	Russia	69685223.412	7.583265501963227	1441512.4077598678	720756.2038799339	2162268.611639661	4607073.65520049	3387554.1582356934	5826593.152165465	1374453800.6248722	933554178.212817	1815353423.0369616
Moscow	ssp370	2058	Russia	69685223.412	7.608259301579411	1468286.082683946	734143.041341973	2202429.1240257784	4692642.320257838	3450472.294307277	5934812.346208589	1399981974.4081826	950893381.0923336	1849070567.72408
Moscow	ssp370	2059	Russia	69685223.412	7.633454920598345	1497135.2576909382	748567.6288454691	2245702.88653626	4784844.283580184	3518267.855573696	6051420.711586853	1427489096.802555	969576722.0894558	1885401471.515684
Moscow	ssp370	2060	Russia	69685223.412	7.659331784583552	1527434.201125466	763717.100562733	2291151.3016880583	4881679.706796935	3589470.372644831	6173889.040949192	1456378544.9504364	989198964.0392816	1923558125.861616
Moscow	ssp370	2061	Russia	69685223.412	7.685916045812753	1557726.0460949922	778863.0230474961	2336589.069142348	4978492.443319527	3660656.208323205	6296328.678316	1485261224.8511949	1008816608.8717782	1961705840.830654
Moscow	ssp370	2062	Russia	69685223.412	7.71341427697764	1588123.99298019	794061.9964900949	2382185.989470144	5075644.28156465	3732091.383503452	6419197.179626028	1514245070.8470094	1028502967.567698	1999987174.1263523
Moscow	ssp370	2063	Russia	69685223.412	7.743796226787674	1620349.076267704	810174.5381338521	2430523.614401423	5178635.647751519	3807820.3292291006	6549450.966274146	1544971055.5569222	1049372618.764838	2040569492.349014
Moscow	ssp370	2064	Russia	69685223.412	7.778373970966037	1654317.602323826	827158.801161913	2481476.4034855994	5287199.0570269	3887646.36546097	6686751.748592992	1577359378.7431242	1071371360.6811178	2083347396.8051765
Moscow	ssp370	2065	Russia	69685223.412	7.818228918915786	1690427.5764737097	845213.7882368548	2535641.364710408	5402606.534409895	3972504.804713213	6832708.264106779	1611789530.6749396	1094756950.053299	2128822111.296608
Moscow	ssp370	2066	Russia	69685223.412	7.863703112609098	1730566.854938496	865283.4274692481	2595850.2824076046	5530891.668383443	4066832.1091055	6994951.227661492	1650061545.222506	1120752002.8322804	2179371087.6127696
Moscow	ssp370	2067	Russia	69685223.412	7.913782090686023	1774505.4855590265	887252.7427795132	2661758.2283383994	5671319.531846609	4170087.891063752	7172551.172629752	1691956167.5133336	1149207597.0955832	2234704737.9310894
Moscow	ssp370	2068	Russia	69685223.412	7.967037659371396	1819683.0561115968	909841.5280557984	2729524.584167316	5815707.04733282	4276255.181862346	7355158.912803244	1735032094.723375	1178465555.281622	2291598634.1651564
Moscow	ssp370	2069	Russia	69685223.412	8.023577481808754	1863820.5613970296	931910.2806985148	2795730.842095404	5956770.5142248655	4379978.319283016	7533562.709167051	1777116340.105544	1207049945.019301	2347182735.191844
Moscow	ssp370	2070	Russia	69685223.412	8.082161290075438	1905535.75769644	952767.87884822	2858303.636544519	6090092.28159778	4478009.030586681	7702175.532609003	1816890961.391398	1234065595.7973197	2399716326.985504
Moscow	ssp370	2071	Russia	69685223.412	8.141053368779268	1946913.024951018	973456.512475509	2920369.537426456	6222334.027743481	4575245.608634942	7869422.446852089	1856343373.9626968	1260862396.5189774	2451824351.406442
Moscow	ssp370	2072	Russia	69685223.412	8.20034950668037	1990813.5781494305	995406.7890747152	2986220.367224002	6362640.195765528	4678411.908651219	8046868.482880293	1898201690.1785293	1289293331.03167	2507110049.325384
Moscow	ssp370	2073	Russia	69685223.412	8.259865566108587	2038554.4358080807	1019277.2179040406	3057831.653711928	6515219.9768425645	4790602.924148978	8239837.029536189	1943721661.3565416	1320211328.61445	2567231994.098707
Moscow	ssp370	2074	Russia	69685223.412	8.31961053390181	2090237.535332172	1045118.767666086	3135356.3029980585	6680399.162921555	4912058.208030589	8448740.117812697	1993000482.812853	1353682406.1049864	2632318559.520616
Moscow	ssp370	2075	Russia	69685223.412	8.379512708527644	2144610.554260274	1072305.277130137	3216915.831390212	6854175.331415535	5039834.802511456	8668515.860319795	2044844089.6487925	1388895532.7690766	2700792646.52861
Moscow	ssp370	2076	Russia	69685223.412	8.439028714012354	2198296.5539509915	1099148.2769754955	3297444.830926294	7025755.78642709	5165996.901784657	8885514.671069844	2096032637.120249	1423663731.123162	2768401543.1173706
Moscow	ssp370	2077	Russia	69685223.412	8.497375540797167	2248827.5933962693	1124413.7966981346	3373241.39009426	7187252.988494324	5284744.84448115	9089761.132507684	2144212991.8929331	1456388709.9368467	2832037273.8491454
Moscow	ssp370	2078	Russia	69685223.412	8.552392042349343	2295089.5104024783	1147544.7552012391	3442634.265603575	7335106.075246263	5393460.34944581	9276751.801047	2188322822.1733394	1486348914.0119362	2890296730.3347487
Moscow	ssp370	2079	Russia	69685223.412	8.60271886204817	2338339.480026948	1169169.7400134737	3507509.2200402524	7473332.978166012	5495097.778063274	9451568.178268936	2229560819.7148585	1514358516.7272315	2944763122.702532
Moscow	ssp370	2080	Russia	69685223.412	8.649379385855271	2380763.740623494	1190381.870311747	3571145.610935055	7608920.915032571	5594794.790465132	9623047.039600093	2270011519.89735	1541833372.6662345	2998189667.1284738
Moscow	ssp370	2081	Russia	69685223.412	8.69363146693821	2422580.462152727	1211290.2310763637	3633870.6932289526	7742567.157040058	5693064.086058912	9792070.228021417	2309882943.4981074	1568914773.348352	3050851113.6478963
Moscow	ssp370	2082	Russia	69685223.412	8.734703806972549	2462308.627968939	1231154.3139844695	3693462.941953256	7869538.374988684	5786425.275727002	9952651.474250544	2347762970.200617	1594643580.8083527	3100882359.5929136
Moscow	ssp370	2083	Russia	69685223.412	8.772549346499318	2498842.5116898897	1249421.2558449449	3748263.767534692	7986300.667360849	5872279.902471222	10100321.432250584	2382597311.592016	1618303703.0594203	3146890920.1246486
Moscow	ssp370	2084	Russia	69685223.412	8.807161352981723	2531062.01739571	1265531.008697855	3796593.026093424	8089274.207596613	5947995.740879917	10230552.674313538	2413317978.1872134	1639169742.0957198	3187466214.278735
Moscow	ssp370	2085	Russia	69685223.412	8.838120668256868	2557528.586454898	1278764.293227449	3836292.879682216	8173861.362309803	6010192.178168989	10337530.54645078	2438553332.5532765	1656310056.6675203	3220796608.43907
Moscow	ssp370	2086	Russia	69685223.412	8.86725663919424	2579695.802512288	1289847.901256144	3869543.7037682896	8244707.784829209	6062285.135903874	10427130.433754737	2459689338.1785803	1670666018.54362	3248712657.8135653
Moscow	ssp370	2087	Russia	69685223.412	8.897475419025636	2600893.9199653165	1300446.9599826585	3901340.879947852	8312456.96820912	6112100.711918501	10512813.22449992	2479901327.2967887	1684394371.4956982	3275408283.0979195
Moscow	ssp370	2088	Russia	69685223.412	8.929962997055746	2624375.8828268885	1312187.9414134442	3936563.8242402314	8387505.321514763	6167283.324643258	10607727.31838642	2502290918.206692	1699601791.4416304	3304980044.971737
Moscow	ssp370	2089	Russia	69685223.412	8.966140991671443	2653663.440498304	1326831.720249152	3980495.1607472585	8481108.355832519	6236109.085170957	10726107.62649418	2530216029.871154	1718569038.4015408	3341863021.3407927
Moscow	ssp370	2090	Russia	69685223.412	9.014191678253278	2700882.120426421	1350441.0602132108	4051323.180639543	8632019.256882783	6347072.983002123	10916965.530763684	2575238114.8274813	1749148862.5496666	3401327367.105264
Moscow	ssp370	2091	Russia	69685223.412	9.062921158497248	2749814.422985242	1374907.211492621	4124721.63447765	8788406.895860765	6462063.8940154	11114749.89770649	2621894105.343564	1780838465.259556	3462949745.4275227
Moscow	ssp370	2092	Russia	69685223.412	9.111566253876449	2799488.5432527955	1399744.2716263975	4199232.814879071	8947165.384236155	6578798.076644214	11315532.691828398	2669257404.491672	1813008484.9384265	3525506324.04506
Moscow	ssp370	2093	Russia	69685223.412	9.160386750893675	2849893.522632274	1424946.761316137	4274840.283948514	9108259.69833265	6697249.778186061	11519269.618479952	2717317563.46485	1845651824.5650527	3588983302.3645763
Moscow	ssp370	2094	Russia	69685223.412	9.209665539418872	2901134.254866025	1450567.1274330125	4351701.382298935	9272025.078552349	6817665.498935458	11726384.658168873	2766174596.387975	1878836415.563975	3653512777.212504
Moscow	ssp370	2095	Russia	69685223.412	9.259721887534475	2953408.138290543	1476704.0691452716	4430112.20743652	9439092.409978148	6940509.1249831645	11937675.69497302	2816016718.7037477	1912690097.3080127	3719343340.098318
Moscow	ssp370	2096	Russia	69685223.412	9.3108319568066	3006895.3132205624	1503447.6566102812	4510342.969830268	9610037.421052784	7066203.986069581	12153870.85603678	2867015690.6662865	1947329532.506724	3786701848.825012
Moscow	ssp370	2097	Russia	69685223.412	9.363120717857612	3061684.7833056343	1530842.3916528171	4592527.17495778	9785144.567444662	7194959.240769764	12375329.894122098	2919256375.5097003	1982812361.8217256	3855700389.1986976
Moscow	ssp370	2098	Russia	69685223.412	9.41663267326972	3117834.1124805952	1558917.0562402976	4676751.168720124	9964597.823486298	7326910.164327826	12602285.482643545	2972793659.3181496	2019175864.8845687	3926411453.7510986
Warsaw	ssp370	2024	Poland	16487062.21	9.658395517683642	978152.112758618	489076.056379309	1467228.169137856	3126174.1523767407	2298657.464982062	3953690.839769248	1016791188.2053612	690623185.5065641	1342959190.904203
Warsaw	ssp370	2025	Poland	16487062.21	9.687743794046456	990965.3696889512	495482.6848444757	1486448.0545338104	3167125.321526802	2328768.618768564	4005482.024282652	1030110595.8612616	699669970.973393	1360551220.7488256
Warsaw	ssp370	2026	Poland	16487062.21	9.717918024473828	1004144.9703484832	502072.4851742416	1506217.455522889	3209247.325234038	2359740.680318483	4058753.970148223	1043810818.5972812	708975413.0130711	1378646224.1817744
Warsaw	ssp370	2027	Poland	16487062.21	9.74884559956169	1017652.9529880746	508826.4764940373	1526479.429481942	3252418.837749795	2391484.4395212326	4113353.235976773	1057852395.0957134	718512708.77566	1397192081.4155562
Warsaw	ssp370	2028	Poland	16487062.21	9.780351860275108	1031406.5698586088	515703.2849293043	1547109.8547880584	3296375.3972688736	2423805.43916731	4168945.355368063	1072149308.8963052	728223434.3075557	1416075183.484993
Warsaw	ssp370	2029	Poland	16487062.21	9.81230401655778	1045336.3281973484	522668.1640986741	1568004.4922961593	3340894.90491918	2456540.371263408	4225249.438573386	1086629322.1252646	738058524.3224351	1435200119.9278674
Warsaw	ssp370	2030	Poland	16487062.21	9.84456720807689	1059352.595023508	529676.297511754	1589028.8925353724	3385690.893695546	2489478.598304896	4281903.189084683	1101199261.1097112	747954693.5563549	1454443828.662809
Warsaw	ssp370	2031	Poland	16487062.21	9.87716448342341	1073417.1640871745	536708.5820435872	1610125.7461308718	3430641.2564230305	2522530.335604479	4338752.177240064	1115819410.3720942	757884966.5300795	1473753854.2138188
Warsaw	ssp370	2032	Poland	16487062.21	9.910523828678564	1087638.9207848727	543819.4603924364	1631458.381177412	3476093.9908288755	2555951.4638440507	4396236.517812152	1130602956.51221	767926221.6538506	1493279691.370286
Warsaw	ssp370	2033	Poland	16487062.21	9.946208585943475	1102659.4126221424	551329.7063110712	1653989.1189333217	3524099.482740805	2591249.619661654	4456949.34581835	1146216789.5177815	778531422.8134924	1513902156.2217412
Warsaw	ssp370	2034	Poland	16487062.21	9.986573966276568	1119902.4518191146	559951.2259095573	1679853.67772878	3579208.23601428	2631770.761774541	4526645.710252554	1164140965.2003455	790705851.0058868	1537576079.3944857
Warsaw	ssp370	2035	Poland	16487062.21	10.025742720231	1136717.6671659176	568358.8335829588	1705076.5007489785	3632949.664262695	2671286.5178395305	4594612.810684301	1181620417.0866182	802578214.6559991	1560662619.5169072
Warsaw	ssp370	2036	Poland	16487062.21	10.06289185206873	1152641.189161126	576320.594580563	1728961.7837418192	3683841.24055941	2708706.794528292	4658975.686588974	1198172951.8496048	813820999.23049	1582524904.4684205
Warsaw	ssp370	2037	Poland	16487062.21	10.097934570181682	1167240.4433348866	583620.2216674433	1750860.665002453	3730500.456898737	2743015.0418366017	4717985.871959345	1213348907.413809	824128786.0174243	1602569028.8098865
Warsaw	ssp370	2038	Poland	16487062.21	10.131997044332662	1180686.3427474557	590343.1713737277	1771029.5141212929	3773473.551421292	2774612.905456129	4772334.197384876	1227325948.266514	833622247.9883902	1621029648.5443263
Warsaw	ssp370	2039	Poland	16487062.21	10.165794864468683	1193335.7568741415	596667.8784370708	1790003.63531133	3813901.078970184	2804339.0286538564	4823463.129284959	1240475040.9814522	842553352.430145	1638396729.532466
Warsaw	ssp370	2040	Poland	16487062.21	10.199921198867482	1205827.827803339	602913.9139016696	1808741.7417051212	3853825.7376599023	2833695.395337472	4873956.0799807785	1253460575.1101158	851373364.8864565	1655547785.3334725
Warsaw	ssp370	2041	Poland	16487062.21	10.234524676973532	1218642.4170504774	609321.2085252387	1827963.625575832	3894781.1648937617	2863809.680068244	4925752.6497177165	1266781367.7118075	860421091.033936	1673141644.3893778
Warsaw	ssp370	2042	Poland	16487062.21	10.268786484725082	1231562.19922409	615781.099612045	1847343.2988362496	3936072.788720632	2894171.16817624	4977974.409263462	1280211508.5828643	869543088.527383	1690879928.638037
Warsaw	ssp370	2043	Poland	16487062.21	10.301522990595045	1244087.6015340253	622043.8007670126	1866131.4023011536	3976103.974503188	2923605.863604581	5028602.085400229	1293231690.75223	878386634.5671117	1708076746.9370422
Warsaw	ssp370	2044	Poland	16487062.21	10.333124693912158	1256364.9852433766	628182.4926216883	1884547.4778651795	4015342.4928382672	2952457.7153215543	5078227.270353417	1305994057.0621903	887055067.3562876	1724933046.7677884
Warsaw	ssp370	2045	Poland	16487062.21	10.36509715509692	1269098.4915892282	634549.2457946141	1903647.7373839584	4056038.779119625	2982381.4552343125	5129696.10300336	1319230563.8166535	896045545.0136336	1742415582.6193736
Warsaw	ssp370	2046	Poland	16487062.21	10.39734619049777	1282208.4806977932	641104.2403488966	1923312.721046814	4097938.304310576	3013189.9296394447	5182686.678980192	1332858425.1985326	905301837.8969376	1760415012.4998138
Warsaw	ssp370	2047	Poland	16487062.21	10.429969047913058	1295564.5399470215	647782.2699735108	1943346.8099206288	4140624.269671137	3044576.6688751387	5236671.870465572	1346742077.0116005	914731868.3228828	1778752285.700024
Warsaw	ssp370	2048	Poland	16487062.21	10.462505459816214	1309256.1162910282	654628.0581455141	1963884.1744366672	4184382.54766664	3076751.873283545	5292013.222048098	1360974499.5537128	924398790.2115874	1797550208.895541
Warsaw	ssp370	2049	Poland	16487062.21	10.494650164312404	1323531.3259557916	661765.6629778958	1985296.9889338207	4230006.117755226	3110298.615995767	5349713.61951305	1375813610.1660702	934477785.7418982	1817149434.5898976
Warsaw	ssp370	2050	Poland	16487062.21	10.525300758851644	1337768.008991203	668884.0044956015	2006652.0134869209	4275506.556736325	3143754.821128957	5407258.292342091	1390612672.265761	944529579.5894012	1836695764.941808
Warsaw	ssp370	2051	Poland	16487062.21	10.553638728305744	1351150.0596045994	675575.0298022997	2026725.0894070144	4318275.590496739	3175202.640070456	5461348.54092148	1404523342.1568146	953977961.188432	1855068723.1248927
Warsaw	ssp370	2052	Poland	16487062.21	10.579407379926783	1363268.655963116	681634.3279815579	2044902.9839447995	4357006.624458536	3203681.341512933	5510331.907402575	1417120648.68003	962534282.3493444	1871707015.0104284
Warsaw	ssp370	2053	Poland	16487062.21	10.60318566333188	1374338.0173580602	687169.0086790301	2061507.0260372136	4392384.303476818	3229694.340791092	5555074.26616097	1428627273.241432	970349792.3588748	1886904754.12369
Warsaw	ssp370	2054	Poland	16487062.21	10.626012677590362	1384746.5444494388	692373.2722247194	2077119.8166742688	4425649.956060824	3254154.3794558	5597145.53266428	1439446959.1478057	977698721.0607696	1901195197.23454
Warsaw	ssp370	2055	Poland	16487062.21	10.649415529642742	1395231.3238332802	697615.6619166401	2092846.985750033	4459159.310971595	3278793.6110078297	5639525.010933801	1450345909.473338	985101487.6069468	1915590331.3394256
Warsaw	ssp370	2056	Poland	16487062.21	10.674610429639886	1406438.2576951478	703219.1288475739	2109657.386542838	4494976.67159413	3305129.905583231	5684823.437603482	1461995540.9048114	993014130.5001062	1930976951.3092103
Warsaw	ssp370	2057	Poland	16487062.21	10.70151289704814	1418375.3700653615	709187.6850326809	2127563.0550981574	4533127.68272933	3333182.1196532417	5733073.24580389	1474404194.4386914	1001442315.0977116	1947366073.779364
Warsaw	ssp370	2058	Poland	16487062.21	10.729857872223432	1431037.201715916	715518.600857958	2146555.802573988	4573594.896684482	3362937.424032049	5784252.369335419	1487566195.1959312	1010382186.9180492	1964750203.4735053
Warsaw	ssp370	2059	Poland	16487062.21	10.759788633023057	1444654.0330991854	722327.0165495927	2166981.049648904	4617114.289785426	3394936.977782703	5839291.601786589	1501720920.1934	1019996335.21233	1983445505.1741629
Warsaw	ssp370	2060	Poland	16487062.21	10.791164651230806	1459060.5014290847	729530.2507145423	2188590.7521437407	4663157.362567823	3428792.1783579653	5897522.546775997	1516696474.4654975	1030168005.7737012	2003224943.1570408
Warsaw	ssp370	2061	Poland	16487062.21	10.82325564503324	1473745.3569543893	736872.6784771946	2210618.035431718	4710090.160826702	3463301.588842431	5956878.732809211	1531961412.815515	1040536231.2974178	2023386594.333319
Warsaw	ssp370	2062	Poland	16487062.21	10.85506806606009	1488539.1038256255	744269.5519128129	2232808.655738551	4757370.9758271305	3498066.8939898377	6016675.057662917	1547339543.9497645	1050981339.4319972	2043697748.4672964
Warsaw	ssp370	2063	Poland	16487062.21	10.886819960378986	1503850.292840631	751925.1464203155	2255775.4392610784	4806305.535919083	3534048.188175128	6078562.883661612	1563255557.285869	1061791787.0029644	2064719327.5684536
Warsaw	ssp370	2064	Poland	16487062.21	10.919516604462336	1520040.0243511235	760020.0121755619	2280060.0365267983	4858047.917826587	3572094.057224709	6144001.778426844	1580084817.4025128	1073222528.5026008	2086947106.3021183
Warsaw	ssp370	2065	Poland	16487062.21	10.954109613992571	1537276.5018367658	768638.2509183829	2305914.752755261	4913135.699870729	3612599.77931603	6213671.620423893	1598002172.172301	1085392323.8061993	2110612020.538122
Warsaw	ssp370	2066	Poland	16487062.21	10.99047885384019	1555166.5457511635	777583.2728755819	2332749.8186268574	4970312.280221157	3654641.382514867	6285983.177925923	1616598910.6258748	1098023568.9426773	2135174252.3087652
Warsaw	ssp370	2067	Poland	16487062.21	11.027808801473036	1572960.767817001	786480.3839085005	2359441.151725608	5027182.613943551	3696457.804369558	6357907.423515985	1635096042.0653546	1110587159.172072	2159604924.958349
Warsaw	ssp370	2068	Poland	16487062.21	11.064815838630018	1590184.9365996728	795092.4682998364	2385277.4048996232	5082231.057372986	3736934.601008842	6427527.513735577	1653000601.9123917	1122748263.929949	2183252939.8945413
Warsaw	ssp370	2069	Poland	16487062.21	11.101571437539375	1606957.3892600196	803478.6946300098	2410436.083890142	5135835.816075425	3776349.864760649	6495321.767388668	1670435601.895714	1134590435.0339696	2206280768.7571507
Warsaw	ssp370	2070	Poland	16487062.21	11.13889991699786	1623706.097548013	811853.0487740065	2435559.146322133	5189364.687763838	3815709.329237426	6563020.046288739	1687845919.553794	1146415841.450927	2229275997.656373
Warsaw	ssp370	2071	Poland	16487062.21	11.177986825099865	1641259.601062971	820629.8005314855	2461889.401594569	5245465.684997688	3856960.062497599	6633971.307496216	1706092823.5509863	1158809472.621555	2253376174.480112
Warsaw	ssp370	2072	Poland	16487062.21	11.219985868936542	1660294.0227831963	830147.0113915981	2490441.0341749056	5306299.696815518	3901690.953540125	6710908.440089367	1725879145.1519578	1172248704.4048676	2279509585.8987484
Warsaw	ssp370	2073	Poland	16487062.21	11.264437943492675	1680732.0908130358	840366.0454065179	2521098.1362196994	5371619.762238921	3949720.413410269	6793519.111066036	1747124560.0579214	1186678979.0669262	2307570141.048628
Warsaw	ssp370	2074	Poland	16487062.21	11.310056355083914	1702078.453062903	851039.2265314515	2553117.6795945046	5439842.735989438	3999884.3646975	6879801.107279944	1769314148.724934	1201750553.8288634	2336877743.6207447
Warsaw	ssp370	2075	Poland	16487062.21	11.355771663736196	1723663.1228465124	861831.5614232562	2585494.6842699056	5508827.340617895	4050608.338689	6967046.342545421	1791751458.5769105	1216990385.3536758	2366512531.7998605
Warsaw	ssp370	2076	Poland	16487062.21	11.400852705804958	1744947.326545861	872473.6632729305	2617420.989818905	5576851.655640908	4100626.2173823584	7053077.093898067	1813876433.29932	1232018073.1417646	2395734793.456578
Warsaw	ssp370	2077	Poland	16487062.21	11.444086217220285	1765181.4135682546	882590.7067841273	2647772.120352497	5641519.797764476	4148176.321884984	7134863.273642509	1834909809.516946	1246304327.2457292	2423515291.787889
Warsaw	ssp370	2078	Poland	16487062.21	11.484902929424884	1783947.810688489	891973.9053442444	2675921.716032873	5701497.202960912	4192277.355117577	7210717.050802635	1854417518.9799223	1259554320.5654218	2449280717.3940887
Warsaw	ssp370	2079	Poland	16487062.21	11.523239272470862	1801450.5349168524	900725.2674584262	2702175.8023753944	5757435.909594755	4233408.757054232	7281463.062133552	1872611637.801332	1271912099.078555	2473311176.523821
Warsaw	ssp370	2080	Poland	16487062.21	11.559944424478868	1818799.693833898	909399.846916949	2728199.540750964	5812883.821493544	4274179.28050926	7351588.362476313	1890646125.157171	1284161452.9784818	2497130797.335597
Warsaw	ssp370	2081	Poland	16487062.21	11.595718005753351	1836668.8200445632	918334.4100222816	2755003.2300669607	5869993.548862908	4316171.727104352	7423815.370619768	1909221119.613525	1296777929.1940534	2521664310.032681
Warsaw	ssp370	2082	Poland	16487062.21	11.630049576532656	1854433.3891605053	927216.6945802527	2781650.083740874	5926769.111757385	4357918.464526791	7495619.75898641	1927687426.7489424	1309320582.991951	2546054270.505614
Warsaw	ssp370	2083	Poland	16487062.21	11.662423155878114	1871286.5187172124	935643.2593586062	2806929.7780759344	5980631.71382062	4397523.318985101	7563740.10865466	1945206290.5365045	1321219715.9267826	2569192865.145922
Warsaw	ssp370	2084	Poland	16487062.21	11.693088693983656	1886967.952064607	943483.9760323036	2830451.928097025	6030749.574798924	4434374.687351474	7627124.462244866	1961507173.638507	1332291574.0871165	2590722773.189632
Warsaw	ssp370	2085	Poland	16487062.21	11.722323491252755	1901715.1935880603	950857.5967940302	2852572.790382216	6077881.758707902	4469030.704931601	7686732.812482653	1976836962.3654504	1342703847.173803	2610970077.556794
Warsaw	ssp370	2086	Poland	16487062.21	11.750891402981196	1915945.705344828	957972.8526724138	2873918.5580173573	6123362.474282505	4502472.407559985	7744252.54100348	1991629609.407972	1352751283.7970564	2630507935.0185738
Warsaw	ssp370	2087	Poland	16487062.21	11.78079318295154	1930562.7312409969	965281.3656204984	2895844.0968616214	6170078.489046649	4536822.418415955	7803334.559675775	2006824038.7151585	1363071618.2883573	2650576459.1416607
Warsaw	ssp370	2088	Poland	16487062.21	11.812986675959118	1946436.4097155123	973218.2048577562	2919654.6145733595	6220810.7654511845	4574125.562831043	7867495.968069742	2023324761.033049	1374279210.9017944	2672370311.164007
Warsaw	ssp370	2089	Poland	16487062.21	11.847758254753025	1964134.8346401849	982067.4173200924	2946202.2519603707	6277374.931510424	4615716.861404006	7939033.001615273	2041722311.1418607	1386775163.6687372	2696669458.614701
Warsaw	ssp370	2090	Poland	16487062.21	11.887206431487702	1984507.742097257	992253.8710486284	2976761.613145976	6342486.743743234	4663593.193928148	8021380.293556763	2062899991.494762	1401159431.7825792	2724640551.206586
Warsaw	ssp370	2091	Poland	16487062.21	11.926189914148033	2004195.823977933	1002097.9119889664	3006293.735966976	6405409.853433811	4709860.186347645	8100959.520518395	2083365794.2137685	1415060179.5779395	2751671408.849299
Warsaw	ssp370	2092	Poland	16487062.21	11.964755470874548	2023519.6024969388	1011759.8012484694	3035279.403745291	6467168.649580413	4755271.065867246	8179066.233292074	2103452902.8184276	1428703711.3995707	2778202094.2371635
Warsaw	ssp370	2093	Poland	16487062.21	12.003230418095049	2042736.770043593	1021368.3850217965	3064105.1550654634	6528586.717060253	4800431.409602048	8256742.024516226	2123429189.0923176	1442271970.665628	2804586407.5188413
Warsaw	ssp370	2094	Poland	16487062.21	12.04184208699308	2062003.5919972528	1031001.7959986264	3093005.387996389	6590163.480023395	4845708.441193182	8334618.518852423	2143457091.2269528	1455875288.369176	2831038894.0846524
Warsaw	ssp370	2095	Poland	16487062.21	12.080750717298692	2081399.5448463636	1040699.7724231816	3122099.3172699306	6652152.945329605	4891288.930388192	8413016.960268416	2163619225.2003846	1469569778.794302	2857668671.6060214
Warsaw	ssp370	2096	Poland	16487062.21	12.120093554150646	2100987.006802832	1050493.503401416	3151480.5102047306	6714754.473743244	4937319.465987496	8492189.481498256	2183980433.296098	1483399484.006896	2884561382.5849338
Warsaw	ssp370	2097	Poland	16487062.21	12.15991298978114	2120773.38843112	1060386.69421556	3181160.082646828	6777991.7494274285	4983817.462812903	8572166.036040096	2204548418.810336	1497369636.226956	2911727201.3932924
Warsaw	ssp370	2098	Poland	16487062.21	12.200196114942871	2140716.524692606	1070358.262346303	3211074.7870396017	6841730.012919322	5030683.833027447	8652776.192807933	2225279351.097645	1511450464.877963	2939108237.3156567
Toronto	ssp370	2024	Canada	17672901.0689	8.67706498466502	143198.5478363499	71599.27391817495	214797.82175453348	457662.5588851347	336516.5874154295	578808.5303545407	176185843.5925976	119668649.7232825	232703037.4618736
Toronto	ssp370	2025	Canada	17672901.0689	8.711780678784041	149115.7193237642	74557.8596618821	223673.57898565693	476573.8389587994	350421.94041090534	602725.7375063587	183466097.93837053	124613531.72648892	242318664.1502537
Toronto	ssp370	2026	Canada	17672901.0689	8.746402412101057	154974.0330624103	77487.01653120515	232461.04959367795	495297.0096675511	364188.9776966962	626405.0416381526	190673936.0321799	129509227.28589572	251838644.7784032
Toronto	ssp370	2027	Canada	17672901.0689	8.7808315498492	160741.03054486544	80370.51527243272	241111.5458173035	513728.3336214626	377741.4217804055	649715.2454623008	197769422.2070757	134328611.36563483	261210233.04854625
Toronto	ssp370	2028	Canada	17672901.0689	8.815024777583028	166406.9111089839	83203.45555449196	249610.36666350465	531836.487904436	391056.2411061199	672616.7347024656	204740498.11511397	139063493.71499053	270417502.51524293
Toronto	ssp370	2029	Canada	17672901.0689	8.84898827640045	171979.12744036003	85989.56372018001	257968.6911605648	549645.2912994908	404150.94948487065	695139.6331139036	211596333.24653092	143720102.4195889	279472564.07345206
Toronto	ssp370	2030	Canada	17672901.0689	8.882836302435505	177492.71891065105	88746.35945532552	266239.0783659958	567266.7296385473	417107.8894400495	717425.5698368018	218380038.66180447	148327719.30079776	288432358.02281106
Toronto	ssp370	2031	Canada	17672901.0689	8.916775532544905	183008.6900005868	91504.3450002934	274513.03500089946	584895.773241984	430070.4215014006	739721.1249823128	225166671.8672137	152937324.79064867	297396018.94377977
Toronto	ssp370	2032	Canada	17672901.0689	8.951185660696234	188647.17074865007	94323.58537432503	282970.7561229912	602916.3577127826	443320.8512593535	762511.8641659849	232104036.12256223	157649309.56847408	306558762.6766512
Toronto	ssp370	2033	Canada	17672901.0689	8.986673217780652	194613.251081306	97306.62554065298	291919.87662197754	621983.9504559671	457341.1400410941	786626.7608705942	239444465.9818941	162635063.8818874	316253868.0818992
Toronto	ssp370	2034	Canada	17672901.0689	9.02370097642202	200312.32770385584	100156.16385192792	300468.4915558076	640198.1993416235	470733.9701040792	809662.4285789179	246456385.0104948	167397687.62629062	325515082.3947008
Toronto	ssp370	2035	Canada	17672901.0689	9.06119923293834	205842.80793695655	102921.40396847828	308764.21190545615	657873.6141666173	483730.5986518686	832016.6296811113	253260869.69322303	172019418.16627076	334502321.2201687
Toronto	ssp370	2036	Canada	17672901.0689	9.097956459421155	211159.1601945348	105579.5800972674	316738.7402918178	674864.6759818374	496224.0264571744	853505.3255062532	259801899.76293403	176462205.5110498	343141594.01482344
Toronto	ssp370	2037	Canada	17672901.0689	9.133524774627604	216325.95411510792	108162.97705755396	324488.9311726816	691377.7493519773	508365.99217052746	874389.506533221	266158919.15537116	180780009.4358504	351537828.8749031
Toronto	ssp370	2038	Canada	17672901.0689	9.16875449538557	221387.0181010407	110693.50905052036	332080.5271515732	707552.909851035	520259.4925374606	894846.3271643516	272385852.6076383	185009456.6090982	359762248.60618013
Toronto	ssp370	2039	Canada	17672901.0689	9.205091873618333	226558.962609504	113279.481304752	339838.4439142778	724082.4445000791	532413.562132346	915751.3268675656	278749209.08021355	189331564.79471183	368166853.3657116
Toronto	ssp370	2040	Canada	17672901.0689	9.24380594433404	232059.34617954888	116029.67308977444	348089.01926934527	741661.6703899505	545339.4635219696	937983.8772576872	285516664.0161342	193928144.0528995	377105183.97936726
Toronto	ssp370	2041	Canada	17672901.0689	9.286056161371988	238129.7094622131	119064.85473110656	357194.56419333606	761062.5514413288	559604.8172362183	962520.2856462112	292985399.50283176	199001045.89681935	386969753.1088383
Toronto	ssp370	2042	Canada	17672901.0689	9.331089333636534	244835.2595451569	122417.62977257848	367252.8893177556	782493.4895064215	575362.8599311364	989624.1190814752	301235643.76833665	204604762.8073777	397866524.7292932
Toronto	ssp370	2043	Canada	17672901.0689	9.377019737297632	251950.4487050524	125975.2243525262	377925.67305759696	805233.6340614473	592083.5544568906	1018383.7136657722	309989891.79248095	210550808.295656	409428975.2893067
Toronto	ssp370	2044	Canada	17672901.0689	9.42242624134995	259247.50250140365	129623.75125070184	388871.2537521237	828555.0179945857	609231.6308783245	1047878.405110624	318967898.89015204	216648835.04216975	421286962.7381376
Toronto	ssp370	2045	Canada	17672901.0689	9.466898853221286	266753.2710812424	133376.63554062118	400129.9066218858	852543.454375763	626870.1870409333	1078216.7217103215	328202700.4229281	222921281.26914328	433484119.576696
Toronto	ssp370	2046	Canada	17672901.0689	9.511251725882222	274323.0767026343	137161.53835131714	411484.6150539672	876736.5531417277	644659.2302512102	1108813.87603201	337516290.60514456	229247242.18890503	445785339.0213766
Toronto	ssp370	2047	Canada	17672901.0689	9.556118339613104	281589.29863767093	140794.6493188355	422383.9479565268	899959.398446095	661734.8517985501	1138183.9450934154	346456363.397074	235319503.26064247	457593223.5334959
Toronto	ssp370	2048	Canada	17672901.0689	9.601065490192711	288278.9127835631	144139.45639178154	432418.3691753671	921339.4052563766	677455.4450413887	1165223.3654710974	354687000.7143523	240909902.77309328	468464098.65560967
Toronto	ssp370	2049	Canada	17672901.0689	9.645765832656142	294455.5338041328	147227.7669020664	441683.3007062165	941079.886038102	691970.5044397238	1190189.2676362465	362286471.5295476	246071602.44499815	478501340.61409706
Toronto	ssp370	2050	Canada	17672901.0689	9.690237451753292	300383.9440432003	150191.97202160014	450575.9160648128	960027.0851621722	705902.2685015325	1214151.9018225565	369580553.5919344	251025876.48641893	488135230.6974493
Toronto	ssp370	2051	Canada	17672901.0689	9.733865158540237	306202.5511207924	153101.2755603962	459303.82668120135	978623.3533821476	719575.9951338682	1237670.7116301616	376739538.1765432	255888389.84822652	497590686.5048614
Toronto	ssp370	2052	Canada	17672901.0689	9.77608056215029	311863.5637464323	155931.78187321615	467795.3456196585	996715.9497336944	732879.3748041298	1260552.5246630113	383704624.7651065	260619204.1421721	506790045.38804376
Toronto	ssp370	2053	Canada	17672901.0689	9.81606292293035	317313.19324340246	158656.59662170123	475969.78986511816	1014132.9656060236	745686.0041220151	1282579.9270897745	390409633.89193547	265173369.0638728	515645898.7199927
Toronto	ssp370	2054	Canada	17672901.0689	9.853869532326522	322427.37229282863	161213.68614641431	483641.05843926	1030477.8818479878	757704.3248881696	1303251.4388075597	396701918.0227512	269447203.6141175	523956632.4313828
Toronto	ssp370	2055	Canada	17672901.0689	9.89026853879984	326944.09394040843	163472.04697020422	490416.1409106276	1044913.3242336494	768318.6207599796	1321508.02770707	402259114.1380423	273221752.9297946	531296475.34628826
Toronto	ssp370	2056	Canada	17672901.0689	9.926101810627156	330930.5810048685	165465.29050243425	496395.8715073199	1057654.1368916647	777686.8653614601	1337621.408421618	407163930.5418049	276553194.00480056	537774667.0788081
Toronto	ssp370	2057	Canada	17672901.0689	9.96181706375422	334800.5856433581	167400.29282167906	502200.8784650534	1070022.6717162768	786781.376261911	1353263.967170394	411925431.564278	279787292.6497125	544063570.4788431
Toronto	ssp370	2058	Canada	17672901.0689	9.99812140719479	338898.660402461	169449.3302012305	508347.9906037096	1083120.1186463693	796411.8519458033	1369828.3853466918	416967541.0650192	283211985.7090827	550723096.4209567
Toronto	ssp370	2059	Canada	17672901.0689	10.034981530720335	343344.1013419277	171672.05067096386	515016.15201291046	1097327.747888908	806858.6381535502	1387796.8576240146	422437036.20931536	286926966.9200545	557947105.4985733
Toronto	ssp370	2060	Canada	17672901.0689	10.07247853588088	348167.8080686105	174083.90403430525	522251.71210293606	1112744.314587389	818194.3489612545	1407294.280213267	428371934.6543391	290958058.57122946	565785810.7374531
Toronto	ssp370	2061	Canada	17672901.0689	10.112574566899498	353447.9186084323	176723.95930421614	530171.8779126656	1129619.5478726786	830602.6087298424	1428636.4870152376	434868374.344385	295370559.3139909	574366189.3747798
Toronto	ssp370	2062	Canada	17672901.0689	10.156767932932182	359281.14613663626	179640.57306831813	538921.7192049664	1148262.543052782	844310.6934211077	1452214.3926841996	442045347.35460055	300245290.743711	583845403.9654835
Toronto	ssp370	2063	Canada	17672901.0689	10.2050171315097	365638.84305901575	182819.42152950788	548458.2645885405	1168581.7424167178	859251.2811887069	1477912.2036444987	449867606.815328	305558312.5413959	594176901.0892619
Toronto	ssp370	2064	Canada	17672901.0689	10.257075693780632	372495.63107372815	186247.81553686407	558743.4466106093	1190496.0369117274	875364.7330232816	1505627.3407999526	458303928.2652366	311288416.4813929	605319440.0490674
Toronto	ssp370	2065	Canada	17672901.0689	10.3121121431537	379943.6544387611	189971.82721938056	569915.4816581648	1214299.9195863851	892867.5879311002	1535732.2512414171	467467682.3639483	317512605.99077183	617422758.7371297
Toronto	ssp370	2066	Canada	17672901.0689	10.369104826960026	388016.8390779109	194008.41953895547	582025.2586168777	1240101.8176930954	911839.571833102	1568364.0635528616	477400610.22961867	324259232.4009561	630541988.0582796
Toronto	ssp370	2067	Canada	17672901.0689	10.427256371894597	396539.7502765879	198269.87513829395	594809.6254149056	1267341.0418840935	931868.4131500216	1602813.6706179313	487886863.9109083	331381687.832722	644392039.9890963
Toronto	ssp370	2068	Canada	17672901.0689	10.485443311092872	405293.51771772135	202646.75885886067	607940.2765766119	1295318.0826259688	952439.7666366752	1638196.398614992	498657154.0048543	338697065.9947204	658617242.0149959
Toronto	ssp370	2069	Canada	17672901.0689	10.542511792744344	413953.2715523404	206976.63577617015	620929.9073285463	1322994.6558813849	972790.1881480298	1673199.1236145224	509311773.4664986	345933878.54612	672689668.3868816
Toronto	ssp370	2070	Canada	17672901.0689	10.59731270370585	422237.0920412873	211118.54602064364	633355.6380619423	1349469.746164034	992257.1662970264	1706682.326030765	519503859.3714505	352856529.8400016	686151188.902907
Toronto	ssp370	2071	Canada	17672901.0689	10.648669965947391	430050.8124746762	215025.4062373381	645076.2187120317	1374442.3966691573	1010619.4093155084	1738265.3840225711	529117552.7150997	359386326.3198363	698848779.1103798
Toronto	ssp370	2072	Canada	17672901.0689	10.69674745746454	437484.8441554385	218742.42207771924	656227.2662331808	1398201.5619209085	1028089.3837653168	1768313.7400762425	538264091.9975216	365598823.2109	710929360.7841355
Toronto	ssp370	2073	Canada	17672901.0689	10.742639269308926	444746.7642895371	222373.38214476852	667120.1464343229	1421410.658669453	1045154.8960804231	1797666.421258254	547198872.0232822	371667489.33897865	722730254.7075952
Toronto	ssp370	2074	Canada	17672901.0689	10.786943183304029	451817.663806619	225908.8319033095	677726.4957099311	1444009.2535260469	1061771.5099455658	1826246.9971062848	555898627.8182898	377576522.70784986	734220732.9287263
Toronto	ssp370	2075	Canada	17672901.0689	10.829622351146837	458621.8877251104	229310.9438625552	687932.8315876921	1465755.5531695562	1077761.4361540286	1853749.670184853	564270276.4780502	383262699.7050577	745277853.2510266
Toronto	ssp370	2076	Canada	17672901.0689	10.870198055120069	464868.1440546072	232434.0720273036	697302.2160819233	1485718.588398637	1092440.1385283463	1878997.0382686767	571955423.8299828	388482592.4488709	755428255.2111014
Toronto	ssp370	2077	Canada	17672901.0689	10.90853430382144	470411.0601313479	235205.53006567396	705616.5901970394	1503433.7481798911	1105465.991308679	1901401.5050508503	578775209.084094	393114715.4169899	764435702.7511972
Toronto	ssp370	2078	Canada	17672901.0689	10.94568621729902	475300.1691237079	237650.084561854	712950.2536855798	1519059.340519464	1116955.3974407336	1921163.2835979837	584790575.8964645	397200462.6560828	772380689.136845
Toronto	ssp370	2079	Canada	17672901.0689	10.983949142529571	479913.0187761533	239956.50938807664	719869.5281642423	1533802.0080087015	1127795.5941239805	1939808.421893139	590466044.1163743	401055344.549968	779876743.682773
Toronto	ssp370	2080	Canada	17672901.0689	11.025521445917237	484883.3893549755	242441.6946774877	727325.084032475	1549687.3123786058	1139475.9649842023	1959898.6597727544	596581391.9786885	405209000.7481592	787953783.2092198
Toronto	ssp370	2081	Canada	17672901.0689	11.07199198071694	490770.59525152686	245385.29762576343	736155.8928772953	1568502.82242397	1153310.898841098	1983694.7460066169	603824777.8436825	410128841.0044077	797520714.6829562
Toronto	ssp370	2082	Canada	17672901.0689	11.123541578901046	497768.52329133207	248884.26164566603	746652.7849370169	1590868.200439233	1169756.0297346734	2011980.3711435483	612434752.4120269	415976893.3208554	808892611.503205
Toronto	ssp370	2083	Canada	17672901.0689	11.17985140177266	505727.517788311	252863.7588941555	758591.2766824923	1616305.146851546	1188459.666802563	2044150.6269003192	622227185.2319556	422628092.92446935	821826277.5394486
Toronto	ssp370	2084	Canada	17672901.0689	11.239827055683094	514375.5574145871	257187.77870729356	771563.3361218907	1643944.2814971225	1208782.5599243224	2079106.003069708	632867391.993831	429855116.1063874	835879667.881253
Toronto	ssp370	2085	Canada	17672901.0689	11.301759491625	523425.9839781647	261712.99198908237	785138.9759672789	1672869.4447943326	1230051.0623487306	2115687.8272397136	644002679.767831	437418407.3732838	850586952.1623719
Toronto	ssp370	2086	Canada	17672901.0689	11.362957006775895	532428.4648336989	266214.23241684947	798642.6972505614	1701641.3736085996	1251206.8923591953	2152075.8548577623	655078977.0342451	444941631.2077305	865216322.8607672
Toronto	ssp370	2087	Canada	17672901.0689	11.421405958759896	540927.1146290337	270463.55731451686	811390.6719435516	1728803.0583544674	1271178.719378201	2186427.3973304834	665535380.4420501	452043811.7873781	879026949.0967294
Toronto	ssp370	2088	Canada	17672901.0689	11.47757611277235	548968.207242155	274484.1036210775	823452.3108632509	1754502.390346059	1290075.2870190805	2218929.493672771	675428823.5450643	458763619.42407656	892094027.6660479
Toronto	ssp370	2089	Canada	17672901.0689	11.533708132533585	557067.8547975319	278533.9273987659	835601.7821962986	1780388.8639330077	1309109.4587742074	2251668.2690915857	685394310.3387891	465532360.4541357	905256260.2234414
Toronto	ssp370	2090	Canada	17672901.0689	11.58757252022792	564491.541663071	282245.7708315355	846737.3124945984	1804114.9671552572	1326555.1229082048	2281674.811402074	694528121.768674	471736212.3548079	917320031.1825714
Toronto	ssp370	2091	Canada	17672901.0689	11.64214575006794	572157.1062026853	286078.55310134264	858235.6593040294	1828614.1114238645	1344569.1995762966	2312659.023271237	703959529.9458709	478142197.4131869	929776862.4785532
Toronto	ssp370	2092	Canada	17672901.0689	11.696911569614864	579884.2946089979	289942.14730449894	869826.4419134986	1853310.205570381	1362728.0923311685	2343892.318809435	713466757.6973745	484599680.5141688	942333834.8805352
Toronto	ssp370	2093	Canada	17672901.0689	11.751434678305952	587540.3872202544	293770.1936101272	881310.5808304267	1877779.0775561016	1380719.909967638	2374838.245144092	722886511.9876431	490997750.0392712	954775273.9360632
Toronto	ssp370	2094	Canada	17672901.0689	11.80547081583074	595057.4176968106	297528.7088484053	892586.1265451626	1901803.5069590856	1398384.931587564	2405222.082330598	732135169.7138257	497279607.6464265	966990731.7812324
Toronto	ssp370	2095	Canada	17672901.0689	11.858847025603568	602392.6984526411	301196.34922632057	903589.0476788924	1925247.0642545533	1415622.8413634202	2434871.2871452905	741160209.7542031	503409580.0283899	978910839.4798594
Toronto	ssp370	2096	Canada	17672901.0689	11.911529392154238	609539.539408186	304769.769704093	914309.3091123896	1948088.3679490588	1432417.9176093389	2463758.8182878047	749953400.899023	509382076.3970456	990524725.4008604
Toronto	ssp370	2097	Canada	17672901.0689	11.963618045247436	616521.6617048883	308260.83085244417	924782.4925573502	1970403.2308089016	1448825.9050062385	2491980.5566107444	758543928.7045484	515216920.1162984	1001870937.2926968
Toronto	ssp370	2098	Canada	17672901.0689	12.015263109530434	623378.8731243695	311689.4365621848	935068.3096865788	1992318.8785049608	1464940.351841976	2519697.40516822	766980771.0948603	520947377.8884778	1013014164.3011994
Tokyo	ssp370	2024	Japan	60399510.19087595	16.55096584183103	4120205.014855276	2060102.507427638	6180307.522281522	13168175.227475887	9682481.784908976	16653868.670039736	4041909768.100916	2745339094.158912	5338480442.042157
Tokyo	ssp370	2025	Japan	60399510.19087595	16.572631638774013	4166896.657157338	2083448.328578669	6250344.985738552	13317401.716274511	9792207.144320508	16842596.2882369	4087714140.560863	2776450262.297995	5398978018.82321
Tokyo	ssp370	2026	Japan	60399510.19087595	16.594338032838003	4214133.366332589	2107066.6831662944	6321200.04949908	13468370.23880029	9903213.410882914	17033527.066719033	4134053222.120255	2807924614.644372	5460181829.596932
Tokyo	ssp370	2027	Japan	60399510.19087595	16.61617064971098	4262075.411591824	2131037.705795912	6393113.117387917	13621593.015446622	10015877.217240583	17227308.81365399	4181084236.4355	2839868940.382135	5522299532.487823
Tokyo	ssp370	2028	Japan	60399510.19087595	16.638277564810533	4311001.01199397	2155500.505996985	6466501.517990902	13777959.234333515	10130852.378186213	17425066.090479624	4229080115.6367054	2872468620.011468	5585691611.261896
Tokyo	ssp370	2029	Japan	60399510.19087595	16.66074333794828	4361022.882012392	2180511.441006196	6541534.323018745	13937829.130912485	10248403.772730794	17627254.489094652	4278151432.3111777	2905798756.4558125	5650504108.165756
Tokyo	ssp370	2030	Japan	60399510.19087595	16.683540398800798	4411996.713001442	2205998.356500721	6617995.069502497	14100741.494752783	10368192.275554148	17833290.713952836	4328156620.074453	2939763195.2369704	5716550044.911379
Tokyo	ssp370	2031	Japan	60399510.19087595	16.70655057918379	4463660.953346325	2231830.4766731625	6695491.430019673	14265860.406895014	10489603.240364568	18042117.573426127	4378839097.513859	2974187661.562628	5783490533.464566
Tokyo	ssp370	2032	Japan	60399510.19087595	16.72960096993852	4515748.899484322	2257874.449742161	6773623.349226723	14432333.482752038	10612009.913789086	18252657.051715992	4429937229.169104	3008894447.839433	5850980010.498245
Tokyo	ssp370	2033	Japan	60399510.19087595	16.75224322632629	4567998.898593824	2283999.449296912	6851998.347890964	14599324.479906	10734797.411696458	18463851.548116323	4481194334.342891	3043709211.8397183	5918679456.845513
Tokyo	ssp370	2034	Japan	60399510.19087595	16.77557468395019	4626010.9860317465	2313005.493015873	6939016.479047862	14784731.111357588	10871125.81717556	18698336.405540507	4538104032.291875	3082363320.313161	5993844744.270058
Tokyo	ssp370	2035	Japan	60399510.19087595	16.799986700995547	4687187.073041318	2343593.536520659	7030780.609562271	14980249.885440229	11014889.621648084	18945610.149233315	4598117605.103662	3123125637.404086	6073109572.802673
Tokyo	ssp370	2036	Japan	60399510.19087595	16.826932342037956	4754166.706702442	2377083.353351221	7131250.060053987	15194316.794621104	11172291.760751808	19216341.828491237	4663824441.191323	3167754923.1166463	6159893959.265468
Tokyo	ssp370	2037	Japan	60399510.19087595	16.85677076523359	4827142.905566955	2413571.452783477	7240714.358350687	15427548.72619208	11343785.828083357	19511311.624301497	4735413891.222478	3216379787.889983	6254447994.554467
Tokyo	ssp370	2038	Japan	60399510.19087595	16.88829387239219	4903791.726695276	2451895.863347638	7355687.590043248	15672518.358518297	11523910.55773499	19821126.159302715	4810606173.5762205	3267451762.319928	6353760584.831905
Tokyo	ssp370	2039	Japan	60399510.19087595	16.919792420648378	4980633.038560851	2490316.5192804253	7470949.557841456	15918103.191240553	11704487.640619	20131718.7418628	4885987288.812719	3318651995.50013	6453322582.12485
Tokyo	ssp370	2040	Japan	60399510.19087595	16.950641339987577	5056343.3726932	2528171.6863466	7584515.059040009	16160073.41912749	11882406.925829887	20437739.91242595	4960258918.00893	3369098645.4546566	6551419190.562741
Tokyo	ssp370	2041	Japan	60399510.19087595	16.980647990197486	5130067.511265478	2565033.755632739	7695101.266898533	16395695.766004631	12055658.6514749	20735732.88053533	5032582094.832913	3418221870.89511	6646942318.770129
Tokyo	ssp370	2042	Japan	60399510.19087595	17.00969338619769	5200542.291098465	2600271.1455492326	7800813.436648002	16620933.16235078	12221274.384082394	21020591.94062011	5101717659.685799	3465180011.941533	6738255307.429546
Tokyo	ssp370	2043	Japan	60399510.19087595	17.037654886473824	5267390.53193814	2633695.26596907	7901085.797907527	16834580.140074596	12378367.750055632	21290792.530094177	5167295599.777643	3509721749.13458	6824869450.420174
Tokyo	ssp370	2044	Japan	60399510.19087595	17.065271751654034	5333191.395558844	2666595.697779422	7999787.09333863	17044879.700206414	12532999.779564558	21556759.620849017	5231846065.703346	3553565607.0677977	6910126524.338324
Tokyo	ssp370	2045	Japan	60399510.19087595	17.093913571343904	5401284.123190112	2700642.061595056	8101926.184785472	17262504.057715673	12693017.689497732	21831990.42593433	5298644843.908952	3598936559.852884	6998353127.964567
Tokyo	ssp370	2046	Japan	60399510.19087595	17.123878020299284	5472363.279901028	2736181.639950514	8208544.919851736	17489673.042563695	12860053.707768584	22119292.37736004	5368373300.81404	3646297404.032934	7090449197.594665
Tokyo	ssp370	2047	Japan	60399510.19087595	17.155307308742568	5546268.323410224	2773134.161705112	8319402.485115459	17725873.561618626	13033730.560014991	22418016.563223936	5440873944.882563	3695541168.474136	7186206721.290473
Tokyo	ssp370	2048	Japan	60399510.19087595	17.188077819358437	5621775.508523445	2810887.7542617223	8432663.262785591	17967194.5252412	13211172.445030928	22723216.605452005	5514946285.450683	3745852457.944947	7284040112.956185
Tokyo	ssp370	2049	Japan	60399510.19087595	17.22221934014863	5698946.254274285	2849473.1271371427	8548419.381411707	18213832.22866092	13392523.697545638	23035140.759776395	5590650574.421182	3797272196.640298	7384028952.201624
Tokyo	ssp370	2050	Japan	60399510.19087595	17.257063607632272	5777529.4060225	2888764.70301125	8666294.109034222	18464983.98164816	13577194.104153946	23352773.85914305	5667740429.78372	3849633037.389409	7485847822.177646
Tokyo	ssp370	2051	Japan	60399510.19087595	17.292206819110614	5858138.566184714	2929069.283092357	8787207.849276947	18722610.85752688	13766625.63053544	23678596.084517505	5746817793.818457	3903343830.4062495	7590291757.230241
Tokyo	ssp370	2052	Japan	60399510.19087595	17.327481607207535	5941027.805691823	2970513.902845912	8911541.708537996	18987524.866991043	13961415.343376564	24013634.39060658	5828131909.409119	3958573866.0195575	7697689952.798147
Tokyo	ssp370	2053	Japan	60399510.19087595	17.363271292964555	6025850.39257038	3012925.19628519	9038775.58885583	19258617.854655087	14160748.422541777	24356487.28676987	5911342633.444489	4015092112.802407	7807593154.08587
Tokyo	ssp370	2054	Japan	60399510.19087595	17.399480463772743	6111811.016287598	3055905.508143799	9167716.524431724	19533348.00805556	14362755.888277104	24703940.127834704	5995669768.483119	4072368646.372501	7918970890.593115
Tokyo	ssp370	2055	Japan	60399510.19087595	17.435582344258375	6198234.194420238	3099117.097210119	9297351.291630648	19809556.485367235	14565850.356888635	25053262.61384687	6080450668.128917	4129953385.1691217	8030947951.088229
Tokyo	ssp370	2056	Japan	60399510.19087595	17.471397456902448	6285480.438067159	3142740.21903358	9428220.657100985	20088395.48006277	14770879.029458854	25405911.93066746	6166038992.776601	4188086541.805415	8143991443.747293
Tokyo	ssp370	2057	Japan	60399510.19087595	17.507331437920392	6373662.489919165	3186831.2449595826	9560493.734878993	20370225.31778172	14978106.85131103	25762343.784253344	6252545342.695289	4246843238.0085206	8258247447.381568
Tokyo	ssp370	2058	Japan	60399510.19087595	17.54434520167549	6464492.507589773	3232246.253794886	9696738.761384904	20660518.05425706	15191557.392836988	26129478.715678114	6341649339.786699	4307364303.716496	8375934375.856476
Tokyo	ssp370	2059	Japan	60399510.19087595	17.581916837533964	6557491.691730509	3278745.8458652543	9836237.537595918	20957743.446770854	15410105.475567585	26505381.41797484	6432881283.209124	4369330709.520519	8496431856.897147
Tokyo	ssp370	2060	Japan	60399510.19087595	17.61978348856566	6652513.791803061	3326256.8959015305	9978770.68770463	21261434.07860272	15633407.41073806	26889460.74646784	6526097701.587274	4432645007.036656	8619550396.1373
Tokyo	ssp370	2061	Japan	60399510.19087595	17.65802313979918	6749629.370629493	3374814.6853147466	10124444.055944476	21571815.46853231	15861629.020980444	27282001.91608474	6621367816.855404	4497354213.069591	8745381420.640644
Tokyo	ssp370	2062	Japan	60399510.19087595	17.697481551312148	6850083.255069422	3425041.627534711	10275124.882604375	21892866.08320204	16097695.649414197	27688036.51699072	6719912800.732991	4564287769.802493	8875537831.662973
Tokyo	ssp370	2063	Japan	60399510.19087595	17.738606776149016	6953853.968557106	3476926.984278553	10430780.95283593	22224517.283508696	16341556.826110251	28107477.74090797	6821711584.768369	4633431367.157325	9009991802.378944
Tokyo	ssp370	2064	Japan	60399510.19087595	17.780980256693255	7059874.500578942	3529937.250289471	10589811.750868715	22563358.903850406	16590705.07636151	28536012.73134022	6925717434.587323	4704074043.988582	9147360825.185566
Tokyo	ssp370	2065	Japan	60399510.19087595	17.824980436399795	7168424.01787624	3584212.00893812	10752636.026814668	22910283.16113246	16845796.442010086	28974769.880255774	7032204211.993929	4776401812.246169	9288006611.741152
Tokyo	ssp370	2066	Japan	60399510.19087595	17.87036856652877	7278825.374855603	3639412.6874278015	10918238.062283589	23263125.898038447	17105239.630911555	29421012.16516639	7140507639.026702	4849963482.180283	9431051795.872696
Tokyo	ssp370	2067	Japan	60399510.19087595	17.91668072102808	7391158.287366441	3695579.1436832207	11086737.431049962	23622141.88642331	17369221.975312162	29875061.797535416	7250705916.714347	4924812169.360855	9576599664.067356
Tokyo	ssp370	2068	Japan	60399510.19087595	17.963464680479284	7505231.358465564	3752615.679232782	11257847.037698604	23986719.42165604	17637293.692395076	30336145.150917977	7362611285.182771	5000820343.844883	9724402226.520166
Tokyo	ssp370	2069	Japan	60399510.19087595	18.011140441728234	7621709.788961036	3810854.894480518	11432564.683441818	24358984.48551961	17911018.004059453	30806950.9669807	7476876304.592077	5078431236.437002	9875321372.746664
Tokyo	ssp370	2070	Japan	60399510.19087595	18.059166965598774	7738306.689308349	3869153.344654175	11607460.033962777	24731628.1790296	18185020.71987562	31278235.63818449	7591257542.599627	5156121066.828216	10026394018.370558
Tokyo	ssp370	2071	Japan	60399510.19087595	18.105709649337268	7850870.386656796	3925435.193328398	11776305.579985484	25091381.75575524	18449545.408644456	31733218.102866948	7701682219.577097	5231123528.550271	10172240910.603432
Tokyo	ssp370	2072	Japan	60399510.19087595	18.14897609622228	7956737.707027032	3978368.853513516	11935106.560540762	25429733.71165847	18698333.61151455	32161133.81180359	7805537769.187918	5301664118.729222	10309411419.646156
Tokyo	ssp370	2073	Japan	60399510.19087595	18.18868367126383	8055393.827932663	4027696.913966332	12083090.741899166	25745038.67407271	18930175.49564256	32559901.85250352	7902319151.991368	5367399805.33306	10437238498.649086
Tokyo	ssp370	2074	Japan	60399510.19087595	18.22561944236376	8148207.911431842	4074103.955715921	12222311.867148118	26041672.484935798	19148288.59186555	32935056.37800728	7993369512.1942	5429242876.490884	10557496147.897028
Tokyo	ssp370	2075	Japan	60399510.19087595	18.26166666917744	8239490.420326196	4119745.210163098	12359235.63048927	26333411.38336178	19362802.487767454	33304020.278958198	8082917401.929508	5490065442.2071295	10675769361.651447
Tokyo	ssp370	2076	Japan	60399510.19087595	18.298907727151285	8333842.821705905	4166921.410852952	12500764.232559398	26634961.658172213	19584530.631010026	33685392.68533574	8175476847.7352915	5552933511.927516	10798020183.54271
Tokyo	ssp370	2077	Japan	60399510.19087595	18.3380779599145	8432217.657678049	4216108.8288390245	12648326.48651732	26949367.633938868	19815711.49554437	34083023.772334404	8271982290.793871	5618481775.206098	10925482806.381285
Tokyo	ssp370	2078	Japan	60399510.19087595	18.37851178048544	8532318.38319884	4266159.19159942	12798477.57479864	27269289.55270333	20050948.200518277	34487630.90488985	8370180826.744811	5685180018.166044	11055181635.323044
Tokyo	ssp370	2079	Japan	60399510.19087595	18.419394185669173	8631883.183443248	4315941.591721624	12947824.775165018	27587498.654284254	20284925.481092315	34890071.82747717	8467853621.47599	5751521168.06697	11184186074.884483
Tokyo	ssp370	2080	Japan	60399510.19087595	18.46053082606953	8731132.131825829	4365566.065912914	13096698.197739163	27904698.293315597	20518160.50979172	35291236.07683995	8565216566.401194	5817651862.308302	11312781270.493536
Tokyo	ssp370	2081	Japan	60399510.19087595	18.50211204209631	8831367.886823257	4415683.943411629	13247051.830235092	28225051.766287178	20753714.534035426	35696388.99853963	8663547565.896692	5884440076.932247	11442655054.860588
Tokyo	ssp370	2082	Japan	60399510.19087595	18.54376083310654	8932123.595527	4466061.7977635	13398185.393290736	28547067.011304293	20990490.449489407	36103643.57312015	8762388638.545565	5951574742.577966	11573202534.51271
Tokyo	ssp370	2083	Japan	60399510.19087595	18.58519726257301	9033362.257582996	4516681.128791498	13550043.386374751	28870625.775235336	21228401.30532102	36512850.2451506	8861703487.102457	6019031205.49196	11704375768.71247
Tokyo	ssp370	2084	Japan	60399510.19087595	18.62670819387349	9136812.229465364	4568406.114732683	13705218.344198298	29201251.885371376	21471508.73924459	36930995.03149916	8963187624.506672	6087961089.095871	11838414159.916994
Tokyo	ssp370	2085	Japan	60399510.19087595	18.66906329081101	9244052.338469	4622026.1692345	13866078.50770375	29543991.27374701	21723522.995403152	37364459.55209183	9068389875.984753	6159416383.831929	11977363368.137075
Tokyo	ssp370	2086	Japan	60399510.19087595	18.712678766424915	9354535.756728632	4677267.878364316	14031803.635093205	29897096.2785048	21983159.028313283	37811033.52869728	9176773804.9074	6233032732.123053	12120514877.69126
Tokyo	ssp370	2087	Japan	60399510.19087595	18.757115373161746	9466401.170521028	4733200.585260514	14199601.7557818	30254618.140985355	22246042.75072544	38263193.53124617	9286513467.640194	6307569919.632222	12265457015.64769
Tokyo	ssp370	2088	Japan	60399510.19087595	18.801235173182445	9577061.55850756	4788530.77925378	14365592.337761592	30608288.740990225	22506094.66249375	38710482.819487646	9395071003.377363	6381304184.849302	12408837821.904917
Tokyo	ssp370	2089	Japan	60399510.19087595	18.843593810664128	9683345.151947882	4841672.575973941	14525017.727922106	30947971.10562568	22755861.10707856	39140081.10417355	9499334915.72312	6452122142.472162	12546547688.97364
Tokyo	ssp370	2090	Japan	60399510.19087595	18.88136585209548	9778628.076273272	4889314.038136636	14667942.114410115	31252495.331769917	22979775.979243398	39525214.68429713	9592807201.9748	6515610230.131224	12670004173.81788
Tokyo	ssp370	2091	Japan	60399510.19087595	18.918152912001155	9871226.668359092	4935613.334179546	14806840.002539128	31548440.432076264	23197382.67064444	39899498.19350817	9683646165.6951	6577309716.92874	12789982614.460512
Tokyo	ssp370	2092	Japan	60399510.19087595	18.954458726974085	9962876.676780934	4981438.338390467	14944315.015171489	31841353.858992133	23412760.19043644	40269947.52754912	9773554571.45382	6638377151.727073	12908731991.180649
Tokyo	ssp370	2093	Japan	60399510.19087595	18.990507698270395	10054096.814003805	5027048.407001901	15081145.221005496	32132893.417555697	23627127.512908872	40638659.32220733	9863041274.751364	6699158158.494806	13026924391.007307
Tokyo	ssp370	2094	Japan	60399510.19087595	19.02642778603901	10145005.87036143	5072502.935180715	15217508.8055426	32423438.761673737	23840763.79535016	41006113.72799756	9952222808.576857	6759731888.571763	13144713728.582058
Tokyo	ssp370	2095	Japan	60399510.19087595	19.062262564359468	10235556.354251454	5117778.177125727	15353334.531377554	32712838.108188108	24053557.4324914	41372118.78387924	10041052583.799503	6820066697.767382	13262038469.83184
Tokyo	ssp370	2096	Japan	60399510.19087595	19.098007989835686	10325690.933668207	5162845.466834104	15488536.400502589	33000908.223999925	24265373.69412042	41736442.7538892	10129474357.87971	6880124385.120126	13378824330.64038
Tokyo	ssp370	2097	Japan	60399510.19087595	19.133645616197764	10415306.173806367	5207653.086903184	15622959.260709718	33287318.53148476	24475969.508444726	42098667.5545276	10217386661.558414	6939836030.8506565	13494937292.265678
Tokyo	ssp370	2098	Japan	60399510.19087595	19.16911846781716	10504186.933529127	5252093.466764564	15756280.400293708	33571381.43955812	24684839.29379278	42457923.58532678	10304578441.974804	6999058283.99132	13610098599.957642
Tallinn	ssp370	2024	Estonia	626727.4060500001	6.977507433469359	26759.13034731811	13379.565173659055	40138.69552096767	85522.18058999807	62883.95631617847	108160.40486383947	25131235.678487163	17069595.25349878	33192876.103475124
Tallinn	ssp370	2025	Estonia	626727.4060500001	7.022269111698384	27098.496467577213	13549.248233788609	40647.74470136363	86606.79471036392	63681.46669879455	109532.12272193628	25449956.4231043	17286076.21683521	33613836.629369736
Tallinn	ssp370	2026	Estonia	626727.4060500001	7.06784603923721	27445.508401351348	13722.754200675674	41168.262602029645	87715.84485071349	64496.94474317945	110934.74495826344	25775857.84732349	17507434.42918636	34044281.2654529
Tallinn	ssp370	2027	Estonia	626727.4060500001	7.114139174081274	27800.04391081912	13900.02195540956	41700.065866228775	88848.94033898442	65330.10319042933	112367.77748752908	26108825.149669576	17733591.915290523	34484058.384045765
Tallinn	ssp370	2028	Estonia	626727.4060500001	7.160946896363702	28161.01474289193	14080.507371445963	42241.5221143365	90002.60311827698	66178.3846457868	113826.82159074883	26447836.281049825	17963854.48069292	34931818.08140128
Tallinn	ssp370	2029	Estonia	626727.4060500001	7.208106786765793	28527.31731783547	14263.658658917737	42790.97597675124	91173.30614779542	67039.19569690288	115307.41659867793	26791854.798132945	18197518.15411704	35386191.44214368
Tallinn	ssp370	2030	Estonia	626727.4060500001	7.255525375828005	28897.49591705921	14448.747958529606	43346.24387558701	92356.39695091773	67909.11540508385	116803.67849673948	27139513.54113008	18433654.33560949	35845372.74664571
Tallinn	ssp370	2031	Estonia	626727.4060500001	7.303145518090966	29270.027685558864	14635.013842779432	43905.04152833707	93547.00848304336	68784.56506105865	118309.4519050166	27489382.29808791	18671291.59903409	36307472.99713682
Tallinn	ssp370	2032	Estonia	626727.4060500001	7.351168213973696	29645.125222474984	14822.562611237492	44467.6878337118	94745.8202110268	69666.04427281211	119825.59614923196	27841660.73465509	18910565.560954407	36772755.90835067
Tallinn	ssp370	2033	Estonia	626727.4060500001	7.4008078693756	30031.09071656961	15015.545358284806	45046.63607485176	95979.36593015236	70573.06318393214	121385.66867636076	28204145.97501805	19156772.17082897	37251519.77920241
Tallinn	ssp370	2034	Estonia	626727.4060500001	7.45252290187492	30434.961417226117	15217.480708613057	45652.44212583772	97270.1366894507	71522.15933047586	123018.1140484144	28583447.156712744	19414400.475840542	37752493.83757824
Tallinn	ssp370	2035	Estonia	626727.4060500001	7.502776235847429	30829.9642041282	15414.9821020641	46244.94630619148	98532.5655963918	72450.41587969889	124614.71531307488	28954419.905171245	19666371.95656194	38242467.853774525
Tallinn	ssp370	2036	Estonia	626727.4060500001	7.550919958654372	31219.681369426668	15609.840684713334	46829.522054138826	99778.10165668518	73366.25121814897	126189.95209521044	29320428.58340326	19914971.74992769	38725885.41687414
Tallinn	ssp370	2037	Estonia	626727.4060500001	7.596104356678124	31599.41495804144	15799.70747902072	47399.12243706106	100991.73020589804	74258.62515139297	127724.8352603912	29677061.036949072	20157203.039871767	39196919.03402163
Tallinn	ssp370	2038	Estonia	626727.4060500001	7.638402720954141	31965.44001469442	15982.72000734721	47948.16002204051	102161.5462869608	75118.78403452758	129204.30853938278	30020818.918598674	20390689.684938774	39650948.15225368
Tallinn	ssp370	2039	Estonia	626727.4060500001	7.677635519881496	32307.13575470415	16153.567877352076	48460.70363205484	103253.60587203136	75921.76902355065	130585.44272050212	30341727.56028707	20608656.70801115	40074798.4125576
Tallinn	ssp370	2040	Estonia	626727.4060500001	7.713318435102924	32613.42210213696	16306.711051068478	48920.133153203846	104232.49703842709	76641.54194001682	131823.45213682333	30629380.94373155	20804036.151008584	40454725.73644976
Tallinn	ssp370	2041	Estonia	626727.4060500001	7.746085391693888	32886.93355575388	16443.46677787694	49330.40033363015	105106.63964418726	77284.29385601757	132928.9854323458	30886253.29766821	20978508.555374645	40793998.0399569
Tallinn	ssp370	2042	Estonia	626727.4060500001	7.775430759497333	33127.39406026399	16563.697030131996	49691.091090394206	105875.15141660176	77849.37604161732	133900.92679157408	31112085.360660262	21131897.825995903	41092272.89531952
Tallinn	ssp370	2043	Estonia	626727.4060500001	7.799863388004301	33324.44443611234	16662.22221805617	49986.666654168286	106504.92441781204	78312.44442485963	134697.40441075552	31297148.15499276	21257595.863138065	41336700.44684317
Tallinn	ssp370	2044	Estonia	626727.4060500001	7.820718993310677	33489.78142942995	16744.890714714977	50234.67214414327	107033.3414484551	78700.98635915609	135365.69653774257	31452426.85394604	21363063.997555338	41541789.71033138
Tallinn	ssp370	2045	Estonia	626727.4060500001	7.841341710715304	33652.09726986998	16826.04863493499	50478.145904803765	107552.1028745015	79082.4285841901	136021.77716480228	31604868.192191944	21466604.944648214	41743131.43973089
Tallinn	ssp370	2046	Estonia	626727.4060500001	7.863802201994156	33834.42288622243	16917.211443111217	50751.63432933241	108134.81554436368	79510.89378261793	136758.7373060987	31776102.00940888	21582910.087419502	41969293.93139348
Tallinn	ssp370	2047	Estonia	626727.4060500001	7.888973125175255	34047.901996942164	17023.950998471082	51071.8529954117	108817.0947822234	80012.56969280944	137621.6198716277	31976594.09470071	21719087.9813857	42234100.20801098
Tallinn	ssp370	2048	Estonia	626727.4060500001	7.916872043549155	34297.89600358571	17148.948001792854	51446.84400537731	109616.07562745636	80600.05560842187	138632.09564647998	32211379.68816432	21878558.653781053	42544200.7225431
Tallinn	ssp370	2049	Estonia	626727.4060500001	7.947512961946779	34587.503027728126	17293.751513864063	51881.25454159104	110541.65967661554	81280.63211515696	139802.68723806352	32483368.436805088	22063298.39010744	42903438.48349708
Tallinn	ssp370	2050	Estonia	626727.4060500001	7.980255216488011	34907.171569705206	17453.585784852603	52360.75735455661	111563.32033677404	82031.85318880239	141094.78748473577	32783589.90750055	22267214.3080019	43299965.50699605
Tallinn	ssp370	2051	Estonia	626727.4060500001	8.013949157765405	35238.334450524206	17619.167225262103	52857.501675784144	112621.71690387253	82810.08595872627	142433.34784900607	33094606.45765746	22478462.441449773	43710750.47386207
Tallinn	ssp370	2052	Estonia	626727.4060500001	8.047696120212278	35562.018210183145	17781.009105091573	53343.027315274354	113656.21019974245	83570.74279392688	143741.67760554748	33398598.879822847	22684939.658601355	44112258.10103932
Tallinn	ssp370	2053	Estonia	626727.4060500001	8.080598877270674	35869.5900701856	17934.7950350928	53804.385105276415	114639.20986431108	84293.53666493078	144984.8830636765	33687459.57153669	22881139.12747296	44493780.01559564
Tallinn	ssp370	2054	Estonia	626727.4060500001	8.112293244070592	36161.601331869424	18080.800665934712	54242.401997802575	115572.47785665114	84979.76312988842	146165.1925834036	33961706.295660384	23067412.522075545	44856000.06924116
Tallinn	ssp370	2055	Estonia	626727.4060500001	8.143508270424146	36449.83937740931	18224.919688704656	54674.75906611286	116493.6866501976	85657.12253690821	147330.250763477	34232409.347663894	23251278.989713784	45213539.70560981
Tallinn	ssp370	2056	Estonia	626727.4060500001	8.174507180821527	36742.1776689323	18371.08883446615	55113.26650339679	117427.99982990418	86344.11752198603	148511.8821378118	34506963.20672969	23437760.99599071	45576165.41746434
Tallinn	ssp370	2057	Estonia	626727.4060500001	8.204348848687852	37032.20934699746	18516.10467349873	55548.31402049476	118354.94107300029	87025.6919654395	149684.1901805514	34779350.77542437	23622771.618197396	45935929.93264677
Tallinn	ssp370	2058	Estonia	626727.4060500001	8.23282062581238	37309.69990165453	18654.849950827265	55964.5498524803	119241.80088568444	87677.79476888361	150805.80700247517	35039960.16134711	23799782.283087764	46280138.03960196
Tallinn	ssp370	2059	Estonia	626727.4060500001	8.260942907737656	37574.06258454775	18787.031292273878	56361.093876820094	120086.70402021115	88299.04707368251	151874.3609667294	35288240.31104388	23968418.70506959	46608061.91701368
Tallinn	ssp370	2060	Estonia	626727.4060500001	8.289373738866741	37818.15572818663	18909.077864093317	56727.2335922784	120866.82570728092	88872.6659612343	152860.98545331848	35517484.0211599	24124125.228861447	46910842.81345374
Tallinn	ssp370	2061	Estonia	626727.4060500001	8.317866237087154	38044.52749710822	19022.26374855411	57066.79124566091	121590.30988075408	89404.63961819994	153775.98014329874	35730084.43835887	24268527.32347943	47191641.55323383
Tallinn	ssp370	2062	Estonia	626727.4060500001	8.346687660308913	38271.54700573535	19135.77350286768	57407.3205086013	122315.86423032478	89938.13546347278	154693.59299716863	35943293.189946145	24413342.609948512	47473243.76993975
Tallinn	ssp370	2063	Estonia	626727.4060500001	8.37687387976825	38524.76555593121	19262.38277796561	57787.14833389502	123125.15071675029	90533.1990564323	155717.10237706004	36181107.16149697	24574870.212169506	47787344.11082003
Tallinn	ssp370	2064	Estonia	626727.4060500001	8.40955456742405	38823.94361163043	19411.97180581521	58235.91541744384	124081.3237827675	91236.26748732728	156926.38007819848	36462084.686926015	24765715.29021338	48158454.08363378
Tallinn	ssp370	2065	Estonia	626727.4060500001	8.445797160076141	39173.41836495188	19586.70918247594	58760.127547426906	125198.24509438306	92057.53315763276	158338.95703112383	36790299.10478703	24988644.53018112	48591953.6793885
Tallinn	ssp370	2066	Estonia	626727.4060500001	8.485767594899505	39564.35015726692	19782.17507863346	59346.52523589879	126447.66310262195	92976.22286957254	159919.1033356603	37157448.51806577	25238019.131669305	49076877.90445775
Tallinn	ssp370	2067	Estonia	626727.4060500001	8.528872477850184	39983.08704021643	19991.54352010821	59974.63056032329	127785.94618052804	93960.25454450391	161611.6378165423	37550711.496200815	25505130.54436812	49596292.44802852
Tallinn	ssp370	2068	Estonia	626727.4060500001	8.574372446135857	40421.68079627579	20210.84039813789	60632.52119441229	129187.6918248938	94990.94987124352	163384.4337785342	37962623.35236258	25784908.616356146	50140338.08836454
Tallinn	ssp370	2069	Estonia	626727.4060500001	8.622676749140876	40878.563795239854	20439.281897619927	61317.845692858165	130647.88988958296	96064.624918809	165231.15486034696	38391711.82330444	26076353.359488714	50707070.28711568
Tallinn	ssp370	2070	Estonia	626727.4060500001	8.67326692780397	41355.248982460485	20677.624491230243	62032.87347368915	132171.3757479398	97184.83510877738	167157.91638709253	38839397.81417925	26380429.87855285	51298365.7498011
Tallinn	ssp370	2071	Estonia	626727.4060500001	8.724361811876646	41847.32629962591	20923.663149812957	62770.98944943728	133744.05485360057	98341.21680411628	169146.89290307518	39301539.55306287	26694325.00625031	51908754.09987109
Tallinn	ssp370	2072	Estonia	626727.4060500001	8.775491800996326	42352.27560558353	21176.137802791764	63528.41340837367	135357.8728354411	99527.84767311648	171187.897997756	39775770.21186992	27016431.149624955	52535109.274110414
Tallinn	ssp370	2073	Estonia	626727.4060500001	8.82556527346298	42860.77027094157	21430.385135470784	64291.15540641078	136983.02178592497	100722.8101367085	173243.23343513338	40253330.54774428	27340798.870607316	53165862.2248768
Tallinn	ssp370	2074	Estonia	626727.4060500001	8.874044565543372	43363.88999714711	21681.944998573555	65045.834995719306	138590.99243087776	101905.14149329173	175276.84336845376	40725842.92948753	27661737.92875036	53789947.93022104
Tallinn	ssp370	2075	Estonia	626727.4060500001	8.921447705749884	43861.425300497554	21930.712650248777	65792.13795074554	140181.1152603885	103074.34945616356	177287.88106460267	41193110.61735955	27979114.69482167	54407106.53989445
Tallinn	ssp370	2076	Estonia	626727.4060500001	8.967446545097301	44345.85304971482	22172.92652485741	66518.77957457	141729.3463468862	104212.75466682365	179245.9380269357	41648068.15061058	28288130.178559814	55008006.12265878
Tallinn	ssp370	2077	Estonia	626727.4060500001	9.011584623052086	44807.80615987132	22403.90307993566	67211.70923980352	143205.7484869436	105298.3444756896	181113.15249818197	42081918.29196756	28582809.13539188	55581027.44853792
Tallinn	ssp370	2078	Estonia	626727.4060500001	9.053506688872767	45245.50096503184	22622.75048251592	67868.25144754851	144604.62108424114	106326.92726781884	182882.31490064936	42492985.88500854	28862013.768415827	56123958.00159794
Tallinn	ssp370	2079	Estonia	626727.4060500001	9.093300544765636	45669.81851070276	22834.90925535138	68504.72776605305	145960.73996020356	107324.07350014476	184597.40642024664	42891490.02562686	29132685.07460312	56650294.9766469
Tallinn	ssp370	2080	Estonia	626727.4060500001	9.132055707976908	46093.92893292697	23046.964466463483	69140.8933993878	147316.1968696287	108320.73299237325	186311.6607468761	43289799.64317723	29403224.25716229	57176375.02918905
Tallinn	ssp370	2081	Estonia	626727.4060500001	9.170795135780542	46525.32059041998	23262.66029520999	69787.98088562876	148694.924606978	109334.50338748153	188055.3458264656	43694947.54124077	29678408.12500807	57711486.95746964
Tallinn	ssp370	2082	Estonia	626727.4060500001	9.20851906750666	46954.708723474585	23477.35436173729	70432.06308521028	150067.24908022062	110343.56550016014	189790.93266027156	44098213.7994962	29952313.94865617	58244113.65033183
Tallinn	ssp370	2083	Estonia	626727.4060500001	9.24445146268377	47373.06879570461	23686.534397852305	71059.6031935549	151404.32787106754	111326.71166990104	191481.94407222516	44491122.89023346	30219184.994557265	58763060.78590522
Tallinn	ssp370	2084	Estonia	626727.4060500001	9.27799013705373	47768.35936148033	23884.17968074017	71652.53904221862	152667.67651928667	112255.64449947384	193079.7085390907	44862365.91050558	30471340.048841264	59253391.77216563
Tallinn	ssp370	2085	Estonia	626727.4060500001	9.308603320874196	48131.94979653047	24065.974898265235	72197.92469479391	153829.71154970693	113110.08202184188	194549.34107756332	45203837.2810282	30703273.653700534	59704400.90835159
Tallinn	ssp370	2086	Estonia	626727.4060500001	9.337904433939585	48474.20750494168	24237.10375247084	72711.3112574108	154923.5671857892	113914.38763660824	195932.7467349615	45525273.70370802	30921599.15528237	60128948.25212921
Tallinn	ssp370	2087	Estonia	626727.4060500001	9.368873091655129	48818.21091686491	24409.105458432456	73227.31637529586	156023.00209029563	114722.79565462822	197323.2085259548	45848349.62983274	31141038.23761204	60555661.02204882
Tallinn	ssp370	2088	Estonia	626727.4060500001	9.403064523220284	49181.499640351954	24590.749820175977	73772.24946052533	157184.07285055897	115576.52415482192	198791.6215462885	46189537.64344844	31372779.381274108	61006295.90561823
Tallinn	ssp370	2089	Estonia	626727.4060500001	9.441196798862212	49575.844565100895	24787.922282550448	74363.76684764869	158444.3992300527	116503.2347279782	200385.56373212632	46559892.55086969	31624331.213053927	61495453.8886815
Tallinn	ssp370	2090	Estonia	626727.4060500001	9.48780650521141	50044.70581467924	25022.35290733962	75067.0587220159	159942.879783704	117605.05866449368	202280.7009029204	47000230.57422068	31923416.858084623	62077044.29034832
Tallinn	ssp370	2091	Estonia	626727.4060500001	9.533907848802452	50511.93933384687	25255.96966692344	75767.90900076795	161436.15811095716	118703.05743452864	204169.25878738612	47439039.8903182	32221464.17716829	62656615.603458926
Tallinn	ssp370	2092	Estonia	626727.4060500001	9.579263544393742	50970.9214134232	25485.4607067116	76456.38212013165	162903.06483729	119781.66532153577	206024.46435303547	47870099.744070895	32514247.91958641	63225951.568541184
Tallinn	ssp370	2093	Estonia	626727.4060500001	9.624309589950464	51424.75820756554	25712.37910378277	77137.1373113398	164353.52723134757	120848.18178776292	207858.8726749424	48296327.32639515	32803749.494810257	63788905.15797182
Tallinn	ssp370	2094	Estonia	626727.4060500001	9.669443263635223	51877.50329880591	25938.751649402955	77816.25494819808	165800.50054294366	121912.13275217544	209688.8683337442	48721529.619692594	33092554.67495181	64350504.56441636
Tallinn	ssp370	2095	Estonia	626727.4060500001	9.715027939923646	52333.23237049976	26166.61618524988	78499.84855575219	167257.010656068	122983.09607065324	211530.92524150465	49149534.362653054	33383263.33020872	64915805.3950951
Tallinn	ssp370	2096	Estonia	626727.4060500001	9.761345699173262	52795.27005643	26397.635028215	79192.905084639	168733.6831003112	124068.88463260156	213398.4815680768	49583463.93461171	33677996.237754725	65488931.63144496
Tallinn	ssp370	2097	Estonia	626727.4060500001	9.808504473488028	53265.05388329238	26632.52694164619	79897.58082494354	170235.11221095518	125172.87662572776	215297.3477962219	50024668.41014588	33977670.39297581	66071666.42731516
Tallinn	ssp370	2098	Estonia	626727.4060500001	9.856506193292889	53742.36224260353	26871.181121301765	80613.54336391162	171760.58972736273	126294.55127010864	217226.62818455035	50472939.66237597	34282144.43225853	66663734.89248386
Sydney	ssp370	2024	Australia	11124759.7501	16.717257625752445	1913516.6275991865	956758.3137995932	2870274.9413993075	6115599.14180734	4496764.074858256	7734434.208756579	2492731622.410062	1693108942.7723258	3292354302.049583
Sydney	ssp370	2025	Australia	11124759.7501	16.739453808081997	1917232.7605055936	958616.3802527968	2875849.140758277	6127475.90257553	4505496.987186788	7749454.817962364	2497572616.146677	1696397034.3230824	3298748197.9710045
Sydney	ssp370	2026	Australia	11124759.7501	16.761559035336205	1920918.0536147668	960459.0268073834	2881377.080422562	6139254.09935441	4514157.425995103	7764350.772713141	2502373434.984672	1699657838.3479242	3305089031.621639
Sydney	ssp370	2027	Australia	11124759.7501	16.783639733799088	1924592.786518121	962296.3932590606	2886889.179777047	6150998.545713144	4522793.0483173365	7779204.043107334	2507160497.077396	1702909298.5393023	3311411695.6154327
Sydney	ssp370	2028	Australia	11124759.7501	16.805722833360335	1928270.0016458512	964135.0008229256	2892405.002468711	6162750.925260557	4531434.50386771	7794067.346653232	2511950792.7553005	1706162955.0414443	3317738630.470027
Sydney	ssp370	2029	Australia	11124759.7501	16.82778855857418	1931951.2292393723	965975.6146196862	2897926.843859049	6174516.128649898	4540085.388712215	7808946.86858584	2516746315.4588885	1709420161.8350244	3324072469.083713
Sydney	ssp370	2030	Australia	11124759.7501	16.849768672009432	1935629.859120084	967814.929560042	2903444.7886800542	6186273.029748433	4548730.168931842	7823815.890563625	2521538454.1310816	1712675070.1323235	3330401838.13053
Sydney	ssp370	2031	Australia	11124759.7501	16.871546833646736	1939289.8332739663	969644.9166369832	2908934.7499110373	6197970.30714457	4557331.108193688	7838609.506094	2526306290.051168	1715913471.555606	3336699108.547456
Sydney	ssp370	2032	Australia	11124759.7501	16.892968165294267	1942898.8739535515	971449.4369767756	2914348.310930395	6209504.801156565	4565812.353790687	7853197.248520869	2531007775.106904	1719106806.25741	3342908743.957104
Sydney	ssp370	2033	Australia	11124759.7501	16.913720364659262	1946357.554686336	973178.777343168	2919536.332029564	6220558.744778555	4573940.253512713	7867177.236042777	2535513386.7697887	1722167100.1657069	3348859673.374561
Sydney	ssp370	2034	Australia	11124759.7501	16.93588151805846	1950191.9764837464	975095.9882418732	2925287.9647256862	6232813.556843056	4582951.144736647	7882675.968947898	2540508475.04349	1725559855.5470338	3355457094.540649
Sydney	ssp370	2035	Australia	11124759.7501	16.959675962244287	1954357.149970948	977178.574985474	2931535.724956488	6246125.451308172	4592739.302431564	7899511.600183162	2545934432.421981	1729245265.1105926	3362623599.734075
Sydney	ssp370	2036	Australia	11124759.7501	16.98473265001431	1958827.571934232	979413.7859671158	2938241.3579014125	6260412.919902818	4603244.794045282	7917581.045758763	2551758035.9552126	1733200763.2206333	3370315308.690504
Sydney	ssp370	2037	Australia	11124759.7501	17.010761449624855	1963511.968214888	981755.9841074438	2945267.952322395	6275384.250415792	4614253.125304817	7936515.375525165	2557860383.1061463	1737345589.0976958	3378375177.115307
Sydney	ssp370	2038	Australia	11124759.7501	17.037580309912855	1968355.7529982815	984177.8764991408	2952533.6294974857	6290864.986583516	4625636.019545795	7956093.953619626	2564170365.119133	1741631444.3734396	3386709285.865541
Sydney	ssp370	2039	Australia	11124759.7501	17.065222342251126	1973444.5539842811	986722.2769921408	2960166.8309764834	6307128.794534774	4637594.701862892	7976662.887205062	2570799528.9084697	1746134093.753708	3395464964.063941
Sydney	ssp370	2040	Australia	11124759.7501	17.093996797785042	1978871.0140093167	989435.5070046586	2968306.5210140403	6324471.760774788	4650346.88292174	7998596.6386262495	2577868559.983016	1750935509.0450466	3404801610.921698
Sydney	ssp370	2041	Australia	11124759.7501	17.124459668774875	1984675.826074936	992337.913037468	2977013.7391124666	6343023.940136507	4663988.191275933	8022059.688995503	2585430468.9779096	1756071696.0411005	3414789241.9154267
Sydney	ssp370	2042	Australia	11124759.7501	17.156707878731293	1990839.1060523707	995419.5530261854	2986258.6590786213	6362721.782944386	4678471.899222911	8046971.66666428	2593459352.9060264	1761525060.9589126	3425393644.853854
Sydney	ssp370	2043	Australia	11124759.7501	17.190053892388768	1997206.4465231325	998603.223261566	2995809.669784764	6383071.803088944	4693435.149329198	8072708.456847098	2601754065.746876	1767158981.739756	3436349149.754708
Sydney	ssp370	2044	Australia	11124759.7501	17.223331111840743	2003523.458221291	1001761.7291106456	3005285.187332004	6403260.972476264	4708280.126819878	8098241.818131063	2609983215.4663105	1772748370.848525	3447218060.0848083
Sydney	ssp370	2045	Australia	11124759.7501	17.256003625142462	2009652.5561489689	1004826.2780744844	3014478.834223515	6422849.569453111	4722683.506949914	8123015.631954727	2617967570.554116	1778171490.962979	3457763650.145963
Sydney	ssp370	2046	Australia	11124759.7501	17.287907517599876	2015503.1913946408	1007751.5956973204	3023254.7870920287	6441548.19969828	4736432.499777236	8146663.899617724	2625589173.250292	1783348223.0135205	3467830123.4877667
Sydney	ssp370	2047	Australia	11124759.7501	17.318930860984945	2021056.7679522384	1010528.3839761192	3031585.151928421	6459297.430376356	4749483.404687604	8169111.456063528	2632823798.600763	1788262112.967979	3477385484.234284
Sydney	ssp370	2048	Australia	11124759.7501	17.349060332666184	2026350.2237942752	1013175.1118971376	3039525.335691476	6476215.315247502	4761923.025916382	8190507.604577031	2639719565.5771074	1792945844.112532	3486493287.0423927
Sydney	ssp370	2049	Australia	11124759.7501	17.378439483602012	2031442.2469262383	1015721.1234631191	3047163.370389441	6492489.421177279	4773889.280276508	8211089.562076489	2646352926.8450594	1797451344.497115	3495254509.193737
Sydney	ssp370	2050	Australia	11124759.7501	17.406978223385945	2036333.8246791416	1018166.9123395708	3054500.737018773	6508122.903675516	4785384.487995803	8230861.319353683	2652725168.597371	1801779487.7273445	3503670849.468109
Sydney	ssp370	2051	Australia	11124759.7501	17.434529513961326	2041029.207071836	1020514.603535918	3061543.810607801	6523129.34580261	4796418.636618652	8249840.054984932	2658841827.319208	1805934034.285312	3511749620.3538084
Sydney	ssp370	2052	Australia	11124759.7501	17.4611254036906	2045582.3562712583	1022791.1781356292	3068373.534406931	6537681.210643924	4807118.537237267	8268243.884048995	2664773199.342452	1809962730.7262769	3519583667.9593744
Sydney	ssp370	2053	Australia	11124759.7501	17.4866841675715	2050001.423478876	1025000.711739438	3075002.1352183563	6551804.5494395085	4817503.345175266	8286105.753702249	2670529903.209617	1813872789.3586388	3527187017.061313
Sydney	ssp370	2054	Australia	11124759.7501	17.511355561920464	2054340.5334718844	1027170.2667359422	3081510.8002078417	6565672.344977055	4827700.253658683	8303644.436293855	2676182447.0844245	1817712100.617719	3534652793.551798
Sydney	ssp370	2055	Australia	11124759.7501	17.53549693710061	2058608.888679346	1029304.444339673	3087913.333019145	6579314.008220217	4837730.888396336	8320897.128042635	2681742818.940062	1821488806.9543543	3541996830.926431
Sydney	ssp370	2056	Australia	11124759.7501	17.55947967523618	2062903.3858551409	1031451.6929275704	3094355.078782781	6593039.221194067	4847822.956759443	8338255.48562711	2687337245.8491573	1825288644.106648	3549385847.592288
Sydney	ssp370	2057	Australia	11124759.7501	17.5835097501355	2067362.2202625624	1033681.1101312812	3101043.330393944	6607289.655960138	4858301.217616923	8356278.094301894	2693145754.312632	1829233889.3690424	3557057619.25702
Sydney	ssp370	2058	Australia	11124759.7501	17.60744137304863	2072033.4671027584	1036016.7335513792	3108050.2006541844	6622218.96086137	4869278.647691214	8375159.274029952	2699230971.7320867	1833367080.4189289	3565094863.0459
Sydney	ssp370	2059	Australia	11124759.7501	17.631278734748037	2076954.481281632	1038477.240640816	3115431.7219225	6637946.522177079	4880843.031011655	8395050.013340991	2705641560.2167034	1837721269.4516196	3573561850.982483
Sydney	ssp370	2060	Australia	11124759.7501	17.655468880394583	2082219.560065751	1041109.7800328756	3123329.3400987065	6654773.713971188	4893215.96615435	8416331.461786397	2712500360.4959245	1842379892.138892	3582620828.853661
Sydney	ssp370	2061	Australia	11124759.7501	17.680342021476857	2087977.5803336168	1043988.7901668084	3131966.370500489	6673176.346747246	4906747.313783839	8439605.37970907	2720001313.9745426	1847474677.0326145	3592527950.9171686
Sydney	ssp370	2062	Australia	11124759.7501	17.70596961347731	2094266.1256698908	1047133.0628349454	3141399.1885049017	6693274.537641999	4921525.395324083	8465023.679958267	2728193380.6608667	1853038878.6665647	3603347882.655889
Sydney	ssp370	2063	Australia	11124759.7501	17.73253677049801	2101033.976638216	1050516.9883191078	3151550.96495739	6714904.589336777	4937429.845099647	8492379.333572337	2737009837.1688447	1859027177.2956693	3614992497.042718
Sydney	ssp370	2064	Australia	11124759.7501	17.76028696252467	2108064.3325158744	1054032.1662579372	3162096.498773876	6737373.606721752	4953951.181412124	8520796.03202977	2746168257.9320974	1865247744.305964	3627088771.558901
Sydney	ssp370	2065	Australia	11124759.7501	17.789645443239095	2115261.7018985976	1057630.8509492988	3172892.5528479447	6760376.39926887	4970864.999461487	8549887.799074672	2755544246.622078	1871616087.4343083	3639472405.810543
Sydney	ssp370	2066	Australia	11124759.7501	17.82041025541024	2122587.6436820016	1061293.8218410008	3183881.4655230907	6783790.109208667	4988080.962652541	8579499.255763223	2765087726.142484	1878098193.400255	3652077258.885424
Sydney	ssp370	2067	Australia	11124759.7501	17.852319757942126	2130032.514077409	1065016.2570387046	3195048.771116174	6807583.914992413	5005576.40808175	8609591.421901487	2774786133.562476	1884685529.2312849	3664886737.894371
Sydney	ssp370	2068	Australia	11124759.7501	17.885105412195102	2137525.413102196	1068762.7065510978	3206288.119653376	6831531.220275636	5023184.720790012	8639877.719759693	2784547107.715109	1891315361.532284	3677778853.8986335
Sydney	ssp370	2069	Australia	11124759.7501	17.918948294810544	2145069.7455388247	1072534.8727694124	3217604.618308295	6855642.9067431	5040913.902016072	8670371.911468532	2794375083.998932	1897990702.9071436	3690759465.091431
Sydney	ssp370	2070	Australia	11124759.7501	17.953880985824515	2152625.756354708	1076312.878177354	3228938.6345321285	6879791.917310662	5058670.527433402	8700913.307186333	2804218273.6678224	1904676377.4915912	3703760169.844767
Sydney	ssp370	2071	Australia	11124759.7501	17.98930951207016	2159968.8914777786	1079984.4457388893	3239953.3372167465	6903260.5771640325	5075926.894972627	8730594.259353781	2813784150.893498	1911173696.3889189	3716394605.398801
Sydney	ssp370	2072	Australia	11124759.7501	18.024668014161357	2166969.3720936123	1083484.6860468062	3250454.0581404604	6925634.113212069	5092378.024419772	8758890.20200297	2822903653.254501	1917367829.308075	3728439477.201586
Sydney	ssp370	2073	Australia	11124759.7501	18.059763206834145	2173677.284144703	1086838.6420723514	3260515.92621711	6947072.600127408	5108141.617739908	8786003.58251346	2831642027.5381694	1923303093.0613616	3739980962.0158434
Sydney	ssp370	2074	Australia	11124759.7501	18.094375806190392	2180239.010058521	1090119.5050292604	3270358.515087831	6968043.876148133	5123561.673637387	8812526.078656988	2840189965.636625	1929109009.071884	3751270922.201934
Sydney	ssp370	2075	Australia	11124759.7501	18.12891659181433	2186926.7236599554	1093463.3618299777	3280390.085489888	6989417.808818046	5139277.800600706	8839557.817034002	2848902027.468448	1935026400.9262488	3762777654.0112944
Sydney	ssp370	2076	Australia	11124759.7501	18.164186989432416	2193904.251940479	1096952.1259702395	3290856.3779107863	7011717.989202671	5155674.992060046	8867760.98634394	2857991629.9000344	1941200225.266092	3774783034.534654
Sydney	ssp370	2077	Australia	11124759.7501	18.20062447674534	2201157.347739118	1100578.673869559	3301736.021608688	7034898.883375051	5172719.767186698	8897077.999562204	2867440213.2031198	1947617875.984292	3787262550.422524
Sydney	ssp370	2078	Australia	11124759.7501	18.237509344045517	2208616.9407541025	1104308.4703770513	3312925.4111312204	7058739.742651099	5190249.810771959	8927229.67452871	2877157799.7297096	1954218238.6156056	3800097360.8445454
Sydney	ssp370	2079	Australia	11124759.7501	18.27419382078673	2216322.6306330864	1108161.3153165432	3324483.9459497062	7083367.127504375	5208358.181987596	8958376.073019536	2887195975.8065896	1961036351.537225	3813355600.0766606
Sydney	ssp370	2080	Australia	11124759.7501	18.310737272917734	2224250.5056393933	1112125.252819697	3336375.7584591648	7108704.616024549	5226988.688252418	8990420.543795051	2897523591.695403	1968051057.27676	3826996126.1147447
Sydney	ssp370	2081	Australia	11124759.7501	18.34697314712416	2232392.593077752	1116196.2965388757	3348588.8896166976	7134726.727477524	5246122.593732557	9023330.861220883	2908130261.3931136	1975255301.47087	3841005221.3160615
Sydney	ssp370	2082	Australia	11124759.7501	18.382932977686764	2240649.241211096	1120324.6206055477	3360973.861816721	7161114.974911706	5265525.716845923	9056704.232975872	2918886168.9197345	1982560910.7298963	3855211427.110283
Sydney	ssp370	2083	Australia	11124759.7501	18.41846577382628	2248975.762730249	1124487.8813651246	3373463.644095438	7187726.537686888	5285093.042415927	9090360.032956254	2929733100.269113	1989928345.0353656	3869537855.503572
Sydney	ssp370	2084	Australia	11124759.7501	18.45392555276985	2257439.4742707927	1128719.7371353963	3386159.2114062533	7214776.559770505	5304982.764536209	9124570.355003126	2940758748.594173	1997417167.1817963	3884100330.007292
Sydney	ssp370	2085	Australia	11124759.7501	18.489284222533968	2265880.2478550514	1132940.1239275257	3398820.371782641	7241753.272145711	5324818.582459192	9158687.961830666	2951754515.721365	2004885693.4717045	3898623337.9717326
Sydney	ssp370	2086	Australia	11124759.7501	18.52309102821157	2273938.1101017985	1136969.0550508993	3410907.165152779	7267506.199886384	5343754.558739077	9191257.841032092	2962251465.5475693	2012015413.9208808	3912487517.17498
Sydney	ssp370	2087	Australia	11124759.7501	18.554207102831963	2281398.414048796	1140699.2070243978	3422097.621073252	7291349.331300953	5361286.273014493	9221412.389585814	2971969978.202871	2018616405.595709	3925323550.8107433
Sydney	ssp370	2088	Australia	11124759.7501	18.583024694436432	2288475.466105516	1144237.733052758	3432713.1991583626	7313967.589674238	5377917.3453477975	9250017.8339991	2981189229.920264	2024878290.1034636	3937500169.737756
Sydney	ssp370	2089	Australia	11124759.7501	18.610005101957903	2295485.492222986	1147742.746111493	3443228.2383345626	7336371.633145706	5394390.906723845	9278352.359565904	2990321167.173863	2031080869.029282	3949561465.319095
Sydney	ssp370	2090	Australia	11124759.7501	18.634946526236543	2302545.690892593	1151272.8454462967	3453818.536338981	7358936.028093772	5410982.373597429	9306889.682588508	2999518464.040981	2037327841.4009256	3961709086.681769
Sydney	ssp370	2091	Australia	11124759.7501	18.660323850960975	2309650.977547069	1154825.4887735348	3464476.4663206963	7381644.524241459	5427679.797235442	9335609.251245825	3008774496.873109	2043614708.315003	3973934285.431888
Sydney	ssp370	2092	Australia	11124759.7501	18.68569466656974	2316700.7003195784	1158350.3501597892	3475051.05047945	7404175.438222324	5444246.645750924	9364104.230692271	3017958146.824717	2049852411.4518063	3986063882.198098
Sydney	ssp370	2093	Australia	11124759.7501	18.71088351159264	2323693.072400872	1161846.5362004358	3485539.6086014323	7426523.05939443	5460678.720142063	9392367.398644654	3027067086.225062	2056039369.8148425	3998094802.6361527
Sydney	ssp370	2094	Australia	11124759.7501	18.73583308285962	2330634.1325752274	1165317.0662876137	3495951.1988628097	7448706.687712222	5476990.211551568	9420423.16386944	3036109181.77855	2062180926.613574	4010037436.944221
Sydney	ssp370	2095	Australia	11124759.7501	18.76056239884301	2337542.360100983	1168771.1800504916	3506313.54015142	7470785.382883628	5493224.546236605	9448346.219528591	3045108506.351693	2068293432.5795903	4021923580.124432
Sydney	ssp370	2096	Australia	11124759.7501	18.78513942597929	2344444.788133378	1172222.394066689	3516667.182199996	7492845.5428758785	5509445.252113654	9476245.83363656	3054100275.944688	2074400807.064792	4033799744.825531
Sydney	ssp370	2097	Australia	11124759.7501	18.809653346699324	2351371.3748579337	1175685.6874289669	3527057.062286383	7514982.914045816	5525722.730915719	9504243.097175147	3063123516.9840527	2080529557.532378	4045717476.4361258
Sydney	ssp370	2098	Australia	11124759.7501	18.83415611586912	2358334.3965708585	1179167.1982854293	3537501.594856756	7537236.731440112	5542085.831941844	9532387.630940136	3072194221.759232	2086690546.2383635	4057697897.281255
Stockholm	ssp370	2024	Sweden	4461852.5353500005	7.359134807298471	225036.6938792388	112518.34693961938	337555.04081879725	719217.2736378774	528836.2306163233	909598.3166599068	325552891.81950253	221121482.76580167	429984300.87316734
Stockholm	ssp370	2025	Sweden	4461852.5353500005	7.396577033346594	229499.59252040717	114749.79626020355	344249.38878057414	733480.6976951599	539324.0424229398	927637.3529676308	332009214.7128181	225506735.44596285	438511693.97963446
Stockholm	ssp370	2026	Sweden	4461852.5353500005	7.434698691632982	234084.23500789952	117042.11750394976	351126.35251175525	748133.2150851004	550097.9522686056	946168.4779019988	338641660.2665984	230011613.86072183	447271706.6724669
Stockholm	ssp370	2027	Sweden	4461852.5353500005	7.473345424087795	238773.7438599057	119386.87192995286	358160.6157897618	763120.8853760673	561118.2980707457	965123.4726817232	345425812.4049036	234619534.1643921	456232090.6453706
Stockholm	ssp370	2028	Sweden	4461852.5353500005	7.512341805918657	243544.66295016537	121772.33147508268	365316.9944251563	778368.7427885856	572329.9579328793	984407.5276445145	352327737.9517934	239307448.32277972	465348027.58074266
Stockholm	ssp370	2029	Sweden	4461852.5353500005	7.551603897983817	248380.86522900805	124190.43261450402	372571.2978434525	793825.2452718627	583695.0332881546	1003955.457255655	359324106.45581186	244059509.8662613	474588703.04531646
Stockholm	ssp370	2030	Sweden	4461852.5353500005	7.59114825513512	253267.70858199048	126633.85429099524	379901.5628729341	809443.5966279476	595179.1151676654	1023708.0780884244	366393735.6705254	248861331.42535028	483926139.9156537
Stockholm	ssp370	2031	Sweden	4461852.5353500005	7.631008600147772	258193.17182469936	129096.58591234968	387289.7577369987	825185.377151647	606753.9537880418	1043616.80051546	373519234.9594379	253701100.96142945	493337368.957392
Stockholm	ssp370	2032	Sweden	4461852.5353500005	7.671376003324414	263169.4533436783	131584.72667183916	394754.1800154562	841089.5728862942	618448.2153576408	1063730.9304151572	380718251.31132215	258590804.63227305	502845697.9903098
Stockholm	ssp370	2033	Sweden	4461852.5353500005	7.713139109678548	268329.8000575555	134164.90002877777	402494.7000862834	857582.040983827	630575.0301352459	1084589.0518326482	388183548.4881198	263661371.113181	512705725.8630136
Stockholm	ssp370	2034	Sweden	4461852.5353500005	7.75843247946214	274226.2717420485	137113.13587102425	411339.4076130178	876427.1644874767	644431.7385938072	1108422.590381367	396713772.4943838	269455255.388166	523972289.6005544
Stockholm	ssp370	2035	Sweden	4461852.5353500005	7.80426331665108	280287.7766161012	140143.8883080506	420431.6649240991	895799.7340649498	658676.2750478421	1132923.193082299	405482744.3740804	275411301.5886272	535554187.1594721
Stockholm	ssp370	2036	Sweden	4461852.5353500005	7.849303378836142	286385.6211738235	143192.81058691174	429578.4317606811	915288.4452714396	673006.2097584824	1157570.6807846075	414304287.63180566	281403055.2312706	547205520.0322893
Stockholm	ssp370	2037	Sweden	4461852.5353500005	7.892423454081584	292342.1175762191	146171.05878810954	438513.1763642754	934325.4077734944	687003.976304113	1181646.8392430914	422921347.34542125	287255919.90805924	558586774.7827336
Stockholm	ssp370	2038	Sweden	4461852.5353500005	7.933182824510542	297976.30785875703	148988.15392937852	446964.461788082	952332.2799164888	700244.3234680792	1204420.2363651108	431072137.8139561	292792085.97939444	569352189.6484671
Stockholm	ssp370	2039	Sweden	4461852.5353500005	7.971221932950709	303066.7972111103	151533.39860555515	454600.1958166132	968601.4838866144	712206.9734461132	1224995.9943273263	438436374.7340225	297794010.484206	579078738.9837871
Stockholm	ssp370	2040	Sweden	4461852.5353500005	8.00614472439513	307589.2077122269	153794.60385611348	461383.8115682867	983055.1078481828	722834.6381237349	1243275.5775728396	444978791.400626	302237739.6309704	587719843.1702318
Stockholm	ssp370	2041	Sweden	4461852.5353500005	8.0381989439719	311635.5846416273	155817.79232081366	467453.3769623873	995987.3285145358	732343.623907822	1259631.0331214543	450832546.5729443	306213717.2861408	595451375.8596967
Stockholm	ssp370	2042	Sweden	4461852.5353500005	8.066362057750155	315157.9067485199	157578.95337425996	472736.8601227278	1007244.6699681814	740621.0808590295	1273868.2590775304	455928169.5491473	309674757.6775113	602181581.4207379
Stockholm	ssp370	2043	Sweden	4461852.5353500005	8.090129988941174	318122.5700839521	159061.28504197605	477183.8551258743	1016719.7339882147	747588.0396972817	1285851.4282793426	460217046.6450662	312587841.5010035	607846251.789078
Stockholm	ssp370	2044	Sweden	4461852.5353500005	8.111076936546715	320734.44860478566	160367.22430239283	481101.67290712346	1025067.2977407944	753725.954221246	1296408.641260556	463995562.0101838	315154278.29570955	612836845.7246145
Stockholm	ssp370	2045	Sweden	4461852.5353500005	8.130934378747016	323312.1988571424	161656.0994285712	484968.29828565975	1033305.787547332	759783.6673142877	1306827.907780579	467724705.1760296	317687180.5890015	617762229.7630059
Stockholm	ssp370	2046	Sweden	4461852.5353500005	8.151448754500464	326084.2060028159	163042.10300140796	489126.30900417006	1042165.1223849074	766297.8841066208	1318032.3606633956	471734873.1484681	320410960.0745721	623058786.2223139
Stockholm	ssp370	2047	Sweden	4461852.5353500005	8.173482176866237	329115.6403791223	164557.82018956114	493673.4605686297	1051853.5866515837	773421.7548909411	1330285.418412428	476120345.626556	323389653.249632	628851038.00343
Stockholm	ssp370	2048	Sweden	4461852.5353500005	8.197307875987127	332463.12234668114	166231.56117334057	498694.683519966	1062552.1390198967	781288.3375147014	1343815.940525297	480963033.3503473	326678895.38805187	635247171.3125964
Stockholm	ssp370	2049	Sweden	4461852.5353500005	8.222898106838334	336222.2609519896	168111.1304759948	504333.3914279281	1074566.346002472	790122.3132371794	1359010.3787679474	486401250.6588801	330372632.1204924	642429869.1972232
Stockholm	ssp370	2050	Sweden	4461852.5353500005	8.249957006417313	340333.1737423651	170166.58687118255	510499.76061349054	1087704.8232805142	799782.9582945622	1375626.6882666517	492348367.6550169	334412022.8352188	650284712.4747678
Stockholm	ssp370	2051	Sweden	4461852.5353500005	8.278194804777469	344650.2844082601	172325.14220413004	516975.42661233246	1101502.3089687	809928.1683594036	1393076.4495781884	498593784.0684874	338654023.97401124	658533544.1629122
Stockholm	ssp370	2052	Sweden	4461852.5353500005	8.307978250227343	349110.7942282921	174555.39711414606	523666.19134238426	1115758.0983535217	820410.3664364906	1411105.830270779	505046651.13594216	343036929.3939905	667056372.8778392
Stockholm	ssp370	2053	Sweden	4461852.5353500005	8.338656377259422	353617.1501777171	176808.57508885855	530425.725266526	1130160.4119678934	831000.3029176334	1429320.521018334	511565842.231456	347464883.307777	675666801.1550936
Stockholm	ssp370	2054	Sweden	4461852.5353500005	8.369274781755598	358069.51893701113	179034.75946850557	537104.2784054666	1144390.182522588	841463.3695019805	1447316.9955434108	518006931.90465134	351839789.3060124	684174074.5032461
Stockholm	ssp370	2055	Sweden	4461852.5353500005	8.399959388219871	362512.43713207287	181256.21856603643	543768.6556980591	1158589.7490740288	851904.2272603814	1465275.27088786	524434349.76965	356205409.1618885	692663290.3773646
Stockholm	ssp370	2056	Sweden	4461852.5353500005	8.430825448595106	366970.29883464647	183485.14941732323	550455.4482519159	1172837.0750754387	862380.2022614236	1483293.9478896442	530883385.8961031	360585712.536624	701181059.2555393
Stockholm	ssp370	2057	Sweden	4461852.5353500005	8.461588900606827	371400.4001970386	185700.2000985193	557100.6002955041	1186995.6790296433	872790.9404630499	1501200.4175964245	537292262.0874344	364938738.5483721	709645785.6264625
Stockholm	ssp370	2058	Sweden	4461852.5353500005	8.492316270426317	375770.2751793536	187885.1375896768	563655.4127689733	1200961.799473108	883060.1466714746	1518863.4522749595	543614010.8336438	369232586.0046802	717995435.6625493
Stockholm	ssp370	2059	Sweden	4461852.5353500005	8.523196326803394	380028.6829430041	190014.3414715021	570043.0244144526	1214571.670685742	893067.4049160582	1536075.9364556356	549774503.7652876	373416905.5602576	726132101.970272
Stockholm	ssp370	2060	Sweden	4461852.5353500005	8.554102957006968	384116.6745607204	192058.3372803602	576175.011841027	1227636.8918959752	902674.1852177004	1552599.5985744365	555688461.4845331	377433773.88720345	733943149.0818163
Stockholm	ssp370	2061	Sweden	4461852.5353500005	8.584424480429844	388022.5163663541	194011.25818317704	582033.7745494682	1240119.9623067605	911852.9134609296	1568387.0111528072	561338909.2977072	381271661.4628762	741406157.1324868
Stockholm	ssp370	2062	Sweden	4461852.5353500005	8.614635737679931	391911.5491550314	195955.7745775157	587867.3237324865	1252549.3110993789	920992.1405143212	1584106.4816846307	566965040.0806868	385093032.4665699	748837047.6947491
Stockholm	ssp370	2063	Sweden	4461852.5353500005	8.64586691933215	396059.7829841384	198029.8914920692	594089.6744761536	1265807.0664172038	930740.4900127216	1600873.6428218991	572966148.1476871	389169094.9048353	756763201.3904911
Stockholm	ssp370	2064	Sweden	4461852.5353500005	8.679063759891303	400675.9929999818	200337.9964999909	601013.9894999146	1280560.4736278383	941588.583549946	1619532.3637059266	579644261.3655704	393704991.6328967	765583531.0981863
Stockholm	ssp370	2065	Sweden	4461852.5353500005	8.71471248564477	405782.8608525007	202891.43042625036	608674.2912786931	1296882.0232844886	953589.7230033726	1640174.3235658193	587032192.5018972	398723009.68307626	775341375.320676
Stockholm	ssp370	2066	Sweden	4461852.5353500005	8.752955272177152	411303.0402408359	205651.520120418	616954.5603611927	1314524.5166096163	966562.1445659666	1662486.8886534702	595018047.3074217	404147148.4332509	785888946.1815467
Stockholm	ssp370	2067	Sweden	4461852.5353500005	8.793488067500439	417102.2467258176	208551.1233629088	625653.3700886724	1333058.78053563	980190.2798056734	1685927.281265758	603407561.0747089	409845459.7384885	796969662.410881
Stockholm	ssp370	2068	Sweden	4461852.5353500005	8.835703674309505	423033.1265041236	211516.5632520618	634549.6897561338	1352013.872307093	994127.847284696	1709899.8973296855	611987562.0939994	415673153.4717968	808301970.7161492
Stockholm	ssp370	2069	Sweden	4461852.5353500005	8.879464897397105	429013.52138078463	214506.76069039232	643520.2820711229	1371127.214332892	1008181.7752448427	1734072.653421148	620639194.9133312	421549500.8347833	819728888.9918212
Stockholm	ssp370	2070	Sweden	4461852.5353500005	8.924479530900408	435052.4496826488	217526.2248413244	652578.6745239225	1390427.6291856533	1022373.256754232	1758482.001617287	629375506.0378499	427483363.252536	831267648.8231157
Stockholm	ssp370	2071	Sweden	4461852.5353500005	8.96980177327655	441105.6732345549	220552.83661727744	661658.5098517762	1409773.731657537	1036598.3321012026	1782949.1312140813	638132497.6118951	433431272.2101226	842833723.0136181
Stockholm	ssp370	2072	Sweden	4461852.5353500005	9.016071833154792	447237.85123597545	223618.92561798773	670856.7768539124	1429372.1725500892	1051008.9504045497	1807735.394695832	647003709.8888905	439456761.95974666	854550657.8179816
Stockholm	ssp370	2073	Sweden	4461852.5353500005	9.06341295353768	453407.94331431977	226703.97165715988	680111.9149714196	1449091.786832448	1065508.6667886365	1832674.9068764749	655929771.1647954	445519506.153349	866340036.176196
Stockholm	ssp370	2074	Sweden	4461852.5353500005	9.110899241539322	459527.5753015833	229763.78765079167	689291.3629523206	1468650.1306637533	1079889.8019587134	1857410.4593689623	664782833.5520161	451532668.1656381	878032998.9383457
Stockholm	ssp370	2075	Sweden	4461852.5353500005	9.158104852055756	465623.0065932426	232811.5032966213	698434.5098897873	1488131.1290718992	1094214.0654941318	1882048.1926499263	673600885.620243	457522050.5284644	889679720.7119666
Stockholm	ssp370	2076	Sweden	4461852.5353500005	9.204056466126566	471640.2864742253	235820.14323711267	707460.4297112837	1507362.355571497	1108354.6732144058	1906370.037928863	682305878.7143451	463434641.1667456	901177116.261899
Stockholm	ssp370	2077	Sweden	4461852.5353500005	9.247790429532346	477482.57773022825	238741.28886511413	716223.8665952887	1526034.3184257164	1122084.0576660372	1929984.5791855587	690757721.7469366	469175287.6498067	912340155.8440626
Stockholm	ssp370	2078	Sweden	4461852.5353500005	9.289223148107128	483115.8153238876	241557.9076619438	724673.722985778	1544038.145775078	1135322.1660111372	1952754.1255391669	698907133.9930418	474710517.60722536	923103750.3788028
Stockholm	ssp370	2079	Sweden	4461852.5353500005	9.328997891749966	488612.32709977205	244306.16354988603	732918.4906496141	1561604.9974107957	1148238.968684493	1974971.0261373185	706858749.6727762	480111400.5164769	933606098.8289888
Stockholm	ssp370	2080	Sweden	4461852.5353500005	9.368243592831968	494088.2856557478	247044.1428278739	741132.4284835678	1579106.1609556852	1161107.4712910051	1997104.850620546	714780631.711869	485492087.79279846	944069175.630884
Stockholm	ssp370	2081	Sweden	4461852.5353500005	9.407288631276534	499599.9957964103	249799.99789820515	749399.9936945576	1596721.5865652207	1174059.990121557	2019383.1830090925	722754234.3463045	490907904.6441255	954600564.0484396
Stockholm	ssp370	2082	Sweden	4461852.5353500005	9.444737313401774	504988.32622036734	252494.16311018367	757482.4893304954	1613942.6906001994	1186722.5666178649	2041162.8145827288	730549347.762522	496202488.3515154	964896207.173479
Stockholm	ssp370	2083	Sweden	4461852.5353500005	9.479936932038887	510164.0940500697	255082.04702503484	765246.1410750501	1630484.4445839308	1198885.6210176654	2062083.2681503957	738036954.1403948	501288207.65011966	974785700.6306218
Stockholm	ssp370	2084	Sweden	4461852.5353500005	9.512917601287713	515130.1563372169	257565.0781686084	772695.2345057713	1646355.9796536495	1210555.8673924643	2082156.0919150424	745221186.6789587	506167869.88436246	984274503.4734904
Stockholm	ssp370	2085	Sweden	4461852.5353500005	9.543231221920704	519855.1257438282	259927.5628719141	779782.6886156928	1661456.9818772145	1221659.5454980088	2101254.418256578	752056638.3893623	510810633.7963401	993302642.9823298
Stockholm	ssp370	2086	Sweden	4461852.5353500005	9.57186361416182	524418.105101757	262209.0525508785	786627.1576525787	1676040.26390512	1232382.5469891285	2119697.9808212942	758657744.6342068	515294225.9788498	1002021263.28951
Stockholm	ssp370	2087	Sweden	4461852.5353500005	9.6011902622717	529025.6331041225	264512.81655206124	793538.4496561266	1690765.9234006803	1243210.2377946945	2138321.60900687	765323297.8799974	519821591.7439851	1010825004.0159594
Stockholm	ssp370	2088	Sweden	4461852.5353500005	9.63288428935269	533906.129732189	266953.0648660945	800859.1945982291	1706363.990623982	1254679.4048706442	2158048.576377514	772383745.5047511	524617176.9991208	1020150314.0103316
Stockholm	ssp370	2089	Sweden	4461852.5353500005	9.66801667889148	539223.8545716892	269611.9272858446	808835.781857477	1723359.4392110396	1267176.0582434677	2179542.820178783	780076716.2356937	529842383.5251407	1030311048.9461992
Stockholm	ssp370	2090	Sweden	4461852.5353500005	9.71150888399994	545689.8610290432	272844.9305145216	818534.7915434998	1744024.79584872	1282371.173418254	2205678.4182793847	789430866.7274506	536195893.7495189	1042665839.7053292
Stockholm	ssp370	2091	Sweden	4461852.5353500005	9.755283850065164	552166.2534060349	276083.12670301745	828249.380108985	1764723.3458855466	1297590.6955041774	2231855.9962671977	798800042.1740861	542559609.1982741	1055040475.1498334
Stockholm	ssp370	2092	Sweden	4461852.5353500005	9.798681345203102	558582.2353969917	279291.11769849586	837873.353095481	1785228.8243286584	1312668.2531829544	2257789.39547464	808081823.9804933	548863965.286966	1067299682.6739432
Stockholm	ssp370	2093	Sweden	4461852.5353500005	9.841936243493846	564980.7775448953	282490.38877244765	847471.1663172862	1805678.565033428	1327704.8272305396	2283652.302836571	817338376.1621532	555151184.9527897	1079525567.3714504
Stockholm	ssp370	2094	Sweden	4461852.5353500005	9.885329488345674	571406.5693097692	285703.2846548846	857109.8539647098	1826215.3955139865	1342805.4378780967	2309625.353150238	826634349.4332262	561465180.1439837	1091803518.722251
Stockholm	ssp370	2095	Sweden	4461852.5353500005	9.929142419099678	577900.4616969321	288950.23084846605	866850.6925454177	1846969.875583384	1358066.0849879768	2335873.6661790013	836028841.5462997	567846091.1359687	1104211591.9564078
Stockholm	ssp370	2096	Sweden	4461852.5353500005	9.9736190459052	584497.0368267983	292248.5184133992	876745.5552401445	1868052.5296982632	1373568.0365427674	2362537.022853669	845571881.2726614	574327898.3858132	1116815864.1594255
Stockholm	ssp370	2097	Sweden	4461852.5353500005	10.018885038694904	591213.7831883797	295606.89159418986	886820.6747826354	1889519.2510701104	1389352.3904928016	2389686.111647753	855288768.612265	580927786.1164049	1129649751.1078095
Stockholm	ssp370	2098	Sweden	4461852.5353500005	10.064995625650896	598053.2213890549	299026.61069452745	897079.8320833961	1911378.0955592075	1405425.0702641914	2417331.1208542017	865183150.0405425	587648231.080786	1142718069.0001106
Sofia	ssp370	2024	Bulgaria	2918763.5099	12.467333249228512	171868.5311353881	85934.26556769405	257802.7967032064	549291.8255089622	403891.048168268	694692.6028490748	142263653.5847097	96628077.38712633	187899229.78222764
Sofia	ssp370	2025	Bulgaria	2918763.5099	12.506154447345168	176420.38005148165	88210.19002574083	264630.57007715193	563839.5346446187	414587.89312095946	713091.1761677634	146031432.67189872	99187221.90537314	192875643.43837544
Sofia	ssp370	2026	Bulgaria	2918763.5099	12.545534060325572	181083.6112069093	90541.80560345465	271625.4168104539	578743.2214172018	425546.4863362674	731939.9564981972	149891408.06879947	101808987.84465256	197973828.29292104
Sofia	ssp370	2027	Bulgaria	2918763.5099	12.585438819241634	185849.1292621584	92924.56463107918	278773.69389326894	593973.8171219869	436745.4537660648	751202.1804776062	153836051.13574797	104488261.61508045	203183840.6563544
Sofia	ssp370	2028	Bulgaria	2918763.5099	12.625756810422166	190696.30500539736	95348.15250269868	286044.4575081128	609465.3907973343	448136.3167626669	770794.4648316859	157848286.10537404	107213445.04295988	208483127.16771328
Sofia	ssp370	2029	Bulgaria	2918763.5099	12.666298341449671	195592.6814805405	97796.34074027024	293389.02222085604	625114.210011894	459642.8014793007	790585.618544295	161901246.83109695	109966290.14981107	213836203.5123208
Sofia	ssp370	2030	Bulgaria	2918763.5099	12.7069193830517	200513.69397355136	100256.84698677568	300770.5409603562	640841.7659395584	471207.1808378192	810476.3510410297	165974599.94563136	112732986.14037655	219216213.75081185
Sofia	ssp370	2031	Bulgaria	2918763.5099	12.747585364974013	205451.42990820904	102725.71495410452	308177.1448623362	656622.7699867076	482810.8602842736	830434.6796889248	170061795.83809862	115509084.39908697	224614507.2770424
Sofia	ssp370	2032	Bulgaria	2918763.5099	12.788540923348398	210450.57958788724	105225.28979394362	315675.8693818498	672600.0523629461	494558.8620314992	850641.2426941834	174199826.77109966	118319710.7477638	230079942.79436243
Sofia	ssp370	2033	Bulgaria	2918763.5099	12.830740867196244	215718.7565942825	107859.37829714124	323578.134891436	689437.1460753611	506939.07799652056	871935.2141540366	178560544.255034	121281589.87770236	235839498.6322978
Sofia	ssp370	2034	Bulgaria	2918763.5099	12.876013595901096	221721.22888935867	110860.61444467932	332581.84333405603	708621.0475304407	521044.8878899574	896197.2071707386	183529072.4294314	124656305.15344708	242401839.70534548
Sofia	ssp370	2035	Bulgaria	2918763.5099	12.920229953134816	227621.91792600637	113810.95896300316	341432.8768890204	727479.6496915754	534911.5071260805	920047.792256894	188413349.82143447	127973795.7557355	248852903.8870524
Sofia	ssp370	2036	Bulgaria	2918763.5099	12.96287784406915	233276.697046919	116638.3485234595	349915.0455703944	745552.3237620031	548200.2380602262	942904.409463608	193094076.029082	131153030.66798684	255035121.39010173
Sofia	ssp370	2037	Bulgaria	2918763.5099	13.002837873453217	238581.656072108	119290.828036054	357872.48410817125	762506.9728064948	560666.8917694166	964347.0538433964	197485239.71713236	134135589.41701968	260834890.0171706
Sofia	ssp370	2038	Bulgaria	2918763.5099	13.040103073664834	243500.57474725397	121750.28737362695	365250.8621208966	778227.8368922754	572226.350656	984229.3231283624	201556859.6803085	136901108.21946383	266212611.1410787
Sofia	ssp370	2039	Bulgaria	2918763.5099	13.07686197215031	248303.73654569607	124151.86827284803	372455.6048185599	793578.7420000972	583513.7808823556	1003643.7031176644	205532662.24108037	139601546.08843789	271463778.3936512
Sofia	ssp370	2040	Bulgaria	2918763.5099	13.11528148435512	253278.20898105417	126639.10449052708	379917.3134715848	809477.1559034934	595203.7911054284	1023750.5207013768	209650266.6602001	142398298.37501088	276902234.94530386
Sofia	ssp370	2041	Bulgaria	2918763.5099	13.155692215717826	258578.16723592996	129289.08361796496	387867.2508539099	826415.822486085	607658.6930044113	1045172.951967614	214037290.9758393	145378045.58654928	282696536.36506563
Sofia	ssp370	2042	Bulgaria	2918763.5099	13.196211518211946	264082.45583957323	132041.22791978662	396123.6837593626	844007.5288632932	620593.7712229474	1067421.286503496	218593449.11582315	148472671.58724403	288714226.644315
Sofia	ssp370	2043	Bulgaria	2918763.5099	13.235595490842972	269559.6802040833	134779.84010204166	404339.5203061471	861512.7379323057	633465.2484795756	1089560.2273848697	223127204.9142306	151552081.50751647	294702328.32086766
Sofia	ssp370	2044	Bulgaria	2918763.5099	13.27403274939357	274964.18851745105	137482.09425872553	412446.28277619474	878785.5465018259	646165.8430159788	1111405.2499875114	227600770.22260216	154590608.9452804	300610931.4998476
Sofia	ssp370	2045	Bulgaria	2918763.5099	13.311519656158834	280275.6071344434	140137.8035672217	420413.4107016832	895760.8404017232	658647.6767659002	1132874.004037388	231997280.8181082	157576799.41172487	306417762.22441936
Sofia	ssp370	2046	Bulgaria	2918763.5099	13.348522642480551	285487.0727465219	142743.53637326095	428230.60911980335	912416.6844979416	670894.6209542885	1153938.7480413918	236311055.61799765	160506794.21145597	312115317.0244579
Sofia	ssp370	2047	Bulgaria	2918763.5099	13.386042690165665	290583.29824081296	145291.64912040648	435874.9473612463	928704.2211776827	682870.7508658824	1174537.6914893384	240529440.76110289	163371998.61037323	317686882.9117513
Sofia	ssp370	2048	Bulgaria	2918763.5099	13.423680805091248	295523.32576551405	147761.66288275702	443284.9886482868	944492.5491466288	694479.815548926	1194505.282744172	244618533.51025224	166149385.24885875	323087681.7715703
Sofia	ssp370	2049	Bulgaria	2918763.5099	13.45998002318832	300366.1330380817	150183.06651904085	450549.19955713325	959970.16118976	705860.4126394525	1214079.9097398715	248627152.49157688	168872112.63131082	328382192.3517685
Sofia	ssp370	2050	Bulgaria	2918763.5099	13.49367729270757	305167.8517068147	152583.92585340736	457751.77756023424	975316.4540550312	717144.451510979	1233488.4565988977	252601760.50612825	171571739.1426247	333631781.8695585
Sofia	ssp370	2051	Bulgaria	2918763.5099	13.524545150222284	309793.2117324006	154896.6058662003	464689.8175986136	990099.1046968036	728014.0475711046	1252184.161822313	256430388.19054192	174172213.14180908	338688563.2392005
Sofia	ssp370	2052	Bulgaria	2918763.5099	13.553608296655415	314035.33293935127	157017.66646967563	471052.9994090406	1003656.924074216	737983.0324074368	1269330.8157408067	259941791.109173	176557222.2738634	343326359.9444084
Sofia	ssp370	2053	Bulgaria	2918763.5099	13.582252702730427	317893.77683311293	158946.88841655647	476840.66524968186	1015988.5107586812	747050.3755577791	1284926.645959393	263135606.2994927	178726520.00799462	347544692.5909187
Sofia	ssp370	2054	Bulgaria	2918763.5099	13.61130480946934	321546.182368133	160773.0911840665	482319.27355221217	1027661.5988485971	755633.5285650736	1299689.6691319407	266158873.86541703	180779978.6740766	351537769.0566849
Sofia	ssp370	2055	Bulgaria	2918763.5099	13.640024021269596	325169.61408321105	162584.80704160553	487754.4211248296	1039242.0866099928	764148.5930955088	1314335.5801242937	269158158.4400656	182817147.65352103	355499169.2265365
Sofia	ssp370	2056	Bulgaria	2918763.5099	13.668926973770304	329117.3315673731	164558.66578368656	493675.9973510732	1051858.9916893786	773425.729183295	1330292.254195278	272425869.5731458	185036636.8645032	359815102.2817161
Sofia	ssp370	2057	Bulgaria	2918763.5099	13.699183847020302	333648.4621688331	166824.23108441656	500472.6932532525	1066340.4850916234	784073.8860967109	1348607.0840863497	276176499.1385112	187584133.11361763	364768865.16332966
Sofia	ssp370	2058	Bulgaria	2918763.5099	13.73217609802145	338811.872016797	169405.9360083985	508217.80802521296	1082842.7429657525	796207.8992394358	1369477.5866918296	280450495.92591023	190487109.95920497	370413881.8925395
Sofia	ssp370	2059	Bulgaria	2918763.5099	13.769469723803244	344565.2570241651	172282.62851208256	516847.8855362531	1101230.5614492933	809728.3540067511	1392732.7688916223	285212842.85596967	193721783.16003385	376703902.5518317
Sofia	ssp370	2060	Bulgaria	2918763.5099	13.81153300428849	350804.81359217386	175402.40679608693	526207.2203882725	1121172.1842406504	824391.3119415713	1417953.0565395327	290377616.8157506	197229792.16513377	383525441.4663048
Sofia	ssp370	2061	Bulgaria	2918763.5099	13.85692284624946	357304.8025152036	178652.4012576018	535957.2037728174	1141946.148838653	839666.2859107031	1444226.0117664195	295757962.8647998	200884221.67890376	390631704.0506254
Sofia	ssp370	2062	Bulgaria	2918763.5099	13.90352356662717	363828.3543972721	181914.17719863605	545742.5315959201	1162795.420653754	854996.6328335629	1470594.2084737574	301157813.0814784	204551898.7803153	397763727.382578
Sofia	ssp370	2063	Bulgaria	2918763.5099	13.950837147925084	370278.0402569783	185139.02012848912	555417.0603854752	1183408.616661368	870153.3946038705	1496663.8387186583	306496520.9229592	208178046.86139375	404814994.9844481
Sofia	ssp370	2064	Bulgaria	2918763.5099	13.999040010314136	376706.9739288166	188353.4869644083	565060.4608932401	1203955.4886765515	885261.3887326797	1522649.58862023	311818051.2040822	211792527.62907973	411843574.7790083
Sofia	ssp370	2065	Bulgaria	2918763.5099	14.04746240771371	383094.0423529402	191547.0211764701	574641.0635294231	1224368.5593600522	900270.9995293737	1548466.119190537	317104927.6538215	215383470.88021436	418826384.4273547
Sofia	ssp370	2066	Bulgaria	2918763.5099	14.095000033886905	389355.6594160976	194677.8297080488	584033.4891241605	1244380.6874939078	914985.799627792	1573775.5753598155	322287962.1213187	218903882.75637463	425672041.4861885
Sofia	ssp370	2067	Bulgaria	2918763.5099	14.14222425661993	395504.8975319397	197752.44876596984	593257.3462979217	1264033.6525121226	929436.509200015	1598630.795824039	327377975.25718695	222361112.8415093	432394837.6727945
Sofia	ssp370	2068	Bulgaria	2918763.5099	14.18954965822824	401428.39632328815	200714.19816164408	602142.5944849445	1282965.1546492844	943356.7313596886	1622573.5779386885	332281133.3542217	225691427.5642304	438870839.1441355
Sofia	ssp370	2069	Bulgaria	2918763.5099	14.237903839504243	407146.76198618993	203573.38099309496	610720.142979302	1301241.0513079197	956794.8906675092	1645687.211948139	337014493.1284846	228906412.1582855	445122574.0986062
Sofia	ssp370	2070	Bulgaria	2918763.5099	14.28815497361347	412818.16907812667	206409.08453906333	619227.2536172027	1319366.868373741	970122.6973335636	1668611.0394137444	341708983.08854264	232094995.6630909	451322970.5139165
Sofia	ssp370	2071	Bulgaria	2918763.5099	14.34053009108044	418668.60350683646	209334.30175341823	628002.9052602779	1338064.8568078985	983871.2182410408	1692258.4953746004	346551662.38176423	235384232.07531536	457719092.688148
Sofia	ssp370	2072	Bulgaria	2918763.5099	14.394162537592724	424921.2559677311	212460.62798386556	637381.8839516076	1358048.334072904	998564.9515241184	1717531.7166215386	351727276.4270115	238899603.86486736	464554948.98909664
Sofia	ssp370	2073	Bulgaria	2918763.5099	14.446923888005196	431375.1184927945	215687.5592463973	647062.6777392025	1378674.8787030063	1013731.5284580312	1743618.228947811	357069441.4905428	242528100.15444005	471610782.8265489
Sofia	ssp370	2074	Bulgaria	2918763.5099	14.497747086222503	437751.1889584392	218875.5944792196	656626.7834376706	1399052.7999112315	1028715.2940522948	1769390.305770015	362347214.4136171	246112860.1236396	478581568.7035154
Sofia	ssp370	2075	Bulgaria	2918763.5099	14.54811360668442	444091.4510260575	222045.72551302877	666137.1765391105	1419316.2774792884	1043614.9099112313	1795017.6450472723	367595347.0442044	249677487.86367565	485513206.2246668
Sofia	ssp370	2076	Bulgaria	2918763.5099	14.600073120838095	450703.83345484216	225351.91672742108	676055.7501822952	1440449.451721722	1059154.0086188416	1821744.894824476	373068726.4755859	253395107.3535348	492742345.5975792
Sofia	ssp370	2077	Bulgaria	2918763.5099	14.653666789981898	457652.063818752	228826.031909376	686478.0957281361	1462655.9959647723	1075482.3499740302	1849829.641955378	378820103.0131592	257301547.56612667	500338658.4601055
Sofia	ssp370	2078	Bulgaria	2918763.5099	14.707123358335345	464711.5577643938	232355.7788821969	697067.3366465954	1485218.13861503	1092072.160746281	1878364.116483647	384663577.64187497	261270542.4879241	508056612.79575056
Sofia	ssp370	2079	Bulgaria	2918763.5099	14.75932031239324	471624.4651960895	235812.2325980448	707436.6977941433	1507311.79076674	1108317.4932107711	1906306.088322556	390385715.729808	265157123.4103745	515614308.04916096
Sofia	ssp370	2080	Bulgaria	2918763.5099	14.81024545677334	478232.1650075922	239116.0825037961	717348.2475114026	1528429.9993643048	1123845.5877678075	1933014.4109606536	395855219.1389826	268872110.2350068	522838328.0428843
Sofia	ssp370	2081	Bulgaria	2918763.5099	14.859954343487448	484518.1191089444	242259.05955447225	726777.1786634283	1548519.908672216	1138617.579905979	1958422.2374383116	401058398.5157783	272406204.9022776	529710592.1292038
Sofia	ssp370	2082	Bulgaria	2918763.5099	14.90720475276056	490403.2686108098	245201.6343054049	735604.9029162202	1567328.8464801763	1152447.6812353623	1982210.0117248537	405929813.1051529	275714958.8535924	536144667.3566386
Sofia	ssp370	2083	Bulgaria	2918763.5099	14.951170850219953	495806.8382889824	247903.4191444912	743710.2574334816	1584598.6551716337	1165146.069979073	2004051.24036404	410402601.46110296	278752958.5710534	542052244.3510795
Sofia	ssp370	2084	Bulgaria	2918763.5099	14.992913034997194	500956.67688014486	250478.33844007243	751435.0153202248	1601057.5393089887	1177248.190668295	2024866.887949504	414665364.6819804	281648305.3726462	547682423.9912332
Sofia	ssp370	2085	Bulgaria	2918763.5099	15.033893269440876	506091.3806139441	253045.69030697204	759137.0709209234	1617468.0524421977	1189314.744442732	2045621.3604415357	418915600.0707336	284535143.04137206	553296057.1000206
Sofia	ssp370	2086	Bulgaria	2918763.5099	15.073945029824996	511216.0304555756	255608.01522778775	766824.0456833838	1633846.433336061	1201357.6715705832	2066335.1951014264	423157513.38085496	287416328.2019576	558898698.55967
Sofia	ssp370	2087	Bulgaria	2918763.5099	15.113180473775968	516353.8459346427	258176.92296732136	774530.7689019769	1650266.8916071593	1213431.537946379	2087102.2452677912	427410324.5072796	290304915.35885006	564515733.655636
Sofia	ssp370	2088	Bulgaria	2918763.5099	15.152498244827449	521546.1088797068	260773.05443985335	782319.1633195737	1666861.363979588	1225633.355867276	2108089.3720917394	431708204.3579863	293224114.0181718	570192294.6977268
Sofia	ssp370	2089	Bulgaria	2918763.5099	15.191783848847368	526618.0859167048	263309.0429583524	789927.1288750721	1683071.4025898394	1237552.5019042222	2128590.3032752923	435906517.9143684	296075685.4280103	575737350.4006495
Sofia	ssp370	2090	Bulgaria	2918763.5099	15.23205419327486	531524.6724548826	265762.3362274413	797287.0086823468	1698752.8531658812	1249082.9802689403	2148422.726062613	439967929.98870015	298834270.84551305	581101589.1318117
Sofia	ssp370	2091	Bulgaria	2918763.5099	15.27247697460459	536331.2996178276	268165.6498089138	804496.9494267455	1714114.833578602	1260378.5541018408	2167851.113055191	443946600.9943933	301536657.0147728	586356544.9739319
Sofia	ssp370	2092	Bulgaria	2918763.5099	15.3128255712332	541123.1735514328	270561.5867757164	811684.760327166	1729429.6626704694	1271639.457845895	2187219.8674949	447913060.0594003	304230748.610418	591595371.5083323
Sofia	ssp370	2093	Bulgaria	2918763.5099	15.353238101618926	545943.6076067399	272971.8038033699	818915.4114101643	1744835.7699113244	1282967.4778758418	2206704.061946464	451903159.6782658	306940897.302892	596865422.0535669
Sofia	ssp370	2094	Bulgaria	2918763.5099	15.393848408796908	550807.0134441354	275403.5067220677	826210.5201662208	1760379.2149674585	1294396.4815937334	2226361.9483412285	455928829.0589214	309675205.6286776	602182452.4890585
Sofia	ssp370	2095	Bulgaria	2918763.5099	15.434737827635788	555716.4682144845	277858.23410724226	833574.7023218907	1776069.8324136203	1305933.7003039524	2246205.9645227925	459992615.3037054	312435403.62618273	607549826.9810857
Sofia	ssp370	2096	Bulgaria	2918763.5099	15.475962909780128	560665.4782783239	280332.73913916195	840998.2174175036	1791886.8685776617	1317563.8739541029	2266209.863201037	464089143.32234514	315217840.43582344	612960446.2086753
Sofia	ssp370	2097	Bulgaria	2918763.5099	15.51760050308537	565648.0499797647	282824.0249898824	848472.074969779	1807811.1677354767	1329272.917452681	2286349.4180182694	468213451.8843286	318019146.29894733	618407757.4694943
Sofia	ssp370	2098	Bulgaria	2918763.5099	15.559647461213268	570648.4449780121	285324.22248900606	855972.6674668979	1823792.430150174	1341023.8456983964	2306561.0146011896	472352513.625925	320830472.7916947	623874554.460115
Rome	ssp370	2024	Italy	21280606.718250003	16.976938668729275	1159446.7910786143	579723.3955393073	1739170.1866179951	3705591.944287553	2724699.959035311	4686483.929541732	1741370664.0648873	1182770827.5944424	2299970500.5354757
Rome	ssp370	2025	Italy	21280606.718250003	17.006460064097357	1179532.2890714295	589766.1445357148	1769298.433607068	3769785.195872178	2771900.8793181973	4767669.512426822	1771537030.6862075	1203260375.9427736	2339813685.429533
Rome	ssp370	2026	Italy	21280606.718250003	17.03655728127166	1200131.1378853235	600065.5689426619	1800196.7068278086	3835619.116680673	2820308.1740308465	4850930.05933292	1802474397.81122	1224273601.9453056	2380675193.6773887
Rome	ssp370	2027	Italy	21280606.718250003	17.067282320835798	1221268.420721359	610634.2103606797	1831902.6310819504	3903173.8726251535	2869980.7886956385	4936366.956556186	1834220437.8469183	1245836093.3900523	2422604782.304102
Rome	ssp370	2028	Italy	21280606.718250003	17.098609996375103	1242908.287670758	621454.143835379	1864362.4315058908	3972334.887395016	2920834.476026285	5023835.298765256	1866721307.8910823	1267911279.1921475	2465531336.5900984
Rome	ssp370	2029	Italy	21280606.718250003	17.13038598452777	1264913.862044701	632456.9310223504	1897370.7930669533	4042664.703094312	2972547.575805367	5112781.830385252	1899771433.136694	1290359529.180172	2509183337.093218
Rome	ssp370	2030	Italy	21280606.718250003	17.16241196997162	1287121.421182994	643560.710591497	1930682.131774389	4113640.062100258	3024735.3397803246	5202544.784422287	1933124918.8692515	1313013827.1634502	2553236010.5750628
Rome	ssp370	2031	Italy	21280606.718250003	17.194504272145558	1309384.3747742868	654692.1873871434	1964076.5621613213	4184792.4617779832	3077053.280719873	5292531.642838191	1966561601.41266	1335724633.9434178	2597398568.8819904
Rome	ssp370	2032	Italy	21280606.718250003	17.226513705297776	1331597.6892232958	665798.8446116479	1997396.533834832	4255786.214756983	3129254.569675044	5382317.859841059	1999923731.0341191	1358384803.0142255	2641462659.054072
Rome	ssp370	2033	Italy	21280606.718250003	17.25868156011481	1354057.442347445	677028.7211737225	2031086.163521073	4327567.585741809	3182034.9895168105	5473100.181968931	2033655986.3764396	1381296368.2491372	2686015604.5038834
Rome	ssp370	2034	Italy	21280606.718250003	17.295641900444476	1380936.1163566	690468.0581783	2071404.174534797	4413471.827875126	3245199.873438328	5581743.782313915	2074025009.5767183	1408715747.6868918	2739334271.466617
Rome	ssp370	2035	Italy	21280606.718250003	17.332354958474124	1408001.4739572029	704000.7369786014	2112002.210935702	4499972.7107665455	3308803.46379967	5691141.957735583	2114674412.4650064	1436325566.1405592	2793023258.7895284
Rome	ssp370	2036	Italy	21280606.718250003	17.368065835801115	1434548.6308923715	717274.3154461858	2151822.946338496	4584817.42433147	3371189.28259743	5798445.566067651	2154545530.878516	1463406759.5339031	2845684302.2231817
Rome	ssp370	2037	Italy	21280606.718250003	17.401878176433033	1459757.832095599	729878.9160477995	2189636.748143289	4665386.031376858	3430430.9054249283	5900341.157331022	2192407176.430125	1489123082.1797638	2895691270.6805367
Rome	ssp370	2038	Italy	21280606.718250003	17.43333129904912	1483085.0574045896	741542.5287022948	2224627.58610676	4739939.843464395	3485249.884901023	5994629.802029943	2227442286.3977637	1512919570.122535	2941965002.673118
Rome	ssp370	2039	Italy	21280606.718250003	17.46370800281259	1505450.01949071	752725.009745355	2258175.0292359646	4811418.2622916205	3537807.5458034584	6085028.978782	2261032175.282164	1535734437.4534352	2986329913.1109447
Rome	ssp370	2040	Italy	21280606.718250003	17.494533813643212	1528082.4294306117	764041.2147153058	2292123.644145821	4883751.444459624	3590993.70916224	6176509.179759136	2295023743.5280666	1558822132.7587037	3031225354.2974944
Rome	ssp370	2041	Italy	21280606.718250003	17.526377186224686	1551523.9186842155	775761.9593421078	2327285.878026227	4958670.444114117	3646081.208908217	6271259.679322223	2330230466.270591	1582735183.239195	3077725749.302073
Rome	ssp370	2042	Italy	21280606.718250003	17.558359192108203	1575175.657787898	787587.828893949	2362763.4866817337	5034261.402289489	3701662.795801868	6366860.008779267	2365752962.8147607	1606862713.0654387	3124643212.564182
Rome	ssp370	2043	Italy	21280606.718250003	17.58972973040045	1598460.7488174576	799230.3744087288	2397691.1232261085	5108680.553219995	3756382.7597213546	6460978.346720764	2400724791.397991	1630616219.133643	3170833363.6624026
Rome	ssp370	2044	Italy	21280606.718250003	17.6203076196562	1621295.49114365	810647.745571825	2431943.236715381	5181660.389694485	3810044.404187888	6553276.37520323	2435020242.2235518	1653910317.048999	3216130167.398151
Rome	ssp370	2045	Italy	21280606.718250003	17.650127336359834	1643759.8966351994	821879.9483175997	2465639.844952709	5253456.62964548	3862835.757093026	6644077.502200106	2468759484.946587	1676826628.240764	3260692341.652459
Rome	ssp370	2046	Italy	21280606.718250003	17.679745047896066	1666232.5028172522	833116.2514086261	2499348.754225784	5325279.079003361	3915646.381620855	6734911.776387976	2502511044.269201	1699751305.092404	3305270783.4460964
Rome	ssp370	2047	Italy	21280606.718250003	17.710170733364098	1689317.2596232032	844658.6298116016	2533975.8894346305	5399057.96175511	3969895.56011481	6828220.363397437	2537181991.3089323	1723300446.909197	3351063535.708779
Rome	ssp370	2048	Italy	21280606.718250003	17.741319346496898	1712869.873688729	856434.9368443645	2569304.810533005	5474332.116308551	4025244.203168836	6923420.029450499	2572555612.16967	1747326857.64637	3397784366.693016
Rome	ssp370	2049	Italy	21280606.718250003	17.772541913405746	1736349.170702702	868174.5853513511	2604523.7560539288	5549371.949565183	4080420.551151575	7018323.347980846	2607819118.3068624	1771278476.4478364	3444359760.1659403
Rome	ssp370	2050	Italy	21280606.718250003	17.80279709818562	1759034.223774783	879517.1118873915	2638551.335662073	5621873.3791836025	4133730.425871009	7110016.3324982	2641889751.1607614	1794419873.8819516	3489359628.43964
Rome	ssp370	2051	Italy	21280606.718250003	17.83097913470895	1780054.873409156	890027.436704578	2670082.3101136326	5689055.375415017	4183128.952511789	7194981.798320343	2673460620.03938	1815863385.8705268	3531057854.20828
Rome	ssp370	2052	Italy	21280606.718250003	17.857242091051383	1799506.221918641	899753.1109593203	2699259.33287786	5751221.885251362	4228839.621509102	7273604.148995723	2702674558.903637	1835706027.854115	3569643089.953251
Rome	ssp370	2053	Italy	21280606.718250003	17.882429639640442	1818061.3691231087	909030.6845615546	2727092.0536845378	5810524.135716817	4272444.217439607	7348604.053996223	2730542494.938203	1854634440.079681	3606450549.7967687
Rome	ssp370	2054	Italy	21280606.718250003	17.90781542008067	1836654.5822651156	918327.2911325576	2754981.8733975594	5869948.044918646	4316138.268323299	7423757.821516169	2758467602.123212	1873601683.997051	3643333520.249439
Rome	ssp370	2055	Italy	21280606.718250003	17.934625342532453	1856219.710883767	928109.8554418836	2784329.566325547	5932478.19598391	4362116.320577165	7502840.071392754	2787852427.09089	1893560394.9498355	3682144459.232011
Rome	ssp370	2056	Italy	21280606.718250003	17.963714488112178	1877403.695898568	938701.8479492838	2816105.543847749	6000182.212091217	4411898.685361948	7588465.738822576	2819668609.029195	1915170528.0585592	3724166689.999936
Rome	ssp370	2057	Italy	21280606.718250003	17.99505699959894	1900141.6328596745	950070.8164298373	2850212.4492894	6072852.6586188525	4465332.837220531	7680372.48001942	2853818668.083292	1938365873.2216077	3769271462.945048
Rome	ssp370	2058	Italy	21280606.718250003	18.027767275159217	1923678.1397115923	961839.0698557962	2885517.209567276	6148075.334517648	4520643.628322521	7775507.040714815	2889168097.554181	1962375852.7240129	3815960342.3844495
Rome	ssp370	2059	Italy	21280606.718250003	18.06111406581009	1947393.4150336257	973696.7075168128	2921090.122550312	6223869.354446846	4576374.525329295	7871364.183566469	2924786019.009264	1986568196.896319	3863003841.1223
Rome	ssp370	2060	Italy	21280606.718250003	18.09519750575184	1971650.8090668684	985825.4045334342	2957476.2136002	6301395.98577706	4633379.401307432	7969412.570248793	2961218147.401137	2011313565.3226504	3911122729.479746
Rome	ssp370	2061	Italy	21280606.718250003	18.13073162730081	1997253.9787564676	998626.9893782336	2995880.968134614	6383223.716105087	4693546.850077992	8072900.582134104	2999671493.382741	2037431781.7305136	3961911205.034986
Rome	ssp370	2062	Italy	21280606.718250003	18.168046982035428	2024442.848166891	1012221.4240834456	3036664.272250217	6470119.342740768	4757440.69319246	8182797.992291076	3040506398.3949194	2065167596.6219983	4015845200.167851
Rome	ssp370	2063	Italy	21280606.718250003	18.20693527058684	2052869.7451465856	1026434.8725732928	3079304.617719775	6560971.7054878725	4824243.901094787	8297699.509883044	3083200694.37442	2094166343.8912427	4072235044.8576913
Rome	ssp370	2064	Italy	21280606.718250003	18.246956455013542	2082062.454943676	1041031.227471838	3123093.6824154183	6654271.605999353	4892846.769117942	8415696.442882907	3127045162.992022	2123946309.4680035	4130144016.516105
Rome	ssp370	2065	Italy	21280606.718250003	18.287723079097617	2111703.069957067	1055851.5349785334	3167554.604935493	6749003.011582166	4962502.214399402	8535503.808767015	3171562339.499217	2154183190.556075	4188941488.442436
Rome	ssp370	2066	Italy	21280606.718250003	18.3281988084456	2141012.096318712	1070506.048159356	3211518.144477966	6842674.659833975	5031378.426349269	8653970.893320797	3215581503.717163	2184081812.582085	4247081194.8523207
Rome	ssp370	2067	Italy	21280606.718250003	18.3675560795374	2169311.6469635954	1084655.8234817977	3253967.470445292	6933120.023695016	5097882.370364746	8768357.677027417	3258084538.5078926	2212950651.7511897	4303218425.264662
Rome	ssp370	2068	Italy	21280606.718250003	18.40551114461479	2196435.6522774226	1098217.8261387113	3294653.478416033	7019808.344678013	5161623.78285224	8877992.906505903	3298822024.2716737	2240620297.706096	4357023750.837323
Rome	ssp370	2069	Italy	21280606.718250003	18.44269363505904	2222945.7208321616	1111472.8604160808	3334418.5812481404	7104534.523778964	5223922.443955881	8985146.603604158	3338637439.725641	2267663656.629787	4409611222.8215685
Rome	ssp370	2070	Italy	21280606.718250003	18.48020321030954	2249697.2328393823	1124848.6164196911	3374545.849258966	7190032.356154034	5286788.497172861	9093276.215137348	3378815478.586225	2294953316.008403	4462677641.164134
Rome	ssp370	2071	Italy	21280606.718250003	18.51811656779064	2276686.1175127258	1138343.0587563629	3415029.1762689766	7276288.831570054	5350212.376155198	9202365.286987012	3419350026.9480834	2322485123.165522	4516214930.730708
Rome	ssp370	2072	Italy	21280606.718250003	18.556194525741848	2303741.13093231	1151870.565466155	3455611.696398364	7362756.654459043	5413791.657691222	9311721.651228946	3459983893.932966	2350084389.3492537	4569883398.516782
Rome	ssp370	2073	Italy	21280606.718250003	18.59354583335476	2330225.333132799	1165112.6665663994	3495337.999699097	7447400.164691797	5476029.532862337	9418770.796523329	3499760460.764624	2377101361.577617	4622419559.951705
Rome	ssp370	2074	Italy	21280606.718250003	18.62961003994069	2355573.5859932974	1177786.7929966487	3533360.3789898464	7528413.180833935	5535597.927084546	9521228.434585484	3537830947.7039213	2402959533.116461	4672702362.291453
Rome	ssp370	2075	Italy	21280606.718250003	18.665155980541243	2380342.660628818	1190171.330314409	3570513.990943097	7607575.143369108	5593805.252478026	9621345.03426229	3575031568.101665	2428226875.3790054	4721836260.824447
Rome	ssp370	2076	Italy	21280606.718250003	18.701347681008457	2405648.7127639693	1202824.356381985	3608473.069145933	7688453.285993115	5653274.474995757	9723632.09699251	3613038673.861556	2454041997.260723	4772035350.46246
Rome	ssp370	2077	Italy	21280606.718250003	18.738213092998414	2431780.378687958	1215890.189343979	3647670.568031759	7771970.090285918	5714683.889916894	9829256.290657071	3652285767.2108817	2480699341.408859	4823872193.013076
Rome	ssp370	2078	Italy	21280606.718250003	18.77588251034821	2458944.805386653	1229472.4026933266	3688417.208079926	7858787.5980150355	5778520.292658962	9939054.903373422	3693083961.766521	2508410221.8863564	4877757701.646748
Rome	ssp370	2079	Italy	21280606.718250003	18.81434173971175	2486892.0766638964	1243446.0383319482	3730338.1149958647	7948107.077017372	5844196.380160543	10052017.77387624	3735057908.925971	2536919695.052336	4933196122.799731
Rome	ssp370	2080	Italy	21280606.718250003	18.853181546610283	2515176.1808020803	1257588.0904010402	3772764.271203021	8038503.073842933	5910664.024885319	10166342.122802638	3777537744.641158	2565772776.9847217	4989302712.297722
Rome	ssp370	2081	Italy	21280606.718250003	18.89186752124152	2543403.9390259543	1271701.9695129772	3815105.90853886	8128718.989126436	5976999.25671135	10280438.721543584	3819932954.547786	2594568379.518997	5045297529.576684
Rome	ssp370	2082	Italy	21280606.718250003	18.930288488384125	2571448.889942619	1285724.4449713095	3857173.334913781	8218350.652255889	6042904.891365425	10393796.413148576	3862053606.549345	2623177497.298927	5100929715.799875
Rome	ssp370	2083	Italy	21280606.718250003	18.968662480471632	2599502.202201374	1299751.101100687	3899253.3033019872	8308009.038235037	6108830.175173626	10507187.901298627	3904186816.4329057	2651795144.6220865	5156578488.243778
Rome	ssp370	2084	Italy	21280606.718250003	19.00817584326663	2628540.7871451564	1314270.3935725782	3942811.180717654	8400816.355715329	6177070.849791417	10624561.861641316	3947799805.261797	2681417884.8895736	5214181725.634091
Rome	ssp370	2085	Italy	21280606.718250003	19.04967806765209	2659101.140441392	1329550.5702206958	3988651.7106619896	8498487.244850058	6248887.680037575	10748086.809664674	3993698334.735497	2712593006.1955905	5274803663.275483
Rome	ssp370	2086	Italy	21280606.718250003	19.09231659820481	2690523.370911853	1345261.6854559265	4035785.056367675	8598912.693433646	6322729.921643154	10875095.465226272	4040891315.700007	2744647342.6466966	5337135288.753394
Rome	ssp370	2087	Italy	21280606.718250003	19.134911626407963	2721989.1809703927	1360994.5904851963	4082983.771455488	8699477.42238077	6396674.57528073	11002280.269482896	4088149748.754964	2776746135.355616	5399553362.154396
Rome	ssp370	2088	Italy	21280606.718250003	19.17621360813112	2752515.855597683	1376257.9277988416	4128773.783396418	8797040.67448958	6468412.26065486	11125669.088326368	4133997696.3075633	2807886900.4950204	5460108492.120179
Rome	ssp370	2089	Italy	21280606.718250003	19.215283532153546	2781217.9971144344	1390608.9985572172	4171826.995671537	8888772.718777124	6535862.2932192	11241683.144337038	4177105381.4705744	2837166429.263988	5517044333.67724
Rome	ssp370	2090	Italy	21280606.718250003	19.25208696267009	2807494.9267516653	1403747.463375833	4211242.390127378	8972753.78589769	6597613.077866691	11347894.493930696	4216570646.081264	2863971959.326066	5569169332.836559
Rome	ssp370	2091	Italy	21280606.718250003	19.289215807305236	2833944.618451423	1416972.3092257115	4250916.92767699	9057287.000570215	6659769.853361043	11454804.147781031	4256295381.665535	2890953726.8224688	5621637036.508507
Rome	ssp370	2092	Italy	21280606.718250003	19.326360567752378	2860395.089693137	1430197.5448465687	4290592.634539628	9141822.706658844	6721928.460779004	11561716.952539911	4296021288.042074	2917936289.542561	5674106286.541603
Rome	ssp370	2093	Italy	21280606.718250003	19.363515000290167	2886843.0925487	1443421.54627435	4330264.638822981	9226350.523784569	6784081.267489786	11668619.780081935	4335743487.154583	2944916334.220875	5726570640.087895
Rome	ssp370	2094	Italy	21280606.718250003	19.40068416790662	2913278.8072095904	1456639.4036047952	4369918.210813775	9310839.06783998	6846205.196942492	11775472.938741086	4375447230.653814	2971883843.508927	5779010617.798815
Rome	ssp370	2095	Italy	21280606.718250003	19.437840414868937	2939678.2142570103	1469839.1071285051	4409517.321385464	9395211.572764684	6908243.803503832	11882179.342026584	4415096443.825764	2998814314.800862	5831378572.850559
Rome	ssp370	2096	Italy	21280606.718250003	19.475027219877656	2966074.358551858	1483037.179275929	4449111.537827271	9479573.649929984	6970274.742596621	11988872.557268754	4454740756.677531	3025741457.7051306	5883740055.648823
Rome	ssp370	2097	Italy	21280606.718250003	19.512297410866918	2992503.353024751	1496251.6765123757	4488755.029537102	9564040.7162651	7032382.879607815	12095698.552925458	4494434407.139187	3052702111.6177216	5936166702.662003
Rome	ssp370	2098	Italy	21280606.718250003	19.549691696201364	3018993.034583044	1509496.5172915217	4528489.551874554	9648701.738528144	7094633.631270792	12202769.845785804	4534219203.407867	3079724673.429904	5988713733.38512
Prague	ssp370	2024	Czech Republic	4677668.97535	10.275307315796429	251292.9637120844	125646.48185604218	376939.4455681283	803132.3120236197	590538.4647233747	1015726.1593244164	279655023.2887188	189946810.3843195	369363236.1930088
Prague	ssp370	2025	Czech Republic	4677668.97535	10.30770289864524	255332.9731923679	127666.48659618395	382999.4597884677	816044.1823226949	600032.4870020421	1032055.8776434972	284151006.4974126	193000564.470293	375301448.5243048
Prague	ssp370	2026	Czech Republic	4677668.97535	10.340621830695392	259420.77520005804	129710.38760002902	389131.1628000991	829108.7975393825	609638.8217201472	1048578.77335873	288700176.3140616	196090443.8739095	381309908.7541372
Prague	ssp370	2027	Czech Republic	4677668.97535	10.37401833750754	263535.5520087354	131767.7760043677	395303.32801313855	842259.6242199829	619308.5472206083	1065210.701219499	293279365.42971635	199200712.93481427	387358017.9244535
Prague	ssp370	2028	Czech Republic	4677668.97535	10.407795112779024	267652.4605628948	133826.2302814474	401478.6908443354	855417.2639590534	628983.2823227972	1081851.245595393	297860926.8891665	202312593.33509767	393409260.4431636
Prague	ssp370	2029	Czech Republic	4677668.97535	10.44182928665684	271751.1473843408	135875.5736921704	407626.7210764659	868516.6670402616	638615.1963531408	1098418.1377276003	302422210.0288715	205410700.329404	399433719.7282325
Prague	ssp370	2030	Czech Republic	4677668.97535	10.475998224711844	275815.3011204734	137907.6505602367	413722.9516806646	881505.7023810027	648165.957633055	1114845.4471290424	306945062.5231755	208482704.5259663	405407420.52029306
Prague	ssp370	2031	Czech Republic	4677668.97535	10.510246173610698	279846.6761925989	139923.33809629944	419770.0142888687	894389.9771115241	657639.689052568	1131140.2651706056	311431436.8053283	211529932.0531653	411332941.55738926
Prague	ssp370	2032	Czech Republic	4677668.97535	10.544727371621278	283893.7592246485	141946.87961232424	425840.638836942	907324.4544819578	667150.3341778911	1147498.5747861497	315935291.91874087	214589032.88091323	417281550.95646906
Prague	ssp370	2033	Czech Republic	4677668.97535	10.58019768456352	288128.2204499928	144064.1102249964	432192.3306749567	920857.7925581596	677101.3180574507	1164614.267058997	320647673.57518166	217789768.7533756	423505578.3968824
Prague	ssp370	2034	Czech Republic	4677668.97535	10.61699735377221	292221.8384506648	146110.9192253324	438332.75767596415	933940.9956883106	686721.3203590307	1181160.671017707	325203315.80408424	220884044.33782792	429522587.2702352
Prague	ssp370	2035	Czech Republic	4677668.97535	10.652712059129325	296105.17616504885	148052.58808252442	444157.7642475417	946352.1430234764	695847.1639878342	1196857.1220592489	329524944.5632478	223819373.69045705	435230515.4359387
Prague	ssp370	2036	Czech Republic	4677668.97535	10.686947441375391	299616.1177364456	149808.05886822278	449424.1766046403	957573.1122856626	704097.876680617	1211048.347890839	333432146.8677245	226473217.0097504	440391076.7255986
Prague	ssp370	2037	Czech Republic	4677668.97535	10.71903338760972	302637.61164550995	151318.80582275498	453956.4174682337	967229.8068190338	711198.3873669199	1223261.2262712729	336794660.23469144	228757097.6331665	444832222.8361141
Prague	ssp370	2038	Czech Republic	4677668.97535	10.748682232170983	305131.0168905353	152565.50844526765	457696.52533577767	975198.7299821384	717057.8896927281	1233339.5702716778	339569482.46435416	230641807.67953053	448497157.2490757
Prague	ssp370	2039	Czech Republic	4677668.97535	10.7766023918173	307198.28794758586	153599.14397379293	460797.43192134914	981805.7282804695	721915.9766767935	1241695.479884273	341870075.07571507	232204412.28924888	451535737.86208
Prague	ssp370	2040	Czech Republic	4677668.97535	10.803724128798706	309043.892309846	154521.946154923	463565.8384647425	987704.2798222578	726253.1469281114	1249155.4127165426	343923982.68731683	233599463.9320193	454248501.4425114
Prague	ssp370	2041	Czech Republic	4677668.97535	10.830473022305886	310864.5330229505	155432.26651147526	466296.79953439545	993523.0475413324	730531.6526039005	1256514.4424788938	345950109.1394939	234975646.10282436	456924572.1760613
Prague	ssp370	2042	Czech Republic	4677668.97535	10.856883285344454	312740.93508300505	156370.46754150253	469111.4026244762	999520.028525268	734941.197445028	1264098.859605636	348038290.41624767	236393977.04628304	459682603.786109
Prague	ssp370	2043	Czech Republic	4677668.97535	10.882800135987326	314659.6104061951	157329.80520309755	471989.4156092636	1005652.114858188	739450.0844545278	1271854.1452619743	350173516.1076662	237844261.4172407	462502770.797987
Prague	ssp370	2044	Czech Republic	4677668.97535	10.908891542706712	316731.4179184104	158365.7089592052	475097.1268775841	1012273.6116672232	744318.8321082336	1280228.3912263408	352479157.17902386	239410295.0333925	465548019.3245538
Prague	ssp370	2045	Czech Republic	4677668.97535	10.93567755958976	319003.1724738964	159501.5862369482	478504.7587108167	1019534.1392265602	749657.4553136248	1289410.823139613	355007312.22059804	241127464.2108196	468887160.23027146
Prague	ssp370	2046	Czech Republic	4677668.97535	10.962773930790853	321500.09458805324	160750.04729402662	482250.1418820522	1027514.3023033976	755525.2222818986	1299503.3823250365	357786048.24913657	243014832.58101285	472557263.9171546
Prague	ssp370	2047	Czech Republic	4677668.97535	10.990409455156328	324199.48658035655	162099.74329017827	486299.2298705094	1036141.5591108172	761868.7934638133	1310414.324757939	360790105.8213072	245055243.46774152	476524968.1747814
Prague	ssp370	2048	Czech Republic	4677668.97535	11.018400539062611	327130.084192758	163565.042096379	490695.1262891021	1045507.7490800262	768755.6978529543	1322259.8003072506	364051463.9247674	247270417.58472317	480832510.2647169
Prague	ssp370	2049	Czech Republic	4677668.97535	11.047114431194716	330322.0276710606	165161.0138355303	495483.04150656535	1055709.2004367053	776256.7650269665	1335161.63584654	367603664.5696906	249683137.279192	485524191.8600752
Prague	ssp370	2050	Czech Republic	4677668.97535	11.07564219080338	333643.07112679404	166821.53556339702	500464.6066901558	1066323.255321207	784061.2171479336	1348585.293494612	371299535.9989404	252193440.80001983	490405631.1977636
Prague	ssp370	2051	Czech Republic	4677668.97535	11.103147922650075	336974.09514228126	168487.04757114063	505461.1427133909	1076969.2080746945	791889.1235843229	1362049.292565209	375006514.4390213	254711288.4058901	495301740.4720549
Prague	ssp370	2052	Czech Republic	4677668.97535	11.129717596623047	340203.253883004	170101.626941502	510304.8808244783	1087289.599410068	799477.6466250397	1375101.552195219	378600130.6290738	257152138.29665688	500048122.9613944
Prague	ssp370	2053	Czech Republic	4677668.97535	11.155836155930778	343387.11107791326	171693.55553895663	515080.6666168385	1097465.2070049827	806959.7110330706	1387970.702977041	382143332.3361053	259558745.74780703	504727918.9243004
Prague	ssp370	2054	Czech Republic	4677668.97535	11.181887084104652	346567.6449324084	173283.8224662042	519851.4673985835	1107630.193203959	814433.9655911337	1400826.42081691	385682835.6155099	261962841.15922377	509402830.0716915
Prague	ssp370	2055	Czech Republic	4677668.97535	11.208986590103276	349847.2579989748	174923.62899948738	524770.8869984313	1118111.8365646985	822141.0562975642	1414082.6168319683	389332600.6346321	264441828.3623941	514223372.90676856
Prague	ssp370	2056	Czech Republic	4677668.97535	11.237976478194083	353266.66646009113	176633.33323004557	529899.9996901065	1129040.2660064255	830176.6661811875	1427903.8658318028	393137938.9883278	267026483.82188657	519249394.1546669
Prague	ssp370	2057	Czech Republic	4677668.97535	11.268656915080404	356798.32207367214	178399.16103683607	535197.483110478	1140327.4373474312	838476.0568731024	1442178.8178218985	397068193.2154041	269695984.42893153	524440402.0017712
Prague	ssp370	2058	Czech Republic	4677668.97535	11.30068751134754	360451.39326777885	180225.69663388943	540677.0899016387	1152002.6528838028	847060.7741792526	1456944.5315884831	401133566.534148	272457260.39614505	529809872.6720498
Prague	ssp370	2059	Czech Republic	4677668.97535	11.333654008832845	364264.9524801984	182132.4762400992	546397.4287202682	1164190.7881266968	856022.6383284371	1472358.9379250882	405377541.2742622	275339845.71771795	535415236.830703
Prague	ssp370	2060	Czech Republic	4677668.97535	11.367473279027008	368254.7864296757	184127.39321483785	552382.1796444843	1176942.2974292291	865398.7481097098	1488485.846748874	409817685.91491246	278355673.22626305	541279698.6034596
Prague	ssp370	2061	Czech Republic	4677668.97535	11.401438030154656	372372.9573523581	186186.47867617905	558559.4360285137	1190103.9716981298	875076.4497780186	1505131.4936183796	414400652.21957135	281468507.82308835	547332796.615955
Prague	ssp370	2062	Czech Republic	4677668.97535	11.43509872408275	376693.1802475055	188346.59012375277	565039.7703712266	1203911.4040710172	885228.973581606	1522593.8345605538	419208474.9954562	284734069.05074924	553682880.940066
Prague	ssp370	2063	Czech Republic	4677668.97535	11.468892770682965	381284.3386150028	190642.1693075014	571926.5079224698	1218584.7462135323	896018.1957452154	1541151.2966819615	424317812.24556416	288204424.4279658	560431200.0630543
Prague	ssp370	2064	Czech Republic	4677668.97535	11.50361460684058	386151.65698644094	193075.82849322047	579227.485479636	1234140.6957286482	907456.3939181096	1560824.9975393384	429734478.16573787	291883523.0629758	567585433.268396
Prague	ssp370	2065	Czech Republic	4677668.97535	11.539771187803945	391188.0788006426	195594.0394003213	586782.1182009358	1250237.0998468285	919291.9851814748	1581182.2145123484	435339333.30746585	295690443.2617206	574988223.3531123
Prague	ssp370	2066	Czech Republic	4677668.97535	11.576907730954568	396194.19164085697	198097.09582042848	594291.287461257	1266236.636484166	931056.3503559844	1601416.9226124743	440910458.66742885	299474453.575326	582346463.7594278
Prague	ssp370	2067	Czech Republic	4677668.97535	11.6145501919879	401050.7132475704	200525.3566237852	601576.0698713239	1281758.079539215	942469.1761317614	1621046.9829468091	446315109.2512188	303145391.1739426	589484827.3283861
Prague	ssp370	2068	Czech Republic	4677668.97535	11.651511069475102	405722.70283612	202861.35141806	608584.0542541539	1296689.758264231	953448.3516648568	1639931.1648637168	451514400.6992921	306676845.0888654	596351956.309612
Prague	ssp370	2069	Czech Republic	4677668.97535	11.687607754369608	410216.05728716135	205108.02864358068	615324.0859307155	1311050.5190897582	964007.734624804	1658093.3035548402	456514895.4409224	310073272.6421653	602956518.2395756
Prague	ssp370	2070	Czech Republic	4677668.97535	11.724015044046324	414586.4250922746	207293.2125461373	621879.6376383827	1325018.2145948897	974278.0989668132	1675758.3302230996	461378522.7079343	313376737.3016002	609380308.1141678
Prague	ssp370	2071	Czech Republic	4677668.97535	11.762106626802453	419086.2476218352	209543.1238109176	628629.3714327234	1339399.647399374	984852.6819112884	1693946.612887596	466386215.54465824	316778053.9328348	615994377.156381
Prague	ssp370	2072	Czech Republic	4677668.97535	11.802778046179478	423856.494957381	211928.2474786905	635784.7424360382	1354645.357883771	996062.763149824	1713227.952617853	471694854.55312186	320383778.7121798	623005930.3939636
Prague	ssp370	2073	Czech Republic	4677668.97535	11.845143332446764	428790.5700339255	214395.28501696276	643185.8550508533	1370414.6618284043	1007657.8395796928	1733171.4840772522	477185811.64183694	324113337.2686202	630258286.0149406
Prague	ssp370	2074	Czech Republic	4677668.97535	11.887669403204448	433816.7115668697	216908.35578343485	650725.0673502681	1386478.2101676776	1019469.2721821232	1753487.148153408	482779226.2233107	327912486.82943714	637645965.6170728
Prague	ssp370	2075	Czech Republic	4677668.97535	11.929898079237592	438858.9118319555	219429.4559159777	658288.3677479097	1402593.0822149334	1031318.442805077	1773867.72162492	488390511.99801296	331723774.83180344	645057249.1641235
Prague	ssp370	2076	Czech Republic	4677668.97535	11.971549124539797	443810.6207395042	221905.3103697521	665715.9311092177	1418418.743883443	1042954.958737818	1793882.5290291717	493901093.15158427	335466662.412276	652335523.8907974
Prague	ssp370	2077	Czech Republic	4677668.97535	12.011516525994638	448544.4716989106	224272.2358494553	672816.7075483515	1433548.1315496864	1054079.508492411	1813016.754607065	499169227.92441016	339044875.97341824	659293579.8752903
Prague	ssp370	2078	Czech Republic	4677668.97535	12.04980984080449	453054.8111709861	226527.40558549305	679582.216756466	1447963.1765024755	1064678.8062517885	1831247.546753288	504188624.6933146	342454142.129614	665923107.2569153
Prague	ssp370	2079	Czech Republic	4677668.97535	12.086822935547907	457449.6183861384	228724.8091930692	686174.4275791758	1462008.9803620807	1075006.6032073658	1849011.3575168827	509079449.7126448	345776080.0002316	672382819.4249427
Prague	ssp370	2080	Czech Republic	4677668.97535	12.123698223236158	462043.0206010327	231021.51030051635	693064.530901527	1476689.4938409023	1085801.098412397	1867577.8892694332	514191284.06090254	349248131.45220333	679134436.6694897
Prague	ssp370	2081	Czech Republic	4677668.97535	12.161318195984467	466963.4424519556	233481.7212259778	700445.1636778639	1492415.1620763692	1097364.0897620202	1887466.2343909163	519667046.9592213	352967369.8364332	686366724.08191
Prague	ssp370	2082	Czech Republic	4677668.97535	12.198964685861627	471965.9223041445	235982.96115207227	707948.8834561849	1508403.087684023	1109119.9174147353	1907686.2579535127	525234129.2957302	356748634.0545193	693719624.5368677
Prague	ssp370	2083	Czech Republic	4677668.97535	12.23586170578944	476865.2277269908	238432.61386349535	715297.841590454	1524061.2678154744	1120633.2851584065	1927489.2504726567	530686392.4705004	360451910.9963864	700920873.9445106
Prague	ssp370	2084	Czech Republic	4677668.97535	12.27222686497987	481619.8119662865	240809.90598314325	722429.7179493923	1539256.9190442336	1131806.5581207385	1946707.2799678564	535977600.5748913	364045796.3866283	707909404.7630136
Prague	ssp370	2085	Czech Republic	4677668.97535	12.308204636844447	486315.3903932546	243157.6951966273	729473.0855898602	1554263.9876968171	1142841.1674241065	1965686.8079696563	541203143.204295	367595080.5844	714811205.8240921
Prague	ssp370	2086	Czech Republic	4677668.97535	12.343618311949314	490926.78812529496	245463.39406264748	736390.1821879153	1569002.014848424	1153677.952094416	1984326.0776025928	546335004.1251013	371080734.4510097	721589273.7990904
Prague	ssp370	2087	Czech Republic	4677668.97535	12.379280644977714	495536.1961522724	247768.0980761362	743304.2942283767	1583733.6829026386	1164510.0609578043	2002957.3048476048	551464650.7737284	374564884.3434319	728364417.2039231
Prague	ssp370	2088	Czech Republic	4677668.97535	12.416061259702056	500431.41832728486	250215.70916364243	750647.1274908795	1599378.812973983	1176013.8330690663	2022743.7928789847	556912369.8468542	378265074.8482883	735559664.8453182
Prague	ssp370	2089	Czech Republic	4677668.97535	12.454513291853845	505843.3408066432	252921.6704033216	758765.0112099263	1616675.3172180094	1188731.850895559	2044618.7835405637	562935106.3558543	382355827.7202262	743514384.9913737
Prague	ssp370	2090	Czech Republic	4677668.97535	12.49430313376918	511916.5187249332	255958.2593624666	767874.778087373	1636085.193844894	1203003.8190035631	2069166.5686863663	569693730.5810982	386946408.998096	752441052.1639928
Prague	ssp370	2091	Czech Republic	4677668.97535	12.53425974743832	517837.54384251946	258918.77192125973	776756.3157637455	1655008.7901207265	1216918.228029913	2093099.3522116533	576283029.3529063	391421981.3288142	761144077.3768965
Prague	ssp370	2092	Czech Republic	4677668.97535	12.573944956310209	523689.0023276192	261844.5011638096	785533.5034914054	1673710.0514391286	1230669.1554699086	2116750.9474084773	582794909.8876944	395844969.7759395	769744849.9993554
Prague	ssp370	2093	Czech Republic	4677668.97535	12.613437309988525	529523.7313322588	264761.8656661294	794285.5969983146	1692357.8453378752	1244380.768630746	2140334.922045115	589288172.7772037	400255312.77760345	778321032.7766792
Prague	ssp370	2094	Czech Republic	4677668.97535	12.652832259315332	535372.16344732	267686.08172366	803058.245170995	1711049.4343778244	1258124.5841012143	2163974.284654448	595796685.3721355	404676013.65840137	786917357.0859019
Prague	ssp370	2095	Czech Republic	4677668.97535	12.692193268064358	541242.6769785873	270621.33848929364	811864.0154679199	1729811.5956236878	1271920.290899819	2187702.900347911	602329771.5917981	409113405.3948085	795546137.7887653
Prague	ssp370	2096	Czech Republic	4677668.97535	12.731620221073046	547138.9894696936	273569.4947348468	820708.4842046051	1748656.2103453008	1285776.62525397	2211535.7954368195	608891568.5584311	413570297.9960802	804212839.1206958
Prague	ssp370	2097	Czech Republic	4677668.97535	12.771203834068292	553063.0615471427	276531.53077357134	829594.5923209103	1767589.5447050885	1299698.1946360276	2235480.894774187	615484258.1838559	418048173.4565317	812920342.910785
Prague	ssp370	2098	Czech Republic	4677668.97535	12.811030540730188	559008.7667864182	279504.3833932091	838513.1501794979	1786592.0186493616	1313670.601948184	2259513.435351096	622101022.5872717	422542400.9469875	821659644.2275321
Paris	ssp370	2024	France	25722812.46525	12.389934977610666	1901494.31343538	950747.15671769	2852241.470153097	6077175.825739558	4468511.636572032	7685840.014906408	2782296990.2710485	1889787040.5799096	3674806939.961426
Paris	ssp370	2025	France	25722812.46525	12.418225583506713	1927183.854646206	963591.927323103	2890775.781968542	6159279.599449922	4528882.058417954	7789677.140480618	2819886339.17792	1915318414.3607843	3724454263.995853
Paris	ssp370	2026	France	25722812.46525	12.447152264315855	1953463.851949038	976731.925974519	2930195.77792356	6243270.470829838	4590640.052079957	7895900.88957744	2858339652.913589	1941436608.8665476	3775242696.9600673
Paris	ssp370	2027	France	25722812.46525	12.476638123001395	1980243.7350353096	990121.8675176548	2970365.6025529536	6328858.977173616	4653572.7773325415	8004145.177012808	2897524407.547805	1968051611.4188	3826997203.676677
Paris	ssp370	2028	France	25722812.46525	12.506605370769318	2007421.3239979837	1003710.6619989916	3011131.985997037	6415718.551498376	4717440.111395447	8113996.99160132	2937291091.8022294	1995061871.219671	3879520312.385081
Paris	ssp370	2029	France	25722812.46525	12.536915020731922	2034861.120004016	1017430.560002008	3052291.6800058787	6503416.139533824	4781923.63200924	8224908.647057043	2977441441.6097283	2022332723.6864176	3932550159.532661
Paris	ssp370	2030	France	25722812.46525	12.567380040061296	2062375.5512659643	1031187.775632982	3093563.32689884	6591352.261846814	4846582.545474651	8336121.978217552	3017700998.921114	2049677751.8888729	3985724245.952952
Paris	ssp370	2031	France	25722812.46525	12.597822237850476	2089801.414268168	1044900.7071340838	3134702.1214021835	6679005.320002066	4911033.323530029	8446977.31647282	3057830961.7338104	2076934757.1358328	4038727166.331449
Paris	ssp370	2032	France	25722812.46525	12.628182476771329	2117118.613549975	1058559.3067749876	3175677.9203248853	6766311.088906653	4975228.74184225	8557393.435969813	3097801926.0471754	2104083767.691856	4091520084.402164
Paris	ssp370	2033	France	25722812.46525	12.659081303200448	2145003.709218538	1072501.854609269	3217505.563827733	6855431.854663407	5040758.71666337	8670104.992662158	3138603845.4659853	2131797178.164591	4145410512.767008
Paris	ssp370	2034	France	25722812.46525	12.69304364722398	2174797.243900629	1087398.6219503146	3262195.8658508654	6950651.991507339	5110773.523166314	8790530.459847135	3182198223.4716167	2161407277.620282	4202989169.3226233
Paris	ssp370	2035	France	25722812.46525	12.727620618557449	2204747.894060096	1102373.947030048	3307121.841090086	7046374.269416993	5181157.55104103	8911590.9877917	3226022495.364824	2191173525.212207	4260871465.517142
Paris	ssp370	2036	France	25722812.46525	12.76232183434326	2234121.1076510265	1117060.5538255132	3351181.661476469	7140251.060053583	5250184.602979741	9030317.517126216	3269001852.805561	2220365891.443388	4317637814.167385
Paris	ssp370	2037	France	25722812.46525	12.796001262132766	2261785.982419143	1130892.9912095717	3392678.973628605	7228667.999812552	5315197.058684794	9142138.940938937	3309481541.46923	2247860436.889387	4371102646.048651
Paris	ssp370	2038	France	25722812.46525	12.827040077919264	2286423.2906191675	1143211.6453095835	3429634.935928684	7307408.836819784	5373094.732954864	9241722.940683477	3345531246.150935	2272346056.132232	4418716436.169271
Paris	ssp370	2039	France	25722812.46525	12.855335425633704	2307874.642643793	1153937.3213218965	3461811.963965612	7375967.35789057	5423505.410212772	9328429.30556701	3376919208.6358438	2293665334.7504325	4460173082.5208845
Paris	ssp370	2040	France	25722812.46525	12.881631305152135	2327104.5544833024	1163552.2772416512	3490656.831724889	7437426.156129558	5468695.703035636	9406156.609222306	3405056724.1973267	2312776850.324795	4497336598.069362
Paris	ssp370	2041	France	25722812.46525	12.906805142772065	2345465.440493872	1172732.720246936	3518198.160740752	7496107.547819386	5511843.7851604605	9480371.310477171	3431922667.221682	2331024690.5582623	4532820643.884668
Paris	ssp370	2042	France	25722812.46525	12.931115185369238	2363460.622778963	1181730.3113894814	3545190.9341683937	7553620.150402557	5554132.463530409	9553107.837273397	3458253506.686945	2348909078.6602345	4567597934.713195
Paris	ssp370	2043	France	25722812.46525	12.95447554389061	2381170.5827630428	1190585.2913815214	3571755.874144523	7610221.182511663	5595750.869493036	9624691.495529102	3484167004.304744	2366510000.5407867	4601824008.0683365
Paris	ssp370	2044	France	25722812.46525	12.977443435766602	2399506.1209551566	1199753.0604775783	3599259.181432651	7668821.562573643	5638839.384244458	9698803.740901558	3510995857.9944224	2384732649.0192475	4637259066.969221
Paris	ssp370	2045	France	25722812.46525	13.000197562985004	2418831.813728861	1209415.9068644308	3628247.720593223	7730586.476678383	5684254.762262634	9776918.191092853	3539273521.75564	2403939355.816058	4674607687.694859
Paris	ssp370	2046	France	25722812.46525	13.022534339237213	2439093.6286381828	1219546.8143190914	3658640.442957245	7795343.237128577	5731870.027299615	9858816.44695644	3568920934.446461	2424076421.156596	4713765447.735955
Paris	ssp370	2047	France	25722812.46525	13.04440658399458	2459969.836334094	1229984.918167047	3689954.754501082	7862063.596924712	5780929.115384961	9943198.078463212	3599467336.520993	2444824096.540856	4754110576.500706
Paris	ssp370	2048	France	25722812.46525	13.06548115452818	2481067.2698113937	1240533.6349056968	3721600.904717024	7929490.99431817	5830508.084056633	10028473.904578457	3630337439.708544	2465791635.6458526	4794883243.770851
Paris	ssp370	2049	France	25722812.46525	13.08567687464136	2501746.7500230893	1250873.375011545	3752620.125034562	7995582.613074739	5879104.862554103	10112060.363594156	3660595986.971525	2486343794.773465	4834848179.169181
Paris	ssp370	2050	France	25722812.46525	13.104468836214982	2521193.3967789942	1260596.6983894971	3781790.095168429	8057734.09610662	5924804.4824304925	10190663.709781537	3689050632.540288	2505670710.8532963	4872430554.226907
Paris	ssp370	2051	France	25722812.46525	13.12136223280808	2538755.359526407	1269377.6797632035	3808133.039289555	8113862.129047383	5966075.094886903	10261649.163206585	3714747578.226704	2523124546.6984606	4906370609.754597
Paris	ssp370	2052	France	25722812.46525	13.13777353625017	2555445.566382118	1277722.783191059	3833168.349573109	8167204.030158184	6005297.080997817	10329110.979317352	3739168956.7044272	2539711993.948566	4938625919.459894
Paris	ssp370	2053	France	25722812.46525	13.15524638657888	2572574.987377818	1286287.493688909	3858862.48106665	8221949.659660441	6045551.220337705	10398348.098981911	3764233000.359294	2556735951.149799	4971730049.56839
Paris	ssp370	2054	France	25722812.46525	13.173520636449949	2589554.362635045	1294777.1813175224	3884331.543952536	8276215.742982633	6085452.752192269	10466978.733771771	3789077494.68206	2573610786.4262447	5004544202.937514
Paris	ssp370	2055	France	25722812.46525	13.192620826217592	2606084.0777999745	1303042.0388999872	3909126.116699919	8329044.71264972	6124297.582829788	10533791.842468385	3813264039.142649	2590038730.113709	5036489348.171163
Paris	ssp370	2056	France	25722812.46525	13.212972919936105	2622843.11958453	1311421.559792265	3934264.679376721	8382606.610193122	6163681.331023468	10601531.889361514	3837786137.992717	2606694588.484238	5068877687.500827
Paris	ssp370	2057	France	25722812.46525	13.23408928756611	2639999.7138812635	1319999.8569406318	3959999.570821835	8437439.085565485	6203999.327620811	10670878.843508909	3862889942.0577006	2623745551.6837497	5102034332.431232
Paris	ssp370	2058	France	25722812.46525	13.255403456774236	2657367.321979027	1328683.6609895134	3986050.982968445	8492945.961045897	6244813.206650548	10741078.715439972	3888302504.9021854	2641006229.4975567	5135598780.30639
Paris	ssp370	2059	France	25722812.46525	13.277230316240162	2675608.86190052	1337804.43095026	4013413.292850684	8551245.922634989	6287680.825466026	10814811.019802734	3914993818.81399	2659135458.441486	5170852179.18614
Paris	ssp370	2060	France	25722812.46525	13.300200979303286	2695367.470466577	1347683.7352332887	4043051.205699813	8614394.43561214	6334113.555596278	10894675.315626731	3943904931.909029	2678772415.6199656	5209037448.1977415
Paris	ssp370	2061	France	25722812.46525	13.32488445611114	2717114.013893005	1358557.0069465025	4075671.020839439	8683896.388403002	6385217.932648416	10982574.844156325	3975724823.189626	2700385068.1818404	5251064578.197036
Paris	ssp370	2062	France	25722812.46525	13.351830560977486	2741753.7897554925	1370876.8948777462	4112630.6846331703	8762645.112059511	6443121.405925257	11082168.818192566	4011778138.594663	2724873139.89404	5298683137.294893
Paris	ssp370	2063	France	25722812.46525	13.380675262079704	2769127.8114060163	1384563.9057030082	4153691.717108963	8850132.485254597	6507450.3568039965	11192814.61370394	4051832246.309708	2752078622.970277	5351585869.648737
Paris	ssp370	2064	France	25722812.46525	13.410944607798363	2798873.5297415517	1399436.7648707756	4198310.294612267	8945199.801054964	6577352.794892514	11313046.807216194	4095356658.669852	2781641200.478953	5409072116.860338
Paris	ssp370	2065	France	25722812.46525	13.441345236069957	2829342.430344092	1414671.215172046	4244013.64551608	9042578.407380674	6648954.711308482	11436202.103451658	4139939242.92705	2811922507.7079816	5467955978.145702
Paris	ssp370	2066	France	25722812.46525	13.470966319446774	2859013.3315110165	1429506.6657555082	4288519.997266473	9137406.607510176	6718681.329050775	11556131.88596842	4183354181.605599	2841410728.688404	5525297634.52237
Paris	ssp370	2067	France	25722812.46525	13.500559265956484	2887812.567971653	1443906.2839858264	4331718.851957404	9229448.967238342	6786359.534733226	11672538.399742229	4225493686.49938	2870032651.697782	5580954721.300538
Paris	ssp370	2068	France	25722812.46525	13.531122657802396	2916209.957072661	1458104.9785363304	4374314.935608945	9320207.022805162	6853093.399120656	11787320.646488566	4267045201.8886914	2898255201.473627	5635835202.303264
Paris	ssp370	2069	France	25722812.46525	13.56248243818573	2944116.585021555	1472058.2925107777	4416174.877532271	9409396.605729824	6918673.974800557	11900119.236658031	4307878627.685548	2925990011.655024	5689767243.715614
Paris	ssp370	2070	France	25722812.46525	13.594298773035415	2971312.118498367	1485656.0592491834	4456968.177747505	9496313.53072172	6982583.478471057	12010043.582971346	4347671568.64081	2953018105.487851	5742325031.793405
Paris	ssp370	2071	France	25722812.46525	13.625994170927545	2997963.362059501	1498981.6810297505	4496945.043089171	9581490.905143222	7045213.900839615	12117767.909445085	4386668095.85795	2979505260.53277	5793830931.18262
Paris	ssp370	2072	France	25722812.46525	13.656936677000887	3024175.6288544955	1512087.8144272475	4536263.443281719	9665265.309820244	7106812.72780803	12223717.891830998	4425022305.2272	3005556141.5391207	5844488468.914934
Paris	ssp370	2073	France	25722812.46525	13.687032727176328	3050051.5717910863	1525025.7858955432	4575077.357686652	9747964.82344525	7167621.193709007	12328308.45318055	4462884400.130248	3031272769.3927164	5894496030.86737
Paris	ssp370	2074	France	25722812.46525	13.717031697709636	3076483.76661325	1538241.883306625	4614725.64991969	9832442.118096665	7229736.851540832	12435147.384651322	4501560411.717615	3057542224.3555	5945578599.079258
Paris	ssp370	2075	France	25722812.46525	13.747664864531524	3103716.880815997	1551858.4404079984	4655575.321223847	9919479.15108874	7293734.669917318	12545223.63225906	4541408341.394154	3084607667.534271	5998209015.253629
Paris	ssp370	2076	France	25722812.46525	13.778880470971298	3131266.4566788683	1565633.228339434	4696899.68501822	10007527.595546637	7358476.173195082	12656579.017896865	4581719322.849545	3111987623.956615	6051451021.742261
Paris	ssp370	2077	France	25722812.46525	13.810057479210618	3158600.50952434	1579300.2547621697	4737900.764286415	10094887.228440622	7422711.197381951	12767063.259498157	4621714947.567724	3139153384.3109207	6104276510.824256
Paris	ssp370	2078	France	25722812.46525	13.841228560454384	3185902.9300806997	1592951.4650403496	4778854.395120966	10182145.7645389	7486871.885689374	12877419.643387124	4661664287.412917	3166287707.132337	6157040867.693104
Paris	ssp370	2079	France	25722812.46525	13.87250358469199	3213717.8645910365	1606858.9322955182	4820576.796886509	10271042.295233982	7552236.981788753	12989847.60867785	4702363545.899199	3193931388.4207067	6210795703.377383
Paris	ssp370	2080	France	25722812.46525	13.904304379328568	3243138.7910662605	1621569.3955331305	4864708.186599307	10365071.576248726	7621376.159005492	13108766.993490662	4745412717.597778	3223171173.773648	6267654261.421619
Paris	ssp370	2081	France	25722812.46525	13.937298673362628	3274430.737419871	1637215.3687099356	4911646.106129724	10465080.636794852	7694912.232936461	13235249.04065193	4791199595.6043005	3254270459.3595843	6328128731.848732
Paris	ssp370	2082	France	25722812.46525	13.972227411285957	3307631.4441988994	1653815.7220994495	4961447.166298264	10571190.095660605	7772933.893867157	13369446.29745274	4839779402.492738	3287266753.361501	6392292051.623698
Paris	ssp370	2083	France	25722812.46525	14.008928987091464	3342075.4951518066	1671037.7475759033	5013113.242727608	10681273.2825061	7853877.413606499	13508669.1514044	4890178490.526761	3321498736.4160705	6458858244.63718
Paris	ssp370	2084	France	25722812.46525	14.047422916783256	3377627.861932891	1688813.9309664457	5066441.792899249	10794898.646738464	7937425.47554207	13652371.817933545	4942199284.064312	3356832211.5309486	6527566356.597391
Paris	ssp370	2085	France	25722812.46525	14.087091979850896	3413731.3671688293	1706865.683584415	5120597.050753169	10910285.44947253	8022268.712846546	13798302.186097223	4995026512.232436	3392713431.807204	6597339592.657352
Paris	ssp370	2086	France	25722812.46525	14.126220971419365	3448834.877654624	1724417.438827312	5173252.316481916	11022476.268985195	8104761.962488184	13940190.575480822	5046390532.036511	3427600814.181298	6665180249.891458
Paris	ssp370	2087	France	25722812.46525	14.164158441362426	3482931.8130215425	1741465.9065107713	5224397.719532238	11131450.074417818	8184889.760600403	14078010.388233854	5096281714.975396	3461487818.7989573	6731075611.151422
Paris	ssp370	2088	France	25722812.46525	14.200492645573863	3516358.812069786	1758179.406034893	5274538.218104604	11238282.763376003	8263443.208363659	14213122.318386689	5145192636.343172	3494709011.81568	6795676260.870396
Paris	ssp370	2089	France	25722812.46525	14.23499573937751	3549245.522806506	1774622.761403253	5323868.284209782	11343388.690890534	8340726.978595157	14346050.403184611	5193312999.184326	3527393243.011421	6859232755.35678
Paris	ssp370	2090	France	25722812.46525	14.26689010108229	3581458.125424969	1790729.0627124847	5372187.188137388	11446340.168859135	8416426.594748462	14476253.74296857	5240446996.210084	3559407516.491736	6921486475.927932
Paris	ssp370	2091	France	25722812.46525	14.300232247947005	3614830.397218951	1807415.1986094755	5422245.595828456	11552997.949513009	8494851.433464302	14611144.465560157	5289277839.78135	3592574319.203477	6985981360.359
Paris	ssp370	2092	France	25722812.46525	14.33394250724254	3648517.5082984287	1824258.7541492144	5472776.262447816	11660661.956522752	8574016.144501243	14747307.768542953	5338569361.247159	3626054022.772716	7051084699.721062
Paris	ssp370	2093	France	25722812.46525	14.36760335954806	3682213.706748605	1841106.8533743024	5523320.560122346	11768355.006768256	8653202.210858406	14883507.802676825	5387874179.498559	3659542757.762475	7116205601.23441
Paris	ssp370	2094	France	25722812.46525	14.401082407523488	3715838.3045304473	1857919.152265224	5573757.456796247	11875819.22128217	8732220.015646942	15019418.426913723	5437074230.504972	3692960332.922001	7181188128.088736
Paris	ssp370	2095	France	25722812.46525	14.43428556451858	3749319.764005844	1874659.8820029215	5623979.6460085	11982825.965763817	8810901.445413547	15154750.486112067	5486064839.243226	3726235651.058986	7245894027.42629
Paris	ssp370	2096	France	25722812.46525	14.46723275307657	3782664.766451684	1891332.383225842	5673997.149677916	12089396.59358078	8889262.201162394	15289530.985999856	5534855781.867335	3759375352.3169994	7310336211.418127
Paris	ssp370	2097	France	25722812.46525	14.499932507144983	3815844.552605348	1907922.2763026736	5723766.8289093375	12195439.19012963	8967234.698622549	15423643.681635354	5583404977.361959	3792350854.499397	7374459100.223711
Paris	ssp370	2098	France	25722812.46525	14.532512605719733	3848940.988595823	1924470.4942979116	5773411.482892536	12301215.39955156	9045011.323200256	15557419.475904437	5631832213.557902	3825243519.694325	7438420907.418364
Oslo	ssp370	2024	Norway	2265279.93225	5.005892137646925	99203.1754717216	49601.587735860805	148804.76320752766	317053.34880756214	233127.46235854545	400979.23525662906	196170119.06612504	133242335.40001482	259097902.73220745
Oslo	ssp370	2025	Norway	2265279.93225	5.038375817630693	101434.38161925907	50717.19080962954	152151.57242887912	324184.2836551861	238370.79680532188	409997.7705050412	200582235.6495262	136239125.73907802	264925345.5599278
Oslo	ssp370	2026	Norway	2265279.93225	5.071493894532245	103701.9115795588	51850.95578977941	155552.86736935153	331431.3094082753	243699.49221203243	419163.1266045981	205066181.0493135	139284703.5249045	270847658.57366264
Oslo	ssp370	2027	Norway	2265279.93225	5.105056354757132	105999.23251432256	52999.61625716128	158998.84877148803	338773.54711583426	249098.19640868655	428448.8978229712	209609036.8516668	142370294.33445153	276847779.3689305
Oslo	ssp370	2028	Norway	2265279.93225	5.138869738401076	108316.92768445246	54158.46384222623	162475.39152668833	346180.9008795561	254544.7800585125	437817.0217006096	214192181.85002103	145483250.30330026	282901113.39679
Oslo	ssp370	2029	Norway	2265279.93225	5.172813623304359	110646.48752434416	55323.24376217208	165969.73128651717	353626.17412786226	260019.2456822544	447233.1025734295	218798788.73521903	148612142.01512802	288985435.45535004
Oslo	ssp370	2030	Norway	2265279.93225	5.206817526105858	112975.48588619364	56487.74294309682	169463.22882929104	361069.65289232257	265492.39183259907	456646.91395203024	223404285.32115743	151740279.59137052	295068291.05098075
Oslo	ssp370	2031	Norway	2265279.93225	5.240826351300152	115290.34175663065	57645.17087831532	172935.5126349449	368467.93225423584	270932.3031281232	466003.5613803288	227981815.7234372	154849422.02380356	301114209.4231073
Oslo	ssp370	2032	Norway	2265279.93225	5.2749937647451	117580.92290617034	58790.46145308517	176371.38435925503	375788.62960816745	276315.1688295432	475262.0903867695	232511343.8831884	157925960.45452207	307096727.3118915
Oslo	ssp370	2033	Norway	2265279.93225	5.310549643093093	119879.90068930316	59939.95034465158	179819.8510339545	383136.1626030569	281717.7666199035	484554.5585861914	237057476.03372723	161013776.6196866	313101175.4478042
Oslo	ssp370	2034	Norway	2265279.93225	5.35114352046524	122484.0490409552	61242.02452047759	183726.0735614317	391459.02073493786	287837.51524628693	495080.5262235686	242207070.1851266	164511475.22109073	319902665.1491992
Oslo	ssp370	2035	Norway	2265279.93225	5.393624669321636	125230.95551629971	62615.47775814986	187846.43327444795	400238.1338301352	294292.74546334456	506183.5221969074	247638962.5390712	168200915.9286068	327077009.1495707
Oslo	ssp370	2036	Norway	2265279.93225	5.436756734979344	128043.33529880234	64021.66764940117	192065.00294820376	409226.4996150177	300901.8379522252	517551.1612777836	253200325.6120693	171978295.5182288	334422355.7059499
Oslo	ssp370	2037	Norway	2265279.93225	5.478800345479539	130775.4566318594	65387.72831592969	196163.18494778947	417958.3593954696	307322.32308491063	528594.3957060049	258602980.9672092	175647877.92102757	341558084.0134278
Oslo	ssp370	2038	Norway	2265279.93225	5.517925468365804	133258.64288306874	66629.32144153437	199887.9643246012	425894.6226543298	313157.8107752511	538631.4345333898	263513377.63794625	178983109.21549866	348043646.0604309
Oslo	ssp370	2039	Norway	2265279.93225	5.552406119942714	135370.7356662489	67685.36783312444	203056.10349937133	432644.8711893735	318121.2288157242	547168.513563002	267689952.5387488	181819915.3325834	353559989.7449502
Oslo	ssp370	2040	Norway	2265279.93225	5.582011128841578	137176.28740795577	68588.14370397788	205764.43111193244	438415.4145558694	322364.2754087351	554466.5537029827	271260355.3859011	184244998.2959737	358275712.47586465
Oslo	ssp370	2041	Norway	2265279.93225	5.60800136682806	138769.5126949766	69384.7563474883	208154.2690424641	443507.3625731877	326108.35483323474	560906.3703131211	274410891.5735583	186384900.1393538	362436883.0077999
Oslo	ssp370	2042	Norway	2265279.93225	5.631586342614694	140170.67355372204	70085.33677686102	210256.0103305812	447985.472677737	329401.0828512862	566569.8625041689	277181628.4091856	188266835.31131208	366096421.5070956
Oslo	ssp370	2043	Norway	2265279.93225	5.653123031092919	141385.02047736078	70692.51023868039	212077.53071603808	451866.5254456855	332254.7981218367	571478.2527695165	279582948.52283025	189897855.8842121	369268041.1614878
Oslo	ssp370	2044	Norway	2265279.93225	5.673376045207041	142463.90389353852	71231.95194676926	213695.8558403043	455314.636843788	334790.1741498533	575839.0995377048	281716395.23160475	191346931.93759733	372085858.5256496
Oslo	ssp370	2045	Norway	2265279.93225	5.692744645610669	143493.31267231898	71746.65633615949	215239.96900847615	458604.627300772	337209.28477998835	579999.9698215395	283752007.9198165	192729557.33354777	374774458.50612456
Oslo	ssp370	2046	Norway	2265279.93225	5.71147313854443	144553.5283783135	72276.76418915675	216830.2925674678	461993.0766971306	339700.7916890757	584285.3617051684	285848540.01459867	194153560.30545595	377543519.7237794
Oslo	ssp370	2047	Norway	2265279.93225	5.729735725624716	145669.5317636455	72834.76588182275	218504.2976454661	465559.8235166517	342323.3996446058	588796.2473886801	288055389.9056204	195652493.14373368	380458286.6675453
Oslo	ssp370	2048	Norway	2265279.93225	5.747479168548416	146870.40578326082	73435.20289163041	220305.608674889	469397.816883343	345145.4535907033	593650.1801759658	290430067.9165931	197265417.9128644	383594717.9203616
Oslo	ssp370	2049	Norway	2265279.93225	5.765980552134103	148233.60220894017	74116.80110447008	222350.4033134064	473754.5926598124	348348.96519104845	599160.2201285596	293125731.6780053	199096362.078742	387155101.2773073
Oslo	ssp370	2050	Norway	2265279.93225	5.785937182694317	149774.53599112824	74887.26799556412	224661.80398669283	478679.41702769016	351970.15957919456	605388.6744761661	296172863.6078807	201166029.8576144	391179697.3581873
Oslo	ssp370	2051	Norway	2265279.93225	5.8075706675345735	151458.24087046462	75729.12043523231	227187.36130569488	484060.5378220503	355926.8660456281	612194.2095984442	299502319.39476347	203427457.16758025	395577181.6219843
Oslo	ssp370	2052	Norway	2265279.93225	5.831832947019444	153269.6795238206	76634.8397619103	229904.5192857264	489849.895758177	360183.7468810211	619516.0446353023	303084363.3628128	205860446.99335477	400308279.7323099
Oslo	ssp370	2053	Norway	2265279.93225	5.858364925137293	155205.34529643273	77602.67264821636	232808.01794465547	496036.28356745234	364732.56144666014	627340.0056882221	306912061.2492999	208460289.45676732	405363833.0418786
Oslo	ssp370	2054	Norway	2265279.93225	5.886083984944504	157211.4358184039	78605.71790920195	235817.1537276005	502447.7488756531	369446.8741732878	635448.6235780058	310879021.124135	211154721.2115979	410603321.0367053
Oslo	ssp370	2055	Norway	2265279.93225	5.914492486372062	159281.57702577353	79640.78851288676	238922.36553866428	509063.9201744196	374311.7060106111	643816.1343382103	314972638.54316217	213935181.0886776	416010095.9976733
Oslo	ssp370	2056	Norway	2265279.93225	5.943375366922538	161430.32856132393	80715.16428066196	242145.4928419808	515931.3300820385	379361.2721191499	652501.3880448889	319221704.5893539	216821224.5185292	421622184.660218
Oslo	ssp370	2057	Norway	2265279.93225	5.972160227236671	163615.51976831525	81807.75988415763	245423.27965246813	522915.20117958216	384496.4714555836	661333.9309035558	323542828.55761546	219756211.00793228	427329446.1073256
Oslo	ssp370	2058	Norway	2265279.93225	6.000829311105101	165774.66320487892	82887.33160243946	248661.9948073164	529815.8236028391	389570.4585315047	670061.1886741408	327812444.1522522	222656212.0672085	432968676.2373295
Oslo	ssp370	2059	Norway	2265279.93225	6.029363305680048	167815.57235315593	83907.78617657797	251723.3585297337	536338.569240728	394366.59502995823	678310.5434514779	331848256.4003667	225397409.614188	438299103.18657935
Oslo	ssp370	2060	Norway	2265279.93225	6.058205528818269	169712.7140633515	84856.35703167575	254569.07109502444	542401.8341465136	398824.8780489173	685978.790244093	335599774.5690584	227945509.41894752	443254039.71920776
Oslo	ssp370	2061	Norway	2265279.93225	6.087270318223292	171530.04262231555	85765.02131115778	257295.06393347075	548210.0162209608	403095.6001624804	693324.4322794246	339193465.57843506	230386410.12836644	448000521.0285395
Oslo	ssp370	2062	Norway	2265279.93225	6.117094300345462	173388.05095253428	86694.02547626714	260082.0764287997	554148.210844342	407461.919738495	700834.5019501699	342867599.1294202	232881948.8843983	452853249.3744795
Oslo	ssp370	2063	Norway	2265279.93225	6.148075925817706	175387.72712608165	87693.86356304082	263081.5906891206	560539.1758949988	412161.1587463311	708917.193043647	346821874.8992549	235567765.3629561	458075984.4355899
Oslo	ssp370	2064	Norway	2265279.93225	6.180564072008247	177600.01932227594	88800.00966113797	266400.02898341307	567609.6617540367	417360.0454073864	717859.2781006652	351196589.9370835	238539151.8876973	463854027.9865078
Oslo	ssp370	2065	Norway	2265279.93225	6.214242910067795	179965.97587574064	89982.98793787032	269948.96381360845	575171.2588989065	422920.0433080303	727422.474489768	355875169.7969661	241716928.96125916	470033410.6327122
Oslo	ssp370	2066	Norway	2265279.93225	6.248835782980846	182405.4503866489	91202.72519332448	273608.1755799714	582967.8194357716	428652.8084086641	737282.8304628605	360699128.3344644	244993449.8935441	476404806.7754225
Oslo	ssp370	2067	Norway	2265279.93225	6.284768403422664	184893.71509783485	92446.85754891744	277340.5726467511	590920.313452722	434500.2304799501	747340.3964254743	365619567.446824	248335502.19817352	482903632.6955135
Oslo	ssp370	2068	Norway	2265279.93225	6.322042342234637	187392.6671300213	93696.33356501066	281089.00069502875	598906.964147593	440372.7677555876	757441.1605395685	370561140.2882523	251691908.91840008	489430371.6581425
Oslo	ssp370	2069	Norway	2265279.93225	6.361337802020907	189919.69182601964	94959.84591300982	284879.537739026	606983.33507599	446311.2757911805	767655.3943607974	375558225.6450464	255086020.7551153	496030430.5350084
Oslo	ssp370	2070	Norway	2265279.93225	6.403016730856671	192521.68528658323	96260.84264329162	288782.52792987134	615299.3061759616	452425.9604235074	778172.6519284052	380703558.5896891	258580825.0668976	502826292.11252224
Oslo	ssp370	2071	Norway	2265279.93225	6.4461830570021945	195208.8350544949	97604.41752724744	292813.2525817389	623887.4368342109	458740.76237809984	789034.11129029	386017284.5607877	262190005.00437072	509844564.1172477
Oslo	ssp370	2072	Norway	2265279.93225	6.490507861364512	197960.98547992253	98980.49273996126	296941.4782198819	632683.3095938779	465208.31587785727	800158.3033098781	391459546.6061051	265886488.99606305	517032604.2161808
Oslo	ssp370	2073	Norway	2265279.93225	6.535074988283503	200716.81425445047	100358.40712722526	301075.2213816708	641490.9383572587	471684.5134979853	811297.3632165077	396909082.4324908	269587913.47299045	524230251.39202553
Oslo	ssp370	2074	Norway	2265279.93225	6.578246626956713	203387.2649403327	101693.63247016635	305080.8974104896	650025.6987493356	477960.0726098101	822091.3248888409	402189786.6692149	273174664.4440782	531204908.8943794
Oslo	ssp370	2075	Norway	2265279.93225	6.619579688937578	205949.2315076393	102974.61575381966	308923.8472614556	658213.7438984538	483980.69404298486	832446.7937538922	407255968.1111051	276615707.60647154	537896228.6157886
Oslo	ssp370	2076	Norway	2265279.93225	6.659032803277987	208398.42301709455	104199.21150854728	312597.6345256307	666041.3599626647	489736.2940902104	842346.4258351097	412099141.6057128	279905279.68932015	544293003.5221496
Oslo	ssp370	2077	Norway	2265279.93225	6.69690568689276	210733.7840411441	105366.89202057204	316100.6760617056	673505.1737955278	495224.39249672135	851785.9550943183	416717220.0893125	283041963.1207353	550392477.0579175
Oslo	ssp370	2078	Norway	2265279.93225	6.734233915759767	213026.00628153517	106513.00314076756	319539.0094223024	680831.1160758387	500611.1147616556	861051.1173899889	421249993.4373976	286120705.7427778	556379281.1320626
Oslo	ssp370	2079	Norway	2265279.93225	6.771391865333407	215344.8424053593	107672.42120267964	323017.2636080362	688242.1163275687	506060.3796526333	870423.8530024801	425835394.6238261	289235194.1558613	562435595.0918262
Oslo	ssp370	2080	Norway	2265279.93225	6.8085502558634	217712.17995432005	108856.08997716002	326568.26993147575	695808.1271340402	511623.6228926883	879992.6313753765	430516705.3443868	292414826.0799806	568618584.6088303
Oslo	ssp370	2081	Norway	2265279.93225	6.845277587405827	220126.81513869925	110063.40756934964	330190.2227080427	703525.3011833215	517298.0155759802	889752.5867906336	435291545.1553968	295657984.67420524	574925105.6366214
Oslo	ssp370	2082	Norway	2265279.93225	6.879970112420291	222517.6914358717	111258.84571793584	333776.5371538053	711166.5418290882	522916.5748743396	899416.5087838221	440019402.7633664	298869232.0962079	581169573.4305657
Oslo	ssp370	2083	Norway	2265279.93225	6.911958731676351	224820.62389380223	112410.31194690111	337230.9358407011	718526.7139646333	528328.4661504746	908724.9617787744	444573355.11746496	301962359.8867647	587184350.3482039
Oslo	ssp370	2084	Norway	2265279.93225	6.9420351571102605	227065.71310007785	113532.85655003892	340598.5696501162	725702.0190678942	533604.4257852262	917799.6123505456	449012924.8672767	304977796.9189286	593048052.8156614
Oslo	ssp370	2085	Norway	2265279.93225	6.971089330670725	229312.00857756907	114656.00428878452	343968.0128663507	732881.1794139463	538883.2201573219	926879.1386705532	453454879.9678204	307994854.1249688	598914905.8107069
Oslo	ssp370	2086	Norway	2265279.93225	7.000466233420038	231588.51531643668	115794.25765821834	347382.7729746519	740156.8949513723	544233.0109936642	936080.7789090594	457956576.5707247	311052488.85287386	604860664.2886169
Oslo	ssp370	2087	Norway	2265279.93225	7.031975421438367	233954.81093962723	116977.40546981362	350932.21640943864	747719.5757630882	549793.805708162	945645.345817996	462635826.9267726	314230721.33970183	611040932.5138804
Oslo	ssp370	2088	Norway	2265279.93225	7.065764904421067	236420.4760864736	118210.2380432368	354630.7141297082	755599.8415724077	555588.118803256	955611.5643415528	467511576.348444	317542419.5884541	617480733.1084731
Oslo	ssp370	2089	Norway	2265279.93225	7.102207490011885	239028.7169675916	119514.3584837958	358543.0754513839	763935.7794284696	561717.4848738788	966154.073983028	472669263.3052242	321045614.9713968	624292911.6390973
Oslo	ssp370	2090	Norway	2265279.93225	7.1442122029464	241974.15674883072	120987.07837441536	362961.2351232406	773349.4049693111	568639.2683597954	978059.5415788022	478493746.9453947	325001710.8661724	631985783.0246525
Oslo	ssp370	2091	Norway	2265279.93225	7.187005025285101	244972.9161282297	122486.45806411483	367459.3741923395	782933.4399458776	575686.3529013739	990180.526990354	484423667.8547887	329029421.68403953	639817914.0255712
Oslo	ssp370	2092	Norway	2265279.93225	7.229591477799842	247970.3393726474	123985.1696863237	371955.50905898993	792513.2046350259	582730.2975257736	1002296.1117442828	490350946.61327547	333055337.9046602	647646555.3219689
Oslo	ssp370	2093	Norway	2265279.93225	7.272024646913224	250966.39799149375	125483.19899574688	376449.5969872035	802088.6079807864	589771.0352800174	1014406.1806816716	496275526.8819086	337079421.2615447	655471632.5022792
Oslo	ssp370	2094	Norway	2265279.93225	7.314488705803659	253969.2998335129	126984.64991675645	380953.9497502698	811685.8822680127	596827.8546087893	1026543.9099271956	502213639.3374174	341112695.9275006	663314582.74746
Oslo	ssp370	2095	Norway	2265279.93225	7.357201251599007	256987.0302894409	128493.51514472046	385480.5454341639	821330.5488051097	603919.521180271	1038741.576429914	508181074.7550176	345165887.28601027	671196262.224092
Oslo	ssp370	2096	Norway	2265279.93225	7.400375577426883	260028.33407480625	130014.16703740312	390042.50111217087	831050.5557030514	611066.5850758242	1051034.5263303537	514195125.4429497	349250740.5892377	679139510.2966605
Oslo	ssp370	2097	Norway	2265279.93225	7.444127941313764	263098.2701601719	131549.13508008595	394647.4052402114	840862.0714318657	618280.9348765118	1063443.2079872545	520265795.303337	353374050.6708127	687157539.9359894
Oslo	ssp370	2098	Norway	2265279.93225	7.48857253942203	266202.9481947189	133101.47409735946	399304.4222920236	850784.6224303943	625576.9282576119	1075992.3166028592	526405165.9112871	357544023.5574789	695266308.2650775
New_York	ssp370	2024	United States	148138773.6714	12.969493437546063	2000986.6049590888	1000493.3024795444	3001479.9074395346	6395153.189450539	4702318.521654032	8087987.85724462	3452278204.6450305	2344850544.14652	4559705865.144079
New_York	ssp370	2025	United States	148138773.6714	12.998989106225563	2030263.092292228	1015131.546146114	3045394.638437821	6488720.84296572	4771118.266886797	8206323.419044079	3502788577.3170786	2379158113.7642493	4626419040.869792
New_York	ssp370	2026	United States	148138773.6714	13.028250536355598	2059003.8362797408	1029501.9181398704	3088505.7544193217	6580576.260749539	4838659.0152566135	8322493.506242257	3552374638.417084	2412837874.044246	4691911402.789721
New_York	ssp370	2027	United States	148138773.6714	13.057300061600776	2087224.303937981	1043612.1519689905	3130836.455906713	6670768.87538543	4904977.114253753	8436560.63651668	3601063073.002277	2445907949.965732	4756218196.037939
New_York	ssp370	2028	United States	148138773.6714	13.086154687972138	2114969.9337210543	1057484.9668605272	3172454.9005814884	6759443.9081725655	4970179.344244443	8548708.472100636	3648932275.4931865	2478421588.4545574	4819442962.531119
New_York	ssp370	2029	United States	148138773.6714	13.11487660463441	2142361.279864229	1071180.6399321144	3213541.919796199	6846986.6504459735	5034549.007680433	8659424.29321106	3696190236.666769	2510520060.6531434	4881860412.679633
New_York	ssp370	2030	United States	148138773.6714	13.143582449675831	2169566.253540005	1084783.1267700028	3254349.380309809	6933933.746313855	5098480.695818572	8769386.796808634	3743126651.656153	2542400132.798003	4943853170.513784
New_York	ssp370	2031	United States	148138773.6714	13.172384133318896	2196741.544820846	1098370.772410423	3295112.3172310446	7020785.977247307	5162342.63032853	8879229.324165776	3790011855.965471	2574245421.7116385	5005778290.21882
New_York	ssp370	2032	United States	148138773.6714	13.20135339534581	2223932.375487454	1111966.187743727	3335898.5632309355	7107687.872057916	5226241.082394986	8989134.661720103	3836923870.1907134	2606108920.410837	5067738819.970088
New_York	ssp370	2033	United States	148138773.6714	13.23036585066407	2250952.288384775	1125476.1441923876	3376428.432577025	7194043.513677663	5289737.877703917	9098349.14965126	3883541002.0376086	2637772129.60132	5129309874.473059
New_York	ssp370	2034	United States	148138773.6714	13.259666721935238	2279025.3801332344	1139512.6900666172	3418538.07019968	7283765.114905635	5355709.643312735	9211820.586498456	3931975170.732036	2670669503.4763446	5193280837.987179
New_York	ssp370	2035	United States	148138773.6714	13.289066955402136	2307039.9572059214	1153519.9786029607	3460559.935808689	7373299.703230162	5421543.899433506	9325055.507026209	3980308384.7579103	2703498307.0925646	5257118462.422775
New_York	ssp370	2036	United States	148138773.6714	13.318596850532808	2334861.184284765	1167430.5921423824	3502291.77642694	7462216.344974111	5486923.783068703	9437508.906878972	4028308014.356956	2736100534.060492	5320515494.653022
New_York	ssp370	2037	United States	148138773.6714	13.347960569752674	2361947.162728033	1180973.5813640165	3542920.7440918484	7548783.132078822	5550575.832410444	9546990.431746654	4075039128.298237	2767841161.9757776	5382237094.620145
New_York	ssp370	2038	United States	148138773.6714	13.378216240086337	2389571.437100826	1194785.718550413	3584357.155651043	7637070.312974224	5615492.877186528	9658647.748761471	4122698957.7543335	2800212590.4671664	5445185325.040975
New_York	ssp370	2039	United States	148138773.6714	13.410445727394256	2418292.242113383	1209146.1210566915	3627438.363169879	7728862.00579435	5682986.768966025	9774737.242622228	4172250618.379636	2833868985.3151407	5510632251.443583
New_York	ssp370	2040	United States	148138773.6714	13.44508120963196	2449035.3037169524	1224517.6518584762	3673552.9555752208	7827116.830679428	5755232.963734402	9899000.69762388	4225291254.061564	2869895155.8807683	5580687352.241764
New_York	ssp370	2041	United States	148138773.6714	13.482513509852504	2482955.5266018696	1241477.7633009348	3724433.289902581	7935525.863019555	5834945.48751394	10036106.238524664	4283813408.019097	2909644473.988256	5657982342.049323
New_York	ssp370	2042	United States	148138773.6714	13.522075275690774	2520299.6895489106	1260149.8447744553	3780449.534323177	8054877.807798286	5922704.270439517	10187051.34515662	4348242844.724506	2953406126.660002	5743079562.788582
New_York	ssp370	2043	United States	148138773.6714	13.562114985565977	2559021.915312959	1279510.9576564794	3838532.872969262	8178634.041340252	6013701.500985092	10343566.581694974	4415049836.690073	2998782658.3810954	5831317014.998529
New_York	ssp370	2044	United States	148138773.6714	13.601566804565993	2596931.966405781	1298465.9832028905	3895397.9496084857	8299794.564632915	6102790.121053171	10496799.008212125	4480455593.430442	3043207445.490253	5917703741.370083
New_York	ssp370	2045	United States	148138773.6714	13.641017768270205	2634360.0994033464	1317180.0497016732	3951540.149104829	8419414.877693046	6190746.23359746	10648083.521788284	4545029902.657579	3087067498.2303324	6002992307.084304
New_York	ssp370	2046	United States	148138773.6714	13.680778001882269	2671340.732964655	1335670.3664823277	4007011.0994467754	8537604.982555121	6277650.722466538	10797559.242643056	4608832146.471383	3130403150.010411	6087261142.931708
New_York	ssp370	2047	United States	148138773.6714	13.720134228653562	2707193.019295639	1353596.5096478194	4060789.528943286	8652188.88966887	6361903.595344332	10942474.183992855	4670687666.333589	3172416551.25146	6168958781.415213
New_York	ssp370	2048	United States	148138773.6714	13.75745425238255	2740901.2790726605	1370450.6395363302	4111351.918608784	8759920.487916213	6441118.0058203	11078722.97001165	4728844122.881693	3211917480.9850297	6245770764.777858
New_York	ssp370	2049	United States	148138773.6714	13.79241442977574	2773348.4409296936	1386674.2204648468	4160022.661394356	8863621.617211299	6517368.836184364	11209874.398237867	4784824822.304759	3249940596.6560445	6319709047.952849
New_York	ssp370	2050	United States	148138773.6714	13.826133195694757	2805484.6677405764	1402742.3338702882	4208227.001610683	8966328.998098921	6592888.969189939	11339769.027007367	4840269069.219619	3287599343.964779	6392938794.4738655
New_York	ssp370	2051	United States	148138773.6714	13.859410376322847	2837221.250584245	1418610.6252921226	4255831.875876181	9067759.116867298	6667469.938872561	11468048.294861464	4895023815.188204	3324789769.6107564	6465257860.765119
New_York	ssp370	2052	United States	148138773.6714	13.89202396807306	2868055.071513205	1434027.5357566024	4302082.607269625	9166304.008556245	6739929.418055618	11592678.59905633	4948221036.846339	3360922296.237472	6535519777.454675
New_York	ssp370	2053	United States	148138773.6714	13.922839414789909	2897008.989041273	1448504.4945206365	4345513.483561734	9258840.72897596	6807971.124246586	11709710.333704814	4998174883.700434	3394851863.3333225	6601497904.067031
New_York	ssp370	2054	United States	148138773.6714	13.95152804101044	2924240.0232832725	1462120.0116416365	4386360.034924721	9345871.11441338	6871964.05471529	11819778.174110925	5045156260.672488	3426762474.479721	6663550046.864714
New_York	ssp370	2055	United States	148138773.6714	13.977700848084108	2949283.6143615725	1474641.8071807865	4423925.4215421695	9425910.431499606	6930816.493749268	11921004.369249413	5088363668.174039	3456109736.4862747	6720617599.861295
New_York	ssp370	2056	United States	148138773.6714	14.001748869806908	2972505.0115227634	1486252.5057613817	4458757.517283973	9500126.016826808	6985386.777078093	12014865.256575003	5128427266.352218	3483321665.6587706	6773532867.045158
New_York	ssp370	2057	United States	148138773.6714	14.024633145899346	2994188.256949776	1497094.128474888	4491282.385424487	9569425.669211542	7036342.403831556	12102508.93459093	5165837109.780515	3508731116.033082	6822943103.527414
New_York	ssp370	2058	United States	148138773.6714	14.048563908015378	3016655.8568181214	1508327.9284090607	4524983.785227003	9641232.118390763	7089141.263522174	12193322.97325881	5204600190.5247	3535059709.9608574	6874140671.088047
New_York	ssp370	2059	United States	148138773.6714	14.0749302945127	3041432.7570513454	1520716.3785256727	4562149.135576837	9720419.091536226	7147366.979070305	12293471.204001602	5247347479.508015	3564094451.048217	6930600507.967303
New_York	ssp370	2060	United States	148138773.6714	14.103994604226576	3069183.475979166	1534591.737989583	4603775.21396866	9809110.389229462	7212581.168550624	12405639.609907627	5295225462.239285	3596614053.237039	6993836871.241137
New_York	ssp370	2061	United States	148138773.6714	14.13638204595945	3100865.485793356	1550432.742896678	4651298.228689854	9910366.09259552	7287033.891613906	12533698.293576704	5349886054.014213	3633740527.63128	7066031580.396738
New_York	ssp370	2062	United States	148138773.6714	14.172616977509572	3136884.0025968878	1568442.0012984436	4705326.003895121	10025481.272299554	7371677.406102222	12679285.138496583	5412028369.318229	3675948725.5856586	7148108013.050295
New_York	ssp370	2063	United States	148138773.6714	14.212401440202353	3176732.862778492	1588366.4313892457	4765099.294167477	10152838.229440114	7465322.227529049	12840354.231350629	5480779130.139928	3722645500.6909328	7238912759.58835
New_York	ssp370	2064	United States	148138773.6714	14.25496468299464	3219180.6615401967	1609590.3307700984	4828770.992310121	10288501.394282468	7565074.55461902	13011928.233945375	5554013808.541574	3772387834.686351	7335639782.396289
New_York	ssp370	2065	United States	148138773.6714	14.299652090702317	3263195.3152551185	1631597.6576275593	4894792.972882479	10429172.22755541	7668508.990849123	13189835.46426122	5629951763.012847	3823966283.266658	7435937242.758451
New_York	ssp370	2066	United States	148138773.6714	14.346694638227731	3309475.7484263475	1654737.8742131738	4964213.622639375	10577084.491970591	7777268.00880151	13376900.975139262	5709798839.621282	3878199879.151813	7541397800.090216
New_York	ssp370	2067	United States	148138773.6714	14.39650567323901	3357433.5696323505	1678716.7848161752	5036150.354448351	10730357.688544972	7889968.888635618	13570746.488454014	5792539893.700017	3934399117.503672	7650680669.895877
New_York	ssp370	2068	United States	148138773.6714	14.447732599750026	3404838.136692577	1702419.0683462883	5107257.205038724	10881862.68486952	8001369.621227259	13762355.748511355	5874326425.032641	3989950026.5356016	7758702823.529143
New_York	ssp370	2069	United States	148138773.6714	14.498320684629512	3449667.49996181	1724833.749980905	5174501.2499425365	11025137.329877837	8106718.624909846	13943556.034845691	5951669988.132344	4042483190.223492	7860856786.04077
New_York	ssp370	2070	United States	148138773.6714	14.54638265181786	3490423.9807877606	1745211.9903938803	5235635.971181496	11155395.042597722	8202496.354850831	14108293.730344186	6021986655.972514	4090243558.036708	7953729753.907731
New_York	ssp370	2071	United States	148138773.6714	14.5915080029771	3528373.5849617026	1764186.7924808513	5292560.37744243	11276681.97753776	8291677.924659636	14261686.030415315	6087460653.169712	4134714695.313165	8040206611.025674
New_York	ssp370	2072	United States	148138773.6714	14.63477685182536	3565385.4135038173	1782692.7067519086	5348078.12025552	11394971.781558128	8378655.72173348	14411287.841382394	6151316717.30987	4178086902.843995	8124546531.775144
New_York	ssp370	2073	United States	148138773.6714	14.676700944110488	3601380.0375822536	1800690.0187911268	5402070.056373222	11510010.600113029	8463243.088317884	14556778.111907495	6213417810.781661	4220267102.175408	8206568519.387351
New_York	ssp370	2074	United States	148138773.6714	14.71749293545362	3635867.618284065	1817933.8091420324	5453801.4274259135	11620232.908035874	8544288.902967084	14696176.9131041	6272918820.379964	4260681276.950251	8285156363.809109
New_York	ssp370	2075	United States	148138773.6714	14.757428998501366	3668907.496852497	1834453.7484262488	5503361.24527857	11725828.359940646	8621932.617602972	14829724.10227776	6329922126.840527	4299398966.038096	8360445287.642409
New_York	ssp370	2076	United States	148138773.6714	14.796259256994556	3700057.2939113937	1850028.6469556969	5550085.940866908	11825383.11134084	8695134.64069135	14955631.5819898	6383664498.328178	4335901768.406968	8431427228.248826
New_York	ssp370	2077	United States	148138773.6714	14.833595242132306	3729491.23012921	1864745.615064605	5594236.845193634	11919453.971492982	8764304.390803203	15074603.55218219	6434446515.673931	4370393844.058878	8498499187.288453
New_York	ssp370	2078	United States	148138773.6714	14.869979225496312	3758168.7547397744	1879084.3773698872	5637253.132109484	12011107.340148363	8831696.573638061	15190518.10665814	6483923505.140466	4403999520.889105	8563847489.391288
New_York	ssp370	2079	United States	148138773.6714	14.907241198652988	3788406.668259625	1894203.334129813	5682610.002389257	12107747.711757729	8902755.670409653	15312739.753105355	6536092614.888503	4439433735.088773	8632751494.687624
New_York	ssp370	2080	United States	148138773.6714	14.947456148757304	3822814.470767198	1911407.235383599	5734221.70615062	12217715.048571903	8983614.006302508	15451816.09084106	6595455984.124547	4479754422.010325	8711157546.23829
New_York	ssp370	2081	United States	148138773.6714	14.992164158220213	3862470.906148688	1931235.453074344	5793706.359222973	12344457.016051332	9076806.629449008	15612107.40265293	6663874756.745187	4526225704.653085	8801523808.836882
New_York	ssp370	2082	United States	148138773.6714	15.041299559635968	3905286.6087982254	1952643.3043991127	5857929.913197165	12481296.001719285	9177423.530675655	15785168.472762773	6737744175.314559	4576399165.788094	8899089184.840582
New_York	ssp370	2083	United States	148138773.6714	15.094114186446133	3949352.1167226913	1974676.0583613457	5924028.17508395	12622129.3650459	9280977.4742978	15963281.25579286	6813769867.944193	4628037207.73135	8999502528.155972
New_York	ssp370	2084	United States	148138773.6714	15.149019771489936	3993754.435868106	1996877.217934053	5990631.653801917	12764039.1770345	9385322.924289422	16142755.42977888	6890376656.935757	4680069940.959659	9100683372.91117
New_York	ssp370	2085	United States	148138773.6714	15.203765205378051	4036066.6388710663	2018033.3194355331	6054099.958306504	12899268.977832131	9484756.601346632	16313781.354316862	6963377393.600098	4729653377.44538	9197101409.754406
New_York	ssp370	2086	United States	148138773.6714	15.256141148639532	4074495.224207636	2037247.612103818	6111742.836311242	13022086.736567687	9575063.776887575	16469109.696247278	7029677771.255694	4774685807.454613	9284669735.056492
New_York	ssp370	2087	United States	148138773.6714	15.30536762748593	4108490.19210844	2054245.09605422	6162735.2881624615	13130734.653978664	9654951.951454457	16606517.356502326	7088328881.893291	4814522715.299412	9362135048.48665
New_York	ssp370	2088	United States	148138773.6714	15.352395317518251	4139923.2583134505	2069961.6291567248	6209884.887469979	13231194.733569754	9728819.657036204	16733569.810102904	7142559974.243339	4851357465.823098	9433762482.662968
New_York	ssp370	2089	United States	148138773.6714	15.399513080790893	4172404.697974373	2086202.3489871863	6258607.046961417	13335005.414726151	9805151.040239416	16864859.78921236	7198599812.750517	4889420749.842529	9507778875.657925
New_York	ssp370	2090	United States	148138773.6714	15.445377639219966	4204135.019103268	2102067.509551634	6306202.528654767	13436415.52105412	9879717.29489235	16993113.7472153	7253343755.45767	4926603837.715587	9580083673.199194
New_York	ssp370	2091	United States	148138773.6714	15.49305891975144	4238390.298338632	2119195.149169316	6357585.447507739	13545895.39349026	9960217.201095495	17131573.585884392	7312443978.120411	4966745790.668011	9658142165.572016
New_York	ssp370	2092	United States	148138773.6714	15.541060999915564	4273091.920071936	2136545.960035968	6409637.880107449	13656801.77654953	10041766.012168609	17271837.54092969	7372314270.144388	5007410788.825636	9737217751.462715
New_York	ssp370	2093	United States	148138773.6714	15.58874089617678	4307464.521356352	2153732.260678176	6461196.782034382	13766656.610254802	10122541.625187367	17410771.595322065	7431616907.132421	5047690225.292432	9815543588.971712
New_York	ssp370	2094	United States	148138773.6714	15.63584289540109	4341177.985197823	2170588.9925989117	6511766.9777961895	13874404.840691231	10201768.265214384	17547041.416169215	7489782342.190553	5087197253.394307	9892367430.985464
New_York	ssp370	2095	United States	148138773.6714	15.682285338318838	4374180.744331057	2187090.3721655286	6561271.116496988	13979881.658882976	10279324.749177456	17680438.568587124	7546721606.934438	5125871444.175968	9967571769.692148
New_York	ssp370	2096	United States	148138773.6714	15.728148427089016	4406603.117288819	2203301.5586444093	6609904.675933793	14083503.562856216	10355517.32562927	17811489.800082713	7602659538.367407	5163865511.045299	10041453565.688717
New_York	ssp370	2097	United States	148138773.6714	15.773627456486189	4438746.231031398	2219373.115515699	6658119.346547836	14186232.954377726	10431053.642924557	17941412.265830543	7658115667.222141	5201532328.785667	10114699005.65978
New_York	ssp370	2098	United States	148138773.6714	15.8189727545098	4470977.774175708	2235488.887087854	6706466.661262384	14289244.966264935	10506797.769312285	18071692.16321733	7713724362.264538	5239302772.271758	10188145952.254791
Mexico_City	ssp370	2024	Mexico	52407937.2663	20.3973357156463	3481893.5295475856	1740946.7647737928	5222840.294324057	11128131.720438449	8182449.794439177	14073813.646437025	1970999179.490064	1338738718.1946669	2603259640.784835
Mexico_City	ssp370	2025	Mexico	52407937.2663	20.41595820348327	3526410.719420812	1763205.359710406	5289616.079133242	11270408.659268295	8287065.190637744	14253752.127900911	1996199072.58499	1355854946.8218858	2636543198.3464355
Mexico_City	ssp370	2026	Mexico	52407937.2663	20.43454702657164	3570878.975791484	1785439.4878957418	5356318.463688432	11412529.20662897	8391565.593108468	14433492.820152124	2021371265.839809	1372952361.2112772	2669790170.467627
Mexico_City	ssp370	2027	Mexico	52407937.2663	20.453213042691143	3615584.262681124	1807792.131340562	5423376.394022862	11555407.303527758	8496623.017300129	14614191.589759951	2046677635.213822	1390140910.4761398	2703214359.950126
Mexico_City	ssp370	2028	Mexico	52407937.2663	20.47205760222272	3660759.9889321374	1830379.9944660687	5491139.983398449	11699788.924626166	8602785.973988317	14796791.875263538	2072250306.6973276	1407510337.008191	2736990276.385752
Mexico_City	ssp370	2029	Mexico	52407937.2663	20.49112323025328	3706469.348113391	1853234.6740566955	5559704.02217096	11845876.036570372	8710202.968066132	14981549.105075704	2098125052.3429923	1425084937.8398414	2771165166.8450003
Mexico_City	ssp370	2030	Mexico	52407937.2663	20.510381745178904	3752592.605935527	1876296.3029677635	5628888.908904159	11993285.968569713	8818592.623947693	15167979.313194184	2124234094.032768	1442818676.8333278	2805649511.231449
Mexico_City	ssp370	2031	Mexico	52407937.2663	20.529700507570723	3798761.920546483	1899380.9602732412	5698142.880820655	12140843.09806622	8927090.513283407	15354595.682851529	2150369207.138212	1460570124.0092862	2840168290.266252
Mexico_City	ssp370	2032	Mexico	52407937.2663	20.548807143550885	3844256.315388036	1922128.157694018	5766384.473082975	12286243.183979664	9034002.34116099	15538484.026801024	2176122267.690744	1478062074.0985992	2874182461.2820606
Mexico_City	ssp370	2033	Mexico	52407937.2663	20.56693790025927	3887158.036586421	1943579.0182932103	5830737.054880565	12423357.08492972	9134821.385977143	15711892.783884913	2200407690.712168	1494557177.9144084	2906258203.509142
Mexico_City	ssp370	2034	Mexico	52407937.2663	20.584510590375366	3928872.872900712	1964436.436450356	5893309.309351973	12556677.701790098	9232851.251315713	15880504.152267296	2224021252.542901	1510595941.312289	2937446563.772712
Mexico_City	ssp370	2035	Mexico	52407937.2663	20.60259800312737	3972201.028206162	1986100.514103081	5958301.542310142	12695154.486146271	9334672.416283589	16055636.556011844	2248548067.5736027	1527255002.9990268	2969841132.147384
Mexico_City	ssp370	2036	Mexico	52407937.2663	20.622411273395027	4019550.25805116	2009775.12902558	6029325.387077626	12846482.624730775	9445943.106419267	16247022.14304515	2275351096.552496	1545460110.8612285	3005242082.2429824
Mexico_City	ssp370	2037	Mexico	52407937.2663	20.64433694082289	4071569.20284502	2035784.60142251	6107353.804268368	13012735.17229199	9568187.626684755	16457282.717902062	2304797516.047095	1565460657.9440663	3044134374.14934
Mexico_City	ssp370	2038	Mexico	52407937.2663	20.667985457501317	4127653.632148875	2063826.8160744372	6191480.448224174	13191981.008347288	9699986.03554882	16683975.981148422	2336545288.6891794	1587024326.206711	3086066251.17086
Mexico_City	ssp370	2039	Mexico	52407937.2663	20.692537900911628	4186219.814809381	2093109.9074046905	6279329.7222150285	13379158.528130284	9837616.564801076	16920700.491462216	2369697910.0976825	1609542193.4646275	3129853626.729948
Mexico_City	ssp370	2040	Mexico	52407937.2663	20.71739040995016	4245902.491396257	2122951.2456981284	6368853.737095273	13569904.362501824	9977870.85478019	17161937.87022625	2403482546.412432	1632489336.814696	3174475756.0093184
Mexico_City	ssp370	2041	Mexico	52407937.2663	20.74260527208566	4307008.301837941	2153504.1509189704	6460512.452757772	13765198.532673506	10121469.50931812	17408927.556031458	2438072777.6244125	1655983654.9639404	3220161900.2840605
Mexico_City	ssp370	2042	Mexico	52407937.2663	20.767852596086897	4368640.047394181	2184320.0236970903	6552960.07109212	13962173.591471173	10266304.11137524	17658043.071569677	2472960725.4869533	1679680187.7113783	3266241263.2617064
Mexico_City	ssp370	2043	Mexico	52407937.2663	20.79319546709457	4430834.585594351	2215417.2927971752	6646251.878392418	14160947.33555901	10412461.276145663	17909433.394974977	2508167253.9810224	1703593106.2547712	3312741401.7064347
Mexico_City	ssp370	2044	Mexico	52407937.2663	20.8191166903285	4494684.447346343	2247342.223673172	6742026.67102041	14365011.493718317	10562508.451262886	18167514.536176536	2544310813.2414365	1728142473.2452865	3360479153.2367644
Mexico_City	ssp370	2045	Mexico	52407937.2663	20.84620960797533	4561775.27344536	2280887.63672268	6842662.910168964	14579433.773930697	10720171.892595503	18438695.65526868	2582288988.64232	1753937945.0976472	3410640032.1861773
Mexico_City	ssp370	2046	Mexico	52407937.2663	20.87432071217673	4631889.305765985	2315944.6528829923	6947833.958649889	14803518.221227484	10884939.868548984	18722096.573908687	2621978513.609673	1780895796.8986382	3463061230.3198867
Mexico_City	ssp370	2047	Mexico	52407937.2663	20.90282698644679	4703772.292685283	2351886.1463426417	7055658.439028825	15033256.247421524	11053864.887809414	19012647.60703637	2662669392.5911345	1808533786.673927	3516804998.5075054
Mexico_City	ssp370	2048	Mexico	52407937.2663	20.930793708544986	4775171.215102153	2387585.6075510764	7162756.822654131	15261447.203465914	11221652.355489062	19301242.05144536	2703086256.664064	1835985660.508018	3570186852.8192806
Mexico_City	ssp370	2049	Mexico	52407937.2663	20.957540389834698	4844129.068108655	2422064.5340543278	7266193.602163921	15481836.501674687	11383703.310054297	19579969.69329764	2742121301.975405	1862498977.7476268	3621743626.202373
Mexico_City	ssp370	2050	Mexico	52407937.2663	20.98291994349908	4910175.440939342	2455087.720469671	7365263.161409792	15692920.709241474	11538912.28620628	19846929.132279143	2779508242.602029	1887892872.119836	3671123613.083412
Mexico_City	ssp370	2051	Mexico	52407937.2663	21.007257899578143	4974087.626987287	2487043.8134936434	7461131.440481662	15897184.055850675	11689105.923419053	20105262.18828502	2815687081.8430395	1912466201.918928	3718907961.766373
Mexico_City	ssp370	2052	Mexico	52407937.2663	21.03142233784669	5037993.742646889	2518996.8713234444	7556990.613971306	16101428.001498884	11839285.295219395	20363570.7077815	2851862484.812934	1937037197.7397232	3766687771.8853006
Mexico_City	ssp370	2053	Mexico	52407937.2663	21.055980650708005	5103721.102078525	2551860.5510392627	7655581.653118674	16311492.642242588	11993744.589883609	20629240.694603704	2889068841.1849136	1962308435.98096	3815829246.38813
Mexico_City	ssp370	2054	Mexico	52407937.2663	21.080816831481638	5171006.255420747	2585503.1277103736	7756509.383131908	16526535.99232372	12151864.70023785	20901207.28441268	2927157019.615318	1988178623.9044003	3866135415.325529
Mexico_City	ssp370	2055	Mexico	52407937.2663	21.105775844517847	5239658.797032554	2619829.398516277	7859488.195549727	16745949.515315244	12313198.173025658	21178700.85760784	2966019236.9802985	2014574553.2395024	3917463920.7202735
Mexico_City	ssp370	2056	Mexico	52407937.2663	21.13084745491407	5309402.179331809	2654701.0896659046	7964103.268998713	16968849.365144033	12477095.121429129	21460603.608861897	3005498947.6953096	2041389895.3599944	3969608000.029727
Mexico_City	ssp370	2057	Mexico	52407937.2663	21.156020156675726	5379434.02993934	2689717.01496967	8069151.0449099485	17192671.159685507	12641669.970357	21743672.349017497	3045141951.9727507	2068316149.456944	4021967754.487663
Mexico_City	ssp370	2058	Mexico	52407937.2663	21.18148171851864	5449880.2138514	2724940.1069257	8174820.320778117	17417817.163468573	12807218.502550185	22028415.82438985	3085019498.3452787	2095401708.8377264	4074637287.8520265
Mexico_City	ssp370	2059	Mexico	52407937.2663	21.20713682595096	5520547.1215860015	2760273.5607930007	8280820.682379979	17643668.600588243	12973285.735726392	22314051.46545312	3125021990.087158	2122572133.4002712	4127471846.773286
Mexico_City	ssp370	2060	Mexico	52407937.2663	21.232991124833926	5591365.402606364	2795682.701303182	8387048.103910526	17870003.82672939	13139708.696124274	22600298.957337365	3165110169.866204	2149800758.8459845	4180419580.885624
Mexico_City	ssp370	2061	Mexico	52407937.2663	21.25955361178148	5663893.558534548	2831946.779267274	8495840.337802753	18101803.81307576	13310149.86255541	22893457.76359909	3206166260.355811	2177686806.9621253	4234645713.748693
Mexico_City	ssp370	2062	Mexico	52407937.2663	21.28656638949221	5737679.526748676	2868839.763374338	8606519.290123982	18337623.767488103	13483546.88785858	23191700.64712065	3247934361.986092	2206056466.0770583	4289812257.8942566
Mexico_City	ssp370	2063	Mexico	52407937.2663	21.31354213966681	5811346.608726378	2905673.304363189	8717019.913090428	18573063.761488903	13656664.530506158	23489462.9924745	3289635165.5578094	2234380415.118885	4344889915.995944
Mexico_City	ssp370	2064	Mexico	52407937.2663	21.340045262586504	5883527.509894164	2941763.754947082	8825291.264842167	18803753.921621185	13826289.648250302	23781218.19499465	3330494685.1752505	2262132948.700793	4398856421.648899
Mexico_City	ssp370	2065	Mexico	52407937.2663	21.36638952304625	5954846.21772502	2977423.10886251	8932269.326588375	19031688.511847787	13993888.611652758	24069488.412046567	3370866142.0919447	2289553981.163329	4452178303.019773
Mexico_City	ssp370	2066	Mexico	52407937.2663	21.39337248089521	6027194.605401408	3013597.302700704	9040791.908103716	19262913.958863173	14163907.32269284	24361920.595035776	3411820470.9759502	2317370910.9343977	4506270031.016851
Mexico_City	ssp370	2067	Mexico	52407937.2663	21.421597487517623	6101742.256803813	3050871.1284019067	9152613.385206249	19501168.252743624	14339094.30348776	24663242.202003263	3454019739.419804	2346033426.440706	4562006052.397914
Mexico_City	ssp370	2068	Mexico	52407937.2663	21.450783807155297	6179576.613589729	3089788.3067948646	9269364.920385946	19749926.857032903	14522005.04193519	24977848.67213384	3498079516.6818166	2375959633.589615	4620199399.773061
Mexico_City	ssp370	2069	Mexico	52407937.2663	21.48058117958801	6261160.12538862	3130580.0626943097	9391740.18808403	20010667.760741625	14713726.294662155	25307609.22682369	3544261582.115559	2407327337.7094088	4681195826.521047
Mexico_City	ssp370	2070	Mexico	52407937.2663	21.51073393871643	6345964.375190667	3172982.187595333	9518946.56278712	20281702.14310777	14913016.28169727	25650388.00452308	3592266814.141901	2439933369.948388	4744600258.334649
Mexico_City	ssp370	2071	Mexico	52407937.2663	21.540790671081695	6432603.138295214	3216301.569147607	9648904.707443696	20558599.62999095	15116617.374992674	26000581.884990763	3641310511.067755	2473244746.5543766	4809376275.580299
Mexico_City	ssp370	2072	Mexico	52407937.2663	21.57064142034658	6519645.518429249	3259822.7592146243	9779468.277644789	20836787.076899167	15321166.968307702	26352407.18549371	3690582683.915403	2506711308.1882505	4874454059.641702
Mexico_City	ssp370	2073	Mexico	52407937.2663	21.60079377674137	6608026.098647879	3304013.04932394	9912039.147972682	21119251.411278047	15528861.331821498	26709641.490737226	3740612373.110501	2540692388.7902727	4940532357.42988
Mexico_City	ssp370	2074	Mexico	52407937.2663	21.631542133995605	6698591.306483028	3349295.6532415138	10047886.959725391	21408697.81551937	15741689.5702341	27075706.060807023	3791878716.787752	2575513427.751249	5008244005.8234005
Mexico_City	ssp370	2075	Mexico	52407937.2663	21.663029856912797	6792346.391731689	3396173.1958658444	10188519.58759825	21708339.06797377	15962014.020568706	27454664.115381893	3844950757.7705903	2611560929.3720727	5078340586.168267
Mexico_City	ssp370	2076	Mexico	52407937.2663	21.69501130081489	6889599.261684526	3444799.630842263	10334398.892527368	22019159.24034325	16190558.26495747	27847760.215730872	3900002793.466939	2648953279.642538	5151052307.290732
Mexico_City	ssp370	2077	Mexico	52407937.2663	21.727255445495427	6989842.925915075	3494921.4629575373	10484764.388873486	22339537.991224054	16426130.875899544	28252945.106551416	3956747831.266381	2687495547.9285555	5226000114.603402
Mexico_City	ssp370	2078	Mexico	52407937.2663	21.75999669713211	7093277.792339819	3546638.8961699093	10639916.68851056	22670115.82431752	16669202.8119975	28671028.836640004	4015299316.291318	2727264788.2339	5303333844.347919
Mexico_City	ssp370	2079	Mexico	52407937.2663	21.793315648378275	7199595.784238348	3599797.892119174	10799393.67635839	23009908.12642517	16919050.092959102	29100766.159893923	4075482855.224575	2768142549.4254537	5382823161.022886
Mexico_City	ssp370	2080	Mexico	52407937.2663	21.82691211079142	7307336.690436104	3653668.345218052	10961005.03565503	23354248.06263332	17172241.222523894	29536254.902745374	4136471864.77103	2809567401.000122	5463376328.541093
Mexico_City	ssp370	2081	Mexico	52407937.2663	21.86080203672721	7415930.332515057	3707965.1662575286	11123895.498773606	23701313.34271757	17427436.281409547	29975190.40402835	4197943583.4260793	2851320117.436522	5544567049.414859
Mexico_City	ssp370	2082	Mexico	52407937.2663	21.894761820432684	7524174.70120386	3762087.35060193	11286262.051806703	24047262.34504701	17681810.547827967	30412714.14226843	4259217588.521219	2892938543.2041154	5625496633.837322
Mexico_City	ssp370	2083	Mexico	52407937.2663	21.92832642177545	7630575.726784415	3815287.8633922073	11445863.59017752	24387320.02280253	17931852.957942642	30842787.087665487	4319448130.419309	2933848229.6697345	5705048031.167879
Mexico_City	ssp370	2084	Mexico	52407937.2663	21.960961097866463	7733341.691243316	3866670.845621658	11600012.536865477	24715760.04521294	18173352.974420685	31258167.116007507	4377620969.395666	2973360286.6484427	5781881652.142151
Mexico_City	ssp370	2085	Mexico	52407937.2663	21.99248394753493	7832279.372284022	3916139.686142011	11748419.05842673	25031964.873819128	18405856.52486609	31658073.22277417	4433626727.899559	3011400422.9059005	5855853032.892445
Mexico_City	ssp370	2086	Mexico	52407937.2663	22.02346013697055	7930054.474036716	3965027.237018358	11895081.71105581	25344454.09902073	18635628.013985623	32053280.18405861	4488974383.907289	3048993563.902513	5928955203.911418
Mexico_City	ssp370	2087	Mexico	52407937.2663	22.05456559669253	8028976.586770552	4014488.293385276	12043464.880156614	25660609.17131824	18868094.978909697	32453123.36372933	4544971329.643215	3087027714.3665414	6002914944.918914
Mexico_City	ssp370	2088	Mexico	52407937.2663	22.086030267699797	8130062.016464561	4065031.0082322806	12195093.024697777	25983678.20461989	19105645.73869064	32861710.670551814	4602192866.515034	3125893629.5440545	6078492103.485244
Mexico_City	ssp370	2089	Mexico	52407937.2663	22.11759578978856	8232244.772494168	4116122.386247084	12348367.158742132	26310254.292890463	19345775.21536045	33274733.37042368	4660035568.074797	3165181451.146849	6154889685.001933
Mexico_City	ssp370	2090	Mexico	52407937.2663	22.14652500895169	8328102.479154131	4164051.2395770657	12492153.718732124	26616615.523375668	19571040.82601135	33662190.220743135	4714297842.199861	3202037380.902895	6226558303.49594
Mexico_City	ssp370	2091	Mexico	52407937.2663	22.17472482792887	8421119.455973051	4210559.727986526	12631679.183960456	26913897.78128838	19789630.72153592	34038164.84104555	4766952061.3575535	3237801090.29264	6296103032.421689
Mexico_City	ssp370	2092	Mexico	52407937.2663	22.20232570158492	8512284.746346083	4256142.373173041	12768427.119520094	27205262.04932069	20003869.15391249	34406654.94473304	4818558094.396181	3272852852.485306	6364263336.306406
Mexico_City	ssp370	2093	Mexico	52407937.2663	22.22953121447317	8602428.116416771	4301214.0582083855	12903642.17462603	27493360.260065302	20215706.073579032	34771014.44655906	4869585647.92071	3307511700.8038936	6431659595.036575
Mexico_City	ssp370	2094	Mexico	52407937.2663	22.25653287916409	8692215.158309817	4346107.579154909	13038322.737465912	27780319.645956587	20426705.622026395	35133933.66988902	4920411494.373999	3342033545.987704	6498789442.760041
Mexico_City	ssp370	2095	Mexico	52407937.2663	22.28347190307127	8782091.860489454	4391045.930244727	13173137.790735696	28067565.586122666	20637915.872148976	35497215.30009584	4971288094.921436	3376589864.281491	6565986325.560744
Mexico_City	ssp370	2096	Mexico	52407937.2663	22.31042878215127	8872282.3184701	4436141.15923505	13308423.477705592	28355814.289825764	20849863.448406138	35861765.13126387	5022342303.549383	3411266817.2345057	6633417789.864515
Mexico_City	ssp370	2097	Mexico	52407937.2663	22.33744836965673	8962872.883621661	4481436.441810831	13444309.325432977	28645341.736049358	21062751.2765133	36227932.19559375	5073623001.269138	3446097605.723854	6701148396.813868
Mexico_City	ssp370	2098	Mexico	52407937.2663	22.364543145479324	9053804.742653014	4526902.371326507	13580707.113984298	28935959.9575261	21276441.14523814	36595478.76981981	5125096895.581142	3481059616.874741	6769134174.287867
Athens	ssp370	2024	Greece	4047269.02875	17.77209587582305	229984.32116859689	114992.16058429844	344976.4817528076	735029.8904547407	540463.1547459798	929596.6261634775	239792936.98008472	162871751.76196972	316714122.1981624
Athens	ssp370	2025	Greece	4047269.02875	17.801962340360372	235761.99374715865	117880.99687357932	353642.9906206601	753495.3320157314	554040.6853055791	952949.9787259556	245817021.88067523	166963420.48615342	324670623.2751616
Athens	ssp370	2026	Greece	4047269.02875	17.83235252640302	241649.3453375739	120824.67266878697	362474.0180063547	772311.307698869	567875.9615433097	976746.6538543724	251955463.50025284	171132762.38699037	332778164.6135494
Athens	ssp370	2027	Greece	4047269.02875	17.863248187591847	247646.94095303412	123823.47047651708	371470.4114295553	791479.6232859873	581970.3112395648	1000988.9353323044	258208850.94918448	175380177.59894353	341037524.29941595
Athens	ssp370	2028	Greece	4047269.02875	17.89453704669335	253734.3440032589	126867.17200162949	380601.5160048599	810934.9634343354	596275.7084075464	1025594.2184612158	264555876.0358338	179691193.20828533	349420558.86329365
Athens	ssp370	2029	Greece	4047269.02875	17.92602706447257	259876.98815804083	129938.4940790204	389815.4822370245	830566.85415308	610710.9221712637	1050422.7861347538	270960498.2084016	184041329.81263524	357879666.60410875
Athens	ssp370	2030	Greece	4047269.02875	17.9575317988356	266043.25817526435	133021.62908763217	399064.8872628742	850274.2531281692	625201.6567117772	1075346.849544442	277389753.8643177	188408197.92974836	366371309.798852
Athens	ssp370	2031	Greece	4047269.02875	17.988922872368672	272207.441295568	136103.720647784	408311.1619433202	869974.9823806328	639687.4870444819	1100262.4777166997	283816833.61909306	192773588.1349741	374860079.1031891
Athens	ssp370	2032	Greece	4047269.02875	18.020224220676155	278366.400711912	139183.200355956	417549.6010678372	889659.0166752711	654161.0416728955	1125156.9916775683	290238466.88384163	197135278.98448008	383341654.7831762
Athens	ssp370	2033	Greece	4047269.02875	18.052153246937166	284644.1454765766	142322.0727382883	426966.2182148318	909722.6889431372	668913.7418698503	1150531.636016338	296783951.58071315	201581091.9935592	391986811.16785145
Athens	ssp370	2034	Greece	4047269.02875	18.08690324040094	291596.5935865896	145798.29679329478	437394.8903798508	931942.7131027252	685251.9949283806	1178633.4312769996	304032915.08844495	206504720.6868454	401561109.4900228
Athens	ssp370	2035	Greece	4047269.02875	18.122093946277253	298630.0227704735	149315.01138523675	447945.03415568086	954421.5527744408	701780.5535105111	1207062.5520382638	311366313.4369756	211485699.069428	411246927.8045027
Athens	ssp370	2036	Greece	4047269.02875	18.157481431983715	305636.167677794	152818.083838897	458454.251516664	976813.191898228	718244.9940427211	1235381.3897536595	318671263.8601106	216447355.1003932	420895172.619804
Athens	ssp370	2037	Greece	4047269.02875	18.191854420456185	312391.16247938416	156195.58123969208	468586.7437190403	998402.1552841	734119.2318264432	1262685.0787416871	325714352.8608141	221231150.0603594	430197555.66125417
Athens	ssp370	2038	Greece	4047269.02875	18.224489888862312	318780.94663990336	159390.47331995168	478171.4199598331	1018823.9054611342	749135.2246036815	1288512.5863184936	332376655.3288091	225756307.8377122	438997002.8198777
Athens	ssp370	2039	Greece	4047269.02875	18.25642509571481	325031.7652389685	162515.88261948424	487547.6478584113	1038801.521703731	763824.6483114662	1313778.3950959076	338894065.4843461	230183052.1044655	447605078.8642044
Athens	ssp370	2040	Greece	4047269.02875	18.289078452561427	331414.6181406769	165707.30907033844	497121.92721098784	1059201.1195776106	778824.3526304802	1339577.8865246284	345549141.08183235	234703301.2590928	456394980.9045501
Athens	ssp370	2041	Greece	4047269.02875	18.323164328995528	338113.1759732191	169056.58798660955	507169.7639597993	1080609.710410397	794565.9635369427	1366653.4572837376	352533386.12964875	239447128.3292188	465619643.93003714
Athens	ssp370	2042	Greece	4047269.02875	18.35795776056486	345017.52047219547	172508.76023609773	517526.280708256	1102675.995429153	810791.1731095612	1394560.817748632	359732194.45239985	244336690.70288172	475127698.201903
Athens	ssp370	2043	Greece	4047269.02875	18.392246542741244	351856.29053166613	175928.14526583307	527784.4357974663	1124532.7045392036	826862.2827493103	1422203.1263289885	366862631.6472496	249179814.15505385	484545449.1394202
Athens	ssp370	2044	Greece	4047269.02875	18.42555612309749	358506.9950666568	179253.4975333284	537760.4925999562	1145788.3562330145	842491.4384065379	1449085.2740593962	373796982.4992003	253889752.174134	493704212.82425016
Athens	ssp370	2045	Greece	4047269.02875	18.45808895991493	364969.9369255716	182484.9684627858	547454.9053883232	1166443.9184141066	857679.3517750064	1475208.4850531872	380535562.7728819	258466719.23323384	502604406.3124992
Athens	ssp370	2046	Greece	4047269.02875	18.48993242298595	371228.1837272131	185614.09186360656	556842.2755907895	1186445.2751921706	872386.2317588562	1500504.3186254203	387060717.93687713	262898724.05149332	511222711.8222489
Athens	ssp370	2047	Greece	4047269.02875	18.521692396696903	377415.9623942275	188707.98119711372	566123.9435913102	1206221.4158119634	886927.511626321	1525515.31999746	393512399.56632686	267280824.3002812	519743974.8323557
Athens	ssp370	2048	Greece	4047269.02875	18.553266059676364	383558.9367683728	191779.4683841864	575338.4051525148	1225854.3619117157	901363.5014055436	1550345.2224177658	399917366.0418069	271631194.7614561	528203537.3221305
Athens	ssp370	2049	Greece	4047269.02875	18.584058327539505	389627.69151636655	194813.84575818328	584441.5372745228	1245250.102086282	915625.075063354	1574875.129109143	406244947.4936156	275929003.89817274	536560891.0890288
Athens	ssp370	2050	Greece	4047269.02875	18.6132654784521	395570.4223512891	197785.2111756445	593355.6335269015	1264243.0698347208	929590.4925254222	1598895.647143921	412441130.2305406	280137564.6227305	544744695.838327
Athens	ssp370	2051	Greece	4047269.02875	18.640424756871614	401273.1596358087	200636.57981790436	601909.739453681	1282469.018196039	942991.9251440456	1621946.1112479456	418387083.91700256	284176165.19623303	552598002.6377487
Athens	ssp370	2052	Greece	4047269.02875	18.665267358748167	406520.0938497196	203260.0469248598	609780.1407745476	1299238.2199436985	955322.2205467348	1643154.2193405707	423857794.9589642	287891972.2671554	559823617.6507494
Athens	ssp370	2053	Greece	4047269.02875	18.68833881717261	411205.1589090553	205602.57945452764	616807.7383635526	1314211.6878733393	966332.1234361771	1662091.25231041	428742673.65335846	291209871.2850348	566275476.0216583
Athens	ssp370	2054	Greece	4047269.02875	18.711027080048613	415540.1969448723	207770.09847243616	623310.2954172768	1328066.4694358057	976519.4628203436	1679613.4760511792	433262596.9996404	294279885.9506456	572245308.0486104
Athens	ssp370	2055	Greece	4047269.02875	18.73473548935685	420037.2852616087	210018.6426308044	630055.9278923807	1342439.163696098	987087.6203646763	1697790.707027428	437951481.9194889	297464662.40955216	578438301.4294031
Athens	ssp370	2056	Greece	4047269.02875	18.76131459084628	425267.76676012215	212633.88338006107	637901.650140153	1359155.782565348	999379.2518861764	1718932.3132444168	443405038.5531566	301168817.8923809	585641259.2139082
Athens	ssp370	2057	Greece	4047269.02875	18.79187630843714	431489.5820749837	215744.79103749187	647234.373112439	1379040.7043116482	1014000.5178761045	1744080.8907470864	449892208.4615988	305575022.42981374	594209394.4933616
Athens	ssp370	2058	Greece	4047269.02875	18.82578187136915	438538.0789804111	219269.03949020556	657807.1184705934	1401567.7004214055	1030564.4856038658	1772570.915238862	457241317.15588254	310566671.5667734	603915962.744963
Athens	ssp370	2059	Greece	4047269.02875	18.86155703095172	446056.4478250813	223028.22391254065	669084.671737589	1425596.407248951	1048232.6523888252	1802960.1621089943	465080337.3873497	315891077.5867233	614269597.1879631
Athens	ssp370	2060	Greece	4047269.02875	18.89777047882565	453739.0719661373	226869.53598306864	680608.6079491732	1450150.074003766	1066286.819120307	1834013.328887115	473090618.2497025	321331806.9617725	624849429.5376109
Athens	ssp370	2061	Greece	4047269.02875	18.933687710793432	461362.7723532828	230681.3861766414	692044.1585298916	1474515.4204410836	1084202.5150300986	1864828.325851972	481039462.31524986	326730807.3399396	635348117.2905387
Athens	ssp370	2062	Greece	4047269.02875	18.969576770758437	468913.88842043513	234456.9442102176	703370.8326306205	1498648.7873917026	1101947.6377879072	1895349.936995403	488912626.4075617	332078404.49511105	645746848.3199983
Athens	ssp370	2063	Greece	4047269.02875	19.006268516076933	476463.754603996	238231.877301998	714695.6319059666	1522778.1597143733	1119689.823319284	1925866.4961093552	496784487.3099322	337425116.4998193	656143858.1200212
Athens	ssp370	2064	Greece	4047269.02875	19.044112072457686	484092.129525721	242046.0647628605	726138.1942885494	1547158.445964213	1137616.5043853438	1956700.3875429784	504738205.27458125	342827427.3194651	666648983.2296623
Athens	ssp370	2065	Greece	4047269.02875	19.08290564060828	491792.0943055203	245896.04715276012	737688.1414582512	1571767.533400435	1155711.4216178702	1987823.6451829232	512766566.3376688	348280437.09778017	677252695.5775322
Athens	ssp370	2066	Greece	4047269.02875	19.121572706863933	499366.3307140523	249683.16535702616	749049.4960710462	1595974.7929621025	1173510.877177919	2018438.7087462067	520663836.8322575	353644407.7626007	687683265.9018929
Athens	ssp370	2067	Greece	4047269.02875	19.15969977281604	506763.4506504486	253381.7253252243	760145.1759756394	1619615.9882788255	1190894.1090284432	2048337.867529112	528376437.0031298	358882946.9635021	697869927.0427321
Athens	ssp370	2068	Greece	4047269.02875	19.196789730972483	513890.3392365629	256945.16961828145	770835.508854809	1642393.5242000434	1207642.2972058137	2077144.7511941849	535807280.70982414	363930112.0169044	707684449.4027208
Athens	ssp370	2069	Greece	4047269.02875	19.232474190747023	520681.1889810307	260340.59449051536	781021.7834715145	1664097.0799833618	1223600.794105312	2104593.3658613227	542887753.8331336	368739298.9571871	717036208.7090518
Athens	ssp370	2070	Greece	4047269.02875	19.267228964357795	527139.1909105686	263569.5954552843	790708.786365825	1684736.854150163	1238777.0986397297	2130696.609660521	549621183.4940728	373312767.62583965	725929599.3622804
Athens	ssp370	2071	Greece	4047269.02875	19.30233671708575	533418.7889922445	266709.39449612226	800128.1834883307	1704806.4496192182	1253534.1541316605	2156078.745106657	556168600.5501916	377759893.1286872	734577307.9716697
Athens	ssp370	2072	Greece	4047269.02875	19.33865199168144	539774.2411252838	269887.1205626419	809661.3616879021	1725118.4746364169	1268469.4666443225	2181767.482628401	562795106.7618995	382260737.4335879	743329476.0901839
Athens	ssp370	2073	Greece	4047269.02875	19.3757312643575	546251.3657402511	273125.6828701256	819377.0486103366	1745819.3649058372	1283690.70948947	2207948.020322099	569548474.6728712	386847748.5266054	752249200.8191171
Athens	ssp370	2074	Greece	4047269.02875	19.412903564835943	552814.6289303983	276407.31446519913	829221.9433955564	1766795.5540615271	1299114.377986329	2234476.730136648	576391654.8885626	391495761.7808333	761287547.996277
Athens	ssp370	2075	Greece	4047269.02875	19.450699295426244	559672.5121405595	279836.2560702797	839508.7682108164	1788713.3488012424	1315230.4035301935	2262196.294072145	583542020.3920614	396352420.90499216	770731619.8791243
Athens	ssp370	2076	Greece	4047269.02875	19.48983372273789	567088.4186281486	283544.2093140743	850632.6279421991	1812414.585935537	1332657.7837760423	2292171.3880949807	591274208.3429307	401604264.4845736	780944152.2012773
Athens	ssp370	2077	Greece	4047269.02875	19.53019159524696	575061.3213584172	287530.6606792086	862591.982037593	1837895.9830614943	1351394.1051921742	2324397.8609307497	599587147.9043523	407250565.18764055	791923730.6210337
Athens	ssp370	2078	Greece	4047269.02875	19.57098540274236	583381.3109429202	291690.6554714601	875071.9664143473	1864486.6697735651	1370946.0807157566	2358027.25883131	608261977.2491283	413142668.05527896	803381286.4429548
Athens	ssp370	2079	Greece	4047269.02875	19.61157119680131	591756.6011060097	295878.30055300484	887634.9016589753	1891254.0971348132	1390628.012599007	2391880.181670497	616994465.6903486	419073934.0365652	814914997.3441088
Athens	ssp370	2080	Greece	4047269.02875	19.65155918867749	599964.119095807	299982.0595479035	899946.178643683	1917485.3246302025	1409915.6798750337	2425054.969385272	625552026.6322948	424886386.0586183	826217667.2059448
Athens	ssp370	2081	Greece	4047269.02875	19.69066935645398	607887.6164471578	303943.8082235789	911831.4246707006	1942808.8221651083	1428535.8986507163	2457081.7456794186	633813453.7216691	430497698.5478304	837129208.8954852
Athens	ssp370	2082	Greece	4047269.02875	19.72876992229704	615534.9115214613	307767.45576073066	923302.3672821632	1967249.5772225864	1446507.0420753292	2487992.1123697534	641786898.7656744	435913408.3608456	847660389.1704814
Athens	ssp370	2083	Greece	4047269.02875	19.766123975784502	623052.4853370585	311526.2426685293	934578.7280055552	1991275.7431372288	1464173.3405419823	2518378.1457323944	649625090.0608336	441237251.3520753	858012928.7695668
Athens	ssp370	2084	Greece	4047269.02875	19.80356552738193	630758.1938649281	315379.09693246405	946137.2907973592	2015903.1875923013	1482281.7555824756	2549524.619602046	657659439.8374689	446694328.77424186	868624550.9006715
Athens	ssp370	2085	Greece	4047269.02875	19.842031729733044	638857.0063062217	319428.50315311085	958285.5094593008	2041786.992154676	1501313.9648195156	2582260.019489746	666103659.0411123	452429797.0131323	879777521.0690674
Athens	ssp370	2086	Greece	4047269.02875	19.881115198105597	647237.1059516168	323618.5529758084	970855.6589273931	2068569.7906213603	1521007.1989861936	2616132.382256441	674841162.0845581	458364469.0040335	891317855.1650584
Athens	ssp370	2087	Greece	4047269.02875	19.919747733325817	655567.5217711388	327783.7608855694	983351.2826566802	2095193.79958056	1540583.676162074	2649803.922998951	683526862.3335108	464263955.58876055	902789769.0782356
Athens	ssp370	2088	Greece	4047269.02875	19.95779322493357	663654.2055439639	331827.102771982	995481.3083159176	2121038.8409185098	1559587.3830282136	2682490.298808716	691958435.5923411	469990834.47047055	913926036.7141834
Athens	ssp370	2089	Greece	4047269.02875	19.99513242962253	671318.0548180152	335659.0274090076	1006977.082226992	2145532.503198377	1577597.4288222296	2713467.577574437	699949140.8572032	475418267.7414128	924480013.9729648
Athens	ssp370	2090	Greece	4047269.02875	20.032673953290058	678488.4828419128	339244.2414209564	1017732.7242628256	2168449.1911627413	1594447.9346783974	2742450.4476470165	707425380.9179008	480496266.829351	934354495.006428
Athens	ssp370	2091	Greece	4047269.02875	20.069985819454125	685538.4259836914	342769.2129918457	1028307.6389754928	2190980.809443832	1611015.3010615106	2770946.3178260173	714775997.529149	485488940.17110735	944063054.887158
Athens	ssp370	2092	Greece	4047269.02875	20.107134806484105	692569.5806521063	346284.7903260532	1038854.37097816	2213452.379764186	1627538.5145323195	2799366.2449959386	722107024.3562857	490468307.7729584	953745740.939588
Athens	ssp370	2093	Greece	4047269.02875	20.14428055400116	699622.9816922154	349811.4908461077	1049434.4725383408	2235995.049488424	1644114.006976707	2827876.0920000146	729461246.3419734	495463429.9510572	963459062.732887
Athens	ssp370	2094	Greece	4047269.02875	20.181556803066165	706715.602695335	353357.8013476675	1060073.4040429017	2258663.0662143053	1660781.6663339734	2856544.4660944743	736856360.9853187	500486327.1706236	973226394.7999548
Athens	ssp370	2095	Greece	4047269.02875	20.219020857582723	713851.3763558351	356925.6881779176	1070777.0645338106	2281468.998833279	1677550.7344360144	2885387.263230193	744296468.7064811	505539784.5122896	983053152.9007725
Athens	ssp370	2096	Greece	4047269.02875	20.25670986842552	721023.8515646262	360511.9257823131	1081535.7773467838	2304392.229600342	1694406.0511768311	2914378.408024102	751774843.2626616	510619233.3885836	992930453.1366009
Athens	ssp370	2097	Greece	4047269.02875	20.29468533662253	728232.6943514489	364116.34717572446	1092349.0415271325	2327431.691147605	1711346.8317258777	2943516.550568021	759291136.4398365	515724437.2863994	1002857835.5935752
Athens	ssp370	2098	Greece	4047269.02875	20.332926507644117	735464.2119002008	367732.1059501004	1103196.317850428	2350543.621233495	1728340.8979657271	2972746.344501364	766831071.4367315	520845699.1406715	1012816443.7326767
Madrid	ssp370	2024	Spain	19846873.95375	14.438747175394129	701635.8749044063	350817.9374522031	1052453.8123568203	2242428.256194423	1648844.3060253426	2836012.206364662	853898389.1649244	579983414.9477051	1127813363.382259
Madrid	ssp370	2025	Spain	19846873.95375	14.470475603584056	715380.2034267625	357690.10171338124	1073070.3051399172	2286355.130152021	1681143.4780531195	2891566.782251231	870625384.4700598	591344696.3155271	1149906072.624903
Madrid	ssp370	2026	Spain	19846873.95375	14.502979448709556	729481.0340720433	364740.5170360216	1094221.5511080085	2331421.384894146	1714280.4300689728	2948562.339718928	887786246.6844178	603000668.029205	1172571825.339472
Madrid	ssp370	2027	Spain	19846873.95375	14.536084320580809	743845.8160811212	371922.9080405606	1115768.7241217336	2377331.2281952454	1748037.6677908318	3006624.78860026	905268340.541117	614874826.1541052	1195661854.9282277
Madrid	ssp370	2028	Spain	19846873.95375	14.56969215629356	758430.954828775	379215.4774143875	1137646.4322431972	2423945.3316327	1782312.7438477527	3065577.919418417	923018610.9132582	626931134.6765348	1219106087.1498606
Madrid	ssp370	2029	Spain	19846873.95375	14.60377543852619	773224.3720372452	386612.1860186226	1159836.5580558656	2471225.093030972	1817077.2742875684	3125372.911774945	941022358.4072634	639159609.4997069	1242885107.314888
Madrid	ssp370	2030	Spain	19846873.95375	14.638411526494266	788267.597078803	394133.7985394015	1182401.3956182278	2519303.240263732	1852428.853135218	3186177.627392784	959330124.7149588	651594579.4656072	1267065669.9643104
Madrid	ssp370	2031	Spain	19846873.95375	14.673757842636126	803643.6610272985	401821.83051364927	1205465.4915409407	2568445.140643073	1888562.6034141527	3248327.6778725875	978042959.5441211	664304679.3853343	1291781239.7029655
Madrid	ssp370	2032	Spain	19846873.95375	14.710250643269738	819579.6728968783	409789.8364484392	1229369.5093453352	2619376.634578213	1926012.231307674	3312741.037849445	997437257.0021886	677477641.1955087	1317396872.8089402
Madrid	ssp370	2033	Spain	19846873.95375	14.749403458551106	836800.081675861	418400.0408379305	1255200.1225138083	2674413.06103588	1966480.191938327	3382345.930134117	1018394679.2821748	691712305.9948267	1345077052.5695698
Madrid	ssp370	2034	Spain	19846873.95375	14.79137482787546	854441.3813441833	427220.6906720917	1281662.07201627	2730794.654775808	2007937.24615884	3453652.0633934326	1039864330.2910808	706294885.9222499	1373433774.6600175
Madrid	ssp370	2035	Spain	19846873.95375	14.831629175295005	871026.5105182455	435513.2552591228	1306539.765777352	2783800.727616084	2046912.2997178503	3520689.1555149388	1060048610.474523	720004418.4586567	1400092802.4905007
Madrid	ssp370	2036	Spain	19846873.95375	14.870123971746011	886827.3077881316	443413.6538940658	1330240.9616822188	2834300.075690724	2084044.173302196	3584555.978079972	1079278350.313766	733065609.7222233	1425491090.9054236
Madrid	ssp370	2037	Spain	19846873.95375	14.907635220731567	902331.3312571214	451165.6656285607	1353496.9968856687	2883850.93469756	2120478.628454241	3647223.2409415673	1098146913.2525568	745881483.0242811	1450412343.4808967
Madrid	ssp370	2038	Spain	19846873.95375	14.944936667119311	917659.4539641408	458829.7269820704	1376489.180946184	2932839.614869176	2156499.716815716	3709179.5129232304	1116801403.0763838	758551953.9484866	1475050852.204371
Madrid	ssp370	2039	Spain	19846873.95375	14.982681603264044	933113.909077063	466556.9545385315	1399670.8636155925	2982232.053410119	2192817.686331099	3771646.420489765	1135609640.7939332	771326853.256164	1499892428.331793
Madrid	ssp370	2040	Spain	19846873.95375	15.020265985237176	948479.9895655497	474239.9947827748	1422719.9843483274	3031342.04665132	2228927.975479052	3833756.117824226	1154310325.6451595	784028700.6884723	1524591950.6019208
Madrid	ssp370	2041	Spain	19846873.95375	15.05731131055056	963755.687149465	481877.8435747325	1445633.5307241946	3080163.176129512	2264825.86480125	3895500.4874584	1172901013.5315974	796655836.1690149	1549146190.8942611
Madrid	ssp370	2042	Spain	19846873.95375	15.093119245770009	978451.3325408066	489225.6662704033	1467676.9988112068	3127130.4588002395	2299360.631470902	3954900.286130202	1190785771.675011	808803491.2473582	1572768052.102744
Madrid	ssp370	2043	Spain	19846873.95375	15.12785593630904	992640.9764605694	496320.4882302847	1488961.4646908492	3172480.560767804	2332706.29468234	4012254.826853881	1208054720.5975027	820532877.431605	1595576563.7634797
Madrid	ssp370	2044	Spain	19846873.95375	15.16304513023018	1007424.5323320734	503712.2661660367	1511136.7984981025	3219728.805333143	2367447.650980373	4072009.959686515	1226046466.738661	832753200.7162341	1619339732.76116
Madrid	ssp370	2045	Spain	19846873.95375	15.200836979186484	1023946.3920683062	511973.1960341531	1535919.58810243	3272532.6690501263	2406274.021360489	4138791.31674033	1246153747.3373032	846410433.7253275	1645897060.949364
Madrid	ssp370	2046	Spain	19846873.95375	15.241267266776148	1041946.7346230332	520973.3673115165	1562920.1019345296	3330061.7638550024	2448574.826364084	4211548.701346541	1268060357.3919635	861289804.2343346	1674830910.5496678
Madrid	ssp370	2047	Spain	19846873.95375	15.282219311860873	1060036.4035862142	530018.2017931071	1590054.605379281	3387876.3458612883	2491085.548427566	4284667.143295647	1290075678.6443248	876243013.3785529	1703908343.910152
Madrid	ssp370	2048	Spain	19846873.95375	15.321892654083037	1077352.0073620894	538676.0036810447	1616028.0110431348	3443217.0155290305	2531777.2173009566	4354656.813757823	1311148954.2570744	890556367.8819752	1731741540.6322155
Madrid	ssp370	2049	Spain	19846873.95375	15.359622917975305	1093605.921250325	546802.9606251625	1640408.881875488	3495164.5243158727	2569973.9149383204	4420355.1336940965	1330930141.8833172	903992112.5756868	1757868171.1910176
Madrid	ssp370	2050	Spain	19846873.95375	15.395662900717843	1108790.1028195198	554395.0514097599	1663185.1542292796	3543693.1686109887	2605656.741625919	4481729.595596745	1349409453.7977445	916543599.4575144	1782275308.1380813
Madrid	ssp370	2051	Spain	19846873.95375	15.430478576172977	1122931.0229281115	561465.5114640559	1684396.5343921753	3588887.5492780544	2638887.9038810846	4538887.194675681	1366619105.3191874	928232709.7616338	1805005500.8768263
Madrid	ssp370	2052	Spain	19846873.95375	15.465608596735398	1136720.6247820724	568360.3123910362	1705080.937173113	3632959.1168033406	2671293.4682378983	4594624.765369426	1383401198.7546706	939631414.788118	1827170982.721308
Madrid	ssp370	2053	Spain	19846873.95375	15.500829731916994	1149928.8033501066	574964.4016750533	1724893.205025158	3675172.4555067634	2702332.6878727674	4648012.223141407	1399475693.8117852	950549506.0447384	1848401881.5789187
Madrid	ssp370	2054	Spain	19846873.95375	15.535218440352182	1161708.910044452	580854.455022226	1742563.3650666785	3712821.676501893	2730015.938604481	4695627.414399952	1413812210.0736802	960287130.2931652	1867337289.8542807
Madrid	ssp370	2055	Spain	19846873.95375	15.56816358236662	1171727.6502126227	585863.8251063114	1757591.475318936	3744841.570079376	2753559.977999683	4736123.162159702	1426005124.3716142	968568780.853013	1883441467.890303
Madrid	ssp370	2056	Spain	19846873.95375	15.599481449116444	1180260.5856021205	590130.2928010602	1770390.8784031745	3772112.831584194	2773612.376164995	4770613.287004039	1436389798.309405	975622241.4637604	1897157355.1551344
Madrid	ssp370	2057	Spain	19846873.95375	15.62934713688874	1187967.232812782	593983.616406391	1781950.8492191692	3796743.276069472	2791722.997110046	4801763.555029535	1445768870.666481	981992679.0752164	1909545062.2578256
Madrid	ssp370	2058	Spain	19846873.95375	15.65907999769113	1195683.1828458423	597841.5914229212	1793524.7742687594	3821403.452375128	2809855.4796877326	4832951.4250631565	1455159264.6582432	988370806.5481708	1921947722.7683945
Madrid	ssp370	2059	Spain	19846873.95375	15.691240325377525	1204607.187693938	602303.593846969	1806910.7815409056	3849924.571869648	2830826.8910807567	4869022.252659151	1466019874.323802	995747531.41634	1936292217.2313416
Madrid	ssp370	2060	Spain	19846873.95375	15.72779884717688	1215717.0994663546	607858.5497331773	1823575.6491995328	3885431.8498942815	2856935.183745926	4913928.516043276	1479540756.1736994	1004931161.8434684	1954150350.5040157
Madrid	ssp370	2061	Spain	19846873.95375	15.77020779551448	1229803.8990748536	614901.9495374268	1844705.8486122647	3930453.261443065	2890039.1628258987	4970867.360060835	1496684542.465738	1016575535.2782384	1976793549.653312
Madrid	ssp370	2062	Spain	19846873.95375	15.817562786833667	1246306.972284938	623153.486142469	1869460.4584274003	3983197.083422475	2928821.3848696165	5037572.781975972	1516768959.6604805	1030217239.0449182	2003320680.2761104
Madrid	ssp370	2063	Spain	19846873.95375	15.867719176991468	1263975.2291775038	631987.6145887519	1895962.8437662504	4039664.8324511168	2970341.788567111	5108987.876335761	1538271417.9006035	1044822102.244246	2031720733.5570369
Madrid	ssp370	2064	Spain	19846873.95375	15.918292273884518	1281767.058946877	640883.5294734385	1922650.5884203375	4096527.520394063	3012152.588525204	5180902.452263609	1559924265.6579063	1059529112.7562368	2060319418.559668
Madrid	ssp370	2065	Spain	19846873.95375	15.968980497956109	1299910.4297148157	649955.2148574077	1949865.6445722177	4154513.733368333	3054789.5098298173	5254237.956907541	1582004942.5829265	1074526712.669561	2089483172.49637
Madrid	ssp370	2066	Spain	19846873.95375	16.01993075432013	1318811.753790422	659405.876895211	1978217.6306856445	4214922.365113967	3099207.621407493	5330637.108821053	1605008056.8171256	1090150848.886793	2119865264.7475452
Madrid	ssp370	2067	Spain	19846873.95375	16.071030406749998	1338200.7793061072	669100.3896530536	2007301.1689591375	4276889.690662094	3144771.8313693264	5409007.549955541	1628604708.937543	1106178126.899937	2151031290.975228
Madrid	ssp370	2068	Spain	19846873.95375	16.122527418548433	1357839.172700285	678919.5863501425	2036758.7590504056	4339653.995949887	3190922.055845644	5488385.936054855	1652504844.442108	1122411536.3823037	2182598152.502009
Madrid	ssp370	2069	Spain	19846873.95375	16.174840169380566	1377743.0470484872	688871.5235242436	2066614.5705727744	4403266.778366845	3237696.160563918	5568837.396170283	1676728073.1166933	1138864396.6593776	2214591749.5740933
Madrid	ssp370	2070	Spain	19846873.95375	16.22811757652601	1397846.4468052336	698923.2234026168	2096769.6702078315	4467517.243989338	3284939.1499922946	5650095.337986968	1701194126.35455	1155482187.824262	2246906064.884898
Madrid	ssp370	2071	Spain	19846873.95375	16.281166698694957	1417432.1558477357	708716.0779238679	2126148.233771598	4530113.170089174	3330965.566242172	5729260.773936828	1725030144.4377782	1171672047.5805	2278388241.295088
Madrid	ssp370	2072	Spain	19846873.95375	16.33241650846581	1435961.5392930394	717980.7696465197	2153942.3089395533	4589333.079580382	3374509.617338621	5804156.541822692	1747580602.9335208	1186988731.7351458	2308172474.131977
Madrid	ssp370	2073	Spain	19846873.95375	16.38046431688782	1452980.4723035097	726490.2361517549	2179470.7084552688	4643725.589481839	3414504.109913253	5872947.069051033	1768292827.0411267	1201056853.4478874	2335528800.6344304
Madrid	ssp370	2074	Spain	19846873.95375	16.4246003079991	1468091.598871845	734045.7994359225	2202137.398307757	4692020.749994227	3450015.2573488173	5934026.242640242	1786683230.2355535	1213547951.8997777	2359818508.571409
Madrid	ssp370	2075	Spain	19846873.95375	16.46675506569501	1482155.295228541	741077.6476142703	2223232.942842812	4736968.323550242	3483064.943787063	5990871.703314008	1803798899.622228	1225173227.8177998	2382424571.4267364
Madrid	ssp370	2076	Spain	19846873.95375	16.509492028110937	1496376.6328641693	748188.3164320847	2244564.949296248	4782419.7186337095	3516485.087230805	6048354.350037202	1821106420.1370432	1236928812.533534	2405284027.740629
Madrid	ssp370	2077	Spain	19846873.95375	16.55383599250208	1511159.625264059	755579.8126320295	2266739.437896073	4829666.162343744	3551225.119370546	6108107.205317604	1839097480.527196	1249148670.0435336	2429046291.0109463
Madrid	ssp370	2078	Spain	19846873.95375	16.600687256849483	1526611.8241463164	763305.9120731582	2289917.736219457	4879051.389971408	3587537.7867437964	6170564.993199627	1857902972.3877835	1261921704.314899	2453884240.4607406
Madrid	ssp370	2079	Spain	19846873.95375	16.64993231792325	1542561.5943491794	771280.7971745897	2313842.391523767	4930026.855539754	3625019.74672055	6235033.964359645	1877314013.8851027	1275106038.983002	2479521988.78728
Madrid	ssp370	2080	Spain	19846873.95375	16.69995503635242	1558312.7965239233	779156.3982619616	2337469.194785883	4980367.697690312	3662035.071831199	6298700.323549961	1896483395.961341	1288126234.1491885	2504840557.7736
Madrid	ssp370	2081	Spain	19846873.95375	16.749136399515592	1573556.4906983436	786778.2453491718	2360334.7360474933	5029086.54427168	3697857.753141055	6360315.335402912	1915035135.3549907	1300726915.1005168	2529343355.609501
Madrid	ssp370	2082	Spain	19846873.95375	16.798132703497227	1589022.867843766	794511.433921883	2383534.301765666	5078517.08562845	3734203.7394328574	6422830.431824708	1933857882.3140104	1313511669.3505874	2554204095.277513
Madrid	ssp370	2083	Spain	19846873.95375	16.848360196626377	1605531.1326535346	802765.5663267673	2408296.69898032	5131277.49996051	3772998.161735814	6489556.838185844	1953948617.7412608	1327157664.5764372	2580739570.9061646
Madrid	ssp370	2084	Spain	19846873.95375	16.901118281483814	1623451.7959859692	811725.8979929846	2435177.69397897	5188551.939971011	3815111.720567003	6561992.159375593	1975758257.32735	1341971170.968313	2609545343.686479
Madrid	ssp370	2085	Spain	19846873.95375	16.956479548932407	1642463.2745826535	821231.6372913268	2463694.911873976	5249312.625565935	3859788.695269208	6638836.555863334	1998895430.7958195	1357686362.6711495	2640104498.920532
Madrid	ssp370	2086	Spain	19846873.95375	17.01316940184203	1661994.0944401324	830997.0472200662	2492991.14166021	5311733.125830548	3905686.121934361	6717780.129727355	2022664648.1518116	1373830850.1508117	2671498446.152893
Madrid	ssp370	2087	Spain	19846873.95375	17.07025373672912	1682025.700534597	841012.8502672985	2523038.5508018914	5375754.138908359	3952760.396256346	6798747.881561095	2047043327.7322888	1390389295.528399	2703697359.9362416
Madrid	ssp370	2088	Spain	19846873.95375	17.12597851619099	1702232.94271657	851116.471358285	2553349.4140748526	5440336.484922016	4000247.415383957	6880425.554460678	2071635758.3160305	1407092924.499727	2736178592.1324296
Madrid	ssp370	2089	Spain	19846873.95375	17.17876614974324	1722017.4351712416	861008.7175856208	2583026.1527568754	5503567.722807147	4046740.972652415	6960394.472962436	2095713697.9450407	1423447101.7977753	2767980294.092367
Madrid	ssp370	2090	Spain	19846873.95375	17.22693455338272	1741618.6227233966	870809.3113616983	2612427.934085074	5566213.118223742	4092803.7633999777	7039622.473048212	2119568553.5405767	1439649756.3371863	2799487350.744063
Madrid	ssp370	2091	Spain	19846873.95375	17.27664713777495	1762024.524775948	881012.262387974	2643036.7871639454	5631430.381183717	4140757.6332234098	7122103.129144704	2144402755.3187275	1456517600.7288916	2832287909.908553
Madrid	ssp370	2092	Spain	19846873.95375	17.32714668977284	1782798.0787190667	891399.0393595333	2674197.1180785624	5697822.659586048	4189575.484989796	7206069.83418264	2169684393.393033	1473689352.0424864	2865679434.7436056
Madrid	ssp370	2093	Spain	19846873.95375	17.377977005274435	1803737.1708707616	901868.5854353808	2705605.7563061933	5764743.998102903	4238782.351546263	7290705.644660384	2195167493.2436066	1490997939.8819504	2899337046.6051936
Madrid	ssp370	2094	Spain	19846873.95375	17.428808711299936	1824711.1486288595	912355.5743144297	2737066.722943178	5831776.831017073	4288071.199277501	7375482.46275789	2220693049.2513995	1508335364.7201493	2933050733.782411
Madrid	ssp370	2095	Spain	19846873.95375	17.479409210733955	1845645.6288169343	922822.8144084672	2768468.443225011	5898683.429698449	4337267.22771973	7460099.631678011	2246170536.292907	1525640140.2368283	2966700932.348384
Madrid	ssp370	2096	Spain	19846873.95375	17.529713827319263	1866540.7018193528	933270.3509096764	2799811.0527297305	5965464.083014721	4386370.649276332	7544557.51675532	2271600064.366444	1542912341.1449869	3000287787.5880866
Madrid	ssp370	2097	Spain	19846873.95375	17.579711234386217	1887391.067168675	943695.5335843374	2831086.600752766	6032101.850670411	4435369.007846273	7628834.693496568	2296975182.745799	1560147585.9929316	3033802779.499076
Madrid	ssp370	2098	Spain	19846873.95375	17.629511446741745	1908235.2795516264	954117.6397758132	2862352.919327142	6098719.953447147	4484352.906946178	7713086.999947373	2322342812.900253	1577377744.7010567	3067307881.0992026
Luxembourg	ssp370	2024	Luxembourg	288173.3667	11.415022322322878	24712.58359010713	12356.291795053565	37068.87538514779	78981.41715396305	58074.571436733015	99888.2628711697	75460769.36233434	51254335.72035343	99667203.00430456
Luxembourg	ssp370	2025	Luxembourg	288173.3667	11.448317398674934	25153.75613187188	12576.878065935938	37730.63419780185	80391.40459745578	59111.32690988457	101671.48228502746	76807905.7028884	52169335.37971888	101446476.02609614
Luxembourg	ssp370	2026	Luxembourg	288173.3667	11.482041887330372	25600.5099810419	12800.25499052095	38400.7649715677	81819.22989941995	60161.19845544316	103477.261343364	78172084.76784667	53095910.76937776	103248258.7663268
Luxembourg	ssp370	2027	Luxembourg	288173.3667	11.516139968699814	26051.741656966147	13025.870828483074	39077.612485441896	83261.36633564702	61221.592893843466	105301.13977743548	79549937.03899714	54031773.25097789	105068100.8270025
Luxembourg	ssp370	2028	Luxembourg	288173.3667	11.550564367458955	26506.280829900683	13253.14041495034	39759.4212448464	84714.07353235544	62289.759950249536	107138.38711445023	80937888.87211345	54974495.53992069	106901282.20431548
Luxembourg	ssp370	2029	Luxembourg	288173.3667	11.585197606346869	26962.002754281748	13481.001377140874	40443.00413141972	86170.5608026757	63360.706472545295	108980.41513278442	82329452.27963017	55919670.876291305	108739233.6829636
Luxembourg	ssp370	2030	Luxembourg	288173.3667	11.619877311868128	27416.271688230736	13708.135844115368	41124.40753234371	87622.40431557805	64428.238467326206	110816.57016381116	83716578.9282136	56861832.68479075	110571325.1716365
Luxembourg	ssp370	2031	Luxembourg	288173.3667	11.65448774124834	27867.20724087816	13933.603620439078	41800.81086131512	89063.59434183926	65487.93701604765	112639.25166761332	85093526.97622141	57797081.00147886	112389972.9509634
Luxembourg	ssp370	2032	Luxembourg	288173.3667	11.689059679616026	28314.87578177468	14157.43789088734	42472.31367266001	90494.3429985444	66539.95808715395	114448.72790991704	86460499.08547905	58725553.47797634	114195444.69298118
Luxembourg	ssp370	2033	Luxembourg	288173.3667	11.724192495142365	28768.158104318303	14384.079052159152	43152.23715647546	91943.03330139388	67605.17154513154	116280.8950576383	87844613.08039084	59665669.036960974	116023557.1238207
Luxembourg	ssp370	2034	Luxembourg	288173.3667	11.761362913681324	29242.53636007836	14621.268180039178	43863.80454011547	93459.14620680283	68719.96044616764	118198.33196742024	89293144.27171333	60649537.93478472	117936750.60864162
Luxembourg	ssp370	2035	Luxembourg	288173.3667	11.798678673214985	29717.695800477595	14858.847900238798	44576.54370071435	94977.75577831862	69836.58513110568	120118.92642551324	90744060.83863457	61635027.02337495	119853094.6538935
Luxembourg	ssp370	2036	Luxembourg	288173.3667	11.835625602300317	30178.75804384764	15089.37902192382	45268.13706576917	96451.31070812944	70920.08140302508	121982.5400132151	92151931.1036665	62591278.27584003	121712583.9314934
Luxembourg	ssp370	2037	Luxembourg	288173.3667	11.870930802758876	30606.295997190544	15303.147998595272	45909.44399578397	97817.7220070138	71924.79559338106	123710.64842062736	93457433.73447242	63477999.55748765	123436867.91145527
Luxembourg	ssp370	2038	Luxembourg	288173.3667	11.902987435333989	30981.08385126433	15490.541925632166	46471.62577689456	99015.54398863384	72805.54705045588	125225.54092679422	94601862.02595304	64255316.19969868	124948407.85220456
Luxembourg	ssp370	2039	Luxembourg	288173.3667	11.932121867053302	31312.110233661173	15656.055116830586	46968.16535048964	100073.50430677435	73583.45904908789	126563.54956444232	95612663.07812987	64941870.77517746	126283455.38108104
Luxembourg	ssp370	2040	Luxembourg	288173.3667	11.959619311428613	31620.754005749	15810.3770028745	47431.13100862139	101059.92980236604	74308.77191349278	127811.08769121938	96555118.01877642	65582003.4207535	127528232.61679676
Luxembourg	ssp370	2041	Luxembourg	288173.3667	11.98624365719353	31921.504496558748	15960.752248279374	47882.25674483625	102021.12837099352	75015.5355668961	129026.72117507308	97473470.53905576	66205765.26126868	128741175.81684342
Luxembourg	ssp370	2042	Luxembourg	288173.3667	12.012007512123	32216.84892578779	16108.424462893896	48325.27338868033	102965.04916681156	75709.59497558586	130220.5033580175	98375315.45443244	66818314.83439126	129932316.07447325
Luxembourg	ssp370	2043	Luxembourg	288173.3667	12.03642634735816	32501.194911982064	16250.597455991032	48751.79236797063	103873.8189386866	76377.8080431413	131369.82983421485	99243576.22551107	67408053.44201162	131079099.00900914
Luxembourg	ssp370	2044	Luxembourg	288173.3667	12.059785363834887	32780.52946351563	16390.264731757816	49170.79419527131	104766.57216538773	77034.24423924535	132498.90009151315	100096534.39928308	67987398.24545555	132205670.55311131
Luxembourg	ssp370	2045	Luxembourg	288173.3667	12.082553437257047	33062.159289083305	16531.079644541653	49593.238933623135	105666.66108790218	77696.07432932951	133637.2478464585	100956501.27547984	68571503.48786765	133341499.0630913
Luxembourg	ssp370	2046	Luxembourg	288173.3667	12.104748979673206	33346.457391266784	16673.228695633392	50019.686086898495	106575.27782248084	78364.1748694607	134786.38077548385	101824615.83099788	69161142.78320242	134488088.87879252
Luxembourg	ssp370	2047	Luxembourg	288173.3667	12.126638960212436	33631.193522703055	16815.596761351528	50446.79028405274	107485.29449855136	79033.30477833589	135937.28421874932	102694067.9247094	69751690.55895977	135636445.2904583
Luxembourg	ssp370	2048	Luxembourg	288173.3667	12.148268363577172	33914.461552948385	16957.230776474193	50871.69232942073	108390.6191232154	79698.98464941242	137082.2535970009	103559037.11824325	70339193.46686526	136778880.76962048
Luxembourg	ssp370	2049	Luxembourg	288173.3667	12.1701305219766	34199.61927004194	17099.80963502097	51299.42890506107	109301.98318704644	80369.1052845824	138234.86108949294	104429776.53903425	70930615.61873709	137928937.4593305
Luxembourg	ssp370	2050	Luxembourg	288173.3667	12.191756419410734	34481.24695283192	17240.62347641596	51721.870429245966	110202.06526124262	81030.93033913831	139373.2001833297	105289736.87218072	71514716.41698976	139064757.32737115
Luxembourg	ssp370	2051	Luxembourg	288173.3667	12.212223309399391	34745.83891229711	17372.919456148556	52118.75836844386	111047.70116369388	81652.72144388182	140442.68088348833	106097678.00692873	72063484.82357493	140131871.1902819
Luxembourg	ssp370	2052	Luxembourg	288173.3667	12.232324712861722	34999.21688498066	17499.60844249033	52498.825327469145	111857.49716439052	82248.15967968824	141466.8346490752	106871376.82674082	72588995.22311364	141153758.43036735
Luxembourg	ssp370	2053	Luxembourg	288173.3667	12.253311149369695	35256.91806480914	17628.45903240457	52885.37709721162	112681.1101351218	82853.75745228445	142508.462817942	107658276.71620488	73123472.03078136	142193081.4016286
Luxembourg	ssp370	2054	Luxembourg	288173.3667	12.274944491526314	35514.58530371576	17757.29265185788	53271.87795557256	113504.61463066874	83459.27546371696	143549.95379760268	108445072.96583754	73657878.44437762	143232267.48729447
Luxembourg	ssp370	2055	Luxembourg	288173.3667	12.297591440763233	35778.58568356276	17889.29284178138	53667.8785253419	114348.35984465804	84079.67635635562	144617.04333294436	109251207.69078504	74205419.90436454	144296995.47720683
Luxembourg	ssp370	2056	Luxembourg	288173.3667	12.32183816166702	36059.2191013139	18029.60955065695	54088.82865196806	115245.26424779173	84739.16488807077	145751.36360749177	110108131.99961236	74787458.57933001	145428805.41989407
Luxembourg	ssp370	2057	Luxembourg	288173.3667	12.347184700860284	36352.86961633878	18176.43480816939	54529.30442450685	116183.77129381224	85429.24359838071	146938.29898922628	111004804.48659292	75396494.9444145	146613114.02877188
Luxembourg	ssp370	2058	Luxembourg	288173.3667	12.372766743022783	36646.96183384454	18323.48091692227	54970.44275076582	117123.69002096046	86120.36030951909	148127.01973238314	111902825.72810207	76006447.40826072	147799204.04794106
Luxembourg	ssp370	2059	Luxembourg	288173.3667	12.398359633841933	36937.87167204975	18468.935836024877	55406.80750807313	118053.43786386336	86803.99842930118	149302.8772984095	112791129.45911424	76609799.56111747	148972459.35710925
Luxembourg	ssp370	2060	Luxembourg	288173.3667	12.424410129543295	37234.51477631507	18617.257388157534	55851.77216447095	119001.50922509575	87501.10972432402	150501.9087258488	113696939.92576411	77225042.60924645	150168837.24228102
Luxembourg	ssp370	2061	Luxembourg	288173.3667	12.451249280566117	37546.25202646161	18773.126013230805	56319.37803969052	119997.82147656324	88233.69226216839	151761.95069094113	114648840.91374458	77871591.18306594	151426090.64442188
Luxembourg	ssp370	2062	Luxembourg	288173.3667	12.479350045617238	37883.573033390734	18941.786516695367	56825.35955008422	121075.89941470909	89026.39662845181	153125.40220094874	115678862.82999387	78571200.92122398	152786524.738763
Luxembourg	ssp370	2063	Luxembourg	288173.3667	12.5085898730063	38247.19962393668	19123.59981196834	57370.799435903165	122238.04999809392	89880.91911623508	154595.18087993548	116789209.79890367	79325368.90535022	154253050.69245717
Luxembourg	ssp370	2064	Luxembourg	288173.3667	12.538851554601088	38634.07161439157	19317.035807195785	57951.10742158558	123474.49287958746	90790.06829380368	156158.91746535432	117970537.4386479	80127748.26027614	155813326.6170186
Luxembourg	ssp370	2065	Luxembourg	288173.3667	12.569667095470097	39036.08292398712	19518.04146199356	58554.12438597915	124759.3210250563	91734.79487135397	157783.8471787402	119198093.53790608	80961526.83103089	157434660.24478045
Luxembourg	ssp370	2066	Luxembourg	288173.3667	12.600610855484314	39444.5222777162	19722.2611388581	59166.78341657252	126064.69319957342	92694.62735261662	159434.75904651207	120445277.90282165	81808637.27907866	159081918.52656275
Luxembourg	ssp370	2067	Luxembourg	288173.3667	12.63235511703698	39862.38414752002	19931.19207376001	59793.57622127822	127400.1797354663	93676.6027466558	161123.75672425938	121721234.26196218	82675290.19222257	160767178.3317012
Luxembourg	ssp370	2068	Luxembourg	288173.3667	12.665503137280284	40293.84837118548	20146.92418559274	60440.77255677621	128779.13939430112	94690.54367226934	162867.73511631426	123038725.90145046	83570154.62800433	162507297.1748951
Luxembourg	ssp370	2069	Luxembourg	288173.3667	12.699791040850892	40736.711419482526	20368.355709741263	61105.06712922199	130194.52969665849	95731.27183576768	164657.78755753182	124391024.26494664	84488660.42780487	164293388.1020871
Luxembourg	ssp370	2070	Luxembourg	288173.3667	12.735066769747776	41188.43556763938	20594.21778381969	61782.65335145731	131638.24007416682	96792.8235839356	166483.65656438185	125770380.31791309	85425544.30553575	166115216.3302899
Luxembourg	ssp370	2071	Luxembourg	288173.3667	12.771065544501308	41645.14594055303	20822.57297027652	62467.71891082669	133097.8864259976	97866.09296028172	168329.67989169728	127164961.98883158	86372769.70165466	167957154.27600878
Luxembourg	ssp370	2072	Luxembourg	288173.3667	12.807245685658003	42102.93891110798	21051.46945555399	63154.408366659685	134560.99275989243	98941.9064410877	170180.07907867868	128562849.4108754	87322240.42444247	169803458.39730534
Luxembourg	ssp370	2073	Luxembourg	288173.3667	12.843271876478214	42559.21411229448	21279.60705614724	63838.82116844002	136019.24830288583	100014.15316387406	172024.3434418794	129956102.2691594	88268563.26670183	171643641.27161664
Luxembourg	ssp370	2074	Luxembourg	288173.3667	12.87929075215032	43012.65754383465	21506.328771917324	64518.98631574969	137468.45351008818	101079.74522799534	173857.16179216167	131340708.21622837	89209012.96859568	173472403.46386555
Luxembourg	ssp370	2075	Luxembourg	288173.3667	12.91600234749776	43466.83937811853	21733.419689059265	65200.25906717447	138920.0186524583	102147.0725385608	175692.96476633736	132727568.90282872	90150994.13084808	175304143.67481083
Luxembourg	ssp370	2076	Luxembourg	288173.3667	12.953561946176174	43920.23797150794	21960.11898575397	65880.35695726013	140369.0805569308	103212.559233026	177525.60188081732	134112037.93498306	91091350.8376239	177132725.0323402
Luxembourg	ssp370	2077	Luxembourg	288173.3667	12.991134105845369	44365.26975548174	22182.63487774087	66547.90463322081	141791.40213851296	104258.3839253659	179324.4203516408	135470958.61144397	92014354.63360026	178927562.58928776
Luxembourg	ssp370	2078	Luxembourg	288173.3667	13.028383467653214	44802.565479582925	22401.282739791463	67203.84821937214	143188.9992727393	105286.02887700178	181091.96966845772	136806256.94879445	92921313.70449066	180691200.1931001
Luxembourg	ssp370	2079	Luxembourg	288173.3667	13.065134030761287	45234.84588573656	22617.42294286828	67852.26882860294	144570.56745080545	106301.8878314635	182839.24707012967	138126240.83108297	93817870.91719788	182434610.7449682
Luxembourg	ssp370	2080	Luxembourg	288173.3667	13.10193426979064	45673.79011569151	22836.895057845755	68510.68517353502	145973.43320974213	107333.4067718586	184613.4596476092	139466572.94078907	94728249.01840264	184204896.86317223
Luxembourg	ssp370	2081	Luxembourg	288173.3667	13.13977247967129	46133.59641276377	23066.798206381885	69200.39461914368	147442.97413518614	108413.95156997837	186471.9967003752	140870608.1282965	95681895.41601932	186059320.840572
Luxembourg	ssp370	2082	Luxembourg	288173.3667	13.17927579571646	46618.44556318285	23309.222781591427	69927.66834477254	148992.55201992436	109553.347073464	188431.7569663683	142351112.57583356	96687481.134676	188014744.0169906
Luxembourg	ssp370	2083	Luxembourg	288173.3667	13.2199272221036	47118.29063114483	23559.145315572416	70677.43594671618	150590.05685713084	110727.9829831738	190452.1307310706	143877407.60091114	97724168.65170915	190030646.55011436
Luxembourg	ssp370	2084	Luxembourg	288173.3667	13.261407061232658	47627.6603761307	23813.83018806535	71441.49056419395	152218.00256210563	111925.00188389	192511.00324030223	145432786.5723714	98780610.51745307	192084962.62729096
Luxembourg	ssp370	2085	Luxembourg	288173.3667	13.303281145667572	48142.15256065629	24071.076280328143	72213.22884098376	153862.3195838523	113134.05851752576	194590.58065015828	147003807.09856513	99847676.41346028	194159937.7836674
Luxembourg	ssp370	2086	Luxembourg	288173.3667	13.344280095596634	48649.08003877119	24324.5400193856	72973.6200581544	155482.45980390138	114325.3380910936	196639.5815166932	148551728.51964322	100899052.9744904	196204404.06479752
Luxembourg	ssp370	2087	Luxembourg	288173.3667	13.383951122790524	49145.44330376613	24572.721651883065	73718.16495564877	157068.8367988309	115491.79176383727	198645.88183381472	150067391.73321682	101928519.17055473	198206264.2958812
Luxembourg	ssp370	2088	Luxembourg	288173.3667	13.422150888576205	49630.06877262607	24815.034386313037	74445.10315893701	158617.69979730895	116630.6616156517	200604.73797893643	151547213.16100806	102933640.9696966	200160785.35231104
Luxembourg	ssp370	2089	Luxembourg	288173.3667	13.458941511414114	50102.79748957988	25051.398744789934	75154.19623436613	160128.5407766881	117741.57410049536	202515.5074528661	152990707.4258169	103914088.69484094	202067326.156786
Luxembourg	ssp370	2090	Luxembourg	288173.3667	13.493268858941056	50546.36107734571	25273.180538672856	75819.54161601655	161546.17000319017	118783.94853174555	204308.39147461377	154345144.91196346	104834047.42589998	203856242.39802665
Luxembourg	ssp370	2091	Luxembourg	288173.3667	13.528886361283035	51004.12992307891	25502.06496153945	76506.19488461802	163009.1992341546	119859.7053192238	206158.69314907497	155742958.66798824	105783468.11338133	205702449.2226026
Luxembourg	ssp370	2092	Luxembourg	288173.3667	13.564616053233484	51462.82676943469	25731.413384717343	77194.2401541507	164475.19435510272	120937.64290814982	208012.7458020426	157143606.10753784	106734813.49057166	207552398.7244917
Luxembourg	ssp370	2093	Luxembourg	288173.3667	13.60012512623697	51918.81873266616	25959.40936633308	77878.22809899702	165932.54466959293	122009.22402174918	209855.86531742208	158535994.088463	107680548.89230424	209391439.28462043
Luxembourg	ssp370	2094	Luxembourg	288173.3667	13.635376855967952	52371.861186242735	26185.930593121368	78557.79177936378	167380.4683512268	123073.87378765587	211687.06291478383	159919375.63479793	108620166.95880333	211218584.3107679
Luxembourg	ssp370	2095	Luxembourg	288173.3667	13.670345424660107	52821.62014692334	26410.81007346167	79232.43022038002	168817.89798953722	124130.80734524668	213504.98863382445	161292730.9165964	109552975.00292222	213032486.83025503
Luxembourg	ssp370	2096	Luxembourg	288173.3667	13.705076427852134	53268.377895980215	26634.188947990107	79902.56684397408	170245.7357555557	125180.68805552952	215310.78345553175	162656921.88999134	110479558.48103788	214834285.2989472
Luxembourg	ssp370	2097	Luxembourg	288173.3667	13.739606271504242	53712.26964300053	26856.134821500265	80568.40446448652	171664.41377899435	126223.8336610264	217104.9938969624	164012361.4222948	111400197.8201994	216624525.0244065
Luxembourg	ssp370	2098	Luxembourg	288173.3667	13.774061016722234	54154.59673499897	27077.298367499487	81231.89510248307	173078.09116501946	127263.30232718434	218892.88000281775	165363023.22376826	112317592.03710572	218408454.4104328
London	ssp370	2024	United Kingdom	28024358.01205	11.64350409992171	1856851.1852206783	928425.5926103392	2785276.777831655	5934496.387965314	4363600.285270161	7505392.490663963	2340673777.551771	1589828471.4064856	3091519083.696698
London	ssp370	2025	United Kingdom	28024358.01205	11.66468439251074	1878847.9010906825	939423.9505453412	2818271.851636185	6004797.89188459	4415292.567562704	7594303.216207666	2368401974.8558807	1608661970.5288308	3128141979.182956
London	ssp370	2026	United Kingdom	28024358.01205	11.686237534541478	1901435.7445683824	950717.8722841912	2852153.616852413	6076988.639640804	4468373.9997357	7685603.279545947	2396875324.4385324	1628001590.71726	3165749058.159664
London	ssp370	2027	United Kingdom	28024358.01205	11.70815485995008	1924587.4609214307	962293.7304607154	2886881.1913822712	6150981.525104286	4522780.533165649	7779182.517044549	2426059470.0525985	1647823996.5800948	3204294943.525197
London	ssp370	2028	United Kingdom	28024358.01205	11.730409730371951	1948241.8882561987	974120.9441280994	2922362.832384239	6226581.074866304	4578368.437402657	7874793.712331673	2455877313.413541	1668076821.5510402	3243677805.2757883
London	ssp370	2029	United Kingdom	28024358.01205	11.75288064185653	1972226.6696616933	986113.3348308466	2958340.004492528	6303236.4362385925	4634732.673705352	7971740.198772678	2486111588.159364	1688612494.340886	3283610681.977837
London	ssp370	2030	United Kingdom	28024358.01205	11.775380657572434	1996272.73347582	998136.3667379098	2994409.1002137847	6380087.656188453	4691240.923668546	8068934.388709221	2516423113.106075	1709200636.880904	3323645589.33114
London	ssp370	2031	United Kingdom	28024358.01205	11.797695962418713	2020072.6508590616	1010036.3254295308	3030108.9762886385	6456152.192145299	4747170.729519242	8165133.654772389	2546424355.5159187	1729578029.8428416	3363270681.189048
London	ssp370	2032	United Kingdom	28024358.01205	11.81960494471384	2043358.511937984	1021679.255968992	3065037.767907059	6530573.804153568	4801892.503054744	8259255.105253449	2575777598.7101064	1749515289.877009	3402039907.5432
London	ssp370	2033	United Kingdom	28024358.01205	11.84116410738873	2066387.857020885	1033193.9285104424	3099581.785531402	6604175.591038508	4856011.463999539	8352339.718078507	2604807487.900339	1769232921.9533174	3440382053.847373
London	ssp370	2034	United Kingdom	28024358.01205	11.865819364250235	2093541.396263151	1046770.6981315756	3140312.094394766	6690958.30245679	4919822.281218854	8462094.323695693	2639036174.495126	1792481672.3811424	3485590676.609107
London	ssp370	2035	United Kingdom	28024358.01205	11.89250390579834	2123393.996845958	1061696.998422979	3185090.9952690178	6786367.213919472	4989975.892588454	8582758.535251489	2676667191.9574075	1818041348.207532	3535293035.707312
London	ssp370	2036	United Kingdom	28024358.01205	11.9209622007589	2155544.82972013	1077772.414860065	3233317.2445802856	6889121.275785329	5065530.349842806	8712712.201728955	2717195270.9084954	1845568761.2224436	3588821780.5945444
London	ssp370	2037	United Kingdom	28024358.01205	11.949623273985353	2187964.2743492858	1093982.1371746429	3281946.4115240164	6992733.820820105	5141716.044721298	8843751.596920121	2758061951.3028483	1873326158.5350864	3642797744.0705576
London	ssp370	2038	United Kingdom	28024358.01205	11.976685799986209	2217985.2612510333	1108992.6306255166	3326977.8918766035	7088680.894958055	5212265.363940351	8965096.425976746	2795905229.9545183	1899030006.046377	3692780453.862736
London	ssp370	2039	United Kingdom	28024358.01205	12.001848594716266	2244663.084444943	1122331.5422224714	3366994.6266674967	7173943.217885752	5274958.248446082	9072928.18732661	2829534247.5565867	1921871450.3185084	3737197044.79468
London	ssp370	2040	United Kingdom	28024358.01205	12.025019463594044	2268049.7111374065	1134024.8555687033	3402074.5667061917	7248686.876794932	5329916.82117337	9167456.932417477	2859014511.9311123	1941894985.463248	3776134038.398974
London	ssp370	2041	United Kingdom	28024358.01205	12.046182160485351	2288844.959256943	1144422.4796284714	3433267.43888546	7315148.489784919	5378785.654254224	9251511.325316649	2885228186.111604	1959699792.7593343	3810756579.463879
London	ssp370	2042	United Kingdom	28024358.01205	12.06559029249049	2307766.3906750386	1153883.1953375193	3461649.586012619	7375621.384597163	5423251.01808676	9327991.751108648	2909079800.450221	1975900245.7777133	3842259355.12273
London	ssp370	2043	United Kingdom	28024358.01205	12.083550018390222	2325309.338943521	1162654.6694717605	3487964.008415368	7431688.64726324	5464476.946517721	9398900.348009847	2931193752.995159	1990920447.10113	3871467058.889187
London	ssp370	2044	United Kingdom	28024358.01205	12.10052992686476	2342289.6060238117	1171144.8030119056	3513434.409035784	7485957.580851858	5504380.574156394	9467534.58754835	2952598411.7028656	2005458883.067999	3899737940.337744
London	ssp370	2045	United Kingdom	28024358.01205	12.116903462875833	2359311.0523793977	1179655.5261896988	3538966.5785691678	7540358.123404318	5544380.973092033	9536335.273717646	2974054979.389946	2020032576.5637517	3928077382.216151
London	ssp370	2046	United Kingdom	28024358.01205	12.132502423028358	2376311.9437007625	1188155.9718503812	3564467.9155512145	7594692.972067405	5584333.06769725	9605052.876438612	2995485636.207065	2034588670.9223783	3956382601.491767
London	ssp370	2047	United Kingdom	28024358.01205	12.146947111044105	2392687.282610328	1196343.641305164	3589030.9239155594	7647028.555222372	5622815.114134728	9671241.996311078	3016127746.1883097	2048609169.837188	3983646322.5394425
London	ssp370	2048	United Kingdom	28024358.01205	12.159893013121046	2408229.2481258665	1204114.6240629333	3612343.872188869	7696700.677010027	5659338.7330962205	9734062.620924847	3035719338.3543267	2061916137.8241053	4009522538.884539
London	ssp370	2049	United Kingdom	28024358.01205	12.171353435858189	2422655.3522834703	1211327.6761417352	3633983.028425281	7742806.505897723	5693240.077866612	9792372.933929907	3053904319.4571166	2074267709.8314924	4033540929.082763
London	ssp370	2050	United Kingdom	28024358.01205	12.181404015351504	2435732.8377748136	1217866.4188874068	3653599.256662293	7784602.149528071	5723972.168771262	9845232.13028592	3070389284.762647	2085464599.9937303	4055313969.5315742
London	ssp370	2051	United Kingdom	28024358.01205	12.190896572563862	2448344.7617605315	1224172.3808802655	3672517.142640875	7824909.858586441	5753610.1901377095	9896209.527036227	3086287381.493716	2096262878.2786636	4076311884.708789
London	ssp370	2052	United Kingdom	28024358.01205	12.201775018448282	2462772.1819669423	1231386.0909834711	3694158.272950497	7871019.893566144	5787514.6276227655	9954525.159510506	3104474021.556026	2108615577.081696	4100332466.030361
London	ssp370	2053	United Kingdom	28024358.01205	12.215039809452296	2480304.526867856	1240152.2634339277	3720456.790301818	7927053.267869391	5828715.638139881	10025390.89759999	3126574607.9116616	2123626699.844716	4129522515.978609
London	ssp370	2054	United Kingdom	28024358.01205	12.230284679213463	2499798.561723103	1249899.2808615514	3749697.842584725	7989356.20326675	5874526.620049704	10104185.7864849	3151148023.6854005	2140317413.609028	4161978633.761717
London	ssp370	2055	United Kingdom	28024358.01205	12.24660842792702	2519682.042642832	1259841.021321416	3779523.0639643166	8052903.80828625	5921252.800211145	10184554.81636252	3176212359.893735	2157341569.5179267	4195083150.269535
London	ssp370	2056	United Kingdom	28024358.01205	12.263913373564364	2540065.0614300906	1270032.5307150453	3810097.592145204	8118047.936330398	5969152.894361154	10266942.97830063	3201906393.945799	2174793427.727757	4229019360.1638455
London	ssp370	2057	United Kingdom	28024358.01205	12.281607551807776	2560880.100830221	1280440.0504151108	3841320.1512454366	8184572.802253219	6018068.236951406	10351077.36755587	3228145016.2383776	2192615180.2382274	4263674852.238629
London	ssp370	2058	United Kingdom	28024358.01205	12.299053108955336	2581231.9839267097	1290615.9919633549	3871847.9758901657	8249617.420629594	6065895.162228258	10433339.679031871	3253799801.859868	2210040380.1956067	4297559223.524097
London	ssp370	2059	United Kingdom	28024358.01205	12.316356145441173	2601172.055670168	1300586.027835084	3901758.083505351	8313345.889921623	6112754.33082534	10513937.449019086	3278935474.241071	2227112988.938799	4330757959.543382
London	ssp370	2060	United Kingdom	28024358.01205	12.334204119186534	2621228.251368259	1310614.1256841295	3931842.377052483	8377445.491372819	6159886.390715892	10595004.59203074	3304217527.9250607	2244285022.542092	4364150033.308099
London	ssp370	2061	United Kingdom	28024358.01205	12.353435627139191	2642284.069928109	1321142.0349640546	3963426.104892224	8444739.88748998	6209367.564331507	10680112.21064962	3330759666.9829736	2262312929.1948485	4399206404.771099
London	ssp370	2062	United Kingdom	28024358.01205	12.374361929641092	2664879.999702511	1332439.9998512554	3997319.999553841	8516956.479048984	6262467.999301351	10771444.958797676	3359243209.834066	2281659472.8377585	4436826946.830377
London	ssp370	2063	United Kingdom	28024358.01205	12.396617555460397	2688682.9516078266	1344341.4758039133	4033024.4274118114	8593030.71333838	6318404.936278842	10867656.49039896	3389248277.443426	2302039463.945163	4476457090.941692
London	ssp370	2064	United Kingdom	28024358.01205	12.41978061982331	2713606.860237202	1356803.430118601	4070410.290355876	8672687.525317868	6376976.121557875	10968398.929078896	3420666379.1347213	2323379213.663989	4517953544.605462
London	ssp370	2065	United Kingdom	28024358.01205	12.442876217952032	2738567.661956608	1369283.8309783037	4107851.492934983	8752462.247613084	6435634.005598478	11069290.489628732	3452130986.8083444	2344750551.0972176	4559511422.519481
London	ssp370	2066	United Kingdom	28024358.01205	12.465685690485913	2763491.5651664506	1381745.7825832253	4145237.347749743	8832119.042271722	6494205.178141607	11170032.90640293	3483549081.6679835	2366090296.1758614	4601007867.160123
London	ssp370	2067	United Kingdom	28024358.01205	12.489438463625762	2789161.3770100013	1394580.688505001	4183742.065515041	8914159.760923715	6554529.235973942	11273790.28587442	3515907439.6964164	2388068685.208527	4643746194.184294
London	ssp370	2068	United Kingdom	28024358.01205	12.515588245630129	2816439.048183188	1408219.524091594	4224658.572274828	9001339.19799328	6618631.763230976	11384046.632756542	3550292602.134814	2411423716.8933167	4689161487.376346
London	ssp370	2069	United Kingdom	28024358.01205	12.54350890795728	2844705.4374489426	1422352.7187244713	4267058.1561735645	9091678.578086512	6685057.7780055	11498299.378168697	3585924103.822736	2435625285.008324	4736222922.637187
London	ssp370	2070	United Kingdom	28024358.01205	12.57161738053047	2872760.061380551	1436380.0306902756	4309140.092070852	9181341.15617204	6750986.1442447705	11611696.16810023	3621288662.436076	2459645540.501141	4782931784.37079
London	ssp370	2071	United Kingdom	28024358.01205	12.59933354499277	2900312.2236781954	1450156.1118390977	4350468.335517388	9269397.866875162	6815733.725644129	11723062.008107476	3656019837.620243	2483235590.3759937	4828804084.864348
London	ssp370	2072	United Kingdom	28024358.01205	12.62696501150825	2927846.6688111927	1463923.3344055964	4391770.003216769	9357397.953520115	6880439.671706593	11834356.235334877	3690728679.241533	2506810470.886137	4874646887.596837
London	ssp370	2073	United Kingdom	28024358.01205	12.654896103650316	2956037.562179756	1478018.781089878	4434056.343269686	9447496.04872629	6946688.271122897	11948303.826330751	3726265013.762405	2530947399.7195444	4921582627.8053
London	ssp370	2074	United Kingdom	28024358.01205	12.683752392715428	2986065.7333963243	1493032.8666981622	4479098.600094575	9543466.083934562	7017254.473481874	12069677.694388185	3764117348.679734	2556657398.412167	4971577298.9473095
London	ssp370	2075	United Kingdom	28024358.01205	12.713153330876754	3017479.780756874	1508739.890378437	4526219.671135357	9643865.379298666	7091077.484779079	12196653.273819378	3803716664.709328	2583553978.651516	5023879350.767144
London	ssp370	2076	United Kingdom	28024358.01205	12.74212773977059	3048690.44845462	1524345.22422731	4573035.672681988	9743614.673260696	7164422.553868784	12322806.792653669	3843059608.3127103	2610276426.046559	5075842790.578853
London	ssp370	2077	United Kingdom	28024358.01205	12.770287667674822	3078958.9594498724	1539479.4797249362	4618438.4391748505	9840352.834401488	7235553.554707582	12445152.114096409	3881214906.1287136	2636192202.685155	5126237609.572231
London	ssp370	2078	United Kingdom	28024358.01205	12.798062808841488	3108285.2558733057	1554142.6279366529	4662427.883810071	9934079.67777075	7304470.351302716	12563689.004239982	3918182485.20958	2661301259.0198846	5175063711.39926
London	ssp370	2079	United Kingdom	28024358.01205	12.825538196068557	3136684.0098709976	1568342.0049354988	4705026.014806499	10024842.095547432	7371207.423197224	12678476.767898455	3953980840.687159	2685616157.28275	5222345524.091552
London	ssp370	2080	United Kingdom	28024358.01205	12.85318374320292	3165233.092782486	1582616.546391243	4747849.639173768	10116084.964532563	7438297.76803924	12793872.161026848	3989968694.897543	2710059766.553394	5269877623.241638
London	ssp370	2081	United Kingdom	28024358.01205	12.882525552333965	3195831.712395665	1597915.8561978324	4793747.568593575	10213878.15281634	7510204.524130269	12917551.781503413	4028540114.690315	2736258180.85499	5320822048.525638
London	ssp370	2082	United Kingdom	28024358.01205	12.914638541833588	3229675.6499255933	1614837.8249627966	4844513.474888466	10322043.377161968	7589737.777325601	13054348.976999376	4071202454.966099	2765235223.2253394	5377169686.706862
London	ssp370	2083	United Kingdom	28024358.01205	12.948491655156788	3265959.043889565	1632979.5219447825	4898938.565834432	10438005.104270823	7675003.753140957	13201006.455401786	4116939878.346076	2796300918.323752	5437578838.368411
London	ssp370	2084	United Kingdom	28024358.01205	12.9830787242577	3304098.6912482646	1652049.3456241323	4956148.036872492	10559899.41722927	7764631.924433883	13355166.910025671	4165017221.952319	2828955930.067744	5501078513.836951
London	ssp370	2085	United Kingdom	28024358.01205	13.017720137612493	3342994.337048065	1671497.1685240325	5014491.505572193	10684209.901205342	7856036.692063452	13512383.110348402	4214047547.542839	2862258224.61805	5565836870.467695
London	ssp370	2086	United Kingdom	28024358.01205	13.051709298094064	3381256.6883653444	1690628.3441826722	5071885.032548084	10806496.37601541	7945953.217659016	13667039.534372907	4262279566.946861	2895018294.9948983	5629540838.898786
London	ssp370	2087	United Kingdom	28024358.01205	13.085247231940508	3419330.093437902	1709665.046718951	5128995.140157006	10928178.978627212	8035425.719579522	13820932.237676209	4310273408.125191	2927616590.3615017	5692930225.88888
London	ssp370	2088	United Kingdom	28024358.01205	13.118299766097628	3457616.7543984936	1728808.3771992468	5186425.131597828	11050543.14705745	8125399.372837068	13975686.921278976	4358536071.312117	2960397474.5566945	5756674668.067598
London	ssp370	2089	United Kingdom	28024358.01205	13.151048540386595	3496474.043769678	1748237.021884839	5244711.065654578	11174731.043887662	8216714.002859107	14132748.08491708	4407518046.293017	2993666928.4878845	5821369164.098195
London	ssp370	2090	United Kingdom	28024358.01205	13.183011678153546	3536322.5853004865	1768161.2926502433	5304483.877950788	11302086.982620176	8310358.0754565345	14293815.889784629	4457749554.869035	3027785088.5073867	5887714021.23087
London	ssp370	2091	United Kingdom	28024358.01205	13.21607045766429	3577350.5968297007	1788675.2984148504	5366025.895244781	11433212.50746742	8406773.902550407	14459651.112385336	4509467857.0657215	3062913105.9669337	5956022608.164498
London	ssp370	2092	United Kingdom	28024358.01205	13.249402185821722	3618792.6918423534	1809396.3459211767	5428189.037763912	11565661.443127884	8504162.825830013	14627160.06042697	4561708136.661087	3098395660.029579	6025020613.292856
London	ssp370	2093	United Kingdom	28024358.01205	13.28269126482492	3660344.5900277058	1830172.2950138529	5490516.885041857	11698461.30972953	8601809.786566114	14795112.832893169	4614086829.829903	3133972227.124567	6094201432.535224
London	ssp370	2094	United Kingdom	28024358.01205	13.315815844971008	3701873.585435871	1850936.7927179355	5552810.37815383	11831187.97905371	8699402.92577495	14962973.032331416	4666436652.655098	3169529184.9540787	6163344120.356376
London	ssp370	2095	United Kingdom	28024358.01205	13.348703007478818	3743259.303538852	1871629.651769426	5614888.955308309	11963456.734111149	8796659.36331786	15130254.104905007	4718605865.72925	3204963469.3347983	6232248262.124656
London	ssp370	2096	United Kingdom	28024358.01205	13.381371645199842	3784491.443912141	1892245.7219560705	5676737.165866965	12095234.654741772	8893554.893194389	15296914.416292412	4770581484.740741	3240266261.084414	6300896708.397214
London	ssp370	2097	United Kingdom	28024358.01205	13.413822388588493	3825534.481808468	1912767.240904234	5738301.7227119785	12226408.203859866	8990006.032249648	15462810.375469329	4822318728.585152	3275407144.058716	6369230313.112682
London	ssp370	2098	United Kingdom	28024358.01205	13.446149281100013	3866455.284575011	1933227.6422875056	5799682.926862593	12357191.089501806	9086169.918752369	15628212.26025414	4873901887.621693	3310443369.809501	6437360405.43519
Lisbon	ssp370	2024	Portugal	4579714.877850001	17.164308302720674	209460.67483074605	104730.33741537304	314191.01224618085	669436.3167593242	492232.5858522767	846640.0476661508	208573274.77564213	141666785.7747218	275479763.7766647
Lisbon	ssp370	2025	Portugal	4579714.877850001	17.181744010262147	213320.5714129959	106660.28570649792	319980.85711955064	681772.5462360795	501303.3428205202	862241.7496515827	212416818.53916767	144277391.04783225	280556246.03057903
Lisbon	ssp370	2026	Portugal	4579714.877850001	17.19961434463293	217284.60045669656	108642.30022834828	325926.9006851351	694441.5830598333	510618.8110733071	878264.355046147	216364053.59720048	146958425.346019	285769681.84838545
Lisbon	ssp370	2027	Portugal	4579714.877850001	17.217800826797834	221325.6586906756	110662.8293453378	331988.4880360021	707356.805175553	520115.2979229763	894598.3124278008	220387991.50386816	149691557.62300143	291084425.3847733
Lisbon	ssp370	2028	Portugal	4579714.877850001	17.23622586935761	225426.15341591695	112713.07670795848	338139.2301238871	720461.986317361	529751.4605273196	911172.5121072686	224471114.0935104	152464889.2198379	296477338.96720374
Lisbon	ssp370	2029	Portugal	4579714.877850001	17.254856743846513	229579.7951061196	114789.8975530598	344369.6926592123	733737.0251593055	539512.5184993518	927961.5318190696	228607158.48597345	155274166.27382508	301940150.6981331
Lisbon	ssp370	2030	Portugal	4579714.877850001	17.273657885451115	233776.6303007867	116888.31515039336	350664.9454511991	747150.1104414423	549375.0812068197	944925.1396758968	232786213.38947487	158112656.85414192	307459769.92482126
Lisbon	ssp370	2031	Portugal	4579714.877850001	17.292673612293413	238018.99104156837	119009.49552078416	357028.48656238656	760708.6953690217	559344.6289476678	962072.7617901544	237010600.96581012	160981938.21557003	313039263.71606606
Lisbon	ssp370	2032	Portugal	4579714.877850001	17.312195428392357	242357.80848122036	121178.90424061017	363536.71272185934	774575.5559061432	569540.8499308514	979610.2618812186	241331036.5930369	163916457.17114586	318745616.01494265
Lisbon	ssp370	2033	Portugal	4579714.877850001	17.333238708209986	247006.84696242568	123503.42348121284	370510.27044367377	789433.8828920764	580466.0903616836	998401.6754222783	245960378.9808977	167060791.25250578	324859966.7092982
Lisbon	ssp370	2034	Portugal	4579714.877850001	17.35721301086214	252164.14949340688	126082.07474670344	378246.2242401492	805916.6217811127	592585.7513094927	1019247.4922525092	251095832.10958147	170548885.01245615	331642779.2067172
Lisbon	ssp370	2035	Portugal	4579714.877850001	17.381448775389124	257337.28189845532	128668.64094922769	386005.92284771113	822449.9529476253	604742.6124613538	1040157.2934336916	256247048.0475613	174047685.16098967	338446410.9341401
Lisbon	ssp370	2036	Portugal	4579714.877850001	17.40563146023166	262524.98390225385	131262.49195112693	393787.4758534237	839029.8485517821	616933.7121702924	1061125.9849330657	261412771.8588092	177556339.3225882	345269204.3950482
Lisbon	ssp370	2037	Portugal	4579714.877850001	17.42988122091961	267813.47003616253	133906.73501808126	401720.2050542839	855931.8502357465	629361.6545849746	1082502.045886314	266678852.8186169	181133157.89633664	352224547.740911
Lisbon	ssp370	2038	Portugal	4579714.877850001	17.45406306086145	273159.1242521435	136579.56212607177	409738.6863782528	873016.5611100247	641923.9419925316	1104109.180227328	272001859.6624854	184748641.57246256	359255077.7525203
Lisbon	ssp370	2039	Portugal	4579714.877850001	17.477802174573455	278401.9134851481	139200.95674257405	417602.8702277503	889772.5154986988	654244.4966900836	1125300.5343071092	277222437.32065195	188294553.4708824	366150321.1704325
Lisbon	ssp370	2040	Portugal	4579714.877850001	17.500969919830048	283425.58994608803	141712.79497304402	425138.3849191641	905828.1854678644	666050.1363732931	1145606.234562226	282224830.49883825	191692270.4770382	372757390.5206489
Lisbon	ssp370	2041	Portugal	4579714.877850001	17.523771354397905	288250.94214396534	144125.47107198267	432376.41321598087	921250.0110922902	677389.7140383061	1165110.3081460486	287029739.6335521	194955852.70628804	379103626.5608257
Lisbon	ssp370	2042	Portugal	4579714.877850001	17.5457384433549	292826.9539441446	146413.4769720723	439240.43091625057	935874.9448056556	688143.3417687282	1183606.54784237	291586364.7248551	198050795.8688765	385121933.580845
Lisbon	ssp370	2043	Portugal	4579714.877850001	17.56678824385506	297195.93120903324	148597.96560451662	445793.89681358216	949838.1961442394	698410.438341217	1201265.9539470533	295936832.4023544	201005713.1426779	390867951.6620423
Lisbon	ssp370	2044	Portugal	4579714.877850001	17.587406293156675	301547.58141883643	150773.79070941822	452321.3721282931	963746.0702147752	708636.8163342577	1218855.3240950964	300270046.4324853	203948911.42339125	396591181.4415907
Lisbon	ssp370	2045	Portugal	4579714.877850001	17.608451265494768	306107.67615445907	153053.8380772295	459161.5142317279	978320.1329898316	719353.038962967	1237287.2270164818	304810821.89339167	207033089.2269136	402588554.5598764
Lisbon	ssp370	2046	Portugal	4579714.877850001	17.63004476494456	310905.9270952171	155452.96354760855	466358.8906428555	993655.342996467	730628.9286737486	1256681.7573190166	309588744.5880314	210278341.77212983	408899147.4039391
Lisbon	ssp370	2047	Portugal	4579714.877850001	17.651338743580382	315711.336584945	157855.6682924725	473567.00487744703	1009013.431725649	741921.6409746098	1276105.2224764898	314373795.5037683	213528435.9355845	415219155.0719747
Lisbon	ssp370	2048	Portugal	4579714.877850001	17.6714247979007	320257.71670995496	160128.85835497748	480386.5750649596	1023543.6626051812	752605.6342683834	1294481.690941758	318900914.4573136	216603337.9893497	421198490.925286
Lisbon	ssp370	2049	Portugal	4579714.877850001	17.689461330931262	324296.9626343238	162148.4813171619	486445.4439515284	1036453.0925794696	762097.8621906581	1310808.3229680797	322923047.7324612	219335244.52752176	426510850.9374113
Lisbon	ssp370	2050	Portugal	4579714.877850001	17.70536544892436	327795.7063704503	163897.85318522516	491693.5595557084	1047635.0775601304	770319.9099705478	1324950.245149491	326406968.7082384	221701587.4209855	431112349.9955042
Lisbon	ssp370	2051	Portugal	4579714.877850001	17.719968965110425	330940.59919768723	165470.29959884362	496410.8987965597	1057686.1550359535	777710.408114554	1337661.9019571943	329538537.8981365	223828606.532328	435248469.2639505
Lisbon	ssp370	2052	Portugal	4579714.877850001	17.73470180370793	334085.1681556456	167042.5840778228	501127.7522335012	1067736.1974256134	785100.1451657504	1350372.2496852612	332669784.590859	225955406.59769025	439384162.58403707
Lisbon	ssp370	2053	Portugal	4579714.877850001	17.750062603504716	337379.6100037054	168689.8050018527	506069.41500558745	1078265.2335720055	792842.083508691	1363688.3836351014	335950269.22293675	228183571.8029876	443716966.64289904
Lisbon	ssp370	2054	Portugal	4579714.877850001	17.765762766935662	340759.8898901073	170379.94494505366	511139.834835196	1089068.608088958	800785.741241744	1377351.4749359612	339316228.23235923	230469792.7698261	448162663.6949053
Lisbon	ssp370	2055	Portugal	4579714.877850001	17.780805260191112	343992.5628299161	171996.28141495804	515988.8442449083	1099400.2308045786	808382.5226502909	1390417.9389586537	342535205.6460375	232656181.14661023	452414230.1454766
Lisbon	ssp370	2056	Portugal	4579714.877850001	17.794474701485463	346930.0227554843	173465.01137774214	520395.0341332585	1108788.352726698	815285.5534753762	1402291.1519778084	345460220.7434688	234642904.9377632	456277536.54918647
Lisbon	ssp370	2057	Portugal	4579714.877850001	17.80683558220755	349619.53510349884	174809.76755174942	524429.3026552808	1117384.0341909523	821605.9074932102	1413162.1608884824	348138338.7168225	236461931.68324867	459814745.7504076
Lisbon	ssp370	2058	Portugal	4579714.877850001	17.818306826964832	352151.94935158634	176075.97467579317	528227.9240274121	1125477.63012784	827557.0809762159	1423398.1792792524	350660024.15127903	238174706.58510777	463145341.7174615
Lisbon	ssp370	2059	Portugal	4579714.877850001	17.830280202031123	354849.0802744142	177424.5401372071	532273.6204116542	1134097.660557199	833895.3386448602	1434299.9824693224	353345728.42262936	239998886.0830454	466692570.7622236
Lisbon	ssp370	2060	Portugal	4579714.877850001	17.844340611348034	358096.4981223567	179048.24906117836	537144.7471835667	1144476.407999222	841526.7705875256	1447426.0454107027	356579388.27623856	242195247.0417657	470963529.5107232
Lisbon	ssp370	2061	Portugal	4579714.877850001	17.86174240433204	362172.0793850916	181086.03969254575	543258.119077672	1157501.9657149268	851104.3865549582	1463899.544874685	360637702.9516299	244951728.64921737	476323677.2540533
Lisbon	ssp370	2062	Portugal	4579714.877850001	17.88258390405101	367042.7245161333	183521.36225806663	550564.0867742328	1173068.5475537323	862550.4026128963	1483586.6924943496	365487713.1316885	248245944.3339552	482729481.9294349
Lisbon	ssp370	2063	Portugal	4579714.877850001	17.906159801068497	372509.9665034164	186254.9832517082	558764.9497551576	1190541.8529450842	875398.4212830111	1505685.2846069348	370931792.6287108	251943662.77211595	489919922.4853189
Lisbon	ssp370	2064	Portugal	4579714.877850001	17.931168748393418	378317.9497922348	189158.9748961174	567476.9246883797	1209104.1675361472	889047.1820117378	1529161.1530603515	376715169.8443618	255871838.43098176	497558501.257754
Lisbon	ssp370	2065	Portugal	4579714.877850001	17.95654107480543	384211.9795436784	192105.9897718392	576317.9693155477	1227941.4866217738	902898.1519276258	1552984.8213156953	382584228.9786259	259858210.81721652	505310247.1400392
Lisbon	ssp370	2066	Portugal	4579714.877850001	17.9818341759438	390028.6555071151	195014.32775355756	585042.9832607022	1246531.5830009033	916567.3404417066	1576495.8255598978	388376262.0415512	263792265.68598565	512960258.39712745
Lisbon	ssp370	2067	Portugal	4579714.877850001	18.007347199310722	395848.07098913833	197924.0354945692	593772.1064837448	1265130.4348814664	930242.9668244616	1600017.9029382265	394171023.0168348	267728173.40275392	520613872.6309368
Lisbon	ssp370	2068	Portugal	4579714.877850001	18.034151065775436	401950.6325741925	200975.31628709627	602925.9488613224	1284634.2217073136	944583.9865493478	1624684.4568650413	400247730.51977485	271855584.3616173	528639876.6779486
Lisbon	ssp370	2069	Portugal	4579714.877850001	18.06250724237119	408403.0206701041	204201.51033505207	612604.5310051895	1305256.054061838	959747.098574722	1650765.0095487025	406672782.46031326	276219597.238286	537125967.6823543
Lisbon	ssp370	2070	Portugal	4579714.877850001	18.09152747458695	414958.53912291495	207479.26956145748	622437.8086843914	1326207.4910369914	975152.5669388268	1677262.4151349645	413200527.8361882	280653361.37586176	545747694.2965215
Lisbon	ssp370	2071	Portugal	4579714.877850001	18.119840462718265	421287.41933020303	210643.70966510152	631931.1289953305	1346434.5921794996	990025.4354259548	1702843.7489328235	419502595.1410154	284933840.83695406	554071349.4450866
Lisbon	ssp370	2072	Portugal	4579714.877850001	18.146064471773958	427099.3235039975	213549.6617519988	640648.985256023	1365009.4379189466	1003683.4102343837	1726335.4656033176	425289876.63043696	288864668.35002905	561715084.9108684
Lisbon	ssp370	2073	Portugal	4579714.877850001	18.169642877848244	432288.6547809254	216144.3273904627	648432.9821714266	1381594.5406799966	1015878.338735164	1747310.7426246428	430457222.8122406	292374424.45540273	568540021.1690975
Lisbon	ssp370	2074	Portugal	4579714.877850001	18.19085161109181	436918.1437386168	218459.0718693084	655377.2156079542	1396390.387388789	1026757.6377857318	1766023.1369916084	435067098.49999774	295505536.3977499	574628660.602256
Lisbon	ssp370	2075	Portugal	4579714.877850001	18.21057985340933	441180.0050148045	220590.00250740227	661770.0075222368	1410011.296027485	1036773.011784779	1783249.580269981	439310903.9958636	298388006.7655344	580233801.2262046
Lisbon	ssp370	2076	Portugal	4579714.877850001	18.22993416502022	445364.596516436	222682.298258218	668046.894774685	1423385.250466704	1046606.8018136094	1800163.6991195804	443477767.0779128	301218216.4375646	585737317.7182724
Lisbon	ssp370	2077	Portugal	4579714.877850001	18.25000763102013	449797.3587675256	224898.6793837628	674696.0381513211	1437552.3586211838	1057023.7931036693	1818080.9241384785	447891749.5104574	304216274.0955119	591567224.9254123
Lisbon	ssp370	2078	Portugal	4579714.877850001	18.271545599777493	454663.6448435016	227331.8224217508	681995.4672652853	1453105.0089200016	1068459.5653822164	1837750.452457574	452737419.1030034	307507541.5737669	597967296.6322507
Lisbon	ssp370	2079	Portugal	4579714.877850001	18.294280734744284	459879.11399122863	229939.55699561432	689818.6709868743	1469773.6483161368	1080715.9178793728	1858831.3787526835	457930792.4200312	311034975.7857608	604826609.0543125
Lisbon	ssp370	2080	Portugal	4579714.877850001	18.317244542217185	465216.3399640042	232608.1699820021	697824.5099460366	1486831.422525118	1093258.398915391	1880404.446134645	463245406.7277472	314644759.0977227	611846054.3577797
Lisbon	ssp370	2081	Portugal	4579714.877850001	18.339902214045427	470504.8254512951	235252.41272564756	705757.2381769752	1503733.4221425056	1105686.3398105337	1901780.50447428	468511487.04368025	318221577.23414075	618801396.8532287
Lisbon	ssp370	2082	Portugal	4579714.877850001	18.362952058714534	475829.5759263628	237914.7879631814	713744.363889577	1520751.3246608253	1118199.5034269402	1923303.145894498	473813678.7073193	321822922.8588718	625804434.5557772
Lisbon	ssp370	2083	Portugal	4579714.877850001	18.38781793150937	481451.1984407798	240725.5992203899	722176.7976612066	1538718.030216907	1131410.3163358234	1946025.7440977823	479411484.683702	325625055.13549024	633197914.2319248
Lisbon	ssp370	2084	Portugal	4579714.877850001	18.415493738329047	487640.5122803348	243820.25614016745	731460.768420536	1558499.0772481216	1145955.2038587688	1971042.9506372344	485574576.9069705	329811140.1775084	641338013.6364385
Lisbon	ssp370	2085	Portugal	4579714.877850001	18.445778800580587	494472.9858778039	247236.49293890197	741709.4788167347	1580335.6628656343	1162011.5168128272	1998659.808918236	492378104.08072025	334432220.3598712	650323987.8015752
Lisbon	ssp370	2086	Portugal	4579714.877850001	18.47756132134437	501757.866978257	250878.9334891285	752636.8004674144	1603618.1428626843	1179130.9873988738	2028105.2983262187	499632122.0900665	339359282.1631657	659904962.0169734
Lisbon	ssp370	2087	Portugal	4579714.877850001	18.510192697711226	509389.4037351071	254694.70186755355	764084.1056026919	1628008.534337595	1197065.0987774718	2058951.96989744	507231327.1161756	344520801.306263	669941852.9260979
Lisbon	ssp370	2088	Portugal	4579714.877850001	18.543038254467653	517235.5723713082	258617.7861856541	775853.3585570075	1653084.8892988558	1215503.5950725486	2090666.1835249611	515044254.7132931	349827484.73136973	680261024.6952119
Lisbon	ssp370	2089	Portugal	4579714.877850001	18.57545338098979	525109.0491734135	262554.5245867068	787663.5737601313	1678248.521158312	1234006.2655574933	2122490.7767590075	522884374.7826523	355152637.7813417	690616111.7839786
Lisbon	ssp370	2090	Portugal	4579714.877850001	18.607420521392957	533039.3198258263	266519.6599129132	799558.9797387406	1703593.6661634424	1252642.4015906316	2154544.9307360696	530781048.0897964	360516202.8255197	701045893.3540938
Lisbon	ssp370	2091	Portugal	4579714.877850001	18.63993284670248	541091.45554148	270545.72777074	811637.1833122644	1729328.2919106642	1271564.9205224523	2187091.6632988355	538799070.1672609	365962190.175558	711635950.1589793
Lisbon	ssp370	2092	Portugal	4579714.877850001	18.67280913047074	549222.3407670904	274611.1703835452	823833.511150646	1755314.601091707	1290672.5008026664	2219956.7013806696	546895508.1248848	371461439.026646	722329577.2231023
Lisbon	ssp370	2093	Portugal	4579714.877850001	18.705892848893555	557410.1388789868	278705.0694394934	836115.2083185612	1781482.8038574315	1309913.8263657887	2253051.7813492166	555048617.8519821	376999180.3808996	733098055.3231623
Lisbon	ssp370	2094	Portugal	4579714.877850001	18.73905556563515	565634.1708975966	282817.0854487983	848451.25634637	1807766.8101886343	1329240.3016093075	2286293.318768128	563237807.9773595	382561428.2019368	743914187.7527606
Lisbon	ssp370	2095	Portugal	4579714.877850001	18.772222439764025	573881.7610505502	286940.8805252751	860822.641575708	1834126.108317611	1348622.1384684993	2319630.0781663405	571450456.4307811	388139609.34879	754761303.5128047
Lisbon	ssp370	2096	Portugal	4579714.877850001	18.80538792449588	582154.8097450038	291077.4048725019	873232.2146175875	1860566.7719450684	1368063.8029007812	2353069.7409895943	579688455.5682933	393735009.1442741	765641901.9923365
Lisbon	ssp370	2097	Portugal	4579714.877850001	18.838523839610744	590446.8588024246	295223.4294012123	885670.2882038706	1887068.160732852	1387550.1181857556	2386586.2032800755	587945374.5717834	399343259.6591426	776547489.4846742
Lisbon	ssp370	2098	Portugal	4579714.877850001	18.871635825325257	598757.814580734	299378.907290367	898136.7218712227	1913629.9754003624	1407080.8642648263	2420179.0865360894	596221120.1962246	404964297.5593051	787477942.833141
Helsinki	ssp370	2024	Finland	2228690.3763	6.573490193408323	95805.16469628384	47902.58234814192	143707.7470443916	306193.30636924773	225142.1370362497	387244.4757024064	132015022.29621568	89667019.43379258	174363025.15864846
Helsinki	ssp370	2025	Finland	2228690.3763	6.619106590984531	97945.5508737795	48972.77543688975	146918.32631067338	313033.9805926144	230172.044553351	395895.9166318957	134964374.033598	91670273.11623156	178258474.9509192
Helsinki	ssp370	2026	Finland	2228690.3763	6.6654852819997705	100120.81713022916	50060.40856511459	150181.22569535137	319986.13154819194	235283.920255999	404688.3428404176	137961788.88332576	93706172.1443113	182217405.62235743
Helsinki	ssp370	2027	Finland	2228690.3763	6.712530325733971	102328.76171104808	51164.38085552404	153493.142566561	327042.72242846864	240472.59002088595	413612.85483603127	141004232.93100017	95772655.82777125	186235810.03419095
Helsinki	ssp370	2028	Finland	2228690.3763	6.760036539030303	104560.9862138798	52280.493106939895	156841.4793208244	334176.91193955136	245718.31760257983	422635.5062765742	144080133.57212654	97861863.84189177	190298403.3023464
Helsinki	ssp370	2029	Finland	2228690.3763	6.807830071494097	106809.81629783518	53404.90814891759	160214.724446761	341364.1728878701	251003.06829987568	431725.2774758709	147178915.92498598	99966613.53341606	194391218.31653512
Helsinki	ssp370	2030	Finland	2228690.3763	6.855817104362467	109063.00157111352	54531.50078555676	163594.5023566764	348565.3530212627	256298.0536920777	440832.652350463	150283699.52441344	102075439.38145052	198491959.6673477
Helsinki	ssp370	2031	Finland	2228690.3763	6.903933236604068	111308.51047052669	55654.255235263336	166962.76570579773	355741.9994637861	261574.99960570212	449908.9993218968	153377905.44078714	104177080.67355432	202578730.2079942
Helsinki	ssp370	2032	Finland	2228690.3763	6.952370619465743	113537.79918071609	56768.89959035804	170306.69877108472	362866.80618155526	266813.8280746505	458919.7842884887	156449760.6973754	106263540.9884438	206635980.40628093
Helsinki	ssp370	2033	Finland	2228690.3763	7.002268727624703	115789.76999303068	57894.884996515335	173684.65498955688	370064.10489771503	272105.959483594	468022.2503118658	159552870.82657054	108371230.18486926	210734511.4682439
Helsinki	ssp370	2034	Finland	2228690.3763	7.053649310445648	118346.0002785522	59173.0001392761	177519.00041784055	378233.816890237	278113.10065456585	478354.53312593896	163075236.23565018	110763685.24108204	215386787.23019043
Helsinki	ssp370	2035	Finland	2228690.3763	7.104077804856567	120960.93380859795	60480.46690429898	181441.40071291	386591.1444522645	284258.19445017754	488924.0944543859	166678491.96164772	113211082.48109592	220145901.44217604
Helsinki	ssp370	2036	Finland	2228690.3763	7.153228722547901	123568.35619455486	61784.17809727743	185352.53429184665	394924.4663977824	290385.6370571773	499463.2957384252	170271397.6834743	115651449.8088373	224891345.5580877
Helsinki	ssp370	2037	Finland	2228690.3763	7.200054761322009	126081.60853028973	63040.804265144856	189122.41279545045	402956.82086279255	296291.7800461565	509621.86167946726	173734541.49403945	118003680.47139932	229465402.51665688
Helsinki	ssp370	2038	Finland	2228690.3763	7.244029532486689	128442.9265810542	64221.4632905271	192664.3898715954	410503.5933530328	301840.87746545	519166.3092406548	176988326.98784038	120213711.13329963	233762942.8423588
Helsinki	ssp370	2039	Finland	2228690.3763	7.284697058465245	130578.77019314686	65289.38509657343	195868.1552897345	417329.74953728425	306860.1099538691	527799.3891207414	179931419.2831848	122212713.288145	237650125.27820116
Helsinki	ssp370	2040	Finland	2228690.3763	7.321540929823934	132488.70916787186	66244.35458393593	198733.0637518206	423433.9145005067	311348.46654447325	535519.3624565772	182563225.58644745	124000284.2996564	241126166.8732144
Helsinki	ssp370	2041	Finland	2228690.3763	7.355420600769866	134224.06569052403	67112.03284526202	201336.09853579264	428980.113946897	315426.55437269626	542533.6735211264	184954465.46120435	125624458.18980464	244284472.7325827
Helsinki	ssp370	2042	Finland	2228690.3763	7.386079027138613	135803.85315471666	67901.92657735833	203705.77973208108	434029.11468245566	319139.0549135489	548919.1744513958	187131338.47186017	127103030.18226618	247159646.76142836
Helsinki	ssp370	2043	Finland	2228690.3763	7.411920982537116	137132.2513459238	68566.1256729619	205698.37701888944	438274.6753015517	322260.7906628798	554288.5599402525	188961808.85815248	128346319.17200376	249577298.54427215
Helsinki	ssp370	2044	Finland	2228690.3763	7.4343656629475054	138199.93169007348	69099.96584503674	207299.89753511103	441686.98168145015	324769.8394716303	558604.1238913038	190433022.2826574	129345594.2577616	251520450.30752295
Helsinki	ssp370	2045	Finland	2228690.3763	7.456760128602003	139185.05897956007	69592.52948978003	208777.58846934413	444835.4484986535	327084.8886019243	562586.0083954145	191790481.47077864	130267605.3841062	253313357.55741945
Helsinki	ssp370	2046	Finland	2228690.3763	7.481137928784784	140284.57652710011	70142.28826355006	210426.8647906488	448349.50658057904	329668.75483863294	567030.2583225559	193305565.0679259	131296677.8940852	255314452.2417332
Helsinki	ssp370	2047	Finland	2228690.3763	7.508066414281719	141572.5192675158	70786.2596337579	212358.7789012769	452465.7715789581	332695.42027861625	572236.122879325	195080289.7409759	132502103.3750668	257658476.10685647
Helsinki	ssp370	2048	Finland	2228690.3763	7.537418775934264	143049.2886341285	71524.64431706425	214573.9329511846	457185.5264746393	336165.82829014666	578205.2246591698	197115208.64621025	133884257.54092036	260346159.75146717
Helsinki	ssp370	2049	Finland	2228690.3763	7.569095996857968	144719.75405323843	72359.87702661922	217079.6310798561	462524.3339541328	340091.42202506354	584957.2458832128	199417031.6246296	135447697.8384635	263386365.4107588
Helsinki	ssp370	2050	Finland	2228690.3763	7.602454433101014	146556.5382392028	73278.2691196014	219834.80735879944	468394.6962124517	344407.86486207426	592381.527562878	201948034.061	137166801.0185566	266729267.1034153
Helsinki	ssp370	2051	Finland	2228690.3763	7.636530788825174	148469.05887126795	74234.52943563399	222703.5883068982	474507.1121525468	348902.2883474291	600111.9359576827	204583397.76696128	138956788.28308934	270210007.25080687
Helsinki	ssp370	2052	Finland	2228690.3763	7.670505564026935	150355.66730048496	75177.83365024248	225533.50095072444	480536.7126923151	353335.81815609045	607737.6072285712	207183055.6730512	140722523.51482388	273643587.8312504
Helsinki	ssp370	2053	Finland	2228690.3763	7.703604738838836	152207.98710613023	76103.99355306513	228311.98065919665	486456.7267911657	357688.76969936106	615224.6838829995	209735465.4645032	142456166.96230322	277014763.9666706
Helsinki	ssp370	2054	Finland	2228690.3763	7.735493966707785	154064.36921035123	77032.18460517561	231096.55381553105	492389.72399626096	362051.2676442853	622728.1803482621	212293472.9128076	144193612.44077507	280393333.38481057
Helsinki	ssp370	2055	Finland	2228690.3763	7.766971008885346	155968.07572601555	77984.03786300778	233952.1135890296	498473.9700203256	366524.9779560995	630422.962084582	214916691.1798773	145975350.30091566	283858032.0588122
Helsinki	ssp370	2056	Finland	2228690.3763	7.798216581156459	157892.11058068566	78946.05529034283	236838.1658710365	504623.1854158515	371046.4598645768	638199.9109671598	217567920.9444028	147776114.08282542	287359727.8059536
Helsinki	ssp370	2057	Finland	2228690.3763	7.828375422796715	159770.374580704	79885.187290352	239655.56187106672	510626.1171599126	375460.38026462327	645791.8540552363	220156080.61853692	149534039.50496066	290778121.73208755
Helsinki	ssp370	2058	Finland	2228690.3763	7.857419648650554	161551.16139221966	80775.58069610983	242326.74208834267	516317.5118095176	379645.22927168827	652989.7943473842	222609921.30001092	151200733.00882116	294019109.5911775
Helsinki	ssp370	2059	Finland	2228690.3763	7.886360080786577	163254.71883613878	81627.35941806939	244882.0782542234	521762.0814002852	383648.5892649007	659875.5735357081	224957343.5361181	152795145.15679586	297119541.915418
Helsinki	ssp370	2060	Finland	2228690.3763	7.915860449615189	164871.6391633897	82435.81958169484	247307.4587450996	526929.7587661786	387448.3520339407	666411.1654984563	227185383.8899961	154308470.9452972	300062296.83467245
Helsinki	ssp370	2061	Finland	2228690.3763	7.945656048780616	166432.36710035257	83216.18355017628	249648.55065054327	531917.8452527118	391116.0626858024	672719.6278196601	229335993.76629716	155769204.5362073	302902782.996364
Helsinki	ssp370	2062	Finland	2228690.3763	7.976079971618631	168039.8000836323	84019.90004181614	252059.7001254615	537055.2010672732	394893.530196508	679216.8719380758	231550961.0052768	157273650.8257911	305828271.1847391
Helsinki	ssp370	2063	Finland	2228690.3763	8.00820077565911	169829.8321413207	84914.91607066034	254744.74821199212	542776.1435236441	399100.1055320735	686452.1815152512	234017541.2022399	158948997.2417463	309086085.16270924
Helsinki	ssp370	2064	Finland	2228690.3763	8.043159464699913	171873.3701698198	85936.6850849099	257810.0552547404	549307.2910627282	403902.4198990462	694712.1622264434	236833440.73386505	160861607.7434459	312805273.72425765
Helsinki	ssp370	2065	Finland	2228690.3763	8.08201126689991	174150.75905029176	87075.37952514588	261226.13857544656	556585.8259247135	409254.2837681529	703917.3680813143	239971575.76850176	162993086.49671635	316950065.0402636
Helsinki	ssp370	2066	Finland	2228690.3763	8.124884934921278	176597.5496977299	88298.77484886495	264896.3245466036	564405.768833929	415004.2417896294	713807.2958782545	243343138.4906146	165283113.60777974	321403163.37342376
Helsinki	ssp370	2067	Finland	2228690.3763	8.170824055008987	179123.93904084043	89561.96952042021	268685.9085612678	572480.1091744998	420941.2567459392	724018.9616030983	246824384.48102185	167647639.6022165	326001129.3598024
Helsinki	ssp370	2068	Finland	2228690.3763	8.21874942959642	181658.9578300672	90829.4789150336	272488.4367451081	580582.029224882	426898.5509006247	734265.5075491655	250317521.44334105	170020242.16241613	330614800.72423273
Helsinki	ssp370	2069	Finland	2228690.3763	8.268979099336255	184172.0505532784	92086.02527663918	276258.0758299266	588613.8735682558	432804.3188001713	744423.4283363774	253780445.31533483	172372323.4386761	335188567.191967
Helsinki	ssp370	2070	Finland	2228690.3763	8.32089080830224	186705.70426824427	93352.85213412212	280058.55640237784	596711.4308412948	438758.4050303431	754664.45665228	257271701.2693573	174743648.38361818	339799754.1550776
Helsinki	ssp370	2071	Finland	2228690.3763	8.37271403670804	189285.62149813937	94642.81074906969	283928.43224721885	604956.8463080351	444821.210520598	765092.482095517	260826706.1765244	177158272.7843369	344495139.56868553
Helsinki	ssp370	2072	Finland	2228690.3763	8.424141646567271	191863.20286007988	95931.60143003994	287794.8042901347	613194.7963407993	450878.5267211642	775511.0659604761	264378492.36723557	179570710.97392866	349186273.7605189
Helsinki	ssp370	2073	Finland	2228690.3763	8.474236443819274	194362.23177690103	97181.11588845051	291543.3476653629	621181.6927589695	456751.24467569217	785612.1408422793	267822036.97382268	181909629.4984181	353734444.4491953
Helsinki	ssp370	2074	Finland	2228690.3763	8.522547817050937	196780.28197492356	98390.14098746175	295170.4229623959	628909.7811918411	462433.6626410503	795385.8997426755	271153996.7049801	184172757.53316665	358135235.8767818
Helsinki	ssp370	2075	Finland	2228690.3763	8.569675793998414	199186.93384024128	99593.46692012064	298780.40076038527	636601.4405534226	468089.2945245528	805113.5865823103	274470250.0684283	186425217.5154896	362515282.62134886
Helsinki	ssp370	2076	Finland	2228690.3763	8.61516275297439	201586.48006842908	100793.24003421454	302379.72010267555	644270.390298697	473728.2281607979	814812.5524366414	277776712.1972606	188671027.1120516	366882397.2824477
Helsinki	ssp370	2077	Finland	2228690.3763	8.658567442838972	203939.01364500824	101969.50682250412	305908.5204675237	651789.0876094365	479256.6820657487	824321.4931531659	281018393.0977521	190872836.11261636	371163950.0828683
Helsinki	ssp370	2078	Finland	2228690.3763	8.699838995981171	206227.68711443865	103113.84355721933	309341.5306716909	659103.6880177357	484635.0647189353	833572.311316604	284172077.7665675	193014876.46202728	375329279.07109326
Helsinki	ssp370	2079	Finland	2228690.3763	8.739263529608325	208525.66254388815	104262.83127194407	312788.49381585733	666448.0174902624	490035.30697813415	842860.7280024384	287338580.09988743	195165622.80377585	379511537.3959845
Helsinki	ssp370	2080	Finland	2228690.3763	8.777677207053566	210863.2270695096	105431.6135347548	316294.84060429025	673918.8737141468	495528.5836133465	852309.1638150067	290559634.3504303	197353421.8061681	383765846.8946767
Helsinki	ssp370	2081	Finland	2228690.3763	8.816048202739006	213268.08095516975	106634.04047758487	319902.1214327851	681604.7867327223	501179.9902446474	862029.5832208516	293873410.18225616	199604199.00366637	388142621.3608301
Helsinki	ssp370	2082	Finland	2228690.3763	8.85350258796257	215685.527808944	107842.763904472	323528.2917134453	689330.9468773815	506860.99035101273	871800.9034038009	297204538.5333479	201866762.34985632	392542314.7168264
Helsinki	ssp370	2083	Finland	2228690.3763	8.889585047781951	218074.0174431471	109037.00872157355	327111.0261647509	696964.5597482945	512473.9409913919	881455.1785052506	300495765.1943864	204102223.73783588	396889306.650925
Helsinki	ssp370	2084	Finland	2228690.3763	8.923454480968779	220370.28510329465	110185.14255164732	330555.4276549708	704303.4311901254	517870.1699927371	890736.6923875669	303659914.3017281	206251371.72542533	401068456.8780178
Helsinki	ssp370	2085	Finland	2228690.3763	8.954158660910272	222510.7847887679	111255.39239438396	333766.1771831782	711144.4681848958	522900.3442535954	899388.5921162465	306609422.4477507	208254731.64348257	404964113.2520045
Helsinki	ssp370	2086	Finland	2228690.3763	8.983451667446458	224551.3899631023	112275.69498155116	336827.0849446768	717666.2423220664	527695.7664132765	907636.7182309	309421280.643929	210164597.19617787	408677964.0916629
Helsinki	ssp370	2087	Finland	2228690.3763	9.014596553868786	226642.5620200193	113321.28101000968	339963.8430300467	724349.6282159678	532610.0207470262	916089.2356849592	312302817.6319832	212121789.85965768	412483845.4042878
Helsinki	ssp370	2088	Finland	2228690.3763	9.049369239922283	228903.3060330321	114451.65301651604	343354.9590495663	731574.9660815636	537922.7691776076	925227.1629855584	315418016.8201495	214237690.16620696	416598343.4740782
Helsinki	ssp370	2089	Finland	2228690.3763	9.08848107588032	231331.86950663105	115665.93475331552	346997.80425996124	739336.6549431942	543629.8933405561	935043.4165458374	318764463.35182995	216510657.90101877	421018268.8026151
Helsinki	ssp370	2090	Finland	2228690.3763	9.136753340306194	234178.56232309784	117089.28116154892	351267.8434846626	748434.6851846032	550319.621459255	946549.7489099868	322687072.50163615	219174965.83164775	426199179.1715925
Helsinki	ssp370	2091	Finland	2228690.3763	9.184361440981002	236970.9207474017	118485.46037370086	355456.38112113386	757359.0627087014	556881.6637563836	957836.4616610633	326534811.4081271	221788420.52266648	431281202.2935653
Helsinki	ssp370	2092	Finland	2228690.3763	9.231169950445867	239722.54768726724	119861.27384363362	359583.82153092336	766153.262408494	563347.9870650612	968958.537751912	330326424.23993886	224363753.3564792	436289095.1233856
Helsinki	ssp370	2093	Finland	2228690.3763	9.277666345407871	242461.45038004068	121230.72519002034	363692.17557007936	774906.7954146347	569784.4083931115	980029.182436178	334100503.6562149	226927177.1735286	441273830.138906
Helsinki	ssp370	2094	Finland	2228690.3763	9.324271955937306	245211.19351762845	122605.59675881422	367816.7902764793	783694.9744824283	576246.3047664508	991143.6441982395	337889520.69689304	229500746.89847076	446278294.4952823
Helsinki	ssp370	2095	Finland	2228690.3763	9.371361474893812	247991.7088368477	123995.85441842389	371987.5632552693	792581.5014426006	582780.5157665645	1002382.4871185974	341720940.3601142	232103117.26078036	451338763.4595176
Helsinki	ssp370	2096	Finland	2228690.3763	9.419218468617512	250816.41174221484	125408.20587110742	376224.61761339055	801609.2519283416	589418.5675942977	1013799.936262208	345613248.4441329	234746844.15295696	456479652.7353758
Helsinki	ssp370	2097	Finland	2228690.3763	9.467947044422749	253688.15142202127	126844.07571101064	380532.2271330472	810787.3319449342	596167.1558417709	1025407.5080477268	349570370.9965556	237434594.21829635	461706147.7747722
Helsinki	ssp370	2098	Finland	2228690.3763	9.51753962930472	256600.31187621117	128300.15593810556	384900.4678143823	820094.5967564192	603010.7329093055	1037178.4606037023	353583191.47975564	240160175.3377593	467006207.62181926
Dublin	ssp370	2024	Ireland	2228552.77575	10.6166204286892	92425.14123134907	46212.570615674544	138637.7118470357	295390.75137545995	217199.08189365303	373582.42085725546	244615044.05075008	166147015.14406416	323083072.9574512
Dublin	ssp370	2025	Ireland	2228552.77575	10.635755317474786	93880.8109694803	46940.40548474015	140821.21645425208	300043.0718585012	220619.90577827927	379466.23793865566	248467661.55682257	168763783.4692816	328171539.6444942
Dublin	ssp370	2026	Ireland	2228552.77575	10.655211575402708	95369.19860611064	47684.59930305532	143053.79790917874	304799.95874518674	224117.6167243602	385482.3007658931	252406871.19665888	171439366.75654942	333374375.6368505
Dublin	ssp370	2027	Ireland	2228552.77575	10.67495646355518	96886.10538547818	48443.05269273909	145329.15807823633	309647.99281202763	227682.3476558736	391613.6379680841	256421560.4220376	174166217.15985906	338676903.6842367
Dublin	ssp370	2028	Ireland	2228552.77575	10.69493969341179	98425.57473891224	49212.78736945612	147638.36210837762	314568.13686558366	231300.10063644985	397836.17309467215	260495964.4065564	176933626.92056388	344058301.8926105
Dublin	ssp370	2029	Ireland	2228552.77575	10.715020674686372	99973.71195705968	49986.85597852984	149960.56793559797	319515.9834148052	234938.22309908512	404093.7437304453	264593309.0118213	179716618.37073845	349469999.6529395
Dublin	ssp370	2030	Ireland	2228552.77575	10.735018013953322	101512.30192696236	50756.15096348118	152268.45289046023	324433.3169586013	238553.90952836236	410312.72438879777	268665385.5945545	182482447.31754988	354848323.87158483
Dublin	ssp370	2031	Ireland	2228552.77575	10.75476918841024	103023.25765682728	51511.628828413646	154534.88648525573	329262.33147125645	242104.65549354383	416420.00744890486	272664324.6007097	185198599.8836922	360130049.3177528
Dublin	ssp370	2032	Ireland	2228552.77575	10.7741996893439	104497.29205626844	52248.646028134215	156745.93808441612	333973.3454118648	245568.6363322276	422378.054491442	276565546.5490612	187848381.23564747	365282711.8625031
Dublin	ssp370	2033	Ireland	2228552.77575	10.79367234434008	105969.02803526208	52984.514017631045	158953.5420529083	338677.0136007335	249027.21588286528	428326.8113185376	280460685.4315831	190494030.8579513	370427340.0052429
Dublin	ssp370	2034	Ireland	2228552.77575	10.815657879640726	107670.85095085503	53835.42547542752	161506.27642629604	344116.0396389625	253026.49973450604	435205.5795433564	284964779.03552735	193553293.6728311	376376264.39825207
Dublin	ssp370	2035	Ireland	2228552.77575	10.839557929857376	109575.5844054442	54787.7922027221	164363.37660817913	350203.56775982666	257502.62335279083	442904.5121668075	290005901.5233283	196977316.33494636	383034486.7117338
Dublin	ssp370	2036	Ireland	2228552.77575	10.865124309464017	111645.42212912504	55822.711064562514	167468.1331937023	356818.7691247145	262366.7420034429	451270.796245929	295483993.73082435	200698136.8285983	390269850.6330738
Dublin	ssp370	2037	Ireland	2228552.77575	10.891131057426817	113768.6408885554	56884.320444277706	170652.9613328458	363604.5762798512	267356.3060881026	459852.8464715412	301103365.72687805	204514917.1405048	397691814.3132811
Dublin	ssp370	2038	Ireland	2228552.77575	10.915779159662607	115758.44168902078	57879.22084451039	173637.6625335467	369963.9796381463	272032.3379691976	467895.62130702834	306369629.90536416	208091860.1597356	404647399.6510227
Dublin	ssp370	2039	Ireland	2228552.77575	10.938399984825177	117527.6171404816	58763.8085702408	176291.4257107372	375618.264381015	276189.9002801348	475046.6284818329	311051980.67299294	211272198.50285396	410831762.8431592
Dublin	ssp370	2040	Ireland	2228552.77575	10.958906304595338	119057.08176747776	59528.54088373888	178585.62265122842	380506.43332888687	279784.1421535697	481228.72450414347	315099905.86003304	214021623.3796569	416178188.34043217
Dublin	ssp370	2041	Ireland	2228552.77575	10.977234111395818	120396.50182323573	60198.25091161786	180594.75273486815	384787.219827093	282931.77928460186	486642.6603695277	318644853.6045204	216429416.7714095	420860290.4376603
Dublin	ssp370	2042	Ireland	2228552.77575	10.993363717444147	121597.45030589183	60798.72515294592	182396.1754588514	388625.4511776659	285754.00821884564	491496.8941364231	321823318.49051905	218588288.29788676	425058348.6831792
Dublin	ssp370	2043	Ireland	2228552.77575	11.00760842580449	122712.28624410152	61356.143122050766	184068.42936616665	392188.466836182	288373.87267363706	496003.0609986652	324773875.43315905	220592360.5778005	428955390.2885427
Dublin	ssp370	2044	Ireland	2228552.77575	11.020494602255992	123771.8112074331	61885.90560371655	185657.71681116405	395574.70861898846	290863.7563374665	500285.6609004515	327578044.75467986	222497003.7060976	432659085.80328745
Dublin	ssp370	2045	Ireland	2228552.77575	11.03244786282922	124802.42228947312	62401.21114473656	187203.63343422383	398868.5416371892	293285.69238026027	504451.3908940568	330305689.7641827	224349670.12103653	436261709.4073535
Dublin	ssp370	2046	Ireland	2228552.77575	11.04333891454448	125798.34063668076	62899.17031834038	188697.5109550352	402051.4966748646	295626.1004961981	508476.8928534696	332941515.9812429	226139971.5315756	439743060.4309348
Dublin	ssp370	2047	Ireland	2228552.77575	11.05293210283267	126731.0660077211	63365.53300386055	190096.59901159565	405032.4869607094	297818.0051181428	512246.96880321467	335410093.84528023	227816674.7995705	443003512.8910146
Dublin	ssp370	2048	Ireland	2228552.77575	11.060596025268236	127544.08821145265	63772.04410572632	191316.1323171928	407630.9059238358	299728.6072969119	515533.2045506976	337561861.8548329	229278195.0157821	445845528.6939074
Dublin	ssp370	2049	Ireland	2228552.77575	11.066053921570862	128170.52759544992	64085.26379772496	192255.7913931881	409633.0061950898	301200.7398493047	518065.27254081296	339219814.3931786	230404306.72557387	448035322.0608077
Dublin	ssp370	2050	Ireland	2228552.77575	11.07000666828058	128624.7182053258	64312.3591026629	192937.07730800333	411084.5993842557	302268.08778251364	519901.1109859305	340421888.3587923	231220777.36475295	449622999.3528568
Dublin	ssp370	2051	Ireland	2228552.77575	11.0743740067412	129077.8693133604	64538.934656680205	193616.80397005365	412532.8703255328	303332.99288639484	521732.74776461057	341621211.14885193	232035379.3551423	451207042.94258606
Dublin	ssp370	2052	Ireland	2228552.77575	11.08128042116449	129748.47209129255	64874.236045646285	194622.7081369539	414676.11680380383	304908.9094145356	524443.3241930099	343396047.79913217	233240880.89310667	453551214.705182
Dublin	ssp370	2053	Ireland	2228552.77575	11.09151320050901	130729.7688806674	65364.8844403337	196094.65332101507	417812.34134264593	307214.9568695644	528409.7258156631	345993176.1795875	235004898.02473143	456981454.334468
Dublin	ssp370	2054	Ireland	2228552.77575	11.104269495666628	131922.4831955915	65961.24159779576	197883.7247934028	421624.25629314	310017.8355096389	533230.677076587	349149848.2798226	237148967.49224105	461150729.0674293
Dublin	ssp370	2055	Ireland	2228552.77575	11.118023077083391	133182.69720242388	66591.34860121194	199774.0458036516	425651.9002589917	312979.3384257013	538324.4620922089	352485167.011151	239414377.0213847	465555957.0009434
Dublin	ssp370	2056	Ireland	2228552.77575	11.1319520521841	134477.72182703577	67238.86091351788	201716.58274056745	429790.7989592393	316022.646293534	543558.9516248909	355912616.52733	241742363.46588185	470082869.58879983
Dublin	ssp370	2057	Ireland	2228552.77575	11.145664380394017	135798.11955678256	67899.05977839128	203697.17933518763	434010.7901035058	319125.58095843915	548895.9992485167	359407219.2352371	244115961.58732036	474698476.88319016
Dublin	ssp370	2058	Ireland	2228552.77575	11.158583758517825	137045.8491048611	68522.92455243054	205568.77365730543	437998.533739169	322057.74539642665	553939.3220818607	362709496.2380164	246358928.56966305	479060063.9063984
Dublin	ssp370	2059	Ireland	2228552.77575	11.170686149207858	138206.75841536786	69103.37920768393	207310.1376230637	441708.7998955411	324785.88227610814	558631.7175149232	365781992.29639256	248445824.12885323	483118160.4639577
Dublin	ssp370	2060	Ireland	2228552.77575	11.182919021288251	139343.31354156855	69671.65677078428	209014.97031236792	445341.23007888894	327456.78682268684	563225.6733350296	368790031.8682957	250488939.66267332	487091124.07393634
Dublin	ssp370	2061	Ireland	2228552.77575	11.19663278282414	140597.15793422624	70298.57896711312	210895.7369013532	449348.5167578223	330403.3211454316	568293.712370151	372108492.5950614	252742898.92656797	491474086.263583
Dublin	ssp370	2062	Ireland	2228552.77575	11.212069021464227	142006.48030082052	71003.24015041026	213009.7204512453	453852.7110414568	333715.22870692867	573990.1933759196	375838445.8111799	255276351.420834	496400540.2015556
Dublin	ssp370	2063	Ireland	2228552.77575	11.228465730906786	143521.14454931556	71760.57227465778	215281.7168239872	458693.5779796463	337274.68969088886	580112.4662683388	379847199.8896845	257999170.56376243	501695229.2156305
Dublin	ssp370	2064	Ireland	2228552.77575	11.24541921326259	145109.72924562	72554.86462281	217664.59386844403	463770.6946690328	341007.8637272049	586533.5256108	384051593.9570112	260854871.96792823	507248315.946117
Dublin	ssp370	2065	Ireland	2228552.77575	11.262275632738962	146631.04750482948	73315.52375241474	219946.571257258	468632.827825468	344582.961636349	592682.6940145273	388077958.7321559	263589652.6183484	512566264.84598607
Dublin	ssp370	2066	Ireland	2228552.77575	11.279427042978044	148027.52103659546	74013.76051829773	222041.28155490704	473095.9572329909	347864.6744359978	598327.2400299262	391773905.8514946	266100007.5492622	517447804.1537474
Dublin	ssp370	2067	Ireland	2228552.77575	11.298545057602867	149393.00481862394	74696.50240931197	224089.50722795245	477460.0434003564	351073.5613237698	603846.525476895	395387834.6055293	268554654.1052647	522221015.1058085
Dublin	ssp370	2068	Ireland	2228552.77575	11.321096319926072	150859.9308346743	75429.96541733717	226289.896252025	482148.3389476446	354520.8374614813	609775.8404337595	399270243.3014106	271191657.15180874	527348829.4510496
Dublin	ssp370	2069	Ireland	2228552.77575	11.346518461903049	152449.9377981336	76224.9688990668	228674.90669721956	487230.0012028584	358257.3538256205	616202.648580071	403478401.5820053	274049915.2785179	532906887.8855143
Dublin	ssp370	2070	Ireland	2228552.77575	11.373174049919273	154114.7635994971	77057.38179974855	231172.14539926223	492550.78446402267	362169.69445881207	622931.8744691764	407884577.5565421	277042670.6473047	538726484.4658169
Dublin	ssp370	2071	Ireland	2228552.77575	11.399946003981013	155882.4997882232	77941.2498941116	233823.7496823483	498200.4693231916	366323.8745023247	630077.0641439916	412563119.1299095	280220421.715961	544905816.5438925
Dublin	ssp370	2072	Ireland	2228552.77575	11.426372161927535	157770.38391109923	78885.19195554961	236655.5758666712	504234.146979916	370760.402191093	637707.89176869	417559647.6905201	283614155.36652225	551505140.0145557
Dublin	ssp370	2073	Ireland	2228552.77575	11.452303069863197	159772.68428029906	79886.34214014953	239659.0264204675	510633.498959872	375465.8080587121	645801.189860994	422858993.5880663	287213568.09483635	558504419.0813267
Dublin	ssp370	2074	Ireland	2228552.77575	11.4779264183478	161921.10184177037	80960.55092088517	242881.65276267377	517499.84148634254	380514.5893281748	654485.093644464	428545057.46026576	291075646.7496904	566014468.1708705
Dublin	ssp370	2075	Ireland	2228552.77575	11.502677232363894	164098.22453226682	82049.11226613341	246147.33679841636	524457.9256051604	385630.8276508321	663285.0235594389	434307093.1547116	294989326.8567377	573624859.452711
Dublin	ssp370	2076	Ireland	2228552.77575	11.525683637474838	166165.41021462687	83082.70510731344	249248.115321958	531064.6510459823	390488.7140043817	671640.588087542	439778166.3931707	298705379.9381512	580850952.848218
Dublin	ssp370	2077	Ireland	2228552.77575	11.547037455374111	168139.1219188801	84069.56095944004	252208.68287833632	537372.6336527762	395126.9365093756	679618.3307961288	445001848.705654	302253400.5746095	587750296.8367289
Dublin	ssp370	2078	Ireland	2228552.77575	11.56768831480711	170109.1109483569	85054.55547417844	255163.66642255345	543668.7185909888	399756.4107286478	687581.0264532776	450215678.4797288	305794729.1866484	594636627.772842
Dublin	ssp370	2079	Ireland	2228552.77575	11.588032114390204	172134.62019499936	86067.31009749968	258201.930292515	550142.2461432568	404516.3574582559	695768.1348282	455576449.661589	309435863.092342	601717036.230867
Dublin	ssp370	2080	Ireland	2228552.77575	11.608388055031162	174254.55729656885	87127.27864828442	261381.8359448687	556917.5651198663	409498.2096469424	704336.9205927422	461187136.32732296	313246744.1689251	609127528.485745
Dublin	ssp370	2081	Ireland	2228552.77575	11.629613939011902	176520.12854481657	88260.06427240829	264780.1928172409	564158.3308292701	414822.3020803224	713494.3595781632	467183262.5253126	317319422.8305713	617047102.2200745
Dublin	ssp370	2082	Ireland	2228552.77575	11.652261576458006	178924.00925183532	89462.00462591766	268386.0138777671	571841.133568897	420471.42174181365	723210.845395925	473545442.525316	321640731.9344854	625450153.1161736
Dublin	ssp370	2083	Ireland	2228552.77575	11.67629797915079	181402.28607854823	90701.14303927412	272103.42911783693	579761.7063070739	426295.3722845882	733228.0403295002	480104521.4410716	326095778.38584405	634113264.496324
Dublin	ssp370	2084	Ireland	2228552.77575	11.702210329515689	183995.23324830743	91997.61662415371	275992.8498724756	588048.7654616236	432388.798133522	743708.7327896658	486967090.1934858	330756960.6890804	643177219.6979158
Dublin	ssp370	2085	Ireland	2228552.77575	11.729943062514357	186706.03614906283	93353.0180745314	280059.0542236121	596712.4915324438	438759.1849502993	754665.7981145232	494141579.3221685	335630005.0210028	652653153.6233604
Dublin	ssp370	2086	Ireland	2228552.77575	11.75906111974699	189514.95189197405	94757.47594598704	284272.4278379751	605689.7862467851	445360.1369461431	766019.4355473672	501575736.7281766	340679420.7996325	662472052.6567545
Dublin	ssp370	2087	Ireland	2228552.77575	11.789623115346242	192490.6029204334	96245.3014602167	288735.9043806621	615199.966933745	452352.9168630205	778047.0170043951	509451180.5490688	346028566.38818294	672873794.7099907
Dublin	ssp370	2088	Ireland	2228552.77575	11.820948567898776	195613.35225048388	97806.67612524194	293420.0283757429	625180.2737925817	459691.3777886465	790669.1697964601	517715938.97685176	351642141.5833975	683789736.3703101
Dublin	ssp370	2089	Ireland	2228552.77575	11.852389821569256	198809.78855561384	99404.89427780692	298214.6828334416	635396.0842237797	467203.00310568657	803589.1653417978	526175719.4777842	357388179.3402374	694963259.6153686
Dublin	ssp370	2090	Ireland	2228552.77575	11.88234363493518	201917.74514642585	100958.87257321292	302876.6177196608	645329.1134880283	474506.7010941295	816151.5258818953	534401327.0153188	362975162.5342237	705827491.4964284
Dublin	ssp370	2091	Ireland	2228552.77575	11.912939985660248	205048.2809513041	102524.14047565204	307572.4214269528	655334.3059204047	481863.4602355678	828805.1516051613	542686693.3518828	368602734.99827576	716770651.7055166
Dublin	ssp370	2092	Ireland	2228552.77575	11.94392774277096	208224.7318607246	104112.3659303623	312337.0977910914	665486.2430269362	489328.11987270607	841644.3661810313	551093579.9282027	374312846.2333885	727874313.6230338
Dublin	ssp370	2093	Ireland	2228552.77575	11.975084639200814	211434.8196052602	105717.4098026301	317152.2294079113	675745.6834584406	496871.82607236353	854619.5408444823	559589490.7223544	380083424.34665614	739095557.0980196
Dublin	ssp370	2094	Ireland	2228552.77575	12.00624167028954	214662.0665453867	107331.03327269336	321993.0998180812	686059.9646790795	504455.856381696	867664.0729763495	568130815.5383555	385884848.4947411	750376782.5817616
Dublin	ssp370	2095	Ireland	2228552.77575	12.03725576335496	217888.38353500149	108944.19176750074	326832.57530250057	696371.2737778167	512037.7013072501	880704.8462484226	576669679.1204615	391684600.9278302	761654757.3131162
Dublin	ssp370	2096	Ireland	2228552.77575	12.068057586930706	221099.37471593224	110549.68735796612	331649.06207393104	706633.6015923708	519583.5305824331	893683.6726019334	585167980.9754614	397456803.0934498	772879158.85755
Dublin	ssp370	2097	Ireland	2228552.77575	12.098579245771292	224279.1488088732	112139.5744044366	336418.7232133917	716796.1595931601	527055.9997008394	906536.3194855026	593583662.7851249	403172888.2120346	783994437.3583109
Dublin	ssp370	2098	Ireland	2228552.77575	12.128864536931747	227425.5123279901	113712.75616399504	341138.2684920258	726851.9374002484	534449.9539709243	919253.9208299204	601910919.2067368	408828913.1884662	794992925.2249975
Copenhagen	ssp370	2024	Denmark	2478901.07325	9.660403638437677	176740.30040136908	88370.15020068454	265110.4506020603	564862.0000826949	415339.7059431292	714384.2942223281	287650380.2140004	195377403.14823723	379923357.2798551
Copenhagen	ssp370	2025	Denmark	2478901.07325	9.686535159280966	179415.62674173593	89707.81337086797	269123.440112557	573412.3430664387	421626.72284304525	725197.9632899	292004557.7119994	198334840.2000464	385674275.2240649
Copenhagen	ssp370	2026	Denmark	2478901.07325	9.713355316659484	182174.0843981986	91087.0421990993	273261.12659724336	582228.3737365351	428109.0983356874	736347.6491372722	296494034.0333903	201384174.68904	391603893.3778716
Copenhagen	ssp370	2027	Denmark	2478901.07325	9.74076923679256	185001.6591966135	92500.82959830677	277502.4887949043	591265.3027922771	434753.8991120165	747776.7064726106	301096000.6703713	204509914.6593297	397682086.6814436
Copenhagen	ssp370	2028	Denmark	2478901.07325	9.768640869286102	187878.18035326173	93939.09017663088	281817.27052987006	600458.6644089335	441513.7238301248	759403.6049877348	305777629.0399298	207689762.33646485	403865495.7434354
Copenhagen	ssp370	2029	Denmark	2478901.07325	9.796877401515262	190786.2736927114	95393.1368463557	286179.4105390528	609752.9307218138	448347.7431778336	771158.1182658593	310510642.12686694	210904511.45415497	410116772.7996378
Copenhagen	ssp370	2030	Denmark	2478901.07325	9.825376669448994	193702.9428406336	96851.4714203168	290554.41426094994	619074.6053185909	455201.9156754538	782947.294961785	315257612.6109894	214128740.6914601	416386484.53058106
Copenhagen	ssp370	2031	Denmark	2478901.07325	9.854078448400644	196603.82124797432	98301.91062398716	294905.73187195056	628345.8127084562	462018.9799327056	794672.6454842507	319978883.16972	217335514.06905156	422622252.2704458
Copenhagen	ssp370	2032	Denmark	2478901.07325	9.882870954405483	199457.5839975002	99728.7919987501	299186.3759962411	637466.4384559443	468725.3223940951	806207.5545178407	324623471.51814985	220490203.48588356	428756739.550475
Copenhagen	ssp370	2033	Denmark	2478901.07325	9.911943016963052	202303.87869893835	101151.93934946918	303455.81804839824	646563.196321744	475414.11494247336	817712.2777010585	329255905.38416857	223636637.35579896	434875173.4126044
Copenhagen	ssp370	2034	Denmark	2478901.07325	9.946752756663416	205780.5790911004	102890.2895455502	308670.8686366432	657674.7307750909	483584.3608640537	831765.1006861724	334914344.27685523	227479952.6189389	442348735.9348305
Copenhagen	ssp370	2035	Denmark	2478901.07325	9.983433091550982	209515.32482925145	104757.66241462572	314272.9872438604	669610.9781542113	492361.01334870246	846860.9429597636	340992760.0605864	231608523.87338176	450376996.2478454
Copenhagen	ssp370	2036	Denmark	2478901.07325	10.021801048377109	213420.93647869755	106710.46823934876	320131.40471803024	682093.3129858447	501539.2007248949	862647.4252468143	347349265.4720833	235925978.69291836	458772552.2513168
Copenhagen	ssp370	2037	Denmark	2478901.07325	10.06051255922641	217288.730006876	108644.36500343798	325933.09501029254	694454.7811019027	510628.51551609806	878281.0466876938	353644220.70551	240201627.50494933	467086813.9061422
Copenhagen	ssp370	2038	Denmark	2478901.07325	10.098548333090749	220948.25095674052	110474.12547837028	331422.3764350849	706150.6100576569	519228.3897482693	893072.8303670274	359600205.78779304	244247041.58609763	474953369.9895581
Copenhagen	ssp370	2039	Denmark	2478901.07325	10.13476845123788	224264.09365696623	112132.04682848311	336396.1404854213	716748.0433275767	527020.6200937958	906475.4665613314	364996843.7435033	247912536.8610676	482081150.6260089
Copenhagen	ssp370	2040	Denmark	2478901.07325	10.169230523139335	227282.33101848172	113641.16550924088	340923.4965276942	726394.32993498	534113.477893356	918675.1819765752	369909119.6796904	251249044.5870292	488569194.772422
Copenhagen	ssp370	2041	Denmark	2478901.07325	10.20152561773027	230030.86828174925	115015.43414087464	345046.3024225959	735178.655028381	540572.540462033	929784.7695947008	374382450.25011456	254287412.5864833	494477487.91381454
Copenhagen	ssp370	2042	Denmark	2478901.07325	10.230494411087626	232481.39117774897	116240.69558887449	348722.0867665965	743010.5262039992	546331.2692676336	939689.7831403367	378370753.0942138	256996340.87668425	499745165.3118128
Copenhagen	ssp370	2043	Denmark	2478901.07325	10.255701060511598	234650.7977804988	117325.3988902494	351976.1966707213	749943.9497063834	551429.3747840978	948458.5246286571	381901530.3572539	259394509.4180717	504408551.2965055
Copenhagen	ssp370	2044	Denmark	2478901.07325	10.27858976333562	236703.8064284264	118351.9032142132	355055.70964261144	756505.3653451669	556253.9451067293	956756.7855835744	385242866.2994149	261664005.94694608	508821726.6519505
Copenhagen	ssp370	2045	Denmark	2478901.07325	10.300454691893847	238802.36875833463	119401.18437916732	358203.5531374758	763212.370551555	561185.5665820183	965239.1745210676	388658342.2872359	263983859.75183016	513332824.8227108
Copenhagen	ssp370	2046	Denmark	2478901.07325	10.32141518139395	240986.4178573597	120493.20892867984	361479.6267860148	770192.5914720396	566318.0819647261	974067.1009793296	392212950.67204815	266398214.8273101	518027686.516856
Copenhagen	ssp370	2047	Denmark	2478901.07325	10.342126869977122	243256.46382809008	121628.23191404504	364884.6957421101	777447.6583944929	571652.6899959419	983242.6267930246	395907521.6618055	268907635.06582546	522907408.2578553
Copenhagen	ssp370	2048	Denmark	2478901.07325	10.362457697875708	245562.57174150905	122781.28587075452	368343.8576122382	784817.9792857785	577072.0435924762	992563.914979062	399660784.5939332	271456919.9458452	527864649.2420902
Copenhagen	ssp370	2049	Denmark	2478901.07325	10.38221264961514	247875.7159924828	123937.8579962414	371813.5739887	792210.7883118921	582507.9325822665	1001913.6440415004	403425499.38604176	274013983.13876885	532837015.633383
Copenhagen	ssp370	2050	Denmark	2478901.07325	10.401044714767176	250127.4895253238	125063.7447626619	375191.2342879617	799407.4565228518	587799.6003844405	1011015.312661243	407090331.4102416	276503204.12756056	537677458.6929922
Copenhagen	ssp370	2051	Denmark	2478901.07325	10.419440062633706	252326.57511468732	126163.28755734368	378489.8626720051	806435.7340664536	592967.4515194478	1019904.0166134482	410669412.1545163	278934181.277509	542404643.0315919
Copenhagen	ssp370	2052	Denmark	2478901.07325	10.439269926404876	254618.8588611924	127309.42943059618	381928.288291764	813761.8729202827	598354.318323734	1029169.4275168186	414400175.8215646	281468184.2448782	547332167.3983179
Copenhagen	ssp370	2053	Denmark	2478901.07325	10.461688153401257	257121.413948135	128560.7069740675	385682.1209221824	821760.038978161	604235.3227780515	1039284.755178272	418473162.68778193	284234631.4728874	552711693.9027452
Copenhagen	ssp370	2054	Denmark	2478901.07325	10.486295650030538	259779.21177412255	129889.60588706128	389668.8176611578	830254.3608300046	610481.1476691209	1050027.573990883	422798811.9790934	287172691.6445338	558424932.3137157
Copenhagen	ssp370	2055	Denmark	2478901.07325	10.512627976365003	262537.210522377	131268.6052611885	393805.8157835448	839068.9248294312	616962.4447275223	1061175.4049313415	427287541.41297466	290221518.83390206	564353563.9921206
Copenhagen	ssp370	2056	Denmark	2478901.07325	10.540267699777692	265388.0573185483	132694.02865927416	398082.08597779175	848180.2311899804	623661.9346985191	1072698.5276814385	431927383.95589054	293372984.8127657	570481783.0990895
Copenhagen	ssp370	2057	Denmark	2478901.07325	10.56823940560705	268262.7863484662	134131.3931742331	402394.1795226746	857367.8651696113	630417.5479188303	1084318.1824204011	436606095.5830196	296550851.3850456	576661339.7810603
Copenhagen	ssp370	2058	Denmark	2478901.07325	10.59613314453992	271123.33973361243	135561.66986680622	406685.00960039394	866510.1937885383	637139.8483739238	1095880.539203143	441261735.9038179	299713047.50379807	582810424.3039119
Copenhagen	ssp370	2059	Denmark	2478901.07325	10.624173435604956	273966.8126402647	136983.40632013234	410950.2189603693	875597.9331981995	643822.0097045632	1107373.8566918336	445889577.2103577	302856362.0232544	588922792.3975352
Copenhagen	ssp370	2060	Denmark	2478901.07325	10.652937405008595	276807.78986219066	138403.89493109533	415211.68479325646	884677.6963994763	650498.3061760858	1118857.086622845	450513356.7117555	305996917.69030946	595029795.733265
Copenhagen	ssp370	2061	Denmark	2478901.07325	10.68244170223484	279675.13856213546	139837.56928106773	419512.7078431778	893841.7428445066	657236.5756209441	1130446.9100680344	455180056.6204493	309166625.6835882	601193487.5573744
Copenhagen	ssp370	2062	Denmark	2478901.07325	10.712659031309984	282659.4674347371	141329.73371736854	423989.2011520838	903379.657921342	664249.7484715608	1142509.5673711004	460037145.4278002	312465649.3015458	607608641.5541224
Copenhagen	ssp370	2063	Denmark	2478901.07325	10.74336294711073	285809.37325797154	142904.68662898577	428714.0598869359	913446.7569323992	671652.0271561745	1155241.48670861	465163715.9136195	315947709.80788165	614379722.0194253
Copenhagen	ssp370	2064	Denmark	2478901.07325	10.774515012638352	289171.3671003983	144585.68355019914	433757.0506505764	924191.689252786	679552.7126858677	1168830.6658196943	470635466.3002288	319664222.82071215	621606709.7798164
Copenhagen	ssp370	2065	Denmark	2478901.07325	10.805990789944047	292653.49738631235	146326.74869315617	438980.2460794476	935320.5776465718	687735.7188577759	1182905.436435377	476302742.51524174	323513540.5549322	629091944.4756162
Copenhagen	ssp370	2066	Denmark	2478901.07325	10.83774408122006	296159.3162138877	148079.65810694385	444238.9743208109	946525.1746194974	695974.3931025711	1197075.9561364378	482008572.5745046	327389044.7658251	636628100.3832575
Copenhagen	ssp370	2067	Denmark	2478901.07325	10.870447876622896	299698.61977331666	149849.30988665833	449547.9296599523	957836.7887954264	704291.7564672173	1211381.82112363	487768900.0847032	331301564.6428629	644236235.5266021
Copenhagen	ssp370	2068	Denmark	2478901.07325	10.90469417040099	303313.9703460347	151656.98517301734	454970.95551902713	969391.449225851	712787.8303131227	1225995.0681385726	493652996.4933263	335298150.62107235	652007842.3656327
Copenhagen	ssp370	2069	Denmark	2478901.07325	10.940968242237483	307037.346503362	153518.673251681	460556.0197550159	981291.359424658	721537.7642828389	1241044.9545664692	499712907.9277952	339414153.3828127	660011662.4728439
Copenhagen	ssp370	2070	Denmark	2478901.07325	10.979433836353666	310933.20564009825	155466.60282004913	466399.8084601235	993742.525225668	730693.0332541665	1256792.0171971738	506053540.8190957	343720827.29610854	668386254.3421493
Copenhagen	ssp370	2071	Denmark	2478901.07325	11.01962056155404	315038.5712714817	157519.28563574087	472557.8569072014	1006863.2737835812	740340.6424879226	1273385.9050792332	512735152.09905535	348259099.9719669	677211204.2262139
Copenhagen	ssp370	2072	Denmark	2478901.07325	11.06131605210878	319345.833185818	159672.916592909	479018.7497787021	1020629.28286178	750462.7079866015	1290795.8577369798	519745355.909542	353020558.7088329	686470153.110327
Copenhagen	ssp370	2073	Denmark	2478901.07325	11.104476302420274	323849.6683040126	161924.8341520063	485774.5024559951	1035023.539899542	761046.7205143649	1309000.3592847066	527075488.7724351	357999319.113799	696151658.4311414
Copenhagen	ssp370	2074	Denmark	2478901.07325	11.148243601424207	328487.72472623223	164243.86236311612	492731.58708934	1049846.7682249926	771946.1531066038	1327747.38334334	534624071.0158531	363126454.33633095	706121687.6954565
Copenhagen	ssp370	2075	Denmark	2478901.07325	11.191655886382158	333141.96244538605	166570.98122269302	499712.94366807153	1064721.7119753629	782883.6117466022	1346559.8122041344	542198988.8273559	368271477.15872407	716126500.4960564
Copenhagen	ssp370	2076	Denmark	2478901.07325	11.23390947305472	337691.77111757593	168845.88555878797	506537.65667634754	1079262.900491733	793575.6621262855	1364950.138857165	549603945.0908062	373301058.9868472	725906831.1948161
Copenhagen	ssp370	2077	Denmark	2478901.07325	11.274160113302294	342021.2569874485	171010.62849372425	513031.8854811551	1093099.9373318062	803749.9539204548	1382449.920743111	556650319.085693	378087085.1749981	735213552.9964519
Copenhagen	ssp370	2078	Denmark	2478901.07325	11.312868835755062	346165.5575478157	173082.77877390786	519248.3363217238	1106345.1219227584	813489.0602373305	1399201.183608215	563395298.1833051	382668398.4324449	744122197.9342419
Copenhagen	ssp370	2079	Denmark	2478901.07325	11.350554646567238	350219.470304557	175109.7351522785	525329.2054568278	1119301.4270933191	823015.7552156869	1415587.098970928	569993168.2965852	387149792.57515	752836544.0180933
Copenhagen	ssp370	2080	Denmark	2478901.07325	11.387556737404385	354264.01962084643	177132.00981042322	531396.0294312633	1132227.806708164	832520.4461089399	1431935.1673074171	576575799.1169634	391620835.9112021	761530762.3227936
Copenhagen	ssp370	2081	Denmark	2478901.07325	11.423562677307672	358292.8441004797	179146.42205023984	537439.2661507013	1145103.9297450285	841988.1836360669	1448219.675854064	583132837.2726679	396074496.2409819	770191178.3044147
Copenhagen	ssp370	2082	Denmark	2478901.07325	11.457589186989557	362202.7024630258	181101.3512315129	543304.0536945234	1157599.8370717554	851176.3507880649	1464023.3233554764	589496254.3428879	400396645.58562607	778595863.1002145
Copenhagen	ssp370	2083	Denmark	2478901.07325	11.489061142170677	365870.316046702	182935.158023351	548805.4740700382	1169321.5300851855	859795.2427097064	1478847.8174606974	595465410.4404349	404451005.66141546	786479815.2195202
Copenhagen	ssp370	2084	Denmark	2478901.07325	11.518444302402068	369292.239867888	184646.119933944	553938.3598018215	1180257.9986177045	867836.7636894983	1492679.2335459343	601034698.746458	408233768.2143622	793835629.2786133
Copenhagen	ssp370	2085	Denmark	2478901.07325	11.546443661758904	372530.46072516375	186265.23036258187	558795.6910877317	1190607.3524775573	875446.5827040958	1505768.122251037	606305004.7191007	411813456.4941614	800796552.9441074
Copenhagen	ssp370	2086	Denmark	2478901.07325	11.573723758715987	375614.225482106	187807.112741053	563421.3382231484	1200463.0646407432	882693.4298829123	1518232.6993986191	611323928.5458194	415222401.4193629	807425455.672339
Copenhagen	ssp370	2087	Denmark	2478901.07325	11.602176238964637	378780.5284370353	189390.26421851764	568170.7926555374	1210582.5688846973	890134.2418269912	1531030.8959424314	616477185.8775629	418722588.1199048	814231783.6352823
Copenhagen	ssp370	2088	Denmark	2478901.07325	11.632888250775734	382320.8732918768	191160.4366459384	573481.3099378039	1221897.5110407623	898454.0522358716	1545340.9698457036	622239208.1286867	422636259.09600365	821842157.1614349
Copenhagen	ssp370	2089	Denmark	2478901.07325	11.66646304614344	386366.8162320533	193183.40811602664	579550.224348075	1234828.3446775468	907962.0181452816	1561694.6712098531	628824107.115647	427108843.0122983	830539371.21903
Copenhagen	ssp370	2090	Denmark	2478901.07325	11.70579775202104	391235.0790643168	195617.5395321584	586852.618596461	1250387.312689466	919402.4358010744	1581372.1895778773	636747357.5090212	432490459.6998996	841004255.3182052
Copenhagen	ssp370	2091	Denmark	2478901.07325	11.745690780597776	396025.5217050032	198012.7608525016	594038.2825574874	1265697.567369131	930659.976006703	1600735.158731543	644543953.100739	437786050.1280112	851301856.073516
Copenhagen	ssp370	2092	Denmark	2478901.07325	11.785331083078596	400753.687580533	200376.8437902665	601130.5313707723	1280808.7855073349	941771.1658142104	1619846.4052005075	652239191.3046161	443012796.7631516	861465585.846088
Copenhagen	ssp370	2093	Denmark	2478901.07325	11.824867468708408	405472.4387108009	202736.21935540045	608208.6580662058	1295889.9141196914	952860.2309703616	1638919.5972689695	659919106.7153755	448229135.8767619	871609077.5540133
Copenhagen	ssp370	2094	Denmark	2478901.07325	11.864521168884336	410217.3558054534	205108.6779027267	615326.0337081647	1311054.6691541465	964010.7861427036	1658098.552165478	667641608.0535707	453474400.1317301	881808815.9754663
Copenhagen	ssp370	2095	Denmark	2478901.07325	11.904455208027777	415006.9446167855	207503.47230839272	622510.4169251738	1326362.1949951726	975266.3198494128	1677458.070141025	675436814.011194	458769046.69497526	892104581.327497
Copenhagen	ssp370	2096	Denmark	2478901.07325	11.944822395089888	419855.788577483	209927.8942887415	629783.6828662351	1341859.1002937132	986661.1031570768	1697057.0974302157	683328459.582341	464129196.80879897	902527722.3559211
Copenhagen	ssp370	2097	Denmark	2478901.07325	11.985711291252256	424768.0714488599	212384.03572442997	637152.1071733208	1357558.756350516	998204.9679047236	1716912.5447961777	691323353.9695581	469559475.40831214	913087232.5307174
Copenhagen	ssp370	2098	Denmark	2478901.07325	12.027220009571476	429744.4067141713	214872.20335708564	644616.6100711287	1373463.1238582793	1009899.3557780806	1737026.891938114	699422495.6359329	475060560.6679488	923784430.603859
Budapest	ssp370	2024	Hungary	4429922.37	11.459300650421904	239651.67404041108	119825.83702020554	359477.51106047095	765926.7502331543	563181.4339948916	968672.0664714846	223183688.2362983	151590446.01371205	294776930.4589464
Budapest	ssp370	2025	Hungary	4429922.37	11.493700006886424	244411.69796517852	122205.84898258928	366617.5469477544	781139.7866969025	574367.4902181991	987912.0831755456	227616620.74091783	154601374.907425	300631866.57439107
Budapest	ssp370	2026	Hungary	4429922.37	11.52859203373756	249226.46475796917	124613.23237898455	373839.69713694457	796527.7813667404	585682.1921812271	1007373.370551925	232100534.38396192	157646931.12352014	306554137.6444042
Budapest	ssp370	2027	Hungary	4429922.37	11.563934782012833	254087.96628962347	127043.98314481172	381131.9494344302	812065.1402618401	597106.7207807034	1027023.559742819	236627971.325692	160722049.1606988	312533893.490722
Budapest	ssp370	2028	Hungary	4429922.37	11.599592969961751	258977.67532059265	129488.83766029633	388466.5129808762	827692.6503247458	608597.5370034138	1046787.7636460016	241181677.45064244	163815009.70790154	318548345.19342065
Budapest	ssp370	2029	Hungary	4429922.37	11.635363056278727	263870.69048312184	131935.34524156092	395806.0357246778	843330.7267841392	620096.1226353785	1066565.3309329895	245738462.52190867	166910061.5318133	324566863.512052
Budapest	ssp370	2030	Hungary	4429922.37	11.671086165739291	268748.174846269	134374.0874231345	403122.2622693924	858919.1668087547	631558.2108887628	1086280.1227287902	250280784.01346165	169995289.42765287	330566278.5993145
Budapest	ssp370	2031	Hungary	4429922.37	11.70676252555068	273613.1988971152	136806.59944855756	410419.79834567785	874467.7836753054	642991.0174082621	1105944.549942313	254811501.4197781	173072635.61640304	336550367.2231944
Budapest	ssp370	2032	Hungary	4429922.37	11.742707441953725	278510.82087134424	139255.41043567212	417766.23130702047	890120.5835049415	654500.4290476985	1125740.7379621407	259372576.73949972	176170601.45558444	342574552.02345634
Budapest	ssp370	2033	Hungary	4429922.37	11.779988666983702	283576.9861691645	141788.49308458224	425365.4792537498	906312.0477967886	666405.9174975757	1146218.1780959407	264090613.70256388	179375178.51581517	348806048.8893467
Budapest	ssp370	2034	Hungary	4429922.37	11.81997211631914	288800.8816445164	144400.44082225818	433201.3224667757	923007.6177360228	678682.071864656	1167333.1636073124	268955542.2027287	182679526.99662	355231557.4088651
Budapest	ssp370	2035	Hungary	4429922.37	11.858991770166812	293812.4300096527	146906.21500482634	440718.6450144782	939024.5263109785	690459.2105227088	1187589.842099161	273622715.30878806	185849556.394212	361395874.2234023
Budapest	ssp370	2036	Hungary	4429922.37	11.896598186242564	298566.7911003324	149283.3955501662	447850.1866504895	954219.464356778	701631.9590858016	1206806.9696276828	278050374.1084801	188856903.2910415	367243844.9259511
Budapest	ssp370	2037	Hungary	4429922.37	11.93113197717332	302882.33947544027	151441.16973772013	454323.5092131646	968011.9569636438	711773.4977673161	1224250.416159911	282069373.79615843	191586681.4392534	372552066.1530939
Budapest	ssp370	2038	Hungary	4429922.37	11.962007537881084	306732.1157547071	153366.05787735354	460098.1736320424	980315.84195211	720820.4720235574	1239811.2118806422	285654607.5414504	194021837.8201152	377287377.2628383
Budapest	ssp370	2039	Hungary	4429922.37	11.99148665417333	310461.8717502536	155230.9358751268	465692.8076254008	992236.1421139789	729585.3986131662	1254886.8856147116	289128068.3576391	196381075.9817265	381875060.7335936
Budapest	ssp370	2040	Hungary	4429922.37	12.022620436548513	314487.0818655043	157243.54093275216	471730.6227982574	1005100.7136423092	739044.6423839825	1271156.7849005556	292876680.7679006	198927202.14217776	386826159.3936637
Budapest	ssp370	2041	Hungary	4429922.37	12.05640736798702	318896.7318618663	159448.36593093316	478345.0977927884	1019193.9550306431	749407.3198754323	1288980.590185862	296983315.7578766	201716503.7917069	392250127.7240783
Budapest	ssp370	2042	Hungary	4429922.37	12.092083111305126	323566.7266866771	161783.36334333854	485350.0900300057	1034119.2584907413	760381.8077137268	1307856.7092676803	301332405.6326581	204670485.23668665	397994326.02867097
Budapest	ssp370	2043	Hungary	4429922.37	12.128477356802518	328341.5790500547	164170.78952502736	492512.36857508216	1049379.6866441038	771602.7107676595	1327156.6625204773	305779147.61979526	207690793.7837153	403867501.455906
Budapest	ssp370	2044	Hungary	4429922.37	12.164668558859468	333142.27233574656	166571.13616787328	499713.4085036209	1064722.7023851704	782884.3399890414	1346561.064781245	310249954.83565104	210727447.87456235	409772461.79677975
Budapest	ssp370	2045	Hungary	4429922.37	12.200706910392332	338038.80969081534	169019.40484540767	507058.2145362258	1080372.0357719802	794391.2027734552	1366352.8687704415	314810020.0672737	213824727.64341956	415795312.49116665
Budapest	ssp370	2046	Hungary	4429922.37	12.23673223733961	343106.1457179799	171553.07285898994	514659.2185769709	1096567.2417147884	806299.4424372868	1386835.0409922288	319529147.3114412	217030045.24253324	422028249.3803914
Budapest	ssp370	2047	Hungary	4429922.37	12.273044373425858	348300.5951005462	174150.2975502731	522450.8926508224	1113168.7019414816	818506.3984863306	1407831.005396579	324366653.1465318	220315767.7473004	428417538.5458071
[truncated: 426 more rows]
