# Supplementary material for: Global warming may increase the burden of obstructive sleep apnea
Source: Nat Commun. 2025 Jun 16;16:5100. doi: 10.1038/s41467-025-60218-1 (PMC12170837; doi:10.1038/s41467-025-60218-1)
Supplement: Supplementary file 4 — Source Data [file 41467_2025_60218_MOESM4_ESM.zip › metadata/figure_table_productivity/ssp585_prod.csv]

city	exp	year	country	lbf2023	t2m_mean_corrected	climate_absenteism_mean_lowess_corrected	climate_absenteism_min_lowess_corrected	climate_absenteism_max_lowess_corrected	climate_presenteism_mean_lowess_corrected	climate_presenteism_min_lowess_corrected	climate_presenteism_max_lowess_corrected	labor_loss_mean_lowess_corrected	labor_loss_min_lowess_corrected	labor_loss_max_lowess_corrected
Amsterdam	ssp585	2024	Netherlands	6946230.2724	11.504732359398384	636879.4773399464	318439.7386699732	955319.2160099592	2035466.8095785151	1496666.771749269	2574266.8474083645	940806423.2669913	639012942.4000915	1242599904.1337323
Amsterdam	ssp585	2025	Netherlands	6946230.2724	11.537205808830272	646578.1491160638	323289.0745580319	969867.2236741176	2066463.764574719	1519458.6504227223	2613468.878726993	955133423.9455922	648744103.4903182	1261522744.4008644
Amsterdam	ssp585	2026	Netherlands	6946230.2724	11.569629317885624	656274.0461136107	328137.02305680537	984411.0691703222	2097451.8513794434	1542244.0083672265	2652659.6943906457	969456325.6862252	658472480.5067378	1280440170.8660052
Amsterdam	ssp585	2027	Netherlands	6946230.2724	11.602049613110594	665981.8761929828	332990.9380964914	998972.814289425	2128478.0763127985	1565057.4090537317	2691898.7435718286	983796855.1265292	668212830.5793506	1299380879.673865
Amsterdam	ssp585	2028	Netherlands	6946230.2724	11.634569091130327	675734.1432026903	337867.07160134515	1013601.2148038768	2159646.321675536	1587975.236526361	2731317.4068247494	998203027.362449	677997766.4401954	1318408288.284736
Amsterdam	ssp585	2029	Netherlands	6946230.2724	11.667232065186854	685545.2719649323	342772.63598246616	1028317.9079473426	2191002.689199867	1611031.3891177513	2770973.989281988	1012696150.9243312	687841761.233168	1337550540.6154177
Amsterdam	ssp585	2030	Netherlands	6946230.2724	11.69998131735222	695395.6554303443	347697.82771517214	1043093.4831454484	2222484.514755388	1634179.790261452	2810789.2392491084	1027247262.0302856	697725142.227472	1356769381.8331091
Amsterdam	ssp585	2031	Netherlands	6946230.2724	11.732695594096926	705245.1888363138	352622.5944181569	1057867.7832544092	2253963.623520856	1657326.1937654784	2850601.053276057	1041797117.417708	707607670.3147414	1375986564.520695
Amsterdam	ssp585	2032	Netherlands	6946230.2724	11.765104432264383	715011.4266829921	357505.71334149607	1072517.1400244224	2285176.519678841	1680276.8527051806	2890076.186652324	1056223927.5508924	717406623.8132118	1395041231.2886078
Amsterdam	ssp585	2033	Netherlands	6946230.2724	11.79657082053845	724520.8137931778	362260.4068965889	1086781.2206897056	2315568.5208829977	1702623.91241412	2928513.1293517035	1070271314.5258392	726947866.1579639	1413594762.8937392
Amsterdam	ssp585	2034	Netherlands	6946230.2724	11.824717335230966	733256.5348824244	366628.2674412122	1099884.8023235768	2343487.885484234	1723152.8569738509	2963822.913994439	1083175832.264358	735712850.7992356	1430638813.7295058
Amsterdam	ssp585	2035	Netherlands	6946230.2724	11.85187309169503	741719.2389260359	370859.619463018	1112578.8583889944	2370534.687607617	1743040.2114763386	2998029.1637387145	1095677045.768191	744203903.8225715	1447150187.7138329
Amsterdam	ssp585	2036	Netherlands	6946230.2724	11.878755034447964	750147.0329098981	375073.516454949	1125220.5493647873	2397469.917180041	1762845.5273384133	3032094.307021487	1108126689.6899948	752659929.8419081	1463593449.5381036
Amsterdam	ssp585	2037	Netherlands	6946230.2724	11.905910623742464	758721.6714322346	379360.8357161173	1138082.5071482926	2424874.461897431	1782995.9278659057	3066752.995928773	1120793254.2222662	761263292.3102046	1480323216.134349
Amsterdam	ssp585	2038	Netherlands	6946230.2724	11.932802355784103	767269.0131530549	383634.5065765274	1150903.5197295228	2452191.766037172	1803082.1809098327	3101301.351164328	1133419495.5739114	769839266.536179	1496999724.6116648
Amsterdam	ssp585	2039	Netherlands	6946230.2724	11.95831726537777	775388.6464376729	387694.3232188365	1163082.9696564495	2478142.114014809	1822163.3191286845	3134120.9089007503	1145413920.611195	777986099.5572139	1512841741.6651993
Amsterdam	ssp585	2040	Netherlands	6946230.2724	11.98226437987442	783008.4090003566	391504.2045001783	1174512.6135004752	2502494.875165149	1840069.761150993	3164919.9891791204	1156669930.2924645	785631387.3531201	1527708473.231836
Amsterdam	ssp585	2041	Netherlands	6946230.2724	12.004575855034084	790100.550004403	395050.2750022015	1185150.825006547	2525161.357814075	1856736.2925105009	3193586.423117477	1167146530.7305715	792747286.1254288	1541545775.335735
Amsterdam	ssp585	2042	Netherlands	6946230.2724	12.026006418441066	796869.2763414234	398434.6381707117	1195303.9145120794	2546794.207187192	1872642.7994024889	3220945.6149717164	1177145378.92992	799538686.8328038	1554752071.0270648
Amsterdam	ssp585	2043	Netherlands	6946230.2724	12.047518784235228	803567.6781120698	401783.8390560349	1205351.517168047	2568202.299246165	1888384.04356352	3248020.554928678	1187040342.7899115	806259527.3954735	1567821158.1843717
Amsterdam	ssp585	2044	Netherlands	6946230.2724	12.070458064610188	810654.7291596298	405327.3645798149	1215982.0937393869	2590852.514394185	1905038.6135252852	3276666.415262915	1197509424.2798796	813370319.1605873	1581648529.3992114
Amsterdam	ssp585	2045	Netherlands	6946230.2724	12.095079767522668	818267.4253766882	409133.7126883441	1227401.138064977	2615182.69150388	1922928.449635368	3307436.9333722503	1208754995.4659748	821008516.9395128	1596501473.9924502
Amsterdam	ssp585	2046	Netherlands	6946230.2724	12.121446630840309	826451.5141358469	413225.7570679234	1239677.2712037065	2641339.0391781563	1942161.0582194023	3340517.020136763	1220844634.945901	829220021.352713	1612469248.53912
Amsterdam	ssp585	2047	Netherlands	6946230.2724	12.150008350255288	835381.8213019827	417690.91065099137	1253072.7319529103	2669880.300881125	1963147.2800598051	3376613.3217022754	1234036597.6995614	838180243.9094229	1629892951.489747
Amsterdam	ssp585	2048	Netherlands	6946230.2724	12.180562971410588	845048.740475158	422524.370237579	1267573.110712688	2700775.774558619	1985864.5401167728	3415687.0090002986	1248316693.0314429	847879546.0295027	1648753840.0334103
Amsterdam	ssp585	2049	Netherlands	6946230.2724	12.213371199101712	855516.3298695602	427758.1649347801	1283274.4948042626	2734230.190263098	2010463.3751935929	3457997.0053323954	1263779548.546101	858382200.5139593	1669176896.5782733
Amsterdam	ssp585	2050	Netherlands	6946230.2724	12.248252115952775	866658.5533919407	433329.27669597033	1299987.8300878578	2769840.736640642	2036647.6004712123	3503033.8728098734	1280238982.13175	869561749.0647457	1690916215.1987722
Amsterdam	ssp585	2051	Netherlands	6946230.2724	12.284077598294768	878059.8510345293	439029.92551726464	1317089.776551731	2806279.2839063536	2063440.6499312797	3549117.917881239	1297081123.2861874	881001239.6010059	1713161006.9714124
Amsterdam	ssp585	2052	Netherlands	6946230.2724	12.320081357937356	889481.2401974461	444740.62009872304	1334221.8602960946	2842782.0436710347	2090280.9144641492	3595283.172877809	1313952943.8886883	892460888.9616259	1735444998.8158035
Amsterdam	ssp585	2053	Netherlands	6946230.2724	12.356618240111702	901112.9404424476	450556.47022122383	1351669.4106636092	2879956.957654115	2117615.410039903	3642298.5052680783	1331135438.683046	904131553.9196368	1758139323.4464495
Amsterdam	ssp585	2054	Netherlands	6946230.2724	12.393315578523406	912858.0512834012	456429.0256417007	1369287.0769250265	2917494.331901716	2145216.420516123	3689772.2432871033	1348485465.044839	915916009.384637	1781054920.7050593
Amsterdam	ssp585	2055	Netherlands	6946230.2724	12.430080697978129	924666.1545436368	462333.0772718184	1386999.2318153807	2955233.029921459	2172965.463177676	3737500.596665052	1365928544.6055813	927763668.2855228	1804093420.925624
Amsterdam	ssp585	2056	Netherlands	6946230.2724	12.466610366773237	936494.9997391748	468247.49986958737	1404742.4996087025	2993038.019166428	2200763.2493871897	3785312.7889454174	1383402264.415576	939632138.604523	1827172390.2266767
Amsterdam	ssp585	2057	Netherlands	6946230.2724	12.503149802160678	948418.7071400676	474209.35357003374	1422628.0607100567	3031146.188019684	2228783.96177931	3833508.414259794	1401016115.8758016	951595788.9051732	1850436442.8464148
Amsterdam	ssp585	2058	Netherlands	6946230.2724	12.539782627124469	960443.8848328062	480221.9424164031	1440665.8272491528	3069578.6559256557	2257043.129357294	3882114.182493963	1418779860.5351648	963661249.4102387	1873898471.6600869
Amsterdam	ssp585	2059	Netherlands	6946230.2724	12.575611764008672	972257.7371208592	486128.86856042966	1458386.6056812357	3107335.7278382885	2284805.6822342062	3929865.7734422977	1436231432.6325305	975514676.5974252	1896948188.667632
Amsterdam	ssp585	2060	Netherlands	6946230.2724	12.61002056154899	983704.4703178168	491852.2351589084	1475556.705476674	3143919.4871358164	2311705.5052470323	3976133.469024365	1453140691.762828	986999754.8913704	1919281628.6343136
Amsterdam	ssp585	2061	Netherlands	6946230.2724	12.642449695428288	994550.7047636312	497275.35238181567	1491826.0571453786	3178584.0524245696	2337194.1561946715	4019973.948654352	1469162886.538936	997882322.8399086	1940443450.238052
Amsterdam	ssp585	2062	Netherlands	6946230.2724	12.672713334674516	1004678.1650405632	502339.08252028166	1507017.2475607588	3210951.41546965	2360993.6878454634	4060909.143093711	1484123299.0171905	1008043708.8177148	1960202889.216672
Amsterdam	ssp585	2063	Netherlands	6946230.2724	12.700833030536268	1014091.0639973984	507045.5319986992	1521136.595996078	3241035.0405357336	2383114.0003941297	4098956.080677277	1498028152.4710186	1017488139.7861276	1978568165.1559908
Amsterdam	ssp585	2064	Netherlands	6946230.2724	12.728143858542314	1023233.0924758523	511616.5462379262	1534849.6387137263	3270252.963552869	2404597.7673184187	4135908.159787138	1511532872.6264408	1026660792.8945434	1996404952.358368
Amsterdam	ssp585	2065	Netherlands	6946230.2724	12.755616989316378	1032481.675596463	516240.8377982315	1548722.5133946051	3299811.4352062847	2426331.937651816	4173290.932760604	1525194996.6476593	1035940357.5896049	2014449635.7057436
Amsterdam	ssp585	2066	Netherlands	6946230.2724	12.784202960692046	1042179.4381198274	521089.7190599137	1563269.1571796765	3330805.4842309803	2449121.6795817567	4212489.288880038	1539520654.16674	1045670606.381164	2033370701.9523196
Amsterdam	ssp585	2067	Netherlands	6946230.2724	12.81457274925618	1052497.02812043	526248.514060215	1578745.5421805815	3363780.501872904	2473368.0160831707	4254192.98766245	1554761928.6787343	1056022758.9929914	2053501098.3645144
Amsterdam	ssp585	2068	Netherlands	6946230.2724	12.845792515759037	1063110.570858189	531555.2854290943	1594665.85628723	3397701.384462787	2498309.8415169087	4297092.927408486	1570440388.3191812	1066671855.7459068	2074208920.8924816
Amsterdam	ssp585	2069	Netherlands	6946230.2724	12.877332338077183	1073793.3207329214	536896.6603664607	1610689.981099325	3431843.453062433	2523414.303722526	4340272.602402156	1586221081.618138	1077390391.4708912	2095051771.765406
Amsterdam	ssp585	2070	Netherlands	6946230.2724	12.909431116970923	1084507.0400967766	542253.5200483883	1626760.5601451057	3466084.5001492985	2548591.5442275708	4383577.456070844	1602047523.4383218	1088140000.4288306	2115955046.4478304
Amsterdam	ssp585	2071	Netherlands	6946230.2724	12.943296759082568	1095638.3104786356	547819.1552393178	1643457.4657178898	3501660.0402897173	2574750.029624941	4428570.050954312	1618490776.9061744	1099308559.1474595	2137672994.6649084
Amsterdam	ssp585	2072	Netherlands	6946230.2724	12.979930811529147	1107538.9132501362	553769.4566250681	1661308.3698751424	3539694.366747438	2602716.446137974	4476672.287356722	1636070497.9154558	1111249027.4211662	2160891968.409768
Amsterdam	ssp585	2073	Netherlands	6946230.2724	13.01999911803142	1120618.366061996	560309.183030998	1680927.5490929317	3581496.2979341284	2633453.1602458325	4529539.435622253	1655391631.1220183	1124372294.7325802	2186410967.511472
Amsterdam	ssp585	2074	Netherlands	6946230.2724	13.063288658547185	1135004.9994520715	567502.4997260359	1702507.4991780454	3627475.978248816	2667261.7487125145	4587690.207784948	1676643748.0203362	1138807121.5105226	2214480374.5301943
Amsterdam	ssp585	2075	Netherlands	6946230.2724	13.108933390927993	1150378.4687541954	575189.2343770977	1725567.7031312103	3676609.5861383807	2703389.401572473	4649829.770704105	1699353631.4157455	1154232089.9749942	2244475172.856533
Amsterdam	ssp585	2076	Netherlands	6946230.2724	13.155787707533143	1166284.5012807644	583142.2506403822	1749426.7519210945	3727445.2660933584	2740768.5780099723	4714121.954176526	1722850223.9456265	1170191405.6828542	2275509042.208438
Amsterdam	ssp585	2077	Netherlands	6946230.2724	13.2033197038961	1182471.745909831	591235.8729549155	1773707.6188646927	3779179.699927818	2778808.6028882624	4779550.796967191	1746762226.5518785	1186432875.5178845	2307091577.585903
Amsterdam	ssp585	2078	Netherlands	6946230.2724	13.25093664720609	1198722.532603739	599361.2663018695	1798083.7989055535	3831117.214201564	2816997.951618935	4845236.476783988	1770768094.300388	1202738100.2755568	2338798088.3252263
Amsterdam	ssp585	2079	Netherlands	6946230.2724	13.29791125579068	1214783.491429278	607391.745714639	1822175.2371438695	3882448.038607984	2854741.204858981	4910154.8723568525	1794493545.9195926	1218852861.2657366	2370134230.5734844
Amsterdam	ssp585	2080	Netherlands	6946230.2724	13.344511772745882	1230837.3775120263	615418.6887560132	1846256.06626798	3933756.25852844	2892467.8371534133	4975044.679903296	1818208549.593635	1234960525.820311	2401456573.3669853
Amsterdam	ssp585	2081	Netherlands	6946230.2724	13.39124408248389	1247043.094127174	623521.547063587	1870564.6411907007	3985549.7288304544	2930551.271199012	5040548.186461714	1842147839.251474	1251220529.5202248	2433075148.9827456
Amsterdam	ssp585	2082	Netherlands	6946230.2724	13.438302251361884	1263389.5538674255	631694.7769337128	1895084.330801078	4037793.014160299	2968965.4515886	5106620.576731812	1866295036.434734	1267621747.8167677	2464968325.052721
Amsterdam	ssp585	2083	Netherlands	6946230.2724	13.48529422935066	1279724.000415526	639862.0002077629	1919586.0006232336	4089997.905328039	3007351.400976643	5172644.409679228	1890424487.5785253	1284010912.6785002	2496838062.478582
Amsterdam	ssp585	2084	Netherlands	6946230.2724	13.5316958423329	1295877.862922624	647938.931461312	1943816.7943838795	4141625.6499007135	3045312.977868316	5237938.321932926	1914287177.6917703	1300218888.565713	2528355466.8178587
Amsterdam	ssp585	2085	Netherlands	6946230.2724	13.576968385472604	1311712.6818174846	655856.3409087423	1967569.022726168	4192233.731088686	3082524.8022712413	5301942.659905948	1937678572.543707	1316106752.0852542	2559250393.002181
Amsterdam	ssp585	2086	Netherlands	6946230.2724	13.62135827896903	1327305.6581518608	663652.8290759304	1990958.4872277328	4242068.883453344	3119168.296657022	5364969.470249487	1960712714.5049093	1331751962.9025674	2589673466.1072845
Amsterdam	ssp585	2087	Netherlands	6946230.2724	13.665636152473043	1342914.1014066257	671457.0507033127	2014371.1521098884	4291953.46809559	3155848.138305714	5428058.797885275	1983769704.396636	1347412692.452482	2620126716.3408327
Amsterdam	ssp585	2088	Netherlands	6946230.2724	13.710603376469551	1358869.3753851932	679434.6876925966	2038304.063077756	4342946.523731136	3193343.0321553857	5492550.015306724	2007339037.022509	1363421414.564931	2651256659.4801526
Amsterdam	ssp585	2089	Netherlands	6946230.2724	13.757092754859714	1375502.9429122102	687751.4714561051	2063254.4143682583	4396107.405547384	3232431.915843805	5559782.895250741	2031910353.4615648	1380110702.4227118	2683710004.500465
Amsterdam	ssp585	2090	Netherlands	6946230.2724	13.80655671556861	1393425.0784336734	696712.5392168367	2090137.6176504896	4453386.550674082	3274548.934319359	5632224.167028601	2058385158.848118	1398092874.813506	2718677442.882768
Amsterdam	ssp585	2091	Netherlands	6946230.2724	13.85718229467454	1411729.117382611	705864.5586913055	2117593.676073896	4511886.259154831	3317563.4258494186	5706209.092460043	2085424116.8104868	1416458229.9594772	2754390003.6614566
Amsterdam	ssp585	2092	Netherlands	6946230.2724	13.908107587087112	1430133.2557315838	715066.6278657919	2145199.883597229	4570705.885317999	3360813.1509694	5780598.619666287	2112610942.8731189	1434924019.8257184	2790297865.9205136
Amsterdam	ssp585	2093	Netherlands	6946230.2724	13.959073089691827	1448561.8244163482	724280.9122081741	2172842.736624508	4629603.590834915	3404120.287378756	5855086.89429064	2139833857.737281	1453414321.866362	2826253393.608233
Amsterdam	ssp585	2094	Netherlands	6946230.2724	14.010044211883557	1467009.2561900837	733504.6280950418	2200513.8842851818	4688561.5827832185	3447471.752046979	5929651.413519817	2167084637.395031	1471923550.18487	2862245724.605016
Amsterdam	ssp585	2095	Netherlands	6946230.2724	14.061041804086551	1485483.4091754388	742741.7045877194	2228225.1137630874	4747604.975725184	3490886.011562055	6004323.939886662	2194374889.96473	1490459589.2276497	2898290190.7010384
Amsterdam	ssp585	2096	Netherlands	6946230.2724	14.112083095483166	1503992.4344253256	751996.2172126628	2255988.6516376906	4806759.820422853	3534382.220899653	6079137.41994606	2221716656.284132	1509030617.35226	2934402695.2161894
Amsterdam	ssp585	2097	Netherlands	6946230.2724	14.16325188872565	1522565.5563171047	761282.7781585524	2283848.3344756407	4866119.517989514	3578029.0573453866	6154209.9786333535	2249153106.974938	1527665956.8352258	2970640257.115682
Amsterdam	ssp585	2098	Netherlands	6946230.2724	14.214650920390474	1541234.8698084743	770617.4349042372	2311852.3047130974	4925786.64390715	3621901.944050176	6229671.343765522	2276731653.114373	1546397810.1468709	3007065496.081188
Moscow	ssp585	2024	Russia	69685223.412	6.179790027836148	514696.6931833458	257348.3465916729	772045.0397748711	1644970.6314142488	1209537.228981027	2080404.033847221	490753199.4222218	333328555.3748985	648177843.469581
Moscow	ssp585	2025	Russia	69685223.412	6.230954918870494	553938.889449186	276969.444724593	830908.3341736955	1770388.690679127	1301756.3902055174	2239020.991153737	528169863.6922263	358742638.5898745	697597088.7945592
Moscow	ssp585	2026	Russia	69685223.412	6.28260864229799	593342.1213329696	296671.0606664848	890013.1819993559	1896321.4197804376	1394353.985132659	2398288.8544281158	565740072.2650064	384261011.9054593	747219132.6245412
Moscow	ssp585	2027	Russia	69685223.412	6.334530009103558	632892.8851934989	316446.44259674946	949339.3277901352	2022725.661078604	1487298.28020491	2558153.0419523283	603450949.6831309	409874930.0755402	797026969.2906243
Moscow	ssp585	2028	Russia	69685223.412	6.386546973029428	672649.3101956897	336324.65509784484	1008973.9652934078	2149787.1953854235	1580725.8789598765	2718848.511811075	641357920.9650092	435622038.7870274	847093803.1430448
Moscow	ssp585	2029	Russia	69685223.412	6.438432085088051	712694.6111293609	356347.3055646804	1069041.916693864	2277771.977169334	1674832.3361539554	2880711.618184896	679540329.7803305	461556229.7125765	897524429.8481203
Moscow	ssp585	2030	Russia	69685223.412	6.4900048658992775	752999.8534818508	376499.9267409254	1129499.780222627	2406587.5317279506	1769549.6556823358	3043625.4077737103	717970587.6388739	487658764.2447219	948282411.0330482
Moscow	ssp585	2031	Russia	69685223.412	6.54124950789443	793311.1694963588	396655.5847481794	1189966.7542443974	2535422.497710329	1864281.2483164263	3206563.7471044105	756406636.6149936	513765232.2099143	999048041.0200884
Moscow	ssp585	2032	Russia	69685223.412	6.592504729061518	833263.3496544888	416631.6748272444	1249895.0244816036	2663109.665495598	1958168.8716880272	3368050.459303523	794500256.5977268	539639116.1352671	1049361397.0601754
Moscow	ssp585	2033	Russia	69685223.412	6.645600481918847	872579.9281313387	436289.9640656693	1308869.8921968222	2788765.450307745	2050562.8311086176	3526968.069507032	831987842.8468462	565101370.8564217	1098874314.8372867
Moscow	ssp585	2034	Russia	69685223.412	6.7020901288686	917310.2618081165	458655.13090405817	1375965.3927120466	2931723.596738652	2155679.115249086	3707768.078228437	874637338.4698617	594069688.9034975	1155204988.0362153
Moscow	ssp585	2035	Russia	69685223.412	6.759851449581715	962609.3857726085	481304.69288630417	1443914.0786587289	3076499.5969291995	2262132.05656561	3890867.137292903	917829164.4734448	623406367.6714282	1212251961.275458
Moscow	ssp585	2036	Russia	69685223.412	6.8171693905805455	1006142.9649036934	503071.4824518467	1509214.4473553903	3215632.915832065	2364435.9675236563	4066829.8641406456	959337578.115525	651599641.951678	1267075514.2793696
Moscow	ssp585	2037	Russia	69685223.412	6.873174132977792	1048032.3608744576	524016.1804372288	1572048.5413115	3349511.425354589	2462876.0480549494	4236146.802654476	999278295.370492	678728108.1520557	1319828482.5890164
Moscow	ssp585	2038	Russia	69685223.412	6.9258837184911926	1087709.006376787	543854.5031883937	1631563.5095650298	3476317.984380114	2556116.1649853983	4396519.803774947	1037109198.4644468	704423549.9580125	1369794846.9709716
Moscow	ssp585	2039	Russia	69685223.412	6.975212511860069	1124509.265912722	562254.6329563609	1686763.8988690046	3593931.613857119	2642596.7748948946	4545266.452819439	1072197523.9696456	728256182.86785	1416138865.0714576
Moscow	ssp585	2040	Russia	69685223.412	7.023939435732044	1159174.914150728	579587.4570753641	1738762.3712259424	3704723.0256256103	2724061.048254167	4685385.002997272	1105250539.4798484	750706395.9765288	1459794682.9830956
Moscow	ssp585	2041	Russia	69685223.412	7.07454160748402	1192421.0234075456	596210.5117037728	1788631.5351111477	3810977.5908104535	2802189.4050076758	4819765.776613335	1136950052.420567	772237285.3666967	1501662819.4744625
Moscow	ssp585	2042	Russia	69685223.412	7.1273682678161645	1225307.1486708906	612653.5743354453	1837960.723006181	3916081.647152049	2879471.799376546	4952691.494927838	1168306327.6858354	793535041.4453555	1543077613.9263563
Moscow	ssp585	2043	Russia	69685223.412	7.180651908352077	1257530.0778358837	628765.0389179417	1886295.1167537028	4019066.128763492	2955195.682914311	5082936.574612778	1199030258.4822068	814403297.5868309	1583657219.3776028
Moscow	ssp585	2044	Russia	69685223.412	7.232895715669946	1288763.9178749577	644381.9589374788	1933145.876812293	4118889.48152835	3028595.207006158	5209183.756050672	1228811112.2013423	834630998.5161862	1622991225.8865447
Moscow	ssp585	2045	Russia	69685223.412	7.283904994037305	1319236.0561402957	659618.0280701477	1978854.0842102964	4216278.435424335	3100204.7319296766	5332352.138919193	1257865698.222582	854365405.13214	1661365991.3130653
Moscow	ssp585	2046	Russia	69685223.412	7.334921115625879	1350989.2224703915	675494.6112351958	2026483.8337054492	4317761.555015342	3174824.672805404	5460698.4372253865	1288141719.3718743	874929432.8431586	1701354005.9006064
Moscow	ssp585	2047	Russia	69685223.412	7.386009592958787	1385960.518146308	692980.259073154	2078940.777219292	4429529.81599551	3257007.21764382	5602052.414347494	1321486163.7177892	897577589.7511512	1745394737.684489
Moscow	ssp585	2048	Russia	69685223.412	7.437074610993287	1425429.9796157528	712714.9898078764	2138144.9694234976	4555674.214851908	3349760.452097016	5761587.977606913	1359119520.901059	923138854.7588252	1795100187.0432434
Moscow	ssp585	2049	Russia	69685223.412	7.489745962498261	1470934.4668918627	735467.2334459313	2206401.7003376638	4701106.55618628	3456695.997195873	5945517.115177083	1402507156.7933376	952608531.1871336	1852405782.3996012
Moscow	ssp585	2050	Russia	69685223.412	7.5432884533841245	1520712.2481047695	760356.1240523849	2281068.3721571034	4860196.344942894	3573673.783046264	6146718.906839763	1449969294.6192462	984845683.904873	1915092905.333633
Moscow	ssp585	2051	Russia	69685223.412	7.596767644410564	1573535.5760756244	786767.7880378122	2360303.364113393	5029019.701137846	3697808.603777771	6360230.798498091	1500335301.530047	1019055197.6550764	1981615405.4049733
Moscow	ssp585	2052	Russia	69685223.412	7.649831860834666	1627699.4458731343	813849.7229365673	2441549.16880956	5202127.429010592	3825093.697801671	6579161.160219233	1551979488.7731764	1054132874.8817016	2049826102.664646
Moscow	ssp585	2053	Russia	69685223.412	7.702711936819549	1681605.9500207095	840802.9750103548	2522408.9250309733	5374412.6162661165	3951773.982548806	6797051.249983712	1603378282.918256	1089043876.6246648	2117712689.2119367
Moscow	ssp585	2054	Russia	69685223.412	7.754668888914581	1734320.0457590665	867160.0228795332	2601480.068638566	5542886.866245895	4075652.107533848	7010121.62495814	1653640139.038373	1123182649.2514803	2184097628.825058
Moscow	ssp585	2055	Russia	69685223.412	7.805356662059846	1784582.759647498	892291.3798237491	2676874.139471089	5703526.499833314	4193769.4851716543	7213283.51449533	1701564650.6566746	1155733854.7119594	2247395446.60134
Moscow	ssp585	2056	Russia	69685223.412	7.85535565789242	1832425.267979345	916212.6339896724	2748637.901968707	5856431.15646168	4306199.37975117	7406662.933172372	1747181543.757289	1186717683.4385495	2307645404.075985
Moscow	ssp585	2057	Russia	69685223.412	7.907833325515371	1880481.976966572	940240.988483286	2820722.9654497886	6010020.398385174	4419132.645871469	7600908.150899014	1793002672.980728	1217840233.0779471	2368165112.883496
Moscow	ssp585	2058	Russia	69685223.412	7.9647635344878305	1930482.3289902185	965241.1644951092	2895723.493485243	6169821.523452736	4536633.473127085	7803009.57377849	1840677027.70812	1250221527.3994634	2431132528.0167418
Moscow	ssp585	2059	Russia	69685223.412	8.024429402177221	1980815.3727199975	990407.6863599988	2971223.059079848	6330685.93121316	4654916.125891969	8006455.736534342	1888668597.4504128	1282818279.965144	2494518914.9357376
Moscow	ssp585	2060	Russia	69685223.412	8.084263072982315	2030928.8106032263	1015464.4053016132	3046393.2159046745	6490848.478687812	4772682.704917531	8209014.252458185	1936450777.3263316	1315272811.101083	2557628743.551617
Moscow	ssp585	2061	Russia	69685223.412	8.143369521809584	2080841.0408279705	1040420.5204139852	3121261.561241825	6650367.966486168	4889976.445945689	8410759.48702671	1984041109.647287	1347597035.8662615	2620485183.428341
Moscow	ssp585	2062	Russia	69685223.412	8.202032188420858	2131517.014368132	1065758.507184066	3197275.5215520803	6812328.377920553	5009064.983765105	8615591.772076096	2032359656.2360828	1380415877.090781	2684303435.3814087
Moscow	ssp585	2063	Russia	69685223.412	8.259375479755859	2182322.313399332	1091161.156699666	3273483.4700988582	6974702.113624221	5128457.436488421	8820946.79076016	2080801512.143396	1413318472.2613804	2748284552.025436
Moscow	ssp585	2064	Russia	69685223.412	8.315060362452089	2232741.359007072	1116370.679503536	3349112.0385104613	7135841.383386544	5246942.193666601	9024740.573106658	2128875082.9891224	1445970921.4773717	2811779244.500894
Moscow	ssp585	2065	Russia	69685223.412	8.368992793675332	2281969.11624374	1140984.5581218698	3422953.67436545	7293173.29551492	5362627.423172761	9223719.167857245	2175812783.744202	1477851866.937813	2873773700.550621
Moscow	ssp585	2066	Russia	69685223.412	8.42372807590367	2331220.19325748	1165610.09662874	3496830.2898860965	7450579.737650844	5478367.454155081	9422792.021146867	2222772719.449259	1509747914.7832289	2935797524.1152816
Moscow	ssp585	2067	Russia	69685223.412	8.480877281108834	2380783.270975801	1190391.6354879006	3571174.906463564	7608983.334038578	5594840.686793136	9623125.981284223	2270030141.705141	1541846020.9389217	2998214262.471345
Moscow	ssp585	2068	Russia	69685223.412	8.538789975694394	2430152.7068185923	1215076.353409296	3645229.0602277513	7766768.050992246	5710858.861023692	9822677.240960928	2317102930.2316923	1573818720.486246	3060387139.9771147
Moscow	ssp585	2069	Russia	69685223.412	8.595581873896649	2479889.222260025	1239944.6111300124	3719833.833389867	7925725.954342999	5827739.672311056	10023712.236375114	2364525721.9539595	1606029148.6103208	3123022295.297636
Moscow	ssp585	2070	Russia	69685223.412	8.650321371882736	2529298.095320657	1264649.0476603284	3793947.142980909	8083636.712644979	5943850.524003589	10223422.90128627	2411636113.093992	1638027388.5409918	3185244837.647031
Moscow	ssp585	2071	Russia	69685223.412	8.702893617508028	2576869.4780865097	1288434.7390432549	3865304.2171295914	8235674.851964437	6055643.273503292	10415706.430425752	2456994493.28654	1668835630.5688038	3245153356.004327
Moscow	ssp585	2072	Russia	69685223.412	8.753027818108981	2621403.123972126	1310701.561986063	3932104.6859581177	8378004.384215085	6160297.341334596	10595711.427095408	2499456450.959462	1697676569.4076717	3301236332.511262
Moscow	ssp585	2073	Russia	69685223.412	8.802119895575643	2662482.619596873	1331241.3097984365	3993723.9293951327	8509294.452231482	6256834.156052588	10761754.748410627	2538624944.123459	1724280526.8712704	3352969361.3756223
Moscow	ssp585	2074	Russia	69685223.412	8.852434006772807	2701655.3016277454	1350827.6508138727	4052482.9524414367	8634490.344002139	6348889.958825192	10920090.729179302	2575975327.9343085	1749649591.1851375	3402301064.6835003
Moscow	ssp585	2075	Russia	69685223.412	8.90647060968088	2742297.086403315	1371148.5432016577	4113445.629604873	8764381.488145038	6444398.153047787	11084364.82324238	2614726472.3909025	1775970077.767869	3453482867.01392
Moscow	ssp585	2076	Russia	69685223.412	8.96573680233825	2788249.2826771885	1394124.6413385945	4182373.924015557	8911244.707435973	6552385.81429132	11270103.600581154	2658540990.029111	1805729700.0912836	3511352279.9669967
Moscow	ssp585	2077	Russia	69685223.412	9.030966202467305	2842257.542276886	1421128.771138443	4263386.313415136	9083855.10511688	6679305.224350673	11488404.985883238	2710036806.0015645	1840706600.8352263	3579367011.1679893
Moscow	ssp585	2078	Russia	69685223.412	9.101727341758968	2904499.406300018	1452249.703150009	4356749.109449934	9282780.10253481	6825573.604805032	11739986.60026488	2769383202.2615194	1881015759.4007385	3657750645.122352
Moscow	ssp585	2079	Russia	69685223.412	9.176388825648909	2973213.774017481	1486606.8870087406	4459820.661026071	9502391.221759943	6987052.368941157	12017730.07457871	2834901003.813861	1925516649.396968	3744285358.230854
Moscow	ssp585	2080	Russia	69685223.412	9.252659034403116	3045063.5840384685	1522531.7920192345	4567595.376057549	9732023.214586766	7155899.422490476	12308147.006683858	2903408388.090279	1972048118.6981328	3834768657.482401
Moscow	ssp585	2081	Russia	69685223.412	9.32967254086353	3117981.414629106	1558990.707314553	4676972.121943444	9965068.601154434	7327256.324378378	12602880.877930734	2972934109.02681	2019271260.897637	3926596957.1561074
Moscow	ssp585	2082	Russia	69685223.412	9.406485382391285	3190156.6997592696	1595078.3498796348	4785235.04963875	10195740.812430564	7496868.244434264	12894613.380427018	3041751827.4344883	2066013514.8208704	4017490140.048133
Moscow	ssp585	2083	Russia	69685223.412	9.48196882007156	3260614.3591034664	1630307.1795517332	4890921.538655045	10420923.49169473	7662443.743893212	13179403.239496255	3108931823.352323	2111643397.6535523	4106220249.0510974
Moscow	ssp585	2084	Russia	69685223.412	9.556657068402204	3329611.4744221964	1664805.7372110982	4994417.211633141	10641438.272253158	7824586.964892136	13458289.579614416	3174719219.19535	2156327401.02639	4193111037.364269
Moscow	ssp585	2085	Russia	69685223.412	9.63186604829592	3399235.4940546663	1699617.7470273331	5098853.241081899	10863956.638998749	7988203.411028441	13739709.86696926	3241104356.0027003	2201417401.0028267	4280791311.0026193
Moscow	ssp585	2086	Russia	69685223.412	9.707445655033716	3471916.2105878065	1735958.1052939033	5207874.315881611	11096244.209038457	8159003.094881394	14033485.32319606	3310403993.3373227	2248486983.081869	4372321003.5927725
Moscow	ssp585	2087	Russia	69685223.412	9.781802183905832	3545637.7180465995	1772818.8590232998	5318456.577069758	11331858.146876857	8332248.637409556	14331467.656344486	3380696004.4008994	2296230603.561156	4465161405.240647
Moscow	ssp585	2088	Russia	69685223.412	9.854536215474404	3618500.999516013	1809250.4997580063	5427751.499273923	11564729.194453107	8503477.348862672	14625981.040043725	3450169713.820628	2343418418.586508	4556921009.054784
Moscow	ssp585	2089	Russia	69685223.412	9.92483512643614	3687980.636788527	1843990.3183942635	5531970.95518273	11786786.115176164	8666754.496453146	14906817.733899351	3516417184.8803453	2388414913.4673324	4644419456.293329
Moscow	ssp585	2090	Russia	69685223.412	9.988600238205006	3747335.0076070298	1873667.5038035149	5621002.511410433	11976482.684311893	8806237.267876392	15146728.100747908	3573010413.017687	2426854069.8523207	4719166756.183056
Moscow	ssp585	2091	Russia	69685223.412	10.05011517865272	3804106.218394545	1902053.1091972725	5706159.327591797	12157923.473989092	8939649.613227254	15376197.334750924	3627140648.742924	2463620316.710572	4790660980.775436
Moscow	ssp585	2092	Russia	69685223.412	10.110489833997558	3859648.977910184	1929824.488955092	5789473.466865146	12335438.133401169	9070175.098088792	15600701.16871319	3680099580.280807	2499590992.326116	4860608168.235405
Moscow	ssp585	2093	Russia	69685223.412	10.170430202834387	3914602.780407372	1957301.3902036855	5871904.170611182	12511070.486182868	9199316.533957954	15822824.438407622	3732496952.8561015	2535180246.816024	4929813658.896259
Moscow	ssp585	2094	Russia	69685223.412	10.23039268804222	3969425.8109405353	1984712.905470268	5954138.716410248	12686284.891765576	9328150.65570995	16044419.127819926	3784769636.928888	2570684810.592841	4998854463.264729
Moscow	ssp585	2095	Russia	69685223.412	10.290507654596912	4024259.45055173	2012129.725275865	6036389.175827406	12861533.203962818	9457009.708796972	16266056.69913195	3837052436.549614	2606196245.0351944	5067908628.064861
Moscow	ssp585	2096	Russia	69685223.412	10.35077705409808	4079044.322384467	2039522.1611922332	6118566.483576489	13036625.654340103	9585754.157604022	16487497.1510786	3889288737.050327	2641676096.42371	5136901377.676622
Moscow	ssp585	2097	Russia	69685223.412	10.411231750451025	4133801.802604226	2066900.901302113	6200702.703906898	13211630.561127417	9714434.23612183	16708826.886129148	3941498920.186461	2677138208.419362	5205859631.952816
Moscow	ssp585	2098	Russia	69685223.412	10.471761923718796	4188421.987520237	2094210.9937601185	6282632.98128104	13386196.672115736	9842791.670673337	16929601.673560217	3993578194.9425545	2712511405.048926	5274644984.835341
Warsaw	ssp585	2024	Poland	16487062.21	9.88386629024738	1067191.1816444786	533595.5908222393	1600786.7724668975	3410743.0165366265	2507899.2768639694	4313586.75620718	1109347488.4663177	753489118.7152526	1465205858.2171168
Warsaw	ssp585	2025	Poland	16487062.21	9.93487553845594	1088656.803815172	544328.401907586	1632985.2057226074	3479347.1449929536	2558343.488964797	4400350.80102046	1131661048.0731628	768644896.8083882	1494677199.3375158
Warsaw	ssp585	2026	Poland	16487062.21	9.986160583038345	1110274.7793042967	555137.3896521484	1665412.1689566888	3548438.194657079	2609145.731364472	4487730.657948447	1154132979.2764916	783908243.7886962	1524357714.7640824
Warsaw	ssp585	2027	Poland	16487062.21	10.037647913145811	1132034.129890847	566017.0649454235	1698051.194836355	3617981.0791316666	2660280.2052432266	4575681.953018401	1176751870.1921513	799271408.4955235	1554232331.8885226
Warsaw	ssp585	2028	Poland	16487062.21	10.089282619660231	1153917.8865935437	576958.9432967718	1730876.8298903627	3687921.5655533625	2711707.033494246	4664136.097610604	1199500081.52843	814722409.9989659	1584277753.057585
Warsaw	ssp585	2029	Poland	16487062.21	10.140945270398538	1175870.2827555283	587935.1413777642	1763805.4241333634	3758081.423687134	2763295.164475072	4752867.68289749	1222319643.727754	830221874.3145715	1614417413.1406977
Warsaw	ssp585	2030	Poland	16487062.21	10.19239125422308	1197792.3430322565	598896.1715161282	1796688.5145484626	3828144.328331477	2814812.0061254203	4841476.650535944	1245107671.7102838	845699920.0128832	1644515423.4073946
Warsaw	ssp585	2031	Poland	16487062.21	10.243348923911608	1219565.607779488	609782.803889744	1829348.4116693395	3897731.682463664	2865979.1782814143	4929484.186644379	1267741026.4254546	861072908.7970204	1674409144.0535967
Warsaw	ssp585	2032	Poland	16487062.21	10.29351687826724	1241026.2957896849	620513.1478948424	1861539.443684636	3966320.04134426	2916411.795105344	5016228.287581623	1290049456.9619474	876225203.1318609	1703873710.7917366
Warsaw	ssp585	2033	Poland	16487062.21	10.342933497528534	1262115.3761757775	631057.6880878888	1893173.0642637848	4033720.7422582246	2965971.134012721	5101470.350502224	1311971600.5879002	891115124.3268219	1732828076.8487048
Warsaw	ssp585	2034	Poland	16487062.21	10.387973372460246	1282805.001126978	641402.500563489	1924207.501690556	4099844.783602229	3014591.7526479843	5185097.814554917	1333478509.4451883	905723010.466766	1761234008.4233143
Warsaw	ssp585	2035	Poland	16487062.21	10.432263333478328	1303702.8516682773	651851.4258341386	1955554.277502524	4166634.313932208	3063701.7014200417	5269566.926442828	1355201869.2433932	920477914.0475248	1789925824.438964
Warsaw	ssp585	2036	Poland	16487062.21	10.474943871200834	1324407.5840734642	662203.7920367321	1986611.3761103065	4232806.63869921	3112357.8225722588	5353255.45482465	1376724482.331024	935096466.7881782	1818352497.873589
Warsaw	ssp585	2037	Poland	16487062.21	10.51541967108129	1344367.39161126	672183.6958056301	2016551.087417001	4296598.183590006	3159263.3702860856	5433932.996892424	1397472744.4448664	949189066.174366	1845756422.715077
Warsaw	ssp585	2038	Poland	16487062.21	10.551816512852552	1362443.986296094	681221.993148047	2043665.9794442523	4354370.980202746	3201743.367795438	5506998.592608478	1416263402.8185096	961952025.2698894	1870574780.366823
Warsaw	ssp585	2039	Poland	16487062.21	10.582098269366824	1377716.7681067945	688858.3840533972	2066575.1521603127	4403182.790869806	3237634.4050505986	5568731.176687374	1432139491.784593	972735355.4780266	1891543628.0908344
Warsaw	ssp585	2040	Poland	16487062.21	10.606828929049918	1390396.05221357	695198.0261067849	2085594.0783204804	4443705.782875059	3267430.7227015547	5619980.843046947	1445319634.406949	981687549.5852188	1908951719.2283928
Warsaw	ssp585	2041	Poland	16487062.21	10.62725205462146	1400956.703536609	700478.3517683045	2101435.055305051	4477457.624503464	3292248.253310695	5662666.995694672	1456297453.773622	989143885.4276804	1923451022.1192536
Warsaw	ssp585	2042	Poland	16487062.21	10.645145939432004	1410094.5621797177	705047.2810898589	2115141.843269665	4506662.220726794	3313722.2211219324	5699602.220330033	1465796277.1428845	995595660.1184288	1935996894.1670127
Warsaw	ssp585	2043	Poland	16487062.21	10.662873244085397	1418645.766206811	709322.8831034055	2127968.64931034	4533991.868797435	3333817.550585661	5734166.1870076405	1474685271.7991288	1001633227.9855248	1947737315.6124244
Warsaw	ssp585	2044	Poland	16487062.21	10.68333645922723	1427511.547552033	713755.7737760165	2141267.321328167	4562326.90597675	3354652.136746927	5770001.675205043	1483901270.2423077	1007892902.8098944	1959909637.674424
Warsaw	ssp585	2045	Poland	16487062.21	10.707498486176346	1437101.713846761	718550.8569233805	2155652.5707702585	4592977.077454678	3377189.027539522	5808765.127368275	1493870268.3712368	1014664028.8030888	1973076507.939083
Warsaw	ssp585	2046	Poland	16487062.21	10.736458983543086	1448175.4789948296	724087.7394974148	2172263.218492358	4628368.830867912	3403212.375637476	5853525.286096784	1505381470.6433055	1022482648.0774912	1988280293.208808
Warsaw	ssp585	2047	Poland	16487062.21	10.771014470195055	1461576.7399621394	730788.3699810697	2192365.1099433275	4671199.260919448	3434705.3389106737	5907693.182926627	1519312109.7378497	1031944593.1250263	2006679626.3503623
Warsaw	ssp585	2048	Poland	16487062.21	10.810478962665048	1477578.2994867663	738789.1497433832	2216367.449230261	4722340.245160107	3472309.0037934966	5972371.48652517	1535945764.6775622	1043242476.0082914	2028649053.346537
Warsaw	ssp585	2049	Poland	16487062.21	10.85498321545524	1496280.8032211952	748140.4016105976	2244421.2048319145	4782113.447095354	3516259.887569453	6047967.006619791	1555387056.830911	1056447357.4756584	2054326756.185877
Warsaw	ssp585	2050	Poland	16487062.21	10.903649528479058	1517121.7632622267	758560.8816311134	2275682.6448934632	4848721.155386521	3565236.143665882	6132206.16710565	1577051278.8338697	1071162093.5834773	2082940464.0839877
Warsaw	ssp585	2051	Poland	16487062.21	10.955305698375774	1539446.0695082506	769723.0347541253	2309169.1042625178	4920069.638148811	3617698.2633440094	6222441.012952082	1600257442.3514662	1086924144.5904334	2113590740.1122377
Warsaw	ssp585	2052	Poland	16487062.21	11.009583788021372	1563132.576658758	781566.2883293789	2344698.8649882823	4995771.715001931	3673361.555147738	6318181.874854501	1624879616.5878398	1103647975.9950056	2146111257.1803377
Warsaw	ssp585	2053	Poland	16487062.21	11.066534917308068	1588326.5718480074	794163.2859240037	2382489.8577720826	5076291.723626567	3732567.4438423584	6420016.003409257	1651068827.8260224	1121436167.6129289	2180701488.0387697
Warsaw	ssp585	2054	Poland	16487062.21	11.124933106295204	1614273.4100471088	807136.7050235544	2421410.115070792	5159217.818510954	3793542.513610286	6524893.123410014	1678040620.9638214	1139755903.1808102	2216325338.746589
Warsaw	ssp585	2055	Poland	16487062.21	11.182532731233952	1639937.4153409994	819968.7076704997	2459906.1230116333	5241239.9794303095	3853852.9260510416	6628627.032808013	1704718408.699005	1157875944.8979998	2251560872.4997487
Warsaw	ssp585	2056	Poland	16487062.21	11.237223778847644	1664568.56174071	832284.280870355	2496852.842611167	5319961.123323571	3911736.120090314	6728186.126555555	1730322537.4310403	1175266737.768899	2285378337.0929484
Warsaw	ssp585	2057	Poland	16487062.21	11.289877827332372	1688810.329507034	844405.164753517	2533215.4942606543	5397437.8131049	3968704.274341128	6826171.35186705	1755521906.2509236	1192382610.2990842	2318661202.202493
Warsaw	ssp585	2058	Poland	16487062.21	11.341640105648144	1713288.3160997275	856644.1580498638	2569932.4741496965	5475669.45825502	4026227.542834018	6925111.373674648	1780966825.039962	1209665264.8626268	2352268385.2169943
Warsaw	ssp585	2059	Poland	16487062.21	11.391439541885074	1737399.4260785785	868699.7130392892	2606099.139117968	5552728.5657475	4082888.6512843138	7022568.480209258	1806030374.8136568	1226688886.6107426	2385371863.016257
Warsaw	ssp585	2060	Poland	16487062.21	11.438955941450764	1760647.3548531055	880323.6774265529	2640971.032279805	5627028.946111048	4137521.2839044817	7116536.6083160415	1830196645.901423	1243103060.2523282	2417290231.550201
Warsaw	ssp585	2061	Poland	16487062.21	11.484331906771862	1782724.1951441215	891362.0975720608	2674086.292716292	5697586.527681051	4189401.858588313	7205771.196772247	1853145568.035794	1258690388.2034862	2447600747.8678365
Warsaw	ssp585	2062	Poland	16487062.21	11.527810653537582	1803690.6430479784	901845.3215239892	2705535.964572084	5764595.295181783	4238673.011162366	7290517.579199689	1874940234.93736	1273493724.8739767	2476386745.0004253
Warsaw	ssp585	2063	Poland	16487062.21	11.56940061316794	1823801.627853081	911900.8139265404	2735702.44177973	5828870.002618865	4285933.825454356	7371806.179781859	1895845646.1400068	1287693062.797611	2503998229.4821157
Warsaw	ssp585	2064	Poland	16487062.21	11.61059835573241	1843913.5611751748	921956.7805875874	2765870.341762868	5893147.741516282	4333196.868761294	7453098.614269757	1916752043.3280835	1301893070.420586	2531611016.235283
Warsaw	ssp585	2065	Poland	16487062.21	11.651741464579093	1864397.5402604064	932198.7701302032	2796596.310390714	5958614.538672706	4381334.219611562	7535894.85773224	1938045182.8731363	1316355760.5310192	2559734605.2149367
Warsaw	ssp585	2066	Poland	16487062.21	11.693421866820064	1885778.7029578849	942889.3514789424	2828668.054436907	6026948.734653831	4431579.951950637	7622317.517355445	1960270946.6789927	1331451906.1093702	2589089987.248311
Warsaw	ssp585	2067	Poland	16487062.21	11.736253728393372	1908260.591125242	954130.295562621	2862390.8866879595	6098800.84923671	4484412.38914393	7713189.309327871	1983640916.9368243	1347325217.65245	2619956616.220892
Warsaw	ssp585	2068	Poland	16487062.21	11.779157372026647	1931129.5239268648	965564.7619634324	2896694.285890412	6171889.95847069	4538154.381227755	7805625.535712057	2007413220.9098532	1363471801.6188793	2651354640.200521
Warsaw	ssp585	2069	Poland	16487062.21	11.821704859618768	1953847.5263964084	976923.7631982042	2930771.289594733	6244496.694363372	4591541.687031191	7897451.701693973	2031028632.483748	1379511821.3961887	2682545443.570996
Warsaw	ssp585	2070	Poland	16487062.21	11.86392974278958	1975828.820982829	987914.4104914144	2963743.23147437	6314748.91186157	4643197.729309291	7986300.094412299	2053878234.6563487	1395031689.4114215	2712724779.900968
Warsaw	ssp585	2071	Poland	16487062.21	11.905860280853036	1996956.2074416245	998478.103720812	2995434.311162538	6382272.038983862	4692847.087487439	8071696.990478735	2075840197.5258305	1409948656.5653894	2741731738.4859724
Warsaw	ssp585	2072	Poland	16487062.21	11.947274622454277	2017313.6603918213	1008656.8301959108	3025970.490587869	6447334.45861273	4740687.101920405	8153981.815303519	2097001812.8861723	1424322013.0422535	2769681612.7297506
Warsaw	ssp585	2073	Poland	16487062.21	11.98890770305344	2037604.077732694	1018802.038866347	3056406.116599171	6512182.632434196	4788369.582671465	8235995.682195316	2118093744.5889091	1438648039.1034467	2797539450.074023
Warsaw	ssp585	2074	Poland	16487062.21	12.03296539437182	2059208.0514176192	1029604.0257088096	3088812.07712654	6581228.9323312575	4839138.920831057	8323318.943829649	2140551120.887038	1453901500.125805	2827200741.648027
Warsaw	ssp585	2075	Poland	16487062.21	12.08072618420034	2082706.85135828	1041353.4256791398	3124060.277037532	6656331.096941491	4894361.100691512	8418301.093189977	2164978173.082129	1470492801.0685484	2859463545.095376
Warsaw	ssp585	2076	Poland	16487062.21	12.131955675073202	2107923.0757245896	1053961.5378622948	3161884.6135869925	6736922.150016213	4953619.22795234	8520225.072078422	2191190491.596824	1488296687.571653	2894084295.6217003
Warsaw	ssp585	2077	Poland	16487062.21	12.186242975356668	2134649.060124978	1067324.530062489	3201973.590187568	6822338.396159839	5016425.291293254	8628251.501024792	2218972208.85731	1507166538.427843	2930777879.2865314
Warsaw	ssp585	2078	Poland	16487062.21	12.243796870840857	2162735.990860533	1081367.9954302665	3244103.986290917	6912104.226790708	5082429.578521954	8741778.87505803	2248168632.7091565	1526997283.894409	2969339981.52365
Warsaw	ssp585	2079	Poland	16487062.21	12.303918029282263	2191807.5100214523	1095903.7550107262	3287711.265032249	7005016.802028943	5150747.648549998	8859285.955506342	2278388538.3097143	1547523196.8976283	3009253879.7215457
Warsaw	ssp585	2080	Poland	16487062.21	12.366299690808525	2221892.9403705634	1110946.4701852817	3332839.410555948	7101169.8374247365	5221448.409870434	8980891.26497745	2309662406.733009	1568764980.7408912	3050559832.7248106
Warsaw	ssp585	2081	Poland	16487062.21	12.430569828527942	2252722.452332111	1126361.2261660555	3379083.678498267	7199700.957653869	5293897.762980067	9105504.152326142	2341709749.564761	1590532122.559421	3092887376.5698133
Warsaw	ssp585	2082	Poland	16487062.21	12.495655824942238	2284132.934758225	1142066.4673791127	3426199.402137453	7300088.859487739	5367712.396681457	9232465.322292425	2374361012.422108	1612709457.9129486	3136012566.930968
Warsaw	ssp585	2083	Poland	16487062.21	12.560807518814071	2316374.866798562	1158187.433399281	3474562.3001979785	7403134.0742886225	5443480.936976222	9362787.211599505	2407876568.910437	1635473837.319954	3180279300.5006475
Warsaw	ssp585	2084	Poland	16487062.21	12.625718591346464	2349542.9009755026	1174771.4504877513	3524314.351463405	7509139.111518078	5521425.817292112	9496852.40574277	2442354810.5267906	1658892090.0860658	3225817530.96722
Warsaw	ssp585	2085	Poland	16487062.21	12.69082768832498	2383652.0728852297	1191826.0364426149	3575478.10932789	7618152.024941802	5601582.371279967	9634721.678601732	2477811366.8051004	1682974832.0768187	3272647901.533083
Warsaw	ssp585	2086	Poland	16487062.21	12.756536871894188	2418817.7326354454	1209408.8663177227	3628226.598953176	7730541.473502915	5684221.671692872	9776861.275311949	2514366144.4260263	1707803506.1043825	3320928782.747417
Warsaw	ssp585	2087	Poland	16487062.21	12.822390938390145	2455102.982861719	1227551.4914308595	3682654.47429276	7846509.133226473	5769492.009724531	9923526.256726917	2552084738.7129	1733422665.7129948	3370746811.712602
Warsaw	ssp585	2088	Poland	16487062.21	12.88806915876068	2492942.1619680803	1246471.0809840402	3739413.242952089	7967443.14965006	5858414.080624517	10076472.21867392	2591418645.354055	1760138975.0379784	3422698315.670121
Warsaw	ssp585	2089	Poland	16487062.21	12.953050750617784	2532203.854168766	1266101.927084383	3798305.781253657	8092923.517924572	5950679.057296812	10235167.978549927	2632231257.363358	1787859648.113814	3476602866.6125617
Warsaw	ssp585	2090	Poland	16487062.21	13.01699402020498	2573159.8638890297	1286579.9319445149	3859739.795833491	8223818.924989964	6046925.680138994	10400712.169838924	2674805116.0139933	1816776592.1448328	3532833639.8829103
Warsaw	ssp585	2091	Poland	16487062.21	13.080700284368527	2613273.2640128443	1306636.6320064222	3919909.896019345	8352021.351785387	6141192.170429709	10562850.53313928	2716503080.208917	1845098612.6298375	3587907547.7873797
Warsaw	ssp585	2092	Poland	16487062.21	13.144349348775073	2653159.2971891565	1326579.6485945785	3979738.945783901	8479497.113817113	6234924.348394147	10724069.879237773	2757964695.981378	1873260100.9406035	3642669291.021987
Warsaw	ssp585	2093	Poland	16487062.21	13.20807233299052	2693085.2733282945	1346542.6366641473	4039627.909992383	8607100.533557806	6328750.392321671	10885450.6747925	2799467832.547895	1901449790.9343677	3697485874.160954
Warsaw	ssp585	2094	Poland	16487062.21	13.271998039864464	2733199.054276156	1366599.527138078	4099798.5814146167	8735304.177466603	6423017.77754841	11047590.57738441	2841166192.6100354	1929772080.2999525	3752560304.92012
Warsaw	ssp585	2095	Poland	16487062.21	13.336096159303931	2773536.234490598	1386768.117245299	4160304.351735969	8864221.805430342	6517810.151052768	11210633.459809467	2883096776.6813803	1958252100.4629936	3807941452.900039
Warsaw	ssp585	2096	Poland	16487062.21	13.40029143752941	2814093.3237481974	1407046.6618740987	4221139.985621894	8993842.2626989	6613119.310807459	11374565.214589529	2925255956.668727	1986887387.1554935	3863624526.181029
Warsaw	ssp585	2097	Poland	16487062.21	13.464599587200391	2854850.511022195	1427425.2555110976	4282275.766533744	9124102.233227458	6708898.700902782	11539305.765550943	2967623138.9668217	2015663952.825268	3919582325.108504
Warsaw	ssp585	2098	Poland	16487062.21	13.528996339263026	2895738.147998268	1447869.0739991337	4343607.221997255	9254779.121002927	6804984.647794798	11704573.594209729	3010125924.0055785	2044532622.358539	3975719225.652585
Toronto	ssp585	2024	Canada	17672901.0689	8.759478620857205	170861.21256399702	85430.60628199851	256291.81884593965	546072.4353546562	401523.8495253124	690621.0211835486	210220894.88817105	142785879.51174507	277655910.26454115
Toronto	ssp585	2025	Canada	17672901.0689	8.813893086110957	178839.39071920415	89419.69535960208	268259.0860787241	571570.6927386536	420272.5681900975	722868.8172868019	220036930.52428904	149453110.58012867	290620750.4684249
Toronto	ssp585	2026	Canada	17672901.0689	8.86819472321236	186849.75514611485	93424.8775730574	280274.63271923416	597171.8174470993	439096.9245934207	755246.710300575	229892566.87930575	156147239.18163186	303637894.57703644
Toronto	ssp585	2027	Canada	17672901.0689	8.922322395813914	194886.7459785533	97443.37298927666	292330.1189678806	622858.0401476434	457983.85304962535	787732.2272452511	239780963.3131573	162863619.0282597	316698307.5981219
Toronto	ssp585	2028	Canada	17672901.0689	8.976271684302302	202944.8537332465	101472.42686662324	304417.2805998945	648611.7525315193	476920.40627315285	820303.0987897018	249695341.175036	169597645.9363288	329793036.4137385
Toronto	ssp585	2029	Canada	17672901.0689	9.030118847193892	211027.9521317986	105513.9760658993	316541.92819772445	674445.3350133486	495915.6875097426	852974.9825166719	259640466.5391479	176352557.11071822	342928375.9675825
Toronto	ssp585	2030	Canada	17672901.0689	9.083896284410637	219122.0263761681	109561.01318808403	328683.03956426977	700313.9962983411	514936.7619840147	885691.2306124117	269599096.1509112	183116640.6172777	356081551.68454653
Toronto	ssp585	2031	Canada	17672901.0689	9.13758403023633	227189.95673354677	113594.97836677336	340784.9351003403	726099.1017205188	533896.398323856	918301.8051169416	279525559.35558915	189858876.1113996	369192242.59977823
Toronto	ssp585	2032	Canada	17672901.0689	9.191145920007823	235183.93645609985	117591.96822804993	352775.9046841662	751647.8609138123	552682.2506718561	950613.4711555034	289361036.6167844	196539312.2873781	382182760.9461874
Toronto	ssp585	2033	Canada	17672901.0689	9.244398424865064	243056.3282690082	121528.1641345041	364584.4924035354	776808.025147864	571182.3714322108	982433.678863314	299046916.9110093	203118139.46529165	394975694.3567229
Toronto	ssp585	2034	Canada	17672901.0689	9.296494724761072	251047.3062821411	125523.65314107056	376570.95942322526	802347.190877823	589961.1697630575	1014733.2119923794	308878700.987344	209796067.1625229	407961334.8121712
Toronto	ssp585	2035	Canada	17672901.0689	9.34980968111532	259325.19897788225	129662.59948894112	388987.7984668393	828803.3359334162	609414.2175980475	1048192.4542685376	319063493.5694187	216713764.69800857	421413222.44083446
Toronto	ssp585	2036	Canada	17672901.0689	9.404513500270092	267896.6232910773	133948.31164553866	401844.9349366368	856197.6080383987	629557.0647340547	1082838.1513424793	329609435.872805	223876761.7343917	435342110.0112232
Toronto	ssp585	2037	Canada	17672901.0689	9.46062728390162	276725.0877122727	138362.54385613636	415087.6315684265	884413.3803285549	650303.9561238631	1118522.8045329717	340471630.183976	231254562.92286244	449688697.4450935
Toronto	ssp585	2038	Canada	17672901.0689	9.51787875444426	285649.4328445254	142824.7164222627	428474.1492668149	912935.5873712152	671276.1671846517	1154595.0075575134	351451792.3392056	238712490.0302052	464191094.6482136
Toronto	ssp585	2039	Canada	17672901.0689	9.57526441702762	294305.4645771196	147152.7322885598	441458.1968656916	940600.2647885906	691617.8417562519	1189582.6878206588	362101832.27336633	245946192.08272117	478257472.4640105
Toronto	ssp585	2040	Canada	17672901.0689	9.63180259492867	302465.62968131667	151232.81484065834	453698.4445219916	966680.1524615934	710794.2297511112	1222566.075171823	372141777.4715601	252765506.62391675	491518048.3192127
Toronto	ssp585	2041	Canada	17672901.0689	9.687964757218936	310302.12944496993	155151.06472248497	465453.1941674632	991725.6057062116	729210.0041956865	1254241.2072164926	381783497.6044321	259314339.411972	504252655.79689306
Toronto	ssp585	2042	Canada	17672901.0689	9.74479331283182	318125.10419963405	159062.55209981705	477187.65629946784	1016727.8330221316	747593.9948691473	1285861.6711748675	391408577.09985626	265851869.57449785	516965284.6252109
Toronto	ssp585	2043	Canada	17672901.0689	9.803133075026436	326292.5188444012	163146.2594222006	489438.77826662274	1042830.890226812	766787.4192843668	1318874.3611690337	401457441.8467504	272677242.4364291	530237641.2570757
Toronto	ssp585	2044	Canada	17672901.0689	9.863108162093312	334925.9423572477	167462.97117862385	502388.9135358934	1070423.3117738762	787075.9645395537	1353770.659007957	412079665.51930434	279892051.1749346	544267279.8636843
Toronto	ssp585	2045	Canada	17672901.0689	9.92354879607157	343982.4985873488	171991.2492936744	515973.7478810406	1099368.0654852695	808358.8716802974	1390377.2592900211	423222494.9931533	287460464.9024065	558984525.0839037
Toronto	ssp585	2046	Canada	17672901.0689	9.9831140654399	353226.0690258779	176613.03451293896	529839.1035388384	1128910.5166068173	830081.2622108436	1427739.7710025597	434595419.3707185	295185163.2999446	574005675.4414989
Toronto	ssp585	2047	Canada	17672901.0689	10.041615536723878	362525.6104274647	181262.80521373232	543788.4156412265	1158631.8509262823	851935.1845045637	1465328.5173477656	446037208.2129901	302956635.7023361	589117780.723634
Toronto	ssp585	2048	Canada	17672901.0689	10.098164931627904	371768.2033369509	185884.10166847543	557652.3050054563	1188171.177865	873655.2778418795	1502687.077887928	457408929.8773946	310680517.1950796	604137342.5596911
Toronto	ssp585	2049	Canada	17672901.0689	10.152485992970083	381031.1361887967	190515.56809439836	571546.7042831925	1217775.5112594678	895423.1700436835	1540127.85247502	468805677.0043781	318421396.4400517	619189957.5686816
Toronto	ssp585	2050	Canada	17672901.0689	10.205759902888222	390330.3915905439	195165.19579527192	585495.5873858348	1247495.9315234823	917276.4202378122	1577715.4428089394	480247113.9637251	326192629.83713746	634301598.0903131
Toronto	ssp585	2051	Canada	17672901.0689	10.25934723860818	399619.3705194989	199809.68525974944	599429.055779274	1277183.5081804371	939105.520720856	1615261.4956397754	491675907.1563956	333955275.356464	649396538.9563235
Toronto	ssp585	2052	Canada	17672901.0689	10.313958228666005	408807.4342326082	204403.7171163041	613211.1513489448	1306548.5598075348	960697.4704466732	1652399.6491681633	502980538.2489346	341633587.70482475	664327488.7930377
Toronto	ssp585	2053	Canada	17672901.0689	10.369659649991366	417921.3995486672	208960.6997743336	626882.0993230201	1335676.7929576456	982115.2889393914	1689238.2969756378	514194001.5971459	349249977.25259703	679138025.9417164
Toronto	ssp585	2054	Canada	17672901.0689	10.4251436682242	426738.2156992613	213369.10784963064	640107.323548896	1363855.337374913	1002834.8068932758	1724875.8678562974	525041864.33573335	356618044.17464745	693465684.4968061
Toronto	ssp585	2055	Canada	17672901.0689	10.47864211816181	435035.2906478974	217517.6453239487	652552.9359718579	1390372.7889107892	1022332.9330225833	1758412.644798728	535250258.00496775	363551772.0005239	706948744.0094317
Toronto	ssp585	2056	Canada	17672901.0689	10.529642201156507	442599.83559887327	221299.91779943663	663899.7533983309	1414549.074574073	1040109.6136573632	1788988.5354905752	544557375.6658511	369873336.66532856	719241414.6663965
Toronto	ssp585	2057	Canada	17672901.0689	10.579415901117033	449437.8042009686	224718.9021004843	674156.7063014649	1436403.222226371	1056178.8398722736	1816627.6045802457	552970542.4529794	375587713.5345549	730353371.3713791
Toronto	ssp585	2058	Canada	17672901.0689	10.629206210518577	455716.0478397138	227858.0239198569	683574.0717595987	1456468.4888958363	1070932.712423339	1842004.2653680977	560695045.7282165	380834337.5418061	740555753.9146307
Toronto	ssp585	2059	Canada	17672901.0689	10.679785969621207	461606.0319135774	230803.0159567887	692409.0478703721	1475292.8779958887	1084774.1749969083	1865811.5809945776	567941849.7529738	385756499.474732	750127200.0312327
Toronto	ssp585	2060	Canada	17672901.0689	10.730873944641624	467242.8471260674	233621.4235630337	700864.2706891203	1493308.1394150194	1098020.6907462797	1888595.5880835135	574877164.7990816	390467092.39212775	759287237.2060274
Toronto	ssp585	2061	Canada	17672901.0689	10.782312407407217	472901.327787646	236450.663893823	709351.9916814785	1511392.6436094234	1111318.1203009891	1911467.1669176123	581839136.158949	395195790.7657301	768482481.5521734
Toronto	ssp585	2062	Canada	17672901.0689	10.834440469054408	478789.0609715001	239394.5304857501	718183.5914572724	1530209.838865028	1125154.2932830516	1935265.38444677	589083170.7774522	400116071.6672373	778050269.8876598
Toronto	ssp585	2063	Canada	17672901.0689	10.887781324983967	485170.6014035452	242585.3007017726	727755.9021053386	1550605.242085828	1140150.913298346	1961059.5708730663	596934766.3517628	405449019.0902119	788420513.6133142
Toronto	ssp585	2064	Canada	17672901.0689	10.942739814791915	492187.0283478285	246093.51417391427	738280.542521763	1573029.7425997676	1156639.5166174227	1989419.9685818772	605567501.2423271	411312530.6340864	799822471.8505653
Toronto	ssp585	2065	Canada	17672901.0689	11.0001900240425	500052.58568109246	250026.29284054623	750078.8785216571	1598168.0638368786	1175123.5763505856	2021212.5513229244	615244972.6624287	417885646.350791	812604298.9740659
Toronto	ssp585	2066	Canada	17672901.0689	11.060412568624049	508838.0305450453	254419.0152725227	763257.045817586	1626246.345622071	1195769.3717808768	2056723.319463018	626054237.4076315	425227496.8092823	826880978.00598
Toronto	ssp585	2067	Canada	17672901.0689	11.123782516149676	518459.3449966281	259229.6724983141	777689.0174949603	1656996.0666093254	1218379.4607420936	2095612.6724763168	637891923.1155808	433267869.6090091	842515976.62215
Toronto	ssp585	2068	Canada	17672901.0689	11.191166275905871	528863.2769132452	264431.6384566226	793294.9153698852	1690247.0330148342	1242828.7007461446	2137665.365283272	650692510.4756145	441962262.83495873	859422758.1162591
Toronto	ssp585	2069	Canada	17672901.0689	11.261864011638364	539918.4639828302	269959.2319914151	809877.6959742677	1725579.4108892395	1268808.3903596678	2182350.4314185586	664294376.4816434	451200899.1831949	877387853.7800851
Toronto	ssp585	2070	Canada	17672901.0689	11.334247866182752	551443.8510222835	275721.9255111418	827165.7765334336	1762414.5478673037	1295893.0499023716	2228936.0458320137	678474757.9796283	460832473.84221256	896117042.1170409
Toronto	ssp585	2071	Canada	17672901.0689	11.407055350919402	563202.1199853014	281601.0599926507	844803.1799779895	1799993.97547315	1323524.981965479	2276462.96898056	692941668.2083987	470658664.0595606	915224672.3572236
Toronto	ssp585	2072	Canada	17672901.0689	11.480230986315526	574984.2237102023	287492.11185510113	862476.3355652962	1837649.5789778607	1351212.9257189992	2324086.232236551	707437903.7878119	480504772.591818	934371034.9837992
Toronto	ssp585	2073	Canada	17672901.0689	11.553853337380188	586535.2531492439	293267.62657462194	879802.8797238435	1874566.66906506	1378357.8449007096	2370775.4932291578	721649834.6825616	490157776.1785832	953141893.1865416
Toronto	ssp585	2074	Canada	17672901.0689	11.628032468961658	597577.8806731491	298788.94033657457	896366.821009713	1909858.90663146	1404308.019581887	2415409.793680715	735236247.9191074	499385916.7229407	971086579.1152828
Toronto	ssp585	2075	Canada	17672901.0689	11.701977071608674	607929.3876810817	303964.69384054083	911894.081521611	1942942.3230288103	1428634.0610505498	2457250.585006814	747972333.7398219	508036499.3228139	987908168.1568476
Toronto	ssp585	2076	Canada	17672901.0689	11.774301379905827	617584.8142825535	308792.40714127675	926377.221423833	1973801.0664471127	1451324.3135640088	2496277.819329963	759851989.6911801	516105379.0800356	1003598600.3023112
Toronto	ssp585	2077	Canada	17672901.0689	11.845024807833392	626714.7195904066	313357.3597952033	940072.0793856313	2002980.2438110136	1472779.591037541	2533180.8965844386	771085064.9764336	523735089.4144216	1018435040.538476
Toronto	ssp585	2078	Canada	17672901.0689	11.914447877185443	635383.4400372615	317691.72001863073	953075.1600559164	2030685.474359273	1493151.084087573	2568219.8646305427	781750716.6040249	530979395.2148223	1032522037.9931852
Toronto	ssp585	2079	Canada	17672901.0689	11.981978623709685	643538.625227805	321769.3126139025	965307.937841684	2056749.4462280755	1512315.769285323	2601183.123170722	791784534.7128915	537794548.1248108	1045774521.3009576
Toronto	ssp585	2080	Canada	17672901.0689	12.047049408670086	651253.0228125409	325626.51140627044	976879.534218808	2081404.6609089356	1530444.603609429	2632364.718208181	801276025.1421837	544241342.1485211	1058310708.1358496
Toronto	ssp585	2081	Canada	17672901.0689	12.111052331009253	658905.0363484988	329452.5181742494	988357.5545227733	2105860.4961699205	1548426.835418997	2663294.156920562	810690760.6991178	550636002.8580772	1070745518.5401666
Toronto	ssp585	2082	Canada	17672901.0689	12.174951960782751	666626.7409318875	333313.37046594376	999940.1113978436	2130539.0640184074	1566572.8411899416	2694505.286846616	820191241.3712584	557088903.2192785	1083293579.5232224
Toronto	ssp585	2083	Canada	17672901.0689	12.239910857286226	674667.4774901733	337333.73874508665	1012001.2162352656	2156237.25805869	1585468.572101957	2727005.9440152403	830084246.3984218	563808413.3068339	1096360079.4899976
Toronto	ssp585	2084	Canada	17672901.0689	12.30586520256295	683146.4749535971	341573.23747679853	1024719.7124304085	2183336.133951803	1605394.216140977	2761278.0517623783	840516470.3523874	570894170.7588913	1110138769.9458802
Toronto	ssp585	2085	Canada	17672901.0689	12.372395345875924	691959.9740180311	345979.9870090156	1037939.9610270584	2211504.0769617218	1626105.9389423856	2796902.21498082	851360251.8790247	578259465.6470951	1124461038.1109474
Toronto	ssp585	2086	Canada	17672901.0689	12.439171471052122	700960.3428582512	350480.1714291256	1051440.5142873952	2240269.2557750773	1647256.8057169097	2833281.7058329964	862433950.6051519	585780924.5054064	1139086976.704899
Toronto	ssp585	2087	Canada	17672901.0689	12.505299090545758	709932.5842838689	354966.29214193445	1064898.876425823	2268944.53937136	1668341.5730671135	2869547.5056753503	873473042.4700755	593278877.7501706	1153667207.1899834
Toronto	ssp585	2088	Canada	17672901.0689	12.570007606457397	718907.548574481	359453.7742872405	1078361.322861733	2297628.525244143	1689432.7391500566	2905824.3113379795	884515484.4406521	600779106.4480121	1168251862.433297
Toronto	ssp585	2089	Canada	17672901.0689	12.63330891753017	727712.1569011095	363856.0784505548	1091568.2353516675	2325768.0534560657	1710123.5687176154	2941412.538194241	895348327.1542721	608136971.4941988	1182559682.81434
Toronto	ssp585	2090	Canada	17672901.0689	12.693972679341318	735672.1217379507	367836.06086897536	1103508.182606952	2351208.101074605	1728829.4860842065	2973586.716064735	905141953.842086	614788981.9947438	1195494925.68943
Toronto	ssp585	2091	Canada	17672901.0689	12.754394788878267	743497.9089151369	371748.95445756847	1115246.8633727224	2376219.316892898	1747220.0859505998	3005218.5478349496	914770493.6312152	621328862.452094	1208212124.810347
Toronto	ssp585	2092	Canada	17672901.0689	12.814858958349411	751304.2934310674	375652.1467155337	1126956.440146611	2401168.521805773	1765565.089563015	3036771.9540482936	924375161.1514302	627852528.4274414	1220897793.875441
Toronto	ssp585	2093	Canada	17672901.0689	12.8752726557595	759078.5128157986	379539.2564078993	1138617.769223701	2426014.926959335	1783834.5051170504	3068195.348801478	933940253.9632374	634349314.5365245	1233531193.3899612
Toronto	ssp585	2094	Canada	17672901.0689	12.935521884440735	766785.6007581931	383392.8003790965	1150178.401137218	2450646.780023327	1801946.1617817297	3099347.398264507	943422750.8970088	640790000.013469	1246055501.780561
Toronto	ssp585	2095	Canada	17672901.0689	12.995501827772332	774402.2832702808	387201.1416351404	1161603.4249053155	2474989.6973319696	1819845.3656851205	3130134.0289783534	952794016.556018	647155135.1727127	1258432897.9394393
Toronto	ssp585	2096	Canada	17672901.0689	13.055122889209107	781915.7270291978	390957.8635145989	1172873.5905437807	2499002.663585484	1837501.9585189505	3160503.368651889	962038261.3263996	653433995.4195879	1270642527.2331605
Toronto	ssp585	2097	Canada	17672901.0689	13.11430390991959	789318.5233455308	394659.2616727654	1183977.785018275	2522662.000612501	1854898.5298621743	3190425.4713620823	971146369.8487636	659620389.4348633	1282672350.2622576
Toronto	ssp585	2098	Canada	17672901.0689	13.173026851003762	796598.2365988928	398299.1182994464	1194897.354898313	2545927.9641698627	1872005.856007024	3219850.072332081	980103041.8261817	665703924.977393	1294502158.6750937
Tokyo	ssp585	2024	Japan	60399510.19087595	16.542867029871132	4224383.736273851	2112191.8681369256	6336575.604409934	13501130.421128849	9927301.780246006	17074959.06201648	4144108806.7919455	2814754551.801737	5473463061.7828455
Tokyo	ssp585	2025	Japan	60399510.19087595	16.5807562783349	4317182.128623006	2158591.064311503	6475773.192935629	13797714.083081912	10145378.002266988	17450050.16389576	4235143774.0217857	2876587167.7697167	5593700380.272405
Tokyo	ssp585	2026	Japan	60399510.19087595	16.618853774600275	4410054.034650931	2205027.0173254656	6615081.051976986	14094532.694744367	10363626.98143114	17825438.40806124	4326250857.965178	2938468766.730452	5714032949.198051
Tokyo	ssp585	2027	Japan	60399510.19087595	16.657142513400316	4503098.90283249	2251549.451416245	6754648.354248978	14391904.093452672	10582282.421657711	18201525.765247017	4417527617.304954	3000465612.3266926	5834589622.283758
Tokyo	ssp585	2028	Japan	60399510.19087595	16.69560151262348	4596380.087022669	2298190.0435113343	6894570.130534976	14690030.758125285	10801493.204504255	18578568.311746776	4509036201.999614	3062619917.945855	5955452486.052497
Tokyo	ssp585	2029	Japan	60399510.19087595	16.734232240273286	4690000.727429946	2345000.363714973	7035001.09114496	14989242.32486552	11021501.709461048	18956982.940271694	4600877792.306763	3125000407.0726714	6076755177.540653
Tokyo	ssp585	2030	Japan	60399510.19087595	16.773096522738896	4784119.733758139	2392059.8668790697	7176179.6006376045	15290046.66909114	11242681.37433272	19337411.963850547	4693208278.210101	3187712963.0364537	6198703593.383402
Tokyo	ssp585	2031	Japan	60399510.19087595	16.81223745521478	4878741.23030298	2439370.61515149	7318111.845454729	15592456.972048454	11465041.891213013	19719872.0528848	4786031705.631301	3250760333.901683	6321303077.360426
Tokyo	ssp585	2032	Japan	60399510.19087595	16.851644759703856	4973546.676676128	2486773.338338064	7460320.015014447	15895455.178657183	11687834.690189997	20103075.66712525	4879035587.327258	3313930272.6131763	6444140902.040888
Tokyo	ssp585	2033	Japan	60399510.19087595	16.89153116648994	5067984.275263285	2533992.1376316426	7601976.412895451	16197277.743741771	11909763.046870029	20484792.44061481	4971678611.358741	3376855110.194211	6566502112.522932
Tokyo	ssp585	2034	Japan	60399510.19087595	16.93258569062885	5161682.280798188	2580841.140399094	7742523.421197632	16496736.569431243	12129953.35987668	20863519.778986502	5063596096.643398	3439287148.57872	6687905044.707649
Tokyo	ssp585	2035	Japan	60399510.19087595	16.97442480953827	5256383.40872187	2628191.704360935	7884575.113083124	16799401.374275025	12352501.010497492	21246301.738054205	5156497642.227902	3502387578.730122	6810607705.725089
Tokyo	ssp585	2036	Japan	60399510.19087595	17.018039489343728	5355103.046082371	2677551.523041185	8032654.569123724	17114909.335279193	12584492.15829459	21645326.512264937	5253341334.498571	3568165587.0646324	6938517081.931929
Tokyo	ssp585	2037	Japan	60399510.19087595	17.064388130372148	5460323.0145316105	2730161.5072658053	8190484.521797458	17451192.354442805	12831759.084150072	22070625.62473716	5356561833.658296	3638274839.353736	7074848827.962505
Tokyo	ssp585	2038	Japan	60399510.19087595	17.11338607957121	5572337.321526081	2786168.6607630407	8358505.982289378	17809190.07959711	13094992.705587056	22523387.453608632	5466447560.212056	3712911236.0836606	7219983884.340073
Tokyo	ssp585	2039	Japan	60399510.19087595	17.16330273735825	5687026.76540873	2843513.382704365	8530540.148113472	18175737.54224708	13364512.89871161	22986962.18578261	5578957588.683144	3789330106.708567	7368585070.657342
Tokyo	ssp585	2040	Japan	60399510.19087595	17.212038206295485	5799423.012134358	2899711.506067179	8699134.518201929	18534955.9467818	13628644.078516625	23441267.81504728	5689217997.060963	3864220994.191107	7514214999.930338
Tokyo	ssp585	2041	Japan	60399510.19087595	17.259388314727335	5908862.359692549	2954431.1798462747	8863293.539538827	18884724.101577107	13885826.545278223	23883621.657877065	5796577695.501709	3937141666.392424	7656013724.610671
Tokyo	ssp585	2042	Japan	60399510.19087595	17.30648603040749	6017238.025712113	3008619.0128560564	9025857.038568435	19231092.730176218	14140509.360424528	24321676.099928804	5902893925.284118	4009353595.581991	7796434254.985806
Tokyo	ssp585	2043	Japan	60399510.19087595	17.35454295881145	6126525.333474679	3063262.6667373395	9189788.000212211	19580374.96578506	14397334.533666443	24763415.397904832	6010104473.104475	4082172961.951838	7938035984.256575
Tokyo	ssp585	2044	Japan	60399510.19087595	17.40348484375459	6237847.877821733	3118923.9389108666	9356771.816732924	19936161.817518294	14658942.512882186	25213381.12215561	6119311582.407076	4156348429.423863	8082274735.389851
Tokyo	ssp585	2045	Japan	60399510.19087595	17.451985178464753	6349420.542253891	3174710.271126945	9524130.81338101	20292748.053043395	14921138.274297586	25664357.831790306	6228764058.823993	4230690554.730869	8226837562.916702
Tokyo	ssp585	2046	Japan	60399510.19087595	17.4998709216926	6460869.983194429	3230434.9915972147	9691304.97479188	20648940.46628941	15183044.46050786	26114836.472071946	6338095653.335174	4304950574.834969	8371240731.834901
Tokyo	ssp585	2047	Japan	60399510.19087595	17.547772487605993	6573220.033876902	3286610.016938451	9859830.050815605	21008011.228270654	15447067.07961168	26568955.376930557	6448310743.521921	4379810681.372675	8516810805.670692
Tokyo	ssp585	2048	Japan	60399510.19087595	17.594993726233255	6685079.322120309	3342539.6610601544	10027618.983180694	21365513.513496585	15709936.406983688	27021090.620010395	6558044397.10803	4454343787.359422	8661745006.856176
Tokyo	ssp585	2049	Japan	60399510.19087595	17.640415459740343	6794591.588976089	3397295.7944880445	10191887.383464394	21715514.718367662	15967290.234094784	27463739.202641524	6665475629.179112	4527313046.511603	8803638211.846155
Tokyo	ssp585	2050	Japan	60399510.19087595	17.684236688817055	6902167.404615963	3451083.702307981	10353251.106924212	22059327.02515267	16220093.400848553	27898560.649457905	6771007207.942456	4598992026.3675375	8943022389.516891
Tokyo	ssp585	2051	Japan	60399510.19087595	17.727362444058187	7009196.976947039	3504598.48847352	10513795.465420935	22401393.538322963	16471612.895826576	28331174.180820268	6876002923.524782	4670307038.142959	9081698808.906214
Tokyo	ssp585	2052	Japan	60399510.19087595	17.7706765826009	7117815.911684419	3558907.955842209	10676723.867526734	22748539.653743155	16726867.392459163	28770211.91502795	6982557799.248723	4742681060.02413	9222434538.472883
Tokyo	ssp585	2053	Japan	60399510.19087595	17.81471856341012	7229396.131903882	3614698.065951941	10844094.197855996	23105150.037564933	16989080.90997534	29221219.16515603	7092017687.872436	4817028219.837572	9367007155.906698
Tokyo	ssp585	2054	Japan	60399510.19087595	17.859199310006375	7343182.043564231	3671591.021782116	11014773.06534662	23468809.811231405	17256477.802377187	29681141.820086557	7203641353.722426	4892845056.747271	9514437650.697224
Tokyo	ssp585	2055	Japan	60399510.19087595	17.90414917804801	7458863.671095409	3729431.8355477047	11188295.506643128	23838528.2928213	17528329.627075262	30148726.95856721	7317124711.618999	4969925030.532918	9664324392.70456
Tokyo	ssp585	2056	Japan	60399510.19087595	17.949705283298158	7576384.527344842	3788192.263672421	11364576.79101752	24214124.949393667	17804503.639261402	30623746.259527378	7432412347.820975	5048230503.167889	9816594192.47374
Tokyo	ssp585	2057	Japan	60399510.19087595	17.996883856297234	7697260.05387303	3848630.026936515	11545890.080809684	24600443.132178035	18088561.126602583	31112325.137754325	7550990906.323856	5128771230.463698	9973210582.18377
Tokyo	ssp585	2058	Japan	60399510.19087595	18.04607717572518	7821452.663133585	3910726.331566792	11732178.994700724	24997362.71137477	18380413.758364804	31614311.66438602	7672823513.84868	5211522167.414389	10134124860.282356
Tokyo	ssp585	2059	Japan	60399510.19087595	18.09668590738312	7946884.608589983	3973442.3042949913	11920326.912885563	25398243.20905425	18675178.830187865	32121307.58792141	7795871906.767576	5295098888.057651	10296644925.477003
Tokyo	ssp585	2060	Japan	60399510.19087595	18.14782366238246	8071679.049886856	4035839.524943428	12107518.574830702	25797086.243438262	18968445.76723517	32625726.719643384	7918294909.861587	5378250832.484933	10458338987.23751
Tokyo	ssp585	2061	Japan	60399510.19087595	18.199007315452015	8195313.734024094	4097656.867012047	12292970.601036524	26192222.69394086	19258987.27495741	33125458.11292555	8039580194.377218	5460630017.630456	10618530371.123758
Tokyo	ssp585	2062	Japan	60399510.19087595	18.249986482031066	8317985.859532888	4158992.929766444	12476978.789299542	26584282.80706723	19547266.76990313	33621298.844232	8159921211.530504	5542367839.100163	10777474583.960545
Tokyo	ssp585	2063	Japan	60399510.19087595	18.299907990466178	8437930.91188418	4218965.45594209	12656896.367826486	26967627.194381926	19829137.64292859	34106116.745835915	8277586977.429695	5622288580.952535	10932885373.906387
Tokyo	ssp585	2064	Japan	60399510.19087595	18.349371693467877	8556764.447253339	4278382.2236266695	12835146.670880351	27347419.173421983	20108396.45104628	34586441.89579828	8394162348.231586	5701468706.497218	11086855989.965605
Tokyo	ssp585	2065	Japan	60399510.19087595	18.399839766925112	8677463.772355307	4338731.886177653	13016195.658533309	27733174.21644773	20392039.86503589	35074308.56786053	8512568053.621024	5781892028.794572	11243244078.447054
Tokyo	ssp585	2066	Japan	60399510.19087595	18.452175905059743	8802144.937690053	4401072.468845027	13203217.406535435	28131655.220857617	20685040.60357254	35578269.83814364	8634879933.308496	5864968496.170486	11404791370.446114
Tokyo	ssp585	2067	Japan	60399510.19087595	18.50539151870089	8928875.795687998	4464437.897843999	13393313.693532376	28536687.04301908	20982858.11986779	36090515.96617127	8759202555.851542	5949410696.89681	11568994414.805857
Tokyo	ssp585	2068	Japan	60399510.19087595	18.557583784163736	9054156.385799624	4527078.192899812	13581234.578699827	28937083.809015844	21277267.506630003	36596900.11140255	8882102469.59369	6032886567.765487	11731318371.421495
Tokyo	ssp585	2069	Japan	60399510.19087595	18.60705431575787	9175235.181116968	4587617.590558484	13762852.771675784	29324051.63885018	21561802.67562585	37086300.6020752	9000880434.218897	6113562735.349385	11888198133.087996
Tokyo	ssp585	2070	Japan	60399510.19087595	18.653506750158684	9291900.869839264	4645950.434919632	13937851.304759156	29696915.18000657	21835967.044123277	37557863.31589061	9115329153.432718	6191298400.211023	12039359906.654
Tokyo	ssp585	2071	Japan	60399510.19087595	18.69823984370163	9406140.92038447	4703070.460192235	14109211.380576989	30062026.38154889	22104431.162904497	38019621.60019423	9227398328.277727	6267417834.984203	12187378821.570772
Tokyo	ssp585	2072	Japan	60399510.19087595	18.74359243558265	9523089.156067092	4761544.578033546	14284633.734100884	30435792.9427903	22379259.5167586	38492326.36882328	9342124225.281254	6345341764.073812	12338906686.488066
Tokyo	ssp585	2073	Japan	60399510.19087595	18.791071404461757	9645946.080262596	4822973.040131298	14468919.12039424	30828443.67251955	22667973.28861826	38988914.05642177	9462646529.437122	6427202718.993811	12498090339.880009
Tokyo	ssp585	2074	Japan	60399510.19087595	18.840960990136782	9774970.50111667	4887485.250558335	14662455.751675252	31240805.7215694	22971180.67762533	39510430.765514255	9589219130.82308	6513173146.53189	12665265115.113638
Tokyo	ssp585	2075	Japan	60399510.19087595	18.892786780151027	9908810.921150548	4954405.460575273	14863216.381726056	31668559.7039972	23285705.6647048	40051413.74329008	9720516214.135838	6602352528.66768	12838679899.603542
Tokyo	ssp585	2076	Japan	60399510.19087595	18.94549859771998	10044789.236011246	5022394.618005623	15067183.854017254	32103146.398292158	23605254.704627577	40601038.09195794	9853910566.383904	6692956414.250812	13014864718.51648
Tokyo	ssp585	2077	Japan	60399510.19087595	18.99922576203624	10182868.579044608	5091434.289522304	15274302.868567258	32544447.9786266	23929741.160755876	41159154.79649832	9989366021.480646	6784960238.613509	13193771804.347364
Tokyo	ssp585	2078	Japan	60399510.19087595	19.054761543147077	10324465.285724126	5162232.642862063	15486697.92858646	32996991.05317457	24262493.421452727	41731488.6848971	10128272000.623888	6879307722.063919	13377236279.1833
Tokyo	ssp585	2079	Japan	60399510.19087595	19.111756558040238	10467715.014801744	5233857.507400871	15701572.52220274	33454817.18730632	24599130.284785047	42310504.08982843	10268799590.185284	6974756632.990991	13562842547.378984
Tokyo	ssp585	2080	Japan	60399510.19087595	19.169633878676077	10611059.83390532	5305529.916952659	15916589.750858266	33912947.22916146	24935990.60967869	42889903.84864552	10409420462.800337	7070268903.475479	13748572022.12466
Tokyo	ssp585	2081	Japan	60399510.19087595	19.22875493628518	10754949.058017362	5377474.529008681	16132423.58702629	34372817.18942357	25274130.28634172	43471504.09250645	10550575395.228617	7166143917.160106	13935006873.296667
Tokyo	ssp585	2082	Japan	60399510.19087595	19.290267530033105	10900842.885260353	5450421.442630176	16351264.327890793	34839093.86129235	25616980.7803627	44061206.942222685	10693696837.805622	7263354620.531076	14124039055.079773
Tokyo	ssp585	2083	Japan	60399510.19087595	19.354726884910367	11049650.571045816	5524825.285522908	16574475.856569003	35314683.22506295	25966678.841958635	44662687.608167626	10839676767.584835	7362506860.729196	14316846674.440334
Tokyo	ssp585	2084	Japan	60399510.19087595	19.420843805293423	11199272.94180935	5599636.470904675	16798909.41271434	35792876.32202305	26318291.4132535	45267461.23079398	10986455901.083332	7462201934.72112	14510709867.44491
Tokyo	ssp585	2085	Japan	60399510.19087595	19.48645161367873	11345943.624755016	5672971.812377508	17018915.437132724	36261635.82471742	26662967.518175133	45860304.13126004	11130339436.964314	7559930265.812812	14700748608.115326
Tokyo	ssp585	2086	Japan	60399510.19087595	19.55104285642439	11489320.211680103	5744660.1058400525	17233980.317520563	36719867.39653002	26999902.497449294	46439832.29561122	11270991473.724545	7655463703.555102	14886519243.89372
Tokyo	ssp585	2087	Japan	60399510.19087595	19.615510546422243	11632292.690573772	5816146.345286886	17448439.035860915	37176807.43907349	27335887.822849743	47017727.0552988	11411247081.619398	7750727879.556059	15071766283.682283
Tokyo	ssp585	2088	Japan	60399510.19087595	19.68026946701204	11776469.220535517	5888234.610267757	17664703.830803372	37637595.62883168	27674702.66825996	47600488.58940445	11552683860.29489	7846794328.37053	15258573392.218424
Tokyo	ssp585	2089	Japan	60399510.19087595	19.74558514049143	11922795.65016586	5961397.82508293	17884193.475249037	38105254.8979303	28018569.7778909	48191940.01797133	11696229684.622004	7944293279.593609	15448166089.64966
Tokyo	ssp585	2090	Japan	60399510.19087595	19.811780459491928	12073825.32209636	6036912.66104818	18110737.98314473	38587945.72942018	28373489.506927725	48802401.951913424	11844389376.687792	8044926054.233223	15643852699.141775
Tokyo	ssp585	2091	Japan	60399510.19087595	19.87802971657968	12223531.872017208	6111765.936008603	18335297.808026142	39066407.862967774	28725299.899242017	49407515.82669463	11991251089.707607	8144677217.747561	15837824961.666853
Tokyo	ssp585	2092	Japan	60399510.19087595	19.94419335839348	12372644.372437188	6186322.186218593	18558966.55865609	39542971.41430944	29075714.27522872	50010228.553391606	12137530041.804014	8244032559.375977	16031027524.230074
Tokyo	ssp585	2093	Japan	60399510.19087595	20.01025870175267	12521647.852269676	6260823.926134839	18782471.77840396	40019186.53585406	29425872.452832807	50612500.61887256	12283702045.00228	8343315259.35686	16224088830.648924
Tokyo	ssp585	2094	Japan	60399510.19087595	20.076313258278056	12670983.173232028	6335491.586616014	19006474.75984702	40496462.221649714	29776810.457097117	51216113.98620792	12430199583.437431	8442819068.827087	16417580098.046642
Tokyo	ssp585	2095	Japan	60399510.19087595	20.14246907087812	12821009.571088554	6410504.785544277	19231514.356632832	40975946.58919919	30129372.492057838	51822520.68633707	12577375066.400757	8542783350.630079	16611966782.169989
Tokyo	ssp585	2096	Japan	60399510.19087595	20.20874854697625	12971822.660431905	6485911.330215951	19457733.990647707	41457945.222744815	30483783.2520175	52432107.19346216	12725322291.543972	8643271813.847834	16807372769.242588
Tokyo	ssp585	2097	Japan	60399510.19087595	20.27513161921479	13123321.473607842	6561660.736803921	19684982.21040897	41942135.42964053	30839805.462977525	53044465.39631856	12873942209.878736	8744217182.593006	17003667237.163267
Tokyo	ssp585	2098	Japan	60399510.19087595	20.341635149448734	13275422.037404202	6637711.018702101	19913133.056105733	42428248.8315504	31197241.787898645	53659255.87519849	13023152443.918068	8845563504.566769	17200741383.26781
Tallinn	ssp585	2024	Estonia	626727.4060500001	7.05310049750493	28036.98309063532	14018.491545317658	42055.47463596183	89606.19795766106	65886.91026298143	113325.48565232202	26331350.108147647	17884734.9399938	34777965.27629356
Tallinn	ssp585	2025	Estonia	626727.4060500001	7.099510979537328	28426.10310715332	14213.05155357666	42639.15466072582	90849.825530454	66801.34230180483	114898.30875908452	26696797.965206254	18132953.8133558	35260642.11706074
Tallinn	ssp585	2026	Estonia	626727.4060500001	7.146510352193592	28819.60788681673	14409.803943408366	43229.41183022379	92107.46680627878	67726.07853401788	116488.8550785008	27066363.837871656	18383969.718283	35748757.95744832
Tallinn	ssp585	2027	Estonia	626727.4060500001	7.1939947746748905	29218.28106159239	14609.140530796196	43827.42159238045	93381.62627283268	68662.96049472404	118100.29205093085	27440783.685737867	18638282.53202007	36243284.83945262
Tallinn	ssp585	2028	Estonia	626727.4060500001	7.241819926536033	29622.32848242936	14811.16424121468	44433.49272364531	94672.96182984744	69612.47193371046	119733.45172597456	27820250.836822223	18896023.56648033	36744478.10716631
Tallinn	ssp585	2029	Estonia	626727.4060500001	7.289717744517839	30030.151228724477	15015.075614362237	45045.22684308562	95976.36332699958	70570.85538749708	121381.87126649452	28203263.64102014	19156172.873428904	37250354.40860698
Tallinn	ssp585	2030	Estonia	626727.4060500001	7.337396312420415	30439.57232991551	15219.786164957755	45659.35849487424	97284.87316641097	71532.9949752965	123036.75135750316	28587777.564015765	19417341.7677416	37758213.36028559
Tallinn	ssp585	2031	Estonia	626727.4060500001	7.384638652904902	30848.130745696875	15424.065372848438	46272.19611854462	98590.62586324407	72493.10725238221	124688.14447408968	28971481.28316316	19677960.356771857	38265002.20955082
Tallinn	ssp585	2032	Estonia	626727.4060500001	7.43131622187411	31251.496989036405	15625.748494518202	46877.24548355359	99879.78437695705	73441.01792423044	126318.55082966748	29350308.69625672	19935266.86947861	38765350.523031615
Tallinn	ssp585	2033	Estonia	626727.4060500001	7.478201109324096	31647.175576144204	15823.587788072102	47470.76336421561	101144.3731413535	74370.86260393342	127917.88367875472	29721916.13253996	20187669.441787347	39256162.8232893
Tallinn	ssp585	2034	Estonia	626727.4060500001	7.523176631155395	32058.54782326142	16029.27391163071	48087.82173489162	102459.11884314136	75337.58738465965	129580.65030160424	30108262.503282238	20450082.96814936	39766442.03841159
Tallinn	ssp585	2035	Estonia	626727.4060500001	7.567032545917946	32462.32378572116	16231.16189286058	48693.48567858128	103749.58681916277	76286.46089643978	131212.7127418673	30487474.71018797	20707650.83985602	40267298.58051656
Tallinn	ssp585	2036	Estonia	626727.4060500001	7.6100974492496	32862.88112169997	16431.440560849984	49294.32168254881	105029.7680649494	77227.7706359899	132831.76549389417	30863664.09611252	20963165.55622501	40764162.63599618
Tallinn	ssp585	2037	Estonia	626727.4060500001	7.651870773089546	33254.932334634774	16627.466167317387	49882.39850195111	106282.76374148965	78149.09098638687	134416.43649657883	31231864.829934284	21213254.23386825	41250475.42599606
Tallinn	ssp585	2038	Estonia	626727.4060500001	7.690156086916971	33617.13911625777	16808.569558128886	50425.70867438534	107440.37661555644	79000.27692320057	135880.47630789972	31572036.721739795	21444305.208998136	41699768.23447709
Tallinn	ssp585	2039	Estonia	626727.4060500001	7.723938312134965	33940.71062507101	16970.355312535507	50911.06593760481	108474.51115772316	79760.66996891238	137188.3523465245	31875923.721851237	21650710.82156161	42101136.62213592
Tallinn	ssp585	2040	Estonia	626727.4060500001	7.755136972250466	34246.10270051999	17123.051350259993	51369.15405077823	109450.54423085862	80478.34134621762	138422.7471154904	32162737.23644728	21845519.81026517	42479954.66262536
Tallinn	ssp585	2041	Estonia	626727.4060500001	7.785871523795436	34550.41766406419	17275.208832032095	51825.62649609551	110423.13485434762	81193.48151054664	139652.78819813687	32448539.16536158	22039641.71145788	42857436.61926039
Tallinn	ssp585	2042	Estonia	626727.4060500001	7.8175153545817855	34855.6120257872	17427.8060128936	52283.41803867897	111398.5360344123	81910.68826059398	140886.3838082197	32735166.994168103	22234324.578973956	43236009.409357056
Tallinn	ssp585	2043	Estonia	626727.4060500001	7.850916274484691	35155.14408829056	17577.57204414528	52732.71613243405	112355.84050617254	82614.58860747768	142097.09240485725	33016476.990357645	22425395.477243643	43607558.50346618
Tallinn	ssp585	2044	Estonia	626727.4060500001	7.886721531667837	35450.551150466854	17725.275575233427	53175.82672569832	113299.96147688788	83308.79520359181	143291.1277501748	33293912.93107294	22613835.046128284	43973990.81601333
Tallinn	ssp585	2045	Estonia	626727.4060500001	7.925346623042817	35746.550242147096	17873.275121073548	53619.82536321962	114245.9745739002	84004.39306904109	144487.55607874502	33571904.885112606	22802652.26943942	44341157.50078108
Tallinn	ssp585	2046	Estonia	626727.4060500001	7.967038075668336	36056.62848959649	18028.314244798246	54084.94273439346	115236.98465274696	84733.07695054694	145740.89235493506	33863119.4879143	23000450.55780581	44725788.41801789
Tallinn	ssp585	2047	Estonia	626727.4060500001	8.01162290133232	36396.25144138788	18198.12572069394	54594.37716208069	116322.41960667308	85531.19088725648	147113.6483260766	34182081.43968617	23217095.35345618	45147067.52591154
Tallinn	ssp585	2048	Estonia	626727.4060500001	8.058168608141662	36772.16028926229	18386.080144631145	55158.24043389205	117523.824284479	86414.57667976146	148633.0718891843	34535121.83101939	23456886.848999742	45613356.813034765
Tallinn	ssp585	2049	Estonia	626727.4060500001	8.107408675714389	37192.29478431887	18596.147392159437	55788.44217647726	118866.57413068051	87401.8927431449	150331.255518204	34929697.397373654	23724889.795641616	46134504.99910104
Tallinn	ssp585	2050	Estonia	626727.4060500001	8.157967102934547	37639.60015874829	18819.800079374145	56459.400238120994	120296.16210735636	88453.06037305389	152139.26384164838	35349790.899633825	24010224.99140926	46689356.80785373
Tallinn	ssp585	2051	Estonia	626727.4060500001	8.208184291896881	38099.56251105742	19049.78125552871	57149.34376658461	121766.2017853365	89533.97190098063	153998.43166968363	35781771.39111793	24303634.04782702	47259908.73440385
Tallinn	ssp585	2052	Estonia	626727.4060500001	8.258018087132616	38569.40781262382	19284.70390631191	57854.111718934175	123267.82736914276	90638.10835966186	155897.54637861645	36223033.601542816	24603347.417633995	47842719.78544629
Tallinn	ssp585	2053	Estonia	626727.4060500001	8.308739419754048	39063.06603898064	19531.53301949032	58594.599058469685	124845.55906057965	91798.20519160076	157892.91292955165	36686660.07483176	24918251.00411474	48455069.14554331
Tallinn	ssp585	2054	Estonia	626727.4060500001	8.359938603931694	39572.48049693967	19786.240248469832	59358.720745408005	126473.64766821652	92995.32916780411	159951.96616862254	37165084.24762172	25243205.45894135	49086963.03629722
Tallinn	ssp585	2055	Estonia	626727.4060500001	8.41037401948519	40071.67415860151	20035.83707930076	60107.51123790167	128069.07061088715	94168.4342727102	161969.70694905723	37633909.40739328	25561640.08843337	49706178.72634794
Tallinn	ssp585	2056	Estonia	626727.4060500001	8.459446323446189	40549.45142967473	20274.725714837365	60824.17714451044	129596.04676923728	95291.21085973062	163900.88267873492	38082621.04507785	25866413.24558357	50298828.84456759
Tallinn	ssp585	2057	Estonia	626727.4060500001	8.509160560967656	41033.52159306128	20516.76079653064	61550.28238958956	131143.13501141936	96428.7757436876	165857.49427913586	38537242.74627216	26175200.626041967	50899284.86649715
Tallinn	ssp585	2058	Estonia	626727.4060500001	8.561272987648392	41547.59242844744	20773.79621422372	62321.38864267157	132786.10540131724	97636.8422068485	167935.36859577964	39020040.02525325	26503125.374634743	51536954.67586507
Tallinn	ssp585	2059	Estonia	626727.4060500001	8.614108972725246	42071.6915033975	21035.84575169875	63107.53725509513	134461.126044858	98868.47503298044	170053.77705672628	39512255.47472666	26837447.117008276	52187063.83243877
Tallinn	ssp585	2060	Estonia	626727.4060500001	8.665789417467465	42585.65664993786	21292.82832496893	63878.48497490542	136103.75865319787	100076.2931273502	172131.22417904352	39994953.49445224	27165304.44689813	52824602.54200079
Tallinn	ssp585	2061	Estonia	626727.4060500001	8.715963581892158	43082.14011306527	21541.070056532637	64623.2101695972	137690.51980135706	101243.02926570014	174138.0103370071	40461233.33091984	27482010.246213622	53440456.41561864
Tallinn	ssp585	2062	Estonia	626727.4060500001	8.765328278236284	43573.61081608645	21786.805408043227	65360.41622412894	139261.26016821046	102397.9854178004	176124.5349186181	40922805.35909903	27795518.41597293	54050092.30221675
Tallinn	ssp585	2063	Estonia	626727.4060500001	8.813136511945364	44049.86711149688	22024.93355574844	66074.80066724442	140783.37528834294	103517.18771201586	178049.56286467062	41370088.549844615	28099321.34581687	54640855.753864646
Tallinn	ssp585	2064	Estonia	626727.4060500001	8.858888642710722	44494.72786620839	22247.3639331042	66742.09179931149	142205.1502604013	104562.61048558788	179847.69003521654	41787886.151099496	28383097.123599306	55192675.178591564
Tallinn	ssp585	2065	Estonia	626727.4060500001	8.90244805271735	44903.77028133874	22451.88514066937	67355.65542200697	143512.44981915757	105523.86016114456	181501.03947717464	42172044.42544257	28644024.454837963	55700064.396038696
Tallinn	ssp585	2066	Estonia	626727.4060500001	8.945017741812162	45297.37187811601	22648.685939058007	67946.05781717267	144770.4005224577	106448.82391357116	183091.97713134805	42541701.22533273	28895102.119205784	56188300.33145161
Tallinn	ssp585	2067	Estonia	626727.4060500001	8.987481297231684	45691.20639306051	22845.603196530254	68536.80958958961	146029.09563222082	107374.33502369071	184683.8562407537	42911576.773787946	29146328.361602683	56676825.18596508
Tallinn	ssp585	2068	Estonia	626727.4060500001	9.028681188860771	46090.60360115363	23045.301800576814	69135.90540172913	147305.56910928548	108312.91846270894	186298.21975586555	43286676.60833544	29401103.034734428	57172250.18192851
Tallinn	ssp585	2069	Estonia	626727.4060500001	9.068246731403557	46502.22232206971	23251.111161034856	69753.33348310344	148621.10254133376	109280.22245686188	187961.98262580612	43673254.45861492	29663673.786235224	57682835.13098702
Tallinn	ssp585	2070	Estonia	626727.4060500001	9.10732949159738	46912.85159584792	23456.42579792396	70369.2773937708	149933.47370032835	110245.2012502401	189621.74615041463	44058903.0548829	29925613.371403303	58192192.73835555
Tallinn	ssp585	2071	Estonia	626727.4060500001	9.147002557523289	47323.42847816519	23661.714239082597	70985.1427172468	151245.67741621408	111210.05692368528	191281.2979087385	44444502.44693037	30187519.53616416	58701485.35769016
Tallinn	ssp585	2072	Estonia	626727.4060500001	9.187108161524655	47730.13729393268	23865.068646966334	71595.20594089782	152545.51879140697	112165.82264073873	192925.21494206903	44826469.08668669	30446958.2690779	59205979.904289305
Tallinn	ssp585	2073	Estonia	626727.4060500001	9.22787582314357	48131.119868145375	24065.559934072688	72196.67980221681	153827.0590985908	113108.13169013866	194545.98650703736	45203057.84143012	30702744.244058512	59703371.43879546
Tallinn	ssp585	2074	Estonia	626727.4060500001	9.270726414881398	48546.79735410069	24273.398677050343	72820.19603114924	155155.56434370443	114084.97378213317	196226.1549052699	45593447.54132679	30967904.073587395	60218991.0090595
Tallinn	ssp585	2075	Estonia	626727.4060500001	9.317495351800412	49005.20817205991	24502.604086029954	73507.81225808703	156620.6453179013	115162.239204337	198079.05143146284	46023970.88622538	31260323.40937408	60787618.36306927
Tallinn	ssp585	2076	Estonia	626727.4060500001	9.369207687823634	49526.65930131771	24763.329650658856	74289.98895197526	158287.20312701183	116387.64935809476	200186.756895926	46513699.47807935	31592956.03253443	61434442.92361599
Tallinn	ssp585	2077	Estonia	626727.4060500001	9.426426693496376	50127.263812779456	25063.631906389728	75190.89571916679	160206.73514563974	117799.0699600268	202614.40033124443	47077766.14732992	31976080.43848488	62179451.85616875
Tallinn	ssp585	2078	Estonia	626727.4060500001	9.489390900241396	50813.22813470366	25406.61406735183	76219.84220205413	162399.07711851082	119411.08611655125	205387.0681204669	47721999.75348893	32413655.695290197	63030343.81168112
Tallinn	ssp585	2079	Estonia	626727.4060500001	9.557363259954055	51574.51528955683	25787.257644778416	77361.77293433425	164832.15086542268	121200.11093045554	208464.190800382	48436973.91966329	32899279.235232856	63974668.60408866
Tallinn	ssp585	2080	Estonia	626727.4060500001	9.62853960388351	52397.177592749045	26198.588796374523	78595.7663891224	167461.3795864236	123133.36734295578	211789.39182988505	49209589.470205925	33424053.85845609	64995125.08195012
Tallinn	ssp585	2081	Estonia	626727.4060500001	9.70082625410872	53247.09202805683	26623.546014028416	79870.63804208388	170177.70612166618	125130.666265928	215224.74597739812	50007799.266377375	33966212.5617663	66049385.9709829
Tallinn	ssp585	2082	Estonia	626727.4060500001	9.772406110630074	54093.5859566564	27046.7929783282	81140.37893498308	172883.10071747217	127119.92699813822	218646.274436798	50802796.64274728	34506189.330749474	67099403.95473992
Tallinn	ssp585	2083	Estonia	626727.4060500001	9.842545890824406	54941.91498209167	27470.95749104584	82412.8724731362	175594.36028276233	129113.50020791238	222075.22035760665	51599517.47763262	35047336.7043011	68151698.25095786
Tallinn	ssp585	2084	Estonia	626727.4060500001	9.911677078032271	55806.29019291519	27903.145096457592	83709.43528937154	178356.90345655358	131144.78195334645	225569.0249597544	52411308.32643434	35598719.907133825	69223896.74572971
Tallinn	ssp585	2085	Estonia	626727.4060500001	9.980060482106763	56695.7741447549	28347.88707237745	85043.6612171314	181199.694166635	133235.0692401707	229164.3190930904	53246680.42320205	36166119.92519573	70327240.92120278
Tallinn	ssp585	2086	Estonia	626727.4060500001	10.04751544178159	57601.52285760774	28800.76142880387	86402.28428641002	184094.46705291112	135363.5787153734	232825.35539043785	54097327.812438086	36743895.20148861	71450760.42338334
Tallinn	ssp585	2087	Estonia	626727.4060500001	10.113571725752111	58494.29533049322	29247.14766524661	87741.44299573866	186947.7678762543	137461.5940266551	236433.94172583835	54935788.37270809	37313392.96048952	72558183.7849218
Tallinn	ssp585	2088	Estonia	626727.4060500001	10.178299790307518	59362.05294650933	29681.026473254664	89043.07941976252	189721.12121704	139500.82442429315	239941.41800977968	55750755.85770677	37866933.792769685	73634577.92263958
Tallinn	ssp585	2089	Estonia	626727.4060500001	10.240620887185846	60206.62746938162	30103.31373469081	90309.94120406908	192420.3813921374	141485.57455303962	243355.18823122236	56543950.59560974	38405686.17671254	74682215.01450181
Tallinn	ssp585	2090	Estonia	626727.4060500001	10.297080655657094	60962.491171539696	30481.245585769848	91443.73675730762	194836.12178423605	143261.85425311155	246410.38931535004	57253831.24543703	38887850.10712357	75619812.38374445
Tallinn	ssp585	2091	Estonia	626727.4060500001	10.35275288167294	61704.901703610994	30852.450851805497	92557.35255541495	197208.86584474443	145006.51900348358	249411.21268599035	57951077.150274456	39361432.287483096	76540722.01306054
Tallinn	ssp585	2092	Estonia	626727.4060500001	10.407965437768503	62440.71291536695	31220.356457683472	93661.0693730468	199560.5184775148	146735.675351101	252385.36160390533	58642125.20518082	39830804.77472933	77453445.63562796
Tallinn	ssp585	2093	Estonia	626727.4060500001	10.462942221719704	63171.74097123412	31585.87048561706	94757.61145684728	201896.8841440596	148453.5912823967	255340.17700571983	59328681.08802188	40297126.09648575	78360236.07954915
Tallinn	ssp585	2094	Estonia	626727.4060500001	10.517860090284422	63899.817222097816	31949.908611048908	95849.72583314884	204223.81584183223	150164.57047193442	258283.06121169848	60012464.739244685	40761564.46778677	79263365.01069683
Tallinn	ssp585	2095	Estonia	626727.4060500001	10.57278020849956	64625.01381199129	32312.506905995644	96937.52071798316	206541.5441431524	151868.78245819776	261214.30582807405	60693543.91398923	41224165.90916219	80162921.91880257
Tallinn	ssp585	2096	Estonia	626727.4060500001	10.627738197871553	65347.39236417982	32673.69618208991	98021.08854626644	208850.26599593344	153566.37205584475	264134.1599360091	61371976.48666517	41684969.72997889	81058983.24335091
Tallinn	ssp585	2097	Estonia	626727.4060500001	10.682785887285084	66068.0343558538	33034.0171779269	99102.05153379084	211153.4378013276	155259.8807362627	267046.99486640614	62048778.142685495	42144665.80234943	81952890.48301479
Tallinn	ssp585	2098	Estonia	626727.4060500001	10.73788931891407	66786.9169235627	33393.45846178135	100180.37538537274	213450.98648776105	156949.25477040122	269952.7182050358	62723927.409486	42603239.54171238	82844615.27726196
Sydney	ssp585	2024	Australia	11124759.7501	16.65677775014186	1906257.0088419104	953128.5044209552	2859385.5132626262	6092397.4002569765	4479703.970776272	7705090.829738204	2483274541.6706247	1686685520.439257	3279863562.9022737
Sydney	ssp585	2025	Australia	11124759.7501	16.68062991315194	1910413.6779025712	955206.8389512856	2865620.516853276	6105682.114577043	4489472.143069498	7721892.086081211	2488689420.361776	1690363405.1556103	3287015435.568873
Sydney	ssp585	2026	Australia	11124759.7501	16.704667315102466	1914597.5093126383	957298.7546563192	2871896.2639685078	6119053.639763722	4499304.146883929	7738803.132641074	2494139683.353615	1694065323.5360427	3294214043.1708217
Sydney	ssp585	2027	Australia	11124759.7501	16.728854219283885	1918803.2203781495	959401.6101890748	2878204.830567654	6132495.092329737	4509187.567888212	7755802.616769544	2499618448.8981133	1697786601.3729231	3301450296.423818
Sydney	ssp585	2028	Australia	11124759.7501	16.753189170767538	1923032.609821728	961516.304910864	2884548.9147326616	6146012.220991194	4519126.633080704	7772897.808899686	2505128060.184919	1701528830.2022226	3308727290.1682954
Sydney	ssp585	2029	Australia	11124759.7501	16.777726880684	1927295.744806468	963647.872403234	2890943.617209791	6159637.200402238	4529145.000295031	7790129.400508869	2510681631.6742034	1705300917.605551	3316062345.74339
Sydney	ssp585	2030	Australia	11124759.7501	16.802519719768526	1931601.932022222	965800.966011111	2897402.8980333307	6173399.774743752	4539264.540252094	7807535.0092342	2516291287.1586943	1709111098.284888	3323471476.03304
Sydney	ssp585	2031	Australia	11124759.7501	16.827629565124447	1935961.9836464247	967980.9918232126	2903942.9754697112	6187334.49973492	4549510.661568912	7825158.337899405	2521971111.625459	1712968939.0214362	3330973284.2301445
Sydney	ssp585	2032	Australia	11124759.7501	16.85317612918537	1940390.9451675727	970195.4725837864	2910586.4177514142	6201489.460756533	4559918.721143615	7843060.200367871	2527740704.781297	1716887752.2945848	3338593657.2686872
Sydney	ssp585	2033	Australia	11124759.7501	16.879432462948326	1944917.5961401165	972458.7980700582	2917376.3942102166	6215956.637264786	4570556.350929109	7861356.923598962	2533637557.654259	1720893002.6968567	3346382112.612345
Sydney	ssp585	2034	Australia	11124759.7501	16.908156583289703	1950006.3608035569	975003.1804017784	2925009.541205388	6232220.329129088	4582514.947888168	7881925.7103685085	2540266674.126277	1725395619.9383488	3355137728.314927
Sydney	ssp585	2035	Australia	11124759.7501	16.93676013679433	1955100.351138084	977550.175569042	2932650.526707189	6248500.72223834	4594485.825174352	7902515.619300747	2546902598.062352	1729902860.9340153	3363902335.191407
Sydney	ssp585	2036	Australia	11124759.7501	16.965234084011563	1960129.2483298923	980064.624164946	2940193.8724948973	6264573.077663345	4606303.733575076	7922842.421750049	2553453725.3821177	1734352506.515836	3372554944.249107
Sydney	ssp585	2037	Australia	11124759.7501	16.994086957332055	1965227.4762167456	982613.7381083728	2947841.214325175	6280867.013989704	4618284.569109175	7943449.458868669	2560095169.563205	1738863496.962957	3381326842.1641784
Sydney	ssp585	2038	Australia	11124759.7501	17.024070504811647	1970532.0927788508	985266.0463894254	2955798.1391683305	6297820.568522196	4630750.418030119	7964890.719012695	2567005475.5717373	1743557103.284289	3390453847.859902
Sydney	ssp585	2039	Australia	11124759.7501	17.055909396204722	1976189.6612129144	988094.8306064572	2964284.491819425	6315902.157237452	4644045.703850169	7987758.6106231585	2574375570.787066	1748563006.8504658	3400188134.7243943
Sydney	ssp585	2040	Australia	11124759.7501	17.09032220224916	1982376.84323353	991188.421616765	2973565.264850338	6335676.390975343	4658585.581598626	8012767.20035053	2582435591.825792	1754037520.6637204	3410833662.988605
Sydney	ssp585	2041	Australia	11124759.7501	17.127470660918377	1989139.8970209209	994569.9485104604	2983709.8455314315	6357291.110879834	4674478.757998982	8040103.463759161	2591245799.0624413	1760021574.6733468	3422470023.4522448
Sydney	ssp585	2042	Australia	11124759.7501	17.166200081962284	1996262.1334960111	998131.0667480056	2994393.2002440817	6380053.778654254	4691216.013715463	8068891.543591467	2600523912.3684278	1766323439.0494366	3434724385.6881266
Sydney	ssp585	2043	Australia	11124759.7501	17.204736597537092	2003412.3648390328	1001706.1824195166	3005118.547258612	6402905.9180265535	4708019.057371551	8097792.778679981	2609838494.493932	1772650073.7152376	3447026915.273343
Sydney	ssp585	2044	Australia	11124759.7501	17.24226045512409	2010417.6692219083	1005208.8346109542	3015626.503832918	6425294.870834164	4724481.522671293	8126108.218995508	2618964280.7598777	1778848474.777661	3459080086.7428045
Sydney	ssp585	2045	Australia	11124759.7501	17.279517698861795	2017418.1867877052	1008709.0933938528	3026127.280181608	6447668.524974534	4740932.738950916	8154404.31099653	2628083831.2554364	1785042640.3907154	3471125022.120904
Sydney	ssp585	2046	Australia	11124759.7501	17.317496331082246	2024609.3182771837	1012304.6591385916	3036913.977415839	6470651.381214878	4757831.897951227	8183470.864477022	2637451693.8630724	1791405464.1351593	3483497923.5917034
Sydney	ssp585	2047	Australia	11124759.7501	17.35661197085393	2032047.0686300811	1016023.5343150408	3048070.602945191	6494422.43134276	4775310.611280533	8213534.251403425	2647140826.0278506	1797986500.0430803	3496295152.013304
Sydney	ssp585	2048	Australia	11124759.7501	17.39692276270398	2039717.7975948956	1019858.8987974476	3059576.6963924253	6518938.081114329	4793336.8243478425	8244539.337879183	2657133458.640336	1804773679.010101	3509493238.271296
Sydney	ssp585	2049	Australia	11124759.7501	17.43852547108476	2047690.737348402	1023845.368674201	3071536.10602267	6544419.596566496	4812073.232768587	8276765.960362817	2667519780.2225423	1811828258.73109	3523211301.714706
Sydney	ssp585	2050	Australia	11124759.7501	17.480593642786708	2055880.1509355605	1027940.0754677802	3083820.226403401	6570592.962391054	4831318.354698397	8309867.570082128	2678188101.5338244	1819074377.829557	3537301825.2388062
Sydney	ssp585	2051	Australia	11124759.7501	17.521783662347246	2064059.3048404043	1032029.6524202022	3096088.9572606613	6596733.5382709205	4850539.366374774	8342927.7101655	2688843057.5917435	1826311419.0033104	3551374696.1808887
Sydney	ssp585	2052	Australia	11124759.7501	17.561198334574314	2072023.9879892045	1036011.9939946022	3108035.9819838624	6622188.665614506	4869256.371774445	8375120.959452907	2699218623.3229985	1833358693.1534755	3565078553.4932294
Sydney	ssp585	2053	Australia	11124759.7501	17.598936065748912	2079737.996893548	1039868.998446774	3119606.9953403794	6646842.638072808	4887384.292699694	8406300.983444354	2709267636.5659685	1840184166.8766625	3578351106.2560053
Sydney	ssp585	2054	Australia	11124759.7501	17.635528329493624	2087292.773281628	1043646.386640814	3130939.15992253	6670987.703409181	4905138.017211713	8436837.38960502	2719109218.149968	1846868749.2204103	3591349687.0802474
Sydney	ssp585	2055	Australia	11124759.7501	17.671522482230035	2094811.5468482005	1047405.7734241002	3142217.320272347	6695017.7037278535	4922807.135093093	8467228.272360988	2728903898.9804087	1853521475.7139173	3604286322.247606
Sydney	ssp585	2056	Australia	11124759.7501	17.70793771330119	2102446.5934873577	1051223.2967436789	3153669.890231104	6719419.312786611	4940749.494695125	8498089.130876523	2738850048.3483114	1860277082.4104192	3617423014.286914
Sydney	ssp585	2057	Australia	11124759.7501	17.74503516959204	2110258.6715509035	1055129.3357754515	3165388.007326416	6744386.714277709	4959107.878144459	8529665.550409341	2749026815.952449	1867189329.2340064	3630864302.671602
Sydney	ssp585	2058	Australia	11124759.7501	17.7820455694272	2118183.174105402	1059091.587052701	3177274.7611581613	6769713.424441874	4977730.459147526	8561696.389734618	2759350038.559739	1874201050.9763317	3644499026.143868
Sydney	ssp585	2059	Australia	11124759.7501	17.81833958435318	2126109.7145962114	1063054.8572981055	3189164.571894388	6795046.647850493	4996357.829300911	8593735.466398433	2769675915.9797606	1881214575.916043	3658137256.044172
Sydney	ssp585	2060	Australia	11124759.7501	17.853524467999172	2133893.865524745	1066946.9327623723	3200840.798287189	6819924.794218079	5014650.58398303	8625199.004451646	2779816302.999826	1888102112.3810787	3671530493.6193337
Sydney	ssp585	2061	Australia	11124759.7501	17.888002979455603	2141522.8728986224	1070761.4364493112	3212284.3093479727	6844307.101784926	5032578.751311539	8656035.452256821	2789754585.037285	1894852375.4427133	3684656794.632535
Sydney	ssp585	2062	Australia	11124759.7501	17.92304456369713	2149243.7740304	1074621.8870152	3223865.661045665	6868983.10180215	5050722.868971259	8687243.334631423	2799812576.7616043	1901683947.514783	3697941206.0091424
Sydney	ssp585	2063	Australia	11124759.7501	17.959447246662	2157241.4372018497	1078620.7186009248	3235862.155802838	6894543.633298109	5069517.377424167	8719569.88917048	2810231105.4565167	1908760402.8962145	3711701808.017527
Sydney	ssp585	2064	Australia	11124759.7501	17.99705316768557	2165470.669056791	1082735.3345283954	3248206.003585248	6920844.258306453	5088856.072283339	8752832.444328265	2820951297.890205	1916041753.8104188	3725860841.970717
Sydney	ssp585	2065	Australia	11124759.7501	18.035694356352977	2173954.800679048	1086977.400339524	3260932.201018608	6947959.542971313	5108793.781595559	8787125.304345237	2832003547.386477	1923548643.9592087	3740458450.8144336
Sydney	ssp585	2066	Australia	11124759.7501	18.07468443733621	2182640.995573941	1091320.4977869706	3273961.493360978	6975720.621855327	5129206.339598597	8822234.904110486	2843319024.0229006	1931234322.7994883	3755403725.247028
Sydney	ssp585	2067	Australia	11124759.7501	18.113605322443423	2191472.508325354	1095736.254162677	3287208.7624880723	7003946.136608727	5149960.394564374	8857931.878651638	2854823805.73819	1939048581.114223	3770599030.362928
Sydney	ssp585	2068	Australia	11124759.7501	18.152627187130623	2200449.2807115554	1100224.6403557777	3300673.9210674167	7032635.90115516	5171055.809671992	8894215.992636744	2866517816.687232	1946991367.3879929	3786044265.987167
Sydney	ssp585	2069	Australia	11124759.7501	18.19186387217645	2209710.55671516	1104855.2783575798	3314565.835072773	7062234.939262647	5192819.8082804615	8931650.07024323	2878582449.533916	1955185886.8382056	3801979012.2303743
Sydney	ssp585	2070	Australia	11124759.7501	18.2322556416469	2219538.812659426	1109769.406329713	3329308.2189892195	7093646.045260568	5215916.2097495245	8971375.880769955	2891385685.2268257	1963882078.8603137	3818889291.594068
Sydney	ssp585	2071	Australia	11124759.7501	18.275178445388185	2230173.8869517967	1115086.9434758984	3345260.830427812	7127635.742698977	5240908.634336597	9014362.851059884	2905239960.446001	1973292156.166027	3837187764.726735
Sydney	ssp585	2072	Australia	11124759.7501	18.321311561040076	2241841.874008545	1120920.9370042726	3362762.811012841	7164926.629332324	5268328.403919909	9061524.854743045	2920439807.6210117	1983616170.5722363	3857263444.670425
Sydney	ssp585	2073	Australia	11124759.7501	18.370372113116613	2254457.093503565	1127228.5467517823	3381685.640255365	7205244.870838326	5297974.169733221	9112515.57194207	2936873611.2814546	1994778310.8086908	3878968911.754781
Sydney	ssp585	2074	Australia	11124759.7501	18.421476496215124	2267610.512978991	1133805.2564894955	3401415.769468568	7247283.199481891	5328884.705500458	9165681.693461722	2954008526.231296	2006416658.6655807	3901600393.797813
Sydney	ssp585	2075	Australia	11124759.7501	18.47326764921227	2280924.753015349	1140462.3765076746	3421387.129523087	7289835.510638085	5360173.16958588	9219497.851688497	2971352941.580676	2018197303.028201	3924508580.133876
Sydney	ssp585	2076	Australia	11124759.7501	18.526059765609062	2294479.7991973986	1147239.8995986993	3441719.69879619	7333157.438235816	5392027.528113658	9274287.348356444	2989011054.279505	2030191016.3722508	3947831092.187493
Sydney	ssp585	2077	Australia	11124759.7501	18.58051303508393	2308443.8390003443	1154221.919500172	3462665.758500593	7377786.509446099	5424843.021650665	9330729.997239996	3007201961.5815315	2042546613.5625956	3971857309.6011343
Sydney	ssp585	2078	Australia	11124759.7501	18.636156423865614	2322786.5149896704	1161393.2574948352	3484179.7724845363	7423625.701908079	5458548.310225524	9388703.093588812	3025886116.959573	2055237233.8742156	3996535000.045611
Sydney	ssp585	2079	Australia	11124759.7501	18.69241663044344	2337358.226789551	1168679.1133947754	3506037.3401843724	7470196.892820358	5492791.832955268	9447601.952684056	3044868636.5114226	2068130508.593636	4021606764.429914
Sydney	ssp585	2080	Australia	11124759.7501	18.74891802034297	2351988.585593972	1175994.292796986	3527982.878391052	7516955.519559351	5527173.176145657	9506737.862971528	3063927555.3172994	2081075675.08471	4046779435.550462
Sydney	ssp585	2081	Australia	11124759.7501	18.805378082217683	2366433.675693624	1183216.837846812	3549650.5135405045	7563122.027517928	5561119.137879913	9565124.917154163	3082745125.209563	2093856912.9763312	4071633337.443432
Sydney	ssp585	2082	Australia	11124759.7501	18.86179973132313	2380575.582943456	1190287.791471728	3570863.37441525	7608319.563088356	5594352.619916954	9622286.506258056	3101167739.831494	2106369890.019347	4095965589.644281
Sydney	ssp585	2083	Australia	11124759.7501	18.917457394715008	2394247.824592453	1197123.9122962265	3591371.736888788	7652016.047398525	5626482.387792108	9677549.707003312	3118978522.6676984	2118467299.715056	4119489745.6210446
Sydney	ssp585	2084	Australia	11124759.7501	18.97114820795901	2407305.0291038877	1203652.5145519436	3610957.543655949	7693746.873017107	5657166.818394051	9730326.92763858	3135988098.71037	2130020515.09197	4141955682.3293743
Sydney	ssp585	2085	Australia	11124759.7501	19.02295405320149	2419942.5347109823	1209971.2673554912	3629913.802066522	7734136.340937315	5686864.956570699	9781407.725302344	3152450934.41338	2141202374.4231336	4163699494.404279
Sydney	ssp585	2086	Australia	11124759.7501	19.07333710476799	2432403.606786832	1216201.803393416	3648605.410180304	7773961.927291992	5716148.475948952	9831775.378633022	3168683930.7535863	2152228122.6522856	4185139738.855456
Sydney	ssp585	2087	Australia	11124759.7501	19.121723617672355	2444822.3117878563	1222411.155893928	3667233.467681855	7813652.108475059	5745332.432701331	9881971.784247307	3184861735.64894	2163216383.841931	4206507087.456525
Sydney	ssp585	2088	Australia	11124759.7501	19.167736042815573	2457190.6833831533	1228595.3416915766	3685786.0250748056	7853181.424093627	5774398.105950424	9931964.742235277	3200973971.3874497	2174160109.260077	4227787833.5152993
Sydney	ssp585	2089	Australia	11124759.7501	19.21180757239439	2469470.898415897	1234735.4492079483	3704206.3476239047	7892428.991338174	5803256.611277274	9981601.371397674	3216971365.870736	2185025832.395845	4248916899.34616
Sydney	ssp585	2090	Australia	11124759.7501	19.25316494189971	2481659.7050138493	1240829.852506925	3722489.557520809	7931384.417225257	5831900.306782473	10030868.52766676	3232849682.8960986	2195810675.942533	4269888689.850015
Sydney	ssp585	2091	Australia	11124759.7501	19.295557182128707	2494006.000740797	1247003.0003703984	3741009.00111117	7970843.178368197	5860914.10174086	10080772.254994843	3248933160.4756427	2206734868.2927966	4291131452.658932
Sydney	ssp585	2092	Australia	11124759.7501	19.33834422296504	2506422.6187606934	1253211.309380347	3759633.928140942	8010526.689560348	5890093.154087888	10130960.225031428	3265108246.667926	2217721282.889461	4312495210.446586
Sydney	ssp585	2093	Australia	11124759.7501	19.381210496368357	2518883.935621752	1259441.967810876	3778325.9034325457	8050353.058247356	5919377.248711142	10181328.867783695	3281341561.8888464	2228747247.7083	4333935876.069635
Sydney	ssp585	2094	Australia	11124759.7501	19.42404398482382	2531381.944334992	1265690.972167496	3797072.916502577	8090296.6940951375	5948747.569187109	10231845.81900328	3297622675.461495	2239805678.0425057	4355439672.880986
Sydney	ssp585	2095	Australia	11124759.7501	19.46673553303135	2543900.58111834	1271950.2905591698	3815850.871677801	8130306.257254169	5978166.365627935	10282446.148882337	3313930661.1510463	2250882360.4100013	4376978961.891637
Sydney	ssp585	2096	Australia	11124759.7501	19.50917621320408	2556427.213602113	1278213.6068010568	3834640.820403713	8170341.374673608	6007603.951965866	10333078.797382576	3330249062.81268	2261966117.4966354	4398532008.127861
Sydney	ssp585	2097	Australia	11124759.7501	19.551350483021643	2568965.3092998	1284482.6546499	3853447.963950032	8210413.128522135	6037068.476855171	10383757.780192116	3346582397.563784	2273060017.410445	4420104777.71535
Sydney	ssp585	2098	Australia	11124759.7501	19.5933276049222	2581529.2077356186	1290764.6038678093	3872293.811604054	8250567.347925205	6066593.63817986	10434541.057670498	3362949345.454276	2284176747.9846888	4441721942.924222
Stockholm	ssp585	2024	Sweden	4461852.5353500005	7.482364292348186	247650.6793185621	123825.33965928106	371476.0189777907	791491.5711020797	581979.0963985496	1001004.0458057852	358267771.4616112	243342027.8039579	473193515.1193245
Stockholm	ssp585	2025	Sweden	4461852.5353500005	7.53191301615992	254260.41761910735	127130.20880955367	381390.6264285591	812616.2947104571	597511.981404844	1027720.6080161694	367829853.89719176	249836769.21040764	485822938.5840328
Stockholm	ssp585	2026	Sweden	4461852.5353500005	7.581889053918872	260901.7597121421	130450.87985607109	391352.6395682175	833842.0240399432	613119.1353236703	1054564.9127566908	377437656.4591312	256362564.56347072	498512748.3547901
Stockholm	ssp585	2027	Sweden	4461852.5353500005	7.632223862123335	267575.489127646	133787.74456382298	401363.23369134165	855171.2632518543	628802.399449911	1081540.1270539898	387092312.65301526	262920183.7609545	511264441.54513806
Stockholm	ssp585	2028	Sweden	4461852.5353500005	7.682844471920006	274279.31677932374	137139.65838966187	411418.9751689307	876596.696426662	644556.3944314037	1108636.9984220895	396790510.93638784	269507377.5425317	524073644.33020127
Stockholm	ssp585	2029	Sweden	4461852.5353500005	7.733554546597036	280993.1772119339	140496.58860596694	421489.765817858	898054.1943692951	660333.96644808	1135774.42229073	406503223.3009055	276104429.5537163	536902017.0480777
Stockholm	ssp585	2030	Sweden	4461852.5353500005	7.784076983205231	287688.24311613303	143844.12155806652	431532.3646741549	919451.6249990884	676067.3713229418	1162835.8786754513	416188746.2636688	282683014.02555734	549694478.5017446
Stockholm	ssp585	2031	Sweden	4461852.5353500005	7.834143969547104	294334.60313136165	147167.30156568083	441501.9046969873	940693.3916077388	691686.3173587032	1189700.4658569773	425803808.0819496	289213739.99841	562393876.1654415
Stockholm	ssp585	2032	Sweden	4461852.5353500005	7.883459482694585	300885.43889755785	150442.71944877892	451328.1583462864	961629.8627165122	707080.7814092722	1216178.9440239435	435280678.2348	295650603.6627628	574910752.8067869
Stockholm	ssp585	2033	Sweden	4461852.5353500005	7.932204502963997	307301.7642843977	153650.88214219885	460952.6464265434	982136.4386528466	722159.1460683397	1242113.731237549	444562956.8202654	301955297.1729108	587170616.4675738
Stockholm	ssp585	2034	Sweden	4461852.5353500005	7.976740269442372	313185.62524537544	156592.81262268772	469778.4378680076	1000941.2582841304	735986.219326637	1265896.2972418235	453074937.3239354	307736790.1270233	598413084.520799
Stockholm	ssp585	2035	Sweden	4461852.5353500005	8.019249115159385	318727.51844513573	159363.75922256787	478091.2776676507	1018653.14895056	749009.6683460717	1288296.6295552582	461092204.7581319	313182264.9095419	609002144.6066669
Stockholm	ssp585	2036	Sweden	4461852.5353500005	8.060101631938771	323958.5749500212	161979.28747501058	485937.8624249796	1035371.6055401788	761302.6511325595	1309440.5599480022	468659795.3722653	318322310.9653785	618997279.7791004
Stockholm	ssp585	2037	Sweden	4461852.5353500005	8.099443596219793	328906.6726868327	164453.33634341636	493360.0090301934	1051185.725907026	772930.6808140597	1329440.7710001925	475818039.2099941	323184321.19834465	628451757.2215916
Stockholm	ssp585	2038	Sweden	4461852.5353500005	8.13494658038449	333354.6355459383	166677.31777296914	500031.9533188531	1065401.4152047257	783383.3935329589	1347419.4368766935	482252755.0180042	327554897.95068973	636950612.0852758
Stockholm	ssp585	2039	Sweden	4461852.5353500005	8.165043963752598	337211.3639335263	168605.68196676316	505817.0459002343	1077727.5191314523	792446.7052437867	1363008.3330193202	487832152.1283028	331344526.5885227	644319777.6680363
Stockholm	ssp585	2040	Sweden	4461852.5353500005	8.19118896149425	340729.0915618564	170364.5457809282	511093.637342735	1088970.1766316055	800713.3651703679	1377226.9880930358	492921128.429437	334801052.4365253	651041204.4222957
Stockholm	ssp585	2041	Sweden	4461852.5353500005	8.215416785212135	344116.2083924278	172058.1041962139	516174.3125885798	1099795.4020220996	808673.0897222114	1390917.7143222012	497821154.5545719	338129239.8666106	657513069.2424828
Stockholm	ssp585	2042	Sweden	4461852.5353500005	8.238890430472187	347438.0716942328	173719.0358471164	521157.107541297	1110412.0771346712	816479.46848145	1404344.6857881006	502626780.63042897	341393309.0554098	663860252.2054
Stockholm	ssp585	2043	Sweden	4461852.5353500005	8.263301914918946	350816.44457399327	175408.22228699664	526224.6668609392	1121209.356858396	824418.6447488923	1418000.0689681105	507514157.18086153	344712904.6628296	670315409.6988477
Stockholm	ssp585	2044	Sweden	4461852.5353500005	8.290920604911406	354477.3562315214	177238.6781157607	531716.0343472295	1132909.6305158555	833021.7871440724	1432797.4738878158	512810272.9220672	348310123.4098351	677310422.4342511
Stockholm	ssp585	2045	Sweden	4461852.5353500005	8.322813180667541	358588.32669854705	179294.16334927353	537882.4900477678	1146048.2921284798	842682.5677415979	1449414.0165155504	518757473.3570528	352349570.7977532	685165375.9162971
Stockholm	ssp585	2046	Sweden	4461852.5353500005	8.35911536566505	363262.7380221205	181631.36901106025	544894.107033123	1160987.7107185966	853667.4343519782	1468307.987085413	525519784.4171229	356942656.24131733	694096912.592882
Stockholm	ssp585	2047	Sweden	4461852.5353500005	8.39992429784793	368570.5112843626	184285.2556421813	552855.7669264893	1177951.354064729	866140.7015182567	1489762.0066113994	533198358.5414498	362158084.32862335	704238632.7542307
Stockholm	ssp585	2048	Sweden	4461852.5353500005	8.444593450987213	374457.27586783614	187228.63793391807	561685.9138017119	1196765.45367353	879974.5982894268	1513556.3090578276	541714539.6165262	367942430.3877195	715486648.8452795
Stockholm	ssp585	2049	Sweden	4461852.5353500005	8.493079108580076	380900.4750174973	190450.23750874863	571350.7125261948	1217357.9181558343	895116.1162911357	1539599.7200207422	551035695.5559448	374273530.108251	727797861.0035977
Stockholm	ssp585	2050	Sweden	4461852.5353500005	8.543637409554648	387636.3855943025	193818.19279715125	581454.5783914024	1238885.888359298	910945.506146614	1566826.2705721809	560780307.110238	380892248.6329712	740668365.5874572
Stockholm	ssp585	2051	Sweden	4461852.5353500005	8.594122359552545	394407.2661556079	197203.63307780397	591610.899233366	1260525.6226332365	926857.0754656816	1594194.1698009928	570575508.545612	387545328.7308777	753605688.3602983
Stockholm	ssp585	2052	Sweden	4461852.5353500005	8.644326905742052	401199.9211775885	200599.96058879423	601799.881766326	1282234.9480834818	942819.8147673416	1621650.0813998254	580402210.3488504	394219804.4551916	766584616.2424474
Stockholm	ssp585	2053	Sweden	4461852.5353500005	8.6956388754094	408187.3120004045	204093.65600020223	612280.9680005484	1304566.6491531923	959240.1832009417	1649893.115105647	590510629.7778149	401085627.9472239	779935631.6083561
Stockholm	ssp585	2054	Sweden	4461852.5353500005	8.747837483487467	415383.0282957311	207691.5141478656	623074.5424435427	1327564.158433078	976150.1164949548	1678978.2003713576	600920426.5459546	408156152.4441734	793684700.6476787
Stockholm	ssp585	2055	Sweden	4461852.5353500005	8.79946475341055	422613.4407351596	211306.72036757975	633920.1611026857	1350672.5565894798	993141.5857276296	1708203.5274515096	611380417.0396159	415260769.4382005	807500064.6410006
Stockholm	ssp585	2056	Sweden	4461852.5353500005	8.849245905816783	429707.2599257384	214853.6299628692	644560.8898885611	1373344.402722586	1009812.0608255016	1736876.744619911	621642802.7498461	422231169.6465215	821054435.8530933
Stockholm	ssp585	2057	Sweden	4461852.5353500005	8.898305778467988	436792.4794243258	218396.2397121629	655188.7191364338	1395988.764240035	1026462.3266471552	1765515.2018331615	631892747.5796136	429193119.78114015	834592375.3780358
Stockholm	ssp585	2058	Sweden	4461852.5353500005	8.947861647981426	443992.8711765658	221996.4355882829	665989.3067648032	1419001.2162802522	1043383.2472649468	1794619.1852957178	642309308.1714365	436268238.3909344	848350377.9518768
Stockholm	ssp585	2059	Sweden	4461852.5353500005	8.996637042956076	451051.6591532081	225525.82957660404	676577.4887297453	1441561.1026535337	1059971.3990100392	1823150.8062972492	652521015.4219995	443204216.8618842	861837813.9820527
Stockholm	ssp585	2060	Sweden	4461852.5353500005	9.043688493769585	457824.9401042999	228912.47005214996	686737.4101563717	1463208.5085731968	1075888.6092450698	1850528.407901531	662319689.4192232	449859655.5873591	874779723.2510417
Stockholm	ssp585	2061	Sweden	4461852.5353500005	9.089075710945927	464293.2522242991	232146.62611214956	696439.8783364125	1483881.234108782	1091089.1427271331	1876673.3254906551	671677175.4343505	456215431.360259	887138919.508353
Stockholm	ssp585	2062	Sweden	4461852.5353500005	9.133399628499928	470564.2262884269	235282.11314421345	705846.3394326003	1503923.2672177292	1105825.9317778146	1902020.6026578324	680749179.2302846	462377302.384673	899121056.075851
Stockholm	ssp585	2063	Sweden	4461852.5353500005	9.17624101448457	476614.9033385096	238307.4516692548	714922.3550077091	1523261.2310697548	1120045.0228454974	1926477.4392942656	689502486.8671961	468322709.144726	910682264.589616
Stockholm	ssp585	2064	Sweden	4461852.5353500005	9.21792515603612	482470.5367783592	241235.2683891796	723705.8051674775	1541975.8355435303	1133805.7614291443	1950145.909658129	697973631.581048	474076465.6829704	921870797.47907
Stockholm	ssp585	2065	Sweden	4461852.5353500005	9.25905768061128	488153.1784148516	244076.5892074258	732229.767622225	1560137.5582137692	1147159.9692749002	1973115.147152846	706194514.9669667	479660240.1467156	932728789.7871648
Stockholm	ssp585	2066	Sweden	4461852.5353500005	9.300447286467865	493772.8917224661	246886.44586123305	740659.3375836451	1578098.161944911	1160366.2955477994	1995830.0283422277	714324362.0907971	485182181.1150009	943466543.0665436
Stockholm	ssp585	2067	Sweden	4461852.5353500005	9.3423722532179	499371.3422927481	249685.67114637405	749057.0134390681	1595990.809967528	1173522.654387961	2018458.9655473009	722423449.1394242	490683229.2772004	954163669.0016
Stockholm	ssp585	2068	Sweden	4461852.5353500005	9.383543371132651	504837.6352607968	252418.8176303984	757256.4528911414	1613461.082293413	1186368.4428628748	2040553.7217241528	730331348.3029076	496054419.1284696	964608277.4772972
Stockholm	ssp585	2069	Sweden	4461852.5353500005	9.42334797899526	510153.05394164426	255076.52697082213	765229.5809124126	1630449.1603974006	1198859.676762867	2062038.6440321372	738020982.7929598	501277359.61861485	974764605.9672564
Stockholm	ssp585	2070	Sweden	4461852.5353500005	9.462943454233525	515429.9189810389	257714.95949051945	773144.8784715047	1647314.0210633073	1211260.3096054448	2083367.732521372	745654843.0479358	506462417.22745216	984847268.868371
Stockholm	ssp585	2071	Sweden	4461852.5353500005	9.5033704626743	520824.9313185415	260412.46565927076	781237.3969777579	1664556.4804939649	1223938.5885985747	2105174.3723895554	753459622.9600415	511763566.59578	995155679.3242556
Stockholm	ssp585	2072	Sweden	4461852.5353500005	9.544496714556072	526410.3371517237	263205.16857586184	789615.5057275331	1682407.4375368122	1237064.2923065503	2127750.5827672826	761539838.6334618	517251796.9745329	1005827880.2923456
Stockholm	ssp585	2073	Sweden	4461852.5353500005	9.58623607280188	532209.2836587323	266104.64182936616	798313.9254880532	1700940.8705732257	1250691.8165980375	2151189.924548607	769928976.2995	522949852.8249194	1016908099.7740372
Stockholm	ssp585	2074	Sweden	4461852.5353500005	9.629974284225716	538426.4681769096	269213.2340884548	807639.7022653023	1720810.992293296	1265302.2002157278	2176319.784371038	778923164.5981972	529058870.1393414	1028787459.0570078
Stockholm	ssp585	2075	Sweden	4461852.5353500005	9.677215803166789	545209.552453861	272604.7762269305	817814.3286807362	1742489.7296424285	1281242.448266561	2203737.01101856	788736020.7318064	535723941.6314163	1041748099.832152
Stockholm	ssp585	2076	Sweden	4461852.5353500005	9.728595301801963	552639.8026735666	276319.9013367833	828959.7040103031	1766236.809344625	1298703.5362828823	2233770.082406586	799485109.7104484	543024919.6078357	1055945299.812987
Stockholm	ssp585	2077	Sweden	4461852.5353500005	9.784327040885811	560753.3822500614	280376.6911250307	841130.0733750453	1792167.809671083	1317770.448287631	2266565.1710547777	811222747.9089133	550997338.3079551	1071448157.5098258
Stockholm	ssp585	2078	Sweden	4461852.5353500005	9.844073630474854	569521.7073656042	284760.8536828021	854282.5610483339	1820191.376740376	1338376.0123091575	2302006.741171756	823907584.0952727	559613111.2181431	1088202056.972362
Stockholm	ssp585	2079	Sweden	4461852.5353500005	9.90683060975284	578762.2087454228	289381.1043727114	868143.3131180863	1849724.0191503083	1360091.190551757	2339356.847749027	837275501.5411093	568692845.4222928	1105858157.6598792
Stockholm	ssp585	2080	Sweden	4461852.5353500005	9.971458651034515	588358.8797506153	294179.43987530767	882538.3196258553	1880394.9796828576	1382643.367413958	2378146.5919519803	851158677.4077711	578122552.5767306	1124194802.2388048
Stockholm	ssp585	2081	Sweden	4461852.5353500005	10.03700583568274	598167.2218692432	299083.6109346216	897250.83280382	1911742.4410940064	1405692.9713927484	2417791.910795491	865348070.6379759	587760248.1692109	1142935893.106699
Stockholm	ssp585	2082	Sweden	4461852.5353500005	10.1027384771905	608037.8515733189	304018.92578665947	912056.777359924	1943288.973628241	1428888.951197303	2457688.9960593763	879627573.1886321	597459147.6614345	1161795998.7157905
Stockholm	ssp585	2083	Sweden	4461852.5353500005	10.168094765303492	617885.6326433413	308942.81632167066	926828.4489649578	1974762.481928029	1452031.236711856	2497493.727144398	893874021.4015265	607135596.0424478	1180612446.760548
Stockholm	ssp585	2084	Sweden	4461852.5353500005	10.233289676235325	627741.8244660855	313870.9122330428	941612.7366990742	2006262.8709935148	1475193.2874953037	2537332.454491927	908132637.1628414	616820308.8450598	1199444965.480574
Stockholm	ssp585	2085	Sweden	4461852.5353500005	10.298196703844903	637596.8002509902	318798.4001254951	956395.2003764308	2037759.373602067	1498352.4805898264	2577166.266614512	922389493.7237886	626503826.7665795	1218275160.6809473
Stockholm	ssp585	2086	Sweden	4461852.5353500005	10.362586040121734	647384.0481244037	323692.02406220185	971076.072186553	2069039.4178055013	1521352.513092351	2616726.322518851	936548370.6305652	636120795.1136521	1236975946.147427
Stockholm	ssp585	2087	Sweden	4461852.5353500005	10.425743573518243	656953.9212930024	328476.9606465012	985430.8819394516	2099624.732452342	1543841.71503856	2655407.749866332	950392778.983164	645524170.6629618	1255261387.303316
Stockholm	ssp585	2088	Sweden	4461852.5353500005	10.487780292766368	666332.1113552286	333166.0556776143	999498.1670327872	2129597.427891223	1565880.461684778	2693314.394097834	963959885.938738	654739198.027926	1273180573.8495047
Stockholm	ssp585	2089	Sweden	4461852.5353500005	10.548379898349427	675551.6165094527	337775.80825472635	1013327.4247641012	2159062.966364061	1587546.2987971755	2730579.633931176	977297428.8627832	663798301.3009338	1290796556.4245903
Stockholm	ssp585	2090	Sweden	4461852.5353500005	10.60728209874642	684505.4033978413	342252.70169892063	1026758.1050967112	2187679.269259412	1608587.697984944	2766770.840534096	990250566.25565	672596309.3013375	1307904823.2099242
Stockholm	ssp585	2091	Sweden	4461852.5353500005	10.666258493411233	693420.1852612366	346710.0926306183	1040130.2778918082	2216170.9120948343	1629537.4353639153	2802804.38882599	1003147276.4122864	681355990.8900989	1324938561.934462
Stockholm	ssp585	2092	Sweden	4461852.5353500005	10.72512479038836	702296.577304514	351148.288652257	1053444.8659567002	2244539.861065036	1650396.9566655778	2838682.765464797	1015988449.3285728	690077950.5686722	1341898948.088406
Stockholm	ssp585	2093	Sweden	4461852.5353500005	10.783950426940214	711153.7741897824	355576.8870948912	1066730.661284644	2272847.462310408	1671211.3693460962	2874483.555274888	1028801853.26589	698781049.048554	1358822657.4832716
Stockholm	ssp585	2094	Sweden	4461852.5353500005	10.84285402116871	720013.2469012516	360006.6234506258	1080019.8703517208	2301162.3370960974	1692031.1302179866	2910293.543974741	1041618549.5633572	707486383.7595353	1375750715.3669505
Stockholm	ssp585	2095	Sweden	4461852.5353500005	10.901885060564338	728881.6541447458	364440.8270723729	1093322.481217116	2329505.7666466325	1712871.887240067	2946139.646053155	1054448171.142591	716200497.558742	1392695844.726689
Stockholm	ssp585	2096	Sweden	4461852.5353500005	10.961054284278624	737762.3937072757	368881.1968536378	1106643.5905608097	2357888.610288513	1733741.6252123592	2982035.5953646074	1067295633.4665344	724926729.1180068	1409664537.8149366
Stockholm	ssp585	2097	Sweden	4461852.5353500005	11.020428128738772	746667.2612047688	373333.6306023844	1120000.8918071855	2386348.566810229	1754668.0638312984	3018029.0697898185	1080178000.848959	733676668.8320804	1426679332.8657904
Stockholm	ssp585	2098	Sweden	4461852.5353500005	11.080030010360533	755599.242707683	377799.6213538415	1133398.864061406	2414895.179693523	1775658.220363163	3054132.139024628	1093099593.135762	742453250.8191823	1443745935.452628
Sofia	ssp585	2024	Bulgaria	2918763.5099	12.731698531397102	215629.73473876	107814.86736938	323444.60210816783	689152.6322250908	506729.8766361033	871575.3878141933	178486856.68506965	121231539.93146037	235742173.4386286
Sofia	ssp585	2025	Bulgaria	2918763.5099	12.772486376269718	221558.2204992888	110779.11024964438	332337.3307488961	708100.0727157481	520661.8181732434	895538.3272580026	183394142.73062935	124564658.4323784	242223627.0287973
Sofia	ssp585	2026	Bulgaria	2918763.5099	12.813291082063332	227518.6165552715	113759.30827763576	341277.9248329152	727149.4985106754	534668.7489048697	919630.24811631	188327842.42618635	127915717.56784578	248739967.2844903
Sofia	ssp585	2027	Bulgaria	2918763.5099	12.854085604141185	233511.85238470373	116755.92619235186	350267.7785770656	746303.8802215717	548752.8531039736	943854.9073388594	193288725.14426595	131285239.90969342	255292210.3787284
Sofia	ssp585	2028	Bulgaria	2918763.5099	12.89484372602274	239529.07539818532	119764.53769909267	359293.6130973158	765534.9249726355	562893.3271856959	968176.5227594236	198269463.1809252	134668248.34738842	261870678.01439816
Sofia	ssp585	2029	Bulgaria	2918763.5099	12.93554000394037	245560.4862905373	122780.24314526864	368340.7294358184	784811.3141846384	577067.1427827032	992555.48558628	203261945.19114283	138059233.50684434	268464656.8753563
Sofia	ssp585	2030	Bulgaria	2918763.5099	12.976027137562616	251574.31337911336	125787.15668955668	377361.47006868286	804031.5055596918	591199.6364408665	1016863.3746783318	208239872.26130104	141440332.68462488	275039411.8378983
Sofia	ssp585	2031	Bulgaria	2918763.5099	13.01603218988467	257512.11662304608	128756.05831152304	386268.174934581	823008.7247272875	605153.4740640959	1040863.975390286	213154870.82542607	144778689.66931355	281531051.9814561
Sofia	ssp585	2032	Bulgaria	2918763.5099	13.055280354675729	263300.3000665845	131650.15003329224	394950.45009989024	841507.7590128317	618755.7051564098	1064259.812869066	217946022.05512565	148032927.277666	287859116.83250296
Sofia	ssp585	2033	Bulgaria	2918763.5099	13.093493574039412	268851.6590219309	134425.82951096544	403277.4885329071	859249.9022341224	631801.3987014716	1086698.4057665763	222541142.5354741	151154017.2130777	293928267.8577858
Sofia	ssp585	2034	Bulgaria	2918763.5099	13.127913523228958	274023.5984263404	137011.7992131702	411035.3976395222	875779.4205706136	643955.4563018364	1107603.3848392	226822199.6372558	154061789.55342117	299582609.7210076
Sofia	ssp585	2035	Bulgaria	2918763.5099	13.162789105061876	279283.69443234114	139641.84721617057	418925.5416485241	892590.687405795	656316.681915944	1128864.6928954632	231176228.0977116	157019125.37618077	305333330.81916046
Sofia	ssp585	2036	Bulgaria	2918763.5099	13.19758228103287	284535.70923186233	142267.85461593117	426803.5638478066	909376.1267050654	668658.9166948239	1150093.3367151343	235523567.3640986	159971917.77589488	311075216.9522226
Sofia	ssp585	2037	Bulgaria	2918763.5099	13.231801705166248	289750.9901597301	144875.49507986504	434626.4852396102	926044.16455053	680914.826875324	1171173.5022255993	239840500.28002617	162904057.62584475	316776942.93412024
Sofia	ssp585	2038	Bulgaria	2918763.5099	13.264775459248316	294977.52479434427	147488.76239717213	442466.28719153936	942748.1692427592	693197.1832666801	1192299.1552187365	244166748.4174592	165842524.54473764	322490972.29009587
Sofia	ssp585	2039	Bulgaria	2918763.5099	13.29506809836466	299990.99170125904	149995.49585062952	449986.4875519013	958771.2094772751	704978.8304979359	1212563.588456517	248316630.39174303	168661200.33756566	327972060.4458259
Sofia	ssp585	2040	Bulgaria	2918763.5099	13.323394418697262	304637.4929446955	152318.74647234776	456956.2394170568	973621.427451274	715898.1084200104	1231344.746482456	252162757.65487775	171273560.37092507	333051954.9387513
Sofia	ssp585	2041	Bulgaria	2918763.5099	13.352824996405538	308993.1093338993	154496.55466694964	463489.66400087497	987541.977431246	726133.806934628	1248950.1479277154	255768105.86522484	173722378.86459982	337813832.86576843
Sofia	ssp585	2042	Bulgaria	2918763.5099	13.38776931012457	313474.9062915447	156737.45314577236	470212.3594373449	1001865.8005077968	736666.0297851259	1267065.5712304388	259477899.65705356	176242138.7089143	342713660.60510933
Sofia	ssp585	2043	Bulgaria	2918763.5099	13.429654112402762	318438.9850314288	159219.4925157144	477658.4775471732	1017730.9961604638	748331.614823812	1287130.3774970514	263586900.72637463	179033047.4428319	348140754.0098315
Sofia	ssp585	2044	Bulgaria	2918763.5099	13.477787158553696	324170.3681604996	162085.1840802498	486255.55224078585	1036048.4966409926	761800.3651770875	1310296.6281047529	268331035.66864133	182255350.7282077	354406720.6089693
Sofia	ssp585	2045	Bulgaria	2918763.5099	13.530812215566035	330637.595267068	165318.797633534	495956.3929006105	1056717.7544735344	776998.3488775027	1336437.1600693895	273684263.2237986	185891360.86457983	361477165.5829243
Sofia	ssp585	2046	Bulgaria	2918763.5099	13.58788054362308	337824.51652949746	168912.25826474873	506736.774794261	1079687.1548282846	793887.613844218	1365486.6958121702	279633215.4261944	189931998.0849822	369334432.7672911
Sofia	ssp585	2047	Bulgaria	2918763.5099	13.647678230783407	345618.454623959	172809.2273119795	518427.6819359509	1104596.5809781663	812203.3683662065	1396989.7935899869	286084623.9639056	194313912.844867	377855335.08283406
Sofia	ssp585	2048	Bulgaria	2918763.5099	13.708149025056894	353758.884509952	176879.442254976	530638.3267649388	1130613.3948937955	831333.37859829	1429893.41118917	292822840.02755046	198890632.5258473	386755047.5291466
Sofia	ssp585	2049	Bulgaria	2918763.5099	13.770017132512596	362108.8800073745	181054.4400036872	543163.3200110741	1157299.9805035542	850955.8680172225	1463644.0929897665	299734523.388264	203585174.36999688	395883872.406428
Sofia	ssp585	2050	Bulgaria	2918763.5099	13.837929307153637	370776.31400358	185388.15700179	556164.471005383	1185001.0995554193	871324.3379083184	1498677.8612023978	306908965.5002563	208458186.76731724	405359744.2330925
Sofia	ssp585	2051	Bulgaria	2918763.5099	13.912768809646998	379663.8861411938	189831.9430705969	569495.8292118082	1213405.780107283	892210.1324317275	1534601.4277826685	314265626.2888423	213454965.4249596	415076287.1526179
Sofia	ssp585	2052	Bulgaria	2918763.5099	13.98759494955645	388359.5607107959	194179.78035539796	582539.3410661978	1241197.1560317178	912644.9676702725	1569749.344392954	321463444.4495084	218343855.26240516	424583033.6365101
Sofia	ssp585	2053	Bulgaria	2918763.5099	14.057388472868782	396662.5271935437	198331.26359677184	594993.7907903299	1267733.436910574	932156.9389047496	1603309.934916237	328336199.686457	223011956.4123841	433660442.960434
Sofia	ssp585	2054	Bulgaria	2918763.5099	14.121808696217183	404592.8298013354	202296.4149006677	606889.2447020161	1293078.684045091	950793.1500330656	1635364.2180569344	334900483.5350684	227470538.14940688	442330428.9206413
Sofia	ssp585	2055	Bulgaria	2918763.5099	14.181477245825326	412148.69662201416	206074.34831100708	618223.044933034	1317227.2344039837	968549.437061673	1665905.03174613	341154829.3004546	231718604.2674608	450591054.3333616
Sofia	ssp585	2056	Bulgaria	2918763.5099	14.235922231118163	419040.2894781862	209520.1447390931	628560.4342172912	1339252.7651723106	984744.680273686	1693760.850070783	346859324.3133607	235593201.6904325	458125446.93620986
Sofia	ssp585	2057	Bulgaria	2918763.5099	14.285284319210035	425198.1327011471	212599.0663505736	637797.1990517384	1358933.232112893	999215.6118476556	1718650.8523779958	351956460.30046314	239055269.74649552	464857650.8543488
Sofia	ssp585	2058	Bulgaria	2918763.5099	14.33073504821258	430878.6942976464	215439.3471488232	646318.041446483	1377088.306975317	1012564.9315994256	1741611.6823510462	356658527.8738112	242249000.10494465	471068055.64260125
Sofia	ssp585	2059	Bulgaria	2918763.5099	14.374019901557528	436401.1169096012	218200.5584548006	654601.6753644167	1394737.96964313	1025542.6247375212	1763933.314548576	361229696.3839819	245353821.42381752	477105571.344071
Sofia	ssp585	2060	Bulgaria	2918763.5099	14.416326397907897	441927.51615978905	220963.75807989453	662891.2742396937	1412400.3416467155	1038529.6629754528	1786271.0203178134	365804156.5443454	248460878.491746	483147434.5968652
Sofia	ssp585	2061	Bulgaria	2918763.5099	14.458582060332631	447565.42286211567	223782.71143105783	671348.134293186	1430419.091467362	1051778.743725933	1809059.439208626	370470916.6588585	251630627.37791625	489311205.9397248
Sofia	ssp585	2062	Bulgaria	2918763.5099	14.501968814251551	453348.9403428556	226674.4701714278	680023.4105143043	1448903.2133358156	1065370.0098056828	1832436.4168657828	375258205.6520538	254882241.68454227	495634169.619492
Sofia	ssp585	2063	Bulgaria	2918763.5099	14.547569417840688	459306.2945733798	229653.1472866899	688959.4418600835	1467942.917456553	1079369.7922473925	1856516.042665545	380189387.4858317	258231590.64218092	502147184.3293924
Sofia	ssp585	2064	Bulgaria	2918763.5099	14.59657741187188	465657.734112833	232828.8670564165	698486.6011692705	1488242.1182246709	1094295.675165101	1882188.561284037	385446772.234711	261802502.59030136	509091041.879049
Sofia	ssp585	2065	Bulgaria	2918763.5099	14.64979315532001	472573.1108862128	236286.5554431064	708859.6663293279	1510343.662392351	1110546.8105825356	1910140.514201991	391170954.31270224	265690471.82820985	516651436.79710686
Sofia	ssp585	2066	Bulgaria	2918763.5099	14.707169873728065	480012.1225390172	240006.0612695086	720018.1838085428	1534118.7436347294	1128028.4879666292	1940208.9993026524	397328573.5685093	269872839.530566	524784307.6063853
Sofia	ssp585	2067	Bulgaria	2918763.5099	14.768661191094983	487821.81943261647	243910.90971630823	731732.7291489346	1559078.5349066905	1146381.2756666036	1971775.794146587	403793026.40424925	274263614.2164208	533322438.592014
Sofia	ssp585	2068	Bulgaria	2918763.5099	14.833553406125052	495837.90922394703	247918.95461197352	743756.8638359226	1584697.9578797994	1165219.0866762314	2004176.8290831244	410428320.33295584	278770427.29954803	542086213.3662909
Sofia	ssp585	2069	Bulgaria	2918763.5099	14.900122596882362	503848.5421164809	251924.27105824044	755772.8131747375	1610299.9406043189	1184044.073973694	2036555.8072348	417059097.3302928	283274172.4002177	550844022.2602891
Sofia	ssp585	2070	Bulgaria	2918763.5099	14.96700442899406	511722.7802582231	255861.39012911156	767584.1703873547	1635466.0057053475	1202548.5336068172	2068383.4778037372	423576973.987755	287701233.5236193	559452714.4518251
Sofia	ssp585	2071	Bulgaria	2918763.5099	15.03339066279737	519419.7169755927	259709.8584877964	779129.5754634023	1660065.415454028	1220636.334892605	2099494.4960153177	429948089.9307905	292028612.08359045	567867567.7779194
Sofia	ssp585	2072	Bulgaria	2918763.5099	15.098129855928136	526865.8551994816	263432.9275997408	790298.7827992379	1683863.2732175952	1238134.7597187432	2129591.786716269	436111608.1841286	296214986.49302983	576008229.8751535
Sofia	ssp585	2073	Bulgaria	2918763.5099	15.16084813481664	534018.7595178406	267009.3797589203	801028.1392767767	1706723.955419063	1254944.0848668967	2158503.825971076	442032402.9645867	300236498.6770875	583828307.2520119
Sofia	ssp585	2074	Bulgaria	2918763.5099	15.222397920323278	541046.0007079542	270523.0003539771	811569.0010619464	1729183.0182626692	1271458.1016636605	2186907.934861524	447849180.4730814	304187360.42618465	591511000.5199047
Sofia	ssp585	2075	Bulgaria	2918763.5099	15.2843677517116	548207.9755395767	274103.9877697884	822311.9633093798	1752072.6898245355	1288288.7425179735	2215856.637130936	453777483.3432885	308213972.2422208	599340994.4442827
Sofia	ssp585	2076	Bulgaria	2918763.5099	15.347282221996522	555578.820681939	277789.4103409695	833368.2310229192	1775629.9108995243	1305610.2286025246	2245649.5931963613	459878677.9775378	312358015.3088586	607399340.6461445
Sofia	ssp585	2077	Bulgaria	2918763.5099	15.409936047864491	563084.3999334625	281542.19996673125	844626.599900198	1799617.7421873778	1323248.3398436126	2275987.144531016	466091398.36059225	316577808.7053586	615604988.0157518
Sofia	ssp585	2078	Bulgaria	2918763.5099	15.470960953686902	570710.018296047	285355.0091480235	856065.0274440788	1823989.2184742107	1341168.5429956694	2306809.893952559	472403480.7525047	320865090.5969043	623941870.9080217
Sofia	ssp585	2079	Bulgaria	2918763.5099	15.53030240132365	578468.1927597545	289234.09637987724	867702.2891396403	1848784.3440602403	1359400.2529854006	2338168.43513489	478825286.0537095	325226898.2967274	632423673.81062
Sofia	ssp585	2080	Bulgaria	2918763.5099	15.588195046256766	586438.1436875814	293219.0718437907	879657.2155313805	1874256.3072255412	1378129.6376657668	2370382.9767851643	485422388.6785604	329707771.1472577	641137006.2097911
Sofia	ssp585	2081	Bulgaria	2918763.5099	15.646338844504836	594835.507059322	297417.753529661	892253.260589001	1901094.2805616637	1397863.4415893685	2404325.119533784	492373280.65308297	334428944.1995463	650317617.1065494
Sofia	ssp585	2082	Bulgaria	2918763.5099	15.705848859833718	603619.0295570006	301809.5147785003	905428.5443355094	1929166.4184642453	1418504.7194589097	2439828.1174693448	499643814.6688629	339367223.9767082	659920405.3609595
Sofia	ssp585	2083	Bulgaria	2918763.5099	15.76784395209894	612602.4387570582	306301.2193785291	918903.6581356128	1957877.3942676445	1439615.7310790643	2476139.0574560123	507079804.2942227	344417884.23225087	669741724.3561164
Sofia	ssp585	2084	Bulgaria	2918763.5099	15.832403799694026	621559.3883983188	310779.6941991594	932339.0825974796	1986503.805321076	1460664.562736004	2512343.0479059517	514493892.1002911	349453668.3712673	679534115.8292491
Sofia	ssp585	2085	Bulgaria	2918763.5099	15.89915602753812	630394.1349212723	315197.06746063614	945591.2023819224	2014739.6552084088	1481426.2170649385	2548053.0933517367	521806826.6471054	354420747.3651717	689192905.9289751
Sofia	ssp585	2086	Bulgaria	2918763.5099	15.967668664143842	639196.7612233455	319598.3806116728	958795.141835032	2042872.848869857	1502112.3888748349	2583633.3088647337	529093173.7788425	359369767.70011574	698816579.8574938
Sofia	ssp585	2087	Bulgaria	2918763.5099	16.037288024410415	648001.7243036504	324000.8621518252	972002.58645549	2071013.510874505	1522804.0521135433	2619222.969635328	536381455.1716473	364320101.8205864	708442808.5226293
Sofia	ssp585	2088	Bulgaria	2918763.5099	16.10798656097947	656838.819895521	328419.4099477605	985258.2298432998	2099256.8683861275	1543571.2267544372	2654942.5100176567	543696334.1531041	369288501.5100898	718104166.7960478
Sofia	ssp585	2089	Bulgaria	2918763.5099	16.18024293976682	665755.1205747362	332877.5602873681	998632.6808621192	2127753.365356895	1564524.5333505978	2690982.197363045	551076774.9045634	374301431.9537628	727852117.8552898
Sofia	ssp585	2090	Bulgaria	2918763.5099	16.25743308865015	674923.982838904	337461.991419452	1012385.9742583748	2157057.0491532	1586071.359671401	2728042.7386348383	558666272.7393262	379456357.7948204	737876187.683756
Sofia	ssp585	2091	Bulgaria	2918763.5099	16.335194101174796	684191.91312232	342095.95656116	1026287.86968351	2186677.354338973	1607850.99583741	2765503.712840427	566337773.8255092	384666981.7451563	748008565.9057941
Sofia	ssp585	2092	Bulgaria	2918763.5099	16.413388117232543	693467.8293968037	346733.9146984019	1040201.744095213	2216323.1827521967	1629649.3990824372	2802996.9664218305	574015885.2914815	389882095.5864641	758149674.9964451
Sofia	ssp585	2093	Bulgaria	2918763.5099	16.49192191948114	702732.6878214555	351366.34391072777	1054099.0317321736	2245933.670277245	1651421.8163802866	2840445.5241742274	581684843.6559638	395090992.4736459	768278694.838154
Sofia	ssp585	2094	Bulgaria	2918763.5099	16.57071421827833	711988.9005327657	355994.45026638283	1067983.3507991177	2275516.526102782	1673173.9162519276	2877859.13595329	589346645.557475	400295028.56024665	778398262.5546726
Sofia	ssp585	2095	Bulgaria	2918763.5099	16.649725765592155	721249.7242178781	360624.86210893904	1081874.5863268548	2305114.1186003946	1694936.8519122214	2915291.385288955	597012264.1785947	405501657.0326467	788522871.3245286
Sofia	ssp585	2096	Bulgaria	2918763.5099	16.72889028427652	730522.3037205175	365261.1518602588	1095783.4555809335	2334749.2826910745	1716727.413743501	2952771.151638397	604687613.6417954	410714894.8711372	798660332.4125023
Sofia	ssp585	2097	Bulgaria	2918763.5099	16.80816229813199	739814.2754137104	369907.1377068552	1109721.4131206074	2364446.42422226	1738563.5472223577	2990329.3012223043	612379014.93168	415939035.40407634	808818994.4595749
Sofia	ssp585	2098	Bulgaria	2918763.5099	16.887530001914378	749136.7768758353	374568.3884379176	1123705.165313622	2394241.138895199	1760471.4256586656	3028010.852131767	620095687.1452372	421180340.4106511	819011033.879422
Rome	ssp585	2024	Italy	21280606.718250003	17.083999301599544	1248430.1182408722	624215.0591204361	1872645.1773614488	3989982.657897284	2933810.777866233	5046154.537930583	1875014533.4543064	1273544189.786829	2476484877.1217422
Rome	ssp585	2025	Italy	21280606.718250003	17.12063730121149	1275844.2354483183	637922.1177241592	1913766.3531724445	4077598.176492537	2998233.953303909	5156962.399682272	1916187737.652548	1301509783.6775126	2530865691.627989
Rome	ssp585	2026	Italy	21280606.718250003	17.157357216082108	1303354.9728735094	651677.4864367547	1955032.459309922	4165522.493302977	3062884.18625291	5268160.800355165	1957506055.549734	1329573941.4484544	2585438169.6516204
Rome	ssp585	2027	Italy	21280606.718250003	17.194199418965727	1330992.3097112554	665496.1548556277	1996488.464566887	4253851.421836916	3127831.9278218434	5379870.915853686	1999014512.8353648	1357767245.3721273	2640261780.299038
Rome	ssp585	2028	Italy	21280606.718250003	17.23122339639826	1358794.4856013514	679397.2428006757	2038191.7284019936	4342707.175981033	3193167.041163357	5492247.310800785	2040770541.5421157	1386128704.3363264	2695412378.7479463
Rome	ssp585	2029	Italy	21280606.718250003	17.268420309813326	1386743.99437745	693371.997188725	2080115.991566054	4432033.80602999	3258848.3867873456	5605219.225274354	2082747849.196268	1414640460.011901	2750855238.3807607
Rome	ssp585	2030	Italy	21280606.718250003	17.305666873284217	1414728.0622452805	707364.0311226402	2122092.093367803	4521470.886935271	3324610.946276681	5718330.827595907	2124777061.0765796	1443187469.9877937	2806366652.165472
Rome	ssp585	2031	Italy	21280606.718250003	17.342718754060066	1442549.2560564578	721274.6280282289	2163823.884084595	4610387.4223558325	3389990.751732944	5830784.092980687	2166561652.758427	1471568329.4475698	2861554976.069367
Rome	ssp585	2032	Italy	21280606.718250003	17.37921676839179	1469934.2454619631	734967.1227309817	2204901.3681928264	4697909.848495793	3454345.476835847	5941474.220157644	2207691109.973172	1499504209.5862818	2915878010.360145
Rome	ssp585	2033	Italy	21280606.718250003	17.41458920311982	1496461.8488368692	748230.9244184346	2244692.773255232	4782692.068882063	3516685.3447669004	6048698.792999054	2247532860.9361973	1526565456.0697458	2968500265.802731
Rome	ssp585	2034	Italy	21280606.718250003	17.44833400637342	1521707.81571738	760853.90785869	2282561.723575973	4863378.179032122	3576013.366936094	6150742.991130015	2285449724.780155	1552319283.990451	3018580165.569937
Rome	ssp585	2035	Italy	21280606.718250003	17.481663639826316	1546639.7111468075	773319.8555734038	2319959.566720132	4943060.516824584	3634603.3211952583	6251517.712455857	2322894885.381231	1577752722.4349384	3068037048.327614
Rome	ssp585	2036	Italy	21280606.718250003	17.514579297855953	1571288.6128482297	785644.3064241147	2356932.91927227	5021838.406662312	3692528.240193609	6351148.573133003	2359915018.3054514	1602897474.3019507	3116932562.3089786
Rome	ssp585	2037	Italy	21280606.718250003	17.547368028597248	1595673.6233202086	797836.8116601043	2393510.434980231	5099772.900130824	3749833.0148028056	6449712.78546081	2396538813.554684	1627773026.3659182	3165304600.743493
Rome	ssp585	2038	Italy	21280606.718250003	17.579346439694252	1619029.3911189712	809514.6955594856	2428544.0866783243	5174417.934015515	3804719.069129793	6544116.798903226	2431616791.426822	1651598630.9739757	3211634951.879764
Rome	ssp585	2039	Italy	21280606.718250003	17.610023398694686	1641063.5541137557	820531.7770568777	2461595.331170583	5244839.118946831	3856499.3521674746	6633178.885728162	2464709853.861129	1674076044.6864889	3255343663.035763
Rome	ssp585	2040	Italy	21280606.718250003	17.639395482453157	1662194.27339747	831097.1366987351	2493291.4100960875	5312372.897777742	3906156.542484298	6718589.253072858	2496446036.111402	1695631840.5428498	3297260231.6800337
Rome	ssp585	2041	Italy	21280606.718250003	17.668168313539603	1683046.6695697547	841523.3347848774	2524570.004354519	5379017.155944412	3955159.673489097	6802874.638401415	2527764205.474044	1716903714.3950317	3338624696.553101
Rome	ssp585	2042	Italy	21280606.718250003	17.698345220258982	1704949.9810362775	852474.9905181389	2557424.9715543627	5449020.139391364	4006632.455435576	6891407.823349129	2560660742.2768803	1739247644.3015487	3382073840.252151
Rome	ssp585	2043	Italy	21280606.718250003	17.730985281504182	1728550.589466763	864275.2947333815	2592825.884200087	5524447.683935272	4062093.8852472487	6986801.482625189	2596106445.771964	1763323014.8833866	3428889876.660711
Rome	ssp585	2044	Italy	21280606.718250003	17.76679793989106	1754398.9890206717	877199.4945103357	2631598.483530957	5607059.168909568	4122837.624198935	7091280.713622009	2634928101.964004	1789691394.327418	3480164809.6006346
Rome	ssp585	2045	Italy	21280606.718250003	17.805563378684404	1782478.2768081962	891239.1384040981	2673717.415212241	5696800.572678388	4188823.950499556	7204777.194859134	2677100324.438756	1818335539.716601	3535865109.1609464
Rome	ssp585	2046	Italy	21280606.718250003	17.847155800981422	1812812.3277396765	906406.1638698382	2719218.491609449	5793748.199455426	4260108.97018853	7327387.428724171	2722658970.8732	1849279806.241431	3596038135.505029
Rome	ssp585	2047	Italy	21280606.718250003	17.89180563137413	1845535.8600109515	922767.9300054756	2768303.7900163587	5898332.608594432	4337009.271026011	7459655.946164653	2771806374.238528	1882661622.159255	3660951126.317854
Rome	ssp585	2048	Italy	21280606.718250003	17.93986137101647	1880855.816329519	940427.9081647596	2821283.724494214	6011215.188988479	4420011.168374584	7602419.209604226	2824853341.345969	1918692093.1449893	3731014589.54696
Rome	ssp585	2049	Italy	21280606.718250003	17.991780034351766	1919033.635936682	959516.817968341	2878550.4539049715	6133231.500453013	4509729.044451443	7756733.956456338	2882192527.2347407	1957637917.6881657	3806747136.781445
Rome	ssp585	2050	Italy	21280606.718250003	18.047217371192765	1959875.692082575	979937.8460412876	2939813.538123797	6263762.711895238	4605707.8763942495	7921817.547398036	2943533124.302118	1999301573.9421885	3887764674.662014
Rome	ssp585	2051	Italy	21280606.718250003	18.103992171841345	2001486.272498777	1000743.1362493885	3002229.40874809	6396750.126905505	4703492.740372388	8090007.513440396	3006027966.3328066	2041749214.501652	3970306718.164039
Rome	ssp585	2052	Italy	21280606.718250003	18.15930108234833	2041738.6645316172	1020869.3322658088	3062607.996797347	6525396.771842448	4798085.861649584	8252707.682037241	3066482948.1256423	2082811344.651699	4050154551.599647
Rome	ssp585	2053	Italy	21280606.718250003	18.21219226690017	2080028.478393884	1040014.2391969418	3120042.7175907595	6647771.016946231	4888066.924225927	8407475.10966858	3123990337.947469	2121871416.3848417	4126109259.510195
Rome	ssp585	2054	Italy	21280606.718250003	18.2628602335298	2116544.2154110945	1058272.1077055472	3174816.323116564	6764475.312453255	4973878.906216395	8555071.718692172	3178833245.537333	2159121723.0175924	4198544768.057103
Rome	ssp585	2055	Italy	21280606.718250003	18.31212421440503	2151956.0381963328	1075978.0190981664	3227934.0572944125	6877651.498074865	5057096.689761655	8698206.30639007	3232018186.695256	2195245908.5038004	4268790464.886786
Rome	ssp585	2056	Italy	21280606.718250003	18.359730727900587	2186159.4044716465	1093079.7022358233	3279239.106707376	6986965.456690772	5137474.600508668	8836456.312874878	3283388149.5968585	2230137327.538496	4336638971.655302
Rome	ssp585	2057	Italy	21280606.718250003	18.40583965346965	2219274.500436333	1109637.2502181665	3328911.750654407	7092801.303393899	5215295.076025672	8970307.53076421	3333123641.6386456	2263918584.049269	4402328699.228136
Rome	ssp585	2058	Italy	21280606.718250003	18.451192386153583	2251819.7992333723	1125909.8996166862	3377729.6988499337	7196816.078349238	5291776.528198706	9101855.628501896	3382003356.528929	2297118581.055283	4466888132.002652
Rome	ssp585	2059	Italy	21280606.718250003	18.496407767073432	2284297.2495672395	1142148.6247836198	3426445.874350696	7300614.009616278	5368098.5364833055	9233129.482751423	3430781169.9570107	2330249364.7230744	4531312975.190968
Rome	ssp585	2060	Italy	21280606.718250003	18.541840876707383	2317199.75293666	1158599.87646833	3475799.629404946	7405770.410384944	5445419.419401471	9366121.401370607	3480197369.6331587	2363813752.015032	4596580987.251345
Rome	ssp585	2061	Italy	21280606.718250003	18.587566817101024	2350660.3395440024	1175330.1697720012	3525990.509315835	7512710.445181937	5524051.79792871	9501369.092437388	3530451753.3346853	2397947449.2384086	4662956057.431088
Rome	ssp585	2062	Italy	21280606.718250003	18.6333678778092	2384513.834661677	1192256.9173308387	3576770.751992475	7620906.215578171	5603607.511455339	9638204.91970326	3581296245.49046	2432481958.9247694	4730110532.056152
Rome	ssp585	2063	Italy	21280606.718250003	18.679065365962035	2418640.798232095	1209320.3991160474	3627961.197347977	7729975.991148952	5683805.875845739	9776146.106454818	3632551459.3323393	2467295438.297856	4797807480.367024
Rome	ssp585	2064	Italy	21280606.718250003	18.725065393226917	2453326.610789868	1226663.305394934	3679989.916184643	7840831.848083698	5765317.535356592	9916346.160813402	3684646007.277183	2502679008.7560606	4866613005.798342
Rome	ssp585	2065	Italy	21280606.718250003	18.772023555851835	2488708.898680109	1244354.4493400543	3733063.348020084	7953913.640180903	5848465.911898608	10059361.368465625	3737786590.0393567	2538773065.2080374	4936800114.870778
Rome	ssp585	2066	Italy	21280606.718250003	18.82060416347369	2524856.3341590976	1262428.1670795488	3787284.50123841	8069440.843971624	5933412.385274144	10205469.302671725	3792076346.333876	2575647661.3566318	5008505031.311316
Rome	ssp585	2067	Italy	21280606.718250003	18.871117393809055	2561724.178636	1280862.089318	3842586.267953885	8187270.474920008	6020051.819794975	10354489.130047634	3847448083.366991	2613257158.626455	5081639008.107522
Rome	ssp585	2068	Italy	21280606.718250003	18.923262134392644	2599326.133108973	1299663.0665544863	3898989.199663338	8307446.321415444	6108416.4128065305	10506476.2300275	3903922378.638307	2651615533.632017	5156229223.644675
Rome	ssp585	2069	Italy	21280606.718250003	18.97586740370124	2637093.650272554	1318546.825136277	3955640.4754086994	8428151.306270378	6197170.078140889	10659132.53440266	3960645332.161714	2690142801.873599	5231147862.449937
Rome	ssp585	2070	Italy	21280606.718250003	19.027576859850136	2674151.967530574	1337075.983765287	4011227.9512957055	8546589.68822697	6284257.123697196	10808922.252759583	4016303139.85867	2727946603.574284	5304659676.143062
Rome	ssp585	2071	Italy	21280606.718250003	19.07803038352537	2710235.156177401	1355117.5780887008	4065352.734265933	8661911.559142208	6369052.617017283	10954770.50127004	4070496403.973035	2764755660.4680066	5376237147.478084
Rome	ssp585	2072	Italy	21280606.718250003	19.12757767330689	2745620.4806264536	1372810.2403132268	4118430.7209395193	8775003.056081403	6452208.129472544	11097797.982693164	4123641547.336305	2800852814.563672	5446430280.109031
Rome	ssp585	2073	Italy	21280606.718250003	19.17680565039525	2780658.818875398	1390329.409437699	4170988.22831292	8886985.58512505	6534548.224357569	11239422.945895404	4176265552.8652873	2836596002.3038	5515935103.42686
Rome	ssp585	2074	Italy	21280606.718250003	19.22704350311471	2816153.467783363	1408076.7338916815	4224230.201674887	9000426.483034888	6617960.649291303	11382892.31678146	4229574890.400419	2872804680.08623	5586345100.714667
Rome	ssp585	2075	Italy	21280606.718250003	19.27961334159379	2853074.53927728	1426537.26963864	4279611.808915778	9118426.227529513	6704725.167302053	11532127.28775988	4285026568.976826	2910468475.115494	5659584662.838254
Rome	ssp585	2076	Italy	21280606.718250003	19.33408235899521	2891347.5924131465	1445673.7962065733	4337021.388619557	9240746.90535171	6794666.8421712825	11686826.968534987	4342508785.899394	2949511448.9547195	5735506122.8441925
Rome	ssp585	2077	Italy	21280606.718250003	19.388694100183283	2930064.901060689	1465032.4505303446	4395097.351590904	9364487.423789311	6885652.517493054	11843322.330088273	4400658229.2280445	2989007615.1812587	5812308843.274924
Rome	ssp585	2078	Italy	21280606.718250003	19.441830026764443	2968315.2407743894	1484157.620387195	4452472.861161409	9486735.509514278	6975540.815820225	11997930.203210954	4458106332.910238	3028027418.683215	5888185247.137362
Rome	ssp585	2079	Italy	21280606.718250003	19.492513818626417	3005251.319331683	1502625.6596658416	4507876.9789973255	9604783.21658333	7062340.600429742	12147225.832739431	4513580550.563146	3065706522.665782	5961454578.460626
Rome	ssp585	2080	Italy	21280606.718250003	19.54089124902869	3040972.0715907	1520486.03579535	4561458.107385906	9718946.740803152	7146284.368238476	12291609.113370525	4567229472.239258	3102145852.2122498	6032313092.266423
Rome	ssp585	2081	Italy	21280606.718250003	19.58836146234605	3076484.523233657	1538242.2616168286	4614726.784850352	9832444.5362541	7229738.62959947	12435150.44291131	4620565547.664094	3138372690.858744	6102758404.469594
Rome	ssp585	2082	Italy	21280606.718250003	19.636044219890117	3112334.0756825856	1556167.0378412928	4668501.113523747	9947019.705880886	7313985.0778544145	12580054.333909806	4674407914.070859	3174943411.6069016	6173872416.534905
Rome	ssp585	2083	Italy	21280606.718250003	19.68502725919422	3148919.415157376	1574459.707578688	4723379.122735928	10063946.450842308	7399960.625620186	12727932.276066868	4729355357.44337	3212264720.8565845	6246445994.030248
Rome	ssp585	2084	Italy	21280606.718250003	19.735018456958077	3185920.9800034263	1592960.4900017132	4778881.470005018	10182203.452090282	7486914.303008366	12877492.60117449	4784927928.813784	3250010628.48423	6319845229.143398
Rome	ssp585	2085	Italy	21280606.718250003	19.785404209007897	3222873.894509788	1611436.947254894	4834310.841764564	10300304.966852674	7573753.652098323	13026856.28160923	4840427432.3426895	3287706907.096579	6393147957.588898
Rome	ssp585	2086	Italy	21280606.718250003	19.83635438095649	3259806.0476026125	1629903.0238013065	4889709.071403803	10418340.128137307	7660544.211866441	13176136.044410374	4895895754.348873	3325382006.6479635	6466409502.049871
Rome	ssp585	2087	Italy	21280606.718250003	19.888239176715988	3296904.2884619483	1648452.144230974	4945356.432692819	10536906.105923709	7747725.077885894	13326087.133963784	4951613523.217545	3363226535.074018	6540000511.361168
Rome	ssp585	2088	Italy	21280606.718250003	19.94134802123303	3334545.681509868	1667272.840754934	5001818.522264673	10657207.99810488	7836182.351548488	13478233.644663507	5008147051.200499	3401625142.021448	6614668960.379603
Rome	ssp585	2089	Italy	21280606.718250003	19.99633827760554	3373285.025275392	1686642.512637696	5059927.537912996	10781018.940779492	7927219.809397473	13634818.07216371	5066329589.025836	3441143786.6358933	6691515391.41588
Rome	ssp585	2090	Italy	21280606.718250003	20.05677304505324	3415214.0103634847	1707607.0051817424	5122821.015545117	10915023.977121046	8025752.924354543	13804295.029889865	5129302642.354571	3483916237.0617394	6774689047.647477
Rome	ssp585	2091	Italy	21280606.718250003	20.11800971315314	3457800.120289886	1728900.060144943	5186700.180434763	11051129.184446016	8125830.282681674	13976428.086212471	5193262630.077276	3527359031.3919907	6859166228.762522
Rome	ssp585	2092	Italy	21280606.718250003	20.179664630090294	3500653.2683585766	1750326.6341792883	5250979.902537898	11188087.845673364	8226535.180643244	14149640.51070663	5257623681.816797	3571074235.7431545	6944173127.890456
Rome	ssp585	2093	Italy	21280606.718250003	20.241558901776543	3543610.7308302512	1771805.3654151256	5315416.096245555	11325379.895733532	8327485.217452227	14323274.574016895	5322141403.13588	3614895852.9402814	7029386953.330963
Rome	ssp585	2094	Italy	21280606.718250003	20.303636037234558	3586613.1854924075	1793306.5927462038	5379919.778238277	11462815.740832807	8428540.985907061	14497090.495760536	5386726698.129304	3658763367.4138217	7114690028.845203
Rome	ssp585	2095	Italy	21280606.718250003	20.365919127626096	3629679.412001344	1814839.706000672	5444519.11800255	11600455.400756365	8529746.61820434	14671164.183310673	5451407771.924401	3702695936.602821	7200119607.246111
Rome	ssp585	2096	Italy	21280606.718250003	20.4284045334025	3672838.7428715136	1836419.3714357568	5509258.11430623	11738392.62221517	8631171.045747604	14845614.198684804	5516228678.959658	3746723483.086896	7285733874.83168
Rome	ssp585	2097	Italy	21280606.718250003	20.491081020957537	3716113.167126836	1858056.583563418	5574169.75069046	11876697.682137936	8732865.942748543	15020529.4215261	5581222444.507111	3790868438.236928	7371576450.776291
Rome	ssp585	2098	Italy	21280606.718250003	20.55395215690513	3759518.633232792	1879759.316616396	5639277.949848607	12015421.551809149	8834868.7880989	15195974.315528372	5646413021.52867	3835147071.343023	7457678971.713608
Prague	ssp585	2024	Czech Republic	4677668.97535	10.391986509963925	275100.7963701243	137550.39818506216	412651.1945551578	879222.1451990983	646486.871469822	1111957.4189280325	306149915.5375991	207942626.13970637	404357204.9353248
Prague	ssp585	2025	Czech Republic	4677668.97535	10.431757856503484	278126.0511395339	139063.02556976696	417189.07670924463	888890.8594419213	653596.2201777955	1124185.4987061562	309516614.2326026	210229349.5144412	408803878.9505524
Prague	ssp585	2026	Czech Republic	4677668.97535	10.472085350593382	281227.4768897438	140613.7384448719	421841.2153346296	898803.0161396859	660884.5706908725	1136721.461588614	312968080.9095461	212573648.85415184	413362512.9647942
Prague	ssp585	2027	Czech Republic	4677668.97535	10.512894093074577	284413.7952541898	142206.8976270949	426620.6928812547	908986.4896322256	668372.418847242	1149600.5604175364	316514021.5648075	214982116.6490793	418045926.4804322
Prague	ssp585	2028	Czech Republic	4677668.97535	10.55415825149002	287686.4745573786	143843.2372786893	431529.71183603775	919445.972685406	676063.2152098472	1162828.7301610631	320156070.2447061	217455862.77343065	422856277.71588993
Prague	ssp585	2029	Czech Republic	4677668.97535	10.595802100224136	291041.4202173576	145520.7101086788	436562.13032602	930168.3790146816	683947.3375107611	1176389.4205186544	323889670.2341872	219991792.222911	427787548.2453744
Prague	ssp585	2030	Czech Republic	4677668.97535	10.637578549338487	294460.9391001316	147230.4695500658	441691.408650167	941097.1613639924	691983.2068852588	1190211.1158428509	327695131.4722304	222576531.1476952	432813731.7966504
Prague	ssp585	2031	Czech Republic	4677668.97535	10.67911301636435	297906.7974747358	148953.3987373679	446860.196212074	952110.1247292391	700080.9740655987	1204139.2753930069	331529904.99618614	225181179.51359117	437878630.47867787
Prague	ssp585	2032	Czech Republic	4677668.97535	10.719959664627588	301308.3042529351	150654.15212646755	451962.45637937513	962981.3403923666	708074.5149943695	1217888.1657904903	335315321.20212734	227752303.48569155	442878338.91845965
Prague	ssp585	2033	Czech Republic	4677668.97535	10.760117088832414	304592.0779803826	152296.0389901913	456888.11697054736	973476.2812252876	715791.3832538665	1231161.179196834	338969716.4731253	230234435.6406812	447704997.3054568
Prague	ssp585	2034	Czech Republic	4677668.97535	10.800996117692817	308927.15959201625	154463.57979600813	463390.7393880007	987331.2020560724	725978.8250412134	1248683.579071058	343794074.987389	233511228.24451	454076921.7301703
Prague	ssp585	2035	Czech Republic	4677668.97535	10.842449844519257	313707.8468940583	156853.92344702914	470561.7703410548	1002610.278673386	737213.4402009984	1268007.1171458964	349114332.2641495	237124844.36432832	461103820.1638676
Prague	ssp585	2036	Czech Republic	4677668.97535	10.88333625502511	318739.06583987793	159369.53291993897	478108.5987597896	1018690.054424231	749036.8047236811	1288343.3041249064	354713397.31825817	240927831.8295864	468498962.8068346
Prague	ssp585	2037	Czech Republic	4677668.97535	10.923249073635	323885.12925754074	161942.56462877037	485827.6938862823	1035136.8731070814	761130.0537551905	1309143.6924591125	360440268.71033305	244817627.69884545	476062909.7217212
Prague	ssp585	2038	Czech Republic	4677668.97535	10.9601381397187	329027.20160245785	164513.60080122892	493540.8024036593	1051570.9363214443	773213.923765748	1329927.9488772613	366162698.5791531	248704406.804216	483620990.35398895
Prague	ssp585	2039	Czech Republic	4677668.97535	10.991415691162365	333901.89637036924	166950.94818518462	500852.84455552674	1067150.4607996847	784669.45647034	1349631.465129149	371587573.42924106	252389081.09467	490786065.7637094
Prague	ssp585	2040	Czech Republic	4677668.97535	11.016996141678831	338311.42127677693	169155.71063838847	507467.1319151354	1081243.3024005606	795031.8400003917	1367454.7648008554	376494777.2449675	255722143.7435799	497267410.74625504
Prague	ssp585	2041	Czech Republic	4677668.97535	11.03889755425022	342182.7027638335	171091.35138191676	513274.0541457188	1093615.9180331966	804129.3514949827	1383102.4845715417	380802989.0565055	258648360.05980352	502957618.05310106
Prague	ssp585	2042	Czech Republic	4677668.97535	11.059989591913588	345629.7505112072	172814.8752556036	518444.6257667847	1104632.682633798	812229.9137013152	1397035.4515664135	384639086.1912201	261253907.4463465	508024264.93598586
Prague	ssp585	2043	Czech Republic	4677668.97535	11.08248283018768	348770.91543477605	174385.45771738802	523156.3731521306	1114671.845729522	819611.6512716865	1409732.0401874792	388134777.1842216	263628244.7509359	512641309.6174062
Prague	ssp585	2044	Czech Republic	4677668.97535	11.108094401047763	351656.86079030123	175828.43039515062	527485.2911854219	1123895.3270857828	826393.6228571794	1421397.031314529	391346443.3752993	265809667.2115126	516883219.5389864
Prague	ssp585	2045	Czech Republic	4677668.97535	11.136453171593002	354307.06250098534	177153.53125049267	531460.5937514479	1132365.3717531313	832621.5968772854	1432109.1466291065	394295758.82835937	267812896.24898043	520778621.4076353
Prague	ssp585	2046	Czech Republic	4677668.97535	11.167892734189612	356979.1502231463	178489.57511157315	535468.7253346917	1140905.3641131576	838901.0030243599	1442909.7252020852	397269430.4470615	269832668.4399475	524706192.4540719
Prague	ssp585	2047	Czech Republic	4677668.97535	11.203064916839	360027.9915687106	180013.9957843553	540041.9873530339	1150649.4610535745	846065.780186437	1455233.1419208434	400662377.8058028	272137220.3876159	529187535.223886
Prague	ssp585	2048	Czech Republic	4677668.97535	11.242007689161298	363665.6523471141	181832.82617355703	545498.4785206427	1162275.4249013586	854614.2830156906	1469936.5667871635	404710601.4196835	274886847.9613903	534534354.87787634
Prague	ssp585	2049	Czech Republic	4677668.97535	11.28598726110153	367987.0637227554	183993.5318613777	551980.5955841074	1176086.6556579166	864769.5997484458	1487403.7115675022	409519746.8133465	278153307.5352546	540886186.0913303
Prague	ssp585	2050	Czech Republic	4677668.97535	11.335523871699785	372903.9126526236	186451.9563263118	559355.8689788971	1191800.904837777	876324.1947336362	1507277.6149420177	414991533.5346183	281869845.2272569	548113221.8418791
Prague	ssp585	2051	Czech Republic	4677668.97535	11.388954991844772	378181.0115211296	189090.5057605648	567271.51728167	1208666.5128215237	888725.3770746491	1528607.648568558	420864229.6307169	285858687.9045455	555869771.3568023
Prague	ssp585	2052	Czech Republic	4677668.97535	11.4436589299948	383659.40397492587	191829.70198746293	575489.1059623546	1226175.4551038456	901599.5993410392	1550751.3108667752	426960938.2158631	289999683.9645209	563922192.4671171
Prague	ssp585	2053	Czech Republic	4677668.97535	11.498575560442958	389316.6894214222	194658.3447107111	583975.034132104	1244256.1393908372	914894.2201403136	1573618.0586415136	433256730.4653573	294275901.2931784	572237559.63744
Prague	ssp585	2054	Czech Republic	4677668.97535	11.553664797717978	395151.0745037808	197575.5372518904	592726.6117556331	1262902.834114047	928605.0250838358	1597200.6431443947	439749610.6160004	298685984.3316252	580813236.9002639
Prague	ssp585	2055	Czech Republic	4677668.97535	11.608888648641932	401258.48844733904	200629.24422366952	601887.732670979	1282422.1290776692	942957.4478512176	1621886.8103042687	446546334.8990464	303302443.86610746	589790225.9318833
Prague	ssp585	2056	Czech Republic	4677668.97535	11.662696750920157	407590.5810125687	203795.2905062844	611385.8715188265	1302659.4969161514	957837.8653795074	1647481.1284529194	453593096.0484135	308088733.01665306	599097459.0800649
Prague	ssp585	2057	Czech Republic	4677668.97535	11.715121619430567	414005.9982701837	207002.99913509184	621008.997405246	1323163.1704714792	972914.095934899	1673412.2450082074	460732586.291526	312938005.4649062	608527167.1180379
Prague	ssp585	2058	Czech Republic	4677668.97535	11.76732785980781	420517.9080151987	210258.95400759936	630776.8620227684	1343975.2340165526	988217.0838356912	1699733.384197558	467979459.6002537	317860214.4567745	618098704.7436314
Prague	ssp585	2059	Czech Republic	4677668.97535	11.819255292795718	427035.9670581502	213517.9835290751	640553.9505871956	1364806.95071783	1003534.5225866192	1726079.3788491674	475233176.2444744	322787071.56736183	627679280.9214872
Prague	ssp585	2060	Czech Republic	4677668.97535	11.87064039935312	433453.5091962329	216726.75459811644	650180.2637943161	1385317.4153911276	1018615.7466111068	1752019.0841712786	482375031.1916648	327637950.165908	637112112.2173173
Prague	ssp585	2061	Czech Republic	4677668.97535	11.920718745402528	439697.0625157693	219848.53125788464	659545.5937736245	1405271.8118003728	1033288.0969120226	1777255.5266888645	489323260.15592873	332357314.4528825	646289205.8588645
Prague	ssp585	2062	Czech Republic	4677668.97535	11.968932816802388	445774.3116923725	222887.15584618624	668661.4675385335	1424694.7001687947	1047569.6324770532	1801819.7678607188	496086415.1400943	336950973.1051399	655221857.1749516
Prague	ssp585	2063	Czech Republic	4677668.97535	12.01502766827184	451755.3811958966	225877.6905979483	677633.0717938247	1443810.1983020778	1061625.1458103429	1825995.2507939516	502742535.1786004	341471931.66322684	664013138.6938701
Prague	ssp585	2064	Czech Republic	4677668.97535	12.060087270151753	457762.0984962464	228881.0492481232	686643.1477443444	1463007.6667939862	1075740.93146615	1850274.4021219525	509427197.7401871	346012276.82541764	672842118.6548693
Prague	ssp585	2065	Czech Republic	4677668.97535	12.104283100248637	463932.7471206178	231966.3735603089	695899.1206808964	1482729.059797477	1090241.9557334292	1875216.1638616617	516294293.65590537	350676534.06082475	681912053.2508825
Prague	ssp585	2066	Czech Republic	4677668.97535	12.14843831030735	470410.5507546748	235205.2753773374	705615.8261319856	1503432.1202119149	1105464.7942734624	1901399.44615052	523503211.4838565	355572962.9954419	691433459.972162
Prague	ssp585	2067	Czech Republic	4677668.97535	12.193527089494342	477281.9249385896	238640.9624692948	715922.8874078473	1525393.0321037008	1121612.523605651	1929173.5406018847	531150120.0126129	360766883.2306607	701533356.7944645
Prague	ssp585	2068	Czech Republic	4677668.97535	12.238322971923802	484304.57615238486	242152.28807619243	726456.8642285501	1547837.4253830109	1138115.7539580758	1957559.0968080645	538965379.3805398	366075150.4371823	711855608.32379
Prague	ssp585	2069	Czech Republic	4677668.97535	12.281621625872743	491202.0517130386	245601.0258565193	736803.0775695379	1569881.7572748617	1154324.821525612	1985438.6930242367	546641335.2053844	371288800.1275605	721993870.2831022
Prague	ssp585	2070	Czech Republic	4677668.97535	12.323147816244786	497861.1997479581	248930.59987397905	746791.7996219064	1591164.3943944457	1169973.819407673	2012354.9693813848	554052064.7828348	376322303.296234	731781826.2693468
Prague	ssp585	2071	Czech Republic	4677668.97535	12.36415510363448	504377.4540350574	252188.7270175287	756566.1810525552	1611990.3430960104	1185287.0169823582	2038693.669209848	561303772.9783115	381247796.2316656	741359749.7248342
Prague	ssp585	2072	Czech Republic	4677668.97535	12.405567452589969	510895.6080322219	255447.80401611092	766343.4120483024	1632822.3632709645	1200604.6788756798	2065040.0476663387	568557595.2937018	386174725.11604494	750940465.471228
Prague	ssp585	2073	Czech Republic	4677668.97535	12.44823105092435	517617.6402642033	258808.82013210165	776426.4603962624	1654305.9782843504	1216401.454620814	2092210.5019479704	576038306.4628836	391255761.06271845	760820851.8629563
Prague	ssp585	2074	Czech Republic	4677668.97535	12.493704565978966	524772.2190474051	262386.10952370253	787158.328571091	1677172.012075517	1233214.714761376	2121129.309389739	584000383.3419414	396663749.41000366	771337017.273787
Prague	ssp585	2075	Czech Republic	4677668.97535	12.542979854743098	532250.0142774481	266125.00713872403	798375.0214161556	1701071.0456306797	1250787.533551995	2151354.5577095724	592322156.336764	402316049.9427253	782328262.7306869
Prague	ssp585	2076	Czech Republic	4677668.97535	12.59532999230708	539823.875037402	269911.937518701	809735.8125560526	1725277.1046195186	1268586.106337865	2181968.102901307	600750837.2513428	408040964.291272	793460710.2112883
Prague	ssp585	2077	Czech Republic	4677668.97535	12.649322720742257	547304.9030323812	273652.4515161906	820957.3545485432	1749186.4700914903	1286166.522126064	2212206.418057011	609076207.8755665	413695708.39971495	804456707.3512837
Prague	ssp585	2078	Czech Republic	4677668.97535	12.704791724308478	554697.5124507371	277348.75622536853	832046.2686760841	1772813.249792566	1303539.1542592102	2242087.345326041	617303180.6029892	419283618.855676	815322742.3502135
Prague	ssp585	2079	Czech Republic	4677668.97535	12.761518108235313	562147.2596726615	281073.6298363308	843220.889508968	1796622.6419138075	1321046.0602307213	2272199.223597036	625593739.9647205	424914718.5174853	826272761.4118651
Prague	ssp585	2080	Czech Republic	4677668.97535	12.820032826984365	569798.11474074	284899.05737037	854697.1721110838	1821074.7747113812	1339025.5696407063	2303123.97978219	634108105.1130186	430697831.16587335	837518379.0600607
Prague	ssp585	2081	Czech Republic	4677668.97535	12.880856399349996	577662.8370253118	288831.4185126559	866494.2555379408	1846210.4271328817	1357507.667009456	2334913.1872564373	642860475.4984148	436642601.3275452	849078349.6691803
Prague	ssp585	2082	Czech Republic	4677668.97535	12.943498390754844	585846.5606994518	292923.2803497259	878769.8410491475	1872365.607995429	1376739.417643682	2367991.7983473074	651967851.2118956	442828497.6057669	861107204.8179188
Prague	ssp585	2083	Czech Republic	4677668.97535	13.007085994227037	594505.4168537274	297252.7084268637	891758.1252805599	1900039.3122644837	1397087.729606226	2402990.894922884	661603985.0045323	449373536.0492876	873834433.9596666
Prague	ssp585	2084	Czech Republic	4677668.97535	13.070663895550888	603541.5300928294	301770.7650464147	905312.2951392048	1928918.7301766423	1418322.5957181212	2439514.864635328	671659954.8215635	456203734.8048917	887116174.8381133
Prague	ssp585	2085	Czech Republic	4677668.97535	13.133641157366528	612935.0329483893	306467.51647419465	919402.5494225704	1958940.3653030505	1440397.3274286927	2477483.403177516	682113650.8623633	463304076.49133503	900923225.2332642
Prague	ssp585	2086	Czech Republic	4677668.97535	13.196077781239431	622708.7286688798	311354.3643344399	934063.0930032874	1990177.0968257408	1463365.5123718684	2516988.681279772	692990450.0530375	470691797.58128464	915289102.52469
Prague	ssp585	2087	Czech Republic	4677668.97535	13.258489644121491	632901.8626098093	316450.93130490463	949352.793914696	2022754.352900922	1487319.3771330386	2558189.3286690107	704334027.1573367	478396562.7736729	930271491.5409195
Prague	ssp585	2088	Czech Republic	4677668.97535	13.321691953802247	643670.9574299748	321835.4787149874	965506.4361449626	2057172.3799462265	1512626.7499604502	2601718.0099321515	716318570.6887201	486536684.0950221	946100457.2822864
Prague	ssp585	2089	Czech Republic	4677668.97535	13.38610596013628	655056.3074756542	327528.1537378271	982584.4612134964	2093559.9586922373	1539382.3225678117	2647737.59481681	728988922.7954428	495142619.15320826	962835226.4375525
Prague	ssp585	2090	Czech Republic	4677668.97535	13.452070597893597	667458.0730485981	333729.03652429907	1001187.1095728672	2133196.0014632754	1568526.471664202	2697865.531262713	742790407.6794125	504516840.2970133	981063975.0617256
Prague	ssp585	2091	Czech Republic	4677668.97535	13.518617011180377	679994.8290831989	339997.41454159946	1019992.2436247315	2173263.4737498	1597987.8483454916	2748539.0991545143	756742118.6586176	513993097.7542881	999491139.5628484
Prague	ssp585	2092	Czech Republic	4677668.97535	13.58535255570236	692604.7108734298	346302.3554367149	1038907.0663101734	2213564.6559516136	1627621.0705525095	2799508.2413507453	770775208.6967745	523524629.3578959	1018025788.0355992
Prague	ssp585	2093	Czech Republic	4677668.97535	13.65215359466529	705263.2573149687	352631.6286574844	1057894.8859724991	2254021.370378608	1657368.654690185	2850674.0860673543	784862455.8986396	533092945.49836975	1036631966.2988508
Prague	ssp585	2094	Czech Republic	4677668.97535	13.719044989023024	717966.3297373431	358983.1648686716	1076949.494606082	2294620.3898405274	1687220.8748825197	2902019.904798408	798999254.4848557	542694917.8459439	1055303591.123494
Prague	ssp585	2095	Czech Republic	4677668.97535	13.786013792949152	730698.4269495113	365349.2134747557	1096047.6404240606	2335312.1725304173	1717141.3033313556	2953483.041729962	813168353.729627	552318829.3921196	1074017878.0671554
Prague	ssp585	2096	Czech Republic	4677668.97535	13.85301662303818	743451.2647216616	371725.6323608308	1115176.897082611	2376070.2420504345	1747110.4720959049	3005030.0120052923	827360534.407828	561958418.2703667	1092762650.5452816
Prague	ssp585	2097	Czech Republic	4677668.97535	13.920078794736868	756232.0807212614	378116.0403606307	1134348.1210818894	2416917.729985168	1777145.3896949578	3056690.0702757067	841583851.0627811	571619155.2738597	1111548546.8517144
Prague	ssp585	2098	Czech Republic	4677668.97535	13.987232389958733	769038.5936885979	384519.29684429895	1153557.890532894	2457847.3454284137	1807240.6951681864	3108453.9956892384	855835764.9612902	581299316.0484189	1130372213.8738458
Paris	ssp585	2024	France	25722812.46525	12.458081034356953	1933020.0880525229	966510.0440262614	2899530.1320784823	6177932.201416205	4542597.206922875	7813267.195908857	2828426009.54525	1921118714.7769315	3735733304.312512
Paris	ssp585	2025	France	25722812.46525	12.485447482622275	1951782.8848211877	975891.4424105936	2927674.3272319	6237898.099888839	4586689.779329008	7889106.420447296	2855880034.8397784	1939765991.2521656	3771994078.426347
Paris	ssp585	2026	France	25722812.46525	12.513000670977968	1970843.58914866	985421.79457433	2956265.383722929	6298816.110920385	4631482.434499148	7966149.787339843	2883769963.254211	1958709341.1046865	3808830585.403409
Paris	ssp585	2027	France	25722812.46525	12.540714443925449	1990189.6951069627	995094.8475534812	2985284.5426605013	6360646.265563388	4676945.783501341	8044346.747624739	2912077495.915156	1977936335.4047573	3846218656.425224
Paris	ssp585	2028	France	25722812.46525	12.568618339900612	2009832.838639268	1004916.419319634	3014749.257958846	6423425.752292319	4723107.170802213	8123744.333780503	2940819658.719842	1997458538.453904	3884180778.985501
Paris	ssp585	2029	France	25722812.46525	12.596701114765906	2029796.0453281	1014898.02266405	3044694.0679920954	6487228.160869254	4770020.706520777	8204435.615217192	2970030143.071132	2017298834.068903	3922761452.072792
Paris	ssp585	2030	France	25722812.46525	12.624868152151498	2050044.0432321045	1025022.0216160524	3075066.0648481054	6551940.762170597	4817603.501595358	8286278.022745019	2999657338.4980803	2037422167.473812	3961892509.521825
Paris	ssp585	2031	France	25722812.46525	12.652996528073643	2070498.3807433413	1035249.1903716706	3105747.571114974	6617312.824856476	4865671.194746708	8368954.454965334	3029586453.3490887	2057750570.0776129	4001422336.6202183
Paris	ssp585	2032	France	25722812.46525	12.680903875071657	2091014.961220696	1045507.480610348	3136522.441830996	6682883.816062033	4913885.158868484	8451882.473254742	3059606643.106924	2078140832.425041	4041072453.788456
Paris	ssp585	2033	France	25722812.46525	12.708541896567294	2111623.0880812327	1055811.5440406164	3167434.632121811	6748747.389508293	4962314.256990734	8535180.522025064	3089760785.001555	2098622077.515536	4080899492.48721
Paris	ssp585	2034	France	25722812.46525	12.736130322201346	2136402.467165036	1068201.233582518	3204603.7007475216	6827942.285060123	5020545.797837686	8635338.772281788	3126018370.080057	2123248892.928724	4128787847.2310376
Paris	ssp585	2035	France	25722812.46525	12.764141531327132	2162553.4002420586	1081276.7001210293	3243830.1003630417	6911520.667174259	5082000.490568675	8741040.843779081	3164282834.968996	2149238817.8413777	4179326852.096266
Paris	ssp585	2036	France	25722812.46525	12.792388705807552	2189528.7966782777	1094764.3983391388	3284293.195017368	6997734.0341844	5145392.672193793	8850075.396174261	3203753667.8742285	2176048129.9910226	4231459205.757081
Paris	ssp585	2037	France	25722812.46525	12.820967944481673	2217399.165405541	1108699.5827027706	3326098.748108265	7086807.732636726	5210888.038702865	8962727.426569836	3244534038.596204	2203746904.1944566	4285321172.997573
Paris	ssp585	2038	France	25722812.46525	12.849600665037691	2246298.2514394093	1123149.125719705	3369447.37715908	7179169.211601021	5278800.890882475	9079537.532318808	3286819644.9877243	2232468062.015201	4341171227.959874
Paris	ssp585	2039	France	25722812.46525	12.877739850389624	2275381.770723134	1137690.885361567	3413072.656084632	7272120.139231761	5347147.161199174	9197093.11726362	3329375117.069757	2261372517.552336	4397377716.586823
Paris	ssp585	2040	France	25722812.46525	12.905295378580302	2303840.4981716247	1151920.2490858124	3455760.7472573426	7363074.232157165	5414025.170703137	9312123.293610398	3371016383.713281	2289656028.0227976	4452376739.403423
Paris	ssp585	2041	France	25722812.46525	12.93218542426528	2330993.629507258	1165496.814753629	3496490.4442608566	7449855.639905864	5477835.0293419445	9421876.25046905	3410747281.175288	2316641980.779369	4504852581.570788
Paris	ssp585	2042	France	25722812.46525	12.95866989480446	2356633.686453686	1178316.843226843	3534950.5296804337	7531801.261906643	5538089.1631659735	9525513.360646516	3448264223.912528	2342124174.964577	4554404272.86006
Paris	ssp585	2043	France	25722812.46525	12.985082473729944	2380633.6600012183	1190316.8300006092	3570950.4900017832	7608505.177364595	5594489.101002755	9622521.253725665	3483381370.3042407	2365976383.548109	4600786357.06003
Paris	ssp585	2044	France	25722812.46525	13.01221941985476	2403361.2679788647	1201680.6339894324	3605041.901968264	7681142.612461257	5647898.979750174	9714386.24517141	3516636770.9780765	2388564060.364203	4644709481.591607
Paris	ssp585	2045	France	25722812.46525	13.040150301318166	2425172.5705973664	1212586.2852986832	3637758.855895993	7750851.535629938	5699155.540903639	9802547.53035517	3548551418.9475856	2410241073.403544	4686861764.491261
Paris	ssp585	2046	France	25722812.46525	13.069064054293497	2446798.577131095	1223399.2885655474	3670197.8656966	7819968.252511747	5749976.656257984	9889959.848764682	3580194938.712697	2431733931.203978	4728655946.221041
Paris	ssp585	2047	France	25722812.46525	13.09940049991446	2469168.77611066	1234584.38805533	3703753.164165925	7891463.408450352	5802546.623859899	9980380.193040028	3612927372.80558	2453966399.54639	4771888346.064396
Paris	ssp585	2048	France	25722812.46525	13.13144349059803	2493294.4957890166	1246647.2478945083	3739941.743683469	7968569.208542394	5859242.065104065	10077896.351979872	3648228512.953604	2477943580.056843	4818513445.850011
Paris	ssp585	2049	France	25722812.46525	13.165747478522038	2520003.9003717024	1260001.9501858512	3780005.850557501	8053932.465588604	5922009.165873352	10185855.765303064	3687310142.310692	2504488538.032944	4870131746.588086
Paris	ssp585	2050	France	25722812.46525	13.20225470086472	2549198.4207137222	1274599.2103568611	3823797.6310705706	8147238.152601763	5990616.288677096	10303860.016525576	3730028032.922359	2533503311.2081923	4926552754.636191
Paris	ssp585	2051	France	25722812.46525	13.239697707619928	2579721.405814347	1289860.7029071734	3869582.1087215138	8244789.612983288	6062345.3036635965	10427233.922302349	3774689754.4849706	2563838369.943515	4985541139.026057
Paris	ssp585	2052	France	25722812.46525	13.277081649924028	2611039.172770949	1305519.5863854748	3916558.759156373	8344881.196176589	6135942.056011541	10553820.33634087	3820514413.6120863	2594963317.1580577	5046065510.065758
Paris	ssp585	2053	France	25722812.46525	13.314706781825606	2643430.3146619024	1321715.1573309512	3965145.4719928	8448403.28566022	6212061.239455318	10684745.33186406	3867909652.1663046	2627155030.6660576	5108664273.666205
Paris	ssp585	2054	France	25722812.46525	13.352768047616705	2676932.6901292293	1338466.345064615	4015399.0351938256	8555476.877653759	6290791.821803605	10820161.93350314	3916930865.519957	2660451136.018283	5173410595.021296
Paris	ssp585	2055	France	25722812.46525	13.392264167398787	2712303.352664481	1356151.6763322405	4068455.0289966576	8668521.515116367	6373912.878761355	10963130.1514705	3968685786.489404	2695604025.618565	5241767547.359853
Paris	ssp585	2056	France	25722812.46525	13.433635581938129	2750058.431579605	1375029.2157898026	4125087.647369364	8789186.747329118	6462637.31421191	11115736.18044543	4023929623.765595	2733126651.0325804	5314732596.498244
Paris	ssp585	2057	France	25722812.46525	13.476802803303476	2790028.207537089	1395014.1037685447	4185042.311305576	8916930.151289208	6556566.287711998	11277294.014865568	4082414041.2905593	2772850337.864358	5391977744.716397
Paris	ssp585	2058	France	25722812.46525	13.521503438638156	2831545.360795319	1415772.6803976595	4247318.041192933	9049618.973102491	6654131.5978688365	11445106.348335365	4143162606.1107774	2814111874.980096	5472213337.241109
Paris	ssp585	2059	France	25722812.46525	13.566683199521377	2873290.256353236	1436645.128176618	4309935.3845298095	9183035.65930558	6752232.102429948	11613839.216180412	4204244407.118183	2855599752.213432	5552889062.022562
Paris	ssp585	2060	France	25722812.46525	13.611089570758526	2914367.018091808	1457183.509045904	4371550.527137686	9314316.989822123	6848762.492515632	11779871.487127729	4264348584.000464	2896423609.2473927	5632273558.753129
Paris	ssp585	2061	France	25722812.46525	13.653612454605817	2953994.660404314	1476997.330202157	4430991.990606428	9440966.934652798	6941887.451950037	11940046.417354971	4322332386.086299	2935807268.9101133	5708857503.262136
Paris	ssp585	2062	France	25722812.46525	13.693921600835711	2991935.593153099	1495967.7965765495	4487903.389729624	9562226.155718116	7031048.643909618	12093403.667525703	4377848167.6740885	2973514603.8779755	5782181731.470025
Paris	ssp585	2063	France	25722812.46525	13.731816037951544	3028075.72992256	1514037.86496128	4542113.594883787	9677730.032833489	7115977.965317827	12239482.100347778	4430728995.689812	3009432230.15176	5852025761.227631
Paris	ssp585	2064	France	25722812.46525	13.768452089836009	3063185.4809243903	1531592.7404621951	4594778.221386376	9789940.797035214	7198485.880171937	12381395.713897277	4482102146.717067	3044325814.619728	5919878478.813783
Paris	ssp585	2065	France	25722812.46525	13.80480709555986	3098161.1390027557	1549080.5695013776	4647241.70850402	9901723.000253938	7280678.676656359	12522767.323849829	4533279090.827339	3079086131.7583456	5987472049.895781
Paris	ssp585	2066	France	25722812.46525	13.84169852545796	3133510.4413100034	1566755.2206550017	4700265.661964959	10014699.370428408	7363749.53707822	12665649.203776509	4585002757.168391	3114217792.643045	6055787721.693342
Paris	ssp585	2067	France	25722812.46525	13.879616847027595	3169732.5140213715	1584866.2570106855	4754598.771032106	10130465.114814036	7448871.407950282	12812058.821675414	4638003475.169059	3150216850.389053	6125790099.948837
Paris	ssp585	2068	France	25722812.46525	13.917433063120152	3206143.9063813053	1603071.953190653	4809215.85957198	10246835.92479638	7534438.179995984	12959233.669594672	4691281208.71739	3186404062.1651845	6196158355.269189
Paris	ssp585	2069	France	25722812.46525	13.954103572439475	3242045.191188384	1621022.595594192	4863067.786782529	10361576.43103965	7618806.199292598	13104346.662784632	4743812544.709214	3222084307.05941	6265540782.358472
Paris	ssp585	2070	France	25722812.46525	13.98953177673149	3277093.9807744822	1638546.9903872411	4915640.971161624	10473592.362556918	7701170.854819919	13246013.870291706	4795096496.014797	3256917305.4438486	6333275686.585308
Paris	ssp585	2071	France	25722812.46525	14.024929447858629	3311970.896975807	1655985.4484879037	4967956.345463625	10585058.986736529	7783131.607893031	13386986.365577549	4846128959.425989	3291579488.6473293	6400678430.2041855
Paris	ssp585	2072	France	25722812.46525	14.061214227152098	3347507.4941164874	1673753.7470582435	5021261.241174645	10698633.951198298	7866642.61117362	13530625.291220268	4898126678.5727215	3326897291.2136006	6469356065.931341
Paris	ssp585	2073	France	25722812.46525	14.099435492777896	3384974.201562556	1692487.100781278	5077461.302343724	10818377.548196068	7954689.373671874	13682065.722717317	4952948566.088285	3364133320.627158	6541763811.548905
Paris	ssp585	2074	France	25722812.46525	14.140155344817066	3425153.738953966	1712576.869476983	5137730.608430834	10946791.349699046	8049111.286541681	13844471.412853427	5011739909.909167	3404065477.416836	6619414342.400987
Paris	ssp585	2075	France	25722812.46525	14.183707870747051	3467573.445418684	1733786.7227093417	5201360.168127906	11082364.73156028	8148797.596733764	14015931.866383804	5073809105.063234	3446224010.827013	6701394199.298941
Paris	ssp585	2076	France	25722812.46525	14.229390486368224	3511303.909034908	1755651.954517454	5266955.863552249	11222127.29327766	8251564.186231893	14192690.400320554	5137796221.113409	3489685231.2138166	6785907211.0124855
Paris	ssp585	2077	France	25722812.46525	14.275749485365903	3555356.6776705664	1777678.3388352832	5333035.016505733	11362919.94183711	8355088.192525674	14370751.691145858	5202254939.039623	3533466772.226638	6871043105.852103
Paris	ssp585	2078	France	25722812.46525	14.321993953066984	3599442.892769138	1799721.446384569	5399164.339153615	11503819.485292	8458690.798007268	14548948.172574244	5266762596.367063	3577281553.7765045	6956243638.957133
Paris	ssp585	2079	France	25722812.46525	14.368293075457364	3643575.530409813	1821787.7652049067	5465363.295614613	11644867.395191424	8562402.49646283	14727332.293917743	5331338179.902907	3621142472.050408	7041533887.754989
Paris	ssp585	2080	France	25722812.46525	14.415901296215832	3688257.9773589135	1844128.9886794568	5532386.96603827	11787672.495640775	8667406.24679325	14907938.744485991	5396718253.241022	3665549814.5226793	7127886691.95896
Paris	ssp585	2081	France	25722812.46525	14.465306286901544	3733613.1552673904	1866806.5776336952	5600419.732901071	11932627.644236377	8773990.914878283	15091264.37359208	5463082677.313416	3710625746.030353	7215539608.596049
Paris	ssp585	2082	France	25722812.46525	14.516182985656698	3779432.9177115774	1889716.4588557887	5669149.376567414	12079067.60500782	8881667.356622262	15276467.853391502	5530126888.932975	3756163401.682452	7304090376.183067
Paris	ssp585	2083	France	25722812.46525	14.567748496440906	3825438.591316466	1912719.295658233	5738157.886974621	12226101.737848615	8989780.68959345	15462422.78610218	5597443128.745809	3801885823.862272	7393000433.628956
Paris	ssp585	2084	France	25722812.46525	14.618915022657982	3871312.094275577	1935656.0471377885	5806968.1414132975	12372713.453305526	9097583.421547424	15647843.48506256	5664565974.349037	3847476889.1552	7481655059.54239
Paris	ssp585	2085	France	25722812.46525	14.668617910132406	3917145.39916201	1958572.699581005	5875718.098743011	12519196.695722591	9205291.688030625	15833101.703413513	5731630001.487454	3893028003.870323	7570231999.104131
Paris	ssp585	2086	France	25722812.46525	14.716689481923824	3962775.671179817	1981387.8355899083	5944163.506769627	12665031.045091167	9312522.82727222	16017539.262909451	5798396947.674462	3938377335.765733	7658416559.582844
Paris	ssp585	2087	France	25722812.46525	14.764094247889613	4008712.875650716	2004356.437825358	6013069.313475965	12811846.35057998	9420475.257778876	16203217.44338077	5865613002.3519125	3984031710.3679104	7747194294.335566
Paris	ssp585	2088	France	25722812.46525	14.8121810800877	4056095.386152855	2028047.693076428	6084143.079229248	12963280.854144892	9531824.157459017	16394737.550830526	5934943852.005283	4031122492.425176	7838765211.585123
Paris	ssp585	2089	France	25722812.46525	14.86218958238025	4105827.2911875914	2052913.6455937952	6158740.936781363	13122224.0226359	9648694.134290723	16595753.91098077	6007712373.436556	4080548204.0741615	7934876542.798603
Paris	ssp585	2090	France	25722812.46525	14.913961029658887	4159441.065620672	2079720.532810336	6239161.598430974	13293573.645723889	9774686.50420854	16812460.78723947	6086160908.458764	4133831884.91626	8038489932.000955
Paris	ssp585	2091	France	25722812.46525	14.966944649220858	4213906.038467444	2106953.019233722	6320859.057701303	13467643.69894232	9902679.19039881	17032608.207486358	6165854930.658146	4187961523.445443	8143748337.870607
Paris	ssp585	2092	France	25722812.46525	15.020052208065676	4268694.958913793	2134347.4794568964	6403042.438370529	13642749.088687696	10031433.153447542	17254065.02392909	6246022958.182877	4242413115.06752	8249632801.297812
Paris	ssp585	2093	France	25722812.46525	15.072935745588044	4323604.734839743	2161802.3674198715	6485407.102259736	13818240.732548105	10160471.1268739	17476010.33822208	6326367823.384513	4296984818.076124	8355750828.692549
Paris	ssp585	2094	France	25722812.46525	15.125561908559057	4378585.217839872	2189292.608919936	6567877.826760932	13993958.356216747	10289675.261924664	17698241.45050955	6406816148.312616	4351626792.824577	8462005503.799808
Paris	ssp585	2095	France	25722812.46525	15.178035464389971	4433653.244974308	2216826.622487154	6650479.867461183	14169955.770937912	10419085.12568919	17920826.41618538	6487392569.221219	4406355772.708168	8568429365.733521
Paris	ssp585	2096	France	25722812.46525	15.230482771932104	4488887.749390537	2244443.8746952685	6733331.624084688	14346485.247051632	10548886.211067336	18144084.28303326	6568212582.360191	4461250204.891825	8675174959.82659
Paris	ssp585	2097	France	25722812.46525	15.283060928060411	4544415.286668262	2272207.643334131	6816622.930001987	14523951.256190566	10679375.923668494	18368526.588716585	6649461365.8830185	4516435865.770144	8782486865.997255
Paris	ssp585	2098	France	25722812.46525	15.33592431521689	4600314.710737738	2300157.355368869	6900472.066107279	14702605.81552061	10810739.57023691	18594472.060808964	6731254300.131842	4571991123.778724	8890517476.48213
Oslo	ssp585	2024	Norway	2265279.93225	5.2292825242227705	111264.78155113634	55632.39077556817	166897.1723267208	355602.24183749483	261472.23664526592	449732.2470297128	220021439.2428949	149442588.61830807	290600289.8675204
Oslo	ssp585	2025	Norway	2265279.93225	5.276830248542936	114281.35549135598	57140.67774567799	171422.03323702345	365243.2121504075	268561.18540475424	461925.2388961779	225986587.6991897	153494226.6307921	298478948.76769936
Oslo	ssp585	2026	Norway	2265279.93225	5.324645755280913	117300.79104559544	58650.39552279772	175951.18656839404	374893.3281817781	275656.858957182	474129.7974063697	231957394.87720948	157549708.150657	306365081.6037946
Oslo	ssp585	2027	Norway	2265279.93225	5.372768486422327	120330.99113087992	60165.49556543997	180496.48669630592	384577.84765429806	282777.8291576025	486377.8661510585	237949488.4638603	161619647.78887874	314279329.1389461
Oslo	ssp585	2028	Norway	2265279.93225	5.421259662233676	123378.31951897754	61689.15975948877	185067.479278456	394317.1091826575	289939.05086961814	498695.1674956769	243975452.5510705	165712592.89099097	322238312.2111836
Oslo	ssp585	2029	Norway	2265279.93225	5.470050756427115	126440.31391316163	63220.15695658082	189660.4708697295	404103.2432664833	297134.73769596306	511071.748836975	250030418.0502225	169825236.28293073	330235599.81752044
Oslo	ssp585	2030	Norway	2265279.93225	5.518895609886482	129505.57316082128	64752.78658041063	194258.35974123416	413899.8118220264	304338.0969279729	523461.5267160672	256091839.6601933	173942264.783519	338241414.53691083
Oslo	ssp585	2031	Norway	2265279.93225	5.5674675753797365	132556.8045703347	66278.40228516735	198835.2068555001	423651.5474068305	311508.4907403257	535794.6040733176	262125521.8085364	178040452.13403708	346210591.4830762
Oslo	ssp585	2032	Norway	2265279.93225	5.615187537945265	135554.40740453222	67777.20370226611	203331.6111067953	433231.88606492593	318552.8574006873	547910.9147291376	268053155.69829133	182066609.56630737	354039701.83031327
Oslo	ssp585	2033	Norway	2265279.93225	5.661236315898786	138423.1968588189	69211.59842940945	207634.79528822773	442400.53716082737	325294.5126182682	559506.5617033754	273726066.5315111	185919754.43634343	361532378.6267172
Oslo	ssp585	2034	Norway	2265279.93225	5.703255230893723	140976.005103803	70488.0025519015	211464.0076557004	450559.3123117912	331293.61199397914	569825.0126295951	278774137.77509755	189348496.8205715	368199778.7296594
Oslo	ssp585	2035	Norway	2265279.93225	5.742326511897214	143266.21439484597	71633.10719742299	214899.32159226757	457878.8212059702	336675.60382792185	579082.0385839987	283302930.6002696	192424535.79858547	374181325.4019862
Oslo	ssp585	2036	Norway	2265279.93225	5.779305715940477	145371.4501343705	72685.72506718525	218057.17520155016	464607.1546294909	341622.9078158091	587591.401443146	287465945.9848141	195252132.04404357	379679759.9256269
Oslo	ssp585	2037	Norway	2265279.93225	5.815022558750615	147347.06163329483	73673.53081664741	221020.59244993964	470921.20898005005	346265.5948382813	595576.8231218093	291372634.8698211	197905626.6394369	384839643.10024273
Oslo	ssp585	2038	Norway	2265279.93225	5.848428846380304	149191.70972922564	74595.85486461282	223787.5645938303	476816.7042946429	350600.51786371355	603032.8907255398	295020349.11780465	200383220.92131227	389657477.31433153
Oslo	ssp585	2039	Norway	2265279.93225	5.878563790364073	150929.33827543343	75464.66913771672	226394.0074131486	482370.1651283293	354683.9449473101	610056.385309327	298456436.6944499	202717074.4945868	394195798.8943636
Oslo	ssp585	2040	Norway	2265279.93225	5.905909003377584	152636.00094073184	76318.00047036592	228954.001411096	487824.6590066175	358694.6022107604	616954.7158024606	301831290.54026455	205009336.997102	398653244.0834635
Oslo	ssp585	2041	Norway	2265279.93225	5.929820783087248	154237.3093203077	77118.65466015384	231355.96398045917	492942.4405877444	362457.6769027624	623427.2042727103	304997810.70445526	207160095.44990107	402835525.9590474
Oslo	ssp585	2042	Norway	2265279.93225	5.950458012347317	155686.92044241258	77843.46022120629	233530.38066361667	497575.3977339911	365864.2630397084	629286.5324282565	307864355.9039484	209107105.41619173	406621606.3917428
Oslo	ssp585	2043	Norway	2265279.93225	5.969451620970588	157020.68926773124	78510.34463386562	235531.03390159397	501838.1228997079	368998.6197792066	634677.6260201941	310501827.81979364	210898524.61546785	410105131.0241596
Oslo	ssp585	2044	Norway	2265279.93225	5.989800025895929	158396.84970101193	79198.42485050597	237595.27455151625	506236.33164447616	372232.59679741785	640240.0664915188	313223127.3625482	212746881.07324785	413699373.65188575
Oslo	ssp585	2045	Norway	2265279.93225	6.0135505610534965	159968.692629474	79984.346314737	239953.0389442088	511259.9416438408	375926.4276793032	646593.4556083599	316331380.8328973	214858063.721126	417804697.9447061
Oslo	ssp585	2046	Norway	2265279.93225	6.0412238335258674	161831.39548888805	80915.69774444403	242747.0932333298	517213.13998252735	380303.7793989258	654122.5005661105	320014797.6184838	217359907.82001123	422669687.41699445
Oslo	ssp585	2047	Norway	2265279.93225	6.073925023841436	164078.7458468076	82039.3729234038	246118.1187702093	524395.671726439	385585.0527400369	663206.2907128223	324458838.7008387	220378381.86307865	428539295.5386369
Oslo	ssp585	2048	Norway	2265279.93225	6.111278852630296	166694.31841740874	83347.15920870437	250041.4776261125	532755.0416620817	391731.6482809519	673778.4350431939	329631023.76609725	223891424.62665927	435370622.9055727
Oslo	ssp585	2049	Norway	2265279.93225	6.152612017751478	169617.00727333454	84808.50363666727	254425.51090999972	542095.9552456213	398599.96709237696	685591.9433988438	335410518.40559953	227816963.16874224	443004073.64249015
Oslo	ssp585	2050	Norway	2265279.93225	6.196016248302222	172672.89935781976	86336.44967890988	259009.34903672757	551862.5863476364	405781.3134909154	697943.859204333	341453416.843232	231921410.39163592	450985423.2948698
Oslo	ssp585	2051	Norway	2265279.93225	6.239368250948946	175714.16659984877	87857.08329992439	263571.24989977106	561582.4764531552	412928.2915096836	710236.6613966103	347467395.26825744	236006214.61263365	458928575.9239142
Oslo	ssp585	2052	Norway	2265279.93225	6.28258780098925	178713.73006901247	89356.86503450623	268070.59510351816	571169.0813006086	419977.2656622184	722360.896938978	353398906.23143244	240035005.424135	466762807.0387654
Oslo	ssp585	2053	Norway	2265279.93225	6.327842015872759	181763.43445838743	90881.71722919372	272645.1516875764	580915.9365290449	427144.0709772452	734687.8020808205	359429568.7614879	244131141.79464465	474727995.7283694
Oslo	ssp585	2054	Norway	2265279.93225	6.375592427886469	184921.7470678436	92460.87353392178	277382.62060176075	591009.9036288669	434566.1056094714	747453.7016482459	365674999.491899	248373152.65776703	482976846.32606655
Oslo	ssp585	2055	Norway	2265279.93225	6.423958263081007	188096.4875861502	94048.2437930751	282144.731379222	601156.3743253747	442026.74582749006	760286.0028232377	371952915.7230951	252637228.26761428	491268603.1786141
Oslo	ssp585	2056	Norway	2265279.93225	6.471353662619328	191214.72169792783	95607.36084896392	286822.08254689147	611122.2505466226	449354.5959901724	772889.9051030457	378119092.90517807	256825408.67012376	499412777.1402659
Oslo	ssp585	2057	Norway	2265279.93225	6.5183166193717215	194313.4688837796	97156.73444188978	291470.2033256673	621025.8465526006	456636.65187692497	785415.0412282699	384246735.5084912	260987415.681432	507506055.3355887
Oslo	ssp585	2058	Norway	2265279.93225	6.565403161047444	197425.72168159403	98712.86084079702	296138.5825223856	630972.6064944159	463950.4459517804	797994.7670370201	390401084.8930517	265167562.4273769	515634607.35876215
Oslo	ssp585	2059	Norway	2265279.93225	6.611643354429422	200493.4934220816	100246.7467110408	300740.2401331201	640777.2049770145	471159.70954193134	810394.7004120906	396467474.8522193	269287965.5216701	523646984.1828104
Oslo	ssp585	2060	Norway	2265279.93225	6.656515736510476	203495.7689817343	101747.88449086716	305243.653472608	650372.4776656837	478215.057107129	822529.8982242193	402404348.8606008	273320399.01163405	531488298.7096104
Oslo	ssp585	2061	Norway	2265279.93225	6.699882472950755	206399.98165900813	103199.99082950408	309599.97248850955	659654.3413822323	485039.956898701	834268.725865735	408147307.6316734	277221121.7231505	539073493.5402236
Oslo	ssp585	2062	Norway	2265279.93225	6.74231329548326	209236.17906590592	104618.08953295296	313854.2685988524	668718.8282946696	491705.0208049055	845732.6357844156	413755769.05802953	281030491.3764265	546481046.7396748
Oslo	ssp585	2063	Norway	2265279.93225	6.783013876101025	211969.24530659104	105984.62265329552	317953.86795988394	677453.7079999008	498127.7264705272	856779.6895292648	419160292.92838776	284701342.90895617	553619242.9478552
Oslo	ssp585	2064	Norway	2265279.93225	6.821988190892026	214586.9295282612	107293.4647641306	321880.3942923916	685819.8267723756	504279.2843914556	867360.369153262	424336653.6950802	288217221.8853803	560456085.5048122
Oslo	ssp585	2065	Norway	2265279.93225	6.859822400379229	217092.37886030157	108546.18943015076	325638.5682904515	693827.2428375697	510167.0903217522	877487.3953533721	429291074.6744785	291582355.29607826	566999794.0529095
Oslo	ssp585	2066	Norway	2265279.93225	6.89749549542336	219549.5749321253	109774.78746606268	329324.3623981857	701680.4414831172	515941.5010905367	887419.3818756749	434150076.8554686	294882678.51243293	573417475.1985418
Oslo	ssp585	2067	Norway	2265279.93225	6.935826020742969	222025.88838830957	111012.94419415476	333038.8325824621	709594.7392890789	521760.83771256544	897428.6408655733	439046882.8622793	298208678.7792142	579885086.9453816
Oslo	ssp585	2068	Norway	2265279.93225	6.973708849485317	224489.75188944256	112244.87594472128	336734.6278341621	717469.2470387007	527550.9169402297	907387.5771371524	443919069.6051089	301517957.1912893	586320182.0189674
Oslo	ssp585	2069	Norway	2265279.93225	7.010064283402807	226890.84851234592	113445.42425617296	340336.2727685169	725143.1518455002	533193.4940040521	917092.809686928	448667137.4785866	304742931.7955339	592591343.1616778
Oslo	ssp585	2070	Norway	2265279.93225	7.046022371078639	229252.5248414908	114626.2624207454	343878.787262234	732691.0693934456	538743.4333775426	926638.7054093308	453337253.37438375	307914959.989772	598759546.7590338
Oslo	ssp585	2071	Norway	2265279.93225	7.083237366337547	231662.75242248693	115831.37621124346	347494.1286337289	740394.1567423117	544407.4681928856	936380.8452917194	458103377.3345527	311152198.6185799	605054556.0505636
Oslo	ssp585	2072	Norway	2265279.93225	7.121845457683346	234190.2326721016	117095.1163360508	351285.3490081489	748471.983620078	550347.0467794796	946596.9204606558	463101363.52951247	314546922.3210675	611655804.7379937
Oslo	ssp585	2073	Norway	2265279.93225	7.1618351086231575	236838.41656321404	118419.20828160702	355257.6248448218	756935.5793360673	556570.2789235908	957300.8797485292	468338036.1134212	318103766.1876356	618572306.0392369
Oslo	ssp585	2074	Norway	2265279.93225	7.204551781852209	239707.5018851109	119853.75094255545	359561.25282766804	766105.1760248633	563312.6294300538	968897.7226196436	474011532.0124318	321957308.4450716	626065755.5798322
Oslo	ssp585	2075	Norway	2265279.93225	7.251067908003053	242870.7264273232	121435.36321366158	364306.0896409832	776214.841661793	570746.2071042602	981683.4762192884	480266675.8838674	326205916.6513573	634327435.1164131
Oslo	ssp585	2076	Norway	2265279.93225	7.3010985994585695	246340.75098819943	123170.37549409972	369511.1264822891	787305.0401583364	578900.7648223069	995709.3154943284	487128503.9254705	330866595.8502688	643390412.000722
Oslo	ssp585	2077	Norway	2265279.93225	7.354100000381107	250088.26960889445	125044.13480444724	375132.4044133316	799282.1096700586	587707.4335809266	1010856.7857591534	494539064.8327057	335899984.4550241	653178145.2104282
Oslo	ssp585	2078	Norway	2265279.93225	7.4094869518410835	254058.2579087681	127029.12895438404	381087.3868631558	811970.1922764558	597036.9060856517	1026903.4784672678	502389550.2004914	341232177.8054025	663546922.5956119
Oslo	ssp585	2079	Norway	2265279.93225	7.46642834990073	258163.245260313	129081.6226301565	387244.8678904767	825089.7318520114	606683.6263617822	1043495.8373422124	510506990.5312908	346745691.8527795	674268289.2098372
Oslo	ssp585	2080	Norway	2265279.93225	7.524188920163092	262369.3786980871	131184.68934904356	393554.0680471298	838532.5343191362	616568.0399405452	1060497.0286977035	518824443.0056872	352395057.8089382	685253828.2024854
Oslo	ssp585	2081	Norway	2265279.93225	7.582059008664812	266604.4283814485	133302.21419072428	399906.6425721763	852067.7531071523	626520.4066964445	1077615.099517848	527199076.1430397	358083261.91795886	696314890.3681618
Oslo	ssp585	2082	Norway	2265279.93225	7.640227068912611	270834.70287475415	135417.35143737707	406252.05431213	865587.7103877573	636461.5517557127	1094713.8690197826	535564266.54232657	363765052.3464502	707363480.7382346
Oslo	ssp585	2083	Norway	2265279.93225	7.698784677286145	275050.7165526002	137525.3582763001	412576.0748288992	879062.0901021527	646369.1838986495	1111754.9963056364	543901256.7771089	369427688.7070645	718374824.8471891
Oslo	ssp585	2084	Norway	2265279.93225	7.757757997587812	279261.8778693279	139630.93893466395	418892.8168039899	892520.9616704134	656265.4129929594	1128776.510347849	552228651.6712828	375083807.7367119	729373495.6058917
Oslo	ssp585	2085	Norway	2265279.93225	7.816457391848103	283475.58999024035	141737.79499512017	425213.38498535845	905987.9856088492	666167.6364771036	1145808.334740576	560561090.673756	380743352.8170376	740378828.5305123
Oslo	ssp585	2086	Norway	2265279.93225	7.874310700667247	287649.2879062839	143824.64395314196	431473.93185942434	919327.1241485254	675975.8265798067	1162678.4217172256	568814403.2642369	386349153.79007655	751279652.7384349
Oslo	ssp585	2087	Norway	2265279.93225	7.931260865308485	291750.014990215	145875.0074951075	437625.02248532174	932433.0479087684	685612.535227046	1179253.5605904742	576923419.0945004	391856945.7624908	761989892.426546
Oslo	ssp585	2088	Norway	2265279.93225	7.987798902269493	295800.21916875464	147900.10958437732	443700.3287531323	945377.5004633856	695130.5150466184	1195624.4858801293	584932527.9982054	397296879.1217773	772568176.8746701
Oslo	ssp585	2089	Norway	2265279.93225	8.043666452584857	299771.3378377419	149885.66891887094	449657.0067566175	958069.1957294703	704462.6439187371	1211675.74754019	592785248.6234988	402630590.6999636	782939906.5470666
Oslo	ssp585	2090	Norway	2265279.93225	8.100403535396717	303732.2468568716	151866.1234284358	455598.370285312	970728.2609546444	713770.7801136897	1227685.7417955294	600617780.0943718	407950589.43495387	793284970.7538377
Oslo	ssp585	2091	Norway	2265279.93225	8.158665242945776	307764.79074369767	153882.39537184883	461647.1861155578	983616.271216908	723247.2582477476	1243985.2841860536	608591966.511868	413366802.8024036	803817130.221346
Oslo	ssp585	2092	Norway	2265279.93225	8.21758242753348	311831.5389340955	155915.76946704774	467747.3084011507	996613.598433399	732804.1164951898	1260423.0803716194	616633790.5051899	418828956.8493537	814438624.1610354
Oslo	ssp585	2093	Norway	2265279.93225	8.27682267551131	315916.4552663789	157958.22763318944	473874.6828995823	1009668.9910313756	742403.6698760499	1276934.312186714	624711541.2371933	424315512.9947396	825107569.4795576
Oslo	ssp585	2094	Norway	2265279.93225	8.336263388258486	320013.2323653107	160006.61618265536	480019.8485479551	1022762.2906396316	752031.0960585097	1293493.4852206043	632812746.1377641	429817999.6407552	835807492.6346016
Oslo	ssp585	2095	Norway	2265279.93225	8.395832735780195	324114.59629248147	162057.29814624073	486171.8944387963	1035870.2497508916	761669.3012874359	1310071.1982143545	640923021.2988452	435326646.97374135	846519395.6238992
Oslo	ssp585	2096	Norway	2265279.93225	8.455485964666861	328216.7972766966	164108.3986383483	492325.1959150848	1048980.884096233	771309.4736001939	1326652.294592297	649034951.7049832	440836418.5794368	857233484.8305514
Oslo	ssp585	2097	Norway	2265279.93225	8.515286032980933	332323.0367988988	166161.5183994494	498484.555198398	1062104.4256093083	780959.136477568	1343249.7147410184	657154868.1508236	446351614.4495277	867958121.8521956
Oslo	ssp585	2098	Norway	2265279.93225	8.57532067242608	336436.4089229695	168218.20446148474	504654.6133844362	1075250.7629180108	790625.5609690415	1359875.96486671	665288889.0175544	451876390.3003937	878701387.7350715
New_York	ssp585	2024	United States	148138773.6714	12.892647466763655	1787047.0564068663	893523.5282034333	2680570.584610872	5711402.392276462	4199560.582555741	7223244.201997424	3083170865.9212146	2094146083.859837	4072195647.982257
New_York	ssp585	2025	United States	148138773.6714	12.930530407629323	1823773.8880461776	911886.9440230888	2735660.832069708	5828781.346195695	4285868.636908723	7371694.055483887	3146535228.3211503	2137184318.569341	4155886138.074072
New_York	ssp585	2026	United States	148138773.6714	12.969285813644236	1862000.142233508	931000.071116754	2793000.213350577	5950952.454580378	4375700.334248826	7526204.574908823	3212486526.470664	2181979647.3884144	4242993405.552744
New_York	ssp585	2027	United States	148138773.6714	13.008857663839056	1901446.2865889424	950723.1432944712	2852169.4298837283	6077022.33193911	4468398.77348454	7685645.890393891	3280542486.5046496	2228204501.081471	4332880471.926839
New_York	ssp585	2028	United States	148138773.6714	13.049137953016713	1941835.7306689096	970917.8653344548	2912753.5960031967	6206106.995218275	4563313.967071402	7848900.0233638	3350225910.246308	2275534757.9125285	4424917062.579029
New_York	ssp585	2029	United States	148138773.6714	13.089993992054897	1982905.806633444	991452.903316722	2974358.709949885	6337366.958000551	4659828.645588186	8014905.270412123	3421083620.01976	2323662611.310022	4518504628.729196
New_York	ssp585	2030	United States	148138773.6714	13.131225875014213	2024293.487265587	1012146.7436327935	3036440.230898151	6469641.985300764	4757089.695073609	8182194.275527367	3492489289.3195844	2372162648.846839	4612815929.79188
New_York	ssp585	2031	United States	148138773.6714	13.17262057558014	2065727.158143646	1032863.579071823	3098590.737215284	6602063.997427124	4854458.821637171	8349669.173216596	3563974305.0395308	2420716579.924454	4707232030.1540575
New_York	ssp585	2032	United States	148138773.6714	13.214017405950178	2107314.8944384903	1053657.4472192451	3160972.341657548	6734978.402625399	4952190.0019300105	8517766.803320378	3635725127.976288	2469451052.128868	4801999203.823098
New_York	ssp585	2033	United States	148138773.6714	13.255956082683367	2151115.187449312	1075557.593724656	3226672.781173745	6874964.139088043	5055120.690505423	8694807.587669954	3711293248.494203	2520778302.7189784	4901808194.268871
New_York	ssp585	2034	United States	148138773.6714	13.3057787603003	2206186.8542741486	1103093.4271370743	3309280.2814110387	7050973.186260225	5184539.107543762	8917407.264976194	3806307735.148763	2585313881.118765	5027301589.178214
New_York	ssp585	2035	United States	148138773.6714	13.358801326216678	2265255.258133247	1132627.6290666235	3397882.887199704	7239755.804993873	5323349.856612694	9156161.753374668	3908217744.301537	2654533024.609077	5161902463.993436
New_York	ssp585	2036	United States	148138773.6714	13.414436031741428	2327251.369897075	1163625.6849485375	3490877.0548454467	7437895.378191144	5469040.719257716	9406750.037123889	4015178892.809273	2727182994.4010468	5303174791.21698
New_York	ssp585	2037	United States	148138773.6714	13.47148831961426	2390656.800450017	1195328.4002250086	3585985.200674828	7640539.1342382515	5618043.481057155	9663034.78741888	4124571522.130969	2801484470.465539	5447658573.795796
New_York	ssp585	2038	United States	148138773.6714	13.528673108534946	2453041.0536714904	1226520.5268357452	3679561.580507009	7839919.207534091	5764646.476127545	9915191.93894012	4232202326.443092	2874589282.736694	5589815370.148916
New_York	ssp585	2039	United States	148138773.6714	13.584160210242814	2511167.9399572345	1255583.9699786173	3766751.909935641	8025692.736103269	5901244.658899067	10150140.81330698	4332487946.612069	2942705111.497783	5722270781.725789
New_York	ssp585	2040	United States	148138773.6714	13.636780477326331	2563650.996267522	1281825.498133761	3845476.4944011145	8193428.58407112	6024579.841228227	10362277.32691328	4423036334.574328	3004207233.922103	5841865435.226047
New_York	ssp585	2041	United States	148138773.6714	13.6865833485967	2611154.977711236	1305577.488855618	3916732.466566719	8345251.308765252	6136214.197621031	10554288.419908896	4504994384.351162	3059874641.4207416	5950114127.281145
New_York	ssp585	2042	United States	148138773.6714	13.734717367829983	2656118.797962928	1328059.398981464	3984178.196944173	8488955.678289479	6241879.175212428	10736032.181366004	4582569924.471033	3112565368.14656	6052574480.795095
New_York	ssp585	2043	United States	148138773.6714	13.782250229278116	2700997.922569391	1350498.9612846954	4051496.883853907	8632389.360531786	6347345.118037679	10917433.60302531	4659999340.209546	3165156844.5179973	6154841835.900539
New_York	ssp585	2044	United States	148138773.6714	13.829576165777793	2747253.2568401373	1373626.6284200686	4120879.885260044	8780221.408861201	6456045.153573932	11104397.664147789	4739803113.985792	3219361028.3269863	6260245199.644151
New_York	ssp585	2045	United States	148138773.6714	13.876119495239909	2794538.1384584405	1397269.0692292205	4191807.2076874655	8931343.89051319	6567164.625376861	11295523.155648822	4821383153.460052	3274771684.3092427	6367994622.61035
New_York	ssp585	2046	United States	148138773.6714	13.921091921351902	2840949.227928937	1420474.6139644685	4261423.841893271	9079673.732460983	6676230.685632648	11483116.77928877	4901455649.815528	3329158389.4124494	6473752910.217932
New_York	ssp585	2047	United States	148138773.6714	13.965127192982864	2886168.6560106664	1443084.3280053332	4329252.984015804	9224195.024610056	6782496.341624683	11665893.70759513	4979472187.060764	3382148649.4574566	6576795724.663439
New_York	ssp585	2048	United States	148138773.6714	14.008158308631332	2929249.259237866	1464624.629618933	4393873.888856602	9361880.632524276	6883735.759208605	11840025.505839234	5053798635.42162	3432632533.591941	6674964737.250564
New_York	ssp585	2049	United States	148138773.6714	14.050684136984271	2970509.9657749776	1485254.9828874888	4455764.948662206	9493749.850616788	6980698.419570712	12006801.28166218	5124985237.837244	3480983776.891415	6768986698.782387
New_York	ssp585	2050	United States	148138773.6714	14.09378636472048	3011849.9643646274	1505924.9821823137	4517774.946546847	9625872.486109309	7077847.41625646	12173897.555961777	5196308641.880821	3529427938.3604813	6863189345.400416
New_York	ssp585	2051	United States	148138773.6714	14.137985403581991	3054715.5855229874	1527357.7927614937	4582073.378284303	9762871.011331502	7178581.625978604	12347160.396683862	5270264184.255035	3579659896.360157	6960868472.14944
New_York	ssp585	2052	United States	148138773.6714	14.183519013625258	3100426.653748532	1550213.326874266	4650639.980622618	9908963.58538034	7286002.636308633	12531924.534451503	5349128942.347402	3633226283.529689	7065031601.16466
New_York	ssp585	2053	United States	148138773.6714	14.230588184817638	3149565.5722378483	1574782.7861189242	4724348.358356629	10066011.568872267	7401479.094758525	12730544.04298542	5433907729.411813	3690809587.422314	7177005871.400775
New_York	ssp585	2054	United States	148138773.6714	14.277919677272935	3199419.223528715	1599709.6117643574	4799128.835292968	10225343.83839796	7518635.175292118	12932052.501503106	5519919636.411619	3749230448.945032	7290608823.877583
New_York	ssp585	2055	United States	148138773.6714	14.323754860854342	3245722.0541369203	1622861.02706846	4868583.081205153	10373327.68502153	7627446.827221271	13119208.542821243	5599805355.049382	3803490291.203723	7396120418.894379
New_York	ssp585	2056	United States	148138773.6714	14.367378267593532	3286740.106924876	1643370.0534624378	4930110.160387178	10504421.381731931	7723839.251273029	13285003.512190407	5670573309.860266	3851557181.38762	7489589438.332537
New_York	ssp585	2057	United States	148138773.6714	14.409672653070128	3323746.070045365	1661873.0350226827	4985619.105067915	10622692.439865015	7810803.264606341	13434581.615123436	5734419254.458922	3894922515.5405865	7573915993.3766575
New_York	ssp585	2058	United States	148138773.6714	14.452024602874827	3359011.5731735635	1679505.7865867815	5038517.359760161	10735400.987862742	7893677.196957366	13577124.778767344	5795262404.294841	3936248296.530226	7654276512.058968
New_York	ssp585	2059	United States	148138773.6714	14.495484106762062	3394931.0219174256	1697465.5109587128	5092396.532875994	10850199.546048116	7978087.901505647	13722311.190590275	5857233798.663076	3978340401.856564	7736127195.468993
New_York	ssp585	2060	United States	148138773.6714	14.540164482310765	3432683.620750112	1716341.810375056	5149025.4311249545	10970856.85191738	8066806.508762241	13874907.19507181	5922367904.9062605	4022580678.975983	7822155130.836002
New_York	ssp585	2061	United States	148138773.6714	14.585569571647268	3471640.663889784	1735820.331944892	5207460.9958344735	11095363.561791772	8158355.560140572	14032371.563442454	5989580024.475293	4068232380.7804794	7910927668.169459
New_York	ssp585	2062	United States	148138773.6714	14.63150103003433	3510213.7250695205	1755106.8625347605	5265320.587604097	11218643.065322213	8249002.2539129555	14188283.876730915	6056129664.571428	4113434114.401551	7998825214.740756
New_York	ssp585	2063	United States	148138773.6714	14.678113737803988	3546466.976131777	1773233.4880658884	5319700.464197484	11334508.455717191	8334197.393909266	14334819.517524593	6118676964.078351	4155917385.0390086	8081436543.117165
New_York	ssp585	2064	United States	148138773.6714	14.72568206344268	3579999.5505640977	1789999.7752820489	5369999.325845973	11441678.563602883	8412998.94382523	14470358.183380052	6176530312.80714	4195212438.3938847	8157848187.219865
New_York	ssp585	2065	United States	148138773.6714	14.775592577594937	3613187.5012138346	1806593.7506069173	5419781.251820557	11547747.253879478	8490990.627852118	14604503.879906312	6233789086.25469	4234103645.33514	8233474527.173711
New_York	ssp585	2066	United States	148138773.6714	14.828736484356586	3648920.240871299	1824460.1204356493	5473380.361306769	11661949.089824649	8574962.566047117	14748935.613601748	6295438353.674035	4275976956.141902	8314899751.205646
New_York	ssp585	2067	United States	148138773.6714	14.885901720573171	3690130.527072773	1845065.2635363864	5535195.790608985	11793657.164524596	8671806.7386206	14915507.590428084	6366537966.489015	4324269114.512408	8408806818.46508
New_York	ssp585	2068	United States	148138773.6714	14.947687549594743	3738759.9426631816	1869379.9713315908	5608139.913994588	11949076.77675154	8786085.865258057	15112067.68824453	6450437714.309071	4381255358.861105	8519620069.756471
New_York	ssp585	2069	United States	148138773.6714	15.012882148300053	3792959.055739644	1896479.5278698215	5689438.5836093305	12122297.14214408	8913453.780987818	15331140.503299655	6543946794.440481	4444768437.596716	8643125151.283754
New_York	ssp585	2070	United States	148138773.6714	15.079858322907665	3849880.8948207726	1924940.4474103863	5774821.342231017	12304219.33984713	9047220.102828393	15561218.576865626	6642153361.111594	4511472135.168866	8772834587.053883
New_York	ssp585	2071	United States	148138773.6714	15.146855591673276	3906068.85082512	1953034.42541256	5859103.276237492	12483796.047237124	9179261.799438683	15788330.29503522	6739093768.107174	4577315833.914722	8900871702.299332
New_York	ssp585	2072	United States	148138773.6714	15.21240660105923	3959644.224478992	1979822.112239496	5939466.3367182985	12655022.941435024	9305163.927525204	16004881.955344036	6831526718.089298	4640097985.356224	9022955450.821722
New_York	ssp585	2073	United States	148138773.6714	15.276006318386424	4010496.7490714216	2005248.3745357108	6015745.123606833	12817547.610032309	9424667.360317249	16210427.8597462	6919261969.223108	4699689373.757409	9138834564.688084
New_York	ssp585	2074	United States	148138773.6714	15.337695514281585	4059166.913073365	2029583.4565366823	6088750.369609805	12973097.454182306	9539042.245721906	16407152.662642224	7003232019.789099	4756723369.017917	9249740670.55972
New_York	ssp585	2075	United States	148138773.6714	15.397296978985915	4105392.9652992086	2052696.4826496043	6158089.447948532	13120835.917096402	9647673.468452653	16593998.365739238	7082985273.604219	4810893238.744656	9355077308.463434
New_York	ssp585	2076	United States	148138773.6714	15.454461288642566	4148756.076871949	2074378.0384359744	6223134.11530781	13259424.421683038	9749576.780648785	16769272.062716477	7157799130.2275095	4861708179.492058	9453890080.962357
New_York	ssp585	2077	United States	148138773.6714	15.509586415693157	4190292.458530856	2095146.229265428	6285438.687796134	13392174.69746474	9847187.277547156	16937162.117381778	7229461351.626385	4910382471.910263	9548540231.34196
New_York	ssp585	2078	United States	148138773.6714	15.562907489126186	4230137.9855739	2115068.99278695	6345206.978360705	13519521.00189424	9940824.266098307	17098217.73768977	7298206361.824	4957075341.086429	9639337382.56109
New_York	ssp585	2079	United States	148138773.6714	15.614613212113904	4268416.825424057	2134208.4127120287	6402625.23813586	13641860.174055172	10030779.539746048	17252940.808363885	7364248385.386824	5001932292.267177	9726564478.506077
New_York	ssp585	2080	United States	148138773.6714	15.665225431015555	4305081.488938895	2152540.7444694475	6457622.233408226	13759040.438648766	10116941.499006037	17401139.378291056	7427505489.866956	5044897675.434007	9810113304.299265
New_York	ssp585	2081	United States	148138773.6714	15.716179278943658	4341239.628086295	2170619.8140431475	6511859.442129204	13874601.851363853	10201913.126002328	17547290.5767246	7489888693.927141	5087269489.440637	9892507898.413176
New_York	ssp585	2082	United States	148138773.6714	15.767862675842704	4377411.612693735	2188705.8063468672	6566117.419040442	13990207.51416933	10286917.289829891	17693497.738508154	7552295785.393742	5129657528.210824	9974934042.57616
New_York	ssp585	2083	United States	148138773.6714	15.821493469136778	4414943.3484919295	2207471.6742459647	6622415.02273773	14110158.9417803	10375116.868955642	17845201.014604498	7617048839.290992	5173638987.602407	10060458690.979015
New_York	ssp585	2084	United States	148138773.6714	15.87783526321443	4454750.7034897255	2227375.3517448627	6682126.055234404	14237383.248353168	10468664.15320043	18006102.343505457	7685727991.716528	5220287124.974358	10151168858.458157
New_York	ssp585	2085	United States	148138773.6714	15.93678137154833	4496235.432655967	2248117.7163279834	6744353.148983792	14369968.442768592	10566153.26674116	18173783.61879542	7757301097.688992	5268900888.563869	10245701306.813564
New_York	ssp585	2086	United States	148138773.6714	15.998131475042712	4539630.844030494	2269815.422015247	6809446.266045557	14508660.177521518	10668132.483471248	18349187.871571224	7832170680.772933	5319753679.7433815	10344587681.801956
New_York	ssp585	2087	United States	148138773.6714	16.06135131500332	4585520.436976671	2292760.218488336	6878280.655464822	14655323.316577485	10775973.02689474	18534673.606259663	7911343445.425861	5373529270.606313	10449157620.24489
New_York	ssp585	2088	United States	148138773.6714	16.125773078187994	4634359.902628292	2317179.951314146	6951539.853942255	14811414.248800064	10890745.771176055	18732082.72642351	7995605590.09876	5430761661.530461	10560449518.666515
New_York	ssp585	2089	United States	148138773.6714	16.19028434612652	4684123.279469667	2342061.639734833	7026184.919204319	14970458.00118511	11007689.706753286	18933226.29561636	8081461747.672845	5489076735.192556	10673846760.152588
New_York	ssp585	2090	United States	148138773.6714	16.250957791126144	4726177.243680217	2363088.6218401087	7089265.865520136	15104862.47080202	11106516.522648076	19103208.41895546	8154016948.044108	5538357555.273139	10769676340.814512
New_York	ssp585	2091	United States	148138773.6714	16.310999057518035	4766135.993127342	2383067.996563671	7149203.989690892	15232570.634035133	11200419.583848825	19264721.684220634	8222957299.498329	5585183103.806083	10860731495.190098
New_York	ssp585	2092	United States	148138773.6714	16.37105446790433	4805197.032909175	2402598.516454588	7207795.549363506	15357409.717177996	11292213.02733663	19422606.407018702	8290348843.227591	5630956673.784464	10949741012.670366
New_York	ssp585	2093	United States	148138773.6714	16.43107495140424	4843592.619570322	2421796.309785161	7265388.929355142	15480122.01214654	11382442.65599015	19577801.36830293	8356592288.663746	5675950434.3880205	11037234142.939022
New_York	ssp585	2094	United States	148138773.6714	16.490933312638568	4881398.485530908	2440699.242765454	7322097.72829546	15600949.559756467	11471286.440996936	19730612.678515475	8421818296.044632	5720253132.441905	11123383459.645206
New_York	ssp585	2095	United States	148138773.6714	16.55052605234325	4918706.660009371	2459353.3300046856	7378059.990012874	15720186.485388195	11558960.651019238	19881412.319753896	8486185642.274484	5763972612.127019	11208398672.423067
New_York	ssp585	2096	United States	148138773.6714	16.609725950148317	4955535.209725192	2477767.604862596	7433302.814588726	15837890.530282917	11645507.74285452	20030273.317708462	8549725497.654717	5807130044.880676	11292320950.429142
New_York	ssp585	2097	United States	148138773.6714	16.66838665741556	4991782.242071923	2495891.121035961	7487673.363108074	15953736.045661232	11730688.268867925	20176783.82245378	8612262068.087414	5849606028.133147	11374918108.039228
New_York	ssp585	2098	United States	148138773.6714	16.72645609252954	5027329.631464235	2513664.8157321173	7540994.4471965935	16067345.502158942	11814224.633939698	20320466.37037732	8673591552.914835	5891262136.750311	11455920969.078371
Mexico_City	ssp585	2024	Mexico	52407937.2663	20.29630749050588	3188876.766322548	1594438.383161274	4783315.149484802	10191650.145164456	7493860.400854039	12889439.889477177	1805130868.1835537	1226077925.2433553	2384183811.121928
Mexico_City	ssp585	2025	Mexico	52407937.2663	20.320292162580227	3237441.263015657	1618720.6315078286	4856161.894523802	10346862.276597986	7607986.968086392	13085737.58511263	1832621824.5620089	1244750285.9867153	2420493363.1360574
Mexico_City	ssp585	2026	Mexico	52407937.2663	20.34436992600113	3286375.787903294	1643187.893951647	4929563.68185691	10503257.018138736	7722983.101572612	13283530.934708266	1860322243.194336	1263564917.326623	2457079569.060893
Mexico_City	ssp585	2027	Mexico	52407937.2663	20.368578093666603	3335722.0553233274	1667861.0276616637	5003583.082986308	10660967.688813873	7838946.8300091745	13482988.547619345	1888255737.3606536	1282537857.8353803	2493973616.8852973
Mexico_City	ssp585	2028	Mexico	52407937.2663	20.392944352845056	3385531.884508257	1692765.9422541284	5078297.826763021	10820159.902887383	7955999.928593436	13684319.877184829	1916451640.4290988	1301689031.273139	2531214249.584269
Mexico_City	ssp585	2029	Mexico	52407937.2663	20.417474249620497	3435814.1864460665	1717907.0932230332	5153721.279670165	10980862.1398813	8074163.338147541	13887560.941617686	1944914996.6521933	1321021863.788863	2568808129.514684
Mexico_City	ssp585	2030	Mexico	52407937.2663	20.442204357800936	3486637.8112521884	1743318.9056260942	5229956.7168792505	11143294.44476135	8193598.856441666	14092990.033083938	1973684780.0879972	1340562827.275936	2606806732.899156
Mexico_City	ssp585	2031	Mexico	52407937.2663	20.467196781320258	3538197.646442551	1769098.8232212756	5307296.46966472	11308079.678029789	8314764.46913903	14301394.886923302	2002871310.9202304	1360386853.2225342	2645355768.6171103
Mexico_City	ssp585	2032	Mexico	52407937.2663	20.49246794318032	3590627.439960799	1795313.7199803996	5385941.159942075	11475645.298114164	8437974.483906921	14513316.11232394	2032550299.9898996	1380545365.817518	2684555234.161476
Mexico_City	ssp585	2033	Mexico	52407937.2663	20.517978487089795	3644159.865419662	1822079.932709831	5466239.798130388	11646734.92988074	8563775.683735177	14729694.176028816	2062853457.0968795	1401127824.7676706	2724579089.425188
Mexico_City	ssp585	2034	Mexico	52407937.2663	20.546156349318352	3707125.289817218	1853562.644908609	5560687.934726691	11847972.426255131	8711744.43106947	14984200.421443684	2098496361.9618611	1425337138.1292548	2771655585.793621
Mexico_City	ssp585	2035	Mexico	52407937.2663	20.57437632710124	3771427.760709539	1885713.8803547693	5657141.641065145	12053483.123226997	8862855.237666557	15244111.00879046	2134896130.1605003	1450060526.92004	2819731733.4001493
Mexico_City	ssp585	2036	Mexico	52407937.2663	20.602634086398176	3836930.048834224	1918465.024417112	5755395.073252253	12262828.436073592	9016785.614759518	15508871.257390352	2171975080.1780314	1475245228.4333963	2868704931.921872
Mexico_City	ssp585	2037	Mexico	52407937.2663	20.63082435851504	3903765.905201573	1951882.9526007865	5855648.857803357	12476435.833023842	9173849.87722278	15779021.788827678	2209808924.59132	1500942668.0372522	2918675181.144567
Mexico_City	ssp585	2038	Mexico	52407937.2663	20.65911773338481	3972504.6521078446	1986252.3260539223	5958756.978162655	12696124.868136246	9335385.93245255	16056863.803822571	2248719940.2790995	1527371742.0863888	2970068138.47098
Mexico_City	ssp585	2039	Mexico	52407937.2663	20.68849720060418	4045426.842376993	2022713.4211884963	6068140.263566469	12929184.188236505	9506753.0795851	16351615.296890564	2289999082.207888	1555409290.822568	3024588873.5923142
Mexico_City	ssp585	2040	Mexico	52407937.2663	20.71969466816825	4124481.209285672	2062240.604642836	6186721.81392944	13181841.944876404	9692530.84182042	16671153.04793514	2334749471.899499	1585804574.5740216	3083694369.224122
Mexico_City	ssp585	2041	Mexico	52407937.2663	20.75229417253749	4208436.993538782	2104218.496769391	6312655.49030916	13450164.631349526	9889826.934815291	17010502.327886548	2382274412.1287565	1618084383.833657	3146464440.422994
Mexico_City	ssp585	2042	Mexico	52407937.2663	20.78544469150922	4294851.984338821	2147425.9921694105	6442277.976509097	13726346.941946302	10092902.163195184	17359791.72070004	2431191438.0277224	1651309723.1596942	3211073152.894917
Mexico_City	ssp585	2043	Mexico	52407937.2663	20.817944188252348	4380656.655821381	2190328.3279106906	6570984.983732974	14000578.67200446	10294543.1411793	17706614.202832554	2479762979.820485	1684300403.3573656	3275225556.282768
Mexico_City	ssp585	2044	Mexico	52407937.2663	20.84894559515921	4463441.572312755	2231720.7861563773	6695162.358469879	14265159.265110727	10489087.694933854	18041230.8352904	2526625125.688475	1716130030.5555775	3337120220.820561
Mexico_City	ssp585	2045	Mexico	52407937.2663	20.87882659317786	4544180.7547561545	2272090.377378077	6816271.13213509	14523201.69220015	10678824.773675978	18367578.61072714	2572329240.704794	1747173102.0037234	3397485379.4049506
Mexico_City	ssp585	2046	Mexico	52407937.2663	20.908495009713608	4625122.491270272	2312561.245635136	6937683.736906634	14781891.482099494	10869037.854484657	18694745.10971763	2618148015.719533	1778294052.6215086	3458001978.8168235
Mexico_City	ssp585	2047	Mexico	52407937.2663	20.938789913474142	4707667.226334016	2353833.613167008	7061500.839502222	15045704.45536274	11063017.981883911	19028390.928844128	2664874201.830915	1810031333.4645743	3519717070.196536
Mexico_City	ssp585	2048	Mexico	52407937.2663	20.97054193083999	4793530.171568367	2396765.085784184	7190295.25735343	15320122.428331569	11264795.903184444	19375448.953481168	2713478730.708408	1843044419.0939171	3583913042.3221526
Mexico_City	ssp585	2049	Mexico	52407937.2663	21.004118917673992	4883619.527662253	2441809.7638311265	7325429.291493817	15608048.01040706	11476505.89000469	19739590.130811952	2764475708.483476	1877682499.8038712	3651268917.162286
Mexico_City	ssp585	2050	Mexico	52407937.2663	21.03873357265593	4975958.72729611	2487979.363648055	7463938.090944871	15903164.092437329	11693503.00914484	20112825.175732944	2816746257.588016	1913185613.4711976	3720306901.704216
Mexico_City	ssp585	2051	Mexico	52407937.2663	21.07335031816205	5067870.074775678	2533935.037387839	7601805.112164446	16196912.75898217	11909494.675721802	20484330.842245866	2868774611.967873	1948524224.0485888	3789024999.886632
Mexico_City	ssp585	2052	Mexico	52407937.2663	21.107855779587027	5159429.866536398	2579714.933268199	7739144.799805513	16489537.853449116	12124660.18635946	20854415.520542298	2920603960.827397	1983727666.4340427	3857480255.219984
Mexico_City	ssp585	2053	Mexico	52407937.2663	21.142703915317007	5252294.772135057	2626147.3860675283	7878442.158203411	16786334.091742795	12342892.714516371	21229775.468971808	2973172096.8674493	2019432906.594736	3926911287.139418
Mexico_City	ssp585	2054	Mexico	52407937.2663	21.178223998593484	5347462.776685104	2673731.388342552	8021194.165028444	17090491.03428473	12566537.525208931	21614444.543363143	3027043950.5844216	2056023655.663656	3998064245.5043817
Mexico_City	ssp585	2055	Mexico	52407937.2663	21.21413272517422	5444357.805885664	2722178.902942832	8166536.70882936	17400167.547609672	12794240.843830235	22006094.25139206	3081893422.985058	2093278421.236096	4070508424.733297
Mexico_City	ssp585	2056	Mexico	52407937.2663	21.25037271935129	5542853.711885641	2771426.8559428207	8314280.567829342	17714960.463185698	13025706.222930215	22404214.703444075	3137649105.4209514	2131148701.250929	4144149509.5902257
Mexico_City	ssp585	2057	Mexico	52407937.2663	21.287279914774498	5643825.038890287	2821912.519445144	8465737.558336314	18037664.82429259	13262988.84139116	22812340.807196897	3194806052.0619903	2169970745.561449	4219641358.561771
Mexico_City	ssp585	2058	Mexico	52407937.2663	21.325052421273902	5747901.126161918	2873950.563080959	8621851.68924377	18370291.99921277	13507567.6464795	23233016.351948883	3253720513.654825	2209986526.195278	4297454501.113597
Mexico_City	ssp585	2059	Mexico	52407937.2663	21.36336842339817	5854484.176953142	2927242.088476571	8781726.265430637	18710931.42954165	13758037.815838937	23663825.043247163	3314054094.757847	2250966198.7747874	4377141990.740109
Mexico_City	ssp585	2060	Mexico	52407937.2663	21.401741227595664	5962449.407456684	2981224.703728342	8943674.111185916	19055988.30623097	14011756.107522286	24100220.504942317	3375170087.802976	2292477299.865997	4457862875.739215
Mexico_City	ssp585	2061	Mexico	52407937.2663	21.43975192928918	6070905.976092897	3035452.9880464487	9106358.96414034	19402615.49959241	14266629.043817392	24538601.95536976	3436564213.1483607	2334177313.5062003	4538951112.789744
Mexico_City	ssp585	2062	Mexico	52407937.2663	21.47792632669056	6181125.613677653	3090562.8068388263	9271688.420517374	19754877.461313277	14525645.192141555	24984109.73048747	3498956360.8115654	2376555202.171604	4621357519.450728
Mexico_City	ssp585	2063	Mexico	52407937.2663	21.51658812365761	6293910.727006627	3146955.3635033136	9440866.090510927	20115338.68351268	14790690.208464716	25439987.158563443	3562800750.062325	2419919479.903888	4705682020.219991
Mexico_City	ssp585	2064	Mexico	52407937.2663	21.555094525708625	6407388.637307685	3203694.3186538424	9611082.955962371	20478014.084834788	15057363.29767198	25898664.871999934	3627037311.633032	2463550128.2538643	4790524495.011373
Mexico_City	ssp585	2065	Mexico	52407937.2663	21.592786807626183	6519416.5062820185	3259708.253141009	9779124.759423995	20836055.15407681	15320628.78976186	26351481.51839455	3690453046.765247	2506623256.263143	4874282837.26658
Mexico_City	ssp585	2066	Mexico	52407937.2663	21.62973756536895	6630246.117014894	3315123.058507447	9945369.175523112	21190266.589978844	15581078.374983924	26799454.8049767	3753190482.578228	2549235670.9597054	4957145294.195926
Mexico_City	ssp585	2067	Mexico	52407937.2663	21.66607772139959	6740693.027778804	3370346.513889402	10111039.54166898	21543254.916780315	15840628.615279004	27245881.21828423	3815711283.0120616	2591700942.941712	5039721623.081565
Mexico_City	ssp585	2068	Mexico	52407937.2663	21.70178743675092	6851109.913025935	3425554.956512968	10276664.869539818	21896147.28203041	16100108.295609985	27692186.268453863	3878215086.869727	2634154670.5380626	5122275503.200537
Mexico_City	ssp585	2069	Mexico	52407937.2663	21.7375172704518	6963268.452365953	3481634.2261829763	10444902.678549653	22254605.973760776	16363680.863059	28145531.08446546	3941704790.7149553	2677278039.4510884	5206131541.978045
Mexico_City	ssp585	2070	Mexico	52407937.2663	21.774123894367904	7079563.8356772745	3539781.9178386373	10619345.753516806	22626286.01882405	16636975.013840595	28615597.023809955	4007536242.2340326	2721991966.2454934	5293080518.2217865
Mexico_City	ssp585	2071	Mexico	52407937.2663	21.81194948795504	7200524.981623123	3600262.4908115617	10800787.472435568	23012877.84126685	16921233.706813328	29104521.975723065	4076008846.978034	2768499812.651691	5383517881.303568
Mexico_City	ssp585	2072	Mexico	52407937.2663	21.85046598507169	7324408.625718608	3662204.312859304	10986612.938578762	23408809.9677961	17212360.27043773	29605259.66515712	4146135793.3629	2816131318.180037	5476140268.544985
Mexico_City	ssp585	2073	Mexico	52407937.2663	21.889212024881616	7450132.602752662	3725066.301376331	11175198.90412992	23810623.798396952	17507811.616467822	30113435.98032889	4217304498.974805	2864470405.642811	5570138592.305925
Mexico_City	ssp585	2074	Mexico	52407937.2663	21.928021980025758	7577099.430591853	3788549.715295927	11365649.14588866	24216409.7801708	17806183.661889777	30626635.89845482	4289176746.465861	2913287351.626974	5665066141.303974
Mexico_City	ssp585	2075	Mexico	52407937.2663	21.967272453882146	7705932.391478899	3852966.1957394495	11558898.58721923	24628159.92316609	18108941.11997456	31147378.72636072	4362105357.879434	2962821799.322099	5761388916.435903
Mexico_City	ssp585	2076	Mexico	52407937.2663	22.007885683858984	7838599.592763932	3919299.796381966	11757899.389146913	25052164.298473336	18420709.042994563	31683619.55395437	4437204421.839596	3013830458.112899	5860578385.565412
Mexico_City	ssp585	2077	Mexico	52407937.2663	22.050466812372065	7977231.102557493	3988615.551278746	11965846.653837197	25495230.603773136	18746493.09100894	32243968.116539884	4515679708.270779	3067132309.0015955	5964227107.539018
Mexico_City	ssp585	2078	Mexico	52407937.2663	22.095156695987782	8123589.949798892	4061794.974899446	12185384.92469917	25962993.479556862	19090436.38202641	32835550.57708883	4598529216.8429	3123405211.6304827	6073653222.054542
Mexico_City	ssp585	2079	Mexico	52407937.2663	22.14152532139945	8277166.18965071	4138583.094825355	12415749.284476962	26453823.142122746	19451340.545677923	33456305.738571856	4685464282.538885	3182453099.4364114	6188475465.640518
Mexico_City	ssp585	2080	Mexico	52407937.2663	22.188732825241686	8434810.945402758	4217405.472701379	12652216.418105388	26957655.781509195	19821805.721696712	34093505.84132184	4774702417.364733	3243065273.948544	6306339560.779562
Mexico_City	ssp585	2081	Mexico	52407937.2663	22.23593237934445	8593939.735887533	4296969.867943767	12890909.603832224	27466231.395895917	20195758.379334845	34736704.41245955	4864780621.312133	3304248038.7841334	6425313203.838976
Mexico_City	ssp585	2082	Mexico	52407937.2663	22.282553622083945	8753108.916016335	4376554.458008167	13129663.374025583	27974936.09558725	20569805.952637654	35380066.23854051	4954881688.66854	3365446332.8656754	6544317044.470541
Mexico_City	ssp585	2083	Mexico	52407937.2663	22.328184046240175	8910571.691412278	4455285.845706139	13365857.537119225	28478187.125753146	20939843.474818368	36016530.776691034	5044016809.680079	3425988538.5098104	6662045080.849356
Mexico_City	ssp585	2084	Mexico	52407937.2663	22.37265196124842	9065630.99520953	4532815.497604765	13598446.492815444	28973756.66068969	21304232.83874161	36643280.48264021	5131791394.963416	3485606643.3852973	6777976146.540664
Mexico_City	ssp585	2085	Mexico	52407937.2663	22.416077482133357	9218749.10454534	4609374.55227267	13828123.656818932	29463122.138126563	21664060.395680748	37262183.88057487	5218467126.229958	3544478386.5000806	6892455865.958949
Mexico_City	ssp585	2086	Mexico	52407937.2663	22.45902503429156	9370897.7956976	4685448.8978488	14056346.69354727	29949389.35504923	22021609.81988864	37877168.89021261	5304594097.912665	3602977402.061504	7006210793.762921
Mexico_City	ssp585	2087	Mexico	52407937.2663	22.50191515706843	9522978.71563366	4761489.35781683	14284468.073451497	30435439.97516497	22378999.98173841	38491879.96859428	5390682706.270802	3661450360.550728	7119915051.990016
Mexico_City	ssp585	2088	Mexico	52407937.2663	22.54455239124104	9674535.928482927	4837267.964241464	14511803.892725283	30919816.827431224	22735159.431934137	39104474.22293086	5476474859.200365	3719721961.086812	7233227757.313143
Mexico_City	ssp585	2089	Mexico	52407937.2663	22.58681961397205	9825291.69798358	4912645.84899179	14737937.546976248	31401632.26675508	23089435.490260582	39713829.043252185	5561813338.239877	3777685418.0130296	7345941258.465903
Mexico_City	ssp585	2090	Mexico	52407937.2663	22.628877826779217	9973469.10605554	4986734.5530277705	14960203.659084309	31875207.26295352	23437652.3992296	40312762.12667955	5645692281.47881	3834657531.509388	7456727031.447198
Mexico_City	ssp585	2091	Mexico	52407937.2663	22.67087792484393	10121622.47853932	5060811.23926966	15182433.71780978	32348705.44141027	23785812.82456596	40911598.05825661	5729557618.866495	3891620403.6627326	7567494834.0695
Mexico_City	ssp585	2092	Mexico	52407937.2663	22.71279182689666	10269220.66024226	5134610.330121131	15403830.990363907	32820429.230133068	24132668.551568832	41508189.9087021	5813108678.817767	3948369812.828622	7677847544.80543
Mexico_City	ssp585	2093	Mexico	52407937.2663	22.754698632995986	10416308.892326318	5208154.446163159	15624463.338490738	33290523.219875287	24478325.896968465	42102720.542783074	5896371071.044903	4004923153.5932393	7787818988.495263
Mexico_City	ssp585	2094	Mexico	52407937.2663	22.79671687885918	10563174.133586869	5281587.066793433	15844761.200381616	33759904.53094424	24823459.21392738	42696349.847961344	5979507234.61906	4061390757.546192	7897623711.690594
Mexico_City	ssp585	2095	Mexico	52407937.2663	22.838949084647453	10710131.2504852	5355065.625242599	16065196.875729185	34229579.47655176	25168808.438641503	43290350.51446997	6062695406.334106	4117893686.3793926	8007497126.28555
Mexico_City	ssp585	2096	Mexico	52407937.2663	22.88141164442325	10857391.39625058	5428695.698125291	16286087.094377313	34700222.90241848	25514869.781191114	43885576.023649335	6146055113.920464	4174513125.517967	8117597102.32272
Mexico_City	ssp585	2097	Mexico	52407937.2663	22.92407116982632	11004988.09284094	5502494.04642047	16507482.13926011	35171941.94472184	25861722.01817524	44482161.871261016	6229605333.192246	4231261963.6793103	8227948702.706599
Mexico_City	ssp585	2098	Mexico	52407937.2663	22.966928686892828	11153006.625545353	5576503.312772676	16729509.938316248	35645009.17524563	26209565.57003109	45080452.78046064	6313394341.684914	4288172991.848446	8338615691.516916
Athens	ssp585	2024	Greece	4047269.02875	17.88292705639803	247959.26956086388	123979.63478043194	371938.9043413161	792477.8255165552	582704.2834679768	1002251.3675650526	258534500.079506	175601364.44864208	341467635.71034247
Athens	ssp585	2025	Greece	4047269.02875	17.917367466143748	255138.2586948421	127569.12934742104	382707.38804222434	815421.8747886358	599574.9079327376	1031268.8416445858	266019666.37359637	180685426.39769143	351353906.34960026
Athens	ssp585	2026	Greece	4047269.02875	17.951914584909247	262364.3407880518	131182.1703940259	393546.51118204056	838516.4331586744	616556.2008518488	1060476.6654652276	273553934.0975398	185802838.9365933	361305029.2584509
Athens	ssp585	2027	Greece	4047269.02875	17.9865836760642	269635.638238166	134817.819119083	404453.45735725656	861755.4998092216	633643.7498595852	1089867.2497588834	281135345.5709774	190952272.37302375	371318418.7688781
Athens	ssp585	2028	Greece	4047269.02875	18.021349858384056	276941.74478196376	138470.87239098188	415412.6171729016	885105.8163231418	650813.10023751	1119398.532408714	288753050.7133164	196126357.13366956	381379744.2929375
Athens	ssp585	2029	Greece	4047269.02875	18.056151728251116	284269.61999006954	142134.80999503477	426404.4299850659	908525.705488264	668033.6069765498	1149017.8039998438	296393452.9331192	201315858.164762	391471047.7014669
Athens	ssp585	2030	Greece	4047269.02875	18.090883221624235	291594.994230542	145797.497115271	437392.4913457853	931937.6015608228	685248.2364416759	1178626.9666798706	304031247.52136755	206503588.04476303	401558906.9979486
Athens	ssp585	2031	Greece	4047269.02875	18.12537222335167	298880.55926296936	149440.27963148468	448320.83889442304	955222.2674044478	702369.3142678764	1208075.2205409263	311627535.07613504	211663125.58792096	411591944.5643242
Athens	ssp585	2032	Greece	4047269.02875	18.159418127904495	306085.9371583172	153042.9685791586	459128.9057374421	978250.6551579926	719301.952321943	1237199.3579939303	319140215.5875572	216765875.69696736	421514555.4781337
Athens	ssp585	2033	Greece	4047269.02875	18.19284891255072	313211.320862213	156605.6604311065	469816.981293289	1001023.3814756192	736046.6040261125	1266000.1589250811	326569490.23022205	221811975.0133598	431327005.4470568
Athens	ssp585	2034	Greece	4047269.02875	18.223958988902115	320055.5279913454	160027.7639956727	480083.2919869854	1022897.467460334	752130.4907795545	1293664.444141016	333705596.3806539	226658948.9239281	440752243.837362
Athens	ssp585	2035	Greece	4047269.02875	18.254848014817476	326872.30703370715	163436.15351685358	490308.4605505277	1044683.8932797264	768149.9215291037	1321217.865030235	340813104.6621177	231486498.6384568	450139710.6857501
Athens	ssp585	2036	Greece	4047269.02875	18.285531564953764	333606.83738055645	166803.41869027822	500410.25607079774	1066207.452268249	783976.0678442095	1348438.8366922142	347834856.41826713	236255800.9513812	459413911.8851292
Athens	ssp585	2037	Greece	4047269.02875	18.31590680195004	340316.45210192254	170158.22605096127	510474.6781528269	1087651.3809177082	799743.6624394034	1375559.0993959636	354830629.9208495	241007458.3589968	468653801.48266864
Athens	ssp585	2038	Greece	4047269.02875	18.3461913730554	347141.24518368416	173570.62259184208	520711.86777549575	1109463.4196070505	815781.926181569	1403144.9130324605	361946494.032977	245840683.50665668	478052304.55926806
Athens	ssp585	2039	Greece	4047269.02875	18.376135993137478	353940.21274806524	176970.10637403262	530910.3191220561	1131192.9199427613	831759.4999578174	1430626.3399276214	369035431.1936116	250655619.37601408	487415243.01120526
Athens	ssp585	2040	Greece	4047269.02875	18.40509682702792	360456.7555798023	180228.37778990116	540685.1333696789	1152019.790833031	847073.3756124374	1456966.2060535487	375829898.47138846	255270545.91119868	496389251.0315403
Athens	ssp585	2041	Greece	4047269.02875	18.43346059119087	366657.9103714988	183328.9551857494	549986.8655572132	1171838.6815472932	861646.0893728987	1482031.2737215655	382295526.70469946	259662118.9486097	504928934.4608178
Athens	ssp585	2042	Greece	4047269.02875	18.463597869022514	372889.4617900592	186444.7308950296	559334.1926850522	1191754.7198810205	876290.2352064975	1507219.204555338	388792847.9525325	264075218.46156463	513510477.4434945
Athens	ssp585	2043	Greece	4047269.02875	18.497225703433884	379403.7509644447	189701.87548222236	569105.6264466096	1212574.3880823147	891598.8147663091	1533549.961398238	395584965.4565671	268688548.9874108	522481381.92572063
Athens	ssp585	2044	Greece	4047269.02875	18.534720064061656	386519.25730413647	193259.62865206823	579778.8859561534	1235315.5463439906	908320.2546645897	1562310.8380232996	403003941.4747052	273727653.2895229	532280229.6598769
Athens	ssp585	2045	Greece	4047269.02875	18.575219707404624	394248.1847645481	197124.09238227404	591372.2771467956	1260017.1985074892	926483.2341965822	1593551.1628182873	411062500.4496157	279201174.0422678	542923826.8569362
Athens	ssp585	2046	Greece	4047269.02875	18.61865540559804	402648.66258539655	201324.33129269828	603972.993878067	1286865.125622936	946224.357075577	1627505.8941701811	419821250.7785968	285150277.5783963	554492223.9787818
Athens	ssp585	2047	Greece	4047269.02875	18.66488134551693	411678.83966124087	205839.41983062043	617518.2594918276	1315725.571557329	967445.27320381	1664005.8699107394	429236556.4458028	291545325.5172729	566927787.3743118
Athens	ssp585	2048	Greece	4047269.02875	18.713414840506413	421197.2909851331	210598.64549256652	631795.9364776639	1346146.541988484	989813.633814954	1702479.4501619118	439160960.8002409	298286162.60262793	580035758.9978316
Athens	ssp585	2049	Greece	4047269.02875	18.76357466146893	430952.3730137616	215476.1865068808	646428.5595206107	1377323.7841519844	1012738.0765822412	1741909.4917216368	449332087.9372576	305194578.3177147	593469597.556783
Athens	ssp585	2050	Greece	4047269.02875	18.81554381513485	440857.6598958904	220428.8299479452	661286.4898437989	1408981.081027278	1036015.5007552444	1781946.661299202	459659826.0240496	312209367.0563579	607110284.9917164
Athens	ssp585	2051	Greece	4047269.02875	18.869061344293048	450832.4703753436	225416.2351876718	676248.7055629806	1440860.5753196	1059456.3053819537	1822264.8452571323	470060052.8244368	319273391.45604855	620846714.1928047
Athens	ssp585	2052	Greece	4047269.02875	18.922261282020607	460591.2152306613	230295.60761533063	690886.8228459639	1472049.5238771967	1082389.3557919448	1861709.6919623436	480234999.004274	326184401.1349163	634285596.8736042
Athens	ssp585	2053	Greece	4047269.02875	18.973458077057245	469945.5744749107	234972.7872374553	704918.3617123336	1501946.056021816	1104372.1000159336	1899520.012027596	489988312.9056197	332809030.45303905	647167595.3581768
Athens	ssp585	2054	Greece	4047269.02875	19.022350836418056	478927.3693917202	239463.6846958601	718391.054087548	1530651.8725759345	1125479.3180704347	1935824.42708134	499353172.9600387	339169814.8083993	659536531.1116551
Athens	ssp585	2055	Greece	4047269.02875	19.069008056806407	487611.795605836	243805.897802918	731417.6934087219	1558407.2987562465	1145887.7196736091	1970926.8778387944	508407981.8152178	345320006.7143249	671495956.9160874
Athens	ssp585	2056	Greece	4047269.02875	19.112551308204694	495752.48193621857	247876.24096810928	743628.7229042946	1584424.9322681432	1165018.3325500048	2003831.531986195	516895860.7900842	351085129.46894133	682706592.1112043
Athens	ssp585	2057	Greece	4047269.02875	19.152991332181774	503281.54028804327	251640.77014402163	754922.3104320333	1608487.802760574	1182711.619676789	2034263.985844264	524746026.4261803	356417105.65170527	693074947.200633
Athens	ssp585	2058	Greece	4047269.02875	19.191801770791013	510591.1279574548	255295.56397872735	765886.691936149	1631849.2449520084	1199889.150699908	2063809.339204028	532367361.1608936	361593655.69792414	703141066.6238389
Athens	ssp585	2059	Greece	4047269.02875	19.230583356661366	518041.4782001694	259020.7391000847	777062.2173002232	1655660.56432773	1217397.4737702913	2093923.6548850876	540135461.860773	366869891.8739627	713401031.8475615
Athens	ssp585	2060	Greece	4047269.02875	19.27023702447843	525692.132156746	262846.066078373	788538.1982350865	1680112.0543729535	1235376.5105682423	2124847.598177568	548112409.0402337	372287980.4014784	723936837.6789659
Athens	ssp585	2061	Greece	4047269.02875	19.310807656600108	533502.389985413	266751.1949927065	800253.5849780878	1705073.6383933723	1253730.6164656112	2156416.6603210378	556255767.0473862	377819098.2090061	734692435.885745
Athens	ssp585	2062	Greece	4047269.02875	19.351988130368746	541442.4017324231	270721.20086621155	812163.602598607	1730449.9159368204	1272389.644071095	2188510.187802461	564534412.8559299	383442105.9674293	745626719.7444059
Athens	ssp585	2063	Greece	4047269.02875	19.393491558898276	549528.0222241249	274764.01111206244	824292.0333361571	1756291.5590283023	1291390.8522265807	2221192.265829937	572964877.4856862	389168231.84798586	756761523.1233643
Athens	ssp585	2064	Greece	4047269.02875	19.435411182590105	557876.3905758307	278938.1952879153	836814.5858637241	1782972.9442803548	1311009.5178531106	2254936.370707537	581669295.9255066	395080432.1705493	768258159.6804384
Athens	ssp585	2065	Greece	4047269.02875	19.478341026884323	566607.603127927	283303.8015639635	849911.4046918689	1810877.899596872	1331527.8673505522	2290227.931843112	590772886.512138	401263757.5213314	780282015.5029148
Athens	ssp585	2066	Greece	4047269.02875	19.522668078802266	575692.9728303637	287846.48641518183	863539.4592455234	1839914.741165837	1352878.486151263	2326950.996180336	600245738.7197461	407697892.12374383	792793585.315728
Athens	ssp585	2067	Greece	4047269.02875	19.568664928720192	585057.3457776222	292528.6728888111	877586.0186664105	1869843.2771052544	1374884.76257732	2364801.791633156	610009493.3991531	414329613.0094183	805689373.7888544
Athens	ssp585	2068	Greece	4047269.02875	19.616392848556917	594628.4900118081	297314.24500590406	891942.7350176882	1900432.654077751	1397376.9515276568	2403488.3566277605	619988837.9671386	421107766.4934012	818869909.4408512
Athens	ssp585	2069	Greece	4047269.02875	19.66487292606087	604173.7849876456	302086.8924938228	906260.6774814364	1930939.416820511	1419808.3947208857	2442070.4389200937	629941230.8301319	427867613.8860297	832014847.7741892
Athens	ssp585	2070	Greece	4047269.02875	19.71300494650491	613490.2754598306	306745.1377299153	920235.4131897148	1960714.9203696284	1441702.147330501	2479727.693408648	639655060.891767	434465425.0575473	844844696.7259462
Athens	ssp585	2071	Greece	4047269.02875	19.76027946523796	622482.3702565958	311241.1851282979	933723.5553848672	1989453.655340088	1462833.5701029063	2516073.740577185	649030660.1063741	440833503.64706427	857227816.5656513
Athens	ssp585	2072	Greece	4047269.02875	19.806743694308015	631194.6402034119	315597.320101706	946791.9603050868	2017298.0700901025	1483307.404477917	2551288.735702203	658114500.2033563	447003414.1037906	869225586.3028995
Athens	ssp585	2073	Greece	4047269.02875	19.852294459864574	639664.2620797316	319832.1310398658	959496.3931195636	2044366.9816068148	1503211.0158872628	2585522.947326272	666945343.5169958	453001484.5146252	880889202.5193416
Athens	ssp585	2074	Greece	4047269.02875	19.897914835680208	648142.2415247045	324071.12076235225	972213.3622870255	2071462.6039129535	1523134.267582949	2619790.9402428665	675784900.8417603	459005473.6413164	892564328.042186
Athens	ssp585	2075	Greece	4047269.02875	19.9451942712192	656957.1127930394	328478.5563965197	985435.6691895274	2099634.9324865416	1543849.2150635256	2655420.649909464	684975718.1104947	465248044.9511076	904703391.2698588
Athens	ssp585	2076	Greece	4047269.02875	19.99496392563856	666215.0455365045	333107.52276825224	999322.5683047172	2129223.2855346454	1565605.3570106784	2692841.21405854	694628493.0111508	471804386.3397779	917452599.6824924
Athens	ssp585	2077	Greece	4047269.02875	20.047008955168312	675931.2478012029	337965.62390060147	1013896.8717017698	2160276.2679726486	1588438.4323327555	2732114.103612506	704759082.1987519	478685267.9376397	930832896.4598058
Athens	ssp585	2078	Greece	4047269.02875	20.100413250968607	686042.7063957733	343021.35319788667	1029064.0595936244	2192592.489640894	1612200.3600299514	2772984.61925168	715301785.0283264	485846064.6641172	944757505.3924851
Athens	ssp585	2079	Greece	4047269.02875	20.154166243830517	696410.5578995233	348205.27894976165	1044615.8368492596	2225728.1430469	1636564.8110637965	2814891.475029893	726111815.6844393	493188435.3433259	959035196.02553
Athens	ssp585	2080	Greece	4047269.02875	20.207655041017308	706998.5527610383	353499.27638051915	1060497.8291415416	2259567.374624262	1661446.598988329	2857688.15026014	737151378.6062675	500686708.5385525	973616048.6739428
Athens	ssp585	2081	Greece	4047269.02875	20.261322952911385	717953.2634727088	358976.6317363544	1076929.8952090384	2294578.6300587486	1687190.1691607465	2901967.090956672	748573297.4656434	508444684.8848989	988701910.0463688
Athens	ssp585	2082	Greece	4047269.02875	20.31516917295312	729149.0344374145	364574.5172187073	1093723.5516560895	2330360.3140619826	1713500.2309278403	2947220.3971960726	760246557.5719942	516373376.8065138	1004119738.337455
Athens	ssp585	2083	Greece	4047269.02875	20.36939802415853	740441.4141403564	370220.7070701782	1110662.121210491	2366450.7595925583	1740037.3232297422	2992864.195955312	772020546.6887475	524370485.7156516	1019670607.6618226
Athens	ssp585	2084	Greece	4047269.02875	20.42382478283479	751678.1914328656	375839.0957164328	1127517.287149258	2402363.4998194235	1766443.7498671245	3038283.249771649	783736562.0043551	532328217.7579487	1035144906.2507404
Athens	ssp585	2085	Greece	4047269.02875	20.478415932445543	762798.0097523028	381399.0048761514	1144197.0146284304	2437902.439168371	1792575.3229178125	3083229.555418821	795330630.156292	540203121.0546616	1050458139.2578926
Athens	ssp585	2086	Greece	4047269.02875	20.53333208848324	773893.9175631889	386946.95878159447	1160840.876344751	2473364.960531941	1818650.7062733872	3128079.214790417	806899768.038873	548061091.256131	1065738444.8215916
Athens	ssp585	2087	Greece	4047269.02875	20.588402575594717	784943.8365280303	392471.9182640152	1177415.754792017	2508680.50154358	1844618.0158407704	3172742.987246316	818420955.6942232	555886492.7856221	1080955418.602802
Athens	ssp585	2088	Greece	4047269.02875	20.64366125774904	795987.7073863233	397993.8536931616	1193981.5610794534	2543976.712806687	1870571.1123577547	3217382.313255512	829935837.2969471	563707611.1287451	1096164063.465115
Athens	ssp585	2089	Greece	4047269.02875	20.699166317470457	807067.9507949696	403533.9753974848	1210601.9261924203	2579389.170740716	1896609.684368074	3262168.6571132704	841488642.7052145	571554488.0147258	1111422797.3956697
Athens	ssp585	2090	Greece	4047269.02875	20.756784782943157	818390.9408390428	409195.4704195214	1227586.4112585362	2615577.4469215698	1923218.7109716332	3307936.182871408	853294547.6654681	579573274.7489389	1127015820.581976
Athens	ssp585	2091	Greece	4047269.02875	20.81451512307884	829729.6601346143	414864.8300673072	1244594.490201919	2651815.993790198	1949864.701316204	3353767.2862641285	865116852.7150475	587603200.7239958	1142630504.7061052
Athens	ssp585	2092	Greece	4047269.02875	20.8723692362474	841055.8606476187	420527.9303238093	1261583.7909713904	2688014.5306297974	1976481.272521777	3399547.7887375057	876926105.067737	595624261.0683926	1158227949.0670445
Athens	ssp585	2093	Greece	4047269.02875	20.93040692273298	852381.0197964702	426190.5098982351	1278571.5296946652	2724209.739269639	2003095.396521645	3445324.0820174874	888734271.6430553	603644583.9329679	1173823959.353063
Athens	ssp585	2094	Greece	4047269.02875	20.988658785363057	863716.6010842053	431858.30054210266	1295574.901626265	2760438.257065106	2029734.0125478343	3491142.5015825634	900553304.8517139	611672287.6137478	1189434322.0895298
Athens	ssp585	2095	Greece	4047269.02875	21.047141461105397	875076.9534537114	437538.4767268557	1312615.4301806309	2796745.9432385	2056430.8406161852	3537061.0458604586	912398165.6056466	619717533.8360295	1205078797.3752687
Athens	ssp585	2096	Greece	4047269.02875	21.10582182785708	886465.3024930445	443232.6512465223	1329697.953739374	2833143.1067671096	2083193.4608584093	3583092.752676819	924272217.0608888	627782606.9169892	1220761827.2049963
Athens	ssp585	2097	Greece	4047269.02875	21.164656840059603	897882.8678367955	448941.43391839776	1346824.3017551382	2869633.645606312	2110024.7394161853	3629242.551796697	936176730.8688296	635868370.5852423	1236485091.152032
Athens	ssp585	2098	Greece	4047269.02875	21.223627270897	909331.6542777276	454665.8271388639	1363997.4814165323	2906223.9670719383	2136929.3875523326	3675518.546590999	948113797.3243928	643976244.6078076	1252251350.0408115
Madrid	ssp585	2024	Spain	19846873.95375	14.646374005629395	799344.8669337372	399672.4334668686	1199017.3004004671	2554706.194719465	1878460.43729404	3230951.952146006	972811281.0010048	660751227.5627056	1284871334.439034
Madrid	ssp585	2025	Spain	19846873.95375	14.685483484232757	813570.7723995444	406785.3861997722	1220356.1585992812	2600172.18858863	1911891.3151389796	3288453.0620393096	990124360.614154	672510588.1197726	1307738133.1086743
Madrid	ssp585	2026	Spain	19846873.95375	14.724806834935857	827897.2065893059	413948.60329465294	1241845.80988406	2645959.472259409	1945558.4354848017	3346360.5090344828	1007559784.763312	684353047.3249502	1330766522.2015502
Madrid	ssp585	2027	Spain	19846873.95375	14.76435177891789	842343.0055238649	421171.5027619325	1263514.508285772	2692128.2456543203	1979506.06298134	3404750.4283277737	1025140477.0875788	696294175.3335172	1353986778.841454
Madrid	ssp585	2028	Spain	19846873.95375	14.804062206251515	856868.5164186052	428434.2582093026	1285302.7746279244	2738551.778473688	2013641.013583788	3463462.5433643945	1042818179.7227914	708301194.5209823	1377335164.9247568
Madrid	ssp585	2029	Spain	19846873.95375	14.843806912307558	871389.7927340087	435694.8963670044	1307084.6891009763	2784961.777577804	2047766.012924884	3522157.542231144	1060490728.8295908	720304713.3375927	1400676744.3216653
Madrid	ssp585	2030	Spain	19846873.95375	14.883463486368376	885834.806193621	442917.4030968105	1328752.209290468	2831128.040594648	2081711.7945550005	3580544.286634913	1078070465.2225182	732245192.0601017	1423895738.3849466
Madrid	ssp585	2031	Spain	19846873.95375	14.922840302894008	900114.6645771888	450057.3322885944	1350171.996865781	2876766.4679885195	2115269.46175638	3638263.4742212743	1095449206.1155553	744049150.9603071	1446849261.270869
Madrid	ssp585	2032	Spain	19846873.95375	14.961707086971172	914111.33397696	457055.66698848	1371167.0009654362	2921499.823390165	2148161.6348458407	3694838.01193513	1112483302.9763577	755619021.3257284	1469347584.6270597
Madrid	ssp585	2033	Spain	19846873.95375	14.999912354163747	927697.478871143	463848.7394355715	1391546.2183067012	2964921.1424719654	2180089.075347173	3749753.209597406	1129017787.1084447	766849545.5813138	1491186028.6356492
Madrid	ssp585	2034	Spain	19846873.95375	15.038691251317967	942397.1360651868	471198.56803259335	1413595.7040977643	3011901.246864135	2214633.269753165	3809169.223975719	1146907427.65879	779000516.8798122	1514814338.4378407
Madrid	ssp585	2035	Spain	19846873.95375	15.08019434970542	958867.0618351178	479433.5309175589	1438300.592752661	3064539.1296248515	2253337.5953125083	3875740.663937775	1166951504.0631323	792614820.4432904	1541288187.6830618
Madrid	ssp585	2036	Spain	19846873.95375	15.124749748225046	977006.1291234544	488503.0645617272	1465509.1936851747	3122511.5886783786	2295964.4034401462	3949058.773917258	1189026943.6073132	807608863.03168	1570445024.1829977
Madrid	ssp585	2037	Spain	19846873.95375	15.171872131583005	996135.8183870025	498067.9091935012	1494203.7275805117	3183650.0755647	2340919.173209475	4026380.977920498	1212307980.7258782	823421769.5588536	1601194191.8930018
Madrid	ssp585	2038	Spain	19846873.95375	15.220174977805172	1015506.877002476	507753.438501238	1523260.3155037174	3245559.978899747	2386441.160955884	4104678.796844349	1235882766.935953	839434195.8454741	1632331338.026519
Madrid	ssp585	2039	Spain	19846873.95375	15.269596466444526	1035551.4797439994	517775.7398719997	1553327.2196159677	3309622.5292616384	2433545.9773984114	4185699.081125409	1260277263.575335	856003384.4589666	1664551142.6917336
Madrid	ssp585	2040	Spain	19846873.95375	15.319915163730668	1056487.400011158	528243.700005579	1584731.100016716	3376533.730435354	2482745.3900261484	4270322.070845251	1285756503.2083616	873309350.3679488	1698203656.0488183
Madrid	ssp585	2041	Spain	19846873.95375	15.370708743793676	1078045.323587622	539022.661793811	1617067.9853814256	3445432.854185861	2533406.5104309563	4357459.197941486	1311992727.5436893	891129474.141952	1732855980.94551
Madrid	ssp585	2042	Spain	19846873.95375	15.421512797218488	1099800.5165038062	549900.2582519031	1649700.7747557606	3514962.450746015	2584531.2137839803	4445393.687708696	1338469030.7823298	909112663.9012842	1767825397.6634812
Madrid	ssp585	2043	Spain	19846873.95375	15.472680620206027	1121634.4721297408	560817.2360648704	1682451.7081946395	3584743.7729265746	2635841.0095049315	4533646.536348709	1365041189.0840054	927160960.173884	1802921417.994212
Madrid	ssp585	2044	Spain	19846873.95375	15.525412702591735	1143692.717738746	571846.358869373	1715539.0766081286	3655241.925892925	2687677.8866861053	4622805.965100268	1391886310.70201	945394658.1269776	1838377963.2770965
Madrid	ssp585	2045	Spain	19846873.95375	15.580369387227057	1165964.4237092156	582982.2118546078	1748946.635563822	3726422.298174478	2740016.3957167086	4712828.200632938	1418991215.8705397	963804805.8224944	1874177625.9186573
Madrid	ssp585	2046	Spain	19846873.95375	15.6369516146576	1188069.9469526757	594034.9734763379	1782104.9204290125	3797071.5504605584	2791964.3753387835	4802178.725582969	1445893874.876973	982077584.222956	1909710165.5310645
Madrid	ssp585	2047	Spain	19846873.95375	15.694315112537677	1210112.430640449	605056.2153202245	1815168.6459606711	3867519.328326692	2843764.2120050634	4891274.444648945	1472719814.0676596	1000298253.120346	1945141375.015044
Madrid	ssp585	2048	Spain	19846873.95375	15.75150857875052	1232122.151127577	616061.0755637885	1848183.226691366	3937862.39500356	2895487.055149814	4980237.734857924	1499505880.0915723	1018491839.4330592	1980519920.750157
Madrid	ssp585	2049	Spain	19846873.95375	15.8069888714638	1253355.4841635583	626677.7420817792	1880033.2262453376	4005724.127386559	2945385.3877843693	5066062.866989359	1525347074.2558525	1036043651.4845845	2014650497.0271945
Madrid	ssp585	2050	Spain	19846873.95375	15.860222711599144	1273209.8898777869	636604.9449388934	1909814.8348166784	4069178.808049228	2992043.241212802	5146314.374886272	1549510099.0719938	1052455620.1990747	2046564577.944983
Madrid	ssp585	2051	Spain	19846873.95375	15.911361416575549	1291440.776321771	645720.3881608855	1937161.164482653	4127444.7211241946	3034885.824356161	5220003.617892849	1571697283.513909	1067525561.9672968	2075869005.0605936
Madrid	ssp585	2052	Spain	19846873.95375	15.961241579146932	1307864.1092719797	653932.0546359898	1961796.1639079824	4179933.693233085	3073480.6567891752	5286386.729677639	1591684655.9566655	1081101351.1622102	2102267960.7511876
Madrid	ssp585	2053	Spain	19846873.95375	16.010823723990377	1322680.5491879198	661340.2745939599	1984020.8237818757	4227287.035204404	3108299.2905916083	5346274.779817791	1609716422.3327744	1093348856.9229138	2126083987.742708
Madrid	ssp585	2054	Spain	19846873.95375	16.060246547636375	1336304.5919068193	668152.2959534096	2004456.887860226	4270829.47573401	3140315.790981005	5401343.160487577	1626297028.5242407	1104610708.1254036	2147983348.9230943
Madrid	ssp585	2055	Spain	19846873.95375	16.110627695799618	1350159.2438388327	675079.6219194164	2025238.8657582304	4315108.943308761	3172874.223021264	5457343.663596862	1643158288.6027582	1116063184.584835	2170253392.620747
Madrid	ssp585	2056	Spain	19846873.95375	16.163129402474333	1365428.391017677	682714.1955088385	2048142.586526544	4363909.137692313	3208756.7188916192	5519061.55649379	1661741004.5759606	1128684905.3960032	2194797103.755992
Madrid	ssp585	2057	Spain	19846873.95375	16.218755759675787	1382892.5783602356	691446.2891801178	2074338.8675403488	4419724.680439125	3249797.5591465323	5589651.801732325	1682995107.9837914	1143121081.4475558	2222869134.5201006
Madrid	ssp585	2058	Spain	19846873.95375	16.27680445722783	1401883.9724442638	700941.9862221319	2102825.9586663805	4480421.175931606	3294427.335244019	5666415.016619908	1706107838.3848157	1158819670.9716003	2253396005.798098
Madrid	ssp585	2059	Spain	19846873.95375	16.335339864669365	1420981.3202717274	710490.6601358637	2131471.9804075854	4541456.299588253	3339306.1026385548	5743606.496538548	1729349515.62862	1174605843.551401	2284093187.7059174
Madrid	ssp585	2060	Spain	19846873.95375	16.393191624228212	1439579.864249922	719789.932124961	2159369.796374867	4600897.2461425625	3383012.680987311	5818781.811298438	1751984143.2350917	1189979696.906607	2313988589.563624
Madrid	ssp585	2061	Spain	19846873.95375	16.45113380957927	1457982.3643723514	728991.1821861757	2186973.5465585296	4659711.636533801	3426258.556275017	5893164.716793293	1774380183.3652818	1205191497.2810326	2343568869.449611
Madrid	ssp585	2062	Spain	19846873.95375	16.5096645543198	1476906.4963696797	738453.2481848398	2215359.744554512	4720193.16239733	3470730.266468722	5969656.058326498	1797411055.084995	1220834486.8904593	2373987623.2796154
Madrid	ssp585	2063	Spain	19846873.95375	16.569091071958265	1497113.2452453512	748556.6226226756	2245669.867868018	4784773.931803951	3518216.126326547	6051331.73728196	1822002885.3096728	1237537708.086916	2406468062.5325165
Madrid	ssp585	2064	Spain	19846873.95375	16.630802966858685	1519456.237263642	759728.118631821	2279184.355895445	4856182.134294408	3570722.157569532	6141642.11101989	1849194546.3634152	1256006781.9675689	2442382310.75935
Madrid	ssp585	2065	Spain	19846873.95375	16.696164371805924	1544412.613849474	772206.3069247371	2316618.920774193	4935942.713862704	3629369.642546288	6242515.785179792	1879566724.4806423	1276636121.2511947	2482497327.7102
Madrid	ssp585	2066	Spain	19846873.95375	16.76433660790039	1571025.0459849609	785512.5229924804	2356537.568977434	5020996.0469677225	3691908.858064617	6350083.235871433	1911954339.9733164	1298634382.4890518	2525274297.45764
Madrid	ssp585	2067	Spain	19846873.95375	16.834247398294565	1597955.548623202	798977.774311601	2396933.322934798	5107065.933399566	3755195.539264504	6458936.3275352325	1944729050.6811185	1320895565.8821075	2568562535.4801702
Madrid	ssp585	2068	Spain	19846873.95375	16.9049893895539	1624225.4447949498	812112.7223974749	2436338.167192409	5191024.521564476	3816929.7952681314	6565119.247861408	1976699796.2300584	1342610681.4241672	2610788911.036027
Madrid	ssp585	2069	Spain	19846873.95375	16.974984460214145	1649043.0098669485	824521.5049334742	2473564.514800437	5270341.459534619	3875251.0731873815	6665431.845882546	2006903039.245367	1363125276.8945274	2650680801.596284
Madrid	ssp585	2070	Spain	19846873.95375	17.043738601763813	1672228.0789877642	836114.0394938821	2508342.1184816286	5344440.940444718	3929735.985621281	6759145.895268804	2035119517.1693687	1382290425.150831	2687948609.187993
Madrid	ssp585	2071	Spain	19846873.95375	17.111653755136526	1694221.870180332	847110.935090166	2541332.8052704995	5414733.097096168	3981421.394923788	6848044.799269116	2061886197.0708733	1400470844.0543587	2723301550.087495
Madrid	ssp585	2072	Spain	19846873.95375	17.17913270245489	1715936.874254489	857968.4371272447	2573905.3113817363	5484134.250117133	4032451.654497997	6935816.845736807	2088313590.0575323	1418420813.0753264	2758206367.0397825
Madrid	ssp585	2073	Spain	19846873.95375	17.24667263095927	1737640.8011510158	868820.4005755079	2606461.2017265665	5553500.000478475	4083455.882704866	7023544.118252675	2114727502.0001595	1436361625.5244412	2793093378.4759207
Madrid	ssp585	2074	Spain	19846873.95375	17.313838484830338	1758717.9873092363	879358.9936546183	2638076.9809638974	5620862.687440234	4132987.270176778	7108738.104704206	2140378663.738578	1453784364.0741408	2826972963.403047
Madrid	ssp585	2075	Spain	19846873.95375	17.379774998367335	1778738.8691705922	889369.4345852961	2668108.3037558896	5684849.425869039	4180036.342550869	7189662.509187803	2164744291.8122168	1470333944.6294007	2859154638.995128
Madrid	ssp585	2076	Spain	19846873.95375	17.44412308326056	1797748.1826341797	898874.0913170897	2696622.27395127	5745603.191698696	4224708.229190351	7266498.154207622	2187878830.2904744	1486047346.598691	2889710313.982376
Madrid	ssp585	2077	Spain	19846873.95375	17.506427208582416	1815760.611903468	907880.305951734	2723640.9178552	5803170.915643308	4267037.437973133	7339304.393314114	2209800150.0064645	1500936708.178883	2918663591.8341265
Madrid	ssp585	2078	Spain	19846873.95375	17.566771197481497	1832968.37557034	916484.1877851698	2749452.563355524	5858166.928322642	4307475.682590309	7408858.174055573	2230742183.0492992	1515160920.3266504	2946323445.7720065
Madrid	ssp585	2079	Spain	19846873.95375	17.625735311333326	1850033.191750713	925016.5958753563	2775049.7876260644	5912706.080835079	4347578.000614184	7477834.161056638	2251510247.467042	1529266969.8000977	2973753525.1340594
Madrid	ssp585	2080	Spain	19846873.95375	17.68333710603597	1867401.4214388216	933700.7107194108	2801102.132158238	5968214.942918312	4388393.3403812	7548036.545455923	2272647569.379695	1543623825.7226624	3001671313.0368166
Madrid	ssp585	2081	Spain	19846873.95375	17.74071064907739	1885640.397150876	942820.198575438	2828460.5957263107	6026506.709294019	4431254.93330454	7621758.485284101	2294844598.5476704	1558700454.2090144	3030988742.886394
Madrid	ssp585	2082	Spain	19846873.95375	17.798846839627636	1904930.964989131	952465.4824945655	2857396.447483707	6088159.364105112	4476587.767724522	7699730.960486332	2318321426.6180973	1574646345.5342648	3061996507.702005
Madrid	ssp585	2083	Spain	19846873.95375	17.85851102103114	1924999.7465132095	962499.8732566048	2887499.6197697967	6152299.189856037	4523749.404306066	7780848.975406659	2342745349.095328	1591235520.715392	3094255177.4753284
Madrid	ssp585	2084	Spain	19846873.95375	17.920509185404622	1945690.5304133496	972845.2652066748	2918535.7956200032	6218426.935200846	4572372.746471322	7864481.123931061	2367926255.139065	1608338852.9900932	3127513657.2881
Madrid	ssp585	2085	Spain	19846873.95375	17.9849861866616	1966634.634101025	983317.3170505124	2949951.951151548	6285364.290586658	4621591.390137408	7949137.191036558	2393415454.082689	1625651583.4451263	3161179324.720292
Madrid	ssp585	2086	Spain	19846873.95375	18.05120739795024	1987075.2200426252	993537.6100213128	2980612.830063915	6350692.403256015	4669626.767100147	8031758.039412501	2418291866.525956	1642548098.0931897	3194035634.9587684
Madrid	ssp585	2087	Spain	19846873.95375	18.119003611075936	2006630.215084325	1003315.1075421624	3009945.3226264645	6413190.167409287	4715581.005448117	8110799.329371048	2442090505.340576	1658712569.1660635	3225468441.515175
Madrid	ssp585	2088	Spain	19846873.95375	18.18852326236598	2025487.7096716317	1012743.8548358156	3038231.5645074244	6473458.720110283	4759896.11772829	8187021.322492984	2465040278.617184	1674300475.2285829	3255780082.00587
Madrid	ssp585	2089	Spain	19846873.95375	18.25969658285965	2043984.481417738	1021992.240708869	3065976.722126568	6532574.402610866	4803363.531331639	8261785.273890738	2487551048.325069	1689590202.032064	3285511894.618121
Madrid	ssp585	2090	Spain	19846873.95375	18.332176254816517	2060768.638679481	1030384.3193397408	3091152.958019196	6586216.569219426	4842806.300896684	8329626.837542758	2507977547.8270373	1703464254.363006	3312490841.2911263
Madrid	ssp585	2091	Spain	19846873.95375	18.40623376462548	2078633.0758839368	1039316.5379419684	3117949.6138258763	6643311.310524683	4884787.728327186	8401834.892723028	2529718759.611976	1718231283.3398993	3341206235.884084
Madrid	ssp585	2092	Spain	19846873.95375	18.48083919601455	2096727.3084717735	1048363.6542358868	3145090.96270758	6701140.47787559	4927309.174908535	8474971.78084276	2551739634.844478	1733188264.849094	3370291004.839796
Madrid	ssp585	2093	Spain	19846873.95375	18.555593321606448	2114675.396069656	1057337.698034828	3172013.0941043203	6758502.565838413	4969487.180763667	8547517.950913902	2573582650.055998	1748024440.5766351	3399140859.5353
Madrid	ssp585	2094	Spain	19846873.95375	18.63029190911944	2132301.445748928	1066150.722874464	3198452.1686231275	6814835.4206129145	5010908.3975096	8618762.443717021	2595033741.664477	1762594414.619555	3427473068.7092366
Madrid	ssp585	2095	Spain	19846873.95375	18.70491763848948	2149586.1285550576	1074793.0642775288	3224379.192832481	6870077.266862292	5051527.40210427	8688627.131619994	2616069386.125387	1776882209.3560057	3455256562.89465
Madrid	ssp585	2096	Spain	19846873.95375	18.779551980034544	2166597.389168933	1083298.6945844667	3249896.083753597	6924445.255784372	5091503.864546815	8757386.647022272	2636772272.8437223	1790943988.9430778	3482600556.7449293
Madrid	ssp585	2097	Spain	19846873.95375	18.85427063872241	2183417.355082522	1091708.677541261	3275126.0326235835	6978201.866842506	5131030.784443669	8825372.949244114	2657242351.8591995	1804847641.277258	3509637062.4418077
Madrid	ssp585	2098	Spain	19846873.95375	18.92921484919999	2200159.346842359	1100079.6734211794	3300239.020263792	7031709.272509991	5170374.46508079	8893044.079937419	2677617535.492795	1818686838.9311824	3536548232.0551805
Luxembourg	ssp585	2024	Luxembourg	288173.3667	11.48430164006161	24725.265596384164	12362.632798192082	37087.89839457943	79021.94884605565	58104.37415149452	99939.5235405958	75499494.3280047	51280638.42584438	99718350.23021644
Luxembourg	ssp585	2025	Luxembourg	288173.3667	11.513230372085498	25060.340014988324	12530.170007494162	37590.510022484814	80092.84668789068	58891.79903521275	101293.89434058234	76522656.20540778	51975588.70004214	101069723.71076424
Luxembourg	ssp585	2026	Luxembourg	288173.3667	11.542609394684352	25402.03320405595	12701.016602027976	38103.04980607981	81184.89812015966	59694.77802951438	102675.0182107802	77566028.73822795	52684266.42134152	102447791.05513015
Luxembourg	ssp585	2027	Luxembourg	288173.3667	11.572429820427054	25749.91604952593	12874.958024762967	38624.87407428538	82296.73169427158	60512.30271636898	104081.1606721616	78628301.6111265	53405781.59954995	103850821.6227168
Luxembourg	ssp585	2028	Luxembourg	288173.3667	11.602734848836104	26104.16698396693	13052.083491983463	39156.25047594548	83428.91768074666	61344.79241230703	105513.04294917126	79710019.67442988	54140504.3069844	105279535.0418743
Luxembourg	ssp585	2029	Luxembourg	288173.3667	11.63350647332087	26464.98112560935	13232.490562804674	39697.471688410886	84582.07967743484	62192.70564516713	106971.45370969092	80811778.72871502	54888839.22231083	106734718.23512168
Luxembourg	ssp585	2030	Luxembourg	288173.3667	11.664604241232782	26831.52619389753	13415.763096948764	40247.28929084442	85753.55771568984	63054.086555642825	108453.02887571829	81931037.37515643	55649060.18092676	108213014.56938487
Luxembourg	ssp585	2031	Luxembourg	288173.3667	11.695809669080829	27202.325590225508	13601.162795112754	40803.48838533659	86938.6325863531	63925.46513701397	109951.80003567527	83063286.76640183	56418104.69118653	109708468.84161662
Luxembourg	ssp585	2032	Luxembourg	288173.3667	11.726772513341936	27574.642121259312	13787.321060629656	41361.96318188694	88128.55621953699	64800.40898494297	111456.703454113	84200168.78343941	57190295.76567568	111210041.80120283
Luxembourg	ssp585	2033	Luxembourg	288173.3667	11.757344648470424	27949.40866229268	13974.70433114634	41924.11299343679	89326.31008467893	65681.11035637134	112971.50981296987	85344531.99477693	57967568.20426321	112721495.78529072
Luxembourg	ssp585	2034	Luxembourg	288173.3667	11.79006854646616	28376.34350820508	14188.17175410254	42564.51526230586	90690.79385221552	66684.40724426536	114697.1804601483	86648193.01519178	58853038.63042684	114443347.39995724
Luxembourg	ssp585	2035	Luxembourg	288173.3667	11.82307375435806	28813.20242305551	14406.601211527755	43219.8036345814	92086.99494407732	67711.02569416433	116462.96419397366	87982157.53967097	59759091.751200296	116205223.32814184
Luxembourg	ssp585	2036	Luxembourg	288173.3667	11.856136954314108	29255.533938800592	14627.766969400296	43883.30090819924	93500.6864683992	68750.50475616535	118250.8681806151	89332832.8492614	60676495.143081285	117989170.5554412
Luxembourg	ssp585	2037	Luxembourg	288173.3667	11.889431454992444	29705.69447277984	14852.84723638992	44558.54170916795	94939.39953499688	69808.3820110165	120070.41705895982	90707414.3496856	61610136.05733501	119804692.64203574
Luxembourg	ssp585	2038	Luxembourg	288173.3667	11.922252130031447	30162.08390759694	15081.04195379847	45243.12586139364	96398.02016867224	70880.8971828363	121915.14315449056	92101016.02449942	62556695.82216342	121645336.22683509
Luxembourg	ssp585	2039	Luxembourg	288173.3667	11.953262640345178	30609.358626025038	15304.679313012515	45914.03793903585	97827.51016876871	71931.99277114258	123723.0275663768	93466785.5825813	63484351.50389193	123449219.66127037
Luxembourg	ssp585	2040	Luxembourg	288173.3667	11.98219023336704	31035.19596331293	15517.597981656463	46552.79394496797	99188.48629874118	72932.71051376931	125444.26208369448	94767095.32064705	64367545.67774479	125166644.96354815
Luxembourg	ssp585	2041	Luxembourg	288173.3667	12.009602650390338	31432.43228449456	15716.216142247278	47148.64842674006	100458.0535812374	73866.2158685456	127049.89129391038	95980070.81977804	65191420.838022135	126768720.80153324
Luxembourg	ssp585	2042	Luxembourg	288173.3667	12.036425468971167	31803.12456301067	15901.562281505336	47704.6868445146	101642.78610337515	74737.34272305889	128548.229483673	97111993.12290466	65960243.18404482	128263743.06176406
Luxembourg	ssp585	2043	Luxembourg	288173.3667	12.063490733261736	32156.539020932923	16078.269510466462	48234.80853139757	102772.298710895	75567.86669917635	129976.73072259472	98191156.9748484	66693231.02437902	129689082.92531864
Luxembourg	ssp585	2044	Luxembourg	288173.3667	12.091761539664558	32509.950988060144	16254.975494030072	48764.92648208835	103901.80335783248	76398.38482192456	131405.22189372272	99270313.22105952	67426213.69875929	131114412.74335998
Luxembourg	ssp585	2045	Luxembourg	288173.3667	12.12136717526338	32868.09613866215	16434.048069331075	49302.14420799153	105046.43525915685	77240.02592583973	132852.84459245607	100363922.41450122	68169013.0794333	132558831.74956869
Luxembourg	ssp585	2046	Luxembourg	288173.3667	12.152503079924388	33233.921759280514	16616.960879640257	49850.88263891907	106215.61394265312	78099.716134293	134331.51175099568	101480984.20141116	68927741.89084734	134034226.51197463
Luxembourg	ssp585	2047	Luxembourg	288173.3667	12.185707706151163	33616.77526148817	16808.387630744084	50425.16289223054	107439.21373570882	78999.4218644809	135879.0056069189	102650041.24169694	69721786.83003102	135578295.65336245
Luxembourg	ssp585	2048	Luxembourg	288173.3667	12.22147524600508	34027.75619061925	17013.878095309625	51041.63428592711	108752.70878521158	79965.22704793888	137540.19052246652	103904986.39918774	70574168.55044305	137235804.247932
Luxembourg	ssp585	2049	Luxembourg	288173.3667	12.261023009688037	34479.5805436258	17239.7902718129	51719.37081543716	110196.73941742055	81027.01427750461	139366.46455731895	105284648.43129446	71511260.25480527	139058036.60778308
Luxembourg	ssp585	2050	Luxembourg	288173.3667	12.304341193405074	34969.00074613738	17484.50037306869	52453.50111920471	111760.92638464757	82177.15175340645	141344.70101587067	106779110.75201195	72526326.41639894	141031895.08762586
Luxembourg	ssp585	2051	Luxembourg	288173.3667	12.349325128005756	35474.26686572458	17737.13343286229	53211.4002985857	113375.75690284732	83364.5271344363	143386.98667124345	108321959.15463914	73574257.29044221	143069661.01883563
Luxembourg	ssp585	2052	Luxembourg	288173.3667	12.39391679387772	35981.50186175653	17990.750930878265	53972.25279263376	114996.8799501679	84556.52937511323	145437.23052520637	109870819.5928278	74626271.64907934	145115367.53657678
Luxembourg	ssp585	2053	Luxembourg	288173.3667	12.438111730254674	36490.17039133163	18245.08519566581	54735.255586994586	116622.5845706874	85751.90041961093	147493.26872174247	111424057.37762448	75681259.18164924	147166855.5735952
Luxembourg	ssp585	2054	Luxembourg	288173.3667	12.482379940822604	37001.9019666463	18500.95098332315	55502.852949967215	118258.07868539316	86954.46962160156	149561.68774916776	112986648.28356752	76742599.52529582	149230697.04183877
Luxembourg	ssp585	2055	Luxembourg	288173.3667	12.527368655453753	37527.79140019445	18763.895700097222	56291.68710028995	119938.82131501209	88190.30979043987	151687.3328395682	114592470.72258374	77833303.51747851	151351637.927689
Luxembourg	ssp585	2056	Luxembourg	288173.3667	12.572908990687248	38069.56482836958	19034.78241418479	57104.34724255335	121670.32919146164	89463.47734665275	153877.18103625323	116246795.51469356	78956951.1956268	153536639.8337597
Luxembourg	ssp585	2057	Luxembourg	288173.3667	12.61893416736344	38624.35977665181	19312.179888325907	57936.53966497559	123443.45384617089	90767.2454751154	156119.66221720917	117940881.99023542	80107605.736928	155774158.24354425
Luxembourg	ssp585	2058	Luxembourg	288173.3667	12.665737133286266	39186.403288176574	19593.201644088287	58779.60493226304	125239.74490900464	92088.04772719668	158391.44209079104	119657102.2162654	81273293.92667629	158040910.50585344
Luxembourg	ssp585	2059	Luxembourg	288173.3667	12.712857182514698	39744.97019385206	19872.48509692603	59617.4552907772	127024.92473954336	93400.67995553649	160649.16952353463	121362706.50037274	82431771.5743649	160293641.42637798
Luxembourg	ssp585	2060	Luxembourg	288173.3667	12.759456954177226	40295.057974726944	20147.528987363472	60442.58696208782	128783.0052872181	94693.3862405905	162872.62433382604	123042419.46968938	83572663.36715622	162512175.57221946
Luxembourg	ssp585	2061	Luxembourg	288173.3667	12.804751865259068	40830.8824614804	20415.4412307402	61246.32369221861	130495.50034688196	95952.57378446191	165038.42690928507	124678578.95362756	84683972.8355128	164673185.07174295
Luxembourg	ssp585	2062	Luxembourg	288173.3667	12.848461971891734	41346.10453948048	20673.05226974024	62019.1568092213	132142.1501081775	97163.34566776334	167120.95454856797	126251828.23599096	85752552.54350525	166751103.92847317
Luxembourg	ssp585	2063	Luxembourg	288173.3667	12.89027895285345	41838.20767122758	20919.10383561379	62757.31150683852	133714.91171723415	98319.78802736758	169110.0354070826	127754482.978334	86773183.14781378	168735782.80884287
Luxembourg	ssp585	2064	Luxembourg	288173.3667	12.931367722246696	42327.05341384046	21163.52670692023	63490.58012075901	135277.26271062536	99468.57552250786	171085.94989872657	129247191.1649378	87787057.86940959	170707324.46046442
Luxembourg	ssp585	2065	Luxembourg	288173.3667	12.972585680631529	42829.30539252402	21414.65269626201	64243.95808878451	136882.46003450084	100648.86767241269	173116.0523965687	130780835.77910691	88828737.36187606	172732934.1963414
Luxembourg	ssp585	2066	Luxembourg	288173.3667	13.014657892966577	43355.311218089	21677.6556090445	65032.96682713205	138563.57465300866	101884.98136249393	175242.1679434997	132387013.6253684	89919682.75316158	174854344.4975737
Luxembourg	ssp585	2067	Luxembourg	288173.3667	13.057646645188017	43900.81400647865	21950.407003239325	65851.22100971566	140307.0015646962	103166.91291520715	177447.09021416667	134052726.15400834	91051065.1903957	177054387.11761984
Luxembourg	ssp585	2068	Luxembourg	288173.3667	13.10017235045402	44447.209245237	22223.6046226185	66670.81386785429	142053.2807477705	104450.9417262906	179655.61976923072	135721163.81219104	92184298.58548948	179258029.0388889
Luxembourg	ssp585	2069	Luxembourg	288173.3667	13.141610439857862	44984.76392516241	22492.381962581207	67477.14588774198	143771.3055048113	105714.19522411477	181828.41578549048	137362606.50366688	93299196.50510591	181426016.5022273
Luxembourg	ssp585	2070	Luxembourg	288173.3667	13.182181266627264	45510.80407430301	22755.402037151503	68266.2061114526	145452.5298214644	106950.38957459525	183954.6700683164	138968889.15820593	94390213.08409458	183547565.23231676
Luxembourg	ssp585	2071	Luxembourg	288173.3667	13.223340456141273	46040.24969519011	23020.124847595056	69060.37454278307	147144.63802582037	108194.58678368022	186094.6892679425	140585570.54410806	95488292.67175408	185682848.4164608
Luxembourg	ssp585	2072	Luxembourg	288173.3667	13.26589394025076	46586.335579189166	23293.167789594583	69879.50336878186	148889.92851108094	109477.88861107832	188301.96841106625	142253063.57632178	96620884.45960206	187885242.6930405
Luxembourg	ssp585	2073	Luxembourg	288173.3667	13.310569891386384	47158.40002599917	23579.200012999587	70737.60003899688	150718.2464830857	110822.24006108176	190614.2529050723	143999883.09131628	97807356.24647878	190192409.93615317
Luxembourg	ssp585	2074	Luxembourg	288173.3667	13.357540278683055	47757.538799738	23878.769399869	71636.3081996053	152633.0940039552	112230.2161793682	193035.971828525	145829375.0445276	99049980.6665578	192608769.42249656
Luxembourg	ssp585	2075	Luxembourg	288173.3667	13.406652095830587	48379.710447516496	24189.855223758248	72569.56567127327	154621.55459025537	113692.319551648	195550.7896288454	147729198.71313068	100340375.6750227	195118021.7512375
Luxembourg	ssp585	2076	Luxembourg	288173.3667	13.45706499726812	49013.53433795535	24506.767168977676	73520.30150693156	156647.2557440979	115181.80569417926	198112.70579400027	149664602.92687288	101654937.64098231	197674268.2127641
Luxembourg	ssp585	2077	Luxembourg	288173.3667	13.507764407862464	49646.265274464575	24823.132637232287	74469.39791169447	158669.46381718115	116668.72339497568	200670.20423937027	151596669.7661924	102967232.801149	200226106.7312351
Luxembourg	ssp585	2078	Luxembourg	288173.3667	13.558482427738154	50272.338171161005	25136.169085580503	75408.50725673928	160670.3927950238	118139.99470221288	203200.7908878175	153508406.03971452	104265719.06891254	202751093.01051423
Luxembourg	ssp585	2079	Luxembourg	288173.3667	13.609350429707918	50887.628812462906	25443.814406231453	76331.443218693	162636.86168462574	119585.92770927316	205687.7956599588	155387218.30573317	105541842.7481692	205232593.8633004
Luxembourg	ssp585	2080	Luxembourg	288173.3667	13.661397684292949	51506.848788226256	25753.424394113128	77260.2731823379	164615.8887271634	121041.0946523149	208190.68280199188	157278028.9368938	106826115.93663494	207729941.93715203
Luxembourg	ssp585	2081	Luxembourg	288173.3667	13.714983122950043	52140.75085555635	26070.375427778174	78211.12628333297	166641.83973435033	122530.76451054138	210752.9149581416	159213671.86660573	108140840.04285096	210286503.69036055
Luxembourg	ssp585	2082	Luxembourg	288173.3667	13.769999948297544	52793.949939646416	26396.974969823208	79190.92490946787	168729.46400710184	124065.78235815326	213393.1456560349	161208238.93615258	109495586.50333872	212920891.368966
Luxembourg	ssp585	2083	Luxembourg	288173.3667	13.825716248880743	53459.16748660764	26729.58374330382	80188.75122990961	170855.49928719024	125629.04359351184	216081.9549808517	163239504.8175202	110875259.468519	215603750.16652077
Luxembourg	ssp585	2084	Luxembourg	288173.3667	13.880889123817951	54120.81164456175	27060.405822280874	81181.2174668408	172970.11401601153	127183.90736470403	218756.3206673023	165259859.22608614	112247521.16165842	218272197.29051295
Luxembourg	ssp585	2085	Luxembourg	288173.3667	13.934416996377768	54764.19310390388	27382.09655195194	82146.28965585395	175026.3611600691	128695.8537941578	221356.8685259631	167224447.82275847	113581905.69467	220866989.95084637
Luxembourg	ssp585	2086	Luxembourg	288173.3667	13.986586007283435	55391.28541432283	27695.642707161416	83086.92812148239	177030.54818416797	130169.5207236425	223891.57564467652	169139296.91301638	114882506.2445353	223396087.58149663
Luxembourg	ssp585	2087	Luxembourg	288173.3667	14.038558981644782	56014.403133702486	28007.201566851243	84021.60470055195	179022.0324153051	131633.84736418445	226410.21746640917	171042009.4455305	116174863.42224386	225909155.46881688
Luxembourg	ssp585	2088	Luxembourg	288173.3667	14.0913822585251	56644.43623630869	28322.218118154346	84966.65435446127	181035.61821123477	133114.42515530894	228956.81126714303	172965838.3512808	117481563.22715078	228450113.47541088
Luxembourg	ssp585	2089	Luxembourg	288173.3667	14.146116474075807	57293.74069686041	28646.87034843021	85940.61104528858	183110.79526715804	134640.29063760518	231581.2998966928	174948513.04674456	118828232.16949384	231068793.923995
Luxembourg	ssp585	2090	Luxembourg	288173.3667	14.20259898650908	57959.623923782754	28979.811961891377	86939.43588567233	185238.95806040184	136205.11622087331	234272.7998999138	176981811.60599315	120209285.76669572	233754337.4452905
Luxembourg	ssp585	2091	Luxembourg	288173.3667	14.260219469340472	58639.86978565095	29319.934892825477	87959.80467847265	187413.02383492727	137803.69399626303	237022.3536735886	179058966.99142376	121620127.72295693	236497806.25988373
Luxembourg	ssp585	2092	Luxembourg	288173.3667	14.31807232192214	59323.57865754282	29661.78932877141	88985.3679863138	189598.15738950385	139410.40984521093	239785.90493376524	181146696.80343357	123038152.02330355	239255241.58357492
Luxembourg	ssp585	2093	Luxembourg	288173.3667	14.375810089496149	60006.05154102325	30003.025770511624	90009.07731153582	191779.3407251105	141014.22112138954	242544.4603288096	183230652.48006055	124453612.86180334	242007692.09830496
Luxembourg	ssp585	2094	Luxembourg	288173.3667	14.433376769488587	60686.083754192754	30343.041877096377	91029.1256312857	193952.72367839108	142612.29682233723	245293.1505344277	185307155.48144257	125864011.70687991	244750299.255992
Luxembourg	ssp585	2095	Luxembourg	288173.3667	14.490837437636742	61364.146091461735	30682.073045730867	92046.21913719704	196119.8109083371	144205.7433149185	248033.8785016886	187377643.39538288	127270324.99448244	247484961.79628083
Luxembourg	ssp585	2096	Luxembourg	288173.3667	14.548267913114804	62040.99506455471	31020.497532277357	93061.49259680723	198283.0202262407	145796.33840165348	250769.70205084988	189444426.2578409	128674121.74328144	250214730.77235755
Luxembourg	ssp585	2097	Luxembourg	288173.3667	14.605787494454711	62717.8824631252	31358.9412315626	94076.82369467076	200446.3523521383	147387.0237883457	253505.68091595976	191511326.45395488	130077998.18725862	252944654.72060096
Luxembourg	ssp585	2098	Luxembourg	288173.3667	14.66352119456428	63396.07633036187	31698.038165180937	95094.11449553828	202613.8599518589	148980.77937633038	256246.9405272928	193582215.99946436	131484584.2703423	255679847.7285083
London	ssp585	2024	United Kingdom	28024358.01205	11.66915977172424	1865049.677605788	932524.838802894	2797574.516408144	5960698.769627524	4382866.742374762	7538530.796883716	2351008475.503292	1596847987.4126225	3105168963.5938625
London	ssp585	2025	United Kingdom	28024358.01205	11.697290935908864	1890041.324946609	945020.6624733048	2835061.987420028	6040572.074528464	4441597.113625848	7639547.035435631	2382511965.9579983	1618245734.742375	3146778197.1728234
London	ssp585	2026	United Kingdom	28024358.01205	11.72525018496552	1914935.2614988915	957467.6307494458	2872402.8922487376	6120133.095750615	4500097.864522632	7740168.326978536	2413892286.024383	1639559822.490347	3188224749.558338
London	ssp585	2027	United Kingdom	28024358.01205	11.753071311975509	1939770.3099586407	969885.1549793204	2909655.464938067	6199505.910627646	4558460.2284030905	7840551.592854054	2445198374.070752	1660823490.491526	3229573257.65022
London	ssp585	2028	United Kingdom	28024358.01205	11.780849929753051	1964665.7790713029	982332.8895356514	2946998.668606898	6279071.829912027	4616964.580818141	7941179.079006483	2476580626.022764	1682138890.411126	3271022361.634477
London	ssp585	2029	United Kingdom	28024358.01205	11.808652321307797	1989736.770270056	994868.385135028	2984605.155405277	6359198.717782998	4675881.410135085	8042516.025431929	2508184134.232315	1703604571.630632	3312763696.834007
London	ssp585	2030	United Kingdom	28024358.01205	11.836476743444717	2015036.5702603927	1007518.2851301964	3022554.855390652	6440056.878551996	4735335.940112415	8144777.816992557	2540076069.830636	1725266158.0117638	3354885981.6494446
London	ssp585	2031	United Kingdom	28024358.01205	11.864295265277809	2040594.25170006	1020297.12585003	3060891.3775501563	6521739.228433143	4795396.491495561	8248081.965371824	2572293080.6697054	1747148541.446316	3397437619.893071
London	ssp585	2032	United Kingdom	28024358.01205	11.891952682964035	2066306.636756471	1033153.3183782354	3099459.9551347843	6603916.011073432	4855820.596378156	8352011.425769763	2604705104.8205247	1769163381.491554	3440246828.149476
London	ssp585	2033	United Kingdom	28024358.01205	11.918904992354776	2091780.5637410888	1045890.2818705444	3137670.845611703	6685330.681716288	4915684.324792011	8454977.038641611	2636816538.078469	1790974054.700607	3482659021.456322
London	ssp585	2034	United Kingdom	28024358.01205	11.942232440863195	2116051.889143361	1058025.9445716806	3174077.8337151143	6762901.8377019325	4972721.93948734	8553081.735917578	2667412018.948286	1811755065.3009324	3523068972.5956182
London	ssp585	2035	United Kingdom	28024358.01205	11.96449910163372	2139509.3335671644	1069754.6667835822	3209264.000350808	6837871.830080423	5027846.9338832805	8647896.7262786	2696981553.3774133	1831839234.3007133	3562123872.454131
London	ssp585	2036	United Kingdom	28024358.01205	11.986753422210032	2163232.807538515	1081616.4037692577	3244849.2113078577	6913692.052892861	5083597.097715961	8743787.008070813	2726886434.220405	1852151176.7226524	3601621691.718137
London	ssp585	2037	United Kingdom	28024358.01205	12.0095393535494	2188236.6370561863	1094118.3185280932	3282354.9555843603	6993604.292031381	5142356.097082534	8844852.486981248	2758405281.048949	1873559354.382668	3643251207.715224
London	ssp585	2038	United Kingdom	28024358.01205	12.032904694363271	2214958.231809793	1107479.1159048963	3322437.3477147613	7079006.508863801	5205151.844753465	8952861.17297524	2792089475.362367	1896438275.6870515	3687740675.0376754
London	ssp585	2039	United Kingdom	28024358.01205	12.056735009274885	2243026.9288113434	1121513.4644056717	3364540.393217088	7168714.064480872	5271113.282707145	9066314.846255569	2827471773.935661	1920470580.485384	3734472967.385895
London	ssp585	2040	United Kingdom	28024358.01205	12.081154855914294	2272055.8686409416	1136027.9343204708	3408083.802961455	7261490.556176091	5339331.291306636	9183649.821046809	2864064516.9567275	1945325041.3076532	3782803992.6058655
London	ssp585	2041	United Kingdom	28024358.01205	12.105362898800747	2300744.729364473	1150372.3646822365	3451117.094046768	7353180.155048627	5406750.114006952	9299610.1960913	2900228569.5948315	1969888327.7753508	3830568811.414308
London	ssp585	2042	United Kingdom	28024358.01205	12.128836669518622	2328138.6897750185	1164069.3448875092	3492208.0346626285	7440731.2525207875	5471125.920971802	9410336.584070822	2934760321.684957	1993342925.83467	3876177717.5352607
London	ssp585	2043	United Kingdom	28024358.01205	12.151263211922306	2353345.698764417	1176672.8493822084	3530018.548146699	7521292.853250871	5530362.392096832	9512223.314405898	2966535288.586756	2014925064.9362223	3918145512.237296
London	ssp585	2044	United Kingdom	28024358.01205	12.17350770446036	2376864.751842769	1188432.3759213844	3565297.12776424	7596459.746889289	5585632.166830983	9607287.32694863	2996182484.469499	2035061983.016732	3957302985.922291
London	ssp585	2045	United Kingdom	28024358.01205	12.19618343587272	2399729.8344847937	1199864.9172423969	3599594.7517272546	7669536.551013196	5639365.111039712	9699707.990987647	3025005310.869211	2054638974.255815	3995371647.482628
London	ssp585	2046	United Kingdom	28024358.01205	12.21967432672517	2422957.8798147305	1211478.9399073652	3634436.8197221537	7743773.383887624	5693951.017565028	9793595.750211231	3054285673.797745	2074526732.6796317	4034044614.915864
London	ssp585	2047	United Kingdom	28024358.01205	12.244287143133043	2447605.1067685834	1223802.5533842917	3671407.660152934	7822545.921232129	5751872.000906615	9893219.841558758	3085355001.4204774	2095629588.6674132	4075080414.1735306
London	ssp585	2048	United Kingdom	28024358.01205	12.269883058026563	2474148.3849173025	1237074.1924586513	3711222.57737606	7907378.238195539	5814248.704556166	10000507.771835864	3118814416.81546	2118355836.0162609	4119272997.614732
London	ssp585	2049	United Kingdom	28024358.01205	12.29668158262842	2502816.915945634	1251408.457972817	3754225.373918524	7999002.863362015	5881619.752472691	10116385.974252451	3154952842.637096	2142901716.2811887	4167003968.993069
London	ssp585	2050	United Kingdom	28024358.01205	12.324339783363758	2532936.983620707	1266468.4918103537	3799405.475431132	8095266.599651547	5952401.911509162	10238131.287794944	3192921018.6257286	2168690396.349715	4217151640.901668
London	ssp585	2051	United Kingdom	28024358.01205	12.351551224994887	2562591.415705837	1281295.7078529184	3843887.123558829	8190042.164595564	6022089.826909175	10357994.5022832	3230302232.6520696	2194080401.110253	4266524064.1939793
London	ssp585	2052	United Kingdom	28024358.01205	12.378053293580429	2591202.9645634107	1295601.4822817054	3886804.446845187	8281484.674744426	6089326.966724519	10473642.382765507	3266368828.984124	2218577493.47114	4314160164.497089
London	ssp585	2053	United Kingdom	28024358.01205	12.40484171016029	2620014.63748018	1310007.31874009	3930021.956220286	8373566.781386364	6157034.398078837	10590099.164695011	3302687693.856223	2243245931.241752	4362129456.470741
London	ssp585	2054	United Kingdom	28024358.01205	12.43231956718172	2649791.345911044	1324895.672955522	3974687.018866613	8468733.141531415	6227009.662891414	10710456.620172566	3340223044.64831	2268740628.514753	4411705460.781876
London	ssp585	2055	United Kingdom	28024358.01205	12.461135622379295	2681268.99849381	1340634.499246905	4021903.497740789	8569335.7191859	6300982.146460881	10837689.291912109	3379902538.9264507	2295691667.288034	4464113410.5649
London	ssp585	2056	United Kingdom	28024358.01205	12.491976094634744	2715474.777214849	1357737.3886074245	4073212.1658223616	8678657.387978395	6381365.726455376	10975949.04950262	3423021002.016197	2324978516.6221147	4521063487.410335
London	ssp585	2057	United Kingdom	28024358.01205	12.524971039031788	2752613.1491538114	1376306.5745769057	4128919.723730792	8797351.624695351	6468640.900511893	11126062.348879794	3469836177.09883	2356776240.403178	4582896113.794451
London	ssp585	2058	United Kingdom	28024358.01205	12.55955550539853	2791717.7427719007	1395858.8713859504	4187576.614157906	8922329.905898763	6560536.695514395	11284123.116284093	3519129894.114036	2390257435.2300305	4648002352.998067
London	ssp585	2059	United Kingdom	28024358.01205	12.594423033883382	2830742.955500178	1415371.477750089	4246114.433250344	9047054.485778268	6652245.945425826	11441863.026131844	3568323546.6929407	2423670664.4602118	4712976428.92568
London	ssp585	2060	United Kingdom	28024358.01205	12.62823947131727	2868350.29312597	1434175.146562985	4302525.439689078	9167247.536830263	6740623.188846617	11593871.884815302	3615729881.5273695	2455869914.7648406	4775589848.289927
London	ssp585	2061	United Kingdom	28024358.01205	12.65982459117786	2903628.2977127307	1451814.1488563654	4355442.446569126	9279996.039489515	6823526.499625361	11736465.579354698	3660199950.490212	2486074799.546538	4834325101.433823
London	ssp585	2062	United Kingdom	28024358.01205	12.688912845162983	2936136.436494918	1468068.218247459	4404204.654742402	9383892.051037498	6899920.625763292	11867863.476312598	3701178435.255172	2513908136.4340835	4888448734.076254
London	ssp585	2063	United Kingdom	28024358.01205	12.715736091701851	2966058.942590598	1483029.471295299	4449088.4138859175	9479524.38051913	6970238.515088228	11988810.245951138	3738897572.8652425	2539527665.0777225	4938267480.652757
London	ssp585	2064	United Kingdom	28024358.01205	12.74195085316144	2995161.4677481125	1497580.7338740565	4492742.20162219	9572536.050922548	7038629.449208496	12106442.652638186	3775583074.6647496	2564445129.359958	4986721019.969618
London	ssp585	2065	United Kingdom	28024358.01205	12.769186466485552	3025341.941344272	1512670.970672136	4538012.91201644	9668992.844536042	7109553.562159388	12228432.126913516	3813627395.988337	2590285528.7337813	5036969263.242835
London	ssp585	2066	United Kingdom	28024358.01205	12.797785936580194	3056952.253058929	1528476.1265294647	4585428.379588522	9770019.400776092	7183837.794688996	12356201.006864317	3853474115.165172	2617350149.719023	5089598080.611403
London	ssp585	2067	United Kingdom	28024358.01205	12.82763423052412	3089895.000818712	1544947.500409356	4634842.501228116	9875304.4226163	7261253.251924422	12489355.593309283	3895000450.9618254	2645555597.054664	5144445304.868963
London	ssp585	2068	United Kingdom	28024358.01205	12.857586806386513	3123200.261288344	1561600.130644172	4684800.391932594	9981748.03507732	7339520.614028061	12623975.456127675	3936983756.062567	2674071426.305642	5199896085.819542
London	ssp585	2069	United Kingdom	28024358.01205	12.88665692249328	3155721.1072162744	1577860.5536081372	4733581.6608244935	10085684.658662995	7415944.6019587	12755424.71536831	3977978258.957137	2701915642.999996	5254040874.91426
London	ssp585	2070	United Kingdom	28024358.01205	12.915531244411468	3187594.437277277	1593797.2186386385	4781391.65591598	10187551.821537916	7490846.927602016	12884256.715474833	4018156528.7456737	2729205459.2291102	5307107598.262278
London	ssp585	2071	United Kingdom	28024358.01205	12.945837839696186	3220010.3449729662	1610005.1724864831	4830015.517459477	10291153.06253325	7567024.310686881	13015281.814380676	4059018750.620381	2756959828.233599	5361077673.007173
London	ssp585	2072	United Kingdom	28024358.01205	12.979033688213228	3254362.600322382	1627181.300161191	4881543.900483623	10400942.870630031	7647752.110757965	13154133.630503	4102321856.4030023	2786372090.264216	5418271622.541744
London	ssp585	2073	United Kingdom	28024358.01205	13.016401763645046	3292761.9738302035	1646380.9869151018	4939142.960745362	10523667.268361025	7737990.638501429	13309343.898221811	4150726600.606281	2819249478.486181	5482203722.726361
London	ssp585	2074	United Kingdom	28024358.01205	13.05766380563844	3336052.871341601	1668026.4356708007	5004079.307012476	10662024.976807524	7839724.247653217	13484325.705962883	4205297408.1207	2856314969.76743	5554279846.473977
London	ssp585	2075	United Kingdom	28024358.01205	13.101592206933272	3383208.1356666023	1691604.0678333011	5074812.203499969	10812733.201590218	7950539.118816948	13674927.284364536	4264739484.878132	2896689116.2780805	5632789853.478186
London	ssp585	2076	United Kingdom	28024358.01205	13.147210536782564	3432784.234831857	1716392.1174159287	5149176.352247859	10971178.41452239	8067042.951855338	13875313.877190497	4327233171.088974	2939135971.783545	5715330370.394421
London	ssp585	2077	United Kingdom	28024358.01205	13.193599299332602	3483596.327289079	1741798.1636445394	5225394.490933692	11133573.862015732	8186451.369129837	14080696.354902662	4391284901.967463	2982641079.7443724	5799928724.19054
London	ssp585	2078	United Kingdom	28024358.01205	13.23950725716046	3534612.9837181023	1767306.4918590512	5301919.475577227	11296623.09596289	8306340.511737997	14286905.6801887	4455594498.165668	3026321334.550128	5884867661.78124
London	ssp585	2079	United Kingdom	28024358.01205	13.284237089364522	3584836.2203481435	1792418.1101740715	5377254.330522292	11457136.560232423	8424365.117818568	14489908.002647324	4518903940.4836	3069322266.534427	5968485614.432809
London	ssp585	2080	United Kingdom	28024358.01205	13.328181001319804	3634702.931530722	1817351.465765361	5452054.397296158	11616510.569171973	8541551.889097653	14691469.249247309	4581763960.8055525	3112017942.873208	6051509978.737916
London	ssp585	2081	United Kingdom	28024358.01205	13.37180369100186	3684646.7783350153	1842323.389167508	5526970.167502586	11776131.103558484	8658919.929087736	14893342.278030256	4644721215.266934	3154779662.419189	6134662768.114674
London	ssp585	2082	United Kingdom	28024358.01205	13.415245322119905	3734628.788057796	1867314.394028898	5601943.182086767	11935873.60663249	8776377.651936274	15095369.56132972	4707726576.406583	3197574056.9015565	6217879095.911629
London	ssp585	2083	United Kingdom	28024358.01205	13.45805719612133	3783862.9790977016	1891931.4895488508	5675794.468646623	12093226.081196029	8892078.000880048	15294374.161513029	4769789266.644396	3239728172.05355	6299850361.23527
London	ssp585	2084	United Kingdom	28024358.01205	13.499604106227393	3831699.388772935	1915849.6943864676	5747549.08315948	12246111.246518089	9004493.56361686	15487728.92942036	4830089968.515518	3280685512.4569592	6379494424.574098
London	ssp585	2085	United Kingdom	28024358.01205	13.53959614019052	3878204.418504551	1939102.2092522755	5817306.627756901	12394741.321540313	9113780.383486168	15675702.259595556	4888712385.047021	3320502930.739793	6456921839.354261
London	ssp585	2086	United Kingdom	28024358.01205	13.577762242009014	3922628.3134728046	1961314.1567364023	5883942.470209361	12536720.089859009	9218176.536661671	15855263.643057492	4944711404.71892	3358538489.859175	6530884319.578673
London	ssp585	2087	United Kingdom	28024358.01205	13.614963617284188	3965339.761406542	1982669.880703271	5948009.642109962	12673225.8774553	9318548.439305888	16027903.315605566	4998551780.822026	3395107858.7566524	6601995702.887461
London	ssp585	2088	United Kingdom	28024358.01205	13.65268941115148	4008173.036607569	2004086.5183037843	6012259.554911403	12810121.02499758	9419206.63602827	16201035.413968042	5052545727.600162	3431781535.6674657	6673309919.532729
London	ssp585	2089	United Kingdom	28024358.01205	13.69224693110328	4053248.2224108144	2026624.1112054072	6079872.333616368	12954181.318824789	9525133.32266598	16383229.314985253	5109365738.954705	3470374727.364305	6748356750.544872
London	ssp585	2090	United Kingdom	28024358.01205	13.736130110116594	4104242.8415788594	2052121.4207894297	6156364.262368648	13117160.12168586	9644970.67771101	16589349.5656625	5173647555.846205	3514036113.956496	6833258997.735731
London	ssp585	2091	United Kingdom	28024358.01205	13.781530708147235	4157037.104841844	2078518.552420922	6235555.657262891	13285890.587074555	9769037.196378648	16802743.97777068	5240197933.500685	3559238348.5406823	6921157518.460304
London	ssp585	2092	United Kingdom	28024358.01205	13.82729559600017	4210136.5607649945	2105068.280382497	6315204.841147296	13455596.448203962	9893820.917796863	17017371.97861096	5307133025.052831	3604701887.845396	7009564162.259379
London	ssp585	2093	United Kingdom	28024358.01205	13.873081647400303	4263222.384022595	2131611.1920112977	6394833.576033865	13625258.739334429	10018572.602453668	17231944.87621937	5374050931.801445	3650153754.9174833	7097948108.685257
London	ssp585	2094	United Kingdom	28024358.01205	13.918835415350946	4316289.072666566	2158144.536333283	6474433.609000727	13794859.876242826	10143279.320768392	17446440.43171945	5440944718.206991	3695589239.011354	7186300197.402932
London	ssp585	2095	United Kingdom	28024358.01205	13.964618809890146	4369410.271436886	2184705.135718443	6554115.407154458	13964635.227509951	10268114.13787588	17661156.317144066	5507907217.938512	3741071394.4527416	7274743041.423893
London	ssp585	2096	United Kingdom	28024358.01205	14.01056058707483	4422761.998967403	2211380.9994837013	6634142.998452388	14135147.34870022	10393490.697574696	17876803.99983005	5575160313.185201	3786750927.688324	7363569698.683365
London	ssp585	2097	United Kingdom	28024358.01205	14.056837541093312	4476586.152382367	2238293.076191184	6714879.2285741065	14307169.34301446	10519977.45809996	18094361.227928884	5643008929.971715	3832834950.052931	7453182909.894129
London	ssp585	2098	United Kingdom	28024358.01205	14.103616102080617	4531088.780054984	2265544.390027492	6796633.170081984	14481359.741053749	10648058.63312893	18314660.848987523	5711712804.800861	3879499879.3320656	7543925730.268155
Lisbon	ssp585	2024	Portugal	4579714.877850001	17.25954990716104	222600.72234413397	111300.36117206696	333901.08351632213	711431.908612074	523111.6975087769	899752.1197154055	221657653.22904325	150553935.1055086	292761371.3526378
Lisbon	ssp585	2025	Portugal	4579714.877850001	17.28150005512799	226897.6571351263	113448.82856756316	340346.4857027489	725164.9122039281	533209.4942673774	917120.3301401102	225936383.64737803	153460127.1198592	298412640.17489743
Lisbon	ssp585	2026	Portugal	4579714.877850001	17.303284782702665	231177.20515129776	115588.60257564888	346765.80772696366	738842.3476636732	543266.432105528	934418.2632217176	230197800.95170876	156354559.75029778	304041042.15308183
Lisbon	ssp585	2027	Portugal	4579714.877850001	17.3248536761592	235420.54889801427	117710.27444900712	353130.8233470423	752404.0742781901	553238.2899103584	951569.8586458634	234423167.36936703	159224505.95867407	309621828.78003407
Lisbon	ssp585	2028	Portugal	4579714.877850001	17.346195432965693	239619.57731471583	119809.78865735792	359429.3659721185	765824.1690980005	563106.006689596	968542.3315062404	238604406.20311815	162064479.9043911	315144332.5018262
Lisbon	ssp585	2029	Portugal	4579714.877850001	17.36734423037344	243783.2027827407	121891.60139137036	365674.80417415785	779131.1160938089	572890.5265394445	985371.7056479908	242750392.0761376	164880509.39394352	320620274.75835145
Lisbon	ssp585	2030	Portugal	4579714.877850001	17.388358973338725	247928.23667613213	123964.11833806608	371892.3550142323	792378.6444170948	582631.3561888918	1002125.9326450662	246877865.13951775	167683964.64432243	326071765.63472205
Lisbon	ssp585	2031	Portugal	4579714.877850001	17.40930282489559	252077.1997225973	126038.59986129864	378115.7995839302	805638.7303135907	592381.4193480918	1018896.0412788866	251009250.7097376	170490077.3409717	331528424.07851607
Lisbon	ssp585	2032	Portugal	4579714.877850001	17.430295131079614	256283.33227118265	128141.66613559132	384424.9984068042	819081.5299388692	602265.8308372652	1035897.2290402708	255197563.5780504	173334856.10042992	337060271.05568045
Lisbon	ssp585	2033	Portugal	4579714.877850001	17.451394278994584	260638.8310013667	130319.41550068336	390958.24650208745	833001.7038805407	612501.2528531989	1053502.154907671	259534609.82393587	176280657.2922266	342788562.3556566
Lisbon	ssp585	2034	Portugal	4579714.877850001	17.470693608660884	264890.00042057445	132445.00021028722	397335.0006308942	846588.4413443232	622491.5009883377	1070685.3817000906	263767768.75988737	179155896.32164818	348379641.198133
Lisbon	ssp585	2035	Portugal	4579714.877850001	17.490127094539012	269223.31949012075	134611.65974506037	403834.979235217	860437.7290906045	632674.8008017775	1088200.6573792133	268082729.31137815	182086696.5055757	354078762.11719084
Lisbon	ssp585	2036	Portugal	4579714.877850001	17.510070302987756	273682.0328676167	136841.01643380834	410523.04930145695	874687.7770450733	643152.7772388852	1106222.7768510417	272522552.925912	185102305.9673064	359942799.8845301
Lisbon	ssp585	2037	Portugal	4579714.877850001	17.531239365897395	278427.02065248665	139213.51032624333	417640.5309787569	889852.7580055208	654303.4985333311	1125402.0174774893	277247438.1190902	188311534.4707765	366183341.7674176
Lisbon	ssp585	2038	Portugal	4579714.877850001	17.55395724120359	283572.8515870905	141786.42579354526	425359.277380674	906298.8336725231	666396.2012296544	1146201.466115168	282371468.2519052	191791869.5228536	372951066.9809677
Lisbon	ssp585	2039	Portugal	4579714.877850001	17.578523967898693	289155.3190854843	144577.65954274216	433732.978628264	924140.3997973818	679514.9998508805	1168765.7997436847	287930285.0962112	195567519.6673429	380293050.5250928
Lisbon	ssp585	2040	Portugal	4579714.877850001	17.604896007635308	295109.699697637	147554.8498488185	442664.5495464903	943170.600233822	693507.7942894346	1192833.406177994	293859439.4090248	199594709.7987792	388124169.0192767
Lisbon	ssp585	2041	Portugal	4579714.877850001	17.63276229648433	301381.2465489216	150690.62327446078	452071.8698234101	963214.463970513	708245.9293899398	1218182.9985508677	300104416.2560505	203836412.3760018	396372420.1361045
Lisbon	ssp585	2042	Portugal	4579714.877850001	17.661159657005637	307756.8514970935	153878.42574854675	461635.2772456752	983590.8973848812	723228.6010181544	1243953.1937513924	306453010.3479549	208148493.6824693	404757527.0134512
Lisbon	ssp585	2043	Portugal	4579714.877850001	17.689228191951077	314031.7914379268	157015.89571896338	471047.68715692137	1003645.6054357724	737974.7098791065	1269316.5009922353	312701365.90938246	212392491.14435327	413010240.6744232
Lisbon	ssp585	2044	Portugal	4579714.877850001	17.717149585689224	320224.0875345815	160112.04376729074	480336.1313019115	1023436.1837607065	752526.6057062702	1294345.7618149293	318867427.7551444	216580593.20832315	421154262.30197626
Lisbon	ssp585	2045	Portugal	4579714.877850001	17.745345089901523	326385.1502887848	163192.5751443924	489577.7254332127	1043126.9403231269	767005.1031786354	1319248.777467409	325002388.5814624	220747570.890643	429257206.2722976
Lisbon	ssp585	2046	Portugal	4579714.877850001	17.773758040925003	332504.64299027633	166252.32149513817	498756.96448544593	1062684.8389970977	781385.9110271434	1343983.7669668528	331095955.4705558	224886433.05316028	437305477.8879667
Lisbon	ssp585	2047	Portugal	4579714.877850001	17.80190051441366	338505.96566669934	169252.98283334967	507758.9485000878	1081865.0662709496	795489.0193167399	1368241.113224935	337071852.97312695	228945372.01462612	445198333.9316344
Lisbon	ssp585	2048	Portugal	4579714.877850001	17.82955833570081	344421.255207894	172210.627603947	516631.88281186746	1100770.3316445928	809389.949738528	1392150.7135504296	342962081.82801384	232946123.26258475	452978040.3934541
Lisbon	ssp585	2049	Portugal	4579714.877850001	17.856247220867598	350196.7620485267	175098.38102426336	525295.1430728234	1119228.851507255	822962.3908140312	1415495.3122002855	348713120.1850431	236852333.7767713	460573906.5933216
Lisbon	ssp585	2050	Portugal	4579714.877850001	17.881324600161836	355704.08219153155	177852.04109576577	533556.1232873306	1136830.2466843058	835904.5931500983	1437755.9002183203	354197108.0428694	240577158.7040382	467817057.3817181
Lisbon	ssp585	2051	Portugal	4579714.877850001	17.904503422658816	360832.1421794454	180416.0710897227	541248.2132691976	1153219.5264056786	847955.534121685	1458483.5186894692	359303442.51729745	244045474.54105428	474561410.4935548
Lisbon	ssp585	2052	Portugal	4579714.877850001	17.926500969984396	365699.2064104005	182849.60320520023	548548.8096156254	1168774.6636877928	859393.135064423	1478156.1923109682	364149886.9680891	247337268.3172117	480962505.6189774
Lisbon	ssp585	2053	Portugal	4579714.877850001	17.948710817249353	370619.2596242465	185309.62981212325	555928.8894363983	1184499.1537592525	870955.2601169674	1498043.047401332	369049095.9089213	250664900.70075628	487433291.11709225
Lisbon	ssp585	2054	Portugal	4579714.877850001	17.971865017869643	375753.144269884	187876.572134942	563629.7164048539	1200907.0490867204	883019.8890342241	1518794.2091390125	374161230.3643499	254137155.99103743	494185304.73769367
Lisbon	ssp585	2055	Portugal	4579714.877850001	17.99680909248356	381315.1448058169	190657.57240290847	571972.7172087529	1218683.2027995628	896090.5902936494	1541275.815305222	379699666.9564287	257898963.4951803	501500370.41767925
Lisbon	ssp585	2056	Portugal	4579714.877850001	18.02419765903496	387471.82689849415	193735.91344924708	581207.7403477755	1238359.9587677468	910558.7932114506	1566161.1243238577	385830265.680322	262062978.357691	509597553.0029486
Lisbon	ssp585	2057	Portugal	4579714.877850001	18.054177842829503	394219.2793258792	197109.6396629396	591328.9189888535	1259924.8167256694	926415.3064158262	1593434.3270353484	392549131.8842561	266626555.25978824	518471708.5087283
Lisbon	ssp585	2058	Portugal	4579714.877850001	18.086000566799697	401378.47293670144	200689.23646835072	602067.7094050805	1282805.599505872	943239.4114012168	1622371.7876102745	399677994.8909602	271468609.4945701	527887380.2873644
Lisbon	ssp585	2059	Portugal	4579714.877850001	18.118748867375224	408742.2527303016	204371.1263651508	613113.3790954934	1306340.2397262051	960544.2939161971	1652136.1855360237	407010577.3316533	276449033.69760895	537572120.965701
Lisbon	ssp585	2060	Portugal	4579714.877850001	18.151389037836896	416045.9427734592	208022.9713867296	624068.9141602347	1329682.8331041753	977707.9655176268	1681657.7006904655	414283324.5978294	281388816.7549553	547177832.4407182
Lisbon	ssp585	2061	Portugal	4579714.877850001	18.183555782584733	423187.5128357575	211593.7564178788	634781.2692536699	1352507.29102328	994490.6551640282	1710523.9268822751	421394638.7198604	286218951.4660532	556570325.9736725
Lisbon	ssp585	2062	Portugal	4579714.877850001	18.215251152160057	430206.3639217749	215103.18196088745	645309.5458827083	1374939.5390941934	1010984.95521618	1738894.122972008	428383753.7762212	290966086.3351283	565801421.2173209
Lisbon	ssp585	2063	Portugal	4579714.877850001	18.24664672569664	437164.2989514747	218582.14947573736	655746.4484272448	1397177.0994491037	1027336.1025359436	1767018.0963620248	435312210.8529045	295672021.19417214	574952400.5116628
Lisbon	ssp585	2064	Portugal	4579714.877850001	18.27874295488619	444334.7132550823	222167.35662754116	666502.0698826846	1420093.743563437	1044186.5761494348	1796000.9109772102	442452247.0148842	300521664.4405078	584382829.5892676
Lisbon	ssp585	2065	Portugal	4579714.877850001	18.312450707632053	451966.9604790162	225983.4802395081	677950.4407185578	1444486.4056911096	1062122.357125664	1826850.4542563236	450052159.498101	305683664.1014244	594420654.894811
Lisbon	ssp585	2066	Portugal	4579714.877850001	18.347041278923623	459913.87820526754	229956.93910263377	689870.8173079361	1469884.7547442366	1080797.6137823537	1858971.8957058284	457965409.3521924	311058488.23967814	604872330.4646947
Lisbon	ssp585	2067	Portugal	4579714.877850001	18.38169389091085	467988.9134192221	233994.45670961103	701983.3701288552	1495692.5672879796	1099773.946535146	1891611.1880406293	466006233.9120423	316519963.4531182	615492504.3709445
Lisbon	ssp585	2068	Portugal	4579714.877850001	18.41628779978503	476178.3002418096	238089.1501209048	714267.4503627516	1521865.8475730305	1119019.00556827	1924712.6895775632	474160925.6190658	322058779.31704026	626263071.9211059
Lisbon	ssp585	2069	Portugal	4579714.877850001	18.45082794716812	484493.84930419904	242246.92465209952	726740.773956336	1548442.3423763716	1138560.5458648214	1958324.1388876704	482441245.067572	327682923.84236634	637199566.2927784
Lisbon	ssp585	2070	Portugal	4579714.877850001	18.485571407433557	492946.4910214216	246473.2455107108	739419.7365321689	1575456.9853046625	1158424.2539003291	1992489.7167087165	490858076.3648663	333399789.7139744	648316363.0157592
Lisbon	ssp585	2071	Portugal	4579714.877850001	18.520952019989764	501587.3026308342	250793.6513154171	752380.953946271	1603073.0192083037	1178730.1611824203	2027415.87723394	499462280.3547008	339243922.54786694	659680638.1615515
Lisbon	ssp585	2072	Portugal	4579714.877850001	18.557092678964185	510378.0056172677	255189.00280863387	765567.0084259306	1631168.1059529611	1199388.313200554	2062947.8987051423	508215740.6925146	345189433.025175	671242048.3598691
Lisbon	ssp585	2073	Portugal	4579714.877850001	18.593998792232863	519301.4084746305	259650.70423731525	778952.112711976	1659687.3014850777	1220358.3099153657	2099016.293054589	517101338.705635	351224693.83007973	682977983.5811994
Lisbon	ssp585	2074	Portugal	4579714.877850001	18.631214000522416	528286.4824407568	264143.2412203784	792429.7236611699	1688403.5978808284	1241473.2337357595	2135333.962025663	526048346.5520015	357301665.3177241	694795027.7862914
Lisbon	ssp585	2075	Portugal	4579714.877850001	18.667986503368404	537179.2802633346	268589.6401316673	805768.9203950347	1716824.9797217918	1262371.308618817	2171278.6508245263	534903469.1914709	363316226.6910529	706490711.6919049
Lisbon	ssp585	2076	Portugal	4579714.877850001	18.703562308365814	545783.0073897935	272891.5036948968	818674.5110847199	1744322.49161795	1282590.0673660154	2206054.915869698	543470745.8103046	369135277.7786784	717806213.8419489
Lisbon	ssp585	2077	Portugal	4579714.877850001	18.737687457581355	553957.9375344624	276978.9687672312	830936.9063017215	1770449.5683603005	1301801.1532059636	2239097.9835144198	551611042.0865022	374664316.0024997	728557768.1705178
Lisbon	ssp585	2078	Portugal	4579714.877850001	18.770351482471828	561703.022704066	280851.511352033	842554.5340561308	1795202.8605623369	1320002.1033545209	2270403.617769956	559323314.4667267	379902632.56199366	738743996.3714768
Lisbon	ssp585	2079	Portugal	4579714.877850001	18.80251499757028	569308.3088059986	284654.1544029993	853962.463209029	1819509.3549441372	1337874.5256940704	2301144.184194	566896380.0513201	385046397.31797886	748746362.7846733
Lisbon	ssp585	2080	Portugal	4579714.877850001	18.834630660952943	576949.1085514565	288474.55427572824	865423.6628272198	1843929.3509306395	1355830.4050959118	2332028.296765137	574504808.8225094	390214181.39755154	758795436.2474972
Lisbon	ssp585	2081	Portugal	4579714.877850001	18.86702612900449	584650.1840500478	292325.0920250239	876975.2760750983	1868541.9882241164	1373927.9325175886	2363156.043930432	582173257.9828742	395422732.4240122	768923783.541753
Lisbon	ssp585	2082	Portugal	4579714.877850001	18.89981194328673	592390.4183284354	296195.2091642177	888585.6274926848	1893279.7769778413	1392117.4830718045	2394442.07088367	589880700.0231482	400657768.1282013	779103631.9181052
Lisbon	ssp585	2083	Portugal	4579714.877850001	18.9322510337632	599989.8924791822	299994.9462395911	899984.8387188063	1917567.696363639	1409976.2473260618	2425159.145400997	597447978.2794354	405797602.0248711	789098354.5340153
Lisbon	ssp585	2084	Portugal	4579714.877850001	18.96380317025144	607380.2806683932	303690.1403341966	911070.4210026152	1941187.3770163571	1427343.6595707056	2455031.094461786	604807056.3867372	410796022.5696277	798818090.2038562
Lisbon	ssp585	2085	Portugal	4579714.877850001	18.995263709029828	614790.6033876444	307395.3016938222	922185.9050815118	1964870.768427076	1444757.9179609583	2484983.618893	612185984.5695527	415807925.6489965	808564043.4901105
Lisbon	ssp585	2086	Portugal	4579714.877850001	19.027666320543737	622504.548326422	311252.274163211	933756.8224896744	1989524.5364513951	1462885.6885670866	2516163.38433552	619867248.6474848	421025180.8020207	818709316.4929646
Lisbon	ssp585	2087	Portugal	4579714.877850001	19.061756754121436	630731.2255203158	315365.6127601579	946096.8382805164	2015816.9967631197	1482218.3799726958	2549415.6135532446	628059072.741622	426589217.6629135	829528927.82034
Lisbon	ssp585	2088	Portugal	4579714.877850001	19.097548509676944	639473.4674113924	319736.7337056962	959210.2011171384	2043757.2018469928	1502762.6484167802	2584751.755277025	636764277.294116	432501951.9275935	841026602.6606477
Lisbon	ssp585	2089	Portugal	4579714.877850001	19.13424586040139	648534.6761670638	324267.3380835319	972802.0142506306	2072716.8250301096	1524056.4889925846	2621377.161067418	645787097.3777527	438630416.47439504	852943778.2811203
Lisbon	ssp585	2090	Portugal	4579714.877850001	19.16962443667985	657464.3899238851	328732.19496194256	986196.5848858672	2101256.190196929	1545041.316321115	2657471.064072504	654678979.5536106	444669945.597653	864688013.5095654
Lisbon	ssp585	2091	Portugal	4579714.877850001	19.20605025244088	666643.7323055136	333321.8661527568	999965.5984583128	2130593.3684486174	1566612.770917989	2694573.965979108	663819432.778872	450878308.72729504	876760556.8304489
Lisbon	ssp585	2092	Portugal	4579714.877850001	19.24275932632088	675895.072625865	337947.5363129325	1013842.6089388512	2160160.652112431	1588353.4206707622	2731967.8835538765	673031578.9167438	457135366.9953983	888927790.8380694
Lisbon	ssp585	2093	Portugal	4579714.877850001	19.27941350799327	685143.4492324296	342571.7246162148	1027715.173848692	2189718.4637469803	1610087.1056962437	2769349.8217975628	682240773.8969228	463390420.7831465	901091127.0106091
Lisbon	ssp585	2094	Portugal	4579714.877850001	19.31588172313456	694359.8376343764	347179.9188171882	1041539.7564515704	2219174.0410796576	1631745.618440522	2806602.463718083	691418116.1934578	469623839.6452072	913212392.741655
Lisbon	ssp585	2095	Portugal	4579714.877850001	19.35213818212439	703537.8463342615	351768.92316713074	1055306.7695014128	2248506.9568845527	1653313.9388855286	2843699.9748832947	700557241.3873279	475831300.75161946	925283182.0229428
Lisbon	ssp585	2096	Portugal	4579714.877850001	19.388243632101307	712692.2897049661	356346.14485248306	1069038.4345576148	2277764.5578971147	1674826.8808069224	2880702.234987752	709672901.0888101	482022823.6659924	937322978.5113744
Lisbon	ssp585	2097	Portugal	4579714.877850001	19.42428210471924	721843.8995784807	360921.9497892404	1082765.849367776	2307013.103052883	1696333.164009764	2917693.042096573	718785739.2973132	488212430.1708541	949359048.4235184
Lisbon	ssp585	2098	Portugal	4579714.877850001	19.460382546296824	731022.8804731044	365511.4402365522	1096534.320709925	2336349.1259925314	1717903.769112223	2954794.482872232	727925832.5669615	494420548.8121234	961431116.3220568
Helsinki	ssp585	2024	Finland	2228690.3763	6.677677354441784	110077.21018029327	55038.60509014664	165115.81527050742	351806.76373628963	258681.44392373157	444932.0835489367	151681231.40676424	103024668.61515796	200337794.1983627
Helsinki	ssp585	2025	Finland	2228690.3763	6.723942567068274	112254.42964429622	56127.21482214811	168381.64446640812	358765.15714307904	263797.9096639601	453732.4046221232	154681337.68481833	105062395.71062686	204300279.65908647
Helsinki	ssp585	2026	Finland	2228690.3763	6.770778521886105	114441.76593567274	57220.88296783637	171662.64890352142	365755.88393043785	268938.14994885185	462573.6179119766	157695384.47650644	107109591.45806384	208281177.4949593
Helsinki	ssp585	2027	Finland	2228690.3763	6.818089843145212	116650.5762775098	58325.2881387549	174975.86441628542	372815.2417828954	274128.8542521245	471501.6293136555	160739021.50223345	109176885.43406926	212301157.5703912
Helsinki	ssp585	2028	Finland	2228690.3763	6.865744767278643	118885.90774221734	59442.95387110867	178328.86161334012	379959.3611441409	279381.8831941877	480536.8390940828	163819203.3910724	111269001.34999292	216369405.4321409
Helsinki	ssp585	2029	Finland	2228690.3763	6.913505920720554	121143.72576677737	60571.86288338868	181715.5886501809	387175.347550614	284687.75555189856	489662.939549373	166930370.70441824	113382163.13336144	220478578.27545333
Helsinki	ssp585	2030	Finland	2228690.3763	6.961129108965838	123416.80543515662	61708.40271757831	185125.20815274987	394440.1101707612	290029.4927725919	498850.7275689434	170062567.8469613	115509608.76163526	224615526.93225968
Helsinki	ssp585	2031	Finland	2228690.3763	7.008433461163091	125686.54013939026	62843.27006969513	188529.81020909877	401694.182285482	295363.36932753964	508024.9952434548	173190155.78583142	117633923.73441368	228746387.83722556
Helsinki	ssp585	2032	Finland	2228690.3763	7.05527286230922	127909.4156236	63954.7078118	191864.1234354136	408798.4923330125	300587.1267154335	517009.8579506288	176253173.91789132	119714381.71257648	232791966.12318337
Helsinki	ssp585	2033	Finland	2228690.3763	7.102278686360107	130007.4710153724	65003.73550768619	195011.2065230684	415503.8773651169	305517.55688609753	525490.1978441651	179144195.81844884	121678016.70222989	236610374.93464175
Helsinki	ssp585	2034	Finland	2228690.3763	7.147260968599561	132212.65267355373	66106.32633677687	198318.9790103411	422551.6379446612	310699.7337828237	534403.5421065307	182182832.68834105	123741914.48087452	240623750.89577845
Helsinki	ssp585	2035	Finland	2228690.3763	7.190982447030903	134453.30923221656	67226.65461610828	201679.96384833672	429712.7763061532	315965.2766956755	543460.2759166544	185270352.30680212	125839014.31705652	244701690.29652652
Helsinki	ssp585	2036	Finland	2228690.3763	7.23422108410697	136716.55961149506	68358.27980574753	205074.8394172572	436946.1245183178	321283.9150869823	552608.3339496941	188389005.15009844	127957260.40938	248820749.89078903
Helsinki	ssp585	2037	Finland	2228690.3763	7.277032606840877	138950.93416736892	69475.46708368446	208426.4012510656	444087.1855988904	326534.695293284	561639.675904538	191467868.46343645	130048480.72468536	252887256.20216712
Helsinki	ssp585	2038	Finland	2228690.3763	7.317466373814797	141069.5291725553	70534.76458627766	211604.2937588448	450858.2152354676	331513.3935554742	570203.0369154959	194387192.9876724	132031339.37436792	256743046.6009508
Helsinki	ssp585	2039	Finland	2228690.3763	7.354529630471753	143061.51038706128	71530.75519353064	214592.2655806028	457224.5871970283	336194.54940955923	578254.6249845246	197132049.64838013	133895696.25783096	260368403.0389005
Helsinki	ssp585	2040	Finland	2228690.3763	7.389539735852455	144986.55455518604	72493.27727759302	217479.83183278973	463377.028358353	340718.40320465434	586035.6535120886	199784670.19949305	135697404.6874487	263871935.7115112
Helsinki	ssp585	2041	Finland	2228690.3763	7.423580126312498	146861.634594352	73430.817297176	220292.45189154003	469369.7841635319	345124.84129669546	593614.7270304045	202368442.5249456	137452350.142058	267284534.9078056
Helsinki	ssp585	2042	Finland	2228690.3763	7.457548827635722	148690.67444230936	74345.33722115468	223036.01166347595	475215.3955175999	349423.0849393962	601007.7060958431	204888773.6268662	139164205.15647066	270613342.09723693
Helsinki	ssp585	2043	Finland	2228690.3763	7.492544567164145	150474.18742574373	75237.09371287187	225711.2811386265	480915.503012655	353614.3404504661	608216.665574883	207346370.84534568	140833450.16902387	273859291.52164584
Helsinki	ssp585	2044	Finland	2228690.3763	7.529669127397686	152226.42519162715	76113.21259581357	228339.63778745045	486515.65491241775	357732.0992002898	615299.2106245836	209760872.28130436	142473423.73729864	277048320.8252882
Helsinki	ssp585	2045	Finland	2228690.3763	7.569650632715632	153976.063326589	76988.0316632945	230964.0949898936	492107.4983917569	361843.748817451	622371.2479661017	212171791.54781464	144110964.23051816	280232618.8650853
Helsinki	ssp585	2046	Finland	2228690.3763	7.612769953066069	155820.16440996778	77910.08220498389	233730.24661496383	498001.2454542388	366177.3863633931	629825.1045451214	214712876.32555652	145836915.5214059	283588837.1296824
Helsinki	ssp585	2047	Finland	2228690.3763	7.658851027398029	157821.36897836806	78910.68448918403	236732.0534675634	504397.0952548453	370880.2170991333	637913.9734105947	217470442.3352174	147709904.82730144	287230979.8431096
Helsinki	ssp585	2048	Finland	2228690.3763	7.706779207323793	159994.3024216052	79997.15121080259	239991.4536324207	511341.79053943633	375986.6106907466	646696.9703881637	220464642.67782772	149743620.50328815	291185664.8523427
Helsinki	ssp585	2049	Finland	2228690.3763	7.756908742652302	162386.7516699817	81193.37583499085	243580.1275049822	518988.0583372446	381608.8664244208	656367.2502500877	223761325.50143	151982787.81674385	295539863.186093
Helsinki	ssp585	2050	Finland	2228690.3763	7.807762873742905	164918.64576711148	82459.32288355574	247377.9686506804	527079.9918716791	387558.817552684	666601.1661907055	227250156.7846321	154352465.88088256	300147847.6883539
Helsinki	ssp585	2051	Finland	2228690.3763	7.857676713993795	167557.18599388897	83778.59299694448	251335.77899084453	535512.7664364511	393759.3870856072	677266.1457873344	230885941.4312296	156821957.35914838	304949925.50328296
Helsinki	ssp585	2052	Finland	2228690.3763	7.906676521184899	170326.55050321826	85163.27525160913	255489.8257548324	544363.6554082595	400267.3936825245	688459.9171340353	234701995.8016173	159413891.3333157	309990100.2698968
Helsinki	ssp585	2053	Finland	2228690.3763	7.956357475808493	173267.51260596584	86633.75630298292	259901.2689089585	553762.9702886514	407178.65462398215	700347.2859533364	238754503.6053163	162166428.80723464	315342578.40338576
Helsinki	ssp585	2054	Finland	2228690.3763	8.00695209902715	176333.55456950553	88166.77728475277	264500.3318542717	563562.0404041222	414383.8532383039	712740.2275699838	242979365.5891229	165036032.39489987	320922698.7833389
Helsinki	ssp585	2055	Finland	2228690.3763	8.057278829951082	179396.42414940643	89698.21207470322	269094.63622411794	573350.9715814946	421581.5967510776	725120.3464119161	247199856.1771072	167902666.85051104	326497045.5036887
Helsinki	ssp585	2056	Finland	2228690.3763	8.106492944280882	182402.7562230604	91201.3781115302	273604.13433460897	582959.2088889035	428646.47712418047	737271.9406536529	251342440.7339245	170716386.1038337	331968495.3639986
Helsinki	ssp585	2057	Finland	2228690.3763	8.156137720926813	185469.257117235	92734.6285586175	278203.8856758711	592759.7457466674	435852.7542254702	749666.7372679089	255567935.1026139	173586419.21888405	337549450.9863304
Helsinki	ssp585	2058	Finland	2228690.3763	8.20751319174638	188666.10021971216	94333.05010985608	282999.150329587	602976.8563021955	443365.3355163136	762588.3770881235	259973034.9194116	176578443.6416396	343367626.197173
Helsinki	ssp585	2059	Finland	2228690.3763	8.259212964605071	191864.08472135616	95932.04236067808	287796.12708204606	613197.6147694512	450880.59909515537	775514.6304437699	264379707.5307076	179571536.3351982	349187878.72618455
Helsinki	ssp585	2060	Finland	2228690.3763	8.309985634097165	194982.6021095726	97491.3010547863	292473.9031643666	623164.3963421801	458209.1149574635	788119.677726934	268676878.1878519	182490253.297272	354863503.0784062
Helsinki	ssp585	2061	Finland	2228690.3763	8.359660839822775	198003.8092476796	99001.9046238398	297005.7138715301	632820.1743555687	465308.9517320215	800331.3969791584	272839959.8856187	185317894.58388996	360362025.1873308
Helsinki	ssp585	2062	Finland	2228690.3763	8.408837194293575	200994.9451789966	100497.4725894983	301492.41776850825	642379.844792059	472338.1211706145	812421.5684135401	276961604.87120754	188117391.2971696	365805818.445224
Helsinki	ssp585	2063	Finland	2228690.3763	8.456888932782523	203911.47184070104	101955.73592035052	305867.2077610652	651701.0640028678	479191.9588256205	824210.1691801489	280980441.7835292	190847058.8853753	371113824.6816605
Helsinki	ssp585	2064	Finland	2228690.3763	8.50353760163804	206684.25320982857	103342.12660491429	310026.3798147591	660562.8732586121	485707.9950430766	835417.7514741685	284801204.4264255	193442190.80440807	376160218.0484216
Helsinki	ssp585	2065	Finland	2228690.3763	8.548720887817474	209225.8757692665	104612.93788463328	313838.81365391146	668685.8989585536	491680.8080577467	845690.9898594094	288303441.074273	195820974.03757527	380785908.1109522
Helsinki	ssp585	2066	Finland	2228690.3763	8.593353985081915	211574.1788553292	105787.0894276646	317361.2682830069	676191.0756216178	497199.3203099983	855182.8309332787	291539292.55731004	198018823.591114	385059761.52348167
Helsinki	ssp585	2067	Finland	2228690.3763	8.63817647969464	213801.3922400442	106900.6961200221	320702.0883600789	683309.2495991661	502433.2717640756	864185.227434294	294608288.11275387	200103341.5446452	389113234.6808402
Helsinki	ssp585	2068	Finland	2228690.3763	8.682041802257425	215962.9869579532	107981.4934789766	323944.48043694336	690217.7063176051	507513.0193511596	872922.3932840801	297586864.22381026	202126444.95658764	393047283.4910093
Helsinki	ssp585	2069	Finland	2228690.3763	8.724212975216897	218142.41783661855	109071.20891830928	327213.6267549385	697183.1674058158	512634.68191602215	881731.6528956476	300590017.7276123	204166241.7835274	397013793.67167526
Helsinki	ssp585	2070	Finland	2228690.3763	8.76562270852962	220336.25974043377	110168.12987021689	330504.3896106624	704194.6861304096	517790.21038999007	890599.1618708665	303613028.9479855	206219526.33501935	401006531.5609306
Helsinki	ssp585	2071	Finland	2228690.3763	8.807431837223506	222527.76175987077	111263.88087993536	333791.642639818	711198.7265845306	522940.2401356655	899457.2130334347	306632815.91746	208270620.9162871	404995010.91861
Helsinki	ssp585	2072	Finland	2228690.3763	8.84973899031429	224741.6148988992	112370.8074494496	337112.4223483635	718274.2012168715	528142.795012386	908405.607421392	309683401.6811415	210342634.60229436	409024168.7599644
Helsinki	ssp585	2073	Finland	2228690.3763	8.892852734615637	227003.0554636951	113501.52773184756	340504.58319556026	725501.7652619598	533457.180339659	917546.3501843044	312799560.6849859	212459186.83322057	413139934.5367348
Helsinki	ssp585	2074	Finland	2228690.3763	8.938013995723502	229424.0106979621	114712.00534898104	344136.0160469582	733239.1381906766	539146.4251401902	927331.8512412038	316135523.41980386	214725033.78132167	417546013.0582668
Helsinki	ssp585	2075	Finland	2228690.3763	8.98679017110901	232099.787770749	116049.8938853745	348149.68165613525	741790.9217152962	545434.5012612342	938147.3421694085	319822618.693256	217229376.37648672	422415861.00999177
Helsinki	ssp585	2076	Finland	2228690.3763	9.040155982803732	235114.01976566165	117557.00988283084	352671.02964851126	751424.4071710448	552517.9464492847	950330.8678928454	323976088.9709341	220050489.41066468	427901688.5311768
Helsinki	ssp585	2077	Finland	2228690.3763	9.098831916760352	238549.4241985709	119274.71209928545	357824.13629786804	762403.9597386232	560591.146866616	964216.7726106652	328709915.10906374	223265790.7675904	434154039.4505127
Helsinki	ssp585	2078	Finland	2228690.3763	9.1629699176223	242430.6413945234	121215.3206972617	363645.9620917933	774808.3298968646	569712.0072770932	979904.6525166966	334058050.3195594	226898342.09026	441217758.5488413
Helsinki	ssp585	2079	Finland	2228690.3763	9.231783685501982	246687.6093976288	123343.8046988144	370031.4140964553	788413.5996348143	579715.8820844039	997111.3171852503	339923952.5141426	230882570.22528848	448965334.8029879
Helsinki	ssp585	2080	Finland	2228690.3763	9.303661225028216	251218.99551882103	125609.49775941051	376828.4932782408	802895.9096781387	590364.6394691913	1015427.1798871118	346167990.00125587	235123634.77205572	457212345.2304218
Helsinki	ssp585	2081	Finland	2228690.3763	9.376584994764915	255863.28173399877	127931.64086699935	383794.9226010112	817739.0484218419	601278.7120748707	1034199.3847688618	352567598.5212157	239470366.01178625	465664831.0306214
Helsinki	ssp585	2082	Finland	2228690.3763	9.448776063552875	260468.45341413328	130234.22670706664	390702.6801212156	832457.1771115492	612100.8655231916	1052813.4886999675	358913309.0469333	243780488.74731416	474046129.3465194
Helsinki	ssp585	2083	Finland	2228690.3763	9.51953223103216	265016.3284114216	132508.1642057108	397524.4926171458	846992.1856028922	622788.3717668157	1071195.9994390025	365180067.4317264	248036985.74366105	482323149.11976767
Helsinki	ssp585	2084	Finland	2228690.3763	9.589411688118073	269560.1035711222	134780.0517855611	404340.15535669576	861514.0910132908	633466.2433921114	1089561.9386345127	371441176.43267167	252289645.5750952	490592707.2902261
Helsinki	ssp585	2085	Finland	2228690.3763	9.658554224249968	274149.4486475804	137074.7243237902	411224.1729713845	876181.6378776537	644251.204321788	1108112.071433558	377765078.641018	256584955.70230693	498945201.5797027
Helsinki	ssp585	2086	Finland	2228690.3763	9.726591362940946	278780.87134629086	139390.43567314543	418171.3070194493	890983.6648227326	655135.0476637585	1126832.2819817474	384146961.8387737	260919647.57876208	507374276.0987618
Helsinki	ssp585	2087	Finland	2228690.3763	9.793053177440708	283337.75538498064	141668.87769249032	425006.6330774835	905547.4662103876	665843.725154677	1145251.2072661298	390426134.25996745	265184576.41584536	515667692.10406864
Helsinki	ssp585	2088	Finland	2228690.3763	9.858120697829284	287788.2968333948	143894.1484166974	431682.4452501073	919771.3966795186	676302.4975584537	1163240.2958006116	396558771.5807783	269349975.93069404	523767567.23083687
Helsinki	ssp585	2089	Finland	2228690.3763	9.920787508398414	292098.95582318306	146049.47791159153	438148.4337347892	933548.2628108794	686432.5461844549	1180663.9794373435	402498657.4361236	273384455.12224454	531612859.74997497
Helsinki	ssp585	2090	Finland	2228690.3763	9.977897560900832	296021.9195044502	148010.9597522251	444032.8792566892	946086.0547362051	695651.5108354489	1196520.5986370505	407904317.344875	277056078.27284616	538752556.4168793
Helsinki	ssp585	2091	Finland	2228690.3763	10.034262688255252	299869.95709220803	149934.97854610402	449804.9356383334	958384.3828667026	704694.3991666841	1212074.3665667898	413206732.6118886	280657575.773084	545755889.4506848
Helsinki	ssp585	2092	Finland	2228690.3763	10.0902007206807	303681.55382499035	151840.77691249517	455522.3307375008	970566.2460246352	713651.6514886975	1227480.8405606265	418458934.0903562	284224967.149069	552692901.0316209
Helsinki	ssp585	2093	Finland	2228690.3763	10.145943308861282	307473.55104294163	153736.77552147082	461210.3265644512	982685.4691331964	722562.8449509132	1242808.093315685	423684128.3568897	287774014.7323918	559594241.9813712
Helsinki	ssp585	2094	Finland	2228690.3763	10.20166012984131	311258.60535074736	155629.30267537368	466887.9080260512	994782.5027008668	731457.7225741735	1258107.282827625	428899755.6189115	291316564.2311628	566482947.0066332
Helsinki	ssp585	2095	Finland	2228690.3763	10.25740713294719	315039.5385240988	157519.7692620494	472559.3077862131	1006866.3651230356	740342.9155316579	1273389.8147144853	434109704.1511451	294855256.63266027	573364151.6696038
Helsinki	ssp585	2096	Finland	2228690.3763	10.31321931194112	318817.1440225122	159408.5720112561	478225.71603369486	1018939.592295756	749220.288452865	1288658.896138946	439315067.3032072	298390834.5601195	580239300.0463346
Helsinki	ssp585	2097	Finland	2228690.3763	10.36914301695256	322595.5598802285	161297.77994011424	483893.3398204399	1031015.4093772466	758099.5657186958	1303931.253035988	444521547.09265465	301927170.9280399	587115923.2571344
Helsinki	ssp585	2098	Finland	2228690.3763	10.425144433885295	326372.54429532506	163186.27214766253	489558.8164429537	1043086.6515677487	766975.4790938615	1319197.8240416246	449726054.4210504	305462167.56434345	593989941.2777853
Dublin	ssp585	2024	Ireland	2228552.77575	10.690355780700644	93374.09954826631	46687.04977413317	140061.14932239227	298423.622156311	219429.13393841247	377418.11037411296	247126584.49741343	167852899.38451883	326400269.61024153
Dublin	ssp585	2025	Ireland	2228552.77575	10.713568944224187	94595.753007048	47297.87650352401	141893.62951059264	302328.02661052847	222300.0195665363	382356.0336544571	250359847.7702779	170048990.97834635	330670704.56229025
Dublin	ssp585	2026	Ireland	2228552.77575	10.73642959499928	95796.82469836171	47898.41234918086	143695.2370475442	306166.6517359504	225122.5380411498	387210.7654307733	253538638.74383864	172208083.98950583	334869193.4982296
Dublin	ssp585	2027	Ireland	2228552.77575	10.758999480047017	96985.8549310734	48492.927465536704	145478.78239658973	309966.79235967755	227916.75908796975	392016.825631396	256685560.4458553	174345530.80806145	339025590.0836847
Dublin	ssp585	2028	Ireland	2228552.77575	10.781391093422918	98178.792667457	49089.396333728495	147268.1890011868	313779.42136521905	230720.16276853267	396838.6799618911	259842823.85980412	176490001.90666798	343195645.8129385
Dublin	ssp585	2029	Ireland	2228552.77575	10.803699864208482	99392.64732687916	49696.32366343959	149088.9709903298	317658.9008567294	233572.7212181728	401745.0804952532	263055446.60539863	178672074.07659766	347438819.13423425
Dublin	ssp585	2030	Ireland	2228552.77575	10.82599942678486	100640.57807412728	50320.28903706364	150960.86711119142	321647.28752491705	236505.3584741927	406789.2165756255	266358256.1076951	180915402.7423486	351801109.4730673
Dublin	ssp585	2031	Ireland	2228552.77575	10.848367150663318	101932.85793274408	50966.42896637204	152899.28689912174	325777.4139530625	239542.2161419445	412012.6117641571	269778441.2470397	183238455.08914316	356318427.40497327
Dublin	ssp585	2032	Ireland	2228552.77575	10.87076056296805	103263.6132894085	51631.80664470425	154895.41993411814	330030.5080729599	242669.4912301041	417391.52491579455	273300456.7490368	185630672.48206225	360970241.016046
Dublin	ssp585	2033	Ireland	2228552.77575	10.892582642634888	104577.83867378514	52288.91933689257	156866.75801068288	334230.7724014308	245757.92088338968	422703.623919445	276778723.54970336	187993174.9562996	365564272.1431423
Dublin	ssp585	2034	Ireland	2228552.77575	10.910539806538598	105898.42879501868	52949.21439750934	158847.64319253154	338451.378428891	248861.3076682886	428041.4491894717	280273835.4464717	190367118.9281304	370180551.9648554
Dublin	ssp585	2035	Ireland	2228552.77575	10.926651950753532	107084.53654812464	53542.26827406231	160626.8048221915	342242.17880781647	251648.66088808692	432835.6967275239	283413022.4296835	192499312.1841233	374326732.6752821
Dublin	ssp585	2036	Ireland	2228552.77575	10.942076934460427	108266.45405186192	54133.22702593096	162399.6810777969	346019.58714976127	254426.1670218689	437613.00727763126	286541119.37808126	194623972.88548985	378458265.8707098
Dublin	ssp585	2037	Ireland	2228552.77575	10.95767079439078	109621.72934551544	54810.86467275772	164432.59401827963	350351.0469882841	257611.0639619594	443091.0300145847	290128030.05239856	197060268.26723588	383195791.8376004
Dublin	ssp585	2038	Ireland	2228552.77575	10.974234719409486	111269.13738597768	55634.56869298884	166903.70607897395	355616.1630856037	261482.472857044	449749.8533141268	294488107.6786638	200021712.79413143	388954502.563233
Dublin	ssp585	2039	Ireland	2228552.77575	10.992546716846018	113206.2342981251	56603.11714906255	169809.3514471947	361807.124816823	266034.6506005886	457579.5990330247	299614884.2265006	203503913.26155865	395725855.1914756
Dublin	ssp585	2040	Ireland	2228552.77575	11.013024095549309	115377.85980829874	57688.92990414937	173066.78971245597	368747.6399473444	271137.9705495003	466357.30934515473	305362370.9249866	207407711.42425865	403317030.4257519
Dublin	ssp585	2041	Ireland	2228552.77575	11.034509232683575	117591.68363003888	58795.84181501944	176387.5254450653	375823.02088162256	276340.4565305896	475305.5852326224	311221540.8917386	211387366.9069184	411055714.8765954
Dublin	ssp585	2042	Ireland	2228552.77575	11.055572796537074	119644.92944609994	59822.46472304997	179467.39416915397	382385.1945097461	281165.5841983288	483604.804821138	316655720.4780564	215078361.14453068	418233079.811625
Dublin	ssp585	2043	Ireland	2228552.77575	11.07497947531686	121339.87226099988	60669.93613049994	182009.8083915049	387802.231746167	285148.6998133457	490455.7636789642	321141605.00911385	218125256.0238209	424157953.9944433
Dublin	ssp585	2044	Ireland	2228552.77575	11.093276364003913	122686.35307133962	61343.17653566981	184029.5296070147	392105.5844160191	288312.929717645	495898.2391143577	324705239.95028573	220545742.10159457	428864737.7990114
Dublin	ssp585	2045	Ireland	2228552.77575	11.111447999268822	123856.53770997378	61928.26885498689	185784.8065649678	395845.4945210975	291062.8636184325	500628.12542371656	327802284.3595579	222649311.35002804	432955257.36912256
Dublin	ssp585	2046	Ireland	2228552.77575	11.129905373347109	124989.81856264424	62494.909281322114	187484.72784397705	399467.460126237	293726.0736222104	505208.84663021535	330801658.1447098	224686540.9228741	436916775.3665736
Dublin	ssp585	2047	Ireland	2228552.77575	11.148924296789763	126192.99199862892	63096.49599931446	189289.48799795556	403312.8024276445	296553.53119677404	510072.0736584653	333986011.65635324	226849412.11166716	441122611.2010623
Dublin	ssp585	2048	Ireland	2228552.77575	11.168472684659276	127506.98740011266	63753.49370005633	191260.4811001799	407512.33173079	299641.4203902613	515383.2430712585	337463669.7776598	229211501.1597429	445715838.3956005
Dublin	ssp585	2049	Ireland	2228552.77575	11.188450878068046	128921.03388526816	64460.51694263407	193381.55082791744	412031.6242973521	302964.42963037966	521098.8189642647	341206125.9821969	231753445.9125861	450658806.0518336
Dublin	ssp585	2050	Ireland	2228552.77575	11.208375814305777	130386.75909867244	65193.37954933623	195580.1386480215	416716.0820793857	306408.8838818778	527023.2802768382	345085356.5991717	234388290.34975883	455782422.848607
Dublin	ssp585	2051	Ireland	2228552.77575	11.227055683838696	131770.2838506619	65885.14192533094	197655.42577600467	421137.8271867451	309660.1670490541	532615.4873243814	348747033.10454863	236875368.05241188	460618698.15671486
Dublin	ssp585	2052	Ireland	2228552.77575	11.244466553140912	133039.86336317554	66519.93168158777	199559.7950447733	425195.40330873465	312643.67890345905	537747.1277139558	352107138.8532832	239157613.37745777	465056664.3291377
Dublin	ssp585	2053	Ireland	2228552.77575	11.26162112912688	134306.17720301327	67153.08860150664	201459.26580452936	429242.5423408552	315619.5164270779	542865.5682545818	355458601.5785462	241433988.20276985	469483214.954349
Dublin	ssp585	2054	Ireland	2228552.77575	11.279497352319185	135760.83811963256	67880.41905981628	203641.25717946	433891.6386303709	319037.96958113194	548745.3076795612	359308549.10859233	244048943.03132623	474568155.1858854
Dublin	ssp585	2055	Ireland	2228552.77575	11.299021242110417	137526.0441119697	68763.02205598485	206289.06616796507	439533.2369818809	323186.20366312406	555880.2703005831	363980394.1912321	247222145.72091687	480738642.6615761
Dublin	ssp585	2056	Ireland	2228552.77575	11.321340608616488	139654.26602537217	69827.13301268608	209481.3990380685	446335.0342171145	328187.5251596194	564482.5432745551	369613007.6788718	251047919.8962669	488178095.4615024
Dublin	ssp585	2057	Ireland	2228552.77575	11.346818262865954	142130.3856320281	71065.19281601405	213195.57844805368	454248.7124799869	334006.40623526345	574491.0187246636	376166377.2338144	255499088.44526336	496833666.0223922
Dublin	ssp585	2058	Ireland	2228552.77575	11.37484405147686	144839.0858255221	72419.54291276106	217258.62873829063	462905.71829838713	340371.8516899689	585439.5849067612	383335301.2768153	260368352.8691367	506302249.684533
Dublin	ssp585	2059	Ireland	2228552.77575	11.404032376978964	147593.82530733303	73796.91265366651	221390.7379610072	471709.8656822581	346845.4894722277	596574.2418922477	390626074.22791815	265320379.30160612	515931769.1542674
Dublin	ssp585	2060	Ireland	2228552.77575	11.433178701104609	150284.88116656468	75142.44058328234	225427.32174985608	480310.4802083559	353169.4707414197	607451.4896752458	397748300.2670516	270157925.58652604	525338674.9476134
Dublin	ssp585	2061	Ireland	2228552.77575	11.46110897843826	152862.5764276653	76431.28821383265	229293.86464150844	488548.794262839	359227.05460500333	617870.5339206269	404570502.87819386	274791690.46778405	534349315.2886446
Dublin	ssp585	2062	Ireland	2228552.77575	11.487250917659338	155336.2588401761	77668.12942008805	233004.38826028103	496454.68325325096	365040.20827441785	627869.1582319967	411117422.0848455	279238477.82215214	542996366.3475578
Dublin	ssp585	2063	Ireland	2228552.77575	11.511489827782432	157699.31298369466	78849.65649184733	236548.96947556385	504007.0042959313	370593.3855116765	637420.6230800855	417371549.3245708	283486395.51357126	551256703.1355883
Dublin	ssp585	2064	Ireland	2228552.77575	11.534738511118135	159989.12417404933	79994.56208702466	239983.68626109848	511325.2408603293	375974.44180901645	646676.0399115167	423431829.65236217	287602648.8343957	559261010.4703315
Dublin	ssp585	2065	Ireland	2228552.77575	11.55815193685264	162296.83865460905	81148.41932730452	243445.25798194724	518700.6963402053	381397.5708383482	656003.8218419492	429539493.3442786	291751085.80340856	567327900.8851599
Dublin	ssp585	2066	Ireland	2228552.77575	11.5821680520005	164655.43000073076	82327.71500036538	246983.1450011294	526238.7542824155	386940.260501714	665537.2480629594	435781809.215714	295990980.99730235	575572637.434131
Dublin	ssp585	2067	Ireland	2228552.77575	11.606913258521107	167084.0997046814	83542.0498523407	250626.1495570556	534000.7826562421	392647.63430601446	675353.9310063409	442209596.4898664	300356851.76262486	584062341.2170846
Dublin	ssp585	2068	Ireland	2228552.77575	11.63173264175261	169585.75037169742	84792.87518584871	254378.62555757648	541996.0581880191	398526.513373489	685465.6030024104	448830537.2853804	304853915.9349863	592807158.6357719
Dublin	ssp585	2069	Ireland	2228552.77575	11.655989089905054	172097.68912098548	86048.84456049274	258146.5336815144	550024.214430741	404429.5694343232	695618.8594270373	455478706.816141	309369474.36269486	601587939.269583
Dublin	ssp585	2070	Ireland	2228552.77575	11.68031679521096	174599.88335475244	87299.94167737622	261899.82503216364	558021.2272018682	410309.7258836756	705732.7285199156	462101086.23111033	313867515.6717205	610334656.7904996
Dublin	ssp585	2071	Ireland	2228552.77575	11.706084224326402	177124.54481973962	88562.27240986981	265686.81722964614	566090.0452439646	416242.6803263933	715937.4101613899	468782928.0681172	318405944.94613993	619159911.1900887
Dublin	ssp585	2072	Ireland	2228552.77575	11.734887257455611	179801.59504069271	89900.79752034636	269702.3925610733	574645.8977501325	422533.7483456353	726758.0471544865	475868086.3811002	323218314.1530085	628517858.6091901
Dublin	ssp585	2073	Ireland	2228552.77575	11.767629347311177	182725.02302658663	91362.51151329331	274087.5345399115	583989.173593038	429403.8041124807	738574.5430734656	483605315.191586	328473581.5767187	638737048.8064544
Dublin	ssp585	2074	Ireland	2228552.77575	11.803823974389491	185882.4973434602	92941.2486717301	278823.74601521605	594080.4615097526	436823.8687571319	751337.0542622715	491961977.77084047	334149579.7537653	649774375.7879233
Dublin	ssp585	2075	Ireland	2228552.77575	11.842630832799015	189217.6455196812	94608.8227598406	283826.4682795417	604739.5950809474	444661.4669712531	764817.7231905515	500788877.1098333	340144971.3448422	661432782.8748432
Dublin	ssp585	2076	Ireland	2228552.77575	11.882966669380268	192652.6124229319	96326.30621146596	288978.9186344105	615717.7493037205	452733.6391938901	778701.8594134934	509879959.5702628	346319800.9473776	673440118.1931744
Dublin	ssp585	2077	Ireland	2228552.77575	11.923407754940213	196121.199118162	98060.599559081	294181.7986772521	626803.3523816714	460884.8179276765	792721.8868356177	519060021.14163846	352555066.7906684	685564975.4926451
Dublin	ssp585	2078	Ireland	2228552.77575	11.963127822385404	199598.48940814423	99799.24470407212	299397.73411221826	637916.7721484386	469056.45010912366	806777.0941877209	528263117.8978675	358805978.55312884	697720257.242659
Dublin	ssp585	2079	Ireland	2228552.77575	12.001344525980564	203012.7146713715	101506.35733568577	304519.07200706046	648828.6360897063	477079.8794777157	820577.3927016864	537299304.9356852	364943522.1798642	709655087.6915593
Dublin	ssp585	2080	Ireland	2228552.77575	12.038050525343357	206350.16091699403	103175.08045849702	309525.24137548846	659495.1142907075	484922.87815492303	834067.3504264795	546132286.4114296	370943044.8695413	721321527.9533741
Dublin	ssp585	2081	Ireland	2228552.77575	12.073542476438398	209611.3492608769	104805.67463043844	314417.02389130666	669917.8722377546	492586.6707630492	847249.0737124665	554763441.5253779	376805483.40023184	732721399.6505909
Dublin	ssp585	2082	Ireland	2228552.77575	12.108037534607098	212838.4535473912	106419.22677369558	319257.6803210768	680231.6975374459	500170.36583636096	860293.0292385566	563304388.7902037	382606651.10871255	744002126.4717724
Dublin	ssp585	2083	Ireland	2228552.77575	12.141183417054544	216000.94490113927	108000.47245056964	324001.417351701	690339.0199040297	507602.22051767353	873075.8192904294	571674329.6039481	388291668.1056456	755056991.1023189
Dublin	ssp585	2084	Ireland	2228552.77575	12.17264363726147	219089.89935327263	109544.94967663632	328634.8490299004	700211.3183330361	514861.2634801794	885561.3731859302	579849645.5332603	393844492.3188354	765854798.7477597
Dublin	ssp585	2085	Ireland	2228552.77575	12.202743433275732	222204.8720135952	111102.4360067976	333307.3080203828	710166.7709554317	522181.4492319354	898152.0926789478	588093822.002681	399444087.87122005	776743556.1341907
Dublin	ssp585	2086	Ireland	2228552.77575	12.231880356545132	225339.01689980383	112669.50844990191	338008.52534970257	720183.4980117759	529546.689714528	910820.3063090112	596388740.2380064	405078148.15975046	787699332.3162963
Dublin	ssp585	2087	Ireland	2228552.77575	12.261096787605256	228469.5333058935	114234.76665294675	342704.29995884345	730188.6284456479	536903.4032688491	923473.8536224348	604674055.2332007	410705685.7518144	798642424.7146307
Dublin	ssp585	2088	Ireland	2228552.77575	12.291574432245932	231668.3087847708	115834.1543923854	347502.4631771664	740411.9148761439	544420.5256442124	936403.3041080526	613140026.6588342	416455928.4980072	809824124.8196899
Dublin	ssp585	2089	Ireland	2228552.77575	12.324396420638552	235093.57527387212	117546.78763693607	352640.36291082506	751359.0665753281	552469.9018936086	950248.2312570104	622205435.7234517	422613320.2601965	821797551.1867266
Dublin	ssp585	2090	Ireland	2228552.77575	12.363062422412249	239134.7291124426	119567.3645562213	358702.0936686649	764274.5942433906	561966.6134142298	966582.5750724892	632900870.0075189	429877854.9860405	835923885.0290452
Dublin	ssp585	2091	Ireland	2228552.77575	12.403207062737838	243362.8447814966	121681.4223907483	365044.2671722492	777787.6519216818	571902.6852365048	983672.6186067838	644091122.8635807	437478479.542701	850703766.1845088
Dublin	ssp585	2092	Ireland	2228552.77575	12.443733324563578	247637.13304205472	123818.56652102736	371455.6995630887	791448.2772024225	581947.26264884	1000949.2917559692	655403577.4318312	445162105.7389615	865645049.1247451
Dublin	ssp585	2093	Ireland	2228552.77575	12.484391867384977	251926.85928445728	125963.42964222864	377890.2889266747	805158.2422731519	592028.1193184406	1018288.36522777	666756890.6079718	452873483.84953177	880640297.3664178
Dublin	ssp585	2094	Ireland	2228552.77575	12.525170454908414	256228.6923142243	128114.34615711214	384343.0384713576	818906.9006363808	602137.4269384885	1035676.3743342044	678142245.956765	460606625.5902881	895677866.3233473
Dublin	ssp585	2095	Ireland	2228552.77575	12.566125070118558	260544.41295729563	130272.2064786478	390816.6194359593	832699.9438115002	612279.3704496587	1053120.5171734202	689564356.6632793	468364732.24272525	910763981.0839716
Dublin	ssp585	2096	Ireland	2228552.77575	12.607328062418263	264883.63716142235	132441.81858071117	397325.4557421453	846568.1043679602	622476.5473293525	1070659.6614063762	701048672.5723038	476165089.80725896	925932255.337417
Dublin	ssp585	2097	Ireland	2228552.77575	12.648899914022824	269264.36290920817	134632.18145460408	403896.54436387424	860568.9038579947	632771.2528365598	1088366.5548788963	712642827.6636537	484040052.15470135	941245603.1724296
Dublin	ssp585	2098	Ireland	2228552.77575	12.690977349733084	273705.80110608105	136852.90055304053	410558.7016590597	874763.7403350773	643208.6325992894	1106318.84807045	724397666.0733311	492024153.5530698	956771178.5936822
Copenhagen	ssp585	2024	Denmark	2478901.07325	9.765485819811598	194282.6985777309	97141.34928886546	291424.0478665378	620927.5046542471	456564.3416575401	785290.6676510377	316201183.2501193	214769631.1398253	417632735.360395
Copenhagen	ssp585	2025	Denmark	2478901.07325	9.81360152140753	198870.04782445784	99435.02391222892	298305.0717366926	635588.6728469699	467344.61238738976	803832.733306314	323667237.97562224	219840712.1616832	427493763.7895576
Copenhagen	ssp585	2026	Denmark	2478901.07325	9.86174918444293	203451.23555383497	101725.61777691748	305176.85333070526	650230.1488299083	478110.4035514303	822349.8941084214	331123264.6383982	224904981.93982592	437341547.3370154
Copenhagen	ssp585	2027	Denmark	2478901.07325	9.909889078623127	208032.00688031872	104016.00344015936	312048.0103204244	664870.2939893662	488875.21616870776	840865.371810118	338578613.5924397	229968791.40574887	447188435.7791976
Copenhagen	ssp585	2028	Denmark	2478901.07325	9.958047938557122	212621.0268443863	106310.51342219317	318931.5402665428	679536.8017945405	499659.4130842593	859414.1905049541	346047387.462775	235041719.3205368	457053055.6050916
Copenhagen	ssp585	2029	Denmark	2478901.07325	10.006155474759876	217215.9517411888	108607.9758705944	325823.9276117511	694222.1817647561	510457.48659171467	877986.8769377837	353525771.7962903	240121174.83781108	466930368.7548357
Copenhagen	ssp585	2030	Denmark	2478901.07325	10.054033852981233	221802.60063200147	110901.30031600074	332703.900947979	708881.111619803	521236.1114851388	896526.1117544557	360990686.6705818	245191481.65185705	476789891.6893547
Copenhagen	ssp585	2031	Denmark	2478901.07325	10.101540936331364	226362.8753954528	113181.4376977264	339544.3130931556	723455.7497637836	531952.7571792484	914958.7423483232	368412676.82566845	250232633.2109648	486592720.4404384
Copenhagen	ssp585	2032	Denmark	2478901.07325	10.148551380254368	230861.86088554157	115430.93044277075	346292.79132829054	737834.5073901091	542525.3730809598	933143.6416992596	375734916.76677305	255206032.5989872	496263800.93462193
Copenhagen	ssp585	2033	Denmark	2478901.07325	10.195058876002037	235231.4543561584	117615.7271780792	352847.1815342172	751799.7281222049	552793.9177369158	950805.5385075032	382846567.1393825	260036395.69763905	505656738.5811887
Copenhagen	ssp585	2034	Denmark	2478901.07325	10.235149571528815	238986.1997819144	119493.0998909572	358479.2996728489	763799.8945029132	561617.5694874307	965982.219518401	388957533.0417366	264187075.5884199	513727990.4951252
Copenhagen	ssp585	2035	Denmark	2478901.07325	10.272476252071112	242415.1247966516	121207.5623983258	363622.68719495327	774758.7388500186	569675.5432720673	979841.9344279708	394538216.0097718	267977577.60436183	521098854.4152486
Copenhagen	ssp585	2036	Denmark	2478901.07325	10.30773097453751	245626.32706480983	122813.16353240491	368439.4905971913	785021.7412990535	577221.8686022393	992821.6139958672	399764548.3815197	271527398.2095777	528001698.553528
Copenhagen	ssp585	2037	Denmark	2478901.07325	10.341480791609968	248705.04744498385	124352.52372249193	373057.5711674525	794861.3316340881	584456.8614956466	1005265.8017725252	404775262.3268884	274930766.8330997	534619757.8207431
Copenhagen	ssp585	2038	Denmark	2478901.07325	10.372007609529732	251564.49594185132	125782.24797092567	377346.7439127519	804000.1290300722	591176.5654632846	1016823.6925968572	409429104.4073775	278091741.55411845	540766467.2607039
Copenhagen	ssp585	2039	Denmark	2478901.07325	10.398111687587386	254118.1519737897	127059.07598689484	381177.22796066094	812161.6137081512	597177.6571383401	1027145.5702779564	413585259.6637341	280914678.2749527	546255841.0525849
Copenhagen	ssp585	2040	Denmark	2478901.07325	10.421181585020609	256481.94666821024	128240.97333410512	384722.9200022924	819716.3015515167	602732.5746702293	1036700.0284328	417432409.6405883	283527732.95417845	551337086.3270663
Copenhagen	ssp585	2041	Denmark	2478901.07325	10.442186421851956	258673.22645810983	129336.61322905491	388009.8396871419	826719.6317600366	607882.0821764935	1045557.181343572	420998786.2014986	285950081.19025815	556047491.2128054
Copenhagen	ssp585	2042	Denmark	2478901.07325	10.461746883775794	260710.81631666303	130355.40815833151	391066.2244749703	833231.7689479713	612670.4183440964	1053793.119551844	424315027.5805293	288202533.0325465	560427522.1285771
Copenhagen	ssp585	2043	Denmark	2478901.07325	10.481295208144369	262649.96313155186	131324.98156577593	393974.94469730224	839429.2821683576	617227.4133590795	1061631.1509776183	427471049.8195216	290346161.10240763	564595938.5367079
Copenhagen	ssp585	2044	Denmark	2478901.07325	10.50334596756266	264680.5442775609	132340.27213878045	397020.8164163203	845919.0195110051	621999.2790522043	1069838.759969793	430775884.29914993	292590865.1698348	568960903.4285321
Copenhagen	ssp585	2045	Denmark	2478901.07325	10.529193541757971	267004.5654247809	133502.28271239044	400506.84813714906	853346.591097512	627460.7287481695	1079232.453446853	434558301.5809175	295159952.21774626	573956650.9441515
Copenhagen	ssp585	2046	Denmark	2478901.07325	10.559317148308455	269794.8883458845	134897.44417294225	404692.332518802	862264.4631533679	634017.9876127628	1090510.938693958	439099639.6195696	298244512.13437426	579954767.1048305
Copenhagen	ssp585	2047	Denmark	2478901.07325	10.594087856029196	273193.1703016782	136596.5851508391	409789.7554524994	873125.3722840898	642003.9502088905	1104246.7943592807	444630450.048428	302001139.80888385	587259760.2880385
Copenhagen	ssp585	2048	Denmark	2478901.07325	10.632523535828756	277137.04039314867	138568.52019657433	415705.56058969966	885729.9810964148	651272.0449238333	1120187.9172690047	451049222.2738275	306360887.38810045	595737557.1596296
Copenhagen	ssp585	2049	Denmark	2478901.07325	10.673982521639124	281509.1755786046	140754.5877893023	422263.7633678807	899703.3251491372	661546.5626096543	1137860.0876886174	458165009.36702245	311194060.2230885	605135958.5110341
Copenhagen	ssp585	2050	Denmark	2478901.07325	10.717261869187784	286083.97753928555	143041.98876964278	429125.96630890697	914324.3922154732	672297.3472172583	1156351.4372136765	465610642.9910798	316251270.85906446	614970015.1231667
Copenhagen	ssp585	2051	Denmark	2478901.07325	10.760963778553696	290658.2522837656	145329.1261418828	435987.3784256269	928943.7742988404	683046.8928667858	1174840.6557308654	473055418.5542379	321307898.68437433	624802938.4241725
Copenhagen	ssp585	2052	Denmark	2478901.07325	10.805021573901668	295204.1557280581	147602.07786402904	442806.2335920635	943472.4817067902	693729.7659608733	1193215.1974527074	480454018.93682206	326333163.48188734	634574874.3918247
Copenhagen	ssp585	2053	Denmark	2478901.07325	10.85091373448008	299910.5169417153	149955.25847085766	449865.77541255165	958514.0121456383	704789.7148129643	1212238.3094783109	488113769.3698499	331535806.17353106	644691732.5662419
Copenhagen	ssp585	2054	Denmark	2478901.07325	10.898255264316942	304831.6859803899	152415.84299019494	457247.5289705581	974242.0683932358	716354.462053845	1232129.674732617	496123126.2729285	336975907.97852564	655270344.5673969
Copenhagen	ssp585	2055	Denmark	2478901.07325	10.94573387294181	309854.8715018439	154927.43575092196	464782.3072527381	990296.1693198008	728158.948029255	1252433.3906103214	504298518.2002357	342528783.8109512	666068252.5895939
Copenhagen	ssp585	2056	Denmark	2478901.07325	10.992223310487322	314890.86370380904	157445.43185190452	472336.2955556894	1006391.2003972724	739993.5297038786	1272788.871090683	512494753.4016088	348095816.776607	676893690.0266736
Copenhagen	ssp585	2057	Denmark	2478901.07325	11.038386864788436	319990.48899473925	159995.24449736963	479985.7334920893	1022689.6028271024	751977.6491375561	1293401.556516605	520794553.450352	353733192.88216066	687855914.0186089
Copenhagen	ssp585	2058	Denmark	2478901.07325	11.08476545402794	325169.1824118799	162584.59120593994	487753.7736177952	1039240.706988284	764147.5786678427	1314333.8353086906	529223039.3535025	359457974.7753907	698988103.9316919
Copenhagen	ssp585	2059	Denmark	2478901.07325	11.12961534338516	330168.39797468553	165084.19898734277	495252.5969620033	1055218.1999269822	775895.7352404349	1334540.664613556	537359419.4215868	364984353.0389848	709734485.8042687
Copenhagen	ssp585	2060	Denmark	2478901.07325	11.17194087851198	334848.0588305853	167424.02941529264	502272.08824585966	1070174.3960224516	786892.9382518097	1353455.853793074	544975714.1852342	370157479.84461313	719793948.525941
Copenhagen	ssp585	2061	Denmark	2478901.07325	11.211543310476287	339154.60201666417	169577.30100833208	508731.90302497055	1083938.1080451747	797013.3147390943	1370862.9013512002	551984748.2429564	374918144.0639804	729051352.4220076
Copenhagen	ssp585	2062	Denmark	2478901.07325	11.24928336655308	343189.24599557027	171594.62299778513	514783.86899332976	1096832.830201759	806494.7280895143	1387170.9323139424	558551257.8161777	379378237.553904	737724278.0785342
Copenhagen	ssp585	2063	Denmark	2478901.07325	11.28523974615298	346991.4148582728	173495.7074291364	520487.122287384	1108984.5618869674	815429.8249168673	1402539.2988569925	564739406.8490407	383581341.6396108	745897472.0585293
Copenhagen	ssp585	2064	Denmark	2478901.07325	11.3201080389935	350623.06575222634	175311.53287611317	525934.5986283108	1120591.3181440246	823964.2045176539	1417218.4317703485	570650032.5415202	387595946.7929879	753704118.2901242
Copenhagen	ssp585	2065	Denmark	2478901.07325	11.35429009202695	354158.33946777735	177079.16973388867	531237.5092016387	1131890.052938938	832272.0977492067	1431508.008128619	576403801.3544643	391504011.882812	761303590.826182
Copenhagen	ssp585	2066	Denmark	2478901.07325	11.3885544042391	357732.17467681365	178866.08733840685	536598.2620151959	1143312.0302670102	840670.6104904411	1445953.4500435411	582220330.2070639	395454704.7402739	768985955.6739235
Copenhagen	ssp585	2067	Denmark	2478901.07325	11.423559552964736	361415.8067559923	180707.90337799612	542123.7101339634	1155084.9183920682	849327.1458765147	1460842.690907582	588215556.9082632	399526772.4472382	776904341.3693604
Copenhagen	ssp585	2068	Denmark	2478901.07325	11.45805179123562	365054.1949683712	182527.0974841856	547581.2924525327	1166713.207118831	857877.3581756061	1475549.0560620208	594137147.7977247	403548825.36310095	784725470.2324169
Copenhagen	ssp585	2069	Denmark	2478901.07325	11.49134505019604	368542.7365869981	184271.36829349905	552814.1048804735	1177862.5861319625	866075.4309793808	1489649.7412845138	599814858.6577374	407405230.4991917	792224486.8163527
Copenhagen	ssp585	2070	Denmark	2478901.07325	11.52460759577384	371903.6551864412	185951.8275932206	557855.4827796386	1188604.0819757828	873973.5896880702	1503234.5742634628	605284859.0526831	411120554.8856533	799449163.2197808
Copenhagen	ssp585	2071	Denmark	2478901.07325	11.559489252059212	375320.1177804301	187660.05889021503	562980.1766706221	1199523.0964261754	882002.2767839467	1517043.9160683746	610845259.0402164	414897280.3299977	806793237.7505016
Copenhagen	ssp585	2072	Denmark	2478901.07325	11.596487876057624	378931.8443650532	189465.92218252656	568397.7665475557	1211066.174590626	890489.8342578087	1531642.514923422	616723457.2945839	418889860.1738848	814557054.4153514
Copenhagen	ssp585	2073	Denmark	2478901.07325	11.636079272513058	382892.8750276576	191446.4375138288	574339.3125414624	1223725.6285883095	899798.2563149258	1547653.00086168	623170158.8875442	423268577.89074266	823071739.8844136
Copenhagen	ssp585	2074	Denmark	2478901.07325	11.679299830445958	387407.6923180493	193703.84615902463	581111.5384770534	1238154.984648401	910408.0769473548	1565901.8923494574	630518165.5800132	428259478.5279082	832776852.6321938
Copenhagen	ssp585	2075	Denmark	2478901.07325	11.726369965018142	392489.2079518416	196244.6039759208	588733.811927738	1254395.50861399	922349.6386867536	1586441.3785412365	638788491.5939653	433876835.329565	843700147.85844
Copenhagen	ssp585	2076	Denmark	2478901.07325	11.777043265152768	398078.6360010607	199039.31800053036	597117.954001561	1272259.3206593036	935484.7946024264	1609033.8467161653	647885460.9885389	440055663.4455132	855715258.5316207
Copenhagen	ssp585	2077	Denmark	2478901.07325	11.830503433051064	404060.5130002038	202030.2565001019	606090.7695002703	1291377.3995485648	949542.2055503968	1633212.5935466876	657621153.3534875	446668323.8935877	868573982.8134477
Copenhagen	ssp585	2078	Denmark	2478901.07325	11.886389981215364	410397.3517103152	205198.6758551576	615596.0275654481	1311629.9360660922	964433.7765191844	1658826.0956129865	667934557.0320952	453673376.43983805	882195737.6244444
Copenhagen	ssp585	2079	Denmark	2478901.07325	11.943771985853076	416967.3287522054	208483.6643761027	625450.9931282941	1332627.5826919617	979873.2225676096	1685381.942816307	678627400.6552343	460936151.5413465	896318649.7691869
Copenhagen	ssp585	2080	Denmark	2478901.07325	12.00203842273472	423755.3209313121	211877.66046565605	635632.9813969487	1354322.0056963866	995825.0041885189	1712819.0072042271	689675070.7495815	468439931.2765403	910910210.2226832
Copenhagen	ssp585	2081	Denmark	2478901.07325	12.060274617791936	430638.45289865736	215319.22644932868	645957.679347971	1376320.4954640437	1012000.3643117798	1740640.626616264	700877583.8321896	476048883.20348233	925706284.4609904
Copenhagen	ssp585	2082	Denmark	2478901.07325	12.118102117952205	437544.2249645113	218772.11248225564	656316.3374467421	1398391.342986492	1028228.9286665214	1768553.7573064186	712116944.3849517	483682862.60656416	940551026.1634024
Copenhagen	ssp585	2083	Denmark	2478901.07325	12.175402404998698	444475.9875270152	222237.9937635076	666713.9812904979	1420545.2561362558	1044518.5706884192	1796571.9415840716	723398605.2858883	491345573.1803748	955451637.3914804
Copenhagen	ssp585	2084	Denmark	2478901.07325	12.232396590701455	451467.9599022014	225733.9799511007	677201.9398532808	1442891.5998473507	1060949.7057701063	1824833.4939245845	734778259.5447178	499074842.6364405	970481676.45307
Copenhagen	ssp585	2085	Denmark	2478901.07325	12.289290667491777	458539.3594688972	229269.67973444855	687809.0392033353	1465491.79286252	1077567.4947518476	1853416.090973181	746287184.0480047	506891914.8085895	985682453.287469
Copenhagen	ssp585	2086	Denmark	2478901.07325	12.346033801664689	465617.2988262755	232808.64941313773	698425.9482393849	1488112.887048686	1094200.6522416824	1882025.1218556887	757806752.265647	514716216.3863509	1000897288.145004
Copenhagen	ssp585	2087	Denmark	2478901.07325	12.402757138987798	472712.7683850257	236356.38419251284	709069.1525775209	1510790.0077584635	1110875.0057047484	1910705.0098121616	769354851.4356556	522559896.7091668	1016149806.1622164
Copenhagen	ssp585	2088	Denmark	2478901.07325	12.460222663406686	479976.1949594321	239988.0974797161	719964.2924391064	1534003.9190902351	1127944.0581545825	1940063.7800258973	781176305.9145659	530589244.9610483	1031763366.8681444
Copenhagen	ssp585	2089	Denmark	2478901.07325	12.518913289937885	487542.2815505108	243771.1407752554	731313.422325744	1558185.1318353754	1145724.3616436	1970645.9020270507	793490349.0598603	538953168.4510516	1048027529.6687326
Copenhagen	ssp585	2090	Denmark	2478901.07325	12.5809170854687	495615.2239162189	247807.61195810945	743422.8358743065	1583986.2556361705	1164695.7762030517	2003276.7350692968	806629315.8697752	547877395.1927617	1065381236.5468338
Copenhagen	ssp585	2091	Denmark	2478901.07325	12.643195753478516	503586.0085358792	251793.0042679396	755379.0128037971	1609460.8832805485	1183427.1200592546	2035494.646501944	819602017.7449874	556688691.7476895	1082515343.7423997
Copenhagen	ssp585	2092	Denmark	2478901.07325	12.70550493570044	511503.336018252	255751.668009126	767255.0040273304	1634764.66191425	1202032.8396428744	2067496.4841857085	832487716.4533212	565440894.1591798	1099534538.7474828
Copenhagen	ssp585	2093	Denmark	2478901.07325	12.76799181637726	519422.91017990536	259711.45508995268	779134.3652698364	1660075.620934976	1220643.8389226615	2099507.402947125	845377071.7025492	574195580.1602213	1116558563.2449522
Copenhagen	ssp585	2094	Denmark	2478901.07325	12.830809133200308	527380.9741112138	263690.4870556069	791071.4611667456	1685509.5932594666	1239345.2891612155	2131673.8973574904	858329070.2586827	582992814.6419406	1133665325.8755765
Copenhagen	ssp585	2095	Denmark	2478901.07325	12.893979626837044	535388.1037080906	267694.0518540453	803082.1555621133	1711100.37945097	1258162.0437139603	2164038.715188085	871360924.7238777	591844288.7186031	1150877560.7292745
Copenhagen	ssp585	2096	Denmark	2478901.07325	12.95747401790933	543448.1632665147	271724.08163325733	815172.2448998346	1736860.3297998724	1277103.1836762582	2196617.475923255	884478924.3610888	600754274.1728657	1168203574.54932
Copenhagen	ssp585	2097	Denmark	2478901.07325	13.02133044020768	551564.7330573616	275782.3665286808	827347.0995860188	1762800.8868512334	1296177.122684912	2229424.651017884	897688896.1732522	609726728.811736	1185651063.5350566
Copenhagen	ssp585	2098	Denmark	2478901.07325	13.085578372659873	559733.4876110819	279866.74380554096	839600.2314167217	1788908.2264049202	1315373.695885991	2262442.756924707	910983800.3231348	618756871.0489134	1203210729.597325
Budapest	ssp585	2024	Hungary	4429922.37	11.62979032713777	263938.46999637864	131969.23499818932	395907.7049944922	843547.3501084752	620255.4044915354	1066839.2957253838	245801584.47511843	166952935.11774713	324650233.83249074
Budapest	ssp585	2025	Hungary	4429922.37	11.677832865385136	270128.0831803985	135064.04159019925	405192.1247705101	863329.3538445632	634800.9954738602	1091857.712215358	251565870.0979478	170868143.4173586	332263596.77858865
Budapest	ssp585	2026	Hungary	4429922.37	11.726001054459584	276355.111407193	138177.5557035965	414532.6671108021	883230.9360575553	649434.5118069475	1117027.3603079484	257364999.73881987	174807018.41178796	339922981.0659362
Budapest	ssp585	2027	Hungary	4429922.37	11.774212450105733	282611.1900369361	141305.59501846804	423916.7850553989	903225.3633581732	664136.2965868183	1142314.4301294766	263191183.54530016	178764269.0905799	347618098.0000174
Budapest	ssp585	2028	Hungary	4429922.37	11.822437719069905	288893.77152769046	144446.88576384523	433340.6572915647	923304.4938026712	678900.3630901135	1167708.6245151595	269042049.0331516	182738284.01919788	355345814.0471168
Budapest	ssp585	2029	Hungary	4429922.37	11.87064908005473	295198.4163896583	147599.20819482917	442797.6245844871	943454.1387814912	693716.2785157377	1193191.999047209	274913461.77811104	186726255.02089712	363100668.5353748
Budapest	ssp585	2030	Hungary	4429922.37	11.918685823425118	301498.78077059035	150749.39038529518	452248.1711558902	963590.1033429496	708522.1348109315	1218658.071874891	280780888.18103904	190711518.4261213	370850257.9359922
Budapest	ssp585	2031	Hungary	4429922.37	11.966278703442075	307747.5023933986	153873.7511966993	461621.2535901014	983561.0176494326	723206.6306245258	1243915.4046742884	286600220.52713746	194664115.4676841	378536325.5866321
Budapest	ssp585	2032	Hungary	4429922.37	12.013197758534345	313893.83409124473	156946.91704562237	470840.7511368712	1003204.6937557404	737650.5101144616	1268758.8773969826	292324198.8091229	198551946.28361908	386096451.3346712
Budapest	ssp585	2033	Hungary	4429922.37	12.05944933376644	319918.9745229467	159959.48726147335	479878.46178442327	1022461.0425754632	751809.5901289677	1293112.495021916	297935313.6451621	202363118.18130863	393507509.1090537
Budapest	ssp585	2034	Hungary	4429922.37	12.102848659022529	325891.00740689645	162945.50370344822	488836.5111103456	1041547.659672568	765843.8674062452	1317251.4519388403	303496970.2897282	206140697.1701111	400853243.4093858
Budapest	ssp585	2035	Hungary	4429922.37	12.145904092467386	331994.1526439446	165997.0763219723	497991.2289659216	1061053.3118501806	780186.2587133134	1341920.3649869957	309180729.72642285	210001210.61019143	408360248.8426945
Budapest	ssp585	2036	Hungary	4429922.37	12.187522296453286	338090.5077797162	169045.2538898581	507135.7616695807	1080537.262864106	794512.6932823748	1366561.8324457875	314858165.6527448	213857429.0062867	415858902.29924166
Budapest	ssp585	2037	Hungary	4429922.37	12.227634064337137	344164.9626471243	172082.48132356216	516247.44397068926	1099951.2206203432	808787.6622207781	1391114.779019836	320515206.2169814	217699794.4991532	423330617.9348428
Budapest	ssp585	2038	Hungary	4429922.37	12.264788767134707	349928.5327542135	174964.26637710675	524892.7991313318	1118371.5906826102	822332.051972447	1414411.1293927047	325882724.8836435	221345511.42002907	430419938.3472948
Budapest	ssp585	2039	Hungary	4429922.37	12.296594016572918	354889.9612595562	177444.9806297781	532334.9418893378	1134228.31618567	833991.408959999	1434465.2234113112	330503222.1832152	224483837.7555371	436522606.6109521
Budapest	ssp585	2040	Hungary	4429922.37	12.32326664965868	358947.4587547358	179473.7293773679	538421.1881321147	1147196.0781802908	843526.5280736835	1450865.628286841	334281903.30285776	227050387.1337424	441513419.4720084
Budapest	ssp585	2041	Hungary	4429922.37	12.348031057884755	362464.74034687	181232.370173435	543697.1105203158	1158437.3101487514	851792.13981518	1465082.4804821934	337557490.1788531	229275225.6934628	445839754.6642724
Budapest	ssp585	2042	Hungary	4429922.37	12.37400048298207	365895.3759557284	182947.6879778642	548843.063933589	1169401.6215546457	859854.1334960036	1478949.1096132116	340752385.0663792	231445256.7777041	450059513.3550929
Budapest	ssp585	2043	Hungary	4429922.37	12.40255650029764	369533.36644315947	184766.68322157973	554300.049664746	1181028.639152473	868403.4111414753	1493653.8671634176	344140386.1642458	233746449.1344528	454534323.1940792
Budapest	ssp585	2044	Hungary	4429922.37	12.434880753760671	373628.4622056836	186814.2311028418	560442.6933085271	1194116.5652094933	878026.8861834037	1510206.2442355512	347954081.93591547	236336781.1051994	459571382.76667225
Budapest	ssp585	2045	Hungary	4429922.37	12.47061285812129	378157.8697163726	189078.9348581863	567236.8045745583	1208592.5516136584	888670.993833509	1528514.1093937326	352172245.1421894	239201834.76055905	465142655.5238631
Budapest	ssp585	2046	Hungary	4429922.37	12.509862587389748	383162.0029667615	191581.00148338077	574743.004450145	1224585.7614819014	900430.7069719303	1548740.8159918175	356832512.673056	242367173.76507875	471297851.5810765
Budapest	ssp585	2047	Hungary	4429922.37	12.55259700268894	388677.4136090511	194338.70680452557	583016.1204135795	1242213.0138946583	913391.9219813108	1571034.1058079505	361968924.4849617	245855918.6802193	478081930.2897458
[truncated: 426 more rows]
