# Supplementary material for: Global warming may increase the burden of obstructive sleep apnea
Source: Nat Commun. 2025 Jun 16;16:5100. doi: 10.1038/s41467-025-60218-1 (PMC12170837; doi:10.1038/s41467-025-60218-1)
Supplement: Supplementary file 4 — Source Data [file 41467_2025_60218_MOESM4_ESM.zip › metadata/figure1a.csv]

	t2m_mean	t2m_historical	day_of_year
10024562	283.3469	4.743725331624372	1
10024563	280.08182	4.684806009928408	2
10024564	281.91113	4.621962331136091	3
10024565	284.82504	4.569230448404971	4
10024566	283.9009	4.470754801432315	5
10024567	283.0599	4.37039250691734	6
10024568	283.28076	4.3078572591146065	7
10024569	280.95465	4.373831797033813	8
10024570	280.19193	4.368396244204163	9
10024571	282.1857	4.323738656392934	10
10024572	282.26743	4.294262943422914	11
10024573	283.60983	4.28420390307421	12
10024574	281.60773	4.267204272262472	13
10024575	281.96756	4.294036319391537	14
10024576	279.06088	4.3474215871919695	15
10024577	276.81705	4.376640059308331	16
10024578	273.83987	4.377313778264758	17
10024579	275.6345	4.368727471576497	18
10024580	275.46127	4.380466020785719	19
10024581	276.79843	4.449364936642553	20
10024582	275.27103	4.5327973652661555	21
10024583	274.96112	4.58314471981392	22
10024584	275.56393	4.587449286236049	23
10024585	275.66998	4.587064715129595	24
10024586	276.55746	4.619559236852156	25
10024587	278.85236	4.664610923208865	26
10024588	277.99777	4.700036025628834	27
10024589	277.49652	4.717029850657416	28
10024590	279.2518	4.722448432736304	29
10024591	280.1434	4.715635668746847	30
10024592	280.3662	4.720400182212294	31
10024593	280.81274	4.75029133122144	32
10024594	281.85254	4.748679109899031	33
10024595	282.58823	4.724787319772634	34
10024596	281.44928	4.676238914427741	35
10024597	278.93588	4.627315018816715	36
10024598	277.1125	4.544608710064174	37
10024599	276.30084	4.445841620220424	38
10024600	276.09213	4.3660204383416135	39
10024601	278.06992	4.2878326664126245	40
10024602	278.7308	4.216576056751801	41
10024603	281.07883	4.143084220576116	42
10024604	280.44635	4.087766569804392	43
10024605	279.7335	4.016411212207848	44
10024606	279.23288	3.9770755426670705	45
10024607	280.40298	3.948261738598854	46
10024608	282.3783	3.9186853424320605	47
10024609	283.79404	3.9242776514069075	48
10024610	283.52927	3.9198885289634378	49
10024611	281.8231	3.9267860970846264	50
10024612	281.92984	3.950541277629596	51
10024613	280.792	4.0174339728627	52
10024614	280.348	4.132661946614606	53
10024615	279.4111	4.263897407345678	54
10024616	278.97754	4.387870230325861	55
10024617	278.09155	4.495912381304011	56
10024618	277.4268	4.590874152454926	57
10024619	277.65192	4.681489575393823	58
10024620	277.92883	4.768623711810871	59
10024621	278.16293	4.81674784838671	60
10024622	277.8594	4.87569133479423	61
10024623	278.1082	4.949155134495704	62
10024624	278.4178	5.04277835008577	63
10024625	277.46106	5.128784030821288	64
10024626	278.34344	5.222267659505231	65
10024627	277.1736	5.3091408830348295	66
10024628	276.68704	5.399842747634041	67
10024629	278.85056	5.4641546978214155	68
10024630	277.52042	5.5221975435086605	69
10024631	277.05844	5.580684258685872	70
10024632	282.35846	5.635581411966486	71
10024633	284.33176	5.695193555878453	72
10024634	279.2581	5.74582330967355	73
10024635	278.39044	5.795972076664149	74
10024636	282.88147	5.882896013957721	75
10024637	283.52444	5.971403441390393	76
10024638	282.9426	6.0679552031726605	77
10024639	281.09018	6.140553444963183	78
10024640	282.44934	6.213804316326877	79
10024641	283.32358	6.265812323345425	80
10024642	283.7698	6.318507893880231	81
10024643	283.5846	6.355209673129469	82
10024644	282.75613	6.3931488285219995	83
10024645	282.63214	6.451668542381247	84
10024646	280.4813	6.513958789856476	85
10024647	279.20013	6.556368497522889	86
10024648	280.50845	6.59782635448427	87
10024649	284.22806	6.640688565882264	88
10024650	284.58398	6.685265071217629	89
10024651	283.2966	6.717875262004596	90
10024652	281.8974	6.737769646373245	91
10024653	280.4	6.729005246046135	92
10024654	279.46228	6.751200308450862	93
10024655	279.57538	6.800724581586659	94
10024656	280.86993	6.873172815834627	95
10024657	282.5038	6.927739585318239	96
10024658	281.33414	6.9962593388751495	97
10024659	281.19232	7.100479051543467	98
10024660	282.76755	7.184899257256755	99
10024661	283.642	7.263890460254723	100
10024662	282.00354	7.365917075552614	101
10024663	280.80145	7.47860881526298	102
10024664	281.5038	7.5840956773215416	103
10024665	280.78513	7.700476669683711	104
10024666	282.0878	7.831999392625785	105
10024667	282.50568	7.95675227467609	106
10024668	282.91956	8.057129501714961	107
10024669	282.60977	8.119751720893696	108
10024670	283.3295	8.176004995950862	109
10024671	281.91373	8.229660505589454	110
10024672	281.4008	8.302575832460008	111
10024673	282.05396	8.37403797676895	112
10024674	282.9312	8.441171140593266	113
10024675	281.25958	8.51492984430579	114
10024676	279.94864	8.59543094790081	115
10024677	281.3015	8.687125005954673	116
10024678	282.71884	8.78964565866364	117
10024679	284.63025	8.90187710397614	118
10024680	283.9269	9.000577154392172	119
10024681	284.26382	9.08474438675053	120
10024682	284.83655	9.195513171684475	121
10024683	283.71774	9.348214944979063	122
10024684	283.38492	9.51381473696331	123
10024685	285.4673	9.688687902931298	124
10024686	286.16013	9.877623817009678	125
10024687	285.7063	10.065758533012598	126
10024688	286.45032	10.22249626841974	127
10024689	285.6268	10.354871349799947	128
10024690	285.9033	10.466914280837168	129
10024691	285.08926	10.578135420636455	130
10024692	284.96738	10.678485752508914	131
10024693	284.3998	10.753409433752562	132
10024694	284.5025	10.832580169429646	133
10024695	284.77036	10.903210399596695	134
10024696	284.2809	10.968129823266029	135
10024697	284.1959	11.03226695487172	136
10024698	284.8064	11.101358702124642	137
10024699	285.40216	11.182681150358889	138
10024700	285.32153	11.249137766768316	139
10024701	286.02243	11.295959522278352	140
10024702	286.08334	11.325805664062521	141
10024703	286.4047	11.379248046875023	142
10024704	285.59424	11.436221933752563	143
10024705	286.2043	11.522562712382518	144
10024706	286.31876	11.629955756955052	145
10024707	286.00797	11.750795144181934	146
10024708	286.2811	11.89527369553483	147
10024709	287.25815	12.021704399294993	148
10024710	285.5537	12.16178608716021	149
10024711	285.52216	12.310169449472838	150
10024712	286.17648	12.423527812182442	151
10024713	285.74393	12.513946979801853	152
10024714	285.48486	12.599589079570018	153
10024715	287.03683	12.688382727150048	154
10024716	287.1418	12.791758269023143	155
10024717	286.03723	12.910474724498243	156
10024718	285.8653	13.04032329776425	157
10024719	286.8055	13.175602461652081	158
10024720	287.48517	13.283890986248752	159
10024721	289.75717	13.36772783481011	160
10024722	291.80798	13.446857632272634	161
10024723	291.56125	13.512520593162495	162
10024724	291.31985	13.593725188960898	163
10024725	291.9735	13.666149554989225	164
10024726	291.0747	13.719343132701368	165
10024727	291.20377	13.792088404709752	166
10024728	291.0796	13.862841449520474	167
10024729	290.90897	13.934739325298548	168
10024730	290.85507	14.019518745236303	169
10024731	290.84872	14.11209359517914	170
10024732	290.755	14.194713065294739	171
10024733	290.90866	14.258920511385313	172
10024734	290.85855	14.32486810451603	173
10024735	291.04794	14.395652311991892	174
10024736	292.26205	14.492154799050454	175
10024737	293.39847	14.601702980103555	176
10024738	290.19254	14.685784415888614	177
10024739	290.00558	14.74719838708399	178
10024740	291.42368	14.826219015974363	179
10024741	289.80582	14.925788792555917	180
10024742	288.9819	15.030393919906018	181
10024743	290.2549	15.148880029693876	182
10024744	289.03366	15.252702616869941	183
10024745	288.6088	15.329919086239226	184
10024746	288.13928	15.406537361455179	185
10024747	288.2713	15.47940083325396	186
10024748	289.32632	15.546968587239606	187
10024749	292.7315	15.598285904550963	188
10024750	292.97305	15.65166129755782	189
10024751	290.88425	15.672559040348727	190
10024752	290.88696	15.676594258130102	191
10024753	291.0691	15.709491363773523	192
10024754	289.8602	15.766184836286861	193
10024755	289.8182	15.806433552067476	194
10024756	290.16742	15.823714788173294	195
10024757	290.42935	15.830431583063412	196
10024758	289.63504	15.826119077108762	197
10024759	289.39456	15.823976544636075	198
10024760	289.47922	15.848716971544738	199
10024761	290.06714	15.869405309165419	200
10024762	289.165	15.890023133812905	201
10024763	288.70688	15.920832390513867	202
10024764	288.9277	15.955635629049183	203
10024765	290.82767	15.993708565564683	204
10024766	288.74826	16.045526470401445	205
10024767	288.32822	16.077477332634675	206
10024768	288.95193	16.101706900247734	207
10024769	291.12146	16.11517140458272	208
10024770	291.1967	16.132554713303502	209
10024771	290.81638	16.161125021833737	210
10024772	289.92184	16.175428585889886	211
10024773	290.28372	16.182640361010566	212
10024774	289.97128	16.19957032242444	213
10024775	290.12476	16.210727648231096	214
10024776	289.75467	16.209308804147636	215
10024777	289.15182	16.21225680219451	216
10024778	287.72147	16.218224055592632	217
10024779	288.01535	16.224381163062144	218
10024780	288.65854	16.22929151581557	219
10024781	288.6093	16.222980480659324	220
10024782	290.28574	16.206484613186	221
10024783	292.42886	16.177275618886583	222
10024784	292.39743	16.160656589415037	223
10024785	290.97458	16.144861981151575	224
10024786	290.63797	16.128843726181426	225
10024787	291.02216	16.118895144578907	226
10024788	290.4268	16.108440913999004	227
10024789	290.81766	16.07315683752543	228
10024790	291.39264	16.04370241242698	229
10024791	292.20538	16.019426051194127	230
10024792	292.6175	15.99195844448681	231
10024793	291.50803	15.94605127350104	232
10024794	291.06876	15.916984744188284	233
10024795	291.57312	15.880524227483509	234
10024796	291.5032	15.831415043032289	235
10024797	291.6669	15.791414983485796	236
10024798	289.11374	15.776291712319003	237
10024799	288.32755	15.746548288236811	238
10024800	288.40176	15.698034320614225	239
10024801	288.91098	15.639529791110922	240
10024802	288.7902	15.587065260972455	241
10024803	288.14847	15.52758997475231	242
10024804	288.0934	15.48303177996382	243
10024805	290.37857	15.432669538792577	244
10024806	290.92703	15.374772036172534	245
10024807	291.75253	15.321299780868927	246
10024808	293.06018	15.276402220687268	247
10024809	293.37143	15.19996228722055	248
10024810	293.64505	15.096054598180281	249
10024811	294.30774	15.004085087970042	250
10024812	293.94534	14.949265444375659	251
10024813	294.92194	14.86795689032332	252
10024814	294.64172	14.787122673716993	253
10024815	292.50626	14.699669963557568	254
10024816	290.72183	14.613471848402588	255
10024817	289.22565	14.521776996395474	256
10024818	289.96426	14.445817702378706	257
10024819	290.93402	14.366453242108129	258
10024820	291.21756	14.292523838446414	259
10024821	291.09573	14.234534683847839	260
10024822	289.87967	14.167696771389124	261
10024823	289.82187	14.085082412347582	262
10024824	290.642	13.99773897000447	263
10024825	287.22278	13.943303401295754	264
10024826	286.18634	13.884591997348219	265
10024827	286.6925	13.809396734470297	266
10024828	289.67285	13.732802724450607	267
10024829	289.9885	13.649402302067475	268
10024830	289.99423	13.590507594162878	269
10024831	290.2512	13.539307186467884	270
10024832	289.78687	13.4825893991362	271
10024833	289.334	13.418083575489097	272
10024834	288.15134	13.35022895626908	273
10024835	291.11578	13.258177023786862	274
10024836	290.20523	13.15844478452111	275
10024837	288.12988	13.059105651359271	276
10024838	287.648	12.937786964478555	277
10024839	288.26666	12.836443148977413	278
10024840	289.59048	12.725252229023779	279
10024841	290.51553	12.60912386266199	280
10024842	289.9984	12.485871254525556	281
10024843	289.94394	12.35398356119794	282
10024844	289.74973	12.23147349784047	283
10024845	289.7174	12.116684183260313	284
10024846	288.1243	12.015144559038387	285
10024847	289.5823	11.90591792905236	286
10024848	283.9029	11.796417285950227	287
10024849	281.47513	11.665647528423548	288
10024850	282.19614	11.5518356695408	289
10024851	284.66382	11.443456435785084	290
10024852	286.6358	11.328162712779495	291
10024853	289.00183	11.240194627715344	292
10024854	287.25366	11.138598384702131	293
10024855	285.54803	11.029055513211405	294
10024856	284.4981	10.90882320248986	295
10024857	284.9807	10.803028038459118	296
10024858	284.88998	10.729856959397255	297
10024859	284.09946	10.64639078776044	298
10024860	285.13324	10.550621218797659	299
10024861	284.32834	10.404646164808838	300
10024862	285.34863	10.240596516927106	301
10024863	285.02298	10.073977983676343	302
10024864	284.77554	9.922349486312267	303
10024865	284.4542	9.7916328740314	304
10024866	285.32974	9.653410972036989	305
10024867	283.87332	9.509889977928124	306
10024868	283.53555	9.378201666110922	307
10024869	282.93597	9.278866949314047	308
10024870	283.62064	9.144635357120196	309
10024871	283.2615	9.007876512480967	310
10024872	282.64914	8.847183599704671	311
10024873	283.28033	8.6722725224689	312
10024874	282.10352	8.490056976070273	313
10024875	281.50098	8.301711862455562	314
10024876	280.74738	8.181720963144713	315
10024877	281.5579	8.090233829157162	316
10024878	285.77057	7.98328867346293	317
10024879	284.63284	7.883399181831197	318
10024880	283.12167	7.756985796176344	319
10024881	281.06967	7.632314145468137	320
10024882	281.4675	7.5161023147707295	321
10024883	285.2725	7.391785660410338	322
10024884	285.49295	7.233517282377437	323
10024885	283.7593	7.1487542377255044	324
10024886	283.08273	7.079263280853046	325
10024887	282.00726	6.976953025755867	326
10024888	284.6063	6.885267453077386	327
10024889	280.9554	6.812954736725124	328
10024890	277.42758	6.75272623697919	329
10024891	278.77216	6.6677883737455765	330
10024892	280.9881	6.600716145833355	331
10024893	278.6404	6.553219927035719	332
10024894	276.8789	6.482276283822431	333
10024895	276.35468	6.418899461699717	334
10024896	274.87546	6.354334339669102	335
10024897	274.10242	6.290586145912751	336
10024898	277.83896	6.223441469766282	337
10024899	279.4984	6.167190427702639	338
10024900	279.2387	6.087455885972457	339
10024901	277.6101	6.033391391164911	340
10024902	280.02698	6.033303659330561	341
10024903	281.88754	6.031257344067604	342
10024904	283.07663	6.0101718809546725	343
10024905	283.19907	5.953882084047914	344
10024906	282.97046	5.8952766232374465	345
10024907	282.73337	5.826524588732238	346
10024908	280.8113	5.794582410362701	347
10024909	280.01767	5.792030892721059	348
10024910	281.1928	5.779838351117909	349
10024911	282.91684	5.75368801209987	350
10024912	282.18454	5.748784705681552	351
10024913	283.1289	5.739525821344662	352
10024914	282.6454	5.735797764227665	353
10024915	282.15128	5.716427240139123	354
10024916	284.30908	5.675415882637853	355
10024917	283.5081	5.610885545684092	356
10024918	283.5336	5.529795378398143	357
10024919	285.1926	5.463750228261582	358
10024920	284.2875	5.389150899251325	359
10024921	281.3195	5.31585856119794	360
10024922	283.1791	5.226353810628278	361
10024923	283.75287	5.111391347249372	362
10024924	282.19675	5.042315775553408	363
10024925	282.22885	4.960664520263695	364
10024926	281.58218	4.868568979899111	365
