# Supplementary material for: Global warming may increase the burden of obstructive sleep apnea
Source: Nat Commun. 2025 Jun 16;16:5100. doi: 10.1038/s41467-025-60218-1 (PMC12170837; doi:10.1038/s41467-025-60218-1)
Supplement: Supplementary file 4 — Source Data [file 41467_2025_60218_MOESM4_ESM.zip › metadata/figure1b.csv]

	xvar	est	lb	hb
0	-0.580877685546852	0.7899252047100892	0.7570519541864907	0.8238200431715864
1	-0.0808776855468523	0.8001970703797996	0.7703535227274902	0.8308637003053471
2	0.419122314453148	0.8106121661375889	0.7837984589145204	0.83807537430433
3	0.919122314453148	0.8212029666185525	0.7973797380982405	0.845527323104045
4	1.41912231445315	0.8320030769962472	0.8110891751880889	0.8532944131681788
5	1.91912231445315	0.8430472517686308	0.824917379067536	0.8614542720979084
6	2.41912231445315	0.8543714197292194	0.8388539948321607	0.8700871892076353
7	2.91912231445315	0.8660127147379163	0.8528887393301028	0.8792752575217222
8	3.41912231445315	0.8780095118021025	0.8670143429513543	0.8890996428104518
9	3.91912231445315	0.8904014678592121	0.8812334545835073	0.8996339208362242
10	4.41912231445315	0.9032295665140215	0.8955720381851631	0.9109309518348309
11	4.91912231445315	0.9165361658237831	0.9100989249554896	0.9230036249443211
12	5.41912231445315	0.9303650480385544	0.924942225228173	0.9358087641436726
13	5.91912231445315	0.9447614507779795	0.9402862376678991	0.9492505142255233
14	6.41912231445315	0.9597580644980959	0.9563158624383101	0.9632082335548189
15	6.91912231445315	0.9753492875255755	0.9731164173044214	0.9775854132853293
16	7.41912231445315	0.9915220645062995	0.9907117414829157	0.9923328034074459
17	7.91912231445315	1.0082623157476331	1.0074351043085896	1.0090899474875186
18	8.41912231445315	1.025554850214964	1.022898407664251	1.0282154960427252
19	8.91912231445315	1.0433832861778793	1.03874184654156	1.0480371558032122
20	9.41912231445315	1.0617299802341449	1.0549922054989056	1.0684930988911918
21	9.91912231445315	1.0805759654291958	1.0716802673440597	1.089514355988778
22	10.4191223144531	1.0999008991604724	1.088838021958158	1.1110275042334217
23	10.9191223144531	1.119683021510499	1.106496124383077	1.132957197324103
24	11.4191223144531	1.1398991245881374	1.1246811131262366	1.1552290211933014
25	11.9191223144531	1.1605245333752963	1.1434119069573947	1.1777731488199947
26	12.4191223144531	1.1815330984761716	1.1626950133428129	1.2005293503606793
27	12.9191223144531	1.202894062596224	1.1825095964526986	1.2234560091766185
28	13.4191223144531	1.2245443124706517	1.20273654396985	1.246546456486032
29	13.9191223144531	1.2464006461954387	1.2232167150674034	1.2697944970849897
30	14.4191223144531	1.268376602862265	1.2438089645995996	1.293169193680168
31	14.9191223144531	1.2903828628698961	1.2643957645218018	1.316609855026659
32	15.4191223144531	1.3123274961364768	1.2848839665673037	1.3400257124268218
33	15.9191223144531	1.3341162420723063	1.3052012650968525	1.3633000692570005
34	16.4191223144531	1.3556528140752118	1.3252892472333724	1.3862979999482765
35	16.9191223144531	1.3768392208209688	1.3450941661040294	1.408876422793507
36	17.4191223144531	1.3975760963704689	1.3645561406508542	1.4308958021187255
37	17.9191223144531	1.4177630311262235	1.3835967322939022	1.4522334898060618
38	18.4191223144531	1.4372988959572741	1.4021042171862055	1.472799351624724
39	18.9191223144531	1.4560821523768854	1.4199158144253872	1.4925543888244184
40	19.4191223144531	1.4740119377190273	1.4367980018188369	1.511532795444974
41	19.9191223144531	1.491044773332915	1.452481637198225	1.5299204114981544
42	20.4191223144531	1.5072331615693422	1.4667388915766038	1.5480543376887763
43	20.9191223144531	1.522640761261047	1.4793807178477736	1.5662549158455354
44	21.4191223144531	1.5373332703516283	1.4902981609916572	1.5847658344044535
45	21.9191223144531	1.5513781375187372	1.4994854959043784	1.6037301929841088
46	22.4191223144531	1.5648443122676792	1.5070313610642236	1.6231987231146474
47	22.9191223144531	1.5778020294539568	1.5130900610300673	1.643157965947268
48	23.4191223144531	1.590322624350055	1.51785101118978	1.6635604115002027
49	23.9191223144531	1.6024783745693159	1.5215165752665283	1.6843463310133089
50	24.4191223144531	1.6143423653739277	1.52428957980705	1.7054560041363627
51	24.9191223144531	1.6259883751056339	1.5263677462344405	1.726835089809945
52	25.4191223144531	1.6374907776704484	1.5279420034378433	1.748436170327788
