# Supplementary material for: Global warming may increase the burden of obstructive sleep apnea
Source: Nat Commun. 2025 Jun 16;16:5100. doi: 10.1038/s41467-025-60218-1 (PMC12170837; doi:10.1038/s41467-025-60218-1)
Supplement: Supplementary file 4 — Source Data [file 41467_2025_60218_MOESM4_ESM.zip › metadata/figure2a.json]

{
"type": "FeatureCollection",
"crs": { "type": "name", "properties": { "name": "urn:ogc:def:crs:OGC:1.3:CRS84" } },
"features": [
{ "type": "Feature", "properties": { "count": "nan" }, "geometry": { "type": "Polygon", "coordinates": [ [ [ 77.799414062500091, 35.495898437500074 ], [ 77.696972656250182, 35.44326171875008 ], [ 77.571582031249989, 35.378759765625006 ], [ 77.423437500000034, 35.302587890625034 ], [ 77.292968750000114, 35.235546875000153 ], [ 77.168554687500091, 35.17153320312508 ], [ 77.048632812500045, 35.109912109375045 ], [ 77.004492187500034, 35.19633789062496 ], [ 76.97890625000008, 35.246435546875063 ], [ 76.927734375000057, 35.34663085937504 ], [ 76.88222656250008, 35.435742187499983 ], [ 76.812792968749989, 35.571826171874989 ], [ 76.766894531250045, 35.66171875 ], [ 76.878906250000114, 35.61328125 ], [ 77.090039062500068, 35.55205078124996 ], [ 77.294824218750136, 35.508154296875091 ], [ 77.446484375000011, 35.475585937500114 ], [ 77.52001953125, 35.473437500000017 ], [ 77.572558593750045, 35.471826171875051 ], [ 77.72402343750008, 35.480566406250063 ], [ 77.799414062500091, 35.495898437500074 ] ] ] } },
{ "type": "Feature", "properties": { "count": "nan" }, "geometry": { "type": "Polygon", "coordinates": [ [ [ -69.899121093750011, 12.452001953124963 ], [ -69.89570312500004, 12.422998046875009 ], [ -69.942187499999989, 12.438525390624974 ], [ -70.004150390625, 12.500488281249986 ], [ -70.066113281250011, 12.546972656250034 ], [ -70.050878906249949, 12.597070312500037 ], [ -70.035107421875011, 12.614111328125034 ], [ -69.97314453125, 12.567626953124986 ], [ -69.91181640625004, 12.480468749999986 ], [ -69.899121093750011, 12.452001953124963 ] ] ] } },
{ "type": "Feature", "properties": { "count": "nan" }, "geometry": { "type": "Polygon", "coordinates": [ [ [ 74.891308593750011, 37.231640624999926 ], [ 74.840234375000023, 37.225048828125097 ], [ 74.767382812499989, 37.249169921875023 ], [ 74.738964843750182, 37.28564453125 ], [ 74.726660156250034, 37.290722656250068 ], [ 74.668945312500114, 37.266699218750063 ], [ 74.55898437500008, 37.23662109374996 ], [ 74.372167968750034, 37.157714843750057 ], [ 74.376171875000068, 37.13735351562508 ], [ 74.49794921875008, 37.057226562500006 ], [ 74.526464843750034, 37.030664062500108 ], [ 74.541406249999966, 37.022167968750068 ], [ 74.431054687500023, 36.983691406250045 ], [ 74.194726562500023, 36.896875 ], [ 74.038867187499989, 36.825732421875017 ], [ 74.001855468750023, 36.823095703125006 ], [ 73.907812500000034, 36.852929687500051 ], [ 73.769140625000034, 36.888476562499989 ], [ 73.73183593750008, 36.887792968750034 ], [ 73.4111328125, 36.881689453125034 ], [ 73.116796875000091, 36.868554687500023 ], [ 72.99375, 36.851611328125045 ], [ 72.766210937500091, 36.835009765625045 ], [ 72.622851562499989, 36.82958984375 ], [ 72.531347656250091, 36.802001953124972 ], [ 72.43115234375, 36.765820312500068 ], [ 72.326953125000045, 36.742382812499983 ], [ 72.249804687500045, 36.734716796875034 ], [ 72.15673828125, 36.700878906250068 ], [ 72.09560546875008, 36.633740234375068 ], [ 71.920703125000045, 36.534179687500028 ], [ 71.822265625000057, 36.486083984375 ], [ 71.772656250000068, 36.43183593750004 ], [ 71.716406250000091, 36.426562500000045 ], [ 71.62050781250008, 36.436474609375011 ], [ 71.545898437500057, 36.377685546875028 ], [ 71.463281250000023, 36.293261718749989 ], [ 71.312597656250034, 36.171191406249989 ], [ 71.23291015625, 36.12177734375004 ], [ 71.18505859375, 36.042089843750063 ], [ 71.220214843750057, 36.000683593750068 ], [ 71.342871093750091, 35.938525390625017 ], [ 71.397558593750034, 35.880175781250017 ], [ 71.427539062500045, 35.833740234374972 ], [ 71.483593750000068, 35.714599609375028 ], [ 71.51904296875, 35.597509765624977 ], [ 71.571972656250068, 35.54682617187504 ], [ 71.58740234375, 35.460839843750023 ], [ 71.6005859375, 35.407910156249983 ], [ 71.571972656250068, 35.370410156249989 ], [ 71.545507812500091, 35.328515625 ], [ 71.545507812500091, 35.288867187499989 ], [ 71.577246093750034, 35.247998046875011 ], [ 71.605273437499989, 35.211767578125006 ], [ 71.62050781250008, 35.183007812499994 ], [ 71.601660156250034, 35.150683593749989 ], [ 71.545507812500091, 35.101416015625006 ], [ 71.517089843750057, 35.051123046875063 ], [ 71.455078125000057, 34.966943359375051 ], [ 71.358105468750011, 34.909619140625011 ], [ 71.294140625000011, 34.867724609374989 ], [ 71.225781250000011, 34.779541015625057 ], [ 71.113281250000057, 34.681591796874983 ], [ 71.065625, 34.599609375 ], [ 71.016308593750011, 34.554638671875068 ], [ 70.96562, 34.530371093750006 ], [ 70.978906250000023, 34.486279296874983 ], [ 71.02294921875, 34.431152343750057 ], [ 71.095703125, 34.369433593749989 ], [ 71.092382812500034, 34.273242187500017 ], [ 71.089062500000068, 34.20405273437504 ], [ 71.09130859375, 34.120263671875023 ], [ 71.051562499999989, 34.049707031250051 ], [ 70.848437499999989, 33.981884765625011 ], [ 70.654003906250011, 33.952294921875023 ], [ 70.415722656250011, 33.950439453125 ], [ 70.32568359375, 33.96113281250004 ], [ 70.253613281250068, 33.975976562500051 ], [ 69.994726562500034, 34.051806640625045 ], [ 69.889648437500057, 34.007275390625011 ], [ 69.868066406250023, 33.897656249999983 ], [ 70.056640625000057, 33.719873046874994 ], [ 70.134179687500023, 33.620751953124966 ], [ 70.2197265625, 33.454687499999977 ], [ 70.284179687500057, 33.369042968750023 ], [ 70.26113281250008, 33.289013671875068 ], [ 70.09023437500008, 33.198095703125006 ], [ 69.920117187500068, 33.1125 ], [ 69.703710937500034, 33.0947265625 ], [ 69.567773437500023, 33.064160156249983 ], [ 69.501562500000034, 33.020068359374989 ], [ 69.453125, 32.832812500000017 ], [ 69.404589843749989, 32.764257812500006 ], [ 69.405371093750091, 32.682714843750006 ], [ 69.359472656250034, 32.59033203125 ], [ 69.289941406250023, 32.530566406249989 ], [ 69.241406250000068, 32.43354492187504 ], [ 69.256542968750068, 32.249462890625011 ], [ 69.279296875000057, 31.936816406250017 ], [ 69.18691406250008, 31.838085937500068 ], [ 69.083105468750034, 31.738476562500011 ], [ 68.973437499999989, 31.667382812499994 ], [ 68.868945312500045, 31.634228515625011 ], [ 68.782324218750091, 31.646435546875011 ], [ 68.713671875000045, 31.708056640625045 ], [ 68.673242187500023, 31.759716796874983 ], [ 68.59765625, 31.802978515625 ], [ 68.520703125000068, 31.794140624999983 ], [ 68.44326171875008, 31.754492187499977 ], [ 68.31982421875, 31.767675781250006 ], [ 68.213964843750091, 31.807373046875028 ], [ 68.16103515625008, 31.802978515625 ], [ 68.130175781249989, 31.76328125 ], [ 68.017187500000034, 31.677978515625028 ], [ 67.739843750000034, 31.548193359375063 ], [ 67.626757812499989, 31.538769531250011 ], [ 67.578222656250091, 31.506494140624994 ], [ 67.597558593750023, 31.453320312500011 ], [ 67.647070312500091, 31.40996093749996 ], [ 67.733496093750091, 31.379248046875006 ], [ 67.737890625000091, 31.343945312500011 ], [ 67.66152343750008, 31.312988281250028 ], [ 67.596386718750068, 31.277685546875006 ], [ 67.452832031250011, 31.234619140625028 ], [ 67.287304687500068, 31.217822265624989 ], [ 67.115917968750011, 31.242919921875028 ], [ 67.027734375000023, 31.300244140624983 ], [ 66.92431640625, 31.305615234375011 ], [ 66.829296875000011, 31.263671875 ], [ 66.731347656250023, 31.19453125000004 ], [ 66.624218750000068, 31.046044921874994 ], [ 66.595800781250034, 31.019970703125011 ], [ 66.56679687500008, 30.996582031250028 ], [ 66.497363281250045, 30.964550781249983 ], [ 66.397167968750068, 30.912207031249977 ], [ 66.346875, 30.802783203124989 ], [ 66.286914062499989, 30.60791015625 ], [ 66.300976562500011, 30.502978515625017 ], [ 66.305468750000045, 30.321142578125006 ], [ 66.281835937500034, 30.193457031250034 ], [ 66.238476562500068, 30.109619140625 ], [ 66.247167968750034, 30.043505859375017 ], [ 66.313378906250023, 29.968554687500045 ], [ 66.286914062499989, 29.920019531250006 ], [ 66.23125, 29.865722656250057 ], [ 66.177050781249989, 29.835595703125023 ], [ 65.961621093750068, 29.778906250000034 ], [ 65.666210937500011, 29.701318359375023 ], [ 65.470996093750045, 29.651562500000011 ], [ 65.180468749999989, 29.577636718749972 ], [ 65.095507812499989, 29.559472656249994 ], [ 64.9189453125, 29.55278320312496 ], [ 64.827343750000011, 29.564160156249983 ], [ 64.70351562500008, 29.567138671875057 ], [ 64.521093750000034, 29.56450195312496 ], [ 64.39375, 29.544335937500023 ], [ 64.266113281250057, 29.506933593750034 ], [ 64.172167968749989, 29.460351562499966 ], [ 64.117968749999989, 29.414257812499983 ], [ 64.098730468750034, 29.391943359374977 ], [ 63.970996093749989, 29.430078125000023 ], [ 63.567578125000011, 29.497998046875011 ], [ 62.4765625, 29.408349609375023 ], [ 62.373437500000023, 29.425390625000034 ], [ 62.0009765625, 29.530419921875023 ], [ 61.521484375, 29.665673828124966 ], [ 61.224414062499989, 29.749414062499966 ], [ 60.843359375000034, 29.858691406250045 ], [ 61.104101562500091, 30.12841796875 ], [ 61.331640625000034, 30.363720703124983 ], [ 61.559472656250136, 30.599365234375028 ], [ 61.784179687500057, 30.83193359375008 ], [ 61.810839843750045, 30.91328125000004 ], [ 61.814257812500045, 31.072558593750074 ], [ 61.755078125000068, 31.285302734374966 ], [ 61.660156250000114, 31.382421875000034 ], [ 61.346484375000045, 31.421630859375028 ], [ 61.11074218750008, 31.451123046875097 ], [ 60.854101562500034, 31.483251953124977 ], [ 60.82070312500008, 31.495166015625102 ], [ 60.791601562500091, 31.66059570312504 ], [ 60.804296875000091, 31.734472656250091 ], [ 60.787500000000136, 31.877197265625028 ], [ 60.789941406250023, 31.987109375000045 ], [ 60.827246093750034, 32.167968750000028 ], [ 60.829296875000011, 32.249414062500108 ], [ 60.71044921875, 32.6 ], [ 60.644531250000057, 32.794384765625011 ], [ 60.57656250000008, 32.994873046875 ], [ 60.561914062500023, 33.058789062500068 ], [ 60.560546875, 33.137841796874994 ], [ 60.718066406250045, 33.323535156249989 ], [ 60.766894531250045, 33.363818359375017 ], [ 60.859277343750023, 33.45625 ], [ 60.916992187500057, 33.505224609375063 ], [ 60.906933593750068, 33.53896484375008 ], [ 60.806445312499989, 33.558691406250119 ], [ 60.654589843750045, 33.560400390625119 ], [ 60.573828125000034, 33.588330078125011 ], [ 60.510839843750091, 33.638916015625028 ], [ 60.485937500000091, 33.711914062499972 ], [ 60.527050781250125, 33.841992187500011 ], [ 60.485742187500136, 34.094775390624989 ], [ 60.570214843750023, 34.219628906250023 ], [ 60.642675781250034, 34.307177734375017 ], [ 60.889453125000045, 34.319433593750119 ], [ 60.803906250000125, 34.418017578125045 ], [ 60.762597656250136, 34.475244140624966 ], [ 60.736132812500045, 34.491796875000063 ], [ 60.726269531250068, 34.51826171875004 ], [ 60.739453125000011, 34.544726562500102 ], [ 60.802343750000034, 34.554638671875068 ], [ 60.845312500000091, 34.58769531249996 ], [ 60.914746093750011, 34.633984375000068 ], [ 60.951171875, 34.653857421875017 ], [ 60.957812499999989, 34.710058593750119 ], [ 60.990820312500091, 34.749755859375028 ], [ 61.04042968750008, 34.799365234375102 ], [ 61.080078125000057, 34.855615234375108 ], [ 61.07021484375008, 34.921728515624977 ], [ 61.106640625000068, 35.00112304687508 ], [ 61.123144531250034, 35.050732421875068 ], [ 61.149609375000125, 35.09375 ], [ 61.126464843750114, 35.156542968750045 ], [ 61.106640625000068, 35.209472656250057 ], [ 61.100000000000136, 35.272314453125091 ], [ 61.139648437500114, 35.288867187499989 ], [ 61.189257812499989, 35.31201171875 ], [ 61.19921875, 35.361621093750074 ], [ 61.225683593750034, 35.424462890624994 ], [ 61.245507812500023, 35.474072265625068 ], [ 61.278515625000182, 35.513769531249977 ], [ 61.281835937500034, 35.553417968750068 ], [ 61.262011718749989, 35.619580078124955 ], [ 61.344726562500057, 35.629492187500119 ], [ 61.377734375000045, 35.593115234374977 ], [ 61.421777343750136, 35.545800781250023 ], [ 61.542773437499989, 35.457861328125034 ], [ 61.620996093750136, 35.432324218750097 ], [ 61.7197265625, 35.419433593750028 ], [ 61.841015625000068, 35.431494140625006 ], [ 61.938085937500034, 35.447900390624966 ], [ 61.983886718750057, 35.443701171875006 ], [ 62.089648437500045, 35.379687500000017 ], [ 62.213085937500068, 35.289941406250023 ], [ 62.252832031250136, 35.250244140625028 ], [ 62.271191406250182, 35.189111328125108 ], [ 62.307812500000182, 35.170800781250108 ], [ 62.386621093750136, 35.23125 ], [ 62.462890625000057, 35.25136718750008 ], [ 62.533105468750136, 35.239892578125051 ], [ 62.610546875000125, 35.233154296875085 ], [ 62.688085937500091, 35.255322265625097 ], [ 62.722656250000114, 35.271337890625063 ], [ 62.858007812500091, 35.349658203125017 ], [ 62.980273437500045, 35.409179687500085 ], [ 63.056640625000114, 35.445800781250085 ], [ 63.084179687500068, 35.56806640625004 ], [ 63.119335937500011, 35.637548828125063 ], [ 63.169726562500045, 35.678125 ], [ 63.150781250000136, 35.728271484375057 ], [ 63.129980468750034, 35.76674804687508 ], [ 63.108593750000068, 35.818701171875119 ], [ 63.129980468750034, 35.846191406250028 ], [ 63.178906250000182, 35.858447265625045 ], [ 63.301660156250136, 35.858398437500028 ], [ 63.516992187500136, 35.913134765625074 ], [ 63.696582031250045, 35.967822265625017 ], [ 63.862500000000182, 36.012353515625023 ], [ 63.938085937500034, 36.01972656250004 ], [ 64.009667968750136, 36.01210937500008 ], [ 64.042382812500136, 36.025097656250068 ], [ 64.051367187500091, 36.067626953125114 ], [ 64.09218750000008, 36.112695312500051 ], [ 64.18437, 36.148925781249972 ], [ 64.358007812500034, 36.226074218750057 ], [ 64.511035156250045, 36.340673828125034 ], [ 64.565820312500023, 36.427587890625063 ], [ 64.602539062500114, 36.554541015625006 ], [ 64.67431640625, 36.750195312499983 ], [ 64.753125, 36.964794921875011 ], [ 64.782421875000068, 37.059277343749983 ], [ 64.816308593750136, 37.132080078125057 ], [ 64.95156250000008, 37.193554687499983 ], [ 65.089648437500159, 37.237939453124966 ], [ 65.303613281250136, 37.246777343749983 ], [ 65.554980468749989, 37.251171875000097 ], [ 65.608007812500034, 37.368408203125085 ], [ 65.641210937500091, 37.467822265624989 ], [ 65.683007812500136, 37.519140625000063 ], [ 65.743847656250011, 37.560839843750017 ], [ 65.76503906250008, 37.569140625000017 ], [ 65.900683593749989, 37.508105468750017 ], [ 66.108398437500114, 37.414746093750011 ], [ 66.350292968750011, 37.368164062500028 ], [ 66.471875000000125, 37.344726562500057 ], [ 66.522265625000045, 37.348486328125091 ], [ 66.827734375000034, 37.37128906250004 ], [ 67.068847656250057, 37.334814453124977 ], [ 67.195507812500068, 37.235205078125034 ], [ 67.31972656250008, 37.209570312500034 ], [ 67.441699218750045, 37.258007812500068 ], [ 67.517285156250068, 37.266650390625045 ], [ 67.546484375000091, 37.235644531250017 ], [ 67.607421875, 37.222509765625119 ], [ 67.7, 37.227246093750011 ], [ 67.752929687500057, 37.199804687500006 ], [ 67.758984375000011, 37.172216796875063 ], [ 67.766015625000136, 37.140136718750028 ], [ 67.834472656250057, 37.064208984375085 ], [ 67.9580078125, 36.972021484375063 ], [ 68.06777343750008, 36.949804687500063 ], [ 68.212109375000182, 37.021533203125017 ], [ 68.260937500000182, 37.01308593750008 ], [ 68.284765625000034, 37.036328125000011 ], [ 68.299511718750011, 37.088427734375045 ], [ 68.386914062500182, 37.1375 ], [ 68.546484375000091, 37.183447265625063 ], [ 68.637011718750045, 37.224462890625063 ], [ 68.669140625000125, 37.258398437500034 ], [ 68.723242187500034, 37.26801757812504 ], [ 68.782031249999989, 37.258007812500068 ], [ 68.823730468750057, 37.270703125000068 ], [ 68.838476562500034, 37.302832031250034 ], [ 68.855371093750136, 37.31684570312504 ], [ 68.88525390625, 37.32807617187504 ], [ 68.911816406250182, 37.333935546874983 ], [ 68.960449218750114, 37.325048828125034 ], [ 69.05, 37.266503906250108 ], [ 69.180175781250114, 37.158300781250091 ], [ 69.264843750000068, 37.108398437500028 ], [ 69.303906250000125, 37.116943359375 ], [ 69.353808593750159, 37.150048828124994 ], [ 69.41445312500008, 37.207763671875028 ], [ 69.429687500000057, 37.290869140625091 ], [ 69.399218750000045, 37.39931640625008 ], [ 69.420117187500068, 37.486718750000023 ], [ 69.49208984375008, 37.553076171875034 ], [ 69.625781250000045, 37.594042968750045 ], [ 69.820898437500091, 37.609570312500097 ], [ 69.940625, 37.600292968750068 ], [ 69.984960937500034, 37.566162109375028 ], [ 70.044726562500045, 37.547216796875091 ], [ 70.119824218750068, 37.543505859375045 ], [ 70.188671875000068, 37.582470703124983 ], [ 70.251464843750057, 37.664160156250119 ], [ 70.254980468750034, 37.765380859375028 ], [ 70.199414062500011, 37.886035156250017 ], [ 70.214648437499989, 37.924414062500119 ], [ 70.238769531250057, 37.941210937500074 ], [ 70.313281250000045, 37.984814453125068 ], [ 70.417773437499989, 38.075439453125057 ], [ 70.518554687500114, 38.191992187500091 ], [ 70.615820312500034, 38.334423828125068 ], [ 70.735937500000091, 38.422558593749983 ], [ 70.87890625, 38.456396484375034 ], [ 71.052148437500023, 38.417871093750108 ], [ 71.255859375000057, 38.306982421874977 ], [ 71.332714843750068, 38.170263671875006 ], [ 71.282812500000034, 38.007910156249977 ], [ 71.278515625000011, 37.91840820312504 ], [ 71.319921875000034, 37.901855468750028 ], [ 71.389648437500114, 37.906298828125045 ], [ 71.487792968750057, 37.931884765625028 ], [ 71.551953125000068, 37.933154296875017 ], [ 71.582226562500068, 37.91010742187504 ], [ 71.580371093750045, 37.864257812500114 ], [ 71.546191406250045, 37.795654296875085 ], [ 71.505078125000068, 37.60292968750008 ], [ 71.479687500000182, 37.43603515625 ], [ 71.454785156250068, 37.271826171875034 ], [ 71.432910156250159, 37.127539062500034 ], [ 71.471875, 37.01508789062504 ], [ 71.530859375000034, 36.845117187500051 ], [ 71.597460937499989, 36.732910156250114 ], [ 71.665625, 36.696923828124966 ], [ 71.73378906250008, 36.684033203125011 ], [ 71.802050781250045, 36.69428710937504 ], [ 71.941992187500034, 36.766455078125006 ], [ 72.153515625000011, 36.900537109374966 ], [ 72.358789062500136, 36.982910156250057 ], [ 72.657421875000011, 37.029052734375028 ], [ 72.757031250000182, 37.172705078125091 ], [ 72.895507812500114, 37.26752929687504 ], [ 73.211132812500011, 37.408496093750074 ], [ 73.382910156250034, 37.462255859375006 ], [ 73.481347656250023, 37.471679687499972 ], [ 73.604687500000068, 37.446044921875085 ], [ 73.632617187499989, 37.437207031250068 ], [ 73.657128906250136, 37.430468750000017 ], [ 73.72060546875008, 37.41875 ], [ 73.733789062500023, 37.375781250000074 ], [ 73.717285156250114, 37.329443359375034 ], [ 73.648828125000136, 37.291210937499983 ], [ 73.627539062500034, 37.261572265624977 ], [ 73.653515625000068, 37.239355468750063 ], [ 73.749609375000034, 37.231787109375034 ], [ 73.948828125000034, 37.28315429687504 ], [ 74.077734375000091, 37.316210937500017 ], [ 74.167089843750091, 37.329443359375034 ], [ 74.203515625000136, 37.372460937500108 ], [ 74.259667968750136, 37.415429687500051 ], [ 74.349023437500136, 37.41875 ], [ 74.444921875000034, 37.395605468750119 ], [ 74.524218750000045, 37.382373046874989 ], [ 74.659375, 37.394482421875068 ], [ 74.730566406250034, 37.357031249999977 ], [ 74.83046875000008, 37.285937500000074 ], [ 74.87539062500008, 37.241992187499989 ], [ 74.891308593750011, 37.231640624999926 ] ] ] } },
{ "type": "Feature", "properties": { "count": "<100" }, "geometry": { "type": "MultiPolygon", "coordinates": [ [ [ [ 14.19082031250008, -5.875976562499943 ], [ 14.39863281250004, -5.892675781249977 ], [ 14.65791015625004, -5.888867187499912 ], [ 14.749414062500023, -5.880078124999983 ], [ 15.08935546875, -5.87451171875 ], [ 15.425, -5.868847656249912 ], [ 15.726953125000051, -5.863867187499963 ], [ 16.060156250000063, -5.864941406249912 ], [ 16.315234375000074, -5.86562 ], [ 16.431445312500045, -5.900195312499903 ], [ 16.537109375000057, -5.965820312499957 ], [ 16.585156249999983, -6.025292968749895 ], [ 16.608007812500034, -6.051562499999918 ], [ 16.639550781250051, -6.11455078124996 ], [ 16.697265625, -6.164257812499969 ], [ 16.7177734375, -6.241406249999969 ], [ 16.700976562500045, -6.34599609374996 ], [ 16.709375, -6.471679687499886 ], [ 16.742968750000074, -6.618457031249946 ], [ 16.813085937500063, -6.772558593749991 ], [ 16.919433593750057, -6.933984374999923 ], [ 16.9658203125, -7.062109375 ], [ 16.952050781250051, -7.157031249999889 ], [ 16.984765625000051, -7.257421875 ], [ 17.063769531250074, -7.363085937499946 ], [ 17.121582031250028, -7.419042968749977 ], [ 17.155078125000017, -7.46132812499998 ], [ 17.245019531250051, -7.623339843749946 ], [ 17.411328125000011, -7.881933593749963 ], [ 17.536035156249994, -8.075878906249955 ], [ 17.57958984375, -8.099023437499952 ], [ 17.643359375000017, -8.090722656249952 ], [ 17.77880859375, -8.07138671874992 ], [ 17.9130859375, -8.06767578124996 ], [ 18.008789062500028, -8.107617187499926 ], [ 18.047167968750045, -8.100781249999955 ], [ 18.191503906250034, -8.023828124999909 ], [ 18.334863281250023, -8.000292968750003 ], [ 18.484667968749989, -7.968554687499932 ], [ 18.562695312499983, -7.935937500000037 ], [ 18.653417968750006, -7.936035156249972 ], [ 18.89833984375008, -7.99814453124992 ], [ 18.944433593750063, -8.001464843749972 ], [ 19.142675781250034, -8.001464843749972 ], [ 19.340820312499972, -7.966601562499974 ], [ 19.369921875000045, -7.706542968749929 ], [ 19.371679687500063, -7.655078125000017 ], [ 19.41933593750008, -7.557324218749997 ], [ 19.47988281250008, -7.472167968749972 ], [ 19.487402343750006, -7.390722656249892 ], [ 19.483789062500051, -7.279492187499969 ], [ 19.527636718750017, -7.144433593749909 ], [ 19.660351562500068, -7.037109374999972 ], [ 19.87519531250004, -6.986328124999929 ], [ 19.99746093750008, -6.976464843749966 ], [ 20.190039062500063, -6.946289062499943 ], [ 20.482226562500074, -6.91582031249996 ], [ 20.590039062500011, -6.919921874999901 ], [ 20.598730468750006, -6.935156249999906 ], [ 20.536914062500017, -7.121777343749912 ], [ 20.535839843750068, -7.182812499999912 ], [ 20.558398437500045, -7.244433593749932 ], [ 20.60781250000008, -7.277734374999966 ], [ 20.910937500000017, -7.281445312499926 ], [ 21.190332031250023, -7.284960937499932 ], [ 21.510839843750034, -7.296679687499918 ], [ 21.751074218750034, -7.305468749999932 ], [ 21.781640625000051, -7.31464843749994 ], [ 21.806054687500051, -7.328613281249943 ], [ 21.841601562499989, -7.420996093749935 ], [ 21.833593750000063, -7.601660156249977 ], [ 21.780078125000074, -7.865429687499969 ], [ 21.800878906250063, -8.111914062500006 ], [ 21.895898437500051, -8.341113281249889 ], [ 21.905371093750034, -8.693359374999886 ], [ 21.871875, -8.903515624999983 ], [ 21.829492187500023, -9.168457031249957 ], [ 21.813183593750068, -9.46875 ], [ 21.85664062500004, -9.594238281250014 ], [ 21.948632812500051, -9.725585937499957 ], [ 22.089160156250074, -9.862792968750014 ], [ 22.19775390625, -10.040625 ], [ 22.274511718750006, -10.259082031249932 ], [ 22.302441406250011, -10.396679687499983 ], [ 22.281640625000023, -10.453320312499969 ], [ 22.283203125, -10.5515625 ], [ 22.307031250000051, -10.691308593749966 ], [ 22.280468750000068, -10.783984374999932 ], [ 22.203515625000023, -10.829492187499966 ], [ 22.17792968750004, -10.892285156249969 ], [ 22.216699218750023, -11.012695312499886 ], [ 22.226171875, -11.121972656250037 ], [ 22.256640624999989, -11.163671875 ], [ 22.278808593749972, -11.194140624999903 ], [ 22.314941406250057, -11.198632812500023 ], [ 22.392968750000051, -11.159472656249946 ], [ 22.486132812500045, -11.08671875 ], [ 22.561035156250028, -11.055859374999983 ], [ 22.66650390625, -11.059765624999983 ], [ 22.814746093750017, -11.080273437499983 ], [ 23.076269531250006, -11.087890624999929 ], [ 23.156738281250057, -11.07480468750002 ], [ 23.400195312499989, -10.976464843749966 ], [ 23.463964843750034, -10.969335937499935 ], [ 23.559960937500051, -10.978613281249963 ], [ 23.696386718750034, -11.007617187499918 ], [ 23.83388671875008, -11.013671875 ], [ 23.901171875000017, -10.983203124999918 ], [ 23.907324218750034, -10.943457031249906 ], [ 23.928710937500028, -10.89150390624998 ], [ 23.966503906250011, -10.871777343749955 ], [ 23.98828125, -11.002832031249923 ], [ 24.010058593750074, -11.18476562500004 ], [ 24.02558593750004, -11.31562 ], [ 24.04140625000008, -11.374121093749977 ], [ 24.046679687500074, -11.405371093749949 ], [ 24.029296875, -11.439160156249997 ], [ 24.014648437500028, -11.517675781250006 ], [ 23.986816406250057, -11.58720703124996 ], [ 23.970996093750017, -11.63583984374992 ], [ 23.98388671875, -11.725 ], [ 23.973437500000074, -11.852929687499923 ], [ 23.962304687500023, -11.987890624999963 ], [ 23.958886718750051, -12.117773437499963 ], [ 23.99648437500008, -12.350683593749977 ], [ 23.991308593749977, -12.422167968749974 ], [ 23.944726562499994, -12.54375 ], [ 23.90937, -12.636132812499966 ], [ 23.886523437500045, -12.74326171875002 ], [ 23.882421875, -12.799023437500011 ], [ 23.968066406250045, -12.956933593749952 ], [ 23.962988281250006, -12.988476562499983 ], [ 23.897460937500057, -12.998242187500011 ], [ 23.843164062499994, -13.000976562500043 ], [ 23.635839843750034, -13.000976562500043 ], [ 23.338671875000074, -13.000976562500043 ], [ 23.041503906250028, -13.000976562500043 ], [ 22.744335937500068, -13.000976562500043 ], [ 22.470996093750045, -13.000976562500043 ], [ 22.209570312500006, -13.000976562500043 ], [ 21.97890625000008, -13.000976562500043 ], [ 21.97900390625, -13.156835937499991 ], [ 21.979101562500034, -13.477734375 ], [ 21.979101562500034, -13.798730468750023 ], [ 21.979296875000074, -14.119628906250028 ], [ 21.979394531249994, -14.440527343750034 ], [ 21.979492187500028, -14.76142578125004 ], [ 21.979589843750034, -15.08232421874996 ], [ 21.979687500000068, -15.403222656249966 ], [ 21.979785156250074, -15.724121093749972 ], [ 21.979785156250074, -15.955566406249957 ], [ 22.04023437500004, -16.26279296875002 ], [ 22.150683593750074, -16.597167968750014 ], [ 22.193945312500006, -16.628125 ], [ 22.305078125, -16.689550781250006 ], [ 22.459472656250028, -16.815136718750011 ], [ 22.545996093750063, -16.910253906249949 ], [ 22.721972656250017, -17.075292968749991 ], [ 22.955859375000074, -17.285742187499963 ], [ 23.181640625000057, -17.474414062500031 ], [ 23.380664062500017, -17.64062 ], [ 23.068261718750051, -17.69882812500002 ], [ 22.624023437500057, -17.781640625 ], [ 22.32421875, -17.8375 ], [ 21.960839843750051, -17.905175781250037 ], [ 21.71845703125004, -17.947753906249929 ], [ 21.41689453125008, -18.000683593750054 ], [ 21.36875, -17.999511718749986 ], [ 21.287890625000074, -17.962988281250006 ], [ 21.113476562500068, -17.95576171875004 ], [ 20.908300781250006, -18.006054687499983 ], [ 20.74550781250008, -18.019726562500026 ], [ 20.625097656250063, -17.996679687499949 ], [ 20.507617187500017, -17.952539062500009 ], [ 20.392968750000023, -17.887402343749969 ], [ 20.194335937500057, -17.863671875000023 ], [ 19.91181640625004, -17.881347656249986 ], [ 19.63935546875004, -17.868652343749972 ], [ 19.377148437500011, -17.825488281249974 ], [ 19.189453125000057, -17.80849609374998 ], [ 19.076464843750045, -17.817675781249974 ], [ 18.95527343750004, -17.803515625000031 ], [ 18.825976562500074, -17.766308593749997 ], [ 18.718066406250017, -17.70322265625002 ], [ 18.588183593750045, -17.570019531249969 ], [ 18.486621093750045, -17.44277343749998 ], [ 18.460351562500023, -17.424609374999932 ], [ 18.428222656250057, -17.405175781249966 ], [ 18.396386718750051, -17.399414062500028 ], [ 18.10878906250008, -17.395996093749957 ], [ 17.835351562500051, -17.392773437500011 ], [ 17.678808593750034, -17.392578124999972 ], [ 17.296289062500023, -17.391992187500037 ], [ 16.913671875000034, -17.391406249999918 ], [ 16.531054687500074, -17.390820312499969 ], [ 16.148437500000028, -17.390234375000034 ], [ 15.76582031250004, -17.389648437499915 ], [ 15.38320312500008, -17.389160156249986 ], [ 15.000585937500034, -17.388574218750051 ], [ 14.617968750000074, -17.387988281249932 ], [ 14.41474609375004, -17.387695312499957 ], [ 14.225878906250017, -17.39775390624996 ], [ 14.017480468750023, -17.408886718749926 ], [ 13.987402343750034, -17.404199218750037 ], [ 13.93798828125, -17.388769531249991 ], [ 13.904199218750051, -17.360742187499966 ], [ 13.7919921875, -17.288378906249974 ], [ 13.6943359375, -17.233496093749977 ], [ 13.561718749999983, -17.141210937500006 ], [ 13.475976562500023, -17.0400390625 ], [ 13.403710937500051, -17.007812499999929 ], [ 13.275683593750074, -16.989550781250017 ], [ 13.179492187500017, -16.971679687500028 ], [ 13.101171875000034, -16.967675781249923 ], [ 12.963183593749989, -17.01542968749996 ], [ 12.859277343750051, -17.062597656249977 ], [ 12.785156250000057, -17.108203125000031 ], [ 12.656542968750045, -17.160546875000037 ], [ 12.548144531249989, -17.212695312500003 ], [ 12.35927734375008, -17.205859375000031 ], [ 12.318457031250006, -17.213378906249972 ], [ 12.21337890625, -17.209960937499986 ], [ 12.114355468750006, -17.164550781249972 ], [ 12.013964843750074, -17.168554687499991 ], [ 11.902539062500011, -17.226562499999986 ], [ 11.743066406250023, -17.249218749999983 ], [ 11.780078125000017, -16.871289062499997 ], [ 11.818945312500034, -16.704101562500043 ], [ 11.819921875000063, -16.504296875000023 ], [ 11.796972656250006, -15.986425781250034 ], [ 11.76943359375008, -15.915332031250017 ], [ 11.750878906250023, -15.831933593749994 ], [ 11.849707031250006, -15.768359375000017 ], [ 11.89990234375, -15.719824218750077 ], [ 11.967871093750006, -15.633984375 ], [ 12.016113281250057, -15.513671875 ], [ 12.073242187500057, -15.248242187499926 ], [ 12.280468750000011, -14.6375 ], [ 12.378906249999972, -14.039062500000043 ], [ 12.503710937500017, -13.75546875 ], [ 12.55048828125004, -13.437792968750031 ], [ 12.897656250000068, -13.027734375000065 ], [ 12.983203124999989, -12.775683593749974 ], [ 13.162695312500063, -12.652148437500031 ], [ 13.4169921875, -12.520410156250009 ], [ 13.597949218749989, -12.286132812499972 ], [ 13.685546875, -12.123828124999946 ], [ 13.785351562499983, -11.812792968749918 ], [ 13.784277343750034, -11.487988281249997 ], [ 13.847460937500017, -11.054394531249955 ], [ 13.833593750000034, -10.929687499999943 ], [ 13.73896484375004, -10.75712890624996 ], [ 13.721386718750011, -10.633593750000017 ], [ 13.63349609375004, -10.512304687499906 ], [ 13.53945312500008, -10.420703124999989 ], [ 13.495410156250074, -10.25712890625006 ], [ 13.33222656250004, -9.998925781250037 ], [ 13.2875, -9.826757812499963 ], [ 13.209375, -9.70322265624992 ], [ 13.196875, -9.550683593750023 ], [ 13.155664062500051, -9.389648437499901 ], [ 13.075976562500074, -9.230371093749966 ], [ 12.99853515625, -9.04804687499994 ], [ 12.99853515625, -8.991015625000045 ], [ 13.04677734375008, -8.92226562499998 ], [ 13.092773437500028, -8.899707031249918 ], [ 13.077246093750063, -8.93427734374994 ], [ 13.04658203125004, -8.97519531250002 ], [ 13.053808593749977, -9.006835937499901 ], [ 13.358984374999977, -8.687207031249969 ], [ 13.378320312500023, -8.624707031250026 ], [ 13.368066406250051, -8.554785156249991 ], [ 13.366406249999983, -8.469238281249972 ], [ 13.378515625000063, -8.369726562499949 ], [ 13.090820312499972, -7.780175781249923 ], [ 12.862304687500057, -7.231835937499952 ], [ 12.82343750000004, -6.954785156249898 ], [ 12.521289062500045, -6.590332031249901 ], [ 12.402148437500017, -6.353417968749952 ], [ 12.334277343750045, -6.18730468749996 ], [ 12.283300781250034, -6.124316406249918 ], [ 12.302539062500045, -6.092578125000017 ], [ 12.380371093750028, -6.084277343749932 ], [ 12.553515625000017, -6.045898437499929 ], [ 12.790625, -6.003906249999901 ], [ 13.009765625, -5.907617187499994 ], [ 13.068164062500074, -5.864843749999892 ], [ 13.184375, -5.85625 ], [ 13.302636718750051, -5.881835937499901 ], [ 13.346484375000017, -5.863378906249949 ], [ 13.371484375000051, -5.861816406249901 ], [ 13.649023437500006, -5.861718749999966 ], [ 13.764550781250023, -5.855175781249969 ], [ 13.978515625, -5.857226562500031 ], [ 14.113769531250028, -5.865136718749952 ], [ 14.19082031250008, -5.875976562499943 ] ] ], [ [ [ 12.255273437500023, -5.746484374999937 ], [ 12.213671875000074, -5.758691406249937 ], [ 12.199023437500017, -5.731933593749915 ], [ 12.15546875000004, -5.632714843749952 ], [ 12.18007812500008, -5.538671874999977 ], [ 12.206542968750028, -5.468261718750014 ], [ 12.177148437499994, -5.32480468749992 ], [ 12.110546875000011, -5.197167968749937 ], [ 12.039941406250023, -5.035156249999972 ], [ 12.018359375000074, -5.004296875 ], [ 12.077539062500051, -4.952148437500028 ], [ 12.167089843750006, -4.837695312499889 ], [ 12.20429687500004, -4.778613281249932 ], [ 12.307910156249989, -4.765527343750023 ], [ 12.3466796875, -4.724121093749943 ], [ 12.374023437500057, -4.657714843749915 ], [ 12.384570312500074, -4.619140624999957 ], [ 12.50146484375, -4.5875 ], [ 12.641699218750063, -4.531152343749966 ], [ 12.719433593749983, -4.469726562499886 ], [ 12.798242187500051, -4.430566406249994 ], [ 12.84814453125, -4.428906250000011 ], [ 12.881054687500068, -4.445117187499946 ], [ 12.971386718750068, -4.551757812499901 ], [ 13.048046875000068, -4.619238281249977 ], [ 13.072753906250028, -4.634765625000028 ], [ 13.057324218749983, -4.651074218749983 ], [ 12.947460937499983, -4.695312499999929 ], [ 12.829687500000063, -4.736621093749903 ], [ 12.674804687500057, -4.90537109374992 ], [ 12.596191406250028, -4.978417968749966 ], [ 12.573535156250017, -4.996582031249929 ], [ 12.502734375000074, -5.036914062499974 ], [ 12.451464843750017, -5.071484374999912 ], [ 12.453222656250034, -5.09062 ], [ 12.487402343750063, -5.112695312499966 ], [ 12.52236328125008, -5.148925781249972 ], [ 12.518945312499994, -5.424609375 ], [ 12.503710937500017, -5.695800781249915 ], [ 12.484570312500011, -5.71875 ], [ 12.386035156250017, -5.72773437499994 ], [ 12.255273437500023, -5.746484374999937 ] ] ] ] } },
{ "type": "Feature", "properties": { "count": "nan" }, "geometry": { "type": "Polygon", "coordinates": [ [ [ -63.001220703125, 18.221777343750006 ], [ -63.160009765624949, 18.171386718750057 ], [ -63.1533203125, 18.200292968749977 ], [ -63.026025390624994, 18.269726562500011 ], [ -62.979589843749949, 18.264794921874966 ], [ -63.001220703125, 18.221777343750006 ] ] ] } },
{ "type": "Feature", "properties": { "count": "nan" }, "geometry": { "type": "MultiPolygon", "coordinates": [ [ [ [ 20.611328125, 60.040673828124966 ], [ 20.60341796875008, 60.016943359375006 ], [ 20.521777343750045, 60.011669921875011 ], [ 20.4875, 60.032763671875045 ], [ 20.411230468750006, 60.030126953124949 ], [ 20.397949218750057, 60.040673828124966 ], [ 20.429589843750023, 60.061718749999983 ], [ 20.490136718749994, 60.074902343750011 ], [ 20.569140625000017, 60.069628906250074 ], [ 20.611328125, 60.040673828124966 ] ] ], [ [ [ 19.662304687500011, 60.187158203124966 ], [ 19.66748046875, 60.164746093749926 ], [ 19.629199218750017, 60.170361328125011 ], [ 19.599804687500068, 60.162695312499949 ], [ 19.579882812500017, 60.135058593750102 ], [ 19.536523437500051, 60.144970703124983 ], [ 19.519042968750057, 60.184570312499972 ], [ 19.551367187500063, 60.24384765625004 ], [ 19.628808593750023, 60.246093749999972 ], [ 19.662304687500011, 60.187158203124966 ] ] ], [ [ [ 19.989550781250074, 60.351171874999977 ], [ 20.020214843750011, 60.350878906250102 ], [ 20.03388671875004, 60.359326171874955 ], [ 20.087402343750028, 60.353417968749994 ], [ 20.16787109375008, 60.314697265625085 ], [ 20.18408203125, 60.293750000000102 ], [ 20.239550781250017, 60.283007812500045 ], [ 20.258886718750063, 60.26127929687496 ], [ 20.194726562500051, 60.193554687499926 ], [ 20.155078125000045, 60.192285156249937 ], [ 20.125488281250057, 60.200878906250011 ], [ 20.073242187499972, 60.193457031250006 ], [ 20.042578125000034, 60.180664062499972 ], [ 20.032324218750006, 60.15249023437508 ], [ 20.033984375000074, 60.093554687499989 ], [ 19.799804687500057, 60.081738281249983 ], [ 19.745996093750023, 60.098974609375034 ], [ 19.672265625, 60.233007812499977 ], [ 19.686914062500051, 60.267626953125017 ], [ 19.73652343750004, 60.282373046874994 ], [ 19.779003906249983, 60.285546874999937 ], [ 19.785253906250006, 60.213378906249972 ], [ 19.847656250000028, 60.220556640625091 ], [ 19.8671875, 60.268115234375017 ], [ 19.871582031250028, 60.301611328125006 ], [ 19.85468750000004, 60.31850585937508 ], [ 19.812304687500017, 60.331591796874989 ], [ 19.787792968750011, 60.354052734375131 ], [ 19.823046875000074, 60.390185546875017 ], [ 19.888281250000034, 60.405810546875102 ], [ 19.94453125000004, 60.357519531250034 ], [ 19.989550781250074, 60.351171874999977 ] ] ] ] } },
{ "type": "Feature", "properties": { "count": "<100" }, "geometry": { "type": "Polygon", "coordinates": [ [ [ 20.063964843750057, 42.547265625 ], [ 20.103515625000028, 42.524658203125 ], [ 20.185742187500068, 42.425878906250034 ], [ 20.240527343750045, 42.338964843750006 ], [ 20.348242187500063, 42.308789062499983 ], [ 20.408300781250034, 42.274951171875017 ], [ 20.485449218750034, 42.223388671875 ], [ 20.522851562499994, 42.171484375 ], [ 20.57539062500004, 42.013085937499966 ], [ 20.581445312500051, 41.917431640625011 ], [ 20.566210937500045, 41.873681640624994 ], [ 20.553125, 41.862353515624989 ], [ 20.505175781250045, 41.70649414062504 ], [ 20.516601562500057, 41.627050781250006 ], [ 20.516210937499977, 41.574755859375017 ], [ 20.475585937500057, 41.554101562499994 ], [ 20.44863281250008, 41.52128906249996 ], [ 20.492382812500011, 41.39140625 ], [ 20.487011718750068, 41.336083984374966 ], [ 20.48896484375004, 41.272607421875023 ], [ 20.567871093750028, 41.127832031249994 ], [ 20.614453125000011, 41.083056640625045 ], [ 20.656054687500045, 41.061669921875023 ], [ 20.709277343750074, 40.928369140625051 ], [ 20.740820312500006, 40.905273437500057 ], [ 20.870214843749977, 40.91791992187504 ], [ 20.93349609375008, 40.903125 ], [ 20.958593750000063, 40.871533203125011 ], [ 20.964257812500051, 40.84990234374996 ], [ 20.955761718750011, 40.775292968750051 ], [ 20.987890625000063, 40.717773437500057 ], [ 21.031054687500074, 40.658642578124983 ], [ 21.030859375000034, 40.62246093750008 ], [ 21.001953125, 40.563378906250023 ], [ 20.950195312500028, 40.494384765625085 ], [ 20.881640625000017, 40.467919921875023 ], [ 20.806054687500051, 40.44545898437508 ], [ 20.77001953125, 40.391894531250102 ], [ 20.751660156249983, 40.33491210937504 ], [ 20.717871093750034, 40.29267578125004 ], [ 20.69697265625004, 40.246386718750017 ], [ 20.66494140625008, 40.151757812500023 ], [ 20.657421875000068, 40.11738281250004 ], [ 20.60625, 40.082666015625051 ], [ 20.527050781250068, 40.068505859375023 ], [ 20.4560546875, 40.065576171875051 ], [ 20.408007812500045, 40.049462890625051 ], [ 20.38369140625008, 40.017187500000034 ], [ 20.338476562500006, 39.991064453125063 ], [ 20.311132812500034, 39.979443359375097 ], [ 20.311328125000074, 39.950781250000119 ], [ 20.344238281250028, 39.890625000000114 ], [ 20.381640625000017, 39.841796875000114 ], [ 20.382421875, 39.802636718750023 ], [ 20.364062500000074, 39.791748046875028 ], [ 20.30615234375, 39.796679687500074 ], [ 20.29384765625008, 39.782226562500057 ], [ 20.287597656250028, 39.738574218750045 ], [ 20.272070312499977, 39.701171874999972 ], [ 20.248242187500011, 39.678369140625023 ], [ 20.206835937500017, 39.65351562500004 ], [ 20.13105468750004, 39.661621093750085 ], [ 20.059765625000068, 39.699121093749994 ], [ 20.022558593750034, 39.710693359375057 ], [ 20.001269531250074, 39.70942382812504 ], [ 19.995605468750057, 39.801025390624972 ], [ 19.96484375, 39.872265625000011 ], [ 19.851855468749989, 40.043554687500006 ], [ 19.48457031250004, 40.209960937499972 ], [ 19.398144531250011, 40.28486328125004 ], [ 19.360156250000017, 40.34770507812496 ], [ 19.322265625000028, 40.407080078124977 ], [ 19.35859375000004, 40.40874023437496 ], [ 19.39453125, 40.393701171875023 ], [ 19.440527343750034, 40.375683593749983 ], [ 19.459179687500011, 40.405371093750006 ], [ 19.439257812500045, 40.470263671874989 ], [ 19.344628906250051, 40.6220703125 ], [ 19.3375, 40.663818359374972 ], [ 19.383886718750063, 40.790722656249983 ], [ 19.461230468749989, 40.933300781249983 ], [ 19.4560546875, 41.106054687500006 ], [ 19.480078125, 41.236376953125017 ], [ 19.453417968750017, 41.320996093750011 ], [ 19.440625, 41.424755859375011 ], [ 19.497363281250074, 41.56269531250004 ], [ 19.54580078125008, 41.596826171874994 ], [ 19.575683593750057, 41.640429687499989 ], [ 19.57753906250008, 41.7875 ], [ 19.46826171875, 41.856152343750068 ], [ 19.342382812500034, 41.86909179687504 ], [ 19.345507812500045, 41.918847656250051 ], [ 19.361132812500045, 41.99775390625004 ], [ 19.352148437500063, 42.024023437499977 ], [ 19.361425781250006, 42.069091796875 ], [ 19.341066309662182, 42.109192800817283 ], [ 19.39443359375008, 42.088085937500068 ], [ 19.467382812500006, 42.07880859375004 ], [ 19.480566406250034, 42.108154296874972 ], [ 19.45078125, 42.156640625 ], [ 19.391699218750034, 42.227539062500057 ], [ 19.363574218749989, 42.289648437500006 ], [ 19.358367920621816, 42.287790078307069 ], [ 19.399609375000068, 42.341894531249977 ], [ 19.465136718750074, 42.415380859375034 ], [ 19.54453125, 42.491943359375 ], [ 19.597460937500045, 42.565429687500057 ], [ 19.654492187500011, 42.628564453125023 ], [ 19.703417968750045, 42.64794921875 ], [ 19.727832031250045, 42.634521484375 ], [ 19.74072265625, 42.606933593749972 ], [ 19.737792968750028, 42.525146484375028 ], [ 19.754492187500063, 42.496923828125034 ], [ 19.788281250000011, 42.476171874999977 ], [ 19.859765625000023, 42.486328125 ], [ 19.9390625, 42.506689453124977 ], [ 20.045703125000045, 42.549902343750006 ], [ 20.063964843750057, 42.547265625 ] ] ] } },
{ "type": "Feature", "properties": { "count": "nan" }, "geometry": { "type": "Polygon", "coordinates": [ [ [ 1.7060546875, 42.503320312500108 ], [ 1.678515625000074, 42.496679687500091 ], [ 1.586425781250028, 42.455957031250051 ], [ 1.534082031250023, 42.441699218750074 ], [ 1.486230468750051, 42.434472656250023 ], [ 1.448828124999977, 42.437451171875097 ], [ 1.428125, 42.46132812500008 ], [ 1.430273437500034, 42.49785156249996 ], [ 1.421972656250034, 42.530810546875017 ], [ 1.414843750000074, 42.548388671875045 ], [ 1.428320312499977, 42.595898437499955 ], [ 1.45888671875008, 42.621679687500063 ], [ 1.501367187500023, 42.64272460937508 ], [ 1.568164062500045, 42.635009765625114 ], [ 1.709863281250051, 42.604443359375011 ], [ 1.73945312500004, 42.575927734374972 ], [ 1.740234375000028, 42.556738281250063 ], [ 1.713964843750006, 42.525634765625028 ], [ 1.7060546875, 42.503320312500108 ] ] ] } },
{ "type": "Feature", "properties": { "count": "100-200" }, "geometry": { "type": "MultiPolygon", "coordinates": [ [ [ [ 53.927832031250091, 24.17719726562504 ], [ 53.92812, 24.143359375000074 ], [ 53.826367187500011, 24.153125 ], [ 53.799121093750159, 24.135546874999989 ], [ 53.7158203125, 24.145312500000017 ], [ 53.634472656250011, 24.169775390625034 ], [ 53.689648437500182, 24.210791015624949 ], [ 53.833789062500045, 24.25893554687508 ], [ 53.893750000000182, 24.215136718750131 ], [ 53.927832031250091, 24.17719726562504 ] ] ], [ [ [ 52.616894531250182, 24.288574218750085 ], [ 52.600000000000136, 24.281298828125017 ], [ 52.582226562500068, 24.335253906249989 ], [ 52.583593750000091, 24.352343750000102 ], [ 52.62939453125, 24.376757812500102 ], [ 52.657617187500136, 24.332617187500091 ], [ 52.616894531250182, 24.288574218750085 ] ] ], [ [ [ 53.332226562500182, 24.258593750000102 ], [ 53.258300781250114, 24.252929687500085 ], [ 53.19091796875, 24.290917968750023 ], [ 53.332519531249943, 24.341601562500045 ], [ 53.370898437500159, 24.364453125000068 ], [ 53.412402343750159, 24.41103515625008 ], [ 53.445312500000114, 24.371191406250034 ], [ 53.408984374999989, 24.307910156250017 ], [ 53.382617187500159, 24.280859375000091 ], [ 53.332226562500182, 24.258593750000102 ] ] ], [ [ [ 54.465429687500034, 24.442773437500051 ], [ 54.456640625000091, 24.42333984375 ], [ 54.428417968750011, 24.425097656250102 ], [ 54.357714843749989, 24.442773437500051 ], [ 54.334765625000159, 24.471044921874949 ], [ 54.37890625, 24.50458984375004 ], [ 54.398339843750136, 24.506347656249943 ], [ 54.426562499999989, 24.471044921874949 ], [ 54.465429687500034, 24.442773437500051 ] ] ], [ [ [ 56.183593750000114, 25.644921875 ], [ 56.249511718749943, 25.625390625000023 ], [ 56.278515625000182, 25.62773437499996 ], [ 56.297851562500114, 25.650683593750017 ], [ 56.363476562500182, 25.569384765625074 ], [ 56.372851562500045, 25.018310546874972 ], [ 56.387988281249989, 24.979199218750097 ], [ 56.352929687499966, 24.973291015625051 ], [ 56.313574218750034, 24.931298828125108 ], [ 56.267871093750159, 24.866699218750085 ], [ 56.204687500000034, 24.833300781250131 ], [ 56.154492187500068, 24.795507812500063 ], [ 56.106542968750034, 24.748681640625023 ], [ 56.063867187500136, 24.738769531250057 ], [ 56.008398437500034, 24.798242187499994 ], [ 55.970312500000091, 24.858935546875102 ], [ 55.979687500000068, 24.872070312500028 ], [ 56.00634765625, 24.876416015624926 ], [ 56.016699218750034, 24.90771484375 ], [ 56.000585937500034, 24.953222656249949 ], [ 55.963085937500068, 24.970263671875045 ], [ 55.915820312499989, 24.971777343750091 ], [ 55.870703125000034, 24.951416015625028 ], [ 55.822851562500091, 24.911279296875023 ], [ 55.795703125000159, 24.868115234374926 ], [ 55.791601562500091, 24.781298828125102 ], [ 55.804199218750114, 24.683593750000085 ], [ 55.803906250000011, 24.636230468750028 ], [ 55.777539062500182, 24.577343749999926 ], [ 55.768164062500034, 24.49062 ], [ 55.786816406250182, 24.42353515625004 ], [ 55.804003906250159, 24.383544921874972 ], [ 55.805664062500114, 24.34980468750004 ], [ 55.760839843750034, 24.242675781250057 ], [ 55.799707031249966, 24.222656249999972 ], [ 55.928613281250136, 24.215136718750131 ], [ 55.96630859375, 24.142626953125102 ], [ 55.992187500000114, 24.092968749999926 ], [ 55.985156249999989, 24.063378906249937 ], [ 55.894140625000034, 24.04140625 ], [ 55.779101562500045, 24.017089843750114 ], [ 55.696582031249989, 24.024121093750011 ], [ 55.547851562500114, 23.991357421875108 ], [ 55.468457031250182, 23.941113281249983 ], [ 55.491796875000034, 23.909667968749972 ], [ 55.519335937500159, 23.885498046875028 ], [ 55.531640624999966, 23.819042968749983 ], [ 55.508496093750182, 23.724609375000028 ], [ 55.466308593750114, 23.632910156250091 ], [ 55.413867187500159, 23.51875 ], [ 55.353222656250068, 23.387451171875085 ], [ 55.270214843750011, 23.189941406250085 ], [ 55.199902343750182, 23.034765625000091 ], [ 55.192187500000045, 22.922949218749949 ], [ 55.194042968750068, 22.850000000000108 ], [ 55.185839843750159, 22.704101562500028 ], [ 55.119433593750045, 22.623925781250051 ], [ 55.104296875000159, 22.621484375 ], [ 55.025, 22.631152343750102 ], [ 54.998242187500011, 22.634375 ], [ 54.922460937500034, 22.643652343749977 ], [ 54.804882812500182, 22.658007812500074 ], [ 54.652246093749966, 22.676660156250051 ], [ 54.471679687499943, 22.698730468750114 ], [ 54.270117187500034, 22.72333984375004 ], [ 54.054589843749966, 22.749658203124994 ], [ 53.832128906250034, 22.776806640624926 ], [ 53.609570312500182, 22.80400390624996 ], [ 53.39404296875, 22.830322265625 ], [ 53.192382812500114, 22.85493164062504 ], [ 53.011914062500011, 22.877001953125102 ], [ 52.859277343750023, 22.895605468749977 ], [ 52.741601562500023, 22.910009765624977 ], [ 52.665917968750136, 22.919287109375006 ], [ 52.639160156250114, 22.922509765625051 ], [ 52.555078125000136, 22.932812500000011 ], [ 52.509570312499989, 22.986962890624937 ], [ 52.45458984375, 23.052441406249955 ], [ 52.399609375000068, 23.117968750000074 ], [ 52.344531250000045, 23.183496093750108 ], [ 52.289550781250114, 23.248974609375011 ], [ 52.234570312500182, 23.314453125000028 ], [ 52.179492187500159, 23.379980468749977 ], [ 52.12451171875, 23.445458984374994 ], [ 52.069433593750034, 23.510986328125028 ], [ 52.014453125000045, 23.576464843750045 ], [ 51.959472656250114, 23.64199218750008 ], [ 51.904394531250091, 23.70751953125 ], [ 51.849414062500159, 23.772998046875017 ], [ 51.794335937500136, 23.838476562499949 ], [ 51.739355468750034, 23.904003906250068 ], [ 51.68437, 23.969531250000102 ], [ 51.629296874999966, 24.035009765625119 ], [ 51.592578125000159, 24.078857421875085 ], [ 51.572167968749966, 24.128320312499937 ], [ 51.568359375000114, 24.257910156250034 ], [ 51.568359375000114, 24.286181640625131 ], [ 51.605468750000114, 24.338427734375017 ], [ 51.623144531250034, 24.30107421874996 ], [ 51.664550781249943, 24.25043945312504 ], [ 51.734765624999966, 24.262792968749977 ], [ 51.767578125000114, 24.254394531250028 ], [ 51.791699218750011, 24.074755859375131 ], [ 51.843164062500136, 24.010888671874994 ], [ 51.906054687500159, 23.985351562499943 ], [ 52.118554687500023, 23.971093749999966 ], [ 52.250878906250136, 23.995214843750091 ], [ 52.511425781250011, 24.1125 ], [ 52.648242187499989, 24.154638671875063 ], [ 53.026367187500114, 24.147314453125063 ], [ 53.32958984375, 24.098437500000074 ], [ 53.8017578125, 24.069482421874937 ], [ 53.893359374999989, 24.077050781249966 ], [ 54.147949218750114, 24.17119140624996 ], [ 54.304296875000034, 24.254296875000023 ], [ 54.397070312500034, 24.278173828125091 ], [ 54.458398437500023, 24.358251953125063 ], [ 54.498828125000159, 24.462695312500017 ], [ 54.534667968750114, 24.530957031249983 ], [ 54.580468750000023, 24.56352539062496 ], [ 54.624121093750034, 24.621289062500097 ], [ 54.658984374999989, 24.715527343749926 ], [ 54.746777343750068, 24.810449218749994 ], [ 55.098144531249943, 25.041601562500006 ], [ 55.303515625000159, 25.236816406250085 ], [ 55.321679687500136, 25.299804687499943 ], [ 55.433398437500159, 25.394482421874955 ], [ 55.522851562499966, 25.498144531250034 ], [ 55.941210937500045, 25.793994140624989 ], [ 56.025195312499989, 25.916015625000085 ], [ 56.074609375000136, 26.05278320312496 ], [ 56.080468749999966, 26.062646484375108 ], [ 56.116503906250045, 26.068164062500074 ], [ 56.167480468750114, 26.047460937500034 ], [ 56.172558593750182, 25.945166015625063 ], [ 56.154101562500159, 25.848486328125091 ], [ 56.151953125000034, 25.74609375 ], [ 56.144628906250091, 25.690527343750063 ], [ 56.183593750000114, 25.644921875 ] ], [ [ 56.210546875000091, 25.21328125 ], [ 56.240234375000114, 25.208837890624977 ], [ 56.281835937500034, 25.235546875000097 ], [ 56.287792968750011, 25.278613281250074 ], [ 56.277343750000114, 25.300878906250063 ], [ 56.234277343750136, 25.303808593750063 ], [ 56.216503906250182, 25.266699218749949 ], [ 56.210546875000091, 25.21328125 ] ] ] ] } },
{ "type": "Feature", "properties": { "count": "<100" }, "geometry": { "type": "MultiPolygon", "coordinates": [ [ [ [ -64.549169921874977, -54.716210937500016 ], [ -64.438818359374949, -54.73935546875002 ], [ -64.220507812499989, -54.721972656250031 ], [ -64.105322265624977, -54.721679687500064 ], [ -64.054931640625, -54.729882812500044 ], [ -64.032421874999955, -54.742382812500018 ], [ -63.881933593750006, -54.722949218750053 ], [ -63.815429687499972, -54.72509765625005 ], [ -63.832568359374989, -54.767968749999987 ], [ -63.971240234375017, -54.81064453125007 ], [ -64.0283203125, -54.792578125000027 ], [ -64.322900390624966, -54.796484375000027 ], [ -64.453271484374966, -54.840332031249986 ], [ -64.508691406249994, -54.839941406249999 ], [ -64.637353515624994, -54.902539062500047 ], [ -64.731445312499972, -54.862988281250075 ], [ -64.75732421875, -54.826562500000023 ], [ -64.689208984375, -54.774707031250031 ], [ -64.625097656249977, -54.773632812500075 ], [ -64.58134765624996, -54.752734375000081 ], [ -64.549169921874977, -54.716210937500016 ] ] ], [ [ [ -68.278222656250023, -52.983984375000077 ], [ -68.240136718749994, -53.081835937500024 ], [ -68.3330078125, -53.019628906250055 ], [ -68.43115234375, -53.055273437500034 ], [ -68.4794921875, -53.11376953125005 ], [ -68.52080078124996, -53.177246093750014 ], [ -68.5205078125, -53.221875 ], [ -68.488525390624972, -53.260937500000011 ], [ -68.393115234374989, -53.294921875 ], [ -68.161132812499972, -53.306445312500045 ], [ -68.14409179687496, -53.319042968750033 ], [ -68.008496093749955, -53.564062500000034 ], [ -67.940283203125006, -53.61875 ], [ -67.861083984374943, -53.662207031250048 ], [ -67.67812, -53.787109375 ], [ -67.502587890625023, -53.921972656250034 ], [ -67.294238281250017, -54.04980468750005 ], [ -67.069482421874966, -54.148046875 ], [ -66.865136718749994, -54.222558593749987 ], [ -66.670068359374966, -54.313574218750055 ], [ -66.462011718750034, -54.441015625 ], [ -66.235644531250017, -54.533496093750003 ], [ -65.992578124999966, -54.59892578125001 ], [ -65.747070312500028, -54.653417968750013 ], [ -65.369287109374994, -54.632128906250024 ], [ -65.251953124999972, -54.638085937499994 ], [ -65.179003906249932, -54.678125 ], [ -65.252343749999966, -54.788867187500074 ], [ -65.34599609374996, -54.877929687500007 ], [ -65.471142578124955, -54.914648437500027 ], [ -65.60332031249996, -54.928125 ], [ -65.722753906249977, -54.92636718750002 ], [ -65.841992187500011, -54.909960937500053 ], [ -65.953759765624966, -54.919335937500009 ], [ -66.060644531249977, -54.956738281250075 ], [ -66.172021484375023, -54.97529296875004 ], [ -66.286767578125023, -54.977734375 ], [ -66.398681640625, -55.009375 ], [ -66.511132812499994, -55.03212890624998 ], [ -66.627685546875028, -55.013281250000048 ], [ -66.930468749999989, -54.924902343750077 ], [ -67.127099609374994, -54.903808593750043 ], [ -67.793261718749989, -54.868652343750071 ], [ -68.00712890624996, -54.848437500000038 ], [ -68.220117187499994, -54.817578125000061 ], [ -68.331689453124994, -54.816308593750065 ], [ -68.491015624999932, -54.836230468750038 ], [ -68.61865234375, -54.833789062500074 ], [ -68.653222656249937, -54.853613281250027 ], [ -68.647509765624932, -54.627832031250037 ], [ -68.639794921874966, -54.324023437500053 ], [ -68.638232421874989, -54.052929687500068 ], [ -68.636669921874955, -53.788867187500003 ], [ -68.635058593749989, -53.515429687500074 ], [ -68.633447265624994, -53.24189453125004 ], [ -68.631689453125006, -52.949511718750067 ], [ -68.629931640624989, -52.652636718750074 ], [ -68.571191406250023, -52.69492187500007 ], [ -68.338769531250023, -52.90009765625004 ], [ -68.278222656250023, -52.983984375000077 ] ] ], [ [ [ -61.87578125, -39.171875 ], [ -61.865966796875, -39.234863281250057 ], [ -61.91801757812496, -39.227441406250051 ], [ -62.041601562500006, -39.166894531250065 ], [ -62.08330078124996, -39.11015625000006 ], [ -62.093017578125, -39.08623046875006 ], [ -61.966650390625006, -39.112207031250023 ], [ -61.907128906249966, -39.135644531249923 ], [ -61.87578125, -39.171875 ] ] ], [ [ [ -65.771044921874932, -22.099609374999957 ], [ -65.686181640624966, -22.110253906249994 ], [ -65.518798828124972, -22.094531249999989 ], [ -65.48486328125, -22.098144531249929 ], [ -65.057812499999955, -22.102734374999969 ], [ -64.992626953124983, -22.10966796874996 ], [ -64.843066406249989, -22.143945312500023 ], [ -64.75864257812492, -22.171289062499994 ], [ -64.700097656249994, -22.185546874999972 ], [ -64.605517578124989, -22.228808593749989 ], [ -64.523632812500011, -22.371582031250028 ], [ -64.477734374999983, -22.485351562499943 ], [ -64.445507812499983, -22.585351562499966 ], [ -64.373974609374983, -22.761035156249974 ], [ -64.32529296874992, -22.827636718750043 ], [ -64.307910156249932, -22.795312500000023 ], [ -64.266406250000017, -22.603320312499989 ], [ -64.209082031249977, -22.491308593749991 ], [ -64.131835937499943, -22.365820312500006 ], [ -63.976123046874932, -22.072558593750045 ], [ -63.921679687499932, -22.028613281249974 ], [ -63.861035156249926, -22.007226562499966 ], [ -63.818652343750017, -22.005468749999963 ], [ -63.775585937499926, -22.027246093750051 ], [ -63.716943359374966, -22.027539062500011 ], [ -63.675341796874932, -22.004296875 ], [ -63.2671875, -22.000585937499949 ], [ -62.843359375, -21.997265624999983 ], [ -62.834277343750017, -21.999121093750006 ], [ -62.815087890625023, -22.049609374999989 ], [ -62.744580078124955, -22.159863281249969 ], [ -62.665283203124943, -22.21796875 ], [ -62.650976562499977, -22.233691406250003 ], [ -62.625683593749983, -22.261523437499989 ], [ -62.625976562500028, -22.290429687500023 ], [ -62.54155273437496, -22.349609375 ], [ -62.372509765624983, -22.439160156250026 ], [ -62.214160156249989, -22.612402343749977 ], [ -62.066601562499926, -22.869433593750031 ], [ -61.92802734374996, -23.059277343749983 ], [ -61.798535156249955, -23.182031250000023 ], [ -61.679492187499932, -23.26875 ], [ -61.570996093749955, -23.319433593750048 ], [ -61.513037109374949, -23.360449218749963 ], [ -61.505517578125023, -23.391992187499994 ], [ -61.403955078124937, -23.457519531250014 ], [ -61.208398437499966, -23.557031250000037 ], [ -61.084716796875, -23.65644531250004 ], [ -61.032910156249926, -23.755664062500003 ], [ -60.839843749999943, -23.858105468750011 ], [ -60.505371093750028, -23.963574218749997 ], [ -60.262207031249943, -24.01396484374996 ], [ -60.110302734375011, -24.009179687499966 ], [ -59.892480468749937, -24.093554687500017 ], [ -59.608593750000011, -24.26679687500004 ], [ -59.435400390625006, -24.387011718750017 ], [ -59.372949218749966, -24.453906249999974 ], [ -59.187255859374972, -24.562304687499946 ], [ -58.724023437500023, -24.786621093749986 ], [ -58.519628906249949, -24.842871093749991 ], [ -58.422802734374926, -24.894140625000048 ], [ -58.365380859374966, -24.959277343749989 ], [ -58.308691406249949, -24.979101562499949 ], [ -58.252783203124949, -24.953808593750026 ], [ -58.136474609374943, -24.977148437499991 ], [ -57.959814453124949, -25.049218750000023 ], [ -57.821679687499937, -25.136425781250026 ], [ -57.643896484374977, -25.32841796874996 ], [ -57.587158203124943, -25.405078125000045 ], [ -57.563134765624937, -25.473730468749991 ], [ -57.571679687499994, -25.534179687499957 ], [ -57.62583007812492, -25.598730468749963 ], [ -57.725488281249994, -25.667187499999969 ], [ -57.754785156249994, -25.697070312500017 ], [ -57.757080078125028, -25.725976562500051 ], [ -57.782470703124943, -25.783691406249986 ], [ -57.865234375000028, -25.906933593749969 ], [ -57.886230468749943, -25.964257812499923 ], [ -57.89062, -26.006542968750011 ], [ -57.943115234375, -26.05292968750004 ], [ -58.082421874999966, -26.138574218749994 ], [ -58.111132812499932, -26.180175781250028 ], [ -58.118066406250023, -26.224902343749989 ], [ -58.135644531249966, -26.251464843749986 ], [ -58.154687500000023, -26.262597656249952 ], [ -58.181494140624977, -26.307421875000017 ], [ -58.203027343750023, -26.381445312500006 ], [ -58.205175781250006, -26.476562500000014 ], [ -58.187939453124955, -26.592578125000031 ], [ -58.191308593750023, -26.629980468750006 ], [ -58.222070312499994, -26.65 ], [ -58.239355468749949, -26.676855468749963 ], [ -58.245556640624983, -26.731054687499991 ], [ -58.271679687499955, -26.770703124999983 ], [ -58.317675781250017, -26.795898437499972 ], [ -58.334667968750011, -26.824902343750011 ], [ -58.322558593749932, -26.857617187500026 ], [ -58.3564453125, -26.890039062499966 ], [ -58.436328124999932, -26.921972656249991 ], [ -58.485253906249966, -26.96845703125004 ], [ -58.503222656249989, -27.02949218750004 ], [ -58.547705078124977, -27.083984374999957 ], [ -58.618603515624955, -27.132128906249989 ], [ -58.641748046874966, -27.19609375 ], [ -58.604833984374977, -27.314355468749994 ], [ -58.16826171874996, -27.2734375 ], [ -57.812207031249983, -27.316601562499997 ], [ -57.391259765625023, -27.430468750000017 ], [ -57.111816406250028, -27.470117187500009 ], [ -56.973974609375006, -27.435742187500026 ], [ -56.871728515624966, -27.440625 ], [ -56.805175781249972, -27.48466796874996 ], [ -56.715722656249966, -27.49375 ], [ -56.603369140625006, -27.467871093750006 ], [ -56.510546874999989, -27.487890625 ], [ -56.437158203124966, -27.553808593750006 ], [ -56.370507812499994, -27.53740234374996 ], [ -56.310546875000028, -27.438769531250017 ], [ -56.241699218750028, -27.36679687500002 ], [ -56.164062500000028, -27.321484375000026 ], [ -56.067333984374955, -27.307714843749963 ], [ -55.95146484374996, -27.325683593749986 ], [ -55.859033203124966, -27.361914062499991 ], [ -55.789990234374926, -27.41640625 ], [ -55.71464843749996, -27.414843750000031 ], [ -55.632910156250006, -27.357128906249997 ], [ -55.593798828125017, -27.288085937499972 ], [ -55.59726562499992, -27.20761718749992 ], [ -55.564892578124983, -27.15 ], [ -55.496728515624966, -27.115332031249949 ], [ -55.450634765624983, -27.068359374999972 ], [ -55.426660156249994, -27.009277343750014 ], [ -55.345800781249949, -26.973144531250014 ], [ -55.208007812500028, -26.960156249999955 ], [ -55.135937500000011, -26.931152343749986 ], [ -55.129638671874972, -26.886035156250031 ], [ -55.0888671875, -26.844531250000017 ], [ -55.013623046874955, -26.806640624999943 ], [ -54.962158203124943, -26.759375 ], [ -54.934472656249994, -26.702539062500051 ], [ -54.888916015624943, -26.66679687499996 ], [ -54.825488281249989, -26.652246093750009 ], [ -54.755078124999955, -26.532910156249955 ], [ -54.677734375, -26.308789062500026 ], [ -54.631933593750006, -26.005761718750023 ], [ -54.615869140625023, -25.576074218750065 ], [ -54.537841796875, -25.576464843750045 ], [ -54.501513671874989, -25.608300781250051 ], [ -54.443945312499977, -25.625 ], [ -54.383349609374989, -25.588671875000045 ], [ -54.331884765624977, -25.571875 ], [ -54.250097656250006, -25.570410156249977 ], [ -54.206152343750034, -25.529589843750003 ], [ -54.154589843750017, -25.52304687499992 ], [ -54.119238281250006, -25.545214843749989 ], [ -54.08500976562496, -25.571875 ], [ -54.012304687499977, -25.577929687499989 ], [ -53.954785156249983, -25.647656250000082 ], [ -53.891162109374989, -25.668847656250037 ], [ -53.864208984375011, -25.748828124999989 ], [ -53.8232421875, -25.959570312500034 ], [ -53.746923828125006, -26.083691406249997 ], [ -53.671289062499966, -26.225097656250028 ], [ -53.668554687500006, -26.288183593750006 ], [ -53.710937500000028, -26.351855468750017 ], [ -53.718164062499994, -26.443164062500045 ], [ -53.744580078124955, -26.666503906249986 ], [ -53.753320312499966, -26.74863281250002 ], [ -53.727148437499977, -26.804687500000071 ], [ -53.71728515625, -26.8828125 ], [ -53.758496093749955, -26.978320312500003 ], [ -53.838183593750017, -27.121093750000057 ], [ -53.915625, -27.15957031250008 ], [ -53.935351562500017, -27.161132812500043 ], [ -54.040136718749949, -27.24375 ], [ -54.11381835937496, -27.274707031249989 ], [ -54.156445312499926, -27.253808593749994 ], [ -54.205224609375023, -27.289648437499935 ], [ -54.260156250000023, -27.382031249999926 ], [ -54.327001953124949, -27.423535156250026 ], [ -54.448144531249937, -27.446484375000082 ], [ -54.484326171874955, -27.457324218749989 ], [ -54.554931640625028, -27.454101562500043 ], [ -54.615429687500011, -27.47714843750002 ], [ -54.665869140624977, -27.526562500000054 ], [ -54.719726562500028, -27.544921875000071 ], [ -54.777099609375, -27.532519531250031 ], [ -54.829101562500028, -27.55058593750006 ], [ -54.875732421875028, -27.59921875000002 ], [ -54.902783203125011, -27.65195312500002 ], [ -54.910205078125017, -27.70859375000002 ], [ -54.955908203125006, -27.747167968750063 ], [ -55.039941406249994, -27.767773437499997 ], [ -55.068994140624966, -27.796289062500023 ], [ -55.063867187499966, -27.835937500000028 ], [ -55.101513671875011, -27.86679687499992 ], [ -55.24375, -27.898828125000051 ], [ -55.346484374999989, -27.955957031249966 ], [ -55.409814453125023, -28.03779296874994 ], [ -55.476660156249949, -28.089355468750043 ], [ -55.582373046875006, -28.120996093750009 ], [ -55.725488281250023, -28.204101562500071 ], [ -55.745996093750023, -28.255468750000048 ], [ -55.691503906250034, -28.302832031249935 ], [ -55.671972656249949, -28.344921874999983 ], [ -55.687255859374972, -28.381640625 ], [ -55.731982421875017, -28.386621093749952 ], [ -55.806054687500023, -28.359765625000065 ], [ -55.858886718750028, -28.354199218749997 ], [ -55.890527343749994, -28.370019531250023 ], [ -55.905419921874994, -28.399609375000011 ], [ -55.903662109375006, -28.443261718750023 ], [ -55.930175781249972, -28.472851562500011 ], [ -55.984912109374932, -28.488574218750017 ], [ -56.019628906250006, -28.524609375 ], [ -56.03422851562496, -28.580859374999989 ], [ -56.102880859375006, -28.651757812499966 ], [ -56.225537109374926, -28.737207031249966 ], [ -56.322363281250034, -28.852441406249994 ], [ -56.393261718750011, -28.997265625000011 ], [ -56.475976562499966, -29.09248046875004 ], [ -56.570703125, -29.138085937499923 ], [ -56.635839843750034, -29.203027343750009 ], [ -56.671533203125023, -29.287304687500026 ], [ -56.772460937499972, -29.41787109375008 ], [ -56.938623046874994, -29.594824218750063 ], [ -57.089355468749972, -29.716210937500009 ], [ -57.224658203124989, -29.782128906250037 ], [ -57.300683593749937, -29.85654296874992 ], [ -57.317480468750006, -29.939453125000014 ], [ -57.405224609375011, -30.033886718750068 ], [ -57.563867187499994, -30.139941406250003 ], [ -57.608886718750028, -30.187792968750074 ], [ -57.645751953125, -30.226953124999966 ], [ -57.650878906249972, -30.295019531249977 ], [ -57.71269531249996, -30.384472656249997 ], [ -57.831201171875023, -30.495214843750006 ], [ -57.872509765625011, -30.591015624999983 ], [ -57.818554687499926, -30.71201171875002 ], [ -57.810595703124989, -30.85859375000004 ], [ -57.834082031249977, -30.917480468749957 ], [ -57.886328124999977, -30.937402343750023 ], [ -57.89829101562492, -30.975195312499991 ], [ -57.870068359374955, -31.031054687500003 ], [ -57.868408203124972, -31.104394531250023 ], [ -57.893359374999989, -31.195312499999986 ], [ -57.948339843750006, -31.299414062499963 ], [ -58.033398437500011, -31.416601562500034 ], [ -58.053857421874994, -31.494921875 ], [ -58.009667968749966, -31.53437 ], [ -57.987988281249983, -31.576171874999957 ], [ -57.988867187500006, -31.620605468750028 ], [ -58.006982421874966, -31.684960937499994 ], [ -58.042333984374949, -31.769238281250026 ], [ -58.095849609374937, -31.831835937499989 ], [ -58.167480468749972, -31.872656249999963 ], [ -58.189013671874989, -31.92421875 ], [ -58.160400390624943, -31.986523437499969 ], [ -58.156347656250006, -32.051562499999989 ], [ -58.177001953124943, -32.119042968749966 ], [ -58.164794921874943, -32.184863281249974 ], [ -58.119726562500006, -32.248925781249966 ], [ -58.123046874999972, -32.321875 ], [ -58.201171875, -32.471679687499957 ], [ -58.219970703125, -32.563964843750014 ], [ -58.170996093749977, -32.959277343750003 ], [ -58.20078125, -33.014648437499915 ], [ -58.250390625, -33.078320312499997 ], [ -58.308886718749989, -33.082910156249966 ], [ -58.3759765625, -33.071875 ], [ -58.424462890624994, -33.111523437500011 ], [ -58.454833984374972, -33.285937500000017 ], [ -58.547216796874977, -33.663476562499937 ], [ -58.53056640624996, -33.753027343750063 ], [ -58.456591796874989, -33.898339843749994 ], [ -58.42949218749996, -33.990917968750026 ], [ -58.409033203124977, -34.06074218750004 ], [ -58.392480468749966, -34.192968750000063 ], [ -58.435498046874955, -34.252539062500034 ], [ -58.475244140624966, -34.262988281250031 ], [ -58.525488281249977, -34.296191406250045 ], [ -58.466210937499994, -34.457421875000037 ], [ -58.418945312499943, -34.531640625000051 ], [ -58.283349609374937, -34.68349609375008 ], [ -57.763574218750023, -34.894531249999915 ], [ -57.547851562500028, -35.018945312500037 ], [ -57.303662109374926, -35.188476562500014 ], [ -57.170654296875, -35.3625 ], [ -57.158886718750011, -35.505957031250034 ], [ -57.353906249999966, -35.7203125 ], [ -57.37548828125, -35.900292968749994 ], [ -57.33544921875, -36.026757812500009 ], [ -57.264990234374949, -36.14414062500002 ], [ -57.076171874999943, -36.296777343749952 ], [ -56.937158203124966, -36.352539062499943 ], [ -56.749462890625011, -36.346484375000031 ], [ -56.717382812500034, -36.389062499999923 ], [ -56.698095703125006, -36.426464843750082 ], [ -56.668261718749989, -36.735253906250009 ], [ -56.672021484374937, -36.85126953124994 ], [ -56.727148437499977, -36.957714843749955 ], [ -57.087695312499989, -37.446386718750034 ], [ -57.395751953124943, -37.744628906250043 ], [ -57.507275390624926, -37.909277343750006 ], [ -57.546972656250034, -38.085644531250054 ], [ -57.645605468749949, -38.16962890624994 ], [ -58.179199218749943, -38.435839843750074 ], [ -59.007226562499994, -38.673339843750057 ], [ -59.676269531249943, -38.796679687500045 ], [ -59.828320312500011, -38.838183593750074 ], [ -60.903955078124937, -38.973925781250017 ], [ -61.112207031250023, -38.992968749999989 ], [ -61.382861328124989, -38.980859375 ], [ -61.602539062499972, -38.998828125000017 ], [ -61.847900390624972, -38.961816406250037 ], [ -62.06689453125, -38.91914062500004 ], [ -62.18925781249996, -38.813281249999974 ], [ -62.334765624999932, -38.800097656250031 ], [ -62.374462890624955, -38.852929687500051 ], [ -62.303613281249994, -38.98808593750006 ], [ -62.338085937500011, -39.150585937500026 ], [ -62.295068359375023, -39.243261718749991 ], [ -62.209082031250006, -39.261816406250048 ], [ -62.126464843749972, -39.30976562500004 ], [ -62.053662109374955, -39.373828125000031 ], [ -62.179345703124994, -39.380468750000063 ], [ -62.130566406250011, -39.43154296874998 ], [ -62.076806640624966, -39.461523437500048 ], [ -62.082763671875028, -39.568359374999972 ], [ -62.131542968749926, -39.825390625000011 ], [ -62.253955078124989, -39.880468749999963 ], [ -62.28691406249996, -39.895312500000045 ], [ -62.323974609374972, -39.950683593750057 ], [ -62.401855468750028, -40.19658203125006 ], [ -62.427001953125, -40.355957031250014 ], [ -62.393603515624932, -40.458789062500003 ], [ -62.246337890624972, -40.674609375 ], [ -62.301855468749977, -40.814648437500026 ], [ -62.395019531249972, -40.890820312499997 ], [ -62.797998046874994, -41.047167968749974 ], [ -62.959033203124932, -41.109667968750088 ], [ -63.212841796874955, -41.152441406250006 ], [ -63.621777343749955, -41.159765625 ], [ -63.772998046874932, -41.15 ], [ -64.123193359374966, -41.007812500000028 ], [ -64.383447265624966, -40.922460937500048 ], [ -64.621484374999966, -40.854492187500057 ], [ -64.852978515624955, -40.813769531250031 ], [ -64.81987304687496, -40.793261718750017 ], [ -64.804394531250011, -40.756542968749997 ], [ -64.869482421875034, -40.735839843750043 ], [ -64.916894531250023, -40.731347656249937 ], [ -65.069433593750006, -40.805273437500077 ], [ -65.133398437499977, -40.88066406250006 ], [ -65.15185546875, -40.946972656250068 ], [ -65.154980468749926, -41.105664062500068 ], [ -65.127880859375011, -41.238769531249929 ], [ -65.018261718749983, -41.566894531249986 ], [ -65.007031249999983, -41.745117187500057 ], [ -65.059082031250028, -41.969921875000026 ], [ -64.98637695312496, -42.102050781249943 ], [ -64.898046875, -42.16181640625004 ], [ -64.69951171874996, -42.220800781249977 ], [ -64.622460937499994, -42.261035156250003 ], [ -64.537744140624966, -42.254589843750011 ], [ -64.511718749999972, -42.270214843749997 ], [ -64.52421875, -42.299218749999966 ], [ -64.574121093749994, -42.355957031250057 ], [ -64.570996093749983, -42.416015624999957 ], [ -64.420410156250028, -42.433789062500026 ], [ -64.264599609374983, -42.421679687500045 ], [ -64.10087890624996, -42.395117187499963 ], [ -64.062207031249983, -42.353417968749994 ], [ -64.061181640624937, -42.266113281249972 ], [ -64.252929687500028, -42.250781250000045 ], [ -64.228515625000028, -42.218261718749986 ], [ -64.083251953125, -42.182812500000054 ], [ -63.892871093749932, -42.12460937499992 ], [ -63.795556640624994, -42.113867187500034 ], [ -63.729492187499972, -42.152929687500006 ], [ -63.684765624999983, -42.188671875 ], [ -63.6298828125, -42.282714843750057 ], [ -63.595898437500011, -42.40654296875006 ], [ -63.594433593749983, -42.555566406249966 ], [ -63.617333984375023, -42.695800781250014 ], [ -63.644482421874955, -42.745703124999977 ], [ -63.692480468749977, -42.805273437500034 ], [ -64.034765624999977, -42.88125 ], [ -64.130664062499989, -42.861425781250006 ], [ -64.219921874999955, -42.755566406250026 ], [ -64.247949218749966, -42.646093749999935 ], [ -64.324267578124989, -42.572265624999986 ], [ -64.487841796874989, -42.513476562500088 ], [ -64.650488281250006, -42.531445312500026 ], [ -64.811962890624955, -42.633203125000051 ], [ -64.970703124999972, -42.666308593750045 ], [ -65.02690429687496, -42.758886718749991 ], [ -64.629199218750017, -42.908984375000017 ], [ -64.441552734374994, -42.950683593749986 ], [ -64.380371093749943, -42.949218750000043 ], [ -64.319140625000017, -42.968945312499983 ], [ -64.375683593749983, -43.024609374999955 ], [ -64.432226562500034, -43.059179687500063 ], [ -64.715234374999966, -43.135546875000074 ], [ -64.839941406249977, -43.188867187500023 ], [ -64.985546874999955, -43.293554687500034 ], [ -65.189746093749989, -43.522070312500048 ], [ -65.252343749999966, -43.571875 ], [ -65.283593750000023, -43.629980468750006 ], [ -65.304687499999972, -43.7875 ], [ -65.238574218749989, -44.048730468750051 ], [ -65.308398437500017, -44.158203124999972 ], [ -65.265527343749994, -44.279687500000023 ], [ -65.28984375, -44.360742187500023 ], [ -65.361279296874955, -44.477343749999974 ], [ -65.647607421875023, -44.661425781250074 ], [ -65.698339843749977, -44.796191406250088 ], [ -65.59912109375, -44.875585937500006 ], [ -65.605712890625, -44.94501953125004 ], [ -65.638769531250006, -45.007812500000043 ], [ -65.757714843749994, -45.007128906250074 ], [ -66.190136718749983, -44.964746093750051 ], [ -66.347753906250006, -45.033593749999966 ], [ -66.493603515624983, -45.117578125000023 ], [ -66.533447265625, -45.157812500000048 ], [ -66.585058593749949, -45.182910156250003 ], [ -66.882470703124966, -45.227636718750063 ], [ -66.94140625, -45.257324218750071 ], [ -67.257617187500017, -45.577246093750048 ], [ -67.393017578124983, -45.77558593750004 ], [ -67.556640625, -45.97011718749998 ], [ -67.599560546874955, -46.052539062500074 ], [ -67.60888671875, -46.166796875000074 ], [ -67.586083984374966, -46.269531250000043 ], [ -67.563378906249966, -46.345410156250054 ], [ -67.506445312500006, -46.442773437499994 ], [ -67.386621093750023, -46.553808593750048 ], [ -66.776855468749943, -47.005859374999957 ], [ -66.650390625000028, -47.0453125 ], [ -65.998535156250028, -47.09375 ], [ -65.853662109374994, -47.156738281250043 ], [ -65.769091796874989, -47.256738281249909 ], [ -65.738085937499989, -47.344921875000011 ], [ -65.775390625000028, -47.568359375000057 ], [ -65.814306640624977, -47.638183593749986 ], [ -65.886328124999977, -47.701562499999937 ], [ -66.04062, -47.783300781250063 ], [ -66.225244140625023, -47.826757812500034 ], [ -66.17236328125, -47.857617187500011 ], [ -66.097363281249983, -47.853222656249926 ], [ -65.934228515624966, -47.826757812500034 ], [ -65.863671875, -47.853222656249926 ], [ -65.81005859375, -47.941113281250068 ], [ -65.912158203125017, -47.97675781250004 ], [ -65.943408203124989, -48.019335937500017 ], [ -66.0171875, -48.084277343750003 ], [ -66.393359374999989, -48.342382812500006 ], [ -66.596289062500034, -48.41953125 ], [ -66.7828125, -48.522949218749943 ], [ -67.033105468750023, -48.62773437500006 ], [ -67.130957031249977, -48.687890625000058 ], [ -67.263330078125023, -48.814257812500045 ], [ -67.46630859375, -48.951757812500077 ], [ -67.684863281250017, -49.246679687500034 ], [ -67.693701171874949, -49.304003906250074 ], [ -67.661962890624977, -49.342187500000037 ], [ -67.78349609374996, -49.858886718750057 ], [ -67.825976562499989, -49.919628906250082 ], [ -67.913964843749966, -49.984472656250063 ], [ -68.145654296875023, -50.09140625 ], [ -68.257226562499994, -50.10458984375002 ], [ -68.404638671875006, -50.042675781250018 ], [ -68.487890625, -49.977929687500058 ], [ -68.569287109374983, -49.866992187500017 ], [ -68.667578125000034, -49.752539062500063 ], [ -68.672656249999989, -49.79345703125005 ], [ -68.63847656249996, -49.862988281250004 ], [ -68.661621093749972, -49.935742187500082 ], [ -68.912988281250023, -49.96875 ], [ -68.979589843750006, -50.00302734375002 ], [ -68.752685546874972, -49.987695312500009 ], [ -68.59794921874996, -50.009472656250004 ], [ -68.532568359374977, -50.036132812500014 ], [ -68.473730468749977, -50.09140625 ], [ -68.42187, -50.157910156250047 ], [ -68.465429687499977, -50.194726562499994 ], [ -68.58935546875, -50.225195312500077 ], [ -68.749853515625006, -50.281152343750016 ], [ -68.939453125, -50.382324218750021 ], [ -69.044775390624949, -50.499121093750013 ], [ -69.090185546874977, -50.58310546875007 ], [ -69.141406250000017, -50.752539062500041 ], [ -69.154980468749926, -50.864453125000011 ], [ -69.235156250000017, -50.950585937500065 ], [ -69.358593749999955, -51.028125 ], [ -69.351757812499983, -51.045800781250009 ], [ -69.267968749999966, -51.006152343750017 ], [ -69.201025390625006, -50.993652343750043 ], [ -69.143505859375011, -51.096972656250045 ], [ -69.06572265624996, -51.303515625000024 ], [ -69.02958984374996, -51.446484375000018 ], [ -69.035302734374994, -51.488964843750054 ], [ -69.058300781249955, -51.54716796875001 ], [ -69.218066406249989, -51.561230468750033 ], [ -69.360546874999983, -51.55947265625003 ], [ -69.465429687500034, -51.584472656250064 ], [ -69.409082031250023, -51.610253906249987 ], [ -69.313037109374989, -51.601074218750071 ], [ -69.180126953125011, -51.662304687500018 ], [ -69.03251953124996, -51.636230468750036 ], [ -68.965332031250028, -51.677148437500023 ], [ -68.916796874999989, -51.714648437500024 ], [ -68.690820312499966, -52.013085937499987 ], [ -68.493505859375006, -52.197558593750088 ], [ -68.39375, -52.30703125 ], [ -68.443359375, -52.356640625000075 ], [ -68.46098632812496, -52.290429687500001 ], [ -68.589794921874983, -52.27333984374998 ], [ -68.715185546874949, -52.25546875000007 ], [ -68.924560546874972, -52.208105468750013 ], [ -69.206201171874994, -52.136132812500009 ], [ -69.488427734375023, -52.136132812500009 ], [ -69.712597656249955, -52.075390625000068 ], [ -69.96025390624996, -52.008203125000058 ], [ -70.482861328125011, -52.002246093750088 ], [ -70.943164062499989, -51.998144531250048 ], [ -71.414746093749983, -51.993945312500081 ], [ -71.716601562500017, -51.991308593750077 ], [ -71.918652343749955, -51.989550781250074 ], [ -71.97109375, -51.964160156250053 ], [ -71.953466796875034, -51.880371093750036 ], [ -72.028417968750034, -51.818652343750074 ], [ -72.136962890625028, -51.744042968750065 ], [ -72.268994140625011, -51.691113281250026 ], [ -72.33452148437496, -51.620312500000082 ], [ -72.407666015625011, -51.540820312500053 ], [ -72.366406249999955, -51.470312500000077 ], [ -72.303222656249972, -51.298925781250063 ], [ -72.301855468749949, -51.223339843750033 ], [ -72.359179687499989, -51.170410156249993 ], [ -72.376806640625034, -51.095410156250082 ], [ -72.359179687499989, -51.06015625 ], [ -72.307373046875, -51.033398437500061 ], [ -72.276318359374983, -50.91025390625002 ], [ -72.300634765624977, -50.789550781250028 ], [ -72.340234374999966, -50.681835937500026 ], [ -72.392578124999972, -50.634277343750014 ], [ -72.460156249999955, -50.611718750000037 ], [ -72.50981445312496, -50.60751953125007 ], [ -72.620410156250017, -50.647656250000075 ], [ -72.803613281249937, -50.6376953125 ], [ -72.865917968749926, -50.653125 ], [ -72.95556640625, -50.696484375000075 ], [ -73.082373046874977, -50.760351562500034 ], [ -73.152929687499977, -50.738281250000064 ], [ -73.174511718750011, -50.670019531250013 ], [ -73.221630859374926, -50.610742187500016 ], [ -73.251611328124994, -50.55849609375003 ], [ -73.274169921874972, -50.472558593750023 ], [ -73.311718749999983, -50.361914062500041 ], [ -73.386621093749966, -50.231152343750047 ], [ -73.50126953124996, -50.12529296875006 ], [ -73.507714843749937, -50.030273437500064 ], [ -73.52890625, -49.910937500000088 ], [ -73.470410156249983, -49.79453125 ], [ -73.504541015625023, -49.69804687500006 ], [ -73.576269531249977, -49.582910156250051 ], [ -73.55419921875, -49.46386718750005 ], [ -73.483642578125028, -49.397656250000061 ], [ -73.461572265624966, -49.313867187500044 ], [ -73.13525390625, -49.300683593750023 ], [ -73.148876953124955, -49.187988281250064 ], [ -73.094580078124977, -49.096875 ], [ -73.033642578125011, -49.01435546875004 ], [ -72.981738281249989, -48.976757812500018 ], [ -72.865429687500011, -48.943945312499999 ], [ -72.728466796875011, -48.89628906250006 ], [ -72.651269531249994, -48.841601562500017 ], [ -72.614404296874937, -48.792871093750037 ], [ -72.591748046874955, -48.729687500000047 ], [ -72.5859375, -48.6625 ], [ -72.608398437499972, -48.519335937500088 ], [ -72.582861328125006, -48.475390625000017 ], [ -72.498144531249977, -48.417382812500009 ], [ -72.354736328124972, -48.365820312500077 ], [ -72.293017578125017, -48.22910156250002 ], [ -72.328320312500011, -48.110058593750026 ], [ -72.407910156249983, -48.015917968750031 ], [ -72.509082031249989, -47.973339843750054 ], [ -72.517919921875006, -47.876367187500023 ], [ -72.472216796875017, -47.784179687500071 ], [ -72.412597656249943, -47.685546875000043 ], [ -72.341503906249955, -47.572070312500017 ], [ -72.345947265624972, -47.492675781250014 ], [ -72.282910156250011, -47.446289062500057 ], [ -72.103417968750023, -47.342773437500028 ], [ -72.041699218749983, -47.241406249999983 ], [ -71.978515624999972, -47.213867187500057 ], [ -71.904980468750011, -47.201660156250057 ], [ -71.900537109374994, -47.144335937500003 ], [ -71.954248046875023, -47.0875 ], [ -71.962988281250006, -47.016015625000065 ], [ -71.956640624999977, -46.936816406250003 ], [ -71.940234374999989, -46.83125 ], [ -71.856445312499972, -46.791601562500006 ], [ -71.732714843749989, -46.705859374999946 ], [ -71.699658203125011, -46.651367187500028 ], [ -71.695214843749994, -46.578417968750088 ], [ -71.731298828124977, -46.427832031250048 ], [ -71.762109374999937, -46.319824218749986 ], [ -71.777636718750017, -46.27998046875004 ], [ -71.834130859374966, -46.20673828125004 ], [ -71.875683593749983, -46.160546875000051 ], [ -71.809277343749955, -46.102734375 ], [ -71.684472656249937, -46.041894531250037 ], [ -71.631542968749983, -45.953710937500006 ], [ -71.680078125000023, -45.878710937500003 ], [ -71.750634765625023, -45.839062499999926 ], [ -71.772656249999955, -45.724414062500017 ], [ -71.746191406250006, -45.578906250000031 ], [ -71.693310546874955, -45.534765625 ], [ -71.508105468749989, -45.512695312500043 ], [ -71.490429687499926, -45.43769531250004 ], [ -71.349316406249955, -45.331933593749994 ], [ -71.353759765624972, -45.230468749999929 ], [ -71.443457031249949, -45.168261718750045 ], [ -71.531298828124989, -45.067871093750014 ], [ -71.596289062500006, -44.979199218750068 ], [ -71.812353515624977, -44.930664062499957 ], [ -72.041699218749983, -44.904199218750065 ], [ -72.072509765624943, -44.820410156250048 ], [ -72.063720703125028, -44.77187 ], [ -71.957031249999972, -44.791503906250028 ], [ -71.7828125, -44.7744140625 ], [ -71.651660156250017, -44.770410156249994 ], [ -71.560400390624977, -44.76201171875006 ], [ -71.455175781250034, -44.74980468750006 ], [ -71.358154296875, -44.785156250000057 ], [ -71.261132812500023, -44.763085937499923 ], [ -71.221484374999932, -44.630761718749966 ], [ -71.15971679687496, -44.560253906250068 ], [ -71.150878906249943, -44.494042968749994 ], [ -71.212597656250011, -44.441210937500074 ], [ -71.32573242187496, -44.424902343749949 ], [ -71.820019531249926, -44.38310546874996 ], [ -71.835058593749977, -44.330175781250006 ], [ -71.830761718749983, -44.24140625000004 ], [ -71.812109375, -44.150781250000051 ], [ -71.812353515624977, -44.106054687500006 ], [ -71.7671875, -44.06669921875006 ], [ -71.716162109375006, -43.984472656250006 ], [ -71.680078125000023, -43.929589843749937 ], [ -71.715966796874966, -43.8583984375 ], [ -71.794726562500017, -43.75322265625006 ], [ -71.737402343749977, -43.704687499999949 ], [ -71.732763671875006, -43.646777343750045 ], [ -71.750634765625023, -43.59013671875006 ], [ -71.832421874999966, -43.527148437500017 ], [ -71.904980468750011, -43.440136718750054 ], [ -71.904980468750011, -43.347558593750023 ], [ -71.820214843749966, -43.322949218749983 ], [ -71.763867187499955, -43.294628906250068 ], [ -71.750634765625023, -43.237304687499943 ], [ -71.781494140625, -43.166796875000045 ], [ -71.898583984374966, -43.145312500000031 ], [ -72.054687499999972, -43.10195312499998 ], [ -72.102392578125006, -43.065625 ], [ -72.146435546875011, -42.990039062500017 ], [ -72.113623046874977, -42.776757812499909 ], [ -72.130029296874937, -42.648242187500017 ], [ -72.143701171874966, -42.5771484375 ], [ -72.105419921874983, -42.522460937499972 ], [ -72.053466796874972, -42.473242187500063 ], [ -72.078125, -42.358496093749963 ], [ -72.124609375, -42.298339843750043 ], [ -72.108203124999932, -42.251855468749909 ], [ -72.064404296874983, -42.205371093750031 ], [ -72.026123046875, -42.147949218750057 ], [ -71.993310546874966, -42.134277343750014 ], [ -71.944091796875, -42.167089843750048 ], [ -71.860791015624983, -42.147851562500037 ], [ -71.760937499999983, -42.101464843749994 ], [ -71.75, -42.046777343750051 ], [ -71.770019531249972, -41.968554687500003 ], [ -71.844482421875028, -41.771972656250014 ], [ -71.911279296874966, -41.650390624999943 ], [ -71.897607421875023, -41.606640625000082 ], [ -71.87114257812496, -41.560546875000014 ], [ -71.892187499999977, -41.39335937500006 ], [ -71.885595703124977, -41.292382812500009 ], [ -71.880712890624949, -40.994628906249929 ], [ -71.873046875, -40.89296875 ], [ -71.941357421874955, -40.789160156249991 ], [ -71.932128906249943, -40.691699218750031 ], [ -71.883789062499972, -40.620605468750014 ], [ -71.838525390624966, -40.524414062500057 ], [ -71.804638671875011, -40.439160156249997 ], [ -71.769140624999949, -40.400878906250014 ], [ -71.708984374999972, -40.381738281250023 ], [ -71.695312500000028, -40.33525390625006 ], [ -71.72265625, -40.299707031250009 ], [ -71.80058593749996, -40.244335937500011 ], [ -71.818310546874955, -40.176660156249909 ], [ -71.801953124999983, -40.124707031249983 ], [ -71.763671875, -40.094628906250065 ], [ -71.704394531250017, -40.094921874999955 ], [ -71.659765624999977, -40.020800781250031 ], [ -71.647119140624966, -39.929199218749943 ], [ -71.637890624999955, -39.886816406250006 ], [ -71.672070312499983, -39.833300781249946 ], [ -71.69682617187496, -39.707031250000057 ], [ -71.719921874999983, -39.63525390625 ], [ -71.692578124999983, -39.605175781250011 ], [ -71.654296875, -39.594238281249915 ], [ -71.587011718749977, -39.61113281250006 ], [ -71.539453124999966, -39.60244140624998 ], [ -71.53125, -39.564160156249997 ], [ -71.525781249999937, -39.523144531249997 ], [ -71.507763671875011, -39.495214843749991 ], [ -71.465380859374989, -39.402343750000071 ], [ -71.420019531249977, -39.287207031250063 ], [ -71.40937, -39.205957031250037 ], [ -71.42558593749996, -38.985644531250088 ], [ -71.401562499999955, -38.935058593749915 ], [ -71.353173828124937, -38.888867187499997 ], [ -71.285742187499977, -38.845410156250026 ], [ -71.197265624999972, -38.809375 ], [ -71.087109375000011, -38.757519531249983 ], [ -70.951611328124955, -38.738476562500011 ], [ -70.896923828124983, -38.681054687500037 ], [ -70.858642578125, -38.604492187500071 ], [ -70.84765625, -38.541601562500048 ], [ -70.899658203125028, -38.497851562500017 ], [ -70.967968749999983, -38.445898437499991 ], [ -71.000488281249943, -38.314843750000037 ], [ -71.018164062500006, -38.19394531249992 ], [ -71.028173828125006, -38.041210937500068 ], [ -71.09619140625, -37.909960937499974 ], [ -71.167578124999977, -37.762304687499991 ], [ -71.186718749999955, -37.631054687499997 ], [ -71.162841796875, -37.55917968749992 ], [ -71.13481445312496, -37.445117187500031 ], [ -71.164892578124949, -37.39326171875004 ], [ -71.200390625000011, -37.300292968750014 ], [ -71.163476562500023, -37.227441406250009 ], [ -71.118408203125, -37.114355468750063 ], [ -71.123828124999932, -37.056933593749918 ], [ -71.15937, -36.920214843750031 ], [ -71.192187500000017, -36.843652343750065 ], [ -71.15937, -36.761621093750051 ], [ -71.107421874999972, -36.68505859375 ], [ -71.066406249999972, -36.64404296875 ], [ -71.073242187500028, -36.578027343750051 ], [ -71.055517578124977, -36.523730468750003 ], [ -70.977929687499966, -36.487304687500043 ], [ -70.905126953124977, -36.419921874999986 ], [ -70.853173828124966, -36.41171875 ], [ -70.790283203125028, -36.41171875 ], [ -70.749267578125028, -36.392578124999929 ], [ -70.732861328124955, -36.340625 ], [ -70.721923828124943, -36.283203125000028 ], [ -70.62187, -36.211914062500071 ], [ -70.563378906249994, -36.146386718750037 ], [ -70.456738281249926, -36.132714843749923 ], [ -70.40478515625, -36.061718750000026 ], [ -70.403662109374949, -35.970507812499918 ], [ -70.415722656250011, -35.878515625 ], [ -70.38017578124996, -35.77187 ], [ -70.419726562499932, -35.609179687500017 ], [ -70.415722656250011, -35.523046875000063 ], [ -70.456738281249926, -35.451953125000045 ], [ -70.44853515624996, -35.375390625 ], [ -70.470410156249955, -35.326171875 ], [ -70.532324218749977, -35.307910156249932 ], [ -70.55517578125, -35.24687 ], [ -70.525097656250011, -35.216796875000014 ], [ -70.466601562499989, -35.193652343750003 ], [ -70.393164062500034, -35.146875 ], [ -70.338134765625028, -34.921777343750037 ], [ -70.312109374999949, -34.854980468750028 ], [ -70.286767578124937, -34.774511718749977 ], [ -70.289941406249966, -34.7328125 ], [ -70.254687499999989, -34.67265625 ], [ -70.210693359375, -34.58125 ], [ -70.141259765624966, -34.492871093750054 ], [ -70.101464843750023, -34.43203125 ], [ -70.06298828125, -34.35 ], [ -70.052050781249989, -34.30078125 ], [ -70.002832031249994, -34.27626953125008 ], [ -69.94633789062496, -34.269921875000023 ], [ -69.879785156249994, -34.254394531250057 ], [ -69.852441406250023, -34.224316406250054 ], [ -69.857373046874955, -34.18046875 ], [ -69.861523437499983, -34.083593750000077 ], [ -69.881494140624966, -33.929785156250006 ], [ -69.894335937500017, -33.73134765625008 ], [ -69.882568359375028, -33.600976562499994 ], [ -69.838769531249966, -33.469726562500071 ], [ -69.797753906249966, -33.398632812499983 ], [ -69.808691406249977, -33.343945312500026 ], [ -69.819628906249989, -33.283789062500034 ], [ -69.896191406249955, -33.2509765625 ], [ -69.96904296874996, -33.27939453125002 ], [ -70.019824218750017, -33.271484375000014 ], [ -70.084863281250023, -33.20175781250002 ], [ -70.10400390625, -33.127929687500071 ], [ -70.093066406250017, -33.026757812500065 ], [ -70.042138671875023, -32.963671875 ], [ -70.02197265625, -32.88457031250006 ], [ -70.052050781249989, -32.85996093750002 ], [ -70.116162109375011, -32.807421874999974 ], [ -70.176953124999955, -32.626074218749977 ], [ -70.169628906249983, -32.471679687500043 ], [ -70.22978515624996, -32.430664062499957 ], [ -70.2578125, -32.309960937500051 ], [ -70.320019531249955, -32.266699218749949 ], [ -70.344628906249994, -32.17646484375004 ], [ -70.36376953125, -32.083496093749929 ], [ -70.355566406250006, -32.04238281250008 ], [ -70.290917968749994, -32.031054687500074 ], [ -70.25439453125, -31.957714843750054 ], [ -70.281738281249972, -31.916601562500034 ], [ -70.330957031249966, -31.881054687500068 ], [ -70.393847656249989, -31.8837890625 ], [ -70.450146484375011, -31.841894531249991 ], [ -70.525634765625028, -31.666406250000037 ], [ -70.585205078125, -31.569433593750006 ], [ -70.566406249999972, -31.427929687499955 ], [ -70.5546875, -31.317382812499986 ], [ -70.529052734375, -31.222851562499997 ], [ -70.519580078124932, -31.148437500000028 ], [ -70.473095703124983, -31.112792968750057 ], [ -70.429394531249955, -31.129296875000037 ], [ -70.388378906249955, -31.121093749999972 ], [ -70.350585937499972, -31.060449218750051 ], [ -70.309082031249972, -31.022656250000068 ], [ -70.311816406249989, -30.99257812500008 ], [ -70.336425781250028, -30.959765625000045 ], [ -70.34814453125, -30.902343749999986 ], [ -70.319238281249994, -30.833984375 ], [ -70.269384765624949, -30.677246093750043 ], [ -70.193945312500034, -30.50468750000006 ], [ -70.161425781249989, -30.440234374999989 ], [ -70.169628906249983, -30.385546875000045 ], [ -70.153222656249994, -30.3609375 ], [ -70.102001953124955, -30.388281250000063 ], [ -69.95634765624996, -30.35820312500006 ], [ -69.907128906249966, -30.281640625 ], [ -69.888037109374977, -30.213281250000023 ], [ -69.84428710937496, -30.175 ], [ -69.863378906250006, -30.120312500000011 ], [ -69.923535156250011, -30.103906250000037 ], [ -69.959960937499972, -30.078320312499983 ], [ -69.945458984374966, -30.01640625000006 ], [ -69.92412109374996, -29.874023437499929 ], [ -69.927636718749966, -29.769140625000048 ], [ -69.982617187499983, -29.545410156250028 ], [ -70.026806640625011, -29.324023437500045 ], [ -69.995605468749943, -29.25 ], [ -69.900341796875011, -29.14882812499998 ], [ -69.827880859374972, -29.103222656249926 ], [ -69.81484375, -29.045507812500063 ], [ -69.743164062499943, -28.783886718750054 ], [ -69.73491210937496, -28.641113281249929 ], [ -69.687890624999966, -28.562011718750057 ], [ -69.656933593749983, -28.413574218750014 ], [ -69.527148437499989, -28.285644531249986 ], [ -69.488867187500006, -28.200878906250026 ], [ -69.436914062499994, -28.192675781250045 ], [ -69.409570312500023, -28.165332031249989 ], [ -69.340722656249937, -28.070800781249915 ], [ -69.251220703125, -27.973632812500014 ], [ -69.174414062499977, -27.924707031249994 ], [ -69.1552734375, -27.848144531250028 ], [ -69.118505859374977, -27.743554687500037 ], [ -69.042187499999955, -27.570019531250026 ], [ -68.999414062499966, -27.449023437500074 ], [ -68.941992187499977, -27.405175781250023 ], [ -68.875097656250034, -27.246679687500063 ], [ -68.846337890624937, -27.153710937499952 ], [ -68.769775390624972, -27.115429687499969 ], [ -68.709619140624966, -27.104492187500043 ], [ -68.652197265625006, -27.148339843749923 ], [ -68.592089843750017, -27.140039062500009 ], [ -68.537353515624972, -27.085351562500051 ], [ -68.405371093749977, -27.048144531250017 ], [ -68.34599609374996, -27.027929687500077 ], [ -68.318652343749989, -26.973242187500034 ], [ -68.318652343749989, -26.877539062499991 ], [ -68.37333984374996, -26.806445312500074 ], [ -68.485107421874972, -26.670312500000051 ], [ -68.581152343750006, -26.518359375 ], [ -68.591601562500017, -26.470410156250011 ], [ -68.592187499999937, -26.418066406250006 ], [ -68.575781249999977, -26.351953125000037 ], [ -68.529833984374932, -26.276953125000034 ], [ -68.414501953124983, -26.153710937500051 ], [ -68.4267578125, -26.065429687499929 ], [ -68.510839843749977, -25.741015624999918 ], [ -68.541894531249994, -25.651562500000068 ], [ -68.600292968750011, -25.485644531250017 ], [ -68.592089843750017, -25.420019531250063 ], [ -68.54082031249996, -25.236718750000023 ], [ -68.496337890624972, -25.162988281250009 ], [ -68.430712890624989, -25.149316406250065 ], [ -68.395214843749955, -25.124707031250026 ], [ -68.384228515624955, -25.091894531250006 ], [ -68.428027343749989, -25.050976562500026 ], [ -68.447119140624977, -24.99892578125008 ], [ -68.466308593749972, -24.92519531249998 ], [ -68.527050781250011, -24.899218750000017 ], [ -68.562011718750028, -24.837695312499918 ], [ -68.562011718750028, -24.747363281249989 ], [ -68.507275390624955, -24.629785156250009 ], [ -68.447119140624977, -24.596972656250074 ], [ -68.422558593749926, -24.545117187499997 ], [ -68.358105468749955, -24.497265625000011 ], [ -68.299511718750011, -24.460351562500037 ], [ -68.250292968750017, -24.391992187500065 ], [ -68.047363281249972, -24.308300781250068 ], [ -67.88623046875, -24.243359374999983 ], [ -67.571777343749972, -24.118945312500031 ], [ -67.356201171875028, -24.03378906249992 ], [ -67.335595703124994, -23.974804687499983 ], [ -67.319140624999932, -23.934667968749977 ], [ -67.219140625, -23.633984375 ], [ -67.089746093750023, -23.2451171875 ], [ -67.008789062499943, -23.00136718750008 ], [ -67.194873046874932, -22.821679687500065 ], [ -67.16191406249996, -22.773828125 ], [ -67.055419921874943, -22.650878906249915 ], [ -67.03354492187492, -22.552246093749972 ], [ -66.991113281249994, -22.509863281249963 ], [ -66.800292968750028, -22.409667968749972 ], [ -66.767480468749994, -22.343066406249989 ], [ -66.750634765624937, -22.269335937499989 ], [ -66.711718750000017, -22.216308593750014 ], [ -66.639013671874949, -22.205371093750003 ], [ -66.506982421874937, -22.158398437500026 ], [ -66.365185546875011, -22.113769531249915 ], [ -66.322460937500011, -22.053125 ], [ -66.282128906249966, -21.94746093750004 ], [ -66.24760742187496, -21.83046875 ], [ -66.220166015624955, -21.802539062500003 ], [ -66.17465820312492, -21.805664062500028 ], [ -66.098583984374983, -21.835058593749977 ], [ -66.05859375, -21.879492187499963 ], [ -65.860156249999989, -22.01972656249994 ], [ -65.771044921874932, -22.099609374999957 ] ] ] ] } },
{ "type": "Feature", "properties": { "count": "<100" }, "geometry": { "type": "MultiPolygon", "coordinates": [ [ [ [ 45.552343750000091, 40.616064453125119 ], [ 45.514355468750068, 40.59956054687504 ], [ 45.478808593749989, 40.606982421875045 ], [ 45.478808593749989, 40.648339843750023 ], [ 45.504492187500091, 40.664843750000102 ], [ 45.534179687500114, 40.664013671874926 ], [ 45.562304687500159, 40.649169921875114 ], [ 45.552343750000091, 40.616064453125119 ] ] ], [ [ [ 45.084765625000045, 41.195458984375023 ], [ 45.152343750000114, 41.175146484375063 ], [ 45.188574218750034, 41.147412109375097 ], [ 45.190234374999989, 41.126367187500051 ], [ 45.070703125000023, 41.100830078125114 ], [ 45.062597656250034, 41.088134765625 ], [ 45.070507812500068, 41.075585937500023 ], [ 45.106054687500091, 41.069335937500085 ], [ 45.273437500000114, 41.00625 ], [ 45.368945312499989, 41.0048828125 ], [ 45.419140625000011, 40.985693359375006 ], [ 45.444238281249966, 40.947998046875057 ], [ 45.524023437500091, 40.896728515625 ], [ 45.5875, 40.846923828124972 ], [ 45.591406250000034, 40.829736328124937 ], [ 45.579394531250159, 40.804492187500045 ], [ 45.401367187499943, 40.707128906250006 ], [ 45.37890625, 40.673583984375114 ], [ 45.376171875000068, 40.638085937500051 ], [ 45.454394531249989, 40.532373046875023 ], [ 45.569531250000182, 40.416845703125119 ], [ 45.735742187500136, 40.3291015625 ], [ 45.964648437500045, 40.233789062499937 ], [ 45.967578124999989, 40.1748046875 ], [ 45.93125, 40.104687499999926 ], [ 45.900097656250011, 40.057080078125097 ], [ 45.885937500000182, 40.024853515625011 ], [ 45.858105468750182, 40.011279296875074 ], [ 45.630175781250045, 40.014208984375074 ], [ 45.595996093750159, 40.002832031249966 ], [ 45.580957031250136, 39.989013671875085 ], [ 45.579785156250068, 39.977539062500057 ], [ 45.661816406250182, 39.956201171874966 ], [ 45.789648437500091, 39.881103515624943 ], [ 45.863183593749966, 39.808349609375057 ], [ 45.93994140625, 39.77656250000004 ], [ 46.02587890625, 39.71855468749996 ], [ 46.094824218750091, 39.664453125000051 ], [ 46.202050781250023, 39.594482421875085 ], [ 46.321679687500136, 39.617431640625057 ], [ 46.4814453125, 39.555175781250057 ], [ 46.488085937499989, 39.512841796874966 ], [ 46.478125, 39.475097656250085 ], [ 46.377636718750182, 39.43388671874996 ], [ 46.365136718750023, 39.416796875000045 ], [ 46.365234375000114, 39.402490234375051 ], [ 46.378417968749943, 39.382275390624926 ], [ 46.437304687500159, 39.34853515625008 ], [ 46.506640625000159, 39.298535156250011 ], [ 46.584765625000159, 39.223681640625045 ], [ 46.550000000000182, 39.201416015624943 ], [ 46.477148437500091, 39.198193359375097 ], [ 46.420312500000136, 39.207373046875091 ], [ 46.400292968749966, 39.192187500000017 ], [ 46.401464843750034, 39.167675781250097 ], [ 46.475390624999989, 39.110888671875074 ], [ 46.489843750000091, 39.069433593750063 ], [ 46.486718750000023, 38.997460937500051 ], [ 46.49062, 38.90668945312504 ], [ 46.317773437500136, 38.912646484375074 ], [ 46.170117187500182, 38.869042968749994 ], [ 46.114453125000182, 38.877783203125091 ], [ 46.077441406249989, 38.954882812499989 ], [ 46.0458984375, 39.017529296874955 ], [ 45.951855468750182, 39.178125 ], [ 45.977441406249966, 39.243896484375057 ], [ 45.925, 39.281933593750097 ], [ 45.798632812500159, 39.350195312500063 ], [ 45.766308593750068, 39.378466796875045 ], [ 45.784179687499943, 39.417236328124943 ], [ 45.796484375000091, 39.488134765625091 ], [ 45.784472656249989, 39.545605468749983 ], [ 45.750488281250114, 39.56293945312504 ], [ 45.687402343750136, 39.564062500000091 ], [ 45.610742187499966, 39.549804687500028 ], [ 45.456835937500159, 39.494482421875063 ], [ 45.349902343750045, 39.529882812499977 ], [ 45.288281250000182, 39.565576171874966 ], [ 45.252539062500091, 39.595458984375114 ], [ 45.172558593750068, 39.570605468750017 ], [ 45.152832031250114, 39.58266601562508 ], [ 45.148632812500068, 39.656591796874949 ], [ 45.124609375000034, 39.69633789062496 ], [ 45.076464843749989, 39.742822265625023 ], [ 45.031640625000136, 39.765136718749943 ], [ 44.867187500000114, 39.71914062500008 ], [ 44.768261718750011, 39.70351562500008 ], [ 44.733789062500023, 39.746484374999966 ], [ 44.560449218750136, 39.887597656249937 ], [ 44.399609375000068, 39.995751953124937 ], [ 44.289257812500068, 40.040380859374977 ], [ 44.178027343750045, 40.035742187500006 ], [ 44.005371093750114, 40.014111328124955 ], [ 43.941992187500091, 40.023144531249926 ], [ 43.791699218750011, 40.070263671875011 ], [ 43.666210937500011, 40.126367187499994 ], [ 43.683300781250068, 40.149658203124943 ], [ 43.709863281250136, 40.16650390625 ], [ 43.67812, 40.239306640625102 ], [ 43.6083984375, 40.35659179687508 ], [ 43.615820312500091, 40.393310546875028 ], [ 43.593750000000114, 40.444042968750068 ], [ 43.569335937500114, 40.482373046874955 ], [ 43.667871093750023, 40.574072265625091 ], [ 43.712890624999943, 40.647753906249989 ], [ 43.72265625, 40.71953125 ], [ 43.696484375000182, 40.794140625000068 ], [ 43.631640624999989, 40.929003906250102 ], [ 43.591699218750136, 40.968212890625097 ], [ 43.517480468750136, 41.004833984375097 ], [ 43.455273437500068, 41.064697265625028 ], [ 43.439453125000114, 41.10712890625004 ], [ 43.491992187500045, 41.115527343749989 ], [ 43.64501953125, 41.11665039062504 ], [ 43.793164062500068, 41.131103515625057 ], [ 43.909179687500057, 41.15898437499996 ], [ 44.077246093750034, 41.182519531250051 ], [ 44.146484375000114, 41.203369140625028 ], [ 44.227343750000159, 41.213330078125011 ], [ 44.473046875000023, 41.191015625000091 ], [ 44.564843750000136, 41.20820312500004 ], [ 44.841406250000091, 41.211376953125068 ], [ 44.848535156250136, 41.220166015624983 ], [ 44.810937500000023, 41.248583984375102 ], [ 44.811328124999989, 41.25937 ], [ 44.975878906250045, 41.277490234375023 ], [ 45.001367187499966, 41.290966796875011 ], [ 45.022949218749943, 41.245703124999949 ], [ 45.084765625000045, 41.195458984375023 ] ], [ [ 44.969042968750159, 41.027246093749937 ], [ 45.002050781250034, 41.015820312499926 ], [ 45.023632812500182, 41.027246093749937 ], [ 45.028710937500136, 41.053857421875023 ], [ 45.021093750000034, 41.077978515624977 ], [ 44.994335937500182, 41.085595703125023 ], [ 44.961425781250114, 41.079248046874966 ], [ 44.958886718750136, 41.052636718749966 ], [ 44.969042968750159, 41.027246093749937 ] ] ] ] } },
{ "type": "Feature", "properties": { "count": "nan" }, "geometry": { "type": "Polygon", "coordinates": [ [ [ -170.72626953125004, -14.351171875000034 ], [ -170.769238281250011, -14.359765625 ], [ -170.820507812499955, -14.312109375 ], [ -170.720849609374994, -14.275976562499991 ], [ -170.68916015625004, -14.257421875000034 ], [ -170.568115234374972, -14.266796875 ], [ -170.640478515624977, -14.282226562500028 ], [ -170.72626953125004, -14.351171875000034 ] ] ] } },
{ "type": "Feature", "properties": { "count": "nan" }, "geometry": { "type": "MultiPolygon", "coordinates": [ [ [ [ -61.716064453125028, 17.037011718750051 ], [ -61.748144531249977, 16.997167968750006 ], [ -61.85966796874996, 17.013330078125023 ], [ -61.882031249999983, 17.063134765625051 ], [ -61.887109374999966, 17.098144531249972 ], [ -61.817285156249937, 17.168945312500114 ], [ -61.738574218749989, 17.138476562500017 ], [ -61.708203125000011, 17.105078125000063 ], [ -61.686035156250028, 17.098437500000131 ], [ -61.686474609374955, 17.069824218750057 ], [ -61.694970703124994, 17.048925781250063 ], [ -61.716064453125028, 17.037011718750051 ] ] ], [ [ [ -61.74711914062496, 17.574951171874943 ], [ -61.76201171874996, 17.548681640625091 ], [ -61.843798828125017, 17.596142578125097 ], [ -61.86875, 17.68544921875008 ], [ -61.866162109374955, 17.704296875000011 ], [ -61.852441406249994, 17.714062499999955 ], [ -61.819921875000034, 17.696875 ], [ -61.776757812499937, 17.690478515625131 ], [ -61.749609375, 17.661328124999955 ], [ -61.74711914062496, 17.574951171874943 ] ] ] ] } },
{ "type": "Feature", "properties": { "count": "1000-5000" }, "geometry": { "type": "Polygon", "coordinates": [ [ [ 123.594531249999989, -12.42568359374998 ], [ 123.59521484375, -12.435937500000037 ], [ 123.57314453125008, -12.434179687500034 ], [ 123.572460937500011, -12.423925781249977 ], [ 123.594531249999989, -12.42568359374998 ] ] ] } },
{ "type": "Feature", "properties": { "count": "1000-5000" }, "geometry": { "type": "MultiPolygon", "coordinates": [ [ [ [ 158.878808593750136, -54.709765625000031 ], [ 158.845214843750114, -54.749218750000075 ], [ 158.835937500000114, -54.704003906250016 ], [ 158.896972656250114, -54.506054687500011 ], [ 158.958886718750023, -54.472363281250075 ], [ 158.945605468750159, -54.575 ], [ 158.878808593750136, -54.709765625000031 ] ] ], [ [ [ 147.356054687500091, -43.396972656250043 ], [ 147.308886718750159, -43.500781249999974 ], [ 147.231445312500114, -43.483105468749926 ], [ 147.153808593750114, -43.500195312500026 ], [ 147.104980468750114, -43.43115234375 ], [ 147.104687500000011, -43.412890625 ], [ 147.163085937500114, -43.430273437499991 ], [ 147.184667968750091, -43.407812500000034 ], [ 147.198437500000011, -43.379199218750074 ], [ 147.219726562500114, -43.371386718750074 ], [ 147.233984375000091, -43.33046875 ], [ 147.283886718750011, -43.278906250000063 ], [ 147.312500000000114, -43.280273437499986 ], [ 147.342480468750182, -43.34628906250002 ], [ 147.356054687500091, -43.396972656250043 ] ] ], [ [ [ 147.434570312500114, -43.240722656249929 ], [ 147.371875, -43.240820312499949 ], [ 147.348828125000011, -43.232421875000014 ], [ 147.337597656250068, -43.183300781249955 ], [ 147.296093750000011, -43.16171875 ], [ 147.319140625000045, -43.145312500000031 ], [ 147.327343750000182, -43.114648437499994 ], [ 147.3525390625, -43.080273437499926 ], [ 147.397265625000159, -43.11826171875002 ], [ 147.434570312500114, -43.240722656249929 ] ] ], [ [ [ 148.104296875000045, -42.710449218750071 ], [ 148.048144531250045, -42.719238281249915 ], [ 148.029687500000023, -42.714843749999986 ], [ 148.030859375000091, -42.663378906250074 ], [ 148.022753906250045, -42.640429687500017 ], [ 148.072558593750045, -42.59316406249998 ], [ 148.142773437500068, -42.615917968749997 ], [ 148.169531250000091, -42.651757812500023 ], [ 148.1005859375, -42.680566406250023 ], [ 148.104296875000045, -42.710449218750071 ] ] ], [ [ [ 145.042968750000114, -40.78671875000002 ], [ 145.15869140625, -40.79062 ], [ 145.224316406250011, -40.765136718750071 ], [ 145.283007812499989, -40.76992187499998 ], [ 145.349414062500045, -40.826367187500011 ], [ 145.429394531250068, -40.858203125000017 ], [ 145.485156250000159, -40.852343750000074 ], [ 145.533496093750045, -40.863964843749955 ], [ 145.576464843749989, -40.90410156249996 ], [ 145.686035156250114, -40.939062499999977 ], [ 145.733789062499966, -40.962011718750034 ], [ 145.775390625000114, -40.997167968749991 ], [ 145.821484375000182, -41.024609375 ], [ 146.111132812500045, -41.118066406250023 ], [ 146.317480468750091, -41.163476562500037 ], [ 146.574414062500182, -41.142382812500003 ], [ 146.650585937500182, -41.1162109375 ], [ 146.723437499999989, -41.078027343750037 ], [ 146.786035156250136, -41.113671875000023 ], [ 146.84814453125, -41.168066406249991 ], [ 146.836035156250205, -41.109375 ], [ 146.856640625000011, -41.058300781250011 ], [ 146.919433593749943, -41.017773437500026 ], [ 146.989843750000091, -40.992382812499997 ], [ 147.105761718750159, -40.99423828125002 ], [ 147.218847656250205, -40.983398437500028 ], [ 147.268945312500023, -40.959765624999932 ], [ 147.320507812500011, -40.956445312499966 ], [ 147.387695312499943, -40.985546875000026 ], [ 147.454785156250011, -41.00166015624994 ], [ 147.500781249999989, -40.964160156250017 ], [ 147.579296875000182, -40.875585937500006 ], [ 147.621679687500205, -40.844726562499943 ], [ 147.817675781250159, -40.871679687500006 ], [ 147.872949218750136, -40.872558593749929 ], [ 147.968750000000114, -40.779589843750074 ], [ 148.032812500000205, -40.780957031249997 ], [ 148.215234374999966, -40.854882812500051 ], [ 148.292871093749966, -40.947070312500003 ], [ 148.285449218750159, -41.115332031250006 ], [ 148.291601562500091, -41.174609375 ], [ 148.30625, -41.233105468750011 ], [ 148.312207031250011, -41.349707031250048 ], [ 148.289843750000159, -41.465039062500011 ], [ 148.286914062499989, -41.554980468750045 ], [ 148.296582031250011, -41.646191406250054 ], [ 148.28759765625, -41.815722656250045 ], [ 148.315722656250045, -41.927734374999957 ], [ 148.301660156250023, -42.004199218750074 ], [ 148.301464843750068, -42.03994140624998 ], [ 148.328027343750136, -42.073730468750028 ], [ 148.3408203125, -42.111132812500017 ], [ 148.331054687499943, -42.159179687500028 ], [ 148.342578125000159, -42.215332031249929 ], [ 148.331250000000182, -42.261621093750023 ], [ 148.290332031249989, -42.254980468750006 ], [ 148.276953125000205, -42.219433593750054 ], [ 148.284570312499966, -42.1734375 ], [ 148.277148437500159, -42.136425781250011 ], [ 148.255761718749966, -42.102636718750063 ], [ 148.183105468750114, -42.06474609375006 ], [ 148.204394531250159, -42.041992187500043 ], [ 148.241601562500023, -42.02187 ], [ 148.213671874999989, -41.970019531250045 ], [ 148.167187500000068, -42.012304687500034 ], [ 148.141210937500091, -42.069824218750028 ], [ 148.15625, -42.08828125 ], [ 148.127539062500034, -42.103710937499926 ], [ 148.066601562500182, -42.1703125 ], [ 148.022753906250045, -42.25947265625004 ], [ 148.004882812500114, -42.34511718749998 ], [ 148.009375, -42.4359375 ], [ 147.973535156250136, -42.505859375000043 ], [ 147.924414062500034, -42.572460937500026 ], [ 147.912109374999943, -42.658496093749974 ], [ 147.915039062500114, -42.816406249999986 ], [ 147.957714843750182, -42.960449218750028 ], [ 147.980859375000023, -43.157031249999932 ], [ 147.945410156250091, -43.181835937500011 ], [ 147.838574218750182, -43.195117187500045 ], [ 147.785839843750182, -43.220019531249974 ], [ 147.698925781250011, -43.122558593750014 ], [ 147.647949218749943, -43.02060546875002 ], [ 147.687304687500159, -42.97988281249998 ], [ 147.773925781249943, -43.003417968750071 ], [ 147.800390625000205, -42.98027343750006 ], [ 147.807421875000045, -42.954101562500057 ], [ 147.8, -42.928125 ], [ 147.693457031250091, -42.871972656250023 ], [ 147.573828125000034, -42.845703125 ], [ 147.535839843750011, -42.878027343749935 ], [ 147.549023437500068, -42.974511718750051 ], [ 147.536718750000205, -42.996484374999909 ], [ 147.452343750000182, -43.033398437499969 ], [ 147.408007812499989, -42.89384765624996 ], [ 147.297949218750034, -42.790917968749952 ], [ 147.301953125000182, -42.840527343750011 ], [ 147.34765625, -42.926562500000045 ], [ 147.342675781250136, -42.964453125000034 ], [ 147.325000000000159, -43.013476562500074 ], [ 147.280761718750114, -43.031738281249986 ], [ 147.259765625000114, -43.07109375 ], [ 147.259765625000114, -43.12646484375 ], [ 147.245019531250136, -43.21591796875002 ], [ 147.1728515625, -43.255859374999986 ], [ 146.996972656250136, -43.156347656250048 ], [ 146.984863281249943, -43.189843750000037 ], [ 146.9875, -43.21875 ], [ 147.077343750000068, -43.275878906249986 ], [ 147.035937500000159, -43.319042968750068 ], [ 147.004687499999989, -43.369628906250071 ], [ 146.954687500000205, -43.502441406249957 ], [ 146.873925781250023, -43.6125 ], [ 146.834277343749989, -43.619335937499969 ], [ 146.699218750000114, -43.60195312499998 ], [ 146.548535156250068, -43.50888671875002 ], [ 146.413183593750205, -43.519531250000057 ], [ 146.186718750000182, -43.512792968749935 ], [ 146.043164062500068, -43.547167968750003 ], [ 146.013085937500136, -43.444824218749943 ], [ 145.981738281250159, -43.408398437499983 ], [ 145.994433593750159, -43.376074218750048 ], [ 146.108789062500023, -43.354394531249994 ], [ 146.226367187500159, -43.355273437500074 ], [ 146.208007812499943, -43.316210937500031 ], [ 146.176464843750011, -43.301757812499929 ], [ 146.125097656250034, -43.311230468750082 ], [ 145.975292968750182, -43.27714843750006 ], [ 145.873242187500182, -43.292382812500051 ], [ 145.802734375000114, -43.244042968750065 ], [ 145.681542968750023, -43.075976562500017 ], [ 145.609960937500091, -42.998242187500082 ], [ 145.567382812500114, -42.96796875000004 ], [ 145.517578125, -42.951367187499955 ], [ 145.487597656249989, -42.926660156250065 ], [ 145.268164062500091, -42.54433593749998 ], [ 145.237109375000159, -42.455566406250014 ], [ 145.198828125000091, -42.230859375000065 ], [ 145.372949218750023, -42.338476562500048 ], [ 145.434863281250045, -42.40654296875006 ], [ 145.46826171875, -42.492871093749983 ], [ 145.527246093750023, -42.388183593749972 ], [ 145.5166015625, -42.354492187500028 ], [ 145.360351562500114, -42.227539062499929 ], [ 145.339648437500159, -42.19072265625006 ], [ 145.331054687500114, -42.147070312500048 ], [ 145.294433593750114, -42.191015624999949 ], [ 145.234863281249943, -42.196972656249997 ], [ 145.258984375000182, -42.107324218749952 ], [ 145.238183593750023, -42.01962890625002 ], [ 145.055371093750182, -41.826757812499991 ], [ 144.915527343750114, -41.644042968750071 ], [ 144.777929687500205, -41.418847656250023 ], [ 144.766113281250114, -41.390039062500009 ], [ 144.764355468750011, -41.341503906250068 ], [ 144.697753906249943, -41.190722656250088 ], [ 144.662402343750045, -41.078906250000045 ], [ 144.646093750000091, -40.980859374999966 ], [ 144.709667968750182, -40.78291015625004 ], [ 144.718554687499989, -40.67226562499998 ], [ 144.818554687500068, -40.7216796875 ], [ 145.042968750000114, -40.78671875000002 ] ] ], [ [ [ 148.236914062500034, -40.515136718749943 ], [ 148.187792968750159, -40.592578125000088 ], [ 148.126953125000114, -40.543945312500028 ], [ 148.117285156250205, -40.521484374999986 ], [ 148.193164062499989, -40.50312 ], [ 148.218359375000091, -40.505078125000026 ], [ 148.236914062500034, -40.515136718749943 ] ] ], [ [ [ 144.784375, -40.506738281250009 ], [ 144.748046875, -40.589453125000063 ], [ 144.710156250000182, -40.485253906250065 ], [ 144.751171875000182, -40.470214843750028 ], [ 144.783398437500182, -40.434863281249932 ], [ 144.790820312499989, -40.44033203124998 ], [ 144.784375, -40.506738281250009 ] ] ], [ [ [ 148.326269531250034, -40.30693359375006 ], [ 148.420703124999989, -40.3671875 ], [ 148.474218750000091, -40.432421875000045 ], [ 148.404003906250068, -40.486523437500054 ], [ 148.352734375000182, -40.497265625000026 ], [ 148.319433593750091, -40.434570312500043 ], [ 148.214062500000182, -40.457519531249929 ], [ 148.102539062500114, -40.451660156250057 ], [ 148.020117187500205, -40.40419921874998 ], [ 148.010449218750182, -40.380566406250054 ], [ 148.058789062500182, -40.356835937500023 ], [ 148.198144531250136, -40.357910156250057 ], [ 148.326269531250034, -40.30693359375006 ] ] ], [ [ [ 148.000390624999966, -39.75761718750006 ], [ 148.177929687500011, -39.938476562500057 ], [ 148.270019531249943, -39.966699218750023 ], [ 148.297363281250114, -39.985742187499994 ], [ 148.289843750000159, -40.065429687499986 ], [ 148.250781250000045, -40.099511718749994 ], [ 148.323242187499943, -40.144433593749994 ], [ 148.313574218750205, -40.173535156249983 ], [ 148.299414062500091, -40.17246093750002 ], [ 148.210351562500136, -40.23369140625006 ], [ 148.105664062500011, -40.262109374999909 ], [ 148.073632812499966, -40.240820312500006 ], [ 148.04687, -40.21279296874998 ], [ 148.024804687499966, -40.17197265625002 ], [ 147.890527343749966, -40.014550781249923 ], [ 147.905957031250011, -39.971386718750011 ], [ 147.876269531250045, -39.905468750000082 ], [ 147.812304687500159, -39.910449218750031 ], [ 147.767187500000205, -39.870312500000026 ], [ 147.839160156249989, -39.831542968749943 ], [ 147.933007812500136, -39.725976562500009 ], [ 148.000390624999966, -39.75761718750006 ] ] ], [ [ [ 143.927929687500068, -40.116113281250009 ], [ 143.898730468750159, -40.120214843750034 ], [ 143.875781249999989, -40.063964843750043 ], [ 143.887597656250023, -39.983593750000011 ], [ 143.838574218750068, -39.90410156250006 ], [ 143.865234375, -39.824218750000043 ], [ 143.861816406250114, -39.737988281250068 ], [ 143.879394531250114, -39.7 ], [ 143.939355468749966, -39.658105468750037 ], [ 143.948828125000034, -39.583691406250068 ], [ 144.000781250000159, -39.580175781250063 ], [ 144.091308593749943, -39.638085937499966 ], [ 144.120898437500045, -39.785253906250006 ], [ 144.106054687500205, -39.874023437500071 ], [ 144.141015625000136, -39.953808593749983 ], [ 144.111914062500034, -40.022070312500034 ], [ 144.035058593750136, -40.078222656250006 ], [ 143.927929687500068, -40.116113281250009 ] ] ], [ [ [ 145.314453125000114, -38.490820312500006 ], [ 145.349218750000091, -38.538183593750063 ], [ 145.355078125000205, -38.55703125 ], [ 145.270898437500023, -38.519726562500026 ], [ 145.128417968750114, -38.527636718750045 ], [ 145.217773437500114, -38.45859375 ], [ 145.287890624999989, -38.472167968750014 ], [ 145.314453125000114, -38.490820312500006 ] ] ], [ [ [ 145.486523437500068, -38.354882812500023 ], [ 145.335839843750023, -38.420996093749991 ], [ 145.280273437499943, -38.390625 ], [ 145.285839843750011, -38.34101562500004 ], [ 145.295312500000023, -38.318945312500063 ], [ 145.426562499999989, -38.314160156250068 ], [ 145.486523437500068, -38.354882812500023 ] ] ], [ [ [ 137.596484375000159, -35.738671874999937 ], [ 137.835937500000114, -35.762109375 ], [ 137.928906250000011, -35.726074218750028 ], [ 138.046582031250011, -35.755175781250003 ], [ 138.123437500000136, -35.85234375 ], [ 138.066503906250091, -35.900585937500054 ], [ 138.011914062500182, -35.907617187500065 ], [ 137.835546875000205, -35.867773437499949 ], [ 137.670898437499943, -35.897949218750057 ], [ 137.622265625000182, -35.938085937500063 ], [ 137.590234375000136, -36.027148437499989 ], [ 137.448437500000011, -36.07480468750002 ], [ 137.382226562500136, -36.020898437500051 ], [ 137.209570312500205, -35.982421875000028 ], [ 137.147753906250159, -36.039062500000028 ], [ 137.025878906250114, -36.023925781250043 ], [ 136.912695312500034, -36.04667968750006 ], [ 136.755078125000182, -36.033105468750051 ], [ 136.589257812500136, -35.935351562500031 ], [ 136.540625, -35.890136718750057 ], [ 136.579101562500114, -35.808691406249991 ], [ 136.638671875, -35.748828125000045 ], [ 137.091796875000114, -35.663867187499974 ], [ 137.334082031250091, -35.592480468749997 ], [ 137.530468750000011, -35.605078125000077 ], [ 137.584960937499943, -35.620214843749963 ], [ 137.635449218750011, -35.656445312500054 ], [ 137.598144531249943, -35.722265625000048 ], [ 137.596484375000159, -35.738671874999937 ] ] ], [ [ [ 153.538769531250068, -27.436425781249994 ], [ 153.452734375000205, -27.711718749999946 ], [ 153.426562500000045, -27.706445312499937 ], [ 153.395800781250159, -27.665039062500028 ], [ 153.400878906250114, -27.50566406250006 ], [ 153.435449218749966, -27.405371093750063 ], [ 153.52187, -27.422460937499991 ], [ 153.538769531250068, -27.436425781249994 ] ] ], [ [ [ 153.442480468750091, -27.316015624999977 ], [ 153.420898437500114, -27.330957031249994 ], [ 153.376562500000034, -27.235351562500057 ], [ 153.365039062499989, -27.138867187500026 ], [ 153.379882812500114, -27.04941406250002 ], [ 153.432324218750068, -27.029882812499949 ], [ 153.466796874999943, -27.038085937500014 ], [ 153.426367187500091, -27.201464843749989 ], [ 153.442480468750091, -27.316015624999977 ] ] ], [ [ [ 113.183007812500136, -26.053125 ], [ 113.156445312500011, -26.094531249999989 ], [ 112.964257812500136, -25.783105468749966 ], [ 112.908203125, -25.569824218750028 ], [ 112.947070312499989, -25.531542968750045 ], [ 112.982421875000114, -25.520214843750054 ], [ 113.096289062500205, -25.815039062500077 ], [ 113.131542968750011, -25.882617187499989 ], [ 113.1318359375, -25.951953125000074 ], [ 113.148339843749966, -25.973828125 ], [ 113.183007812500136, -26.053125 ] ] ], [ [ [ 153.077441406250045, -25.750781250000031 ], [ 153.051953125000182, -25.778320312500057 ], [ 153.006933593750091, -25.728906249999937 ], [ 152.976660156250205, -25.551367187500006 ], [ 152.999023437499943, -25.4484375 ], [ 153.051562499999989, -25.354296875 ], [ 153.060742187500011, -25.302246093750057 ], [ 153.038085937500114, -25.193164062500031 ], [ 153.189257812499989, -25.070507812499997 ], [ 153.2275390625, -25.005761718750051 ], [ 153.241992187499989, -24.922558593750054 ], [ 153.186328125000045, -24.832617187499949 ], [ 153.14375, -24.814843750000051 ], [ 153.180957031249989, -24.76484375 ], [ 153.223144531249943, -24.739550781249989 ], [ 153.256933593750205, -24.728906250000037 ], [ 153.282128906250023, -24.738281249999915 ], [ 153.297949218750205, -24.915234375000082 ], [ 153.359277343749966, -24.977734375000026 ], [ 153.350195312500205, -25.063085937500006 ], [ 153.141406249999989, -25.512792968749963 ], [ 153.083789062499989, -25.68251953125008 ], [ 153.077441406250045, -25.750781250000031 ] ] ], [ [ [ 151.146582031250034, -23.490820312500048 ], [ 151.180761718750091, -23.516210937499991 ], [ 151.212011718750034, -23.513085937500065 ], [ 151.240136718750023, -23.529687500000065 ], [ 151.228808593749989, -23.59492187500004 ], [ 151.274316406250136, -23.66845703125 ], [ 151.295800781249966, -23.7203125 ], [ 151.261523437499989, -23.762304687500034 ], [ 151.23828125, -23.775781249999937 ], [ 151.184179687500091, -23.740722656250071 ], [ 151.033300781250034, -23.530175781249994 ], [ 151.059960937499966, -23.46054687500002 ], [ 151.146582031250034, -23.490820312500048 ] ] ], [ [ [ 150.516699218750091, -22.322558593749989 ], [ 150.488476562500182, -22.324707031250071 ], [ 150.462402343750114, -22.307714843749991 ], [ 150.484667968750045, -22.267871093750045 ], [ 150.488476562500182, -22.210742187500031 ], [ 150.521484375, -22.22832031250006 ], [ 150.548828124999943, -22.306933593750003 ], [ 150.516699218750091, -22.322558593749989 ] ] ], [ [ [ 149.928320312500205, -22.193066406250082 ], [ 149.893652343750034, -22.223242187500006 ], [ 149.869531250000136, -22.150390624999915 ], [ 149.875390624999966, -22.074023437499989 ], [ 149.912304687500011, -22.048730468750065 ], [ 149.927929687500011, -22.149316406250051 ], [ 149.928320312500205, -22.193066406250082 ] ] ], [ [ [ 115.446191406250136, -20.78779296875004 ], [ 115.388085937500023, -20.866015624999989 ], [ 115.318066406250068, -20.850585937500043 ], [ 115.30859375, -20.81113281249992 ], [ 115.354296875000159, -20.746289062500026 ], [ 115.4345703125, -20.667968750000057 ], [ 115.457617187500034, -20.716308593750043 ], [ 115.446191406250136, -20.78779296875004 ] ] ], [ [ [ 149.04375, -20.291503906249929 ], [ 149.019921875000136, -20.302539062500045 ], [ 148.987402343750091, -20.301757812500057 ], [ 148.938867187500136, -20.283691406250014 ], [ 148.981054687500205, -20.153515625000054 ], [ 149.00439453125, -20.221484375000045 ], [ 149.045312499999966, -20.277539062499926 ], [ 149.04375, -20.291503906249929 ] ] ], [ [ [ 148.935546875, -20.149902343750028 ], [ 148.913476562500136, -20.154296875000043 ], [ 148.886914062500011, -20.143554687499986 ], [ 148.906445312500011, -20.101953125000037 ], [ 148.931640625000114, -20.068945312500063 ], [ 148.967871093750205, -20.044335937500023 ], [ 148.95625, -20.134667968749952 ], [ 148.935546875, -20.149902343750028 ] ] ], [ [ [ 146.2783203125, -18.23125 ], [ 146.298828125, -18.32607421875008 ], [ 146.341992187500182, -18.400097656250068 ], [ 146.327050781249966, -18.448632812500009 ], [ 146.298828125, -18.48476562500008 ], [ 146.235644531249989, -18.45078125 ], [ 146.191308593750136, -18.362890624999949 ], [ 146.116210937500114, -18.292382812500051 ], [ 146.098828125000011, -18.251757812500045 ], [ 146.186718750000182, -18.255175781250031 ], [ 146.230859375000023, -18.241406250000068 ], [ 146.249121093750091, -18.225878906250003 ], [ 146.2783203125, -18.23125 ] ] ], [ [ [ 139.459179687500011, -17.114550781250003 ], [ 139.421679687500045, -17.131640624999932 ], [ 139.408203124999943, -17.090625 ], [ 139.459179687500011, -17.049121093749989 ], [ 139.492773437500034, -16.99042968749994 ], [ 139.56005859375, -17.041992187500043 ], [ 139.570898437500034, -17.094433593750068 ], [ 139.459179687500011, -17.114550781250003 ] ] ], [ [ [ 139.507812500000114, -16.573046874999989 ], [ 139.430566406249966, -16.66103515624998 ], [ 139.391503906250023, -16.64863281249994 ], [ 139.354296875000159, -16.696582031250017 ], [ 139.283007812500045, -16.719433593750054 ], [ 139.239062500000159, -16.718652343749994 ], [ 139.159570312500023, -16.741699218750071 ], [ 139.147656250000182, -16.713867187499986 ], [ 139.162695312500205, -16.625878906249923 ], [ 139.228710937500182, -16.52753906250004 ], [ 139.292968750000114, -16.467285156249943 ], [ 139.458886718749966, -16.438476562500014 ], [ 139.587890624999943, -16.395214843749997 ], [ 139.6044921875, -16.403222656250037 ], [ 139.697753906249943, -16.51494140625006 ], [ 139.559667968750091, -16.529492187499997 ], [ 139.507812500000114, -16.573046874999989 ] ] ], [ [ [ 137.093652343750136, -15.778125 ], [ 137.050878906250205, -15.824414062500068 ], [ 136.996484375000136, -15.77578125 ], [ 136.985058593750011, -15.72597656250008 ], [ 136.942675781249989, -15.711718750000017 ], [ 136.963378906249943, -15.665722656250068 ], [ 136.985742187500023, -15.65244140625002 ], [ 137.009570312500159, -15.594824218750006 ], [ 137.064550781250091, -15.662890625000017 ], [ 137.071093750000159, -15.73808593750006 ], [ 137.093652343750136, -15.778125 ] ] ], [ [ [ 136.591015625000068, -15.62822265625006 ], [ 136.531152343750136, -15.632421875000034 ], [ 136.514257812500034, -15.627343750000065 ], [ 136.502734374999989, -15.583105468749935 ], [ 136.522558593750034, -15.543164062499969 ], [ 136.586035156250205, -15.533691406249986 ], [ 136.612304687499943, -15.544140625000068 ], [ 136.591015625000068, -15.62822265625006 ] ] ], [ [ [ 136.862695312499966, -15.619921874999974 ], [ 136.846777343750205, -15.627343750000065 ], [ 136.845605468750136, -15.544042968750048 ], [ 136.876855468750023, -15.502539062500034 ], [ 136.890234375000091, -15.588867187500043 ], [ 136.862695312499966, -15.619921874999974 ] ] ], [ [ [ 124.597265625000091, -15.401953124999977 ], [ 124.559570312500114, -15.430175781250043 ], [ 124.524218750000045, -15.421484375000048 ], [ 124.523730468749989, -15.382421875000077 ], [ 124.482812500000136, -15.340332031250028 ], [ 124.504101562500182, -15.292480468750057 ], [ 124.519335937499989, -15.267480468749937 ], [ 124.550878906250205, -15.27031250000006 ], [ 124.564550781250091, -15.31083984375006 ], [ 124.605078125000034, -15.356542968749963 ], [ 124.597265625000091, -15.401953124999977 ] ] ], [ [ [ 125.198828125000034, -14.579492187500009 ], [ 125.134765624999943, -14.641699218749991 ], [ 125.091210937499966, -14.591699218750009 ], [ 125.117382812500182, -14.491992187500045 ], [ 125.159960937500045, -14.4560546875 ], [ 125.198144531250023, -14.474804687499997 ], [ 125.193554687500068, -14.552636718749966 ], [ 125.198828125000034, -14.579492187500009 ] ] ], [ [ [ 136.714648437499989, -13.803906250000011 ], [ 136.758007812500068, -13.845410156250026 ], [ 136.804492187500045, -13.842480468750054 ], [ 136.845312500000091, -13.750976562500071 ], [ 136.870703125000205, -13.763671874999986 ], [ 136.890820312500011, -13.786621093750043 ], [ 136.905566406249989, -13.826953124999918 ], [ 136.842968750000068, -13.896582031250063 ], [ 136.814941406250114, -13.907324218749949 ], [ 136.788183593750091, -13.945800781249972 ], [ 136.745312500000068, -14.072656250000051 ], [ 136.749902343750023, -14.115234375000028 ], [ 136.787011718750023, -14.1578125 ], [ 136.885449218750182, -14.197265625000043 ], [ 136.933886718749989, -14.179003906250045 ], [ 136.950781250000091, -14.184277343750054 ], [ 136.931347656250011, -14.245996093750023 ], [ 136.894335937500045, -14.29306640625002 ], [ 136.763183593749943, -14.273437499999929 ], [ 136.649707031249989, -14.28046875 ], [ 136.460546875000205, -14.234570312499997 ], [ 136.363281250000114, -14.22890625 ], [ 136.335449218750114, -14.211816406250065 ], [ 136.392187500000034, -14.17548828125004 ], [ 136.427734375000114, -14.12646484375 ], [ 136.4111328125, -14.011132812500037 ], [ 136.424707031250023, -13.86484375 ], [ 136.533789062500205, -13.79375 ], [ 136.582812500000159, -13.721093750000023 ], [ 136.655664062499966, -13.675878906250048 ], [ 136.701953124999989, -13.681640625000057 ], [ 136.695996093750011, -13.726171875 ], [ 136.714648437499989, -13.803906250000011 ] ] ], [ [ [ 136.237402343750034, -13.824511718750031 ], [ 136.213671874999989, -13.835937499999972 ], [ 136.122656250000205, -13.81660156249994 ], [ 136.122265625000011, -13.78056640625006 ], [ 136.134375000000205, -13.753125 ], [ 136.159570312499966, -13.73671875 ], [ 136.215429687500205, -13.664746093750082 ], [ 136.257421875000205, -13.70664062499992 ], [ 136.275390624999943, -13.791113281250077 ], [ 136.237402343750034, -13.824511718750031 ] ] ], [ [ [ 136.338671875000159, -11.602343749999932 ], [ 136.180273437500034, -11.676757812499915 ], [ 136.267382812500045, -11.576464843749903 ], [ 136.449218750000114, -11.487109374999903 ], [ 136.479296875000045, -11.465917968749949 ], [ 136.470507812499989, -11.509277343749901 ], [ 136.379394531250114, -11.58320312499994 ], [ 136.338671875000159, -11.602343749999932 ] ] ], [ [ [ 130.459277343750159, -11.679296874999977 ], [ 130.541796874999989, -11.70312 ], [ 130.579882812500045, -11.737109374999946 ], [ 130.602734375000182, -11.773242187499932 ], [ 130.60625, -11.816601562499983 ], [ 130.502539062500205, -11.835644531249955 ], [ 130.317480468750034, -11.771777343749903 ], [ 130.131250000000136, -11.824511718749989 ], [ 130.076562500000023, -11.825488281249918 ], [ 130.043261718750159, -11.787304687499955 ], [ 130.072070312500159, -11.68076171874992 ], [ 130.139062500000136, -11.69707031249996 ], [ 130.197558593750159, -11.658203124999943 ], [ 130.187109375000034, -11.541210937499912 ], [ 130.15283203125, -11.4775390625 ], [ 130.251171875000068, -11.360546874999969 ], [ 130.294921875, -11.336816406249937 ], [ 130.339257812500136, -11.337011718749977 ], [ 130.376757812500159, -11.420117187500026 ], [ 130.385644531249966, -11.50986328124992 ], [ 130.432812500000182, -11.592187499999909 ], [ 130.459277343750159, -11.679296874999977 ] ] ], [ [ [ 130.618847656250182, -11.376074218749935 ], [ 130.752246093750159, -11.38437 ], [ 130.912792968750182, -11.309277343749912 ], [ 130.987402343750205, -11.339843750000014 ], [ 131.023046875000091, -11.33437 ], [ 131.14062, -11.263085937500009 ], [ 131.217187500000136, -11.242578124999923 ], [ 131.268261718750011, -11.18984375 ], [ 131.320507812500011, -11.24687 ], [ 131.436914062500136, -11.313183593749912 ], [ 131.473339843750182, -11.382519531249912 ], [ 131.522265624999989, -11.415234374999926 ], [ 131.538574218749943, -11.43691406249998 ], [ 131.467871093750205, -11.50957031249996 ], [ 131.458593750000205, -11.587890624999929 ], [ 131.382812500000114, -11.582519531249901 ], [ 131.292089843750205, -11.710937499999943 ], [ 130.950976562500159, -11.926464843749983 ], [ 130.644921874999966, -11.742382812499955 ], [ 130.511914062500068, -11.617871093749898 ], [ 130.422753906250023, -11.445800781249929 ], [ 130.40478515625, -11.304980468750017 ], [ 130.368554687499966, -11.214941406249977 ], [ 130.384570312500045, -11.1921875 ], [ 130.402929687500034, -11.18046875 ], [ 130.426660156250023, -11.183105468750057 ], [ 130.519140625000205, -11.279492187499983 ], [ 130.559765625000011, -11.305957031249946 ], [ 130.618847656250182, -11.376074218749935 ] ] ], [ [ [ 136.598535156249966, -11.378906249999886 ], [ 136.526562500000068, -11.438867187499937 ], [ 136.521679687500068, -11.393847656250003 ], [ 136.559765625000182, -11.357910156249972 ], [ 136.649023437500034, -11.211621093749912 ], [ 136.687988281250114, -11.177636718750009 ], [ 136.710546875000091, -11.158398437499997 ], [ 136.727343750000045, -11.104785156249918 ], [ 136.731738281250045, -11.024609374999926 ], [ 136.780273437499943, -11.0125 ], [ 136.741406250000068, -11.194628906249918 ], [ 136.598535156249966, -11.378906249999886 ] ] ], [ [ [ 132.593359375000091, -11.302832031249935 ], [ 132.573632812499966, -11.318359374999901 ], [ 132.49375, -11.163671875 ], [ 132.516308593750011, -11.116015624999974 ], [ 132.483789062500136, -11.037304687499926 ], [ 132.537792968750011, -11.028417968749892 ], [ 132.578808593750068, -10.968847656249935 ], [ 132.593261718749943, -10.997656249999935 ], [ 132.596875000000182, -11.106445312499901 ], [ 132.629101562500182, -11.169140625000054 ], [ 132.593359375000091, -11.302832031249935 ] ] ], [ [ [ 143.178906250000068, -11.954492187499909 ], [ 143.152929687500205, -12.07587890625004 ], [ 143.104687500000011, -12.169628906249955 ], [ 143.099023437500136, -12.225976562500065 ], [ 143.110253906250023, -12.30351562499996 ], [ 143.190625, -12.361230468749909 ], [ 143.254101562500182, -12.397656249999955 ], [ 143.289648437500034, -12.49882812499996 ], [ 143.401562500000011, -12.639941406250031 ], [ 143.397558593750205, -12.736132812499989 ], [ 143.457714843750182, -12.855761718749946 ], [ 143.512011718750159, -13.094531249999918 ], [ 143.529492187500182, -13.30380859374992 ], [ 143.586621093750182, -13.443652343749989 ], [ 143.548437500000205, -13.741015624999989 ], [ 143.589257812499966, -13.862792968750014 ], [ 143.643359374999989, -13.96367187500006 ], [ 143.707226562500011, -14.164550781250028 ], [ 143.756347656250114, -14.348828125000011 ], [ 143.822363281250034, -14.401074218749997 ], [ 143.961816406250136, -14.462890625000057 ], [ 144.105859374999966, -14.394531249999986 ], [ 144.209863281250136, -14.301953125000054 ], [ 144.321679687499966, -14.279394531250077 ], [ 144.473046875000023, -14.23183593749998 ], [ 144.586425781250114, -14.35468750000004 ], [ 144.648046875000034, -14.492480468750045 ], [ 144.915722656250011, -14.674316406250057 ], [ 145.064453124999943, -14.791015625000028 ], [ 145.179980468750159, -14.856933593750043 ], [ 145.287695312500034, -14.943164062499946 ], [ 145.276953125000205, -15.029394531250006 ], [ 145.251660156250182, -15.097460937500017 ], [ 145.276171875000045, -15.203906250000031 ], [ 145.293066406250091, -15.327246093750034 ], [ 145.271582031250034, -15.47666015624992 ], [ 145.349511718750136, -15.70156250000008 ], [ 145.375390624999966, -15.881054687500054 ], [ 145.458007812500114, -16.056445312499989 ], [ 145.451855468750011, -16.236914062500077 ], [ 145.436425781249966, -16.304980468749918 ], [ 145.426074218749989, -16.406152343749923 ], [ 145.490429687500068, -16.532128906250009 ], [ 145.549902343750205, -16.62509765625002 ], [ 145.638281250000091, -16.726074218749986 ], [ 145.754785156250023, -16.879492187500077 ], [ 145.837890624999943, -16.910351562499969 ], [ 145.912109375, -16.9125 ], [ 145.901953125000034, -17.070214843750023 ], [ 146.0498046875, -17.38105468749994 ], [ 146.125878906250136, -17.635253906250028 ], [ 146.074023437500045, -17.977343749999918 ], [ 146.022851562499966, -18.175781250000014 ], [ 146.032226562499943, -18.27285156250008 ], [ 146.223046875000023, -18.509863281250048 ], [ 146.333203125000182, -18.5537109375 ], [ 146.311718750000068, -18.666699218750026 ], [ 146.29687, -18.841210937500051 ], [ 146.383398437500091, -18.977050781250014 ], [ 146.481152343750011, -19.07871093750002 ], [ 146.587304687499966, -19.13945312500006 ], [ 146.691992187500091, -19.187402343750051 ], [ 146.829003906250023, -19.235742187500037 ], [ 147.002636718750011, -19.256054687500011 ], [ 147.092773437500114, -19.332617187499977 ], [ 147.138769531250034, -19.393164062500048 ], [ 147.278125, -19.414160156250063 ], [ 147.341503906250068, -19.402929687499991 ], [ 147.418554687500205, -19.378125 ], [ 147.470898437500011, -19.419335937500051 ], [ 147.509765624999943, -19.474121093750028 ], [ 147.586035156250034, -19.622753906250011 ], [ 147.742382812500182, -19.770117187499935 ], [ 147.853222656250011, -19.794726562499974 ], [ 147.915625, -19.869238281250048 ], [ 148.004492187500205, -19.889550781250009 ], [ 148.0810546875, -19.898632812499997 ], [ 148.189648437500182, -19.955859375000017 ], [ 148.366894531250068, -20.0875 ], [ 148.526757812500136, -20.108886718750028 ], [ 148.600488281250136, -20.145214843749969 ], [ 148.759375, -20.289550781250057 ], [ 148.820996093750011, -20.366406250000082 ], [ 148.884765624999943, -20.480859375000037 ], [ 148.805078124999966, -20.491699218750028 ], [ 148.729980468749943, -20.467773437499957 ], [ 148.683691406250205, -20.58017578125002 ], [ 148.789453124999966, -20.735644531249989 ], [ 148.912402343750159, -20.845214843750014 ], [ 149.060546874999943, -20.961132812499926 ], [ 149.204882812500159, -21.125097656249935 ], [ 149.241406250000068, -21.250195312500011 ], [ 149.280273437499943, -21.29951171874994 ], [ 149.329296875000182, -21.476074218750028 ], [ 149.454101562499943, -21.578710937499977 ], [ 149.460058593750205, -21.765429687500003 ], [ 149.524023437500091, -22.023632812500026 ], [ 149.595703125000114, -22.257617187499989 ], [ 149.645312499999989, -22.328320312499926 ], [ 149.703906250000045, -22.440527343750048 ], [ 149.771582031250034, -22.426269531249986 ], [ 149.822460937500011, -22.389843750000026 ], [ 149.920312499999966, -22.501367187500009 ], [ 149.974414062500159, -22.550683593750009 ], [ 150.005566406250011, -22.521582031250034 ], [ 149.941894531250114, -22.308105468750071 ], [ 149.981250000000159, -22.184277343750068 ], [ 150.020605468750091, -22.168359375000023 ], [ 150.076171875000114, -22.164453124999937 ], [ 150.142968750000136, -22.265429687500074 ], [ 150.234863281250114, -22.372949218750037 ], [ 150.405078125000159, -22.468945312500054 ], [ 150.541308593749989, -22.559082031250043 ], [ 150.579589843750114, -22.555761718750077 ], [ 150.564355468750023, -22.486132812500003 ], [ 150.568554687500068, -22.383984375000068 ], [ 150.622851562500045, -22.367285156250048 ], [ 150.672460937500205, -22.418164062500011 ], [ 150.763867187500068, -22.576171874999972 ], [ 150.782812500000205, -22.902929687500006 ], [ 150.783007812500159, -23.176562500000074 ], [ 150.843164062500136, -23.458007812500028 ], [ 150.931054687500023, -23.531933593749997 ], [ 150.988769531249943, -23.601757812500011 ], [ 151.087695312500045, -23.696093750000045 ], [ 151.153808593750114, -23.784082031250023 ], [ 151.236328124999943, -23.825 ], [ 151.500781249999989, -24.012402343749997 ], [ 151.575390625000182, -24.033593750000051 ], [ 151.690917968750114, -24.038378906250045 ], [ 151.831640625000091, -24.122949218749966 ], [ 151.902734375000023, -24.200976562500045 ], [ 152.055371093750182, -24.494433593749974 ], [ 152.129882812500114, -24.597558593750023 ], [ 152.282031249999989, -24.699316406250048 ], [ 152.353125000000205, -24.732519531250063 ], [ 152.456347656250159, -24.802441406250011 ], [ 152.493164062500114, -24.904003906249926 ], [ 152.502050781250034, -24.963964843750063 ], [ 152.563281249999989, -25.07207031250006 ], [ 152.654296875, -25.201953125000045 ], [ 152.789160156250205, -25.274121093750011 ], [ 152.913476562500136, -25.432128906250043 ], [ 152.920507812500034, -25.688574218750063 ], [ 152.984960937500205, -25.81621093749996 ], [ 153.028222656250136, -25.870312499999969 ], [ 153.125488281249943, -25.922656249999974 ], [ 153.164941406250023, -25.964160156250074 ], [ 153.084179687500182, -26.303808593749991 ], [ 153.162109374999943, -26.982714843749932 ], [ 153.116796875000091, -27.194433593750077 ], [ 153.197949218750182, -27.404687499999923 ], [ 153.385742187499943, -27.768554687500057 ], [ 153.428417968750068, -27.897656250000068 ], [ 153.454882812500045, -28.048339843749957 ], [ 153.575683593750114, -28.240527343750031 ], [ 153.569140625000045, -28.533398437500011 ], [ 153.616894531250182, -28.67304687500004 ], [ 153.604589843750034, -28.854492187500057 ], [ 153.462207031249989, -29.050195312500037 ], [ 153.348046875000023, -29.290429687500051 ], [ 153.346972656250159, -29.496582031250028 ], [ 153.272363281250136, -29.892480468750037 ], [ 153.223828125000011, -29.998632812499991 ], [ 153.188183593750068, -30.163867187500003 ], [ 153.030566406249989, -30.563378906250037 ], [ 153.023730468750045, -30.720117187499994 ], [ 153.047851562499943, -30.90712890625008 ], [ 153.021582031250205, -31.086621093750054 ], [ 152.982226562499989, -31.208789062500074 ], [ 152.943945312500205, -31.434863281249946 ], [ 152.785839843750068, -31.78632812500004 ], [ 152.559277343750182, -32.045703125000045 ], [ 152.545312499999966, -32.243066406250009 ], [ 152.516601562500114, -32.330175781249991 ], [ 152.470410156250182, -32.439062500000063 ], [ 152.331250000000182, -32.557519531250037 ], [ 152.247460937499966, -32.608691406249989 ], [ 152.215722656249966, -32.67812 ], [ 152.136523437500045, -32.67812 ], [ 152.134570312500159, -32.699902343749997 ], [ 152.188085937500034, -32.721679687499915 ], [ 152.164257812500182, -32.757421875 ], [ 151.954296875000011, -32.820312500000014 ], [ 151.812890624999966, -32.90107421875004 ], [ 151.668359375000136, -33.098632812499972 ], [ 151.607714843750045, -33.20185546875004 ], [ 151.530078124999989, -33.300976562499983 ], [ 151.483789062500023, -33.347460937500031 ], [ 151.463378906250114, -33.39736328125008 ], [ 151.432031250000136, -33.521582031250063 ], [ 151.357519531250205, -33.5439453125 ], [ 151.292089843750205, -33.580957031249994 ], [ 151.322753906249943, -33.699316406250034 ], [ 151.288378906250159, -33.834863281250037 ], [ 151.280273437500114, -33.92666015625008 ], [ 151.244628906249943, -33.985058593750082 ], [ 151.20166015625, -33.964062500000068 ], [ 151.167871093750136, -33.973437500000017 ], [ 151.124804687500159, -34.005273437499937 ], [ 151.191210937499989, -34.015234375 ], [ 151.231542968750034, -34.029687499999937 ], [ 151.089941406250034, -34.1625 ], [ 150.960351562500136, -34.297070312500054 ], [ 150.927441406250182, -34.386621093749994 ], [ 150.871289062500182, -34.499121093750006 ], [ 150.821875, -34.749218750000054 ], [ 150.781054687499989, -34.892187500000048 ], [ 150.809179687500034, -34.993847656250068 ], [ 150.804589843750023, -35.01289062500004 ], [ 150.774609375000011, -35.02041015624998 ], [ 150.756054687500182, -35.007128906250017 ], [ 150.697363281250205, -35.041894531249994 ], [ 150.680957031250159, -35.076660156250071 ], [ 150.705664062500205, -35.119726562499963 ], [ 150.722167968750114, -35.134570312500045 ], [ 150.714648437500159, -35.15517578125008 ], [ 150.690332031250023, -35.177734375000057 ], [ 150.634472656250182, -35.177636718750037 ], [ 150.567480468750205, -35.214257812500037 ], [ 150.374121093750034, -35.584179687500082 ], [ 150.292187500000182, -35.682324218749997 ], [ 150.195312499999943, -35.83359375 ], [ 150.158496093749989, -35.970605468749937 ], [ 150.128906250000114, -36.120410156250074 ], [ 150.095312500000205, -36.372656250000034 ], [ 150.062792968750159, -36.550390625 ], [ 149.988183593750136, -36.722753906250048 ], [ 149.960253906250045, -36.845507812500003 ], [ 149.950585937500023, -37.080273437500054 ], [ 149.986328125000114, -37.258398437500006 ], [ 149.962890624999943, -37.353027343750014 ], [ 149.962304687500023, -37.443847656250043 ], [ 149.932714843750205, -37.528515625000068 ], [ 149.809375, -37.5478515625 ], [ 149.708984375000114, -37.616992187499974 ], [ 149.5654296875, -37.729980468750071 ], [ 149.480859374999966, -37.771191406250026 ], [ 149.298437500000205, -37.802148437500037 ], [ 148.943945312500205, -37.788476562499994 ], [ 148.2625, -37.830664062500063 ], [ 148.130664062500159, -37.856054687500006 ], [ 147.876757812500045, -37.934179687499935 ], [ 147.631445312500034, -38.055664062499986 ], [ 147.395605468750034, -38.21914062499998 ], [ 146.856835937499966, -38.663476562500009 ], [ 146.435742187500182, -38.711816406249909 ], [ 146.356250000000159, -38.711816406249909 ], [ 146.292578125000034, -38.699804687499949 ], [ 146.217480468750011, -38.727441406250065 ], [ 146.216210937500136, -38.782714843750043 ], [ 146.285546875000136, -38.840234375000037 ], [ 146.336621093750068, -38.894238281250026 ], [ 146.426953125000182, -38.819628906250017 ], [ 146.466601562500159, -38.840332031250057 ], [ 146.481640625000011, -38.977929687500023 ], [ 146.483789062500023, -39.065039062500006 ], [ 146.456640625000091, -39.112304687500043 ], [ 146.400000000000205, -39.145507812500057 ], [ 146.340039062500068, -39.123828125 ], [ 146.332031250000114, -39.076660156249986 ], [ 146.254296874999966, -38.964453125000034 ], [ 146.158398437500182, -38.86572265625 ], [ 146.069921875000091, -38.834082031249949 ], [ 146.018164062500205, -38.867089843749923 ], [ 145.935351562500045, -38.901757812500051 ], [ 145.865527343749989, -38.775976562500006 ], [ 145.790820312500159, -38.666992187500014 ], [ 145.69189453125, -38.655664062500009 ], [ 145.606347656250136, -38.656835937500077 ], [ 145.535351562500068, -38.60966796875006 ], [ 145.397265624999989, -38.535351562500011 ], [ 145.424218749999966, -38.47734375 ], [ 145.462792968750136, -38.416308593750003 ], [ 145.542187500000011, -38.393847656250045 ], [ 145.518359375000159, -38.311425781250051 ], [ 145.475781250000182, -38.24375 ], [ 145.366406250000011, -38.225683593749991 ], [ 145.292773437500045, -38.237597656249932 ], [ 145.248925781249966, -38.291210937500011 ], [ 145.191210937500045, -38.38359375 ], [ 144.959570312500205, -38.500781250000074 ], [ 144.847265625000034, -38.436328125000088 ], [ 144.717773437499943, -38.340332031250071 ], [ 144.7802734375, -38.347363281250082 ], [ 144.911425781250159, -38.344042968749946 ], [ 145.020117187500091, -38.258398437500077 ], [ 145.066992187500034, -38.204882812500017 ], [ 145.119921875000159, -38.091308593749972 ], [ 145.049609375000159, -38.0109375 ], [ 144.984863281250114, -37.952246093750063 ], [ 144.891308593750011, -37.899804687500037 ], [ 144.538476562500023, -38.077148437499929 ], [ 144.465332031250114, -38.102539062500028 ], [ 144.395507812500114, -38.136914062500026 ], [ 144.517773437500068, -38.16640625 ], [ 144.589453125000205, -38.15761718749998 ], [ 144.665234375000182, -38.209960937499986 ], [ 144.543652343750182, -38.28408203124998 ], [ 144.447851562500205, -38.303710937500071 ], [ 144.328710937500091, -38.348242187499991 ], [ 144.1015625, -38.462304687500051 ], [ 143.811718750000182, -38.698828125 ], [ 143.686718750000011, -38.766894531250017 ], [ 143.538964843750136, -38.820898437500006 ], [ 143.338476562500034, -38.757812500000043 ], [ 143.226464843749966, -38.743164062500071 ], [ 143.082617187500091, -38.64589843749998 ], [ 142.840234374999966, -38.580859375000045 ], [ 142.612109375000159, -38.451660156250014 ], [ 142.455859374999989, -38.386328125000034 ], [ 142.344531250000159, -38.372167968749991 ], [ 142.187695312500182, -38.399414062500028 ], [ 141.924707031249966, -38.283789062500006 ], [ 141.725, -38.271386718750065 ], [ 141.593945312500182, -38.387792968749977 ], [ 141.491796875000091, -38.379785156250023 ], [ 141.424218749999966, -38.363476562499997 ], [ 141.213867187500114, -38.171972656250063 ], [ 141.010937500000182, -38.07695312500006 ], [ 140.627246093750159, -38.028417968749949 ], [ 140.390429687500159, -37.896679687500011 ], [ 140.212109375000068, -37.642187500000034 ], [ 139.874804687500159, -37.35205078125 ], [ 139.784277343750205, -37.245800781250026 ], [ 139.742285156250091, -37.141699218750034 ], [ 139.738476562500182, -37.0595703125 ], [ 139.783886718750011, -36.902636718750003 ], [ 139.846582031250023, -36.748046875000043 ], [ 139.857324218749966, -36.662109375000028 ], [ 139.729003906250114, -36.371386718750045 ], [ 139.548730468749966, -36.096679687500043 ], [ 139.465917968750091, -36.010351562500034 ], [ 139.244921874999989, -35.827343750000054 ], [ 139.037695312500034, -35.689257812499989 ], [ 138.985058593750182, -35.617578125000037 ], [ 138.968945312500182, -35.580761718749997 ], [ 139.066894531249943, -35.598437500000045 ], [ 139.1125, -35.542285156250074 ], [ 139.178027343750159, -35.523046875000063 ], [ 139.230566406250205, -35.597656249999986 ], [ 139.289453125000023, -35.611328124999929 ], [ 139.292089843750205, -35.485937499999963 ], [ 139.325097656249966, -35.426660156249966 ], [ 139.302539062499989, -35.3994140625 ], [ 139.282519531250045, -35.375390625 ], [ 139.192773437500136, -35.347265625000034 ], [ 139.093750000000114, -35.389550781250037 ], [ 139.017675781250091, -35.443261718750051 ], [ 138.915234375000182, -35.48886718750002 ], [ 138.875292968749989, -35.536816406250026 ], [ 138.77099609375, -35.538378906249989 ], [ 138.729687500000011, -35.550781250000028 ], [ 138.521875000000136, -35.642382812500031 ], [ 138.389257812500205, -35.644726562499983 ], [ 138.184375, -35.612695312500023 ], [ 138.252148437500182, -35.486523437500082 ], [ 138.332910156250023, -35.41171875000002 ], [ 138.399804687500136, -35.32578125000002 ], [ 138.511132812499966, -35.024414062499986 ], [ 138.489941406250011, -34.763574218750051 ], [ 138.436230468750182, -34.65625 ], [ 138.264355468750182, -34.440332031250009 ], [ 138.186230468750068, -34.307226562499991 ], [ 138.089257812500023, -34.169824218750065 ], [ 138.041308593749989, -34.249804687500017 ], [ 138.012304687500034, -34.334082031250034 ], [ 137.919238281249989, -34.456054687500014 ], [ 137.874121093750034, -34.72744140624998 ], [ 137.691699218750045, -35.14296875000008 ], [ 137.56640625, -35.148046875000048 ], [ 137.459570312500091, -35.131347656250014 ], [ 137.272363281250136, -35.178710937500071 ], [ 137.144433593750023, -35.236425781249935 ], [ 137.029882812500205, -35.236523437499955 ], [ 136.966601562499989, -35.254882812500043 ], [ 136.883593750000159, -35.239746093750071 ], [ 137.014257812500205, -34.915820312499989 ], [ 137.128417968750114, -34.924707031250023 ], [ 137.252050781250091, -34.911523437499994 ], [ 137.308398437499989, -34.916992187500043 ], [ 137.391015625000136, -34.91328125 ], [ 137.454296875000068, -34.76445312500006 ], [ 137.492968750000045, -34.59775390625002 ], [ 137.468554687500045, -34.490234374999972 ], [ 137.458984374999943, -34.378906250000028 ], [ 137.483593750000182, -34.25214843750004 ], [ 137.493847656250011, -34.161132812500071 ], [ 137.650390624999943, -33.859082031249997 ], [ 137.780859375000091, -33.703125 ], [ 137.931835937500182, -33.579101562500057 ], [ 137.913964843750023, -33.461328124999966 ], [ 137.866015624999989, -33.314062500000063 ], [ 137.852343750000159, -33.20078125 ], [ 137.92431640625, -33.16513671875002 ], [ 137.992578125000136, -33.094238281250043 ], [ 137.913183593750205, -32.770703124999955 ], [ 137.863085937500045, -32.673730468749994 ], [ 137.783203125000114, -32.578125 ], [ 137.781835937500205, -32.70195312500006 ], [ 137.790917968749966, -32.8232421875 ], [ 137.68017578125, -32.978027343749915 ], [ 137.536230468750034, -33.089160156249989 ], [ 137.442285156250023, -33.193554687500026 ], [ 137.354199218750182, -33.430175781250014 ], [ 137.237304687500114, -33.62949218750002 ], [ 137.130273437500136, -33.703027343749994 ], [ 137.034472656250159, -33.719531249999989 ], [ 136.936523437500114, -33.750195312500011 ], [ 136.783496093749989, -33.829687500000048 ], [ 136.635546875000159, -33.896582031249991 ], [ 136.525878906250114, -33.984179687500074 ], [ 136.4306640625, -34.029980468749997 ], [ 136.121093749999943, -34.428710937500043 ], [ 135.979687500000011, -34.561914062500009 ], [ 135.950585937500136, -34.615722656249957 ], [ 135.891015624999966, -34.660937499999932 ], [ 135.902636718750159, -34.723828124999955 ], [ 135.950585937500136, -34.766796875 ], [ 135.998535156249943, -34.94375 ], [ 135.969726562499943, -34.981835937499937 ], [ 135.919140625000011, -34.961914062500043 ], [ 135.792382812499966, -34.863281249999943 ], [ 135.7125, -34.89921875000006 ], [ 135.647558593750034, -34.93964843750004 ], [ 135.480859375000023, -34.758203125000023 ], [ 135.411718750000034, -34.71552734375004 ], [ 135.32421875, -34.64267578125002 ], [ 135.230664062500011, -34.579785156249997 ], [ 135.190820312499966, -34.572656250000065 ], [ 135.123046874999943, -34.58574218750006 ], [ 135.129589843750011, -34.536523437500065 ], [ 135.175976562500182, -34.496582031250014 ], [ 135.216796874999943, -34.487304687499986 ], [ 135.292480468750114, -34.545605468750054 ], [ 135.378710937500159, -34.59765625 ], [ 135.427343750000205, -34.601953125 ], [ 135.45, -34.5810546875 ], [ 135.367968749999989, -34.375585937500063 ], [ 135.31201171875, -34.195507812499969 ], [ 135.286328125000182, -34.14228515625004 ], [ 135.218945312500011, -33.959765625000074 ], [ 135.185449218750136, -33.906738281250014 ], [ 135.042089843750034, -33.777734375000023 ], [ 134.888769531250205, -33.626367187500009 ], [ 134.846679687499943, -33.444628906250017 ], [ 134.791015625, -33.32832031250004 ], [ 134.719042968750159, -33.25517578125006 ], [ 134.607714843750045, -33.19013671875004 ], [ 134.301269531249943, -33.1650390625 ], [ 134.173535156250011, -32.979101562500034 ], [ 134.100390625000159, -32.748632812500077 ], [ 134.158398437500068, -32.733398437499986 ], [ 134.227148437500034, -32.730566406249949 ], [ 134.249218750000182, -32.658691406250043 ], [ 134.234179687500159, -32.548535156250068 ], [ 133.930175781250114, -32.41171875 ], [ 133.786718750000205, -32.268847656250031 ], [ 133.665332031250159, -32.207226562500082 ], [ 133.551367187500205, -32.182910156249932 ], [ 133.400585937500068, -32.1884765625 ], [ 133.212109375000011, -32.183789062500011 ], [ 132.757421875000205, -31.95625 ], [ 132.648632812500068, -31.949316406249949 ], [ 132.323632812500023, -32.020019531250043 ], [ 132.214648437500045, -32.007128906250003 ], [ 131.721191406250114, -31.696289062499915 ], [ 131.393164062500091, -31.548535156250011 ], [ 131.284960937500159, -31.520996093749986 ], [ 131.143652343750034, -31.495703125000077 ], [ 131.029296875000114, -31.531835937500063 ], [ 130.948144531250023, -31.56582031249998 ], [ 130.783007812500045, -31.604003906249943 ], [ 130.129785156250023, -31.579101562500014 ], [ 129.568847656249943, -31.62724609375006 ], [ 129.187695312500182, -31.659960937499974 ], [ 128.946191406250023, -31.702636718750043 ], [ 128.546093750000011, -31.8876953125 ], [ 128.067675781249989, -32.06650390625002 ], [ 127.678027343750045, -32.151269531250051 ], [ 127.319824218749943, -32.264062500000023 ], [ 127.084082031250091, -32.296875 ], [ 126.779296875, -32.31093750000008 ], [ 126.136523437500045, -32.256835937500071 ], [ 125.917187500000011, -32.296972656250077 ], [ 125.567480468750205, -32.505859375 ], [ 125.463671874999989, -32.556542968750023 ], [ 125.266601562500114, -32.614453125 ], [ 124.758789062500114, -32.882714843750037 ], [ 124.524609375000182, -32.940136718750011 ], [ 124.373242187500182, -32.958398437499994 ], [ 124.24375, -33.015234375000034 ], [ 124.126074218750091, -33.129394531250014 ], [ 123.967187500000136, -33.4462890625 ], [ 123.868359375000182, -33.596386718750026 ], [ 123.650390625, -33.83632812499998 ], [ 123.506835937499943, -33.916210937500082 ], [ 123.365429687500011, -33.905371093750006 ], [ 123.207617187500205, -33.988281250000028 ], [ 123.067578125000182, -33.900585937499926 ], [ 122.955664062500205, -33.883789062500057 ], [ 122.777539062500182, -33.890820312500068 ], [ 122.150976562500034, -33.991796875000034 ], [ 122.061132812500034, -33.874414062499923 ], [ 121.946386718750205, -33.856738281250045 ], [ 121.729687500000011, -33.8625 ], [ 121.405078125000159, -33.826757812500063 ], [ 120.814550781250205, -33.871289062499997 ], [ 120.530566406250159, -33.919726562499918 ], [ 120.418359375000136, -33.96308593750004 ], [ 120.209375, -33.935449218749923 ], [ 119.854101562500205, -33.974707031250006 ], [ 119.729101562500205, -34.041503906250028 ], [ 119.635156249999966, -34.101171874999935 ], [ 119.450585937500136, -34.368261718749991 ], [ 119.247656250000205, -34.456445312500009 ], [ 119.081347656250159, -34.459375 ], [ 118.895312500000159, -34.479882812499994 ], [ 118.520117187500205, -34.737109374999989 ], [ 118.135546874999989, -34.986621093750017 ], [ 118.006445312500205, -35.013281249999949 ], [ 117.863085937499989, -35.054980468749918 ], [ 117.675390625000034, -35.074902343750068 ], [ 117.581933593750136, -35.097753906250006 ], [ 117.143945312499966, -35.033691406250014 ], [ 116.865429687500182, -35.026562500000068 ], [ 116.517187500000205, -34.987890625 ], [ 116.217089843750159, -34.865820312500006 ], [ 115.986718750000136, -34.795019531250063 ], [ 115.726269531250182, -34.526074218750068 ], [ 115.565039062500205, -34.425781249999986 ], [ 115.277636718750159, -34.303906250000026 ], [ 115.19482421875, -34.308496093750065 ], [ 115.127929687499943, -34.341796874999929 ], [ 115.008789062500114, -34.255859375 ], [ 115.005664062499989, -34.145117187500006 ], [ 114.973437499999989, -34.051171875000051 ], [ 114.975683593750205, -33.80419921875 ], [ 114.993847656250182, -33.515332031249955 ], [ 115.098925781250159, -33.58027343750004 ], [ 115.181640624999943, -33.643457031250023 ], [ 115.358789062499966, -33.639941406250017 ], [ 115.515332031250182, -33.53134765625002 ], [ 115.604492187499943, -33.37226562499994 ], [ 115.683007812500136, -33.192871093749986 ], [ 115.6708984375, -33.002148437500026 ], [ 115.618554687499966, -32.666992187500043 ], [ 115.654296875, -32.596582031250009 ], [ 115.707910156249966, -32.567968750000034 ], [ 115.725390625000159, -32.401074218749969 ], [ 115.738085937499989, -31.88789062500004 ], [ 115.698437500000182, -31.694531250000082 ], [ 115.454589843749943, -31.302539062499989 ], [ 115.294335937500023, -30.961816406250023 ], [ 115.176855468750034, -30.808007812500037 ], [ 115.077929687500159, -30.560449218750051 ], [ 114.994531250000136, -30.216210937500009 ], [ 114.968847656250034, -30.042285156250003 ], [ 114.942089843750182, -29.721582031250037 ], [ 114.971386718750011, -29.53974609375004 ], [ 114.958984375, -29.433593749999986 ], [ 114.856835937500136, -29.142968750000023 ], [ 114.628417968749943, -28.871777343750026 ], [ 114.59062, -28.771679687500054 ], [ 114.591796874999943, -28.666210937500068 ], [ 114.537402343750159, -28.542871093750065 ], [ 114.353515625000114, -28.294921875 ], [ 114.165136718750205, -28.080664062500048 ], [ 114.133496093750011, -27.976464843750051 ], [ 114.098437499999989, -27.544238281249932 ], [ 114.028125000000159, -27.347265624999949 ], [ 113.709375000000136, -26.847753906250048 ], [ 113.333007812500114, -26.417382812500037 ], [ 113.231054687500034, -26.241406250000068 ], [ 113.184765625000011, -26.18222656249992 ], [ 113.210742187500159, -26.174218750000065 ], [ 113.253125000000182, -26.197265625000043 ], [ 113.300097656250159, -26.240234375000014 ], [ 113.3232421875, -26.24384765625004 ], [ 113.345312500000034, -26.208300781250074 ], [ 113.342871093750091, -26.12607421875002 ], [ 113.356054687500205, -26.080468750000051 ], [ 113.388964843750159, -26.105566406249935 ], [ 113.427441406250182, -26.198046874999946 ], [ 113.546582031250011, -26.436718750000068 ], [ 113.581640625000034, -26.558105468750014 ], [ 113.733691406250045, -26.595117187500009 ], [ 113.780371093750034, -26.56328125 ], [ 113.836425781250114, -26.50058593750002 ], [ 113.852832031250159, -26.332128906250077 ], [ 113.775781249999966, -26.25595703125002 ], [ 113.706445312499966, -26.2236328125 ], [ 113.589062500000068, -26.098632812499943 ], [ 113.513378906250182, -25.898339843749994 ], [ 113.395312500000045, -25.713281249999952 ], [ 113.397363281249966, -25.647167968749983 ], [ 113.451367187500182, -25.599121093750043 ], [ 113.539453124999966, -25.625195312500026 ], [ 113.621191406250205, -25.73164062500004 ], [ 113.713085937500182, -25.830761718750082 ], [ 113.697851562500205, -26.00419921875006 ], [ 113.683593749999943, -26.051660156249966 ], [ 113.691699218749989, -26.091699218749952 ], [ 113.723730468750034, -26.129785156250065 ], [ 113.765820312500182, -26.159765624999963 ], [ 113.811816406250159, -26.115820312500063 ], [ 113.853906250000023, -26.014453125000017 ], [ 113.8798828125, -26.027636718750045 ], [ 113.942382812500114, -26.258691406250037 ], [ 113.991992187500159, -26.32148437500004 ], [ 114.090332031249943, -26.393652343750006 ], [ 114.175976562500182, -26.3375 ], [ 114.215722656250023, -26.289453125 ], [ 114.203320312500068, -26.12636718750008 ], [ 114.228515625000114, -25.96875 ], [ 114.214257812499966, -25.851562500000057 ], [ 113.992773437500034, -25.544824218749994 ], [ 113.792382812500023, -25.165722656249955 ], [ 113.670800781250023, -24.977050781250057 ], [ 113.569238281250023, -24.69296875 ], [ 113.503515625000205, -24.594628906250037 ], [ 113.417675781250068, -24.435644531250077 ], [ 113.412988281249966, -24.25400390625002 ], [ 113.421289062499966, -24.13232421875 ], [ 113.489843750000205, -23.869628906250043 ], [ 113.552929687500182, -23.732812500000065 ], [ 113.757031250000182, -23.418164062500082 ], [ 113.766992187499966, -23.282519531249989 ], [ 113.764843750000182, -23.18046875000006 ], [ 113.794921875, -23.023632812499997 ], [ 113.795117187500011, -22.914550781249986 ], [ 113.767871093750159, -22.812890625000051 ], [ 113.682812500000068, -22.637792968749991 ], [ 113.795019531250205, -22.332128906249991 ], [ 113.958398437499966, -21.93916015625004 ], [ 114.022851562500136, -21.881445312500006 ], [ 114.123925781250136, -21.828613281249986 ], [ 114.142578125000114, -21.90976562499992 ], [ 114.092773437500114, -22.181347656249997 ], [ 114.163867187499989, -22.323339843749977 ], [ 114.141601562500114, -22.483105468750011 ], [ 114.205175781250091, -22.455859374999974 ], [ 114.303515625000045, -22.425390625000063 ], [ 114.377734375000159, -22.341503906250026 ], [ 114.4169921875, -22.261035156250074 ], [ 114.602832031249989, -21.942187500000031 ], [ 114.709277343749989, -21.8234375 ], [ 114.859082031250068, -21.735937500000034 ], [ 115.161718750000091, -21.630566406250054 ], [ 115.456152343750205, -21.491699218750014 ], [ 115.596093750000136, -21.358105468750054 ], [ 115.771484374999943, -21.242285156250006 ], [ 115.893554687499943, -21.11669921875 ], [ 116.010937500000182, -21.030371093749991 ], [ 116.605859375000136, -20.713378906250071 ], [ 116.706738281250182, -20.653808593750014 ], [ 116.836328125000023, -20.647070312500063 ], [ 116.995312500000068, -20.65761718750008 ], [ 117.139062500000136, -20.64091796875006 ], [ 117.292773437499989, -20.713085937500011 ], [ 117.406250000000114, -20.721191406250071 ], [ 117.683886718749989, -20.642773437500082 ], [ 117.832324218750159, -20.572558593749989 ], [ 118.087304687500136, -20.419042968749977 ], [ 118.199218750000114, -20.375195312499926 ], [ 118.458300781250045, -20.326660156249986 ], [ 118.75146484375, -20.26191406249994 ], [ 119.104492187499943, -19.995312499999983 ], [ 119.358789062500023, -20.012304687500063 ], [ 119.585937500000114, -20.038281250000026 ], [ 119.767773437500182, -19.958398437499923 ], [ 120.196289062500114, -19.909472656250074 ], [ 120.433691406250034, -19.841992187500011 ], [ 120.878417968749943, -19.665039062500014 ], [ 120.997949218749966, -19.604394531249923 ], [ 121.179785156250091, -19.477929687499994 ], [ 121.337695312499989, -19.319921875000048 ], [ 121.493554687500136, -19.106445312499986 ], [ 121.589453125000034, -18.915136718750006 ], [ 121.630664062499989, -18.816601562500011 ], [ 121.721972656250159, -18.659960937500074 ], [ 121.784863281250182, -18.535937500000031 ], [ 121.833789062499989, -18.477050781250014 ], [ 122.006250000000136, -18.393652343749991 ], [ 122.262109375000136, -18.159082031249994 ], [ 122.345410156250068, -18.111914062499977 ], [ 122.360937500000205, -18.036914062499974 ], [ 122.305761718750034, -17.994921874999946 ], [ 122.237402343750091, -17.968554687500074 ], [ 122.191308593750023, -17.720312500000034 ], [ 122.147460937499943, -17.549023437500054 ], [ 122.143164062500034, -17.428417968749997 ], [ 122.160253906250091, -17.313671875000068 ], [ 122.260937500000182, -17.135742187500057 ], [ 122.332714843750011, -17.059375 ], [ 122.432031250000136, -16.970410156250026 ], [ 122.522558593750091, -16.942871093750014 ], [ 122.597949218750159, -16.864941406249955 ], [ 122.720410156250068, -16.78769531250002 ], [ 122.772070312500205, -16.71015625000004 ], [ 122.848046875000136, -16.552441406250054 ], [ 122.916796874999989, -16.432617187499986 ], [ 122.970703125, -16.436816406250031 ], [ 123.074414062500068, -16.715332031250028 ], [ 123.14208984375, -16.863085937499932 ], [ 123.265917968749989, -17.036816406250054 ], [ 123.383203125000023, -17.292773437500074 ], [ 123.478808593750045, -17.409960937500045 ], [ 123.525195312500159, -17.485742187499952 ], [ 123.563085937500034, -17.520898437500009 ], [ 123.571484375000182, -17.472265625000048 ], [ 123.561816406250159, -17.415429687500009 ], [ 123.607910156249943, -17.219921875000054 ], [ 123.586328124999966, -17.082714843750082 ], [ 123.593554687500159, -17.030371093750077 ], [ 123.61767578125, -17.008300781250028 ], [ 123.664062500000114, -17.023242187500045 ], [ 123.753808593750023, -17.099804687500011 ], [ 123.799023437500182, -17.127148437500082 ], [ 123.831054687500114, -17.120800781250026 ], [ 123.829492187499966, -16.996875 ], [ 123.874414062499966, -16.918652343750054 ], [ 123.856347656250136, -16.864746093749915 ], [ 123.778125000000159, -16.867773437499991 ], [ 123.745019531249966, -16.800976562500068 ], [ 123.680468750000159, -16.723632812499943 ], [ 123.607128906250068, -16.668066406249991 ], [ 123.517968750000023, -16.540722656249983 ], [ 123.490429687500182, -16.49072265625 ], [ 123.525097656250068, -16.467578125 ], [ 123.581347656250159, -16.470898437499969 ], [ 123.6259765625, -16.416308593750031 ], [ 123.646484375, -16.343066406250031 ], [ 123.607031250000034, -16.224023437500023 ], [ 123.647460937500114, -16.179882812500011 ], [ 123.728906250000023, -16.192480468749991 ], [ 123.859179687500159, -16.382324218750043 ], [ 123.915234375000011, -16.363574218750031 ], [ 123.961328125000023, -16.286914062500045 ], [ 124.04443359375, -16.264941406249932 ], [ 124.129785156250136, -16.278808593749915 ], [ 124.186035156249943, -16.333593750000063 ], [ 124.300390625000091, -16.38828125 ], [ 124.452734375000205, -16.382031249999983 ], [ 124.529980468750011, -16.395214843749997 ], [ 124.6923828125, -16.386132812500009 ], [ 124.771972656249943, -16.402636718749918 ], [ 124.757031250000011, -16.373339843749989 ], [ 124.669238281250159, -16.338769531250051 ], [ 124.5703125, -16.33183593750006 ], [ 124.454492187500136, -16.335253906250045 ], [ 124.404882812500034, -16.298925781250006 ], [ 124.388281250000034, -16.203027343750009 ], [ 124.416406249999966, -16.133496093750054 ], [ 124.434570312499943, -16.103808593750045 ], [ 124.509960937500068, -16.11630859375002 ], [ 124.576855468750182, -16.113671875000023 ], [ 124.585058593750091, -16.020117187500048 ], [ 124.608593750000182, -15.9375 ], [ 124.648535156250205, -15.870214843750063 ], [ 124.648339843749966, -15.805468750000017 ], [ 124.606640625000011, -15.822656250000065 ], [ 124.504296875000136, -15.972460937500031 ], [ 124.455273437500182, -15.850585937500071 ], [ 124.381640624999989, -15.75820312500008 ], [ 124.396582031250034, -15.625878906250023 ], [ 124.439550781250205, -15.493554687500065 ], [ 124.505664062500159, -15.475390625000017 ], [ 124.561621093750205, -15.496289062500011 ], [ 124.644335937500159, -15.418847656250037 ], [ 124.690917968749943, -15.35966796875006 ], [ 124.68017578125, -15.311035156249929 ], [ 124.692578125000011, -15.273632812500026 ], [ 124.750488281250114, -15.285253906250006 ], [ 124.972070312500136, -15.404296875 ], [ 125.016406249999989, -15.466503906249983 ], [ 125.062988281250114, -15.442285156250023 ], [ 125.077929687500045, -15.374511718750071 ], [ 125.072949218750182, -15.30673828125002 ], [ 125.024023437500034, -15.316992187500077 ], [ 124.909179687500114, -15.310058593749986 ], [ 124.882714843750136, -15.271972656250043 ], [ 124.892675781250205, -15.240527343750031 ], [ 124.839062500000011, -15.160742187500034 ], [ 124.914160156250034, -15.109960937499991 ], [ 124.978710937500068, -15.106640625000026 ], [ 125.023339843750023, -15.071875 ], [ 125.024023437500034, -15.024414062500057 ], [ 125.038183593750205, -15.004101562499926 ], [ 125.072949218750182, -15.032324218749991 ], [ 125.188671875000011, -15.045410156249986 ], [ 125.302343750000205, -15.106835937500065 ], [ 125.355664062500011, -15.119824218750054 ], [ 125.375585937500205, -15.08681640625008 ], [ 125.3837890625, -15.015625 ], [ 125.243261718750034, -14.94453125000004 ], [ 125.239453125000182, -14.874609375 ], [ 125.180371093750011, -14.79404296875002 ], [ 125.178710937499943, -14.714746093749952 ], [ 125.266503906249966, -14.648437499999943 ], [ 125.284570312500136, -14.584082031249977 ], [ 125.335449218750114, -14.557910156249974 ], [ 125.435937500000136, -14.556835937500011 ], [ 125.503710937499989, -14.502246093750003 ], [ 125.579785156250011, -14.483203125000031 ], [ 125.598339843750182, -14.361621093750031 ], [ 125.597070312500023, -14.27812 ], [ 125.627734375000045, -14.25664062500006 ], [ 125.70458984375, -14.291406250000037 ], [ 125.681250000000205, -14.387988281249989 ], [ 125.680957031250159, -14.480175781250026 ], [ 125.661621093750114, -14.52949218750004 ], [ 125.690527343750034, -14.525390625 ], [ 125.708398437500136, -14.5048828125 ], [ 125.738476562500011, -14.444335937499929 ], [ 125.819531250000011, -14.469140625 ], [ 125.839550781250011, -14.533886718750054 ], [ 125.850097656249943, -14.597265625 ], [ 125.89062, -14.617968750000031 ], [ 125.946093750000159, -14.520410156250051 ], [ 126.020703125000182, -14.494531250000023 ], [ 126.016601562499943, -14.371289062499969 ], [ 126.044824218750023, -14.283007812500003 ], [ 126.053613281250136, -14.216699218749994 ], [ 126.100878906250159, -14.184375 ], [ 126.111328124999943, -14.114062500000045 ], [ 126.073437500000182, -14.06552734375002 ], [ 126.053906250000182, -13.977246093749983 ], [ 126.119042968750136, -13.957714843750082 ], [ 126.184277343750182, -14.002050781250063 ], [ 126.228222656250182, -14.113378906250006 ], [ 126.258496093750011, -14.163574218749929 ], [ 126.298828125, -14.136230468750043 ], [ 126.323046875000045, -14.062109375000034 ], [ 126.40312, -14.018945312499952 ], [ 126.482421875, -14.078906249999989 ], [ 126.569726562500023, -14.1609375 ], [ 126.679101562500023, -14.089355468749986 ], [ 126.780664062500023, -13.955175781250006 ], [ 126.764453125000159, -13.873046875000071 ], [ 126.775585937500011, -13.788476562500065 ], [ 126.903222656250023, -13.744140625 ], [ 127.006054687500182, -13.776757812499994 ], [ 127.099218750000034, -13.867382812499983 ], [ 127.293066406250205, -13.934765625000026 ], [ 127.457617187500091, -14.031445312500011 ], [ 127.531054687499989, -14.094628906249994 ], [ 127.672851562499943, -14.19511718749996 ], [ 127.763476562500045, -14.299414062500063 ], [ 127.887597656250023, -14.485156250000074 ], [ 128.180468750000159, -14.711621093750026 ], [ 128.199414062500011, -14.751757812500031 ], [ 128.159863281250068, -14.827343750000054 ], [ 128.124414062500023, -14.924121093749974 ], [ 128.080468750000136, -15.087988281249963 ], [ 128.069433593750205, -15.329296875 ], [ 128.111718750000023, -15.312011718750028 ], [ 128.155468750000011, -15.225585937499929 ], [ 128.201757812500034, -15.243359375 ], [ 128.254687499999989, -15.29853515625004 ], [ 128.258984375000182, -15.24560546875 ], [ 128.227246093750182, -15.213574218749969 ], [ 128.172949218750034, -15.102246093750026 ], [ 128.175, -15.043164062500068 ], [ 128.218359375000034, -14.995703125 ], [ 128.28515625, -14.938867187500037 ], [ 128.358203125000045, -14.901660156250017 ], [ 128.403222656249966, -14.869140625000043 ], [ 128.409863281250182, -14.828906250000017 ], [ 128.477441406250023, -14.787988281249952 ], [ 128.575781250000034, -14.774511718750048 ], [ 128.635546875000159, -14.78095703124994 ], [ 129.058203125000205, -14.884375 ], [ 129.165136718750205, -14.987597656250017 ], [ 129.175195312500136, -15.115039062500045 ], [ 129.215820312499943, -15.16025390625002 ], [ 129.237890625000205, -15.080175781250048 ], [ 129.233593750000011, -14.906054687500017 ], [ 129.267578125000114, -14.87148437500008 ], [ 129.38125, -14.898437500000071 ], [ 129.458984374999943, -14.933203125000048 ], [ 129.567089843750011, -15.047363281250028 ], [ 129.587695312500159, -15.10332031250006 ], [ 129.634765624999943, -15.13974609375002 ], [ 129.650292968750023, -15.08681640625008 ], [ 129.628222656250159, -15.011816406250077 ], [ 129.612695312500023, -14.925878906249977 ], [ 129.637109375000023, -14.850976562499994 ], [ 129.763476562500159, -14.845019531250017 ], [ 129.848730468750205, -14.828906250000017 ], [ 129.808398437500159, -14.799707031250023 ], [ 129.753515625000091, -14.789550781249915 ], [ 129.662988281250136, -14.72089843750004 ], [ 129.604687500000068, -14.64707031250002 ], [ 129.698632812500023, -14.575292968749963 ], [ 129.697949218750068, -14.557421875000045 ], [ 129.607910156250114, -14.559667968749977 ], [ 129.483886718749943, -14.489746093749943 ], [ 129.378710937500045, -14.392480468750023 ], [ 129.459179687500182, -14.213476562500048 ], [ 129.61962890625, -14.038378906250003 ], [ 129.709863281249966, -13.97998046875 ], [ 129.718359375000205, -13.920898437500043 ], [ 129.76171875, -13.811914062500051 ], [ 129.789257812500182, -13.71992187500004 ], [ 129.797167968749989, -13.648437500000043 ], [ 129.8388671875, -13.57294921875004 ], [ 129.937890624999966, -13.501660156250082 ], [ 130.072656250000023, -13.476171875000034 ], [ 130.135937500000011, -13.448339843750048 ], [ 130.199316406250034, -13.382617187499989 ], [ 130.259765625000114, -13.302246093749957 ], [ 130.134960937500182, -13.1455078125 ], [ 130.145312500000159, -13.059179687499991 ], [ 130.168164062500182, -12.957421875000051 ], [ 130.317968750000034, -12.882910156250048 ], [ 130.399902343749943, -12.687890625000023 ], [ 130.454199218750205, -12.658593749999923 ], [ 130.571875000000205, -12.664355468750031 ], [ 130.617480468750159, -12.646875 ], [ 130.609570312500068, -12.491308593749949 ], [ 130.622656250000034, -12.431054687499923 ], [ 130.672363281249943, -12.406933593749983 ], [ 130.736132812500159, -12.427734374999957 ], [ 130.776562500000068, -12.495312499999955 ], [ 130.867382812500182, -12.557812499999898 ], [ 130.898242187500159, -12.523632812499955 ], [ 130.882910156250034, -12.455078124999929 ], [ 130.873828125000159, -12.367187500000057 ], [ 130.956640625000034, -12.348242187499935 ], [ 131.0234375, -12.342871093749906 ], [ 131.030078124999989, -12.27109375000002 ], [ 131.01953125, -12.213867187499915 ], [ 131.045703124999989, -12.189648437499955 ], [ 131.219921875000068, -12.177929687499955 ], [ 131.265429687499989, -12.119042968749952 ], [ 131.291601562500091, -12.067871093749915 ], [ 131.313769531250159, -12.09589843749994 ], [ 131.342089843750159, -12.21005859375002 ], [ 131.438281250000045, -12.276953124999977 ], [ 131.726269531250182, -12.278125 ], [ 131.887988281249989, -12.231933593749943 ], [ 131.956738281250068, -12.259277343749929 ], [ 132.064062500000091, -12.280761718749943 ], [ 132.182324218750182, -12.226953124999909 ], [ 132.253222656250159, -12.186035156249929 ], [ 132.372070312500114, -12.239160156249909 ], [ 132.411035156249966, -12.29511718749994 ], [ 132.441601562500182, -12.176367187499906 ], [ 132.510546874999989, -12.134863281249977 ], [ 132.583789062499989, -12.110253906249937 ], [ 132.676367187500205, -12.130078125000068 ], [ 132.712792968749966, -12.123437499999966 ], [ 132.630468750000205, -12.035156249999915 ], [ 132.635253906250114, -11.954687499999949 ], [ 132.629882812499943, -11.835839843749895 ], [ 132.644726562500068, -11.727148437500048 ], [ 132.674218750000136, -11.649023437499949 ], [ 132.475195312500091, -11.491503906250003 ], [ 132.277929687500205, -11.467675781249952 ], [ 132.133593750000045, -11.500683593749926 ], [ 132.072851562500091, -11.474707031249963 ], [ 131.944628906250159, -11.348535156250009 ], [ 131.822460937500068, -11.30244140624994 ], [ 131.811816406250045, -11.271386718749923 ], [ 131.961523437500034, -11.180859374999955 ], [ 132.018554687499943, -11.19638671874992 ], [ 132.105761718750045, -11.281152343749966 ], [ 132.155468750000068, -11.311132812499935 ], [ 132.197753906249943, -11.304980468750017 ], [ 132.225, -11.238769531250028 ], [ 132.262695312499943, -11.204003906250051 ], [ 132.333984375, -11.223535156249952 ], [ 132.557324218750011, -11.366894531249926 ], [ 132.682812500000182, -11.505566406250026 ], [ 132.747070312499943, -11.468945312500026 ], [ 132.857128906250182, -11.391113281249886 ], [ 132.961035156250205, -11.407324218749906 ], [ 133.02490234375, -11.45283203124994 ], [ 133.114355468750091, -11.621777343749983 ], [ 133.185253906250068, -11.705664062499935 ], [ 133.356152343750068, -11.728222656249912 ], [ 133.443164062499989, -11.760351562500063 ], [ 133.533203124999943, -11.816210937499903 ], [ 133.654492187500182, -11.811328124999974 ], [ 133.904199218749966, -11.832031249999929 ], [ 134.139453125000045, -11.940136718749926 ], [ 134.237109375000045, -12.007714843750009 ], [ 134.351074218749943, -12.025781249999966 ], [ 134.417382812499966, -12.052734374999943 ], [ 134.538085937499943, -12.060839843749903 ], [ 134.730273437500045, -11.98437 ], [ 134.816406250000114, -12.054687499999986 ], [ 134.854687500000182, -12.102539062499972 ], [ 135.029687500000136, -12.19375 ], [ 135.217968750000182, -12.221679687499901 ], [ 135.352343750000045, -12.129199218749974 ], [ 135.548730468749966, -12.060644531249963 ], [ 135.685546874999943, -11.956152343749892 ], [ 135.788476562499966, -11.907031249999932 ], [ 135.88525390625, -11.821679687499952 ], [ 135.922460937500205, -11.825781249999977 ], [ 135.843554687499989, -11.905468749999969 ], [ 135.833984375000114, -11.950683593749943 ], [ 135.895800781249989, -11.969531250000045 ], [ 135.889453125000045, -11.992773437499892 ], [ 135.804296875000205, -12.054785156250006 ], [ 135.702539062500136, -12.151562499999912 ], [ 135.704394531250159, -12.20986328124998 ], [ 135.743945312500159, -12.241699218749901 ], [ 135.790820312499989, -12.227539062500028 ], [ 135.857421875, -12.178515624999989 ], [ 135.937792968750045, -12.152148437499946 ], [ 136.008496093750011, -12.191406249999957 ], [ 136.031445312500182, -12.330859374999946 ], [ 136.081835937500159, -12.422460937499949 ], [ 136.192675781250159, -12.435156250000048 ], [ 136.260644531249966, -12.433789062499955 ], [ 136.328515625000136, -12.305566406249937 ], [ 136.291894531250136, -12.196386718749906 ], [ 136.249902343750023, -12.17304687499994 ], [ 136.270117187500034, -12.131640625000031 ], [ 136.443359375, -11.951464843749918 ], [ 136.540234375000182, -11.957617187499935 ], [ 136.609765625000136, -12.133593749999903 ], [ 136.719433593750182, -12.226464843749895 ], [ 136.836425781249943, -12.219140624999923 ], [ 136.897460937499943, -12.243554687499923 ], [ 136.947460937500011, -12.349902343749918 ], [ 136.537011718749966, -12.784277343749949 ], [ 136.517773437500068, -12.83281250000006 ], [ 136.573046875000045, -12.911621093749957 ], [ 136.594335937500205, -13.00380859375008 ], [ 136.461035156250034, -13.225195312500063 ], [ 136.411914062500159, -13.236132812499989 ], [ 136.364550781249989, -13.176367187500063 ], [ 136.294140625000068, -13.13798828125006 ], [ 136.232324218749966, -13.164941406250051 ], [ 136.166113281250091, -13.181054687500037 ], [ 135.927343750000205, -13.30429687500002 ], [ 135.929199218749943, -13.62158203125 ], [ 135.989550781249989, -13.810156250000048 ], [ 135.954492187500136, -13.934863281250045 ], [ 135.883398437500034, -14.15312 ], [ 135.806347656250068, -14.234179687500003 ], [ 135.744531249999966, -14.286621093750028 ], [ 135.538867187499989, -14.584960937500057 ], [ 135.473242187500034, -14.656640625 ], [ 135.405175781250136, -14.758203124999923 ], [ 135.428027343749989, -14.855664062500054 ], [ 135.453320312500182, -14.923144531250031 ], [ 135.530761718749943, -15.000390625000051 ], [ 135.832617187500091, -15.16015625 ], [ 135.969531249999989, -15.27021484375004 ], [ 136.205371093749989, -15.40341796874992 ], [ 136.259277343749943, -15.495214843750048 ], [ 136.291406250000136, -15.570117187500031 ], [ 136.461914062499943, -15.655273437500071 ], [ 136.583593750000034, -15.706542968750028 ], [ 136.618750000000205, -15.693359375000014 ], [ 136.644140625000034, -15.675585937499946 ], [ 136.674609375000045, -15.675390625000077 ], [ 136.704882812500159, -15.68525390625004 ], [ 136.700097656249966, -15.751953125000043 ], [ 136.686718750000182, -15.788476562500023 ], [ 136.698144531250136, -15.834960937499986 ], [ 136.78466796875, -15.894238281250082 ], [ 136.922656250000045, -15.89238281250006 ], [ 137.002148437500068, -15.878320312500037 ], [ 137.08984375, -15.94130859375008 ], [ 137.168945312500114, -15.98212890625004 ], [ 137.299316406250114, -16.066308593749966 ], [ 137.526367187500114, -16.167089843750063 ], [ 137.703710937500091, -16.233007812499991 ], [ 137.912890625000159, -16.476562500000057 ], [ 138.071582031250159, -16.61699218750006 ], [ 138.245019531250136, -16.718359374999935 ], [ 138.505664062500045, -16.789550781250043 ], [ 138.625683593750068, -16.777832031249972 ], [ 138.820312500000114, -16.860644531250045 ], [ 139.009863281250091, -16.899316406250023 ], [ 139.110351562500114, -17.014062500000037 ], [ 139.14453125, -17.10107421875 ], [ 139.154101562500159, -17.167773437500003 ], [ 139.248437500000023, -17.328613281249915 ], [ 139.440527343750034, -17.380566406250011 ], [ 139.689648437500182, -17.54072265625004 ], [ 139.894531250000114, -17.611328124999957 ], [ 139.945996093750182, -17.653613281250045 ], [ 140.035839843750011, -17.702636718749986 ], [ 140.209667968750182, -17.704394531249989 ], [ 140.511132812500136, -17.624511718750057 ], [ 140.648437500000114, -17.54375 ], [ 140.830468749999966, -17.414453125 ], [ 140.915820312500159, -17.192578125000082 ], [ 140.966015625000182, -17.014550781250051 ], [ 141.219140625000136, -16.646191406250054 ], [ 141.291406250000023, -16.463476562500048 ], [ 141.355664062500068, -16.221093750000051 ], [ 141.411914062500159, -16.069531250000082 ], [ 141.393164062500034, -15.90468750000008 ], [ 141.451562500000136, -15.605273437500003 ], [ 141.581445312500136, -15.195410156249991 ], [ 141.625488281249943, -15.056640624999972 ], [ 141.603515625000114, -14.852734375 ], [ 141.522949218750114, -14.470117187500023 ], [ 141.558984374999966, -14.337890624999915 ], [ 141.594335937500091, -14.152832031250043 ], [ 141.535449218749989, -14.018652343750063 ], [ 141.480664062500011, -13.9267578125 ], [ 141.472558593749966, -13.797558593749969 ], [ 141.534179687500114, -13.553808593750048 ], [ 141.588769531250023, -13.425097656250017 ], [ 141.645410156250023, -13.259082031250045 ], [ 141.613574218749989, -12.943457031250048 ], [ 141.734570312500068, -12.833496093750028 ], [ 141.7822265625, -12.778710937500051 ], [ 141.875781250000159, -12.778222656250037 ], [ 141.920312499999966, -12.802929687500011 ], [ 141.929785156250034, -12.739843750000034 ], [ 141.892871093750159, -12.68134765624994 ], [ 141.878320312500136, -12.613281249999929 ], [ 141.852148437500205, -12.578710937499991 ], [ 141.794531250000205, -12.566601562499912 ], [ 141.746679687500034, -12.529394531250063 ], [ 141.677734375000114, -12.491406249999969 ], [ 141.688574218750205, -12.351074218749972 ], [ 141.805761718750091, -12.080078124999915 ], [ 141.870507812500136, -11.975585937499943 ], [ 141.912988281249966, -12.019238281249955 ], [ 141.961132812500011, -12.054296874999906 ], [ 141.967773437499943, -11.976269531249997 ], [ 141.951562500000136, -11.896191406250026 ], [ 142.040527343749943, -11.63173828124998 ], [ 142.138964843750045, -11.273242187499946 ], [ 142.168359374999966, -10.946582031249918 ], [ 142.326464843750045, -10.884179687499909 ], [ 142.406835937500034, -10.802246093749915 ], [ 142.456445312500136, -10.707324218749946 ], [ 142.544824218750023, -10.707324218749946 ], [ 142.605078125000205, -10.748242187499926 ], [ 142.565429687499943, -10.819433593749949 ], [ 142.552734375000114, -10.874414062500051 ], [ 142.723046875000023, -11.010449218750054 ], [ 142.779687499999966, -11.115332031249935 ], [ 142.803320312500205, -11.213964843749949 ], [ 142.836816406249966, -11.30693359375006 ], [ 142.852929687499966, -11.432226562500006 ], [ 142.850585937499943, -11.632324218749915 ], [ 142.87255859375, -11.821386718750063 ], [ 142.933984374999966, -11.880761718749909 ], [ 142.988476562500182, -11.919042968750063 ], [ 143.066406249999943, -11.924121093750031 ], [ 143.178906250000068, -11.954492187499909 ] ] ], [ [ [ 142.274804687499966, -10.704785156249955 ], [ 142.191406249999943, -10.762011718749974 ], [ 142.137207031250114, -10.731933593749886 ], [ 142.125488281250114, -10.668457031250014 ], [ 142.131054687500182, -10.640625 ], [ 142.197949218750068, -10.591992187500068 ], [ 142.274804687499966, -10.704785156249955 ] ] ], [ [ [ 142.338964843750091, -10.192187499999974 ], [ 142.279394531250205, -10.254199218749903 ], [ 142.216210937500136, -10.235644531249946 ], [ 142.195117187499989, -10.199316406250006 ], [ 142.218750000000114, -10.149414062499972 ], [ 142.298730468749966, -10.140429687499918 ], [ 142.338964843750091, -10.192187499999974 ] ] ], [ [ [ 142.167578125000091, -10.154101562500031 ], [ 142.141992187500023, -10.18125 ], [ 142.097656249999943, -10.121777343749926 ], [ 142.148828124999966, -10.051757812499972 ], [ 142.191992187500091, -10.085253906249946 ], [ 142.167578125000091, -10.154101562500031 ] ] ] ] } },
{ "type": "Feature", "properties": { "count": "1000-5000" }, "geometry": { "type": "MultiPolygon", "coordinates": [ [ [ [ 96.918261718750159, -12.194140624999974 ], [ 96.906542968749989, -12.199804687500063 ], [ 96.896777343750159, -12.195507812499983 ], [ 96.893945312500023, -12.192578125000011 ], [ 96.892968749999966, -12.187207031249983 ], [ 96.904394531250205, -12.186523437499929 ], [ 96.913378906250159, -12.181835937499955 ], [ 96.918945312500114, -12.17333984375 ], [ 96.920507812500091, -12.161523437499909 ], [ 96.92529296875, -12.17324218749998 ], [ 96.92431640625, -12.184667968749906 ], [ 96.918261718750159, -12.194140624999974 ] ] ], [ [ [ 96.840429687500205, -12.181835937499955 ], [ 96.851953124999966, -12.186816406249903 ], [ 96.867382812500182, -12.18144531249996 ], [ 96.873632812500034, -12.187695312499912 ], [ 96.849511718750023, -12.19736328124992 ], [ 96.834863281250136, -12.179687499999957 ], [ 96.827734375000205, -12.150683593750003 ], [ 96.825878906250182, -12.126171874999983 ], [ 96.832617187500205, -12.126171874999983 ], [ 96.832617187500205, -12.136035156249946 ], [ 96.834179687500182, -12.14414062499992 ], [ 96.839453125000205, -12.160253906249906 ], [ 96.835644531250011, -12.171289062499937 ], [ 96.840429687500205, -12.181835937499955 ] ] ], [ [ [ 105.725390625000045, -10.492968749999974 ], [ 105.696875, -10.564160156249912 ], [ 105.644335937500045, -10.525 ], [ 105.584082031250205, -10.5125 ], [ 105.595703125, -10.45966796874994 ], [ 105.645507812500114, -10.45224609375002 ], [ 105.669824218749966, -10.449414062499983 ], [ 105.705468750000136, -10.430664062499972 ], [ 105.725390625000045, -10.492968749999974 ] ] ] ] } },
{ "type": "Feature", "properties": { "count": "1000-5000" }, "geometry": { "type": "Polygon", "coordinates": [ [ [ 16.953125, 48.598828125000068 ], [ 16.948828125, 48.588574218750011 ], [ 16.943359375000057, 48.550927734374994 ], [ 16.90449218750004, 48.503515625 ], [ 16.862695312500051, 48.441406249999972 ], [ 16.865429687500068, 48.386914062500068 ], [ 16.972656249999972, 48.198095703125063 ], [ 17.067871093750028, 48.083251953125 ], [ 17.085937500000057, 48.03955078125 ], [ 17.147363281250051, 48.005957031249977 ], [ 17.089062500000068, 47.963623046874972 ], [ 17.077734375000063, 47.900878906249972 ], [ 17.039941406250023, 47.872949218749966 ], [ 17.030078125000045, 47.83710937500004 ], [ 17.045898437499972, 47.804541015624977 ], [ 17.045605468750011, 47.763769531250034 ], [ 17.066601562500011, 47.707568359375045 ], [ 16.973437500000045, 47.695312500000028 ], [ 16.862695312500051, 47.697265624999972 ], [ 16.823046875000045, 47.693994140625023 ], [ 16.785937500000045, 47.678662109375011 ], [ 16.747558593750028, 47.686279296875057 ], [ 16.6474609375, 47.739013671875057 ], [ 16.590917968750006, 47.750537109374989 ], [ 16.55097656250004, 47.74736328124996 ], [ 16.52109375, 47.724462890625006 ], [ 16.46962890625008, 47.695068359374972 ], [ 16.421289062499994, 47.674462890625051 ], [ 16.43212890625, 47.656298828124989 ], [ 16.639746093750006, 47.60888671875 ], [ 16.676562500000045, 47.536035156249994 ], [ 16.63662109375008, 47.47661132812496 ], [ 16.623046875, 47.447558593749989 ], [ 16.57441406250004, 47.424658203125034 ], [ 16.514746093750034, 47.404541015625028 ], [ 16.442871093750057, 47.399511718749977 ], [ 16.434375, 47.367431640625028 ], [ 16.462597656250068, 47.273144531249983 ], [ 16.439746093750045, 47.252734375000017 ], [ 16.41689453125008, 47.223437499999989 ], [ 16.438378906250023, 47.145898437499994 ], [ 16.482812500000023, 47.140380859375028 ], [ 16.492675781249972, 47.122656249999977 ], [ 16.484765625000051, 47.091259765625068 ], [ 16.47695312500008, 47.057861328125 ], [ 16.461230468750074, 47.0224609375 ], [ 16.453417968750074, 47.006787109375011 ], [ 16.423925781250006, 46.996972656250051 ], [ 16.331835937500074, 47.002197265625028 ], [ 16.252539062500006, 46.971923828125 ], [ 16.093066406250017, 46.863281249999972 ], [ 16.037207031250006, 46.844824218750034 ], [ 15.976855468750045, 46.801367187499977 ], [ 15.98046875, 46.705859374999989 ], [ 15.972265625, 46.697216796874983 ], [ 15.957617187500034, 46.677636718749994 ], [ 15.766894531250017, 46.711279296875006 ], [ 15.760253906249972, 46.710742187499989 ], [ 15.632617187500017, 46.698437500000068 ], [ 15.54531250000008, 46.654638671875034 ], [ 15.439257812500045, 46.629638671875 ], [ 15.216992187500068, 46.642968750000051 ], [ 15.00068359375004, 46.625976562500057 ], [ 14.949414062499983, 46.613232421875011 ], [ 14.893261718750011, 46.60590820312504 ], [ 14.840625, 46.580468750000023 ], [ 14.810546875000028, 46.544580078124994 ], [ 14.75673828125008, 46.499121093750034 ], [ 14.680175781250028, 46.46342773437496 ], [ 14.596972656250045, 46.436083984374989 ], [ 14.5771484375, 46.412939453124977 ], [ 14.549804687500028, 46.399707031250045 ], [ 14.503515625, 46.417041015625017 ], [ 14.465917968750006, 46.416113281250006 ], [ 14.419921875000028, 46.427929687500011 ], [ 14.26728515625004, 46.44072265624996 ], [ 14.099511718750051, 46.461914062500028 ], [ 14.019628906250034, 46.482177734374972 ], [ 13.928808593750006, 46.498193359375023 ], [ 13.831347656250045, 46.511230468750028 ], [ 13.743945312500074, 46.514306640625023 ], [ 13.7, 46.520263671875 ], [ 13.490039062500045, 46.555566406249994 ], [ 13.3515625, 46.557910156250045 ], [ 13.16875, 46.572656250000023 ], [ 12.805566406250051, 46.625878906250023 ], [ 12.699804687499977, 46.647460937500057 ], [ 12.598632812499972, 46.654101562500102 ], [ 12.479199218750068, 46.672509765625023 ], [ 12.388281250000034, 46.702636718750028 ], [ 12.330078124999972, 46.759814453125045 ], [ 12.267968750000023, 46.835888671875097 ], [ 12.154101562500017, 46.935253906250068 ], [ 12.130761718750051, 46.984765625000051 ], [ 12.165527343750028, 47.028173828125006 ], [ 12.201269531250034, 47.060888671875006 ], [ 12.19716796875008, 47.075 ], [ 12.169433593750028, 47.082128906249977 ], [ 11.969531250000074, 47.039697265625051 ], [ 11.775683593750017, 46.986083984375057 ], [ 11.699414062500011, 46.984667968750017 ], [ 11.625488281250057, 46.996582031250057 ], [ 11.527539062500011, 46.997412109375034 ], [ 11.433203125000063, 46.983056640625051 ], [ 11.244433593750045, 46.975683593750063 ], [ 11.133886718750006, 46.93618164062508 ], [ 11.063476562500057, 46.859130859375028 ], [ 11.02509765625004, 46.796972656249977 ], [ 10.993261718750034, 46.777001953124994 ], [ 10.927343750000034, 46.769482421875068 ], [ 10.828906250000045, 46.775244140625091 ], [ 10.759765625, 46.793310546875034 ], [ 10.689257812500017, 46.846386718750011 ], [ 10.579785156250011, 46.853710937499983 ], [ 10.47939453125008, 46.855126953125108 ], [ 10.452832031250068, 46.864941406250068 ], [ 10.45458984375, 46.899414062499972 ], [ 10.41494140625008, 46.964404296874989 ], [ 10.349414062500045, 46.984765625000051 ], [ 10.179785156250063, 46.86235351562496 ], [ 10.13349609375004, 46.851513671874983 ], [ 9.99687, 46.885351562500034 ], [ 9.877734375000074, 46.93769531250004 ], [ 9.864648437500051, 46.975976562500023 ], [ 9.845312500000034, 47.007373046875017 ], [ 9.745019531250023, 47.037109375000057 ], [ 9.619921875000045, 47.057470703125034 ], [ 9.58027343750004, 47.057373046875 ], [ 9.595703124999972, 47.075830078125023 ], [ 9.610546875000068, 47.107128906250011 ], [ 9.601171875000034, 47.132080078125028 ], [ 9.571875, 47.157910156250068 ], [ 9.555761718750006, 47.185498046874983 ], [ 9.551074218750045, 47.212255859375034 ], [ 9.542187500000011, 47.234130859375028 ], [ 9.536816406250068, 47.254638671875057 ], [ 9.52753906250004, 47.270751953125028 ], [ 9.60908203125004, 47.391796875000011 ], [ 9.625878906249994, 47.467041015624972 ], [ 9.554394531250011, 47.511132812499994 ], [ 9.685449218750051, 47.506396484374989 ], [ 9.718554687500045, 47.514892578125028 ], [ 9.73066406250004, 47.526904296874989 ], [ 9.695204109211062, 47.543091665382121 ], [ 9.715136718750074, 47.550781250000057 ], [ 9.748925781250023, 47.575537109375063 ], [ 9.839160156250017, 47.552294921875017 ], [ 9.97158203125008, 47.50532226562504 ], [ 10.034082031250023, 47.473583984375068 ], [ 10.059863281250045, 47.449072265625034 ], [ 10.074218750000028, 47.428515625000017 ], [ 10.066308593750023, 47.393359375000074 ], [ 10.096484375000045, 47.379589843750011 ], [ 10.158789062500034, 47.374267578125085 ], [ 10.200292968750063, 47.36342773437508 ], [ 10.185742187500011, 47.317187500000074 ], [ 10.18300781250008, 47.278808593750085 ], [ 10.240625, 47.284130859375011 ], [ 10.312792968750045, 47.31342773437504 ], [ 10.369140625, 47.366064453125006 ], [ 10.403906250000063, 47.416992187500085 ], [ 10.43037109375004, 47.541064453125045 ], [ 10.439453125000028, 47.5515625 ], [ 10.482812500000051, 47.541796875000017 ], [ 10.65869140625, 47.547216796875063 ], [ 10.741601562500023, 47.524121093750068 ], [ 10.873046875000057, 47.520214843750068 ], [ 10.87060546875, 47.500781250000102 ], [ 10.893945312500051, 47.470458984375057 ], [ 10.952148437500028, 47.426708984375011 ], [ 10.980859375, 47.398144531250068 ], [ 11.041992187500028, 47.393115234375017 ], [ 11.136035156249989, 47.40888671875004 ], [ 11.191210937500045, 47.425195312500051 ], [ 11.2119140625, 47.413623046875017 ], [ 11.297949218750034, 47.424902343750006 ], [ 11.374121093750006, 47.460253906250017 ], [ 11.392968750000023, 47.487158203125063 ], [ 11.469921875000068, 47.506103515625028 ], [ 11.57392578125004, 47.54975585937504 ], [ 11.716796875, 47.583496093750085 ], [ 12.185644531250034, 47.619531250000051 ], [ 12.203808593750011, 47.646728515625085 ], [ 12.196875, 47.709082031250091 ], [ 12.209277343750074, 47.718261718750085 ], [ 12.268359375000017, 47.702734375000034 ], [ 12.36318359375008, 47.688183593750097 ], [ 12.435742187500011, 47.666113281250034 ], [ 12.482910156250028, 47.637304687500119 ], [ 12.52656250000004, 47.636132812500051 ], [ 12.594238281250057, 47.656298828125074 ], [ 12.685839843750074, 47.669335937500051 ], [ 12.771386718749994, 47.639404296875 ], [ 12.796191406249989, 47.607031249999977 ], [ 12.781152343750051, 47.590429687499977 ], [ 12.782812500000034, 47.56416015625004 ], [ 12.809375, 47.542187500000011 ], [ 12.878906250000057, 47.506445312500006 ], [ 12.968066406250017, 47.475683593750034 ], [ 13.01435546875004, 47.478076171875102 ], [ 13.031542968750074, 47.508007812500068 ], [ 13.047949218750034, 47.579150390624989 ], [ 13.054101562500051, 47.655126953125006 ], [ 13.033593750000051, 47.698730468750114 ], [ 12.98554687500004, 47.709423828125068 ], [ 12.928125, 47.71284179687504 ], [ 12.897656250000068, 47.721875 ], [ 12.908300781250006, 47.745800781250011 ], [ 12.954199218750034, 47.807763671875023 ], [ 12.95351562500008, 47.890625 ], [ 12.849902343750017, 47.98481445312504 ], [ 12.760058593750017, 48.075976562500045 ], [ 12.760351562500063, 48.10698242187496 ], [ 12.814257812500045, 48.160839843750011 ], [ 12.897460937500028, 48.203710937500034 ], [ 13.082128906249977, 48.275097656250011 ], [ 13.140429687500045, 48.289941406250023 ], [ 13.215234375000023, 48.301904296874966 ], [ 13.322851562500006, 48.33125 ], [ 13.374609375000063, 48.361376953125102 ], [ 13.409375, 48.394140625000119 ], [ 13.459863281250023, 48.564550781250006 ], [ 13.471679687500028, 48.571826171875074 ], [ 13.486621093750045, 48.581835937500074 ], [ 13.675195312500023, 48.523046875000091 ], [ 13.692187500000017, 48.532763671875017 ], [ 13.723925781249989, 48.542382812500023 ], [ 13.785351562500068, 48.587451171875045 ], [ 13.798828124999972, 48.621679687500091 ], [ 13.797460937500063, 48.686425781249966 ], [ 13.802929687500011, 48.747509765624983 ], [ 13.814746093750017, 48.766943359375034 ], [ 13.843164062500051, 48.759863281250006 ], [ 13.924316406250057, 48.72802734375 ], [ 13.988769531250028, 48.692431640625045 ], [ 14.049121093750074, 48.602490234375011 ], [ 14.189843750000051, 48.578564453125011 ], [ 14.367578125000023, 48.576220703124989 ], [ 14.43105468750008, 48.616259765624989 ], [ 14.488671875000023, 48.625537109374989 ], [ 14.553906250000068, 48.613330078124989 ], [ 14.69130859375008, 48.599218750000063 ], [ 14.706640625, 48.671923828125045 ], [ 14.785937499999989, 48.747363281250045 ], [ 14.821875, 48.774023437500063 ], [ 14.92255859375004, 48.771386718750051 ], [ 14.947363281250034, 48.827734374999977 ], [ 14.97216796875, 48.983935546875017 ], [ 14.993457031249989, 49.001123046875051 ], [ 15.066796875000023, 48.997851562499989 ], [ 15.139746093750034, 48.969335937500063 ], [ 15.16171875, 48.946289062499972 ], [ 15.19960937500008, 48.948144531249994 ], [ 15.252734375000074, 48.9638671875 ], [ 15.310937500000023, 48.974023437500023 ], [ 15.402929687500006, 48.957373046875006 ], [ 15.599414062500074, 48.886376953125023 ], [ 15.700781250000034, 48.860449218749977 ], [ 15.76503906250008, 48.865429687500011 ], [ 15.825195312499972, 48.864453125000011 ], [ 16.057226562500006, 48.754785156250051 ], [ 16.219335937499977, 48.739404296875023 ], [ 16.367285156250006, 48.738964843750011 ], [ 16.414843750000017, 48.772070312500006 ], [ 16.47792968750008, 48.800097656250045 ], [ 16.543554687500034, 48.796240234375063 ], [ 16.600976562500023, 48.781884765624966 ], [ 16.712695312500045, 48.734228515625034 ], [ 16.764453125000017, 48.722021484375034 ], [ 16.833203124999983, 48.714306640625068 ], [ 16.883691406250051, 48.703710937500034 ], [ 16.928320312500006, 48.620898437500045 ], [ 16.953125, 48.598828125000068 ] ] ] } },
{ "type": "Feature", "properties": { "count": "<100" }, "geometry": { "type": "MultiPolygon", "coordinates": [ [ [ [ 45.152832031250114, 39.58266601562508 ], [ 45.172558593750068, 39.570605468750017 ], [ 45.252539062500091, 39.595458984375114 ], [ 45.288281250000182, 39.565576171874966 ], [ 45.349902343750045, 39.529882812499977 ], [ 45.456835937500159, 39.494482421875063 ], [ 45.610742187499966, 39.549804687500028 ], [ 45.687402343750136, 39.564062500000091 ], [ 45.750488281250114, 39.56293945312504 ], [ 45.784472656249989, 39.545605468749983 ], [ 45.796484375000091, 39.488134765625091 ], [ 45.784179687499943, 39.417236328124943 ], [ 45.766308593750068, 39.378466796875045 ], [ 45.798632812500159, 39.350195312500063 ], [ 45.925, 39.281933593750097 ], [ 45.977441406249966, 39.243896484375057 ], [ 45.951855468750182, 39.178125 ], [ 46.0458984375, 39.017529296874955 ], [ 46.077441406249989, 38.954882812499989 ], [ 46.114453125000182, 38.877783203125091 ], [ 45.921875000000114, 38.907910156250011 ], [ 45.575000000000159, 38.972802734374994 ], [ 45.479687500000182, 39.00625 ], [ 45.389257812500034, 39.09589843750004 ], [ 45.335546875000034, 39.139160156250057 ], [ 45.255957031250091, 39.194677734375091 ], [ 45.190625000000182, 39.21562 ], [ 45.141210937500034, 39.254296874999966 ], [ 45.113085937499989, 39.311572265625102 ], [ 45.071679687500023, 39.362890624999977 ], [ 45.000195312500011, 39.423535156249983 ], [ 44.838183593750159, 39.62910156250004 ], [ 44.817187500000045, 39.650439453124932 ], [ 44.783398437500182, 39.684667968749977 ], [ 44.768261718750011, 39.70351562500008 ], [ 44.867187500000114, 39.71914062500008 ], [ 45.031640625000136, 39.765136718749943 ], [ 45.076464843749989, 39.742822265625023 ], [ 45.124609375000034, 39.69633789062496 ], [ 45.148632812500068, 39.656591796874949 ], [ 45.152832031250114, 39.58266601562508 ] ] ], [ [ [ 45.023632812500182, 41.027246093749937 ], [ 45.002050781250034, 41.015820312499926 ], [ 44.969042968750159, 41.027246093749937 ], [ 44.958886718750136, 41.052636718749966 ], [ 44.961425781250114, 41.079248046874966 ], [ 44.994335937500182, 41.085595703125023 ], [ 45.021093750000034, 41.077978515624977 ], [ 45.028710937500136, 41.053857421875023 ], [ 45.023632812500182, 41.027246093749937 ] ] ], [ [ [ 46.552148437500023, 41.812304687500102 ], [ 46.5712890625, 41.800097656250102 ], [ 46.616015625000159, 41.806933593750074 ], [ 46.690332031250023, 41.831347656250074 ], [ 46.749316406250045, 41.812597656249977 ], [ 46.825585937500136, 41.743408203125 ], [ 46.930859375000068, 41.670410156250057 ], [ 46.987792968750114, 41.621386718750017 ], [ 47.010156250000136, 41.5875 ], [ 47.063964843750114, 41.554687500000114 ], [ 47.142578125000114, 41.51606445312504 ], [ 47.205273437500182, 41.455615234374989 ], [ 47.261132812500136, 41.315087890624966 ], [ 47.317675781249989, 41.282421875000068 ], [ 47.520605468750034, 41.229052734374932 ], [ 47.591796875, 41.218115234375091 ], [ 47.791015625, 41.199267578124989 ], [ 47.861132812500159, 41.212744140625063 ], [ 47.963671875000159, 41.333984375000085 ], [ 48.056054687500136, 41.458691406250097 ], [ 48.142285156250011, 41.48476562500008 ], [ 48.298144531249989, 41.545019531250091 ], [ 48.391406250000159, 41.601904296874949 ], [ 48.4306640625, 41.663330078124943 ], [ 48.518652343750091, 41.779345703125045 ], [ 48.572851562500091, 41.844482421875085 ], [ 48.664648437500034, 41.786621093750114 ], [ 48.823925781250182, 41.629589843750097 ], [ 49.050878906250034, 41.373974609375068 ], [ 49.106640625000011, 41.301708984375068 ], [ 49.143261718750011, 41.217773437499943 ], [ 49.174707031250136, 41.116113281250023 ], [ 49.226464843750136, 41.026220703125091 ], [ 49.456738281250068, 40.799853515625074 ], [ 49.556152343749943, 40.716308593750114 ], [ 49.718359375000034, 40.608105468750097 ], [ 49.775976562500091, 40.583984375000057 ], [ 49.851757812500068, 40.577197265625102 ], [ 49.990625, 40.576806640625108 ], [ 50.119140625, 40.534521484375091 ], [ 50.182519531250136, 40.504785156249994 ], [ 50.248046874999943, 40.461767578125119 ], [ 50.306835937500011, 40.412207031250063 ], [ 50.365917968750182, 40.279492187499926 ], [ 50.143164062500091, 40.323242187500057 ], [ 49.918847656250136, 40.316406250000085 ], [ 49.791992187499943, 40.287890625000045 ], [ 49.669042968750034, 40.249023437500028 ], [ 49.551171875000023, 40.194140625000045 ], [ 49.477343750000159, 40.087255859375119 ], [ 49.415136718750091, 39.839843749999972 ], [ 49.324414062500182, 39.608349609375068 ], [ 49.327539062500023, 39.501220703125 ], [ 49.367382812500068, 39.398388671874926 ], [ 49.362792968750114, 39.349560546874926 ], [ 49.321191406250136, 39.328906250000074 ], [ 49.269335937500159, 39.285156249999943 ], [ 49.199804687500091, 39.07265625 ], [ 49.165332031249989, 39.030273437500057 ], [ 49.120996093750136, 39.003906250000028 ], [ 49.108691406249989, 39.029052734375 ], [ 49.111328125000114, 39.084716796874972 ], [ 49.013476562500159, 39.133984375000068 ], [ 48.961718749999989, 39.078759765624994 ], [ 48.926171875000136, 38.961767578125063 ], [ 48.854492187500114, 38.838818359375068 ], [ 48.850878906250159, 38.81533203125008 ], [ 48.86875, 38.435498046874955 ], [ 48.840332031249943, 38.437255859375057 ], [ 48.635546875000159, 38.398730468750017 ], [ 48.592675781250136, 38.411083984374955 ], [ 48.417382812500136, 38.586230468749932 ], [ 48.381250000000136, 38.605615234375051 ], [ 48.305566406250023, 38.613476562500068 ], [ 48.261328125000034, 38.642285156249983 ], [ 48.225195312500034, 38.689208984375028 ], [ 48.204687500000034, 38.724121093750057 ], [ 48.023242187500045, 38.819042968750011 ], [ 47.996484375000023, 38.853759765625085 ], [ 47.992675781250114, 38.884277343750085 ], [ 48.019335937500045, 38.911816406250011 ], [ 48.050097656249989, 38.935009765625011 ], [ 48.138574218749966, 38.958642578125051 ], [ 48.241992187499989, 38.978955078125011 ], [ 48.275097656250182, 38.993603515625068 ], [ 48.292089843750091, 39.01884765624996 ], [ 48.291015624999943, 39.05927734375004 ], [ 48.274121093750182, 39.099121093749972 ], [ 48.12548828125, 39.171630859375 ], [ 48.109179687500159, 39.20283203125004 ], [ 48.104394531250136, 39.241113281250023 ], [ 48.112890625000091, 39.281103515625006 ], [ 48.136035156249989, 39.312353515624977 ], [ 48.257226562500023, 39.354980468750057 ], [ 48.322167968750023, 39.399072265625051 ], [ 48.281738281250114, 39.448339843749977 ], [ 48.151074218750068, 39.560546875000085 ], [ 47.995898437500159, 39.683935546875006 ], [ 47.892285156250182, 39.685058593749972 ], [ 47.772851562500023, 39.64858398437508 ], [ 47.581835937500159, 39.543359374999966 ], [ 47.476171875000034, 39.498339843750045 ], [ 47.338476562500034, 39.42387695312496 ], [ 47.188378906250136, 39.340966796875051 ], [ 47.065429687500114, 39.25288085937504 ], [ 46.988867187500091, 39.180175781250057 ], [ 46.852539062500114, 39.148437500000085 ], [ 46.783203125000114, 39.087402343750085 ], [ 46.554785156250091, 38.904394531250006 ], [ 46.49062, 38.90668945312504 ], [ 46.486718750000023, 38.997460937500051 ], [ 46.489843750000091, 39.069433593750063 ], [ 46.475390624999989, 39.110888671875074 ], [ 46.401464843750034, 39.167675781250097 ], [ 46.400292968749966, 39.192187500000017 ], [ 46.420312500000136, 39.207373046875091 ], [ 46.477148437500091, 39.198193359375097 ], [ 46.550000000000182, 39.201416015624943 ], [ 46.584765625000159, 39.223681640625045 ], [ 46.506640625000159, 39.298535156250011 ], [ 46.437304687500159, 39.34853515625008 ], [ 46.378417968749943, 39.382275390624926 ], [ 46.365234375000114, 39.402490234375051 ], [ 46.365136718750023, 39.416796875000045 ], [ 46.377636718750182, 39.43388671874996 ], [ 46.478125, 39.475097656250085 ], [ 46.488085937499989, 39.512841796874966 ], [ 46.4814453125, 39.555175781250057 ], [ 46.321679687500136, 39.617431640625057 ], [ 46.202050781250023, 39.594482421875085 ], [ 46.094824218750091, 39.664453125000051 ], [ 46.02587890625, 39.71855468749996 ], [ 45.93994140625, 39.77656250000004 ], [ 45.863183593749966, 39.808349609375057 ], [ 45.789648437500091, 39.881103515624943 ], [ 45.661816406250182, 39.956201171874966 ], [ 45.579785156250068, 39.977539062500057 ], [ 45.580957031250136, 39.989013671875085 ], [ 45.595996093750159, 40.002832031249966 ], [ 45.630175781250045, 40.014208984375074 ], [ 45.858105468750182, 40.011279296875074 ], [ 45.885937500000182, 40.024853515625011 ], [ 45.900097656250011, 40.057080078125097 ], [ 45.93125, 40.104687499999926 ], [ 45.967578124999989, 40.1748046875 ], [ 45.964648437500045, 40.233789062499937 ], [ 45.735742187500136, 40.3291015625 ], [ 45.569531250000182, 40.416845703125119 ], [ 45.454394531249989, 40.532373046875023 ], [ 45.376171875000068, 40.638085937500051 ], [ 45.37890625, 40.673583984375114 ], [ 45.401367187499943, 40.707128906250006 ], [ 45.579394531250159, 40.804492187500045 ], [ 45.591406250000034, 40.829736328124937 ], [ 45.5875, 40.846923828124972 ], [ 45.524023437500091, 40.896728515625 ], [ 45.444238281249966, 40.947998046875057 ], [ 45.419140625000011, 40.985693359375006 ], [ 45.368945312499989, 41.0048828125 ], [ 45.273437500000114, 41.00625 ], [ 45.106054687500091, 41.069335937500085 ], [ 45.070507812500068, 41.075585937500023 ], [ 45.062597656250034, 41.088134765625 ], [ 45.070703125000023, 41.100830078125114 ], [ 45.190234374999989, 41.126367187500051 ], [ 45.188574218750034, 41.147412109375097 ], [ 45.152343750000114, 41.175146484375063 ], [ 45.084765625000045, 41.195458984375023 ], [ 45.022949218749943, 41.245703124999949 ], [ 45.001367187499966, 41.290966796875011 ], [ 45.21718750000008, 41.423193359375063 ], [ 45.280957031250011, 41.449560546875006 ], [ 45.422265625000136, 41.425292968750028 ], [ 45.715625, 41.337646484375028 ], [ 45.695703125000136, 41.289013671874983 ], [ 45.72548828125008, 41.261621093749994 ], [ 45.792773437500045, 41.22441406249996 ], [ 45.921972656250034, 41.186718750000011 ], [ 46.031250000000114, 41.16728515624996 ], [ 46.086523437500091, 41.183837890625057 ], [ 46.170703124999989, 41.197851562500063 ], [ 46.279980468750182, 41.154443359375108 ], [ 46.38076171875008, 41.099316406250068 ], [ 46.430957031249989, 41.077050781249966 ], [ 46.45791015625008, 41.070214843749994 ], [ 46.534375, 41.088574218750097 ], [ 46.626367187500136, 41.159667968750085 ], [ 46.662402343749989, 41.245507812499994 ], [ 46.672558593750011, 41.286816406250068 ], [ 46.618945312500045, 41.34375 ], [ 46.508789062500057, 41.405566406250017 ], [ 46.384960937500068, 41.459863281249966 ], [ 46.305468750000045, 41.507714843750051 ], [ 46.254687500000045, 41.602148437500006 ], [ 46.203515625000136, 41.612597656250102 ], [ 46.190527343750034, 41.624853515625006 ], [ 46.182128906250114, 41.657080078125006 ], [ 46.184277343750011, 41.702148437500028 ], [ 46.201855468750068, 41.736865234375102 ], [ 46.251855468750136, 41.751757812500017 ], [ 46.302539062500159, 41.757080078125028 ], [ 46.348242187500034, 41.790185546875023 ], [ 46.405468750000068, 41.855078125000119 ], [ 46.429882812500068, 41.890966796875034 ], [ 46.537695312500091, 41.870410156250045 ], [ 46.552148437500023, 41.812304687500102 ] ], [ [ 45.478808593749989, 40.606982421875045 ], [ 45.514355468750068, 40.59956054687504 ], [ 45.552343750000091, 40.616064453125119 ], [ 45.562304687500159, 40.649169921875114 ], [ 45.534179687500114, 40.664013671874926 ], [ 45.504492187500091, 40.664843750000102 ], [ 45.478808593749989, 40.648339843750023 ], [ 45.478808593749989, 40.606982421875045 ] ] ] ] } },
{ "type": "Feature", "properties": { "count": "<100" }, "geometry": { "type": "Polygon", "coordinates": [ [ [ 30.553613281250023, -2.400097656249955 ], [ 30.533691406250057, -2.426269531249957 ], [ 30.441992187500034, -2.613476562499997 ], [ 30.424218750000136, -2.641601562499957 ], [ 30.434375, -2.658886718750011 ], [ 30.473339843750125, -2.694335937499957 ], [ 30.450488281250045, -2.75322265624996 ], [ 30.441308593750136, -2.769042968749901 ], [ 30.424023437500068, -2.824023437499903 ], [ 30.43349609375008, -2.874511718749972 ], [ 30.455566406250114, -2.893164062499963 ], [ 30.51503906250008, -2.917578124999963 ], [ 30.604296875000159, -2.935253906249912 ], [ 30.709472656250057, -2.97724609374994 ], [ 30.780273437500114, -2.984863281249986 ], [ 30.796875000000114, -3.015136718749943 ], [ 30.793554687500034, -3.069335937499972 ], [ 30.811132812500091, -3.116406249999969 ], [ 30.811425781250136, -3.200585937499966 ], [ 30.790234375000068, -3.27460937500004 ], [ 30.681835937500011, -3.309375 ], [ 30.626074218750034, -3.34736328124994 ], [ 30.610937500000091, -3.366406249999912 ], [ 30.624609375000091, -3.388671874999915 ], [ 30.631933593750091, -3.418652343749983 ], [ 30.529882812500091, -3.492480468750017 ], [ 30.425, -3.588867187499943 ], [ 30.4, -3.653906249999949 ], [ 30.379101562500068, -3.730761718749974 ], [ 30.348437500000159, -3.779785156249929 ], [ 30.268554687500114, -3.850488281249952 ], [ 30.187109375000034, -3.992871093749997 ], [ 30.147167968750068, -4.085351562500009 ], [ 29.947265625000057, -4.30732421874994 ], [ 29.769531250000057, -4.418066406249935 ], [ 29.717773437500114, -4.455859374999903 ], [ 29.647036429022478, -4.454387974947792 ], [ 29.652539062500011, -4.420117187499997 ], [ 29.629199218749989, -4.365917968749969 ], [ 29.578906250000045, -4.299511718750026 ], [ 29.523242187499989, -4.203027343750009 ], [ 29.432812500000011, -4.000878906250037 ], [ 29.43408203125, -3.976953124999952 ], [ 29.3642578125, -3.85615234375004 ], [ 29.346093750000023, -3.793945312499972 ], [ 29.3349609375, -3.662597656249943 ], [ 29.3310546875, -3.462304687499994 ], [ 29.331835937499989, -3.389941406250003 ], [ 29.298437500000034, -3.355175781250026 ], [ 29.210672263593608, -3.340868960062636 ], [ 29.21230468750008, -3.28125 ], [ 29.22607421875, -3.138671874999972 ], [ 29.224414062500045, -3.053515625000031 ], [ 29.153222656249994, -2.955273437499997 ], [ 29.064746093750017, -2.850781250000026 ], [ 29.016601562500057, -2.799609374999989 ], [ 29.01416015625, -2.758300781250014 ], [ 29.01435546875004, -2.720214843749986 ], [ 29.028613281250017, -2.664550781250014 ], [ 29.06318359375004, -2.602539062499986 ], [ 29.102050781250057, -2.595703125000014 ], [ 29.197558593750074, -2.620312499999969 ], [ 29.297070312500011, -2.673046874999969 ], [ 29.349804687500011, -2.791503906250028 ], [ 29.390234375000091, -2.808593749999957 ], [ 29.463671874999989, -2.808398437500003 ], [ 29.651367187500057, -2.792773437500017 ], [ 29.698046874999989, -2.794726562499974 ], [ 29.783398437500068, -2.766406249999974 ], [ 29.8681640625, -2.71640625 ], [ 29.892578125, -2.664648437500034 ], [ 29.912402343750045, -2.548632812500017 ], [ 29.93017578125, -2.339550781249969 ], [ 29.973437500000045, -2.337109375000011 ], [ 30.091894531250034, -2.41152343749998 ], [ 30.117285156250034, -2.416601562500034 ], [ 30.142285156250068, -2.413964843750037 ], [ 30.183300781250068, -2.377050781249977 ], [ 30.23378906250008, -2.347070312499994 ], [ 30.27099609375, -2.347851562499969 ], [ 30.408496093750045, -2.312988281249972 ], [ 30.482226562500045, -2.376074218749949 ], [ 30.528906250000034, -2.39560546875002 ], [ 30.553613281250023, -2.400097656249955 ] ] ] } },
{ "type": "Feature", "properties": { "count": "1000-5000" }, "geometry": { "type": "Polygon", "coordinates": [ [ [ 4.816015625000034, 51.432812499999926 ], [ 4.820703125000023, 51.412060546875068 ], [ 4.84804687500008, 51.403271484374955 ], [ 4.943945312499977, 51.407763671875074 ], [ 4.992578125000023, 51.445361328125102 ], [ 5.03095703125004, 51.469091796874949 ], [ 5.05947265625008, 51.453125 ], [ 5.073437500000068, 51.406835937500063 ], [ 5.099902343750045, 51.346484374999932 ], [ 5.214160156250045, 51.278955078124937 ], [ 5.310839843750045, 51.259716796874926 ], [ 5.429785156250006, 51.272998046875045 ], [ 5.476855468750017, 51.285058593749937 ], [ 5.508789062500028, 51.275000000000119 ], [ 5.540429687499994, 51.239306640625045 ], [ 5.60878906250008, 51.198437500000068 ], [ 5.75234375, 51.169482421874932 ], [ 5.796484375000034, 51.153076171875057 ], [ 5.827148437500057, 51.125634765624966 ], [ 5.818261718750023, 51.086425781249972 ], [ 5.749804687500017, 50.988769531249972 ], [ 5.740820312500063, 50.959912109374955 ], [ 5.75, 50.950244140625017 ], [ 5.736621093749989, 50.932128906250057 ], [ 5.647558593750063, 50.86665039062504 ], [ 5.639453125000017, 50.843603515624977 ], [ 5.669140625000011, 50.805957031250045 ], [ 5.693554687500011, 50.774755859374977 ], [ 5.69453125000004, 50.781054687499932 ], [ 5.830957031250023, 50.809130859375045 ], [ 5.89246112249532, 50.752556857983564 ], [ 5.993945312500017, 50.750439453125097 ], [ 6.005957031249977, 50.732226562499932 ], [ 6.119433593750017, 50.679248046875074 ], [ 6.15449218750004, 50.637255859375045 ], [ 6.235937500000034, 50.596679687499943 ], [ 6.168457031250057, 50.545361328125068 ], [ 6.1787109375, 50.522509765624932 ], [ 6.20302734375008, 50.499121093750063 ], [ 6.294921875000057, 50.485498046874937 ], [ 6.340917968750006, 50.451757812500091 ], [ 6.343652343750023, 50.400244140624977 ], [ 6.364453125000011, 50.316162109375085 ], [ 6.175097656250074, 50.232666015624943 ], [ 6.12128906250004, 50.13935546875004 ], [ 6.116503906250045, 50.120996093750023 ], [ 6.11005859375004, 50.123779296875057 ], [ 6.08906250000004, 50.154589843750017 ], [ 6.054785156250063, 50.154296875000057 ], [ 5.976269531250068, 50.167187500000011 ], [ 5.866894531250068, 50.082812500000045 ], [ 5.817382812500028, 50.012695312500085 ], [ 5.7880859375, 49.961230468750074 ], [ 5.744042968749994, 49.91962890625004 ], [ 5.73525390625008, 49.875634765625051 ], [ 5.740820312500063, 49.857177734375085 ], [ 5.725781250000011, 49.833349609375034 ], [ 5.725, 49.808300781250097 ], [ 5.78798828125008, 49.758886718750063 ], [ 5.8037109375, 49.732177734375028 ], [ 5.880371093750057, 49.644775390625085 ], [ 5.856542968750006, 49.612841796875045 ], [ 5.837597656250068, 49.57832031250004 ], [ 5.815429687499972, 49.553808593750119 ], [ 5.789746093749983, 49.538281250000068 ], [ 5.71044921875, 49.53920898437508 ], [ 5.610058593750068, 49.528222656250051 ], [ 5.542382812500051, 49.511035156250017 ], [ 5.50732421875, 49.51088867187508 ], [ 5.434667968750034, 49.554492187500074 ], [ 5.353515625000028, 49.619824218750068 ], [ 5.301953125000011, 49.650976562500006 ], [ 5.27880859375, 49.677929687500097 ], [ 5.215039062500068, 49.689257812499989 ], [ 5.124121093750006, 49.721484374999989 ], [ 5.061035156250028, 49.756542968750011 ], [ 5.006933593750034, 49.778369140625017 ], [ 4.930566406250023, 49.78925781250004 ], [ 4.867578125000051, 49.788134765625074 ], [ 4.849121093750028, 49.847119140625097 ], [ 4.841503906250068, 49.91450195312504 ], [ 4.790039062499972, 49.959570312500091 ], [ 4.86054687500004, 50.135888671875023 ], [ 4.818652343750045, 50.153173828125006 ], [ 4.772851562500023, 50.139062499999966 ], [ 4.706640625000034, 50.097070312499937 ], [ 4.675097656250017, 50.046875000000114 ], [ 4.656152343750051, 50.002441406250028 ], [ 4.545019531250063, 49.96025390624996 ], [ 4.36875, 49.944970703125051 ], [ 4.176074218750045, 49.96025390624996 ], [ 4.149316406250023, 49.971582031250051 ], [ 4.137011718750074, 49.984472656250006 ], [ 4.136816406250034, 50.0 ], [ 4.150292968750023, 50.023876953124955 ], [ 4.183886718750045, 50.052832031250091 ], [ 4.192187500000045, 50.094140624999966 ], [ 4.157714843750028, 50.129882812500057 ], [ 4.13525390625, 50.143798828125057 ], [ 4.144140625000034, 50.178417968750097 ], [ 4.169628906250068, 50.221777343749949 ], [ 4.174609375000017, 50.246484375000108 ], [ 4.044140624999983, 50.321337890625074 ], [ 3.949707031250028, 50.335937500000028 ], [ 3.858105468750011, 50.33857421875004 ], [ 3.788574218750057, 50.34697265624996 ], [ 3.748046875000057, 50.343505859375057 ], [ 3.718847656250063, 50.321679687500051 ], [ 3.689355468749994, 50.306054687500051 ], [ 3.667285156250045, 50.324804687499977 ], [ 3.626757812500045, 50.457324218750074 ], [ 3.59541015625004, 50.47734375 ], [ 3.47695312500008, 50.49946289062504 ], [ 3.316210937500017, 50.507373046875045 ], [ 3.27333984375008, 50.531542968749989 ], [ 3.249804687500074, 50.591162109375063 ], [ 3.234960937499977, 50.662939453125034 ], [ 3.182031250000023, 50.731689453125 ], [ 3.154882812500006, 50.748925781250051 ], [ 3.10683593750008, 50.779443359375051 ], [ 3.022851562500023, 50.766894531250074 ], [ 2.921972656249977, 50.727050781249943 ], [ 2.862402343750034, 50.716015625000011 ], [ 2.839746093750023, 50.711767578125034 ], [ 2.759375, 50.750634765625051 ], [ 2.669140624999983, 50.811425781249994 ], [ 2.596777343750006, 50.875927734374983 ], [ 2.579296874999983, 50.911767578125108 ], [ 2.601464843750051, 50.955273437499983 ], [ 2.574804687500063, 50.988574218749932 ], [ 2.536035156250051, 51.049511718750097 ], [ 2.52490234375, 51.097119140624926 ], [ 2.96015625000004, 51.265429687499932 ], [ 3.225195312500034, 51.351611328125074 ], [ 3.35009765625, 51.377685546875057 ], [ 3.380078125000068, 51.291113281250119 ], [ 3.40283203125, 51.263623046874926 ], [ 3.43251953125008, 51.245751953125108 ], [ 3.471972656250045, 51.242236328125102 ], [ 3.51708984375, 51.263623046874926 ], [ 3.580273437499983, 51.286181640624989 ], [ 3.681835937500068, 51.275683593750074 ], [ 3.755664062500017, 51.254833984375097 ], [ 3.78193359375004, 51.233203125000045 ], [ 3.83076171875004, 51.212597656250011 ], [ 3.902050781249983, 51.20766601562508 ], [ 4.040039062500028, 51.247070312500114 ], [ 4.17255859375004, 51.307080078124983 ], [ 4.211425781250057, 51.348730468750034 ], [ 4.226171875000034, 51.386474609375085 ], [ 4.304492187500017, 51.361523437500068 ], [ 4.373730468749983, 51.356005859375102 ], [ 4.40400390625004, 51.367089843750051 ], [ 4.384765625000028, 51.427587890625119 ], [ 4.44091796875, 51.459814453125091 ], [ 4.503417968750028, 51.474707031250034 ], [ 4.531640625, 51.448583984374949 ], [ 4.588769531250023, 51.421923828124932 ], [ 4.633984375000068, 51.421728515624977 ], [ 4.755664062499989, 51.491113281249994 ], [ 4.784179687500028, 51.477392578124949 ], [ 4.810546874999972, 51.452734375000091 ], [ 4.816015625000034, 51.432812499999926 ] ] ] } },
{ "type": "Feature", "properties": { "count": "<100" }, "geometry": { "type": "Polygon", "coordinates": [ [ [ 3.59541015625004, 11.696289062500014 ], [ 3.55390625000004, 11.631884765625045 ], [ 3.490527343749989, 11.499218750000097 ], [ 3.487792968750057, 11.395410156250094 ], [ 3.638867187500011, 11.176855468749977 ], [ 3.65625, 11.15458984375006 ], [ 3.695312500000057, 11.120312500000097 ], [ 3.71640625, 11.079589843750057 ], [ 3.734179687500074, 10.971923828124972 ], [ 3.744921875000045, 10.850439453125091 ], [ 3.7568359375, 10.76875 ], [ 3.8296875, 10.653759765625082 ], [ 3.83447265625, 10.607421875000057 ], [ 3.783789062500063, 10.435888671875105 ], [ 3.771777343750017, 10.417626953125023 ], [ 3.758496093750068, 10.412695312500077 ], [ 3.680273437500034, 10.42778320312496 ], [ 3.646582031250006, 10.408984375000031 ], [ 3.604101562500034, 10.350683593750063 ], [ 3.577929687500045, 10.292480468750099 ], [ 3.576562500000023, 10.268359374999989 ], [ 3.645898437500023, 10.160156249999972 ], [ 3.602050781249972, 10.004541015625065 ], [ 3.557226562500006, 9.907324218749977 ], [ 3.47675781250004, 9.851904296875048 ], [ 3.404785156250028, 9.838623046875014 ], [ 3.3544921875, 9.812792968750074 ], [ 3.325195312499972, 9.778466796875108 ], [ 3.329492187500051, 9.667041015625045 ], [ 3.223437500000045, 9.565625 ], [ 3.164648437500034, 9.494677734375017 ], [ 3.136132812500023, 9.45161132812504 ], [ 3.148046875000034, 9.320605468750088 ], [ 3.110449218750006, 9.188281250000031 ], [ 3.044921875, 9.083837890625077 ], [ 2.898046875, 9.061376953125034 ], [ 2.774804687500023, 9.048535156250082 ], [ 2.732910156250028, 8.782519531249974 ], [ 2.734667968750017, 8.614013671875099 ], [ 2.7236328125, 8.441894531250028 ], [ 2.703125, 8.371826171874972 ], [ 2.711523437500006, 8.272998046875088 ], [ 2.702343750000011, 8.049804687500085 ], [ 2.686035156250057, 7.873730468750097 ], [ 2.70771484375004, 7.826611328125097 ], [ 2.72041015625004, 7.723095703124969 ], [ 2.719335937500006, 7.616259765625045 ], [ 2.750976562500057, 7.541894531250094 ], [ 2.78515625, 7.476855468750074 ], [ 2.783984375000045, 7.443408203125102 ], [ 2.765820312500068, 7.422509765625108 ], [ 2.750488281250057, 7.395068359375017 ], [ 2.750585937500063, 7.143212890625051 ], [ 2.75673828125008, 7.067919921875074 ], [ 2.747753906250011, 7.019824218750045 ], [ 2.721386718750068, 6.980273437500074 ], [ 2.731738281250045, 6.852832031250045 ], [ 2.7529296875, 6.771630859375023 ], [ 2.774609375000068, 6.711718750000074 ], [ 2.753710937500074, 6.661767578125023 ], [ 2.735644531250045, 6.595703124999972 ], [ 2.7080078125, 6.427685546875026 ], [ 2.706445312500051, 6.36923828125002 ], [ 2.286914062500017, 6.328076171874983 ], [ 1.818164062499989, 6.260644531250009 ], [ 1.622656250000063, 6.216796875000043 ], [ 1.610937500000063, 6.250830078124963 ], [ 1.777929687500063, 6.294628906250011 ], [ 1.7431640625, 6.42626953125 ], [ 1.639257812500063, 6.581542968750014 ], [ 1.598535156250023, 6.610205078124991 ], [ 1.577539062499994, 6.687402343749994 ], [ 1.602929687500023, 6.738085937500017 ], [ 1.590820312500057, 6.772265624999974 ], [ 1.582031250000028, 6.877001953124989 ], [ 1.530957031250011, 6.992431640624972 ], [ 1.624707031250011, 6.997314453124986 ], [ 1.624707031250011, 7.369189453124989 ], [ 1.624609375, 7.725878906250003 ], [ 1.624609375, 8.030224609375011 ], [ 1.624609375, 8.270996093750028 ], [ 1.606640625000068, 8.559277343749969 ], [ 1.603808593750017, 8.770996093750028 ], [ 1.600195312500006, 9.050048828125028 ], [ 1.566308593750023, 9.137255859375031 ], [ 1.424316406250057, 9.28500976562502 ], [ 1.3857421875, 9.361669921875006 ], [ 1.378906250000028, 9.462988281250048 ], [ 1.347070312500051, 9.567529296875023 ], [ 1.34511718750008, 9.750195312500026 ], [ 1.342871093750063, 9.962939453125031 ], [ 1.330078125000028, 9.996972656250037 ], [ 1.176171875000051, 10.098388671875 ], [ 0.958300781250074, 10.242041015625048 ], [ 0.792187500000068, 10.351562499999972 ], [ 0.779980468750068, 10.359570312500011 ], [ 0.76337890625004, 10.386669921875026 ], [ 0.7875, 10.710253906250045 ], [ 0.821875, 10.752587890625051 ], [ 0.874804687500017, 10.8857421875 ], [ 0.900488281250006, 10.993261718749963 ], [ 0.924609375000045, 10.992822265624966 ], [ 0.9580078125, 11.027783203124983 ], [ 0.985058593750011, 11.079003906250023 ], [ 1.013867187500011, 11.068115234375028 ], [ 1.062304687500017, 11.058203124999963 ], [ 1.084570312500034, 11.076367187500026 ], [ 1.081542968750028, 11.116015625000017 ], [ 1.097558593750023, 11.156347656249977 ], [ 1.135546875000017, 11.174365234375003 ], [ 1.1455078125, 11.210400390624969 ], [ 1.145800781250074, 11.251904296874983 ], [ 1.178710937500028, 11.262744140624974 ], [ 1.234667968750045, 11.261035156249989 ], [ 1.280468750000068, 11.273974609375045 ], [ 1.317382812500028, 11.295263671875034 ], [ 1.36484375, 11.378906250000014 ], [ 1.391503906250023, 11.408007812499989 ], [ 1.399707031250017, 11.428710937500043 ], [ 1.426757812500028, 11.447119140624963 ], [ 1.501367187500023, 11.45556640625 ], [ 1.561425781250023, 11.449121093750023 ], [ 1.6, 11.400634765625 ], [ 1.85761718750004, 11.443359375 ], [ 1.980371093749994, 11.418408203124983 ], [ 2.230859375000051, 11.629150390625014 ], [ 2.287207031249977, 11.691259765624963 ], [ 2.363281250000028, 11.840087890625 ], [ 2.389160156250057, 11.897070312499977 ], [ 2.412695312500063, 11.999316406250017 ], [ 2.363281250000028, 12.188427734374997 ], [ 2.366015625000045, 12.221923828124986 ], [ 2.469335937500063, 12.262792968749963 ], [ 2.598437500000074, 12.294335937499994 ], [ 2.648437500000028, 12.296777343750051 ], [ 2.681347656249983, 12.312792968750031 ], [ 2.728515625, 12.353613281249991 ], [ 2.805273437500006, 12.383837890625017 ], [ 2.850195312500034, 12.373681640624994 ], [ 2.878125, 12.367724609375031 ], [ 3.149609375000011, 12.118066406249966 ], [ 3.267382812500017, 11.991894531250026 ], [ 3.299121093749989, 11.92714843749998 ], [ 3.359960937500034, 11.880468749999963 ], [ 3.449804687500063, 11.851953125000023 ], [ 3.531738281250057, 11.78745117187502 ], [ 3.59541015625004, 11.696289062500014 ] ] ] } },
{ "type": "Feature", "properties": { "count": "<100" }, "geometry": { "type": "Polygon", "coordinates": [ [ [ 0.21748046875004, 14.911474609375006 ], [ 0.203808593750011, 14.865039062500045 ], [ 0.202734375000063, 14.7828125 ], [ 0.18505859375, 14.652929687500006 ], [ 0.163867187500045, 14.49721679687498 ], [ 0.250585937500034, 14.396435546874969 ], [ 0.354589843750006, 14.288037109374997 ], [ 0.382519531250011, 14.245800781250011 ], [ 0.354882812500051, 14.13901367187502 ], [ 0.374023437500057, 14.07636718750004 ], [ 0.42919921875, 13.97211914062504 ], [ 0.52236328125008, 13.83974609374998 ], [ 0.618164062500057, 13.703417968750003 ], [ 0.684570312499972, 13.685400390624977 ], [ 0.747753906250068, 13.674511718749983 ], [ 0.786035156250051, 13.650048828124966 ], [ 0.842285156250057, 13.62641601562504 ], [ 0.897949218750028, 13.6109375 ], [ 0.946582031250074, 13.581152343749963 ], [ 0.977734375000011, 13.551953124999969 ], [ 1.017871093750017, 13.467871093749977 ], [ 1.125976562500028, 13.412353515625043 ], [ 1.201171874999972, 13.357519531249963 ], [ 1.170898437500028, 13.329589843750057 ], [ 1.076855468750068, 13.340771484375026 ], [ 0.988476562499983, 13.364843750000034 ], [ 0.976757812500011, 13.324511718749989 ], [ 0.973046875000051, 13.170361328125026 ], [ 0.987304687500028, 13.041894531249966 ], [ 1.007910156250034, 13.024804687500037 ], [ 1.096777343750034, 13.001123046875009 ], [ 1.308691406250034, 12.834277343750045 ], [ 1.500488281250028, 12.67646484375004 ], [ 1.564941406250028, 12.635400390625023 ], [ 1.671093750000068, 12.619824218750054 ], [ 1.789843750000017, 12.613281250000043 ], [ 1.840917968750006, 12.627880859374997 ], [ 1.956152343750034, 12.707421875000037 ], [ 2.017382812499989, 12.716210937499966 ], [ 2.073828125000034, 12.713964843750048 ], [ 2.104589843750006, 12.701269531250034 ], [ 2.159765625000063, 12.636425781249969 ], [ 2.211523437500034, 12.538427734374991 ], [ 2.226269531250011, 12.466064453124986 ], [ 2.221386718749983, 12.427246093749986 ], [ 2.20380859375004, 12.412597656250014 ], [ 2.109375, 12.393847656250017 ], [ 2.06855468750004, 12.379150390625043 ], [ 2.058398437500017, 12.357958984374989 ], [ 2.07294921875004, 12.309375 ], [ 2.091406250000063, 12.277978515625037 ], [ 2.194433593750006, 12.136474609374986 ], [ 2.343359375000063, 11.945996093749997 ], [ 2.389160156250057, 11.897070312499977 ], [ 2.363281250000028, 11.840087890625 ], [ 2.287207031249977, 11.691259765624963 ], [ 2.230859375000051, 11.629150390625014 ], [ 1.980371093749994, 11.418408203124983 ], [ 1.85761718750004, 11.443359375 ], [ 1.6, 11.400634765625 ], [ 1.561425781250023, 11.449121093750023 ], [ 1.501367187500023, 11.45556640625 ], [ 1.426757812500028, 11.447119140624963 ], [ 1.399707031250017, 11.428710937500043 ], [ 1.391503906250023, 11.408007812499989 ], [ 1.36484375, 11.378906250000014 ], [ 1.317382812500028, 11.295263671875034 ], [ 1.280468750000068, 11.273974609375045 ], [ 1.234667968750045, 11.261035156249989 ], [ 1.178710937500028, 11.262744140624974 ], [ 1.145800781250074, 11.251904296874983 ], [ 1.1455078125, 11.210400390624969 ], [ 1.135546875000017, 11.174365234375003 ], [ 1.097558593750023, 11.156347656249977 ], [ 1.081542968750028, 11.116015625000017 ], [ 1.084570312500034, 11.076367187500026 ], [ 1.062304687500017, 11.058203124999963 ], [ 1.013867187500011, 11.068115234375028 ], [ 0.985058593750011, 11.079003906250023 ], [ 0.9580078125, 11.027783203124983 ], [ 0.924609375000045, 10.992822265624966 ], [ 0.900488281250006, 10.993261718749963 ], [ 0.642968750000023, 10.983056640625023 ], [ 0.549121093750017, 10.955419921874977 ], [ 0.492675781250057, 10.95498046874998 ], [ 0.490722656250028, 10.978173828124994 ], [ 0.484179687500017, 10.991992187499974 ], [ 0.159277343750006, 11.069628906249974 ], [ -0.068603515624972, 11.115625 ], [ -0.299462890624937, 11.166894531249994 ], [ -0.312548828124932, 11.118896484374986 ], [ -0.34575195312496, 11.087939453124974 ], [ -0.395605468749977, 11.085693359375057 ], [ -0.430322265624966, 11.09326171875 ], [ -0.453515624999966, 11.056298828125023 ], [ -0.491699218749943, 11.00761718749996 ], [ -0.545214843749989, 10.983691406249974 ], [ -0.597656249999943, 10.953662109374974 ], [ -0.627148437499983, 10.927392578125051 ], [ -0.64853515624992, 10.9267578125 ], [ -0.701416015624943, 10.988964843749983 ], [ -0.77158203124992, 10.995263671875023 ], [ -0.902929687499949, 10.984716796875006 ], [ -0.961816406249966, 11.001708984375 ], [ -1.042480468749972, 11.010058593750017 ], [ -1.232617187499983, 10.997216796874966 ], [ -1.536767578124937, 11.02265625 ], [ -1.58647460937496, 11.008886718750034 ], [ -1.59965820312496, 10.997656249999977 ], [ -1.900634765625, 10.994677734374989 ], [ -2.23193359375, 10.991406250000026 ], [ -2.509179687499994, 10.988720703125011 ], [ -2.751660156249926, 10.986376953124989 ], [ -2.752099609374994, 10.996972656250009 ], [ -2.829931640624977, 10.998388671875034 ], [ -2.838574218749955, 10.97749023437504 ], [ -2.90732421874992, 10.727978515625011 ], [ -2.914892578124949, 10.592333984375003 ], [ -2.878417968749972, 10.507958984375037 ], [ -2.837207031249932, 10.454638671875017 ], [ -2.791162109374966, 10.432421875000017 ], [ -2.786621093749943, 10.401904296875017 ], [ -2.823437499999983, 10.36293945312498 ], [ -2.820312499999972, 10.322851562499991 ], [ -2.777099609374943, 10.28159179687502 ], [ -2.766503906250023, 10.238183593749966 ], [ -2.788476562499966, 10.192578125 ], [ -2.783203124999943, 10.083105468749991 ], [ -2.750732421875, 9.909667968750014 ], [ -2.749804687499989, 9.79721679687502 ], [ -2.780517578124943, 9.745849609375028 ], [ -2.765966796874977, 9.658056640624991 ], [ -2.706201171874994, 9.533935546875028 ], [ -2.695849609375017, 9.481347656249966 ], [ -2.7171875, 9.457128906250091 ], [ -2.766601562499943, 9.424707031250065 ], [ -2.816748046874949, 9.425830078125031 ], [ -2.875146484374937, 9.500927734375054 ], [ -2.900878906249943, 9.534619140625068 ], [ -2.948144531249966, 9.610742187500037 ], [ -2.988281249999972, 9.68735351562502 ], [ -3.042626953124966, 9.720898437500011 ], [ -3.095800781249949, 9.752099609375065 ], [ -3.160693359374932, 9.849169921875031 ], [ -3.223535156249937, 9.89545898437504 ], [ -3.289697265624937, 9.882226562500108 ], [ -3.386279296874989, 9.900292968749966 ], [ -3.581152343749977, 9.924316406250057 ], [ -3.790625, 9.917187500000026 ], [ -3.877636718749983, 9.894921875000023 ], [ -3.963476562499977, 9.859619140625028 ], [ -4.18115234375, 9.781738281249972 ], [ -4.267187499999949, 9.743261718750034 ], [ -4.332226562499955, 9.645703124999969 ], [ -4.406201171874926, 9.647998046875074 ], [ -4.480273437500017, 9.679248046875045 ], [ -4.526611328124943, 9.723486328125006 ], [ -4.625830078125006, 9.713574218750026 ], [ -4.72177734374992, 9.756542968750082 ], [ -4.814453124999972, 9.841162109375091 ], [ -4.882714843749937, 9.868945312499974 ], [ -4.969921874999926, 9.930078125 ], [ -4.994042968749966, 10.046484375000077 ], [ -5.049316406249943, 10.128320312500051 ], [ -5.099853515624943, 10.241601562500037 ], [ -5.175292968749943, 10.292626953125051 ], [ -5.262304687499977, 10.319677734374963 ], [ -5.382275390624926, 10.314013671875045 ], [ -5.461279296874949, 10.359570312500097 ], [ -5.52353515624992, 10.426025390625043 ], [ -5.507031249999926, 10.483447265625017 ], [ -5.47900390625, 10.565087890625037 ], [ -5.475683593749949, 10.643945312500037 ], [ -5.45708007812496, 10.771386718749966 ], [ -5.468554687499989, 10.931054687499994 ], [ -5.490478515624943, 11.042382812500023 ], [ -5.424218749999937, 11.088720703124963 ], [ -5.347412109375, 11.130273437499994 ], [ -5.299853515624989, 11.205957031250037 ], [ -5.250244140625028, 11.37578125 ], [ -5.229394531249937, 11.522460937500043 ], [ -5.244775390624966, 11.576757812500006 ], [ -5.270312499999932, 11.619873046874986 ], [ -5.290527343749972, 11.68330078125004 ], [ -5.302001953125, 11.760449218750026 ], [ -5.288134765624932, 11.827929687500017 ], [ -5.230175781249926, 11.890283203125009 ], [ -5.15751953124996, 11.942382812499972 ], [ -5.105908203124926, 11.967529296875028 ], [ -4.968994140625, 11.993310546875037 ], [ -4.797949218749977, 12.032128906250051 ], [ -4.699316406249949, 12.076171875000043 ], [ -4.627246093749932, 12.120214843749963 ], [ -4.586914062499972, 12.155029296875043 ], [ -4.546044921874994, 12.226464843750023 ], [ -4.479882812499937, 12.281787109375017 ], [ -4.428710937499972, 12.337597656250011 ], [ -4.421582031249955, 12.49306640624998 ], [ -4.421923828124932, 12.581591796874989 ], [ -4.459863281249937, 12.630371093749972 ], [ -4.480615234374994, 12.672216796874977 ], [ -4.227099609374932, 12.793701171875028 ], [ -4.225244140625023, 12.87949218750002 ], [ -4.260644531249937, 12.975341796875 ], [ -4.310253906249926, 13.052490234375 ], [ -4.328710937499949, 13.119042968749966 ], [ -4.258691406249994, 13.197314453125017 ], [ -4.196191406249966, 13.256152343750017 ], [ -4.151025390624994, 13.306201171874989 ], [ -4.051171875, 13.382421874999977 ], [ -3.94731445312496, 13.402197265625006 ], [ -3.853466796874955, 13.373535156250028 ], [ -3.575781249999949, 13.194189453125006 ], [ -3.527636718749989, 13.182714843749977 ], [ -3.469921874999955, 13.196386718750006 ], [ -3.396728515624972, 13.243701171875045 ], [ -3.3017578125, 13.280761718750057 ], [ -3.266748046874966, 13.40078125 ], [ -3.270166015624937, 13.577441406250003 ], [ -3.24863281249992, 13.658349609374966 ], [ -3.198437499999983, 13.6728515625 ], [ -3.038671874999949, 13.639111328125054 ], [ -2.997216796874937, 13.637109375 ], [ -2.950830078124994, 13.6484375 ], [ -2.917089843749949, 13.679492187500017 ], [ -2.918505859374989, 13.73637695312506 ], [ -2.925878906249977, 13.786767578125023 ], [ -2.873925781249966, 13.950732421875031 ], [ -2.77885742187496, 14.073730468750043 ], [ -2.586718749999989, 14.227587890625031 ], [ -2.52690429687496, 14.258300781249986 ], [ -2.457226562499983, 14.274121093750011 ], [ -2.113232421874983, 14.168457031249972 ], [ -2.05712890625, 14.194628906249974 ], [ -1.973046875000023, 14.456542968750043 ], [ -1.879785156249937, 14.481494140624974 ], [ -1.767773437499926, 14.486035156250011 ], [ -1.695068359374943, 14.508496093749969 ], [ -1.657324218750006, 14.526806640624969 ], [ -1.493652343749943, 14.626074218750034 ], [ -1.204980468749937, 14.761523437500003 ], [ -1.049560546875, 14.819531250000011 ], [ -1.019189453124937, 14.841357421875017 ], [ -0.907958984375, 14.937402343750051 ], [ -0.760449218749983, 15.047753906249966 ], [ -0.666455078124926, 15.069775390625011 ], [ -0.536523437499994, 15.077880859374972 ], [ -0.454492187499994, 15.059667968749991 ], [ -0.432275390624994, 15.02851562500004 ], [ -0.405419921874937, 15.0125 ], [ -0.23588867187496, 15.059423828125034 ], [ 0.007324218750028, 14.984814453125026 ], [ 0.21748046875004, 14.911474609375006 ] ] ] } },
{ "type": "Feature", "properties": { "count": "<100" }, "geometry": { "type": "MultiPolygon", "coordinates": [ [ [ [ 91.949218750000114, 21.508056640625 ], [ 91.888867187500068, 21.503320312500108 ], [ 91.859472656250205, 21.532958984375114 ], [ 91.873242187500182, 21.574414062499926 ], [ 91.857031250000034, 21.708789062500045 ], [ 91.90771484375, 21.722949218749989 ], [ 91.933984375000023, 21.722167968750114 ], [ 91.948632812499966, 21.68256835937504 ], [ 91.961914062500114, 21.609765624999937 ], [ 91.949218750000114, 21.508056640625 ] ] ], [ [ [ 91.873828124999989, 21.832128906250034 ], [ 91.837597656250182, 21.750244140625057 ], [ 91.819726562500023, 21.809814453125114 ], [ 91.835156250000011, 21.885351562499949 ], [ 91.850683593750205, 21.927050781250102 ], [ 91.861328124999943, 21.926660156250023 ], [ 91.882519531250182, 21.883642578125034 ], [ 91.873828124999989, 21.832128906250034 ] ] ], [ [ [ 91.150781250000136, 22.175195312499937 ], [ 91.044726562500045, 22.105175781250068 ], [ 91.079492187500023, 22.519726562499955 ], [ 91.158300781250091, 22.365429687500068 ], [ 91.178222656249943, 22.28300781249996 ], [ 91.150781250000136, 22.175195312499937 ] ] ], [ [ [ 91.556738281250091, 22.382226562500108 ], [ 91.510449218750068, 22.352783203125057 ], [ 91.466894531250034, 22.378417968749943 ], [ 91.411328125000011, 22.475683593750034 ], [ 91.438867187500136, 22.598828125000097 ], [ 91.4560546875, 22.61650390624996 ], [ 91.483984375000091, 22.5765625 ], [ 91.523046875000034, 22.49072265625 ], [ 91.548339843749943, 22.425390625000091 ], [ 91.556738281250091, 22.382226562500108 ] ] ], [ [ [ 90.777636718750159, 22.089306640625011 ], [ 90.603613281250034, 22.054199218749972 ], [ 90.515039062500136, 22.065136718749983 ], [ 90.680468750000159, 22.327490234375063 ], [ 90.674902343750205, 22.444970703125108 ], [ 90.649218749999989, 22.540673828124966 ], [ 90.56494140625, 22.617626953125011 ], [ 90.560351562500045, 22.672558593750011 ], [ 90.522558593750034, 22.747509765625097 ], [ 90.502929687499943, 22.835351562500051 ], [ 90.596484374999989, 22.863525390625114 ], [ 90.672265625000023, 22.813183593750068 ], [ 90.683007812500136, 22.785302734375051 ], [ 90.69921875, 22.713525390625108 ], [ 90.736914062500205, 22.638720703125045 ], [ 90.868164062500114, 22.484863281250057 ], [ 90.865820312500091, 22.39057617187504 ], [ 90.829882812500159, 22.159960937500131 ], [ 90.777636718750159, 22.089306640625011 ] ] ], [ [ [ 90.641796875000182, 22.962988281250119 ], [ 90.659570312499966, 22.920019531249977 ], [ 90.603906250000023, 22.945556640625028 ], [ 90.562304687500159, 22.975439453125063 ], [ 90.536328125000011, 23.014892578124943 ], [ 90.579882812499989, 23.035449218750045 ], [ 90.641796875000182, 22.962988281250119 ] ] ], [ [ [ 88.761914062500125, 26.279394531250034 ], [ 88.828027343750136, 26.252197265625085 ], [ 88.896484375000057, 26.260498046875 ], [ 88.940722656250045, 26.245361328125028 ], [ 88.970410156250011, 26.250878906249994 ], [ 88.981542968750148, 26.286132812500171 ], [ 88.948242187500114, 26.337988281249977 ], [ 88.924121093749989, 26.375097656249977 ], [ 88.951953124999989, 26.412109374999972 ], [ 88.983398437500114, 26.419531249999977 ], [ 89.018652343750205, 26.410253906249949 ], [ 89.066796875000136, 26.376904296875182 ], [ 89.10195312500008, 26.308349609374972 ], [ 89.108300781250136, 26.202246093750034 ], [ 89.186425781250136, 26.105957031250057 ], [ 89.289257812500125, 26.037597656250057 ], [ 89.369726562500318, 26.006103515625142 ], [ 89.466894531250205, 25.983544921875165 ], [ 89.549902343750034, 26.005273437500051 ], [ 89.591406250000091, 26.072412109375051 ], [ 89.572753906250114, 26.13232421875 ], [ 89.585742187500273, 26.186035156250114 ], [ 89.61904296875008, 26.215673828125006 ], [ 89.670898437500114, 26.213818359375182 ], [ 89.709863281250136, 26.171240234375119 ], [ 89.822949218750182, 25.94140625 ], [ 89.799609375000045, 25.839599609375142 ], [ 89.824902343750011, 25.560156250000063 ], [ 89.796289062499966, 25.375830078124977 ], [ 89.800878906250205, 25.336132812500068 ], [ 89.814062500000034, 25.305371093749926 ], [ 89.833300781250159, 25.292773437500017 ], [ 89.866308593750205, 25.293164062499926 ], [ 90.003808593749966, 25.258349609375017 ], [ 90.119628906250114, 25.219970703125028 ], [ 90.250390625000136, 25.18496093750008 ], [ 90.439355468750136, 25.157714843750142 ], [ 90.555273437500034, 25.166601562499977 ], [ 90.613085937500045, 25.167724609374943 ], [ 90.730175781250182, 25.159472656250045 ], [ 91.038281250000125, 25.174072265625 ], [ 91.293164062500011, 25.177978515625085 ], [ 91.396679687500125, 25.151611328125142 ], [ 91.479687500000296, 25.142138671875159 ], [ 91.763476562499989, 25.160644531250114 ], [ 92.04970703125025, 25.169482421875045 ], [ 92.204687500000205, 25.1109375 ], [ 92.37343750000008, 25.015136718749943 ], [ 92.468359375000148, 24.944140625000045 ], [ 92.485449218750205, 24.903320312500085 ], [ 92.475, 24.868505859375006 ], [ 92.443164062499989, 24.849414062500017 ], [ 92.384960937500068, 24.84877929687508 ], [ 92.251269531250102, 24.895068359375102 ], [ 92.228320312500045, 24.881347656250142 ], [ 92.230566406250148, 24.786230468750034 ], [ 92.226660156250205, 24.770996093749943 ], [ 92.198046875000273, 24.685742187499983 ], [ 92.117480468749989, 24.493945312499989 ], [ 92.101953125000136, 24.408056640625091 ], [ 92.085058593750034, 24.386181640625068 ], [ 92.064160156250068, 24.374365234375063 ], [ 92.001074218750148, 24.370898437500074 ], [ 91.951660156249943, 24.356738281250017 ], [ 91.931054687500136, 24.325537109375063 ], [ 91.899023437500148, 24.260693359375182 ], [ 91.876953125000227, 24.195312500000085 ], [ 91.84619140625, 24.17529296875 ], [ 91.772460937500114, 24.210644531250011 ], [ 91.726562500000114, 24.205078124999943 ], [ 91.668750000000159, 24.19008789062508 ], [ 91.611132812500159, 24.152832031250057 ], [ 91.571386718750148, 24.106591796875051 ], [ 91.526367187500114, 24.090771484374926 ], [ 91.392675781250034, 24.100097656250142 ], [ 91.367089843750136, 24.093505859374943 ], [ 91.350195312500205, 24.060498046875068 ], [ 91.336425781250114, 24.018798828125 ], [ 91.232031250000148, 23.920458984375045 ], [ 91.192480468750205, 23.762890625000097 ], [ 91.160449218750273, 23.660644531250142 ], [ 91.165527343750114, 23.5810546875 ], [ 91.253808593750193, 23.373632812500119 ], [ 91.315234375000159, 23.104394531250051 ], [ 91.338867187500114, 23.077001953124977 ], [ 91.359375000000114, 23.068359375 ], [ 91.368652343750227, 23.074560546875119 ], [ 91.366796875000205, 23.130468750000034 ], [ 91.370605468750057, 23.197998046874943 ], [ 91.399414062500057, 23.213867187499972 ], [ 91.436230468750011, 23.199902343750068 ], [ 91.471386718750182, 23.141259765625108 ], [ 91.511230468750114, 23.033691406250142 ], [ 91.553515625000102, 22.991552734374977 ], [ 91.619531249999966, 22.979687500000153 ], [ 91.694921875000091, 23.004833984375125 ], [ 91.750976562500114, 23.053515624999989 ], [ 91.773828124999966, 23.106103515625051 ], [ 91.757910156250205, 23.209814453125034 ], [ 91.754199218750159, 23.287304687500011 ], [ 91.790039062500057, 23.36103515625004 ], [ 91.919140625000296, 23.471044921875063 ], [ 91.93789062500008, 23.504687500000074 ], [ 91.929492187500273, 23.598242187499949 ], [ 91.92958984375008, 23.685986328125153 ], [ 91.978515625000114, 23.691992187500034 ], [ 92.044042968750034, 23.677783203124989 ], [ 92.127050781250091, 23.720996093749989 ], [ 92.152343750000057, 23.721875000000182 ], [ 92.187109375000034, 23.675537109375057 ], [ 92.246093750000114, 23.683593750000114 ], [ 92.289355468750045, 23.492480468750074 ], [ 92.334179687500296, 23.323828125000091 ], [ 92.333789062499989, 23.242382812499926 ], [ 92.34121093750008, 23.069824218749943 ], [ 92.361621093749989, 22.929003906250131 ], [ 92.393164062500205, 22.897021484374989 ], [ 92.430468750000159, 22.821826171875045 ], [ 92.464453125000091, 22.734423828125102 ], [ 92.491406250000068, 22.685400390625063 ], [ 92.509570312500045, 22.525683593750017 ], [ 92.531835937500205, 22.410302734375051 ], [ 92.561230468750182, 22.048046875000068 ], [ 92.574902343750011, 21.978076171875102 ], [ 92.582812500000045, 21.940332031250051 ], [ 92.584277343750159, 21.609033203124966 ], [ 92.593457031250182, 21.46733398437496 ], [ 92.625292968750159, 21.350732421875108 ], [ 92.631640625000045, 21.306201171875102 ], [ 92.599804687500011, 21.270166015624937 ], [ 92.568554687500068, 21.263330078124966 ], [ 92.539160156250205, 21.319824218750028 ], [ 92.471875000000182, 21.362988281250011 ], [ 92.372656250000205, 21.409033203125091 ], [ 92.33056640625, 21.439794921874949 ], [ 92.279687500000023, 21.427587890624949 ], [ 92.208203125000182, 21.357861328124955 ], [ 92.179589843750136, 21.293115234374994 ], [ 92.191992187500091, 21.202246093750063 ], [ 92.214746093750023, 21.112695312500108 ], [ 92.264453124999989, 21.061474609375068 ], [ 92.268457031250136, 21.004687500000131 ], [ 92.286230468750205, 20.931591796875068 ], [ 92.311914062500023, 20.864453125000068 ], [ 92.324121093750023, 20.791845703125119 ], [ 92.307812500000068, 20.790429687499994 ], [ 92.248144531250034, 20.883593750000045 ], [ 92.194628906249989, 20.984277343749966 ], [ 92.056054687500023, 21.174804687500057 ], [ 92.010937500000068, 21.51625976562508 ], [ 92.008007812500182, 21.68476562500004 ], [ 91.913183593750205, 21.883056640625114 ], [ 91.850000000000136, 22.157373046875023 ], [ 91.824804687500034, 22.228662109374994 ], [ 91.857812500000136, 22.31733398437504 ], [ 91.863378906250205, 22.350488281249937 ], [ 91.845410156250182, 22.343115234374949 ], [ 91.797070312500182, 22.297460937499977 ], [ 91.734082031250068, 22.406689453125011 ], [ 91.692968750000205, 22.504785156249937 ], [ 91.529687499999966, 22.707666015624966 ], [ 91.482128906250068, 22.797412109375045 ], [ 91.480078125000091, 22.884814453125074 ], [ 91.409570312500023, 22.797021484374966 ], [ 91.313769531250045, 22.735156250000074 ], [ 91.216210937499966, 22.642236328125051 ], [ 91.1513671875, 22.614062499999989 ], [ 90.945605468749989, 22.597021484375063 ], [ 90.826757812500205, 22.721386718750011 ], [ 90.656250000000114, 23.025488281250063 ], [ 90.633593750000045, 23.094238281249943 ], [ 90.656054687500159, 23.273046874999949 ], [ 90.615625, 23.442333984374983 ], [ 90.616113281250023, 23.531640624999966 ], [ 90.604003906249943, 23.59135742187496 ], [ 90.573437500000011, 23.578125 ], [ 90.561621093750205, 23.537109375000114 ], [ 90.568066406250182, 23.47426757812508 ], [ 90.555664062499943, 23.421533203125108 ], [ 90.408007812500159, 23.431884765625085 ], [ 90.269140625000205, 23.455859375000074 ], [ 90.391503906250023, 23.366943359375085 ], [ 90.522753906249989, 23.346142578124926 ], [ 90.590917968750205, 23.266406250000017 ], [ 90.599218750000034, 23.204150390625045 ], [ 90.595117187500023, 23.133935546875023 ], [ 90.527734375000136, 23.0849609375 ], [ 90.466015625000182, 23.053906249999983 ], [ 90.477539062500114, 22.986767578124983 ], [ 90.55224609375, 22.904882812500091 ], [ 90.461621093750182, 22.881787109375097 ], [ 90.436914062500023, 22.828173828125102 ], [ 90.43505859375, 22.751904296875011 ], [ 90.480664062500068, 22.684667968750091 ], [ 90.498437500000136, 22.63481445312496 ], [ 90.487402343750091, 22.588720703124977 ], [ 90.531738281249943, 22.539306640625028 ], [ 90.595507812499989, 22.435839843750102 ], [ 90.616113281250023, 22.362158203125006 ], [ 90.589453125000205, 22.258447265625023 ], [ 90.552832031250205, 22.21816406250008 ], [ 90.494140624999943, 22.178906249999983 ], [ 90.355761718749989, 22.048242187500108 ], [ 90.288183593750205, 21.899414062499972 ], [ 90.230566406250091, 21.829785156250097 ], [ 90.158789062500205, 21.81684570312504 ], [ 90.130761718749966, 21.847412109374943 ], [ 90.071191406250136, 21.887255859375074 ], [ 90.070019531250068, 21.959912109374955 ], [ 90.087890624999943, 22.017480468750051 ], [ 90.209570312500034, 22.156591796875063 ], [ 90.143457031250023, 22.137890625000068 ], [ 90.068554687500011, 22.098193359375045 ], [ 89.954199218750091, 22.02285156250008 ], [ 89.918066406250205, 22.116162109374983 ], [ 89.89404296875, 22.202587890625011 ], [ 89.893847656250159, 22.308398437500074 ], [ 89.985156249999989, 22.466406250000119 ], [ 89.8818359375, 22.387597656250051 ], [ 89.853222656250011, 22.288964843750023 ], [ 89.865820312500205, 22.17304687500004 ], [ 89.8525390625, 22.090917968750091 ], [ 89.811914062500136, 21.983496093750063 ], [ 89.756835937500114, 21.919042968749977 ], [ 89.667773437499989, 21.877685546875085 ], [ 89.628125000000182, 21.814160156249926 ], [ 89.568554687500011, 21.767431640625091 ], [ 89.566601562500182, 21.860595703124972 ], [ 89.547460937500091, 21.983691406250102 ], [ 89.483203125000159, 22.275537109375051 ], [ 89.469335937500091, 22.212939453124989 ], [ 89.502539062500091, 22.031884765625051 ], [ 89.500585937500034, 21.914355468750074 ], [ 89.451953125000159, 21.821093750000102 ], [ 89.353710937500068, 21.721093749999966 ], [ 89.278613281250045, 21.70698242187504 ], [ 89.234277343750136, 21.72236328125004 ], [ 89.167089843750034, 21.784277343750063 ], [ 89.093945312500068, 21.872753906249955 ], [ 89.081640625000034, 22.014941406250074 ], [ 89.051464843750011, 22.093164062500193 ], [ 89.055859375000011, 22.186230468750153 ], [ 89.050000000000182, 22.27460937500004 ], [ 88.971484375000159, 22.51093750000004 ], [ 88.920703125000045, 22.632031249999926 ], [ 88.926953125000068, 22.671142578125171 ], [ 88.923437500000034, 22.687548828125045 ], [ 88.899707031249989, 22.843505859375114 ], [ 88.866992187499989, 22.93886718750008 ], [ 88.850585937500114, 23.040527343750114 ], [ 88.928125000000136, 23.186621093750119 ], [ 88.897070312500205, 23.210400390624983 ], [ 88.807617187500057, 23.229687500000097 ], [ 88.724414062499989, 23.254980468750006 ], [ 88.704003906250136, 23.292822265624977 ], [ 88.740820312500091, 23.436621093750063 ], [ 88.697656249999966, 23.493017578125006 ], [ 88.6357421875, 23.55 ], [ 88.616406250000011, 23.572753906250085 ], [ 88.595996093750159, 23.602197265625136 ], [ 88.567382812500057, 23.674414062500006 ], [ 88.622558593749943, 23.826367187500153 ], [ 88.699804687500034, 24.002539062499977 ], [ 88.713769531250136, 24.069628906250159 ], [ 88.726562500000114, 24.186230468750011 ], [ 88.733593750000182, 24.230908203125153 ], [ 88.72353515625008, 24.274902343750057 ], [ 88.642285156250125, 24.325976562500159 ], [ 88.498535156250114, 24.346630859375097 ], [ 88.396972656250114, 24.389257812499977 ], [ 88.3375, 24.453857421875 ], [ 88.287109375000114, 24.479736328124943 ], [ 88.225000000000136, 24.460644531249955 ], [ 88.145507812500114, 24.485791015624926 ], [ 88.079101562500057, 24.549902343750119 ], [ 88.023437500000114, 24.627832031250193 ], [ 88.030273437500057, 24.664453125000193 ], [ 88.045117187500182, 24.713037109375136 ], [ 88.14980468750008, 24.914648437500091 ], [ 88.188867187500136, 24.920605468750153 ], [ 88.279492187500125, 24.881933593750091 ], [ 88.313378906250136, 24.881835937499972 ], [ 88.372949218750193, 24.961523437500034 ], [ 88.456250000000182, 25.188427734375182 ], [ 88.573828125000034, 25.187890624999966 ], [ 88.677539062500159, 25.180468750000159 ], [ 88.747558593750114, 25.168945312500114 ], [ 88.81728515625008, 25.176220703125182 ], [ 88.890136718750114, 25.194384765625045 ], [ 88.929785156250205, 25.222998046875119 ], [ 88.951660156250227, 25.259277343749943 ], [ 88.944140624999989, 25.290771484374972 ], [ 88.854785156249989, 25.333544921875074 ], [ 88.820312500000114, 25.365527343750102 ], [ 88.795410156250057, 25.45625 ], [ 88.769140625000034, 25.490478515624972 ], [ 88.593457031250125, 25.495312500000068 ], [ 88.502441406250057, 25.537011718750136 ], [ 88.452343750000296, 25.574414062500125 ], [ 88.363085937500102, 25.698193359375011 ], [ 88.252929687499943, 25.789794921875028 ], [ 88.1474609375, 25.811425781249994 ], [ 88.106640625000182, 25.841113281250102 ], [ 88.084570312500034, 25.888232421875102 ], [ 88.097363281250182, 25.956347656250131 ], [ 88.129003906250148, 26.018212890625023 ], [ 88.150781250000136, 26.087158203125028 ], [ 88.235156250000102, 26.178076171875091 ], [ 88.333984374999943, 26.257519531249926 ], [ 88.378027343750034, 26.312011718750114 ], [ 88.4404296875, 26.369482421875091 ], [ 88.447851562500091, 26.401025390625023 ], [ 88.436718750000011, 26.437109375 ], [ 88.386230468750114, 26.471533203125006 ], [ 88.351464843750136, 26.482568359374937 ], [ 88.345898437500182, 26.504785156250023 ], [ 88.369921874999989, 26.564111328125136 ], [ 88.418164062500125, 26.571533203124943 ], [ 88.518261718750011, 26.517773437500011 ], [ 88.620117187500057, 26.430664062500028 ], [ 88.680664062500057, 26.352978515625011 ], [ 88.682812500000068, 26.291699218749955 ], [ 88.722167968750057, 26.281835937500091 ], [ 88.761914062500125, 26.279394531250034 ] ] ] ] } },
{ "type": "Feature", "properties": { "count": "100-200" }, "geometry": { "type": "Polygon", "coordinates": [ [ [ 28.585351562500051, 43.742236328124989 ], [ 28.561816406250045, 43.501318359375034 ], [ 28.465429687500034, 43.389306640625023 ], [ 28.319628906249989, 43.426855468750034 ], [ 28.133691406250051, 43.395605468749977 ], [ 28.035156250000057, 43.268261718750068 ], [ 27.979296875000045, 43.230517578125017 ], [ 27.928906250000068, 43.186132812500034 ], [ 27.896484375000028, 43.020703124999983 ], [ 27.888867187499983, 42.749707031250011 ], [ 27.818359375000028, 42.716650390625034 ], [ 27.753710937500074, 42.706542968750028 ], [ 27.484765625, 42.468066406250017 ], [ 27.639550781249994, 42.400976562500034 ], [ 27.70820312500004, 42.349951171875034 ], [ 27.821386718750006, 42.208007812499972 ], [ 27.982714843750017, 42.047412109375045 ], [ 28.014453124999989, 41.96904296874996 ], [ 27.879199218750074, 41.986621093749989 ], [ 27.831933593750023, 41.981298828124977 ], [ 27.80166015625008, 41.956542968750085 ], [ 27.738867187499977, 41.961523437500034 ], [ 27.661132812500057, 41.961328125 ], [ 27.579882812500017, 41.932910156250074 ], [ 27.534863281249983, 41.920800781249994 ], [ 27.474804687500011, 41.94687 ], [ 27.362890625000034, 42.025048828125108 ], [ 27.294921875000057, 42.079541015625011 ], [ 27.24433593750004, 42.093261718750057 ], [ 27.193359375000057, 42.07709960937504 ], [ 27.01171875, 42.058642578125017 ], [ 26.96875, 42.026855468750114 ], [ 26.884863281250006, 41.991845703124994 ], [ 26.800390625000034, 41.97514648437496 ], [ 26.679199218750028, 41.96333007812504 ], [ 26.615332031250063, 41.964892578125102 ], [ 26.5796875, 41.947949218750011 ], [ 26.549707031250023, 41.896728515624972 ], [ 26.529296875000028, 41.846679687500085 ], [ 26.51142578125004, 41.82636718750004 ], [ 26.3603515625, 41.801562500000045 ], [ 26.327246093750006, 41.772802734375034 ], [ 26.317968750000063, 41.744677734375074 ], [ 26.320898437500034, 41.716552734375028 ], [ 26.200585937500051, 41.743798828124994 ], [ 26.107421875000057, 41.725683593750034 ], [ 26.085546875000063, 41.704150390625102 ], [ 26.066015625000063, 41.673242187500108 ], [ 26.076953125000074, 41.640185546875017 ], [ 26.111230468750051, 41.608203124999989 ], [ 26.143554687500057, 41.521533203125017 ], [ 26.155175781250023, 41.434863281250017 ], [ 26.135351562500063, 41.385742187499972 ], [ 26.066406250000057, 41.350683593750119 ], [ 25.923339843750057, 41.311914062500023 ], [ 25.784960937500017, 41.330419921874977 ], [ 25.723925781250017, 41.315039062500034 ], [ 25.621484375000023, 41.310107421875017 ], [ 25.52705078125004, 41.299804687500057 ], [ 25.381933593750063, 41.264355468750011 ], [ 25.251171875000068, 41.243554687500051 ], [ 25.133398437500063, 41.315771484375091 ], [ 24.99355468750008, 41.364990234375 ], [ 24.846875, 41.394238281250011 ], [ 24.795800781250023, 41.372900390625119 ], [ 24.773730468750045, 41.356103515624966 ], [ 24.651074218750011, 41.419970703125017 ], [ 24.595996093750074, 41.442724609375034 ], [ 24.569335937500057, 41.467382812500091 ], [ 24.51826171875004, 41.552539062500017 ], [ 24.487890625, 41.555224609375045 ], [ 24.38671875, 41.523535156249977 ], [ 24.28945312500008, 41.525048828125023 ], [ 24.230371093750023, 41.530810546875045 ], [ 24.056054687500023, 41.527246093750023 ], [ 24.03291015625004, 41.469091796875063 ], [ 24.011328125000063, 41.460058593750006 ], [ 23.973535156250023, 41.452294921875023 ], [ 23.880859375000057, 41.455957031250051 ], [ 23.762304687500063, 41.412988281250108 ], [ 23.63515625000008, 41.386767578125102 ], [ 23.535839843750011, 41.386035156250017 ], [ 23.433398437500017, 41.398730468750045 ], [ 23.372070312500057, 41.389648437500057 ], [ 23.23984375, 41.384960937499983 ], [ 23.155957031250068, 41.32207031249996 ], [ 23.025585937500068, 41.325634765624983 ], [ 22.916015625000028, 41.336279296875006 ], [ 22.929687499999972, 41.356103515624966 ], [ 22.951464843750074, 41.605615234374994 ], [ 23.005664062500017, 41.716943359375023 ], [ 23.00361328125004, 41.739843749999977 ], [ 22.991992187500074, 41.757177734375063 ], [ 22.943945312500034, 41.775097656250068 ], [ 22.909179687500057, 41.835205078125057 ], [ 22.83681640625008, 41.993603515624983 ], [ 22.79609375000004, 42.02568359374996 ], [ 22.68232421875004, 42.059130859375017 ], [ 22.582714843749983, 42.104833984375006 ], [ 22.498242187500011, 42.165087890625017 ], [ 22.344042968750045, 42.313964843749972 ], [ 22.42207031250004, 42.328857421875085 ], [ 22.445703125000051, 42.359130859375028 ], [ 22.523535156250006, 42.440966796875102 ], [ 22.53242187500004, 42.481201171875028 ], [ 22.524218750000074, 42.503906250000028 ], [ 22.472070312500023, 42.543310546875063 ], [ 22.436230468749983, 42.629101562500068 ], [ 22.46328125000008, 42.70947265625 ], [ 22.465625, 42.750781250000074 ], [ 22.439257812500074, 42.791650390625051 ], [ 22.466796875, 42.842480468750011 ], [ 22.522753906250045, 42.870312500000068 ], [ 22.558105468750028, 42.87846679687496 ], [ 22.706152343750006, 42.883935546875108 ], [ 22.799902343750006, 42.985742187499966 ], [ 22.856835937500051, 43.018261718750011 ], [ 22.915234375000068, 43.075976562500045 ], [ 22.942285156250051, 43.09707031250008 ], [ 22.96796875000004, 43.142041015625011 ], [ 22.976855468749989, 43.187988281250057 ], [ 22.859570312499983, 43.252343750000023 ], [ 22.819726562500051, 43.300732421875011 ], [ 22.767578125, 43.354150390625051 ], [ 22.696972656250011, 43.39106445312504 ], [ 22.554589843750023, 43.45449218750008 ], [ 22.499121093750006, 43.518847656250045 ], [ 22.474121093749972, 43.602246093749983 ], [ 22.436328125000017, 43.665478515624983 ], [ 22.394824218750074, 43.706640625000119 ], [ 22.386914062500068, 43.740136718750108 ], [ 22.36962890625, 43.781298828125045 ], [ 22.36542968750004, 43.862109374999989 ], [ 22.399023437500063, 43.969531250000017 ], [ 22.420800781250051, 44.007421875000091 ], [ 22.469042968750017, 44.01801757812504 ], [ 22.597460937500074, 44.075292968750063 ], [ 22.603417968750023, 44.148583984374994 ], [ 22.626562500000034, 44.194091796875028 ], [ 22.667480468750028, 44.220214843750028 ], [ 22.705078125000057, 44.237792968750057 ], [ 22.775195312500045, 44.195214843749994 ], [ 22.945410156249977, 44.127294921875006 ], [ 23.02851562500004, 44.077978515625006 ], [ 23.0244140625, 44.047216796875034 ], [ 22.985351562500028, 44.016992187500023 ], [ 22.911328125000068, 43.987207031249994 ], [ 22.868261718749977, 43.947900390624966 ], [ 22.856445312499972, 43.899023437500034 ], [ 22.867675781250057, 43.864550781250045 ], [ 22.919042968750034, 43.834472656250028 ], [ 23.224609375000028, 43.873876953124977 ], [ 23.534570312500023, 43.853564453125017 ], [ 23.95078125, 43.786669921874989 ], [ 24.226757812499983, 43.76347656249996 ], [ 24.430566406250051, 43.79438476562504 ], [ 24.808203125000063, 43.738427734375023 ], [ 25.159667968749972, 43.68632812499996 ], [ 25.497070312500057, 43.670800781249994 ], [ 25.686132812500034, 43.711767578125006 ], [ 25.818847656249972, 43.766845703125028 ], [ 25.933398437500045, 43.870556640625011 ], [ 26.215820312500028, 44.007275390624983 ], [ 26.489257812500057, 44.083984374999972 ], [ 26.847753906249977, 44.14619140625004 ], [ 27.086914062500028, 44.167382812499994 ], [ 27.120703125, 44.146142578125023 ], [ 27.425390624999977, 44.020507812500028 ], [ 27.56103515625, 44.020068359375017 ], [ 27.6708984375, 43.997802734375 ], [ 27.710742187500045, 43.964599609375 ], [ 27.738574218750017, 43.956298828125 ], [ 27.884277343750028, 43.987353515625017 ], [ 27.948925781250068, 43.918603515625051 ], [ 28.05, 43.822412109374994 ], [ 28.221972656249989, 43.772851562500023 ], [ 28.37519531250004, 43.744775390624966 ], [ 28.4234375, 43.740478515625 ], [ 28.585351562500051, 43.742236328124989 ] ] ] } },
{ "type": "Feature", "properties": { "count": "nan" }, "geometry": { "type": "Polygon", "coordinates": [ [ [ 50.607226562500045, 25.883105468750017 ], [ 50.574902343750011, 25.806787109375023 ], [ 50.544042968750034, 25.833496093750057 ], [ 50.465917968750034, 25.96552734375004 ], [ 50.489453125000011, 26.058447265625034 ], [ 50.452441406250045, 26.190820312500023 ], [ 50.469921875000068, 26.228955078125068 ], [ 50.564062500000034, 26.246435546874977 ], [ 50.585937500000057, 26.240722656250057 ], [ 50.557812500000011, 26.198291015625017 ], [ 50.609765625000023, 26.124462890624983 ], [ 50.617480468749989, 26.00234375 ], [ 50.607226562500045, 25.883105468750017 ] ] ] } },
{ "type": "Feature", "properties": { "count": "<100" }, "geometry": { "type": "MultiPolygon", "coordinates": [ [ [ [ -73.026855468749943, 21.192382812500085 ], [ -73.058740234374966, 21.119042968750051 ], [ -73.164550781250028, 20.97915039062508 ], [ -73.400781250000023, 20.943896484375074 ], [ -73.661035156250023, 20.937402343750108 ], [ -73.681152343750028, 20.975585937499972 ], [ -73.686816406250017, 21.009130859375063 ], [ -73.667822265624977, 21.061572265624989 ], [ -73.669580078124966, 21.082226562500011 ], [ -73.680371093749955, 21.103320312500045 ], [ -73.585058593749977, 21.125927734374955 ], [ -73.523095703124966, 21.190820312499937 ], [ -73.424511718749955, 21.201757812499949 ], [ -73.3015625, 21.15615234375008 ], [ -73.235351562499972, 21.154492187500097 ], [ -73.137304687499977, 21.20478515625004 ], [ -73.058496093749994, 21.313378906250051 ], [ -73.011669921874955, 21.299511718750068 ], [ -73.026855468749943, 21.192382812500085 ] ] ], [ [ [ -72.916113281250034, 21.506689453125091 ], [ -73.04931640625, 21.457617187500034 ], [ -73.062695312499983, 21.515332031250068 ], [ -72.994775390624994, 21.561621093750091 ], [ -72.916113281250034, 21.506689453125091 ] ] ], [ [ [ -73.041015625, 22.429052734375063 ], [ -72.978955078124955, 22.414599609375131 ], [ -72.945214843750023, 22.41562 ], [ -72.830761718749983, 22.385595703125091 ], [ -72.762597656250023, 22.344384765624937 ], [ -72.747265625000011, 22.327392578124943 ], [ -72.783886718750011, 22.290625 ], [ -72.889160156249972, 22.36025390625008 ], [ -72.981054687500034, 22.369238281250034 ], [ -73.110205078124977, 22.367578125000051 ], [ -73.161914062500017, 22.380712890625063 ], [ -73.127392578125011, 22.455322265625085 ], [ -73.041015625, 22.429052734375063 ] ] ], [ [ [ -74.206738281249983, 22.21376953125008 ], [ -74.276904296874989, 22.183691406249977 ], [ -74.261328125, 22.235546875000068 ], [ -74.126757812499932, 22.323388671875023 ], [ -74.052343749999977, 22.400634765624943 ], [ -74.01005859374996, 22.427978515625085 ], [ -73.994970703125006, 22.449218750000085 ], [ -73.935986328124983, 22.477734374999926 ], [ -73.906396484374994, 22.527441406250119 ], [ -73.914550781249972, 22.568017578124937 ], [ -73.97636718749996, 22.635058593750102 ], [ -73.975488281249937, 22.682275390625023 ], [ -73.954199218749949, 22.715527343750068 ], [ -73.849951171875034, 22.731054687500119 ], [ -73.87749023437496, 22.680761718750091 ], [ -73.836523437499977, 22.538427734374949 ], [ -73.974609375000028, 22.361181640625091 ], [ -74.092919921874966, 22.30625 ], [ -74.206738281249983, 22.21376953125008 ] ] ], [ [ [ -74.057519531249966, 22.723486328125091 ], [ -74.034765625000034, 22.705566406250085 ], [ -74.098583984374983, 22.66542968750008 ], [ -74.242236328125017, 22.715087890624972 ], [ -74.274609374999955, 22.711669921875085 ], [ -74.303125, 22.764453124999989 ], [ -74.313964843749972, 22.803564453125063 ], [ -74.30703125, 22.839599609375028 ], [ -74.22148437499996, 22.811572265625074 ], [ -74.175390625, 22.759912109375051 ], [ -74.057519531249966, 22.723486328125091 ] ] ], [ [ [ -74.840478515624966, 22.894335937500074 ], [ -74.846875, 22.868701171875102 ], [ -74.973339843749926, 23.06855468750004 ], [ -75.13212890624996, 23.11708984375008 ], [ -75.223339843749983, 23.165332031250131 ], [ -75.204394531250017, 23.192724609375119 ], [ -75.14111328125, 23.20463867187496 ], [ -75.130566406249983, 23.267919921874977 ], [ -75.157568359374977, 23.336376953125068 ], [ -75.241259765624989, 23.474609375000085 ], [ -75.288232421874966, 23.568261718749966 ], [ -75.309814453125, 23.589843750000114 ], [ -75.315966796875017, 23.668359375000023 ], [ -75.216601562500017, 23.546777343749937 ], [ -75.175292968749943, 23.43867187500004 ], [ -75.108789062499994, 23.3328125 ], [ -75.064208984374972, 23.150195312500074 ], [ -74.937109375, 23.088134765624943 ], [ -74.845605468750023, 22.999902343749994 ], [ -74.840478515624966, 22.894335937500074 ] ] ], [ [ [ -75.664550781249972, 23.450146484375068 ], [ -75.70634765624996, 23.444238281250108 ], [ -75.781005859374972, 23.470654296875068 ], [ -75.955957031250023, 23.592285156249972 ], [ -76.037109375000028, 23.602783203125085 ], [ -76.010449218750011, 23.671386718750114 ], [ -75.948632812500023, 23.647412109374926 ], [ -75.807519531249966, 23.54252929687496 ], [ -75.754248046875034, 23.489990234375085 ], [ -75.664550781249972, 23.450146484375068 ] ] ], [ [ [ -74.429443359374972, 24.068066406250011 ], [ -74.508691406249937, 23.959716796875057 ], [ -74.550927734375023, 23.968945312500068 ], [ -74.526904296875017, 24.105078125000091 ], [ -74.472021484375034, 24.126660156249955 ], [ -74.450488281249989, 24.125488281250057 ], [ -74.429443359374972, 24.068066406250011 ] ] ], [ [ [ -77.657714843749972, 24.249462890624926 ], [ -77.656152343749994, 24.226562500000057 ], [ -77.755273437500023, 24.163476562499994 ], [ -77.683251953125023, 24.118457031250045 ], [ -77.615380859374937, 24.216357421875017 ], [ -77.5615234375, 24.136816406249977 ], [ -77.532031250000017, 23.987646484375063 ], [ -77.536816406249926, 23.961669921875 ], [ -77.531884765624994, 23.939404296875097 ], [ -77.521337890624977, 23.91083984375004 ], [ -77.51875, 23.869433593750045 ], [ -77.57373046875, 23.739160156249966 ], [ -77.771289062500017, 23.752539062500034 ], [ -77.775781249999937, 23.862353515625017 ], [ -77.806298828124937, 23.883544921875085 ], [ -77.852246093749983, 24.040380859375063 ], [ -77.914062499999972, 24.090917968749949 ], [ -77.999902343749937, 24.219824218750091 ], [ -77.950048828125006, 24.253076171875051 ], [ -77.88359375, 24.241992187500102 ], [ -77.849560546874955, 24.257519531250068 ], [ -77.757421875000034, 24.269921875000108 ], [ -77.701464843749989, 24.287548828124955 ], [ -77.657714843749972, 24.249462890624926 ] ] ], [ [ [ -75.308398437499989, 24.2 ], [ -75.301757812499972, 24.149169921875085 ], [ -75.36875, 24.159472656250074 ], [ -75.467626953125006, 24.139599609374926 ], [ -75.50322265624996, 24.1390625 ], [ -75.481054687499977, 24.173876953125074 ], [ -75.412402343749932, 24.220947265624972 ], [ -75.408935546875028, 24.265771484375051 ], [ -75.493896484375028, 24.330419921875063 ], [ -75.5927734375, 24.491259765625074 ], [ -75.639062500000023, 24.529394531250119 ], [ -75.661035156249966, 24.589843750000085 ], [ -75.743994140625006, 24.654687499999966 ], [ -75.726660156250006, 24.689355468750108 ], [ -75.709619140624994, 24.697509765625085 ], [ -75.653515624999955, 24.680859375000068 ], [ -75.526464843750006, 24.449511718750102 ], [ -75.518164062500006, 24.427343750000091 ], [ -75.308398437499989, 24.2 ] ] ], [ [ [ -77.347558593750023, 25.013867187499955 ], [ -77.460498046875017, 24.993115234375068 ], [ -77.541210937499926, 25.01357421875008 ], [ -77.561914062499994, 25.030029296875057 ], [ -77.527343749999943, 25.057666015625074 ], [ -77.451269531250006, 25.08071289062508 ], [ -77.329101562499972, 25.083007812500085 ], [ -77.275585937500011, 25.055761718750063 ], [ -77.269140625000034, 25.043847656249937 ], [ -77.347558593750023, 25.013867187499955 ] ] ], [ [ [ -77.743847656250011, 24.707421874999966 ], [ -77.746044921875011, 24.58632812500008 ], [ -77.735107421875, 24.495751953125108 ], [ -77.745214843750034, 24.463476562500006 ], [ -77.853417968749937, 24.402929687500091 ], [ -77.881201171875006, 24.369091796874955 ], [ -77.983203125000017, 24.334960937500028 ], [ -78.044921874999972, 24.287451171875119 ], [ -78.075830078124966, 24.364648437499937 ], [ -78.1357421875, 24.412353515625057 ], [ -78.145800781250017, 24.493457031250074 ], [ -78.191601562500011, 24.466064453125 ], [ -78.25761718749996, 24.482763671875119 ], [ -78.366503906249932, 24.544189453125114 ], [ -78.435302734375, 24.627587890625051 ], [ -78.338916015625017, 24.642041015625068 ], [ -78.318994140624937, 24.59023437500008 ], [ -78.24272460937496, 24.653808593750057 ], [ -78.260058593750017, 24.687304687500045 ], [ -78.273828124999966, 24.69160156250004 ], [ -78.298828125, 24.753906250000114 ], [ -78.18408203125, 24.917089843750034 ], [ -78.159326171875023, 25.022363281249994 ], [ -78.211376953124955, 25.191259765624949 ], [ -78.162792968750011, 25.202343749999983 ], [ -78.033300781250006, 25.143115234375074 ], [ -77.975292968750011, 25.084814453125119 ], [ -77.973388671874972, 25.004785156249966 ], [ -77.918945312499972, 24.942822265624955 ], [ -77.840136718749989, 24.794384765625011 ], [ -77.743847656250011, 24.707421874999966 ] ] ], [ [ [ -76.648828124999937, 25.487402343750063 ], [ -76.484228515624977, 25.374609375000091 ], [ -76.343798828124989, 25.332031250000028 ], [ -76.191992187499949, 25.190820312500023 ], [ -76.126611328124966, 25.14052734375008 ], [ -76.114941406249983, 25.0947265625 ], [ -76.140527343749966, 24.885644531250023 ], [ -76.174658203124977, 24.759765624999972 ], [ -76.16953125, 24.649414062500057 ], [ -76.205175781249977, 24.682080078124955 ], [ -76.241210937499943, 24.754345703124926 ], [ -76.30029296875, 24.795898437500057 ], [ -76.319970703124994, 24.817675781250045 ], [ -76.213769531249966, 24.822460937499955 ], [ -76.204345703125, 24.93623046875004 ], [ -76.152539062500011, 25.025976562500119 ], [ -76.160400390625, 25.11933593750004 ], [ -76.284326171875023, 25.222119140624926 ], [ -76.369287109375023, 25.312597656249977 ], [ -76.499902343749994, 25.341552734375114 ], [ -76.620703124999977, 25.431640625000057 ], [ -76.692773437500023, 25.442724609375119 ], [ -76.780664062499994, 25.426855468749977 ], [ -76.748925781249994, 25.480566406250091 ], [ -76.726953124999966, 25.551611328125091 ], [ -76.710839843749966, 25.56489257812504 ], [ -76.648828124999937, 25.487402343750063 ] ] ], [ [ [ -78.492871093750011, 26.729052734375074 ], [ -78.371728515625023, 26.69794921875004 ], [ -78.306835937499955, 26.702197265625017 ], [ -78.267919921875006, 26.72265625 ], [ -78.088671875000017, 26.714306640625068 ], [ -77.943945312500006, 26.744238281250063 ], [ -77.922460937499977, 26.691113281250068 ], [ -77.926123046875006, 26.663378906250102 ], [ -78.23388671875, 26.637353515625023 ], [ -78.516210937499977, 26.559375 ], [ -78.67094726562496, 26.50654296875004 ], [ -78.743652343749943, 26.500683593750068 ], [ -78.79921875, 26.528466796874966 ], [ -78.98564453124996, 26.689501953125102 ], [ -78.935791015625, 26.673437500000091 ], [ -78.798046875000011, 26.582421875000023 ], [ -78.7125, 26.599023437500051 ], [ -78.633251953125011, 26.659179687500028 ], [ -78.62114257812496, 26.704638671875074 ], [ -78.632958984374966, 26.726171875 ], [ -78.597119140624926, 26.797949218749977 ], [ -78.492871093750011, 26.729052734375074 ] ] ], [ [ [ -77.22563476562496, 25.904199218750051 ], [ -77.246435546875006, 25.895458984375068 ], [ -77.333251953125028, 25.995605468749943 ], [ -77.403173828124977, 26.024707031250017 ], [ -77.2939453125, 26.09550781249996 ], [ -77.246777343749983, 26.156347656250006 ], [ -77.247753906250011, 26.289062500000057 ], [ -77.22109375, 26.361767578125011 ], [ -77.230126953124966, 26.424707031249966 ], [ -77.206054687499972, 26.488964843750097 ], [ -77.238623046875034, 26.561132812500063 ], [ -77.329931640624977, 26.618359374999983 ], [ -77.510595703125006, 26.845996093750074 ], [ -77.795996093749977, 26.90126953125008 ], [ -77.94375, 26.903564453125 ], [ -77.862548828125028, 26.94008789062508 ], [ -77.787548828124955, 26.935644531250063 ], [ -77.672119140624972, 26.913916015624977 ], [ -77.533886718749955, 26.903417968750063 ], [ -77.449414062499983, 26.83642578125 ], [ -77.36875, 26.747607421874932 ], [ -77.295898437499972, 26.711669921875085 ], [ -77.265917968749989, 26.688818359374949 ], [ -77.269287109374972, 26.66303710937504 ], [ -77.257177734374977, 26.63881835937508 ], [ -77.162109374999972, 26.597265624999949 ], [ -77.066357421875011, 26.530175781250051 ], [ -77.038281249999983, 26.33344726562504 ], [ -77.16728515624996, 26.240332031249977 ], [ -77.191015625, 25.955468749999937 ], [ -77.22563476562496, 25.904199218750051 ] ] ] ] } },
{ "type": "Feature", "properties": { "count": "<100" }, "geometry": { "type": "Polygon", "coordinates": [ [ [ 19.007128906250045, 44.869189453124989 ], [ 19.042089843750063, 44.871337890625057 ], [ 19.131542968750068, 44.899609375000068 ], [ 19.236816406250028, 44.914257812499926 ], [ 19.312695312500011, 44.897460937499972 ], [ 19.348632812500057, 44.880908203125074 ], [ 19.356835937500051, 44.858544921875051 ], [ 19.334472656250028, 44.78066406250008 ], [ 19.291894531250051, 44.696777343749943 ], [ 19.22314453125, 44.60957031250004 ], [ 19.151367187500028, 44.527343749999972 ], [ 19.132421875000063, 44.48378906250008 ], [ 19.127343750000023, 44.41455078125 ], [ 19.118457031250074, 44.359960937499977 ], [ 19.128320312500023, 44.330273437500068 ], [ 19.151855468750028, 44.302539062500102 ], [ 19.231542968750006, 44.280566406250074 ], [ 19.338867187500028, 44.225830078125114 ], [ 19.430175781249972, 44.154492187499955 ], [ 19.547167968750017, 44.073486328124972 ], [ 19.583789062500017, 44.043457031250085 ], [ 19.583691406249983, 44.011083984375063 ], [ 19.54951171875004, 43.98710937499996 ], [ 19.449414062499983, 43.978027343749972 ], [ 19.34521484375, 43.985107421875 ], [ 19.305273437500034, 43.993359375000068 ], [ 19.26806640625, 43.983447265625017 ], [ 19.245019531249994, 43.965039062500097 ], [ 19.257226562499994, 43.943310546875011 ], [ 19.364062500000017, 43.844775390625102 ], [ 19.48818359375008, 43.703564453124926 ], [ 19.495117187500057, 43.642871093750074 ], [ 19.47998046875, 43.595166015624955 ], [ 19.451269531250006, 43.56206054687496 ], [ 19.399609375000068, 43.567578125000011 ], [ 19.360351562500057, 43.593457031250068 ], [ 19.30078125, 43.591796875000085 ], [ 19.254492187500063, 43.584375 ], [ 19.194335937499972, 43.533300781250063 ], [ 19.164355468749989, 43.53544921874996 ], [ 19.112792968750057, 43.52773437500008 ], [ 19.080078125000057, 43.517724609374994 ], [ 19.0283203125, 43.532519531249989 ], [ 18.974218749999977, 43.542333984375034 ], [ 18.95068359375, 43.526660156250045 ], [ 18.940234375000074, 43.49672851562508 ], [ 18.973828125000011, 43.442382812500085 ], [ 19.036718750000034, 43.357324218749994 ], [ 19.026660156250017, 43.292431640625011 ], [ 18.978710937500011, 43.285400390625 ], [ 18.934667968750006, 43.339453125000091 ], [ 18.895605468750063, 43.348193359375102 ], [ 18.851074218750028, 43.34633789062508 ], [ 18.749218750000068, 43.283544921874977 ], [ 18.67421875000008, 43.230810546874977 ], [ 18.656835937499977, 43.193945312500119 ], [ 18.629980468750034, 43.153662109375063 ], [ 18.621875, 43.124609375000119 ], [ 18.623632812500063, 43.027685546875091 ], [ 18.488476562500068, 43.012158203125011 ], [ 18.460156250000068, 42.997900390625063 ], [ 18.443847656250028, 42.968457031250097 ], [ 18.455078125, 42.844091796874977 ], [ 18.466015625000011, 42.777246093750051 ], [ 18.543261718750045, 42.674169921875091 ], [ 18.545898437500028, 42.641601562500028 ], [ 18.534960937500017, 42.6201171875 ], [ 18.480078125000034, 42.579199218750091 ], [ 18.453906250000045, 42.564501953125045 ], [ 18.436328125000017, 42.559716796875051 ], [ 18.346582031250023, 42.586669921875028 ], [ 18.304003906250045, 42.59941406249996 ], [ 18.123925781250051, 42.690576171874966 ], [ 18.044531250000034, 42.741259765624989 ], [ 17.918847656250023, 42.807421875000045 ], [ 17.841308593750028, 42.845068359375091 ], [ 17.801953125000011, 42.902246093750108 ], [ 17.740234375000028, 42.915478515624955 ], [ 17.667578125000063, 42.897119140625023 ], [ 17.585156250000068, 42.93837890625008 ], [ 17.643457031250051, 42.959765625000102 ], [ 17.657812500000034, 42.980078125000063 ], [ 17.650488281250063, 43.006591796875057 ], [ 17.624804687500045, 43.042773437500045 ], [ 17.402246093750023, 43.198925781250068 ], [ 17.293066406250063, 43.30561523437504 ], [ 17.27529296875008, 43.343847656250006 ], [ 17.273828125000051, 43.445751953124983 ], [ 17.248046875000028, 43.470214843750085 ], [ 17.084570312500034, 43.516552734374926 ], [ 16.901855468750028, 43.649023437500006 ], [ 16.713476562500034, 43.778808593750057 ], [ 16.687695312500011, 43.815039062500091 ], [ 16.590527343750011, 43.913183593750091 ], [ 16.472070312500051, 44.002587890625108 ], [ 16.377539062500063, 44.059619140624989 ], [ 16.300097656250017, 44.124511718749972 ], [ 16.214257812500023, 44.21513671874996 ], [ 16.169824218750023, 44.352001953124955 ], [ 16.130273437500051, 44.473730468749977 ], [ 16.10341796875008, 44.520996093750114 ], [ 16.049023437500011, 44.537597656250028 ], [ 15.880078125000068, 44.681933593750017 ], [ 15.736621093750045, 44.765820312500068 ], [ 15.737988281250068, 44.856396484374955 ], [ 15.761523437500074, 45.007519531249926 ], [ 15.788085937500057, 45.178955078124943 ], [ 15.822851562500034, 45.20278320312508 ], [ 15.888281250000034, 45.215722656250051 ], [ 15.963183593750017, 45.210791015624949 ], [ 16.028320312500057, 45.18959960937508 ], [ 16.157324218750063, 45.072216796874955 ], [ 16.231054687500063, 45.026611328125085 ], [ 16.293359375000051, 45.008837890625017 ], [ 16.365039062500017, 45.058349609374972 ], [ 16.453515625, 45.162011718750051 ], [ 16.53066406250008, 45.216699218749994 ], [ 16.790820312500074, 45.19687 ], [ 16.918652343749983, 45.276562500000011 ], [ 17.125390625000023, 45.171777343749994 ], [ 17.210644531250068, 45.156054687499989 ], [ 17.25869140625008, 45.170556640625108 ], [ 17.32412109375008, 45.163964843749994 ], [ 17.469140625000051, 45.133300781249972 ], [ 17.50263671875004, 45.120361328125 ], [ 17.546289062500051, 45.12255859375 ], [ 17.65351562500004, 45.16347656250008 ], [ 17.69013671875004, 45.158398437499926 ], [ 17.812792968750074, 45.078125 ], [ 17.874414062500023, 45.077246093750006 ], [ 17.948632812500051, 45.111865234375045 ], [ 17.996289062500068, 45.141796874999926 ], [ 18.13720703125, 45.119384765624972 ], [ 18.217968750000011, 45.132910156249977 ], [ 18.284960937500074, 45.134277343750085 ], [ 18.35761718750004, 45.12055664062504 ], [ 18.423925781250063, 45.102001953124983 ], [ 18.488281250000028, 45.08583984375008 ], [ 18.66259765625, 45.07744140624996 ], [ 18.746093750000057, 45.026513671875051 ], [ 18.779394531250006, 44.977246093750068 ], [ 18.78017578125008, 44.947216796874983 ], [ 18.788378906250045, 44.914892578125063 ], [ 18.836425781249972, 44.883251953125011 ], [ 18.941308593750023, 44.865185546875068 ], [ 19.007128906250045, 44.869189453124989 ] ] ] } },
{ "type": "Feature", "properties": { "count": "nan" }, "geometry": { "type": "Polygon", "coordinates": [ [ [ -62.831933593749966, 17.87646484375 ], [ -62.846923828125, 17.875195312500011 ], [ -62.85893554687496, 17.883642578124949 ], [ -62.869384765624972, 17.898583984374966 ], [ -62.875439453124955, 17.91357421875 ], [ -62.874218749999983, 17.922265625 ], [ -62.865429687499955, 17.918261718749989 ], [ -62.799707031249994, 17.90869140625 ], [ -62.807031249999966, 17.897656250000068 ], [ -62.818164062500017, 17.885449218750068 ], [ -62.831933593749966, 17.87646484375 ] ] ] } },
{ "type": "Feature", "properties": { "count": "<100" }, "geometry": { "type": "Polygon", "coordinates": [ [ [ 28.147949218750028, 56.142919921875006 ], [ 28.284277343750006, 56.055908203125057 ], [ 28.316308593750023, 56.052539062500074 ], [ 28.392089843750028, 56.086718750000017 ], [ 28.407031250000045, 56.089013671875051 ], [ 28.563964843750028, 56.091992187500011 ], [ 28.636914062500068, 56.061767578125085 ], [ 28.690820312500051, 56.00263671875004 ], [ 28.740820312500006, 55.955371093749989 ], [ 28.794726562500074, 55.94257812500004 ], [ 28.947460937500011, 56.002099609375108 ], [ 29.031738281250028, 56.021777343750017 ], [ 29.08740234375, 56.02114257812508 ], [ 29.283007812500045, 55.967871093750063 ], [ 29.375, 55.938720703124972 ], [ 29.396093750000034, 55.912207031250091 ], [ 29.397949218750057, 55.88105468750004 ], [ 29.373144531250034, 55.834716796875114 ], [ 29.353417968750136, 55.784375 ], [ 29.41298828125008, 55.724853515625114 ], [ 29.482226562500045, 55.684570312499972 ], [ 29.630078125000182, 55.75117187500004 ], [ 29.6845703125, 55.769726562500011 ], [ 29.744140625000057, 55.770410156249966 ], [ 29.823925781250068, 55.79511718750004 ], [ 29.881640625000102, 55.832324218750045 ], [ 29.93701171875, 55.845263671875017 ], [ 30.042675781250011, 55.83642578125 ], [ 30.233593750000011, 55.845214843750114 ], [ 30.45625, 55.786816406250011 ], [ 30.475390625000045, 55.768798828125085 ], [ 30.586718749999989, 55.700292968749977 ], [ 30.625585937500034, 55.666259765624972 ], [ 30.662304687500068, 55.655468750000097 ], [ 30.721679687500057, 55.622119140625045 ], [ 30.800781250000114, 55.601123046875017 ], [ 30.855957031250057, 55.607519531250091 ], [ 30.88222656250008, 55.59638671875004 ], [ 30.906835937500034, 55.570019531250097 ], [ 30.908789062500091, 55.52534179687504 ], [ 30.900585937500125, 55.397412109375011 ], [ 30.861816406250114, 55.360400390625017 ], [ 30.820996093750068, 55.330273437500011 ], [ 30.810546875000057, 55.306982421875063 ], [ 30.814453125000057, 55.27871093750008 ], [ 30.877441406250114, 55.223437500000102 ], [ 30.95888671875008, 55.137597656250108 ], [ 30.977734375000068, 55.08779296875008 ], [ 30.977734375000068, 55.05048828125004 ], [ 30.866796875000034, 54.94072265624996 ], [ 30.829882812499989, 54.91499023437504 ], [ 30.804492187500045, 54.860937500000034 ], [ 30.791015625, 54.806005859375034 ], [ 30.798828125000057, 54.783251953125017 ], [ 30.984179687500102, 54.695898437500091 ], [ 31.121289062500011, 54.648486328125017 ], [ 31.152148437499989, 54.625341796875006 ], [ 31.154882812500034, 54.6109375 ], [ 31.081933593750023, 54.517089843750085 ], [ 31.074804687500091, 54.491796874999977 ], [ 31.184765625000068, 54.452978515624977 ], [ 31.245507812500136, 54.391650390625102 ], [ 31.299121093750045, 54.291699218749983 ], [ 31.403613281249989, 54.195947265625023 ], [ 31.628417968750057, 54.111181640624977 ], [ 31.7919921875, 54.055908203125 ], [ 31.825976562500045, 54.030712890625011 ], [ 31.83779296875008, 54.00078125 ], [ 31.825292968750034, 53.935009765625068 ], [ 31.783007812499989, 53.854980468750085 ], [ 31.754199218749989, 53.810449218749994 ], [ 31.82080078125, 53.79194335937504 ], [ 31.992187500000114, 53.796875 ], [ 32.200390625000068, 53.78125 ], [ 32.450195312500057, 53.692919921875045 ], [ 32.450976562500045, 53.653320312500057 ], [ 32.425195312500023, 53.617285156250091 ], [ 32.442382812500057, 53.579248046874966 ], [ 32.469628906250023, 53.546972656250063 ], [ 32.685742187500182, 53.448144531249994 ], [ 32.706445312500136, 53.41943359375 ], [ 32.710253906249989, 53.371435546875091 ], [ 32.704296875000011, 53.336328125000051 ], [ 32.644433593750023, 53.328906250000045 ], [ 32.57802734375008, 53.312402343750051 ], [ 32.469335937500034, 53.270312500000102 ], [ 32.426269531250057, 53.21059570312508 ], [ 32.250683593750068, 53.12836914062504 ], [ 32.141992187500136, 53.091162109375006 ], [ 32.055468749999989, 53.089453125000091 ], [ 31.849707031250034, 53.106201171875057 ], [ 31.777441406250034, 53.146875 ], [ 31.747460937500136, 53.184179687500034 ], [ 31.668261718749989, 53.200927734375085 ], [ 31.562988281250057, 53.202490234375034 ], [ 31.417871093750136, 53.196044921874972 ], [ 31.388378906250068, 53.184814453125085 ], [ 31.364550781250045, 53.138964843750074 ], [ 31.302929687500068, 53.060888671875063 ], [ 31.258789062500057, 53.016699218750119 ], [ 31.295117187500068, 52.98979492187496 ], [ 31.35302734375, 52.933447265625034 ], [ 31.44277343750008, 52.86181640625 ], [ 31.535156250000057, 52.798242187500023 ], [ 31.56484375000008, 52.759228515625068 ], [ 31.563476562500057, 52.7314453125 ], [ 31.519433593750136, 52.698730468750085 ], [ 31.526171874999989, 52.633007812500011 ], [ 31.615917968750068, 52.546191406250102 ], [ 31.585546875000034, 52.532470703125057 ], [ 31.576562500000136, 52.426025390625028 ], [ 31.577343750000011, 52.31230468749996 ], [ 31.601562500000114, 52.284814453125051 ], [ 31.64990234375, 52.262207031249972 ], [ 31.690625, 52.22065429687504 ], [ 31.758593749999989, 52.125830078125063 ], [ 31.763378906250125, 52.10107421875 ], [ 31.573730468750114, 52.108105468750011 ], [ 31.345996093750045, 52.105371093749994 ], [ 31.217968750000125, 52.05024414062504 ], [ 31.168457031250057, 52.06293945312504 ], [ 31.079296875000068, 52.076953125000074 ], [ 30.980664062500182, 52.046191406250017 ], [ 30.845703125000114, 51.95307617187504 ], [ 30.75527343750008, 51.89516601562508 ], [ 30.667285156249989, 51.81411132812508 ], [ 30.639453124999989, 51.770068359375074 ], [ 30.58388671875008, 51.688964843750057 ], [ 30.533007812499989, 51.596337890625023 ], [ 30.560742187500068, 51.531494140625057 ], [ 30.602343749999989, 51.471240234375045 ], [ 30.611718750000136, 51.406347656250034 ], [ 30.632519531250011, 51.355419921875068 ], [ 30.576953125000045, 51.318359374999972 ], [ 30.544531250000034, 51.265039062500023 ], [ 30.449511718750045, 51.274316406249966 ], [ 30.333398437500023, 51.325537109375091 ], [ 30.308984375000023, 51.399609375000011 ], [ 30.219531249999989, 51.451220703125045 ], [ 30.160742187500091, 51.477880859375063 ], [ 30.063769531250045, 51.48203125 ], [ 29.908789062500034, 51.4580078125 ], [ 29.706054687500114, 51.439550781250063 ], [ 29.553125000000136, 51.434570312500028 ], [ 29.46962890625008, 51.408349609375108 ], [ 29.346484375000045, 51.382568359375 ], [ 29.298828125000114, 51.413037109374983 ], [ 29.230468750000114, 51.49702148437504 ], [ 29.174218750000023, 51.580615234375017 ], [ 29.13564453125008, 51.617285156250034 ], [ 29.102050781250057, 51.627539062500091 ], [ 29.060742187499983, 51.625439453125011 ], [ 29.013085937500051, 51.598925781250017 ], [ 28.97773437500004, 51.57177734375 ], [ 28.927539062500045, 51.562158203124994 ], [ 28.849511718750051, 51.540185546875051 ], [ 28.793261718750045, 51.510351562500006 ], [ 28.73125, 51.43339843749996 ], [ 28.690234375000017, 51.438867187500108 ], [ 28.647753906250045, 51.456542968749972 ], [ 28.59902343750008, 51.542626953125108 ], [ 28.532031250000017, 51.56245117187504 ], [ 28.424609375000074, 51.563623046875023 ], [ 28.291601562500063, 51.581835937500102 ], [ 28.18378906250004, 51.607861328125068 ], [ 28.144433593750023, 51.601660156250034 ], [ 28.080273437500011, 51.565039062500034 ], [ 28.010742187500057, 51.55976562500004 ], [ 27.85859375000004, 51.592382812500119 ], [ 27.828808593750011, 51.577441406250074 ], [ 27.788867187500045, 51.529150390625119 ], [ 27.741308593750034, 51.482568359375023 ], [ 27.7, 51.477978515624983 ], [ 27.676757812500028, 51.489941406250011 ], [ 27.689746093750017, 51.572412109375051 ], [ 27.601367187500045, 51.601611328125045 ], [ 27.452343750000068, 51.606103515625051 ], [ 27.347656250000057, 51.594140625000023 ], [ 27.296289062500051, 51.597412109375057 ], [ 27.270117187500063, 51.613574218749989 ], [ 27.14199218750008, 51.752050781250034 ], [ 27.074121093750023, 51.760839843750063 ], [ 26.952832031249983, 51.754003906250091 ], [ 26.773437500000028, 51.770703125000011 ], [ 26.566894531250057, 51.80190429687508 ], [ 26.453417968750045, 51.813427734375011 ], [ 26.394335937500074, 51.84443359375004 ], [ 26.26708984375, 51.855029296875074 ], [ 25.92529296875, 51.913525390624983 ], [ 25.785742187499977, 51.923828125000057 ], [ 25.58027343750004, 51.924755859375068 ], [ 25.267187500000034, 51.937744140625028 ], [ 25.066699218750045, 51.930517578125063 ], [ 24.97382812500004, 51.911132812500028 ], [ 24.866406250000011, 51.899121093749983 ], [ 24.685156250000034, 51.888281250000091 ], [ 24.611328125, 51.889501953124977 ], [ 24.495214843750063, 51.883056640625 ], [ 24.361914062500006, 51.867529296875034 ], [ 24.323730468750028, 51.83842773437496 ], [ 24.280078125000017, 51.774707031250045 ], [ 24.12685546875008, 51.664648437500091 ], [ 23.978320312500017, 51.591308593750057 ], [ 23.951171874999972, 51.585058593750034 ], [ 23.864257812500028, 51.623974609375068 ], [ 23.791699218750011, 51.63710937500008 ], [ 23.706835937500045, 51.64130859375004 ], [ 23.64667968750004, 51.628857421875068 ], [ 23.608593750000011, 51.61049804687508 ], [ 23.61376953125, 51.525390625000057 ], [ 23.605273437500045, 51.517919921875034 ], [ 23.539648437499977, 51.618896484375 ], [ 23.54482421875008, 51.71025390624996 ], [ 23.581347656250045, 51.762402343750011 ], [ 23.625683593750011, 51.809326171875 ], [ 23.607421875000028, 51.879785156250051 ], [ 23.65107421875004, 51.972998046875034 ], [ 23.652441406250063, 52.040380859374977 ], [ 23.633300781250057, 52.069580078124972 ], [ 23.597949218750045, 52.10307617187496 ], [ 23.501171875000068, 52.140380859375028 ], [ 23.458398437500051, 52.16953125 ], [ 23.327148437500028, 52.20844726562504 ], [ 23.196972656250068, 52.256933593750063 ], [ 23.175097656250074, 52.286621093749972 ], [ 23.18125, 52.306982421875034 ], [ 23.204101562500028, 52.337890625000028 ], [ 23.303320312500063, 52.428369140624994 ], [ 23.410937500000045, 52.516210937500034 ], [ 23.479589843750006, 52.551562500000045 ], [ 23.844726562500057, 52.664208984374966 ], [ 23.901269531250023, 52.70361328125 ], [ 23.91542968750008, 52.770263671875 ], [ 23.916308593750074, 52.81875 ], [ 23.90937, 52.904882812499977 ], [ 23.88710937500008, 53.027539062500011 ], [ 23.859179687500074, 53.112109375000017 ], [ 23.78925781250004, 53.27094726562504 ], [ 23.598925781250074, 53.599218750000034 ], [ 23.484667968750074, 53.939794921875063 ], [ 23.559082031250028, 53.91982421875008 ], [ 23.733691406249989, 53.912255859375051 ], [ 23.872558593750057, 53.935693359375023 ], [ 23.944433593750034, 53.938964843749972 ], [ 24.00849609375004, 53.931640625000085 ], [ 24.103906250000023, 53.945019531250068 ], [ 24.191308593750051, 53.950439453125 ], [ 24.236621093750045, 53.919970703125017 ], [ 24.31796875, 53.892968750000023 ], [ 24.478515625000028, 53.93183593750004 ], [ 24.620703125000063, 53.979833984375034 ], [ 24.768164062500063, 53.97465820312496 ], [ 24.789257812500011, 53.998242187500068 ], [ 24.825683593750057, 54.118994140625063 ], [ 24.869531250000023, 54.145166015625051 ], [ 25.04609375000004, 54.133056640625085 ], [ 25.111425781250006, 54.154931640625108 ], [ 25.179492187500017, 54.214257812500023 ], [ 25.283691406250028, 54.251269531250102 ], [ 25.370605468750057, 54.251220703125 ], [ 25.46113281250004, 54.292773437500017 ], [ 25.505664062500045, 54.264941406250045 ], [ 25.527343750000028, 54.215136718750017 ], [ 25.497363281250045, 54.175244140625068 ], [ 25.510351562500006, 54.159619140624983 ], [ 25.573046874999989, 54.139892578125057 ], [ 25.680566406250051, 54.140478515625091 ], [ 25.749218750000011, 54.156982421875085 ], [ 25.765234374999977, 54.179785156250006 ], [ 25.765039062500023, 54.221191406250085 ], [ 25.748144531250063, 54.259667968750023 ], [ 25.702539062499994, 54.292968749999972 ], [ 25.61689453125004, 54.310107421875102 ], [ 25.557519531250023, 54.310693359375023 ], [ 25.54736328125, 54.331835937499989 ], [ 25.56757812500004, 54.377050781250063 ], [ 25.62031250000004, 54.460400390624983 ], [ 25.68515625, 54.535791015625051 ], [ 25.724804687500011, 54.564257812500102 ], [ 25.731640625000068, 54.590380859374989 ], [ 25.723925781250017, 54.636035156250045 ], [ 25.722460937500074, 54.717871093750034 ], [ 25.780859375000063, 54.833251953125 ], [ 25.859277343750051, 54.919287109375034 ], [ 25.964453125000063, 54.947167968750023 ], [ 26.09296875000004, 54.96230468750008 ], [ 26.175195312500023, 55.003271484375091 ], [ 26.215820312500028, 55.050390625 ], [ 26.23125, 55.090136718750017 ], [ 26.250781250000045, 55.124511718750085 ], [ 26.291796875000045, 55.139599609375068 ], [ 26.601171875000034, 55.130175781250102 ], [ 26.648437500000057, 55.204199218750091 ], [ 26.675, 55.224902343750045 ], [ 26.73437, 55.24677734375004 ], [ 26.775683593750045, 55.273095703124994 ], [ 26.76015625000008, 55.293359375000023 ], [ 26.68125, 55.306445312500045 ], [ 26.49531250000004, 55.318017578124994 ], [ 26.457617187500006, 55.342480468750011 ], [ 26.469531250000017, 55.371923828125063 ], [ 26.51923828125004, 55.448144531250051 ], [ 26.566601562500011, 55.546484375000091 ], [ 26.590820312500057, 55.622656249999977 ], [ 26.593554687500074, 55.66752929687496 ], [ 26.620214843750006, 55.67963867187504 ], [ 26.771875, 55.693994140625023 ], [ 26.822460937500068, 55.709228515625028 ], [ 26.953027343750023, 55.812939453125011 ], [ 27.052539062500045, 55.830566406250057 ], [ 27.309179687500034, 55.80390625000004 ], [ 27.42714843750008, 55.805957031250017 ], [ 27.45917968750004, 55.80351562499996 ], [ 27.576757812500006, 55.798779296875068 ], [ 27.589453125, 55.809179687500063 ], [ 27.64228515625004, 55.911718749999977 ], [ 27.694238281250051, 55.941552734375023 ], [ 27.896289062499989, 56.076171875 ], [ 28.032031250000017, 56.13330078125 ], [ 28.117871093750011, 56.14580078124996 ], [ 28.147949218750028, 56.142919921875006 ] ] ] } },
{ "type": "Feature", "properties": { "count": "<100" }, "geometry": { "type": "MultiPolygon", "coordinates": [ [ [ [ -87.852929687499994, 17.422851562500057 ], [ -87.92998046874996, 17.283007812500074 ], [ -87.934863281249989, 17.32294921875004 ], [ -87.902832031250028, 17.426464843749983 ], [ -87.859423828124989, 17.462792968750108 ], [ -87.83251953125, 17.501074218750091 ], [ -87.826416015625, 17.546289062499966 ], [ -87.78862304687496, 17.524218750000102 ], [ -87.798144531250017, 17.479589843750063 ], [ -87.852929687499994, 17.422851562500057 ] ] ], [ [ [ -87.950585937499994, 17.924951171875023 ], [ -87.998095703124989, 17.906347656250063 ], [ -87.959033203124932, 17.96401367187508 ], [ -87.953320312500011, 18.001074218750063 ], [ -87.898339843749994, 18.15493164062508 ], [ -87.85893554687496, 18.154052734374972 ], [ -87.848535156249994, 18.140380859374943 ], [ -87.950585937499994, 17.924951171875023 ] ] ], [ [ [ -88.349267578124937, 18.358837890624955 ], [ -88.295654296874943, 18.344091796875063 ], [ -88.247265624999955, 18.354687500000097 ], [ -88.130273437499994, 18.35073242187508 ], [ -88.085253906249989, 18.226123046875102 ], [ -88.097216796875017, 18.121630859375131 ], [ -88.207470703125011, 17.846093749999937 ], [ -88.221435546875028, 17.751367187500108 ], [ -88.271728515624972, 17.609863281250057 ], [ -88.203466796875006, 17.516601562500057 ], [ -88.2671875, 17.392578125000085 ], [ -88.288818359374972, 17.312695312499983 ], [ -88.29399414062496, 17.192138671874943 ], [ -88.261816406249977, 16.96303710937508 ], [ -88.313427734375011, 16.632763671875011 ], [ -88.404541015625028, 16.488623046875063 ], [ -88.461132812500011, 16.433789062499983 ], [ -88.562304687500017, 16.29042968750008 ], [ -88.695166015624977, 16.247656250000091 ], [ -88.879101562499983, 16.016650390625102 ], [ -88.911718749999949, 15.956005859375097 ], [ -88.89404296875, 15.890625 ], [ -88.937158203124994, 15.889843750000011 ], [ -89.11357421874996, 15.900683593750102 ], [ -89.2328125, 15.888671875000057 ], [ -89.2375, 15.894433593750051 ], [ -89.22763671874992, 16.142822265625028 ], [ -89.212451171874932, 16.527148437500102 ], [ -89.201269531249977, 16.808984375000051 ], [ -89.190380859374983, 17.084667968749983 ], [ -89.182177734374989, 17.29121093750004 ], [ -89.171093749999955, 17.572265625000028 ], [ -89.161474609375034, 17.814843749999966 ], [ -89.162353515624943, 17.901953124999949 ], [ -89.133544921875028, 17.970800781249949 ], [ -89.050439453124966, 17.999707031250068 ], [ -88.942626953124943, 17.939648437500097 ], [ -88.897802734374977, 17.914550781249943 ], [ -88.857373046874983, 17.928808593750006 ], [ -88.806347656249983, 17.96552734375004 ], [ -88.743603515624983, 18.071630859375063 ], [ -88.586181640624972, 18.290527343750057 ], [ -88.522998046874989, 18.445898437500091 ], [ -88.461279296875034, 18.476757812500097 ], [ -88.372412109374949, 18.482324218750051 ], [ -88.295654296874943, 18.472412109375 ], [ -88.349267578124937, 18.358837890624955 ] ] ] ] } },
{ "type": "Feature", "properties": { "count": "nan" }, "geometry": { "type": "Polygon", "coordinates": [ [ [ -64.730273437500017, 32.29345703125 ], [ -64.820117187500017, 32.259619140625034 ], [ -64.845068359374949, 32.262304687500063 ], [ -64.862841796875017, 32.273876953125011 ], [ -64.771191406249983, 32.307714843749977 ], [ -64.694628906249932, 32.38691406250004 ], [ -64.668310546875006, 32.381933593750006 ], [ -64.730273437500017, 32.29345703125 ] ] ] } },
{ "type": "Feature", "properties": { "count": "<100" }, "geometry": { "type": "MultiPolygon", "coordinates": [ [ [ [ -68.89091796874996, -16.20566406250002 ], [ -68.885205078124955, -16.240722656249972 ], [ -68.90532226562496, -16.241406250000011 ], [ -68.946044921875, -16.223339843749983 ], [ -68.979955394718417, -16.239762601672524 ], [ -69.046240234374977, -16.21767578124998 ], [ -69.132806770611978, -16.221905573137121 ], [ -69.12065429687496, -16.178125 ], [ -69.107031249999949, -16.13242187500002 ], [ -69.102587890625017, -16.086621093750011 ], [ -69.07744140624996, -16.081347656250003 ], [ -69.014746093749977, -16.110839843749972 ], [ -68.946777343749972, -16.175878906249991 ], [ -68.89091796874996, -16.20566406250002 ] ] ], [ [ [ -65.337890624999972, -9.790234374999983 ], [ -65.309326171875028, -9.872656249999977 ], [ -65.32812, -9.935546874999915 ], [ -65.32456054687492, -10.026953124999977 ], [ -65.298583984374972, -10.14677734374996 ], [ -65.313085937500006, -10.253027343749935 ], [ -65.395458984374983, -10.392285156249969 ], [ -65.436914062499994, -10.449023437499903 ], [ -65.447119140624949, -10.507421874999977 ], [ -65.439990234374989, -10.58623046874996 ], [ -65.402294921874955, -10.714746093749937 ], [ -65.334033203124989, -10.892773437499969 ], [ -65.32377929687496, -11.024804687499966 ], [ -65.37158203125, -11.110351562499886 ], [ -65.39360351562496, -11.18427734374994 ], [ -65.389892578125, -11.246289062499969 ], [ -65.372851562499989, -11.28994140624998 ], [ -65.34238281249992, -11.315039062499935 ], [ -65.325488281249932, -11.364746093749943 ], [ -65.322021484374943, -11.439160156249997 ], [ -65.282275390624932, -11.511035156249903 ], [ -65.206201171874966, -11.580566406250028 ], [ -65.175390625, -11.646875 ], [ -65.189746093749989, -11.710058593749949 ], [ -65.185742187499983, -11.749511718749986 ], [ -65.16337890624996, -11.765136718749972 ], [ -65.142675781250006, -11.752343749999937 ], [ -65.115136718749994, -11.735058593749969 ], [ -65.090283203124983, -11.741210937499901 ], [ -65.037109375, -11.829394531249918 ], [ -65.030273437500028, -11.847363281250026 ], [ -65.001220703124972, -11.920019531249906 ], [ -64.992529296874977, -11.975195312499963 ], [ -64.914355468749932, -12.005957031250006 ], [ -64.82988281249996, -12.030273437499986 ], [ -64.783447265625, -12.059375 ], [ -64.690039062499977, -12.146484374999943 ], [ -64.611669921875006, -12.203906249999918 ], [ -64.513427734374972, -12.250976562499915 ], [ -64.480761718749989, -12.326171874999957 ], [ -64.420507812499949, -12.439746093749918 ], [ -64.255029296874994, -12.483300781249909 ], [ -64.061621093749949, -12.505078124999912 ], [ -63.93857421874992, -12.529687499999952 ], [ -63.7880859375, -12.469433593749926 ], [ -63.688574218749977, -12.478027343749901 ], [ -63.585644531249955, -12.51894531249998 ], [ -63.541894531250023, -12.546679687500031 ], [ -63.465234374999937, -12.605175781250054 ], [ -63.346679687499943, -12.680078125000037 ], [ -63.249755859375, -12.707910156250023 ], [ -63.180664062499972, -12.666210937500054 ], [ -63.11679687499992, -12.651660156249932 ], [ -63.067480468750006, -12.66914062499994 ], [ -63.04135742187492, -12.750390624999966 ], [ -63.015185546875017, -12.805566406250023 ], [ -62.957910156249966, -12.847070312499952 ], [ -62.835156250000011, -12.953710937500006 ], [ -62.765478515624949, -12.997265625 ], [ -62.68706054687496, -12.994335937500011 ], [ -62.525537109374994, -13.06425781249996 ], [ -62.352832031249989, -13.132421875 ], [ -62.263916015625, -13.143652343749977 ], [ -62.176074218749932, -13.13369140624998 ], [ -62.11801757812492, -13.159765624999963 ], [ -62.094775390624989, -13.241992187500017 ], [ -61.944726562499966, -13.40625 ], [ -61.874121093749977, -13.470410156250011 ], [ -61.789941406249966, -13.525585937499983 ], [ -61.575683593750028, -13.524804687499994 ], [ -61.51157226562492, -13.541210937499969 ], [ -61.416064453125017, -13.5265625 ], [ -61.129150390625, -13.498535156249972 ], [ -61.077001953124949, -13.489746093749957 ], [ -60.914501953124955, -13.561425781249994 ], [ -60.722363281249983, -13.664355468750003 ], [ -60.595312499999949, -13.745312499999983 ], [ -60.506591796875, -13.789843749999989 ], [ -60.460156249999955, -13.862402343750034 ], [ -60.422363281249972, -13.937988281249972 ], [ -60.404980468749983, -14.019238281250011 ], [ -60.428076171874977, -14.1 ], [ -60.462988281250006, -14.132421874999977 ], [ -60.474658203124989, -14.184765624999983 ], [ -60.460156249999955, -14.263085937499952 ], [ -60.396240234375, -14.332812499999946 ], [ -60.372705078124994, -14.41875 ], [ -60.338037109374937, -14.570507812500054 ], [ -60.29887695312496, -14.61855468749998 ], [ -60.273339843749994, -15.088769531250023 ], [ -60.402001953124994, -15.092773437499957 ], [ -60.583203124999983, -15.09833984374994 ], [ -60.530468749999983, -15.143164062500006 ], [ -60.380468749999977, -15.31826171874998 ], [ -60.242333984374994, -15.479589843749977 ], [ -60.220410156249955, -15.738671875 ], [ -60.206640625, -15.901953124999963 ], [ -60.187207031249955, -16.13212890624996 ], [ -60.175585937499989, -16.269335937500017 ], [ -59.831152343749977, -16.281738281249972 ], [ -59.434277343749955, -16.295996093750034 ], [ -58.957275390625028, -16.313183593749983 ], [ -58.537939453124949, -16.328222656250034 ], [ -58.496582031249943, -16.326660156249972 ], [ -58.423681640624949, -16.307910156249974 ], [ -58.375390624999966, -16.28359375 ], [ -58.345605468750023, -16.28437 ], [ -58.340576171874972, -16.339941406249935 ], [ -58.350781250000011, -16.410253906250048 ], [ -58.350390625000017, -16.49082031250002 ], [ -58.470605468749994, -16.650195312499989 ], [ -58.478125, -16.700683593749972 ], [ -58.45981445312492, -16.910742187500048 ], [ -58.417382812499994, -17.08056640625 ], [ -58.395996093749972, -17.234277343749966 ], [ -58.34775390624992, -17.282128906250037 ], [ -58.20556640625, -17.363085937500003 ], [ -57.990917968749955, -17.512890624999969 ], [ -57.905029296874972, -17.53232421875002 ], [ -57.832470703125011, -17.512109375 ], [ -57.788867187500017, -17.573046874999974 ], [ -57.780175781250023, -17.671777343750009 ], [ -57.66166992187496, -17.94736328125002 ], [ -57.586474609374989, -18.122265624999955 ], [ -57.552050781249989, -18.183105468749915 ], [ -57.49565429687496, -18.214648437499946 ], [ -57.50615234374996, -18.237304687499943 ], [ -57.55312, -18.246484375000037 ], [ -57.574023437499932, -18.279296874999972 ], [ -57.639160156249972, -18.475 ], [ -57.725, -18.733203124999974 ], [ -57.783105468749994, -18.914257812500011 ], [ -57.730859375000023, -18.917187499999983 ], [ -57.728613281250006, -18.967382812499991 ], [ -57.716796875, -19.044042968749977 ], [ -57.781445312500011, -19.05351562499996 ], [ -57.800390624999977, -19.080957031250037 ], [ -57.874511718749972, -19.229492187499929 ], [ -57.971679687499943, -19.42421875 ], [ -58.072021484374972, -19.625292968749918 ], [ -58.131494140624994, -19.744531250000051 ], [ -58.029931640625023, -19.832714843749983 ], [ -57.860742187499994, -19.979589843749977 ], [ -57.887597656249966, -20.020410156250023 ], [ -57.960156250000011, -20.040722656249997 ], [ -58.021142578124994, -20.05517578125 ], [ -58.067626953124972, -20.110351562499972 ], [ -58.09375, -20.151074218749997 ], [ -58.159765625, -20.16464843750002 ], [ -58.13994140624996, -19.998828124999989 ], [ -58.160058593749966, -19.854882812499966 ], [ -58.180175781249972, -19.817871093749972 ], [ -58.47421875, -19.646093749999977 ], [ -58.741113281249937, -19.490234375000014 ], [ -59.090527343749983, -19.28623046875002 ], [ -59.540869140624977, -19.291796875 ], [ -60.007373046874989, -19.297558593750026 ], [ -60.451611328124983, -19.388769531250048 ], [ -60.888769531249977, -19.478515625000028 ], [ -61.095996093749989, -19.520996093749986 ], [ -61.511816406249977, -19.606445312499986 ], [ -61.756835937499972, -19.645312499999989 ], [ -61.820898437499977, -19.809472656250037 ], [ -61.916943359375011, -20.05537109375004 ], [ -62.011816406249977, -20.199023437500003 ], [ -62.12163085937496, -20.349902343750003 ], [ -62.27631835937504, -20.5625 ], [ -62.276513671874966, -20.820800781250014 ], [ -62.276660156250017, -21.066015624999977 ], [ -62.385449218749955, -21.411718749999963 ], [ -62.47783203124996, -21.705273437499997 ], [ -62.566943359374989, -21.988671875 ], [ -62.62851562499992, -22.183984375 ], [ -62.650976562499977, -22.233691406250003 ], [ -62.665283203124943, -22.21796875 ], [ -62.744580078124955, -22.159863281249969 ], [ -62.815087890625023, -22.049609374999989 ], [ -62.834277343750017, -21.999121093750006 ], [ -62.843359375, -21.997265624999983 ], [ -63.2671875, -22.000585937499949 ], [ -63.675341796874932, -22.004296875 ], [ -63.716943359374966, -22.027539062500011 ], [ -63.775585937499926, -22.027246093750051 ], [ -63.818652343750017, -22.005468749999963 ], [ -63.861035156249926, -22.007226562499966 ], [ -63.921679687499932, -22.028613281249974 ], [ -63.976123046874932, -22.072558593750045 ], [ -64.131835937499943, -22.365820312500006 ], [ -64.209082031249977, -22.491308593749991 ], [ -64.266406250000017, -22.603320312499989 ], [ -64.307910156249932, -22.795312500000023 ], [ -64.32529296874992, -22.827636718750043 ], [ -64.373974609374983, -22.761035156249974 ], [ -64.445507812499983, -22.585351562499966 ], [ -64.477734374999983, -22.485351562499943 ], [ -64.523632812500011, -22.371582031250028 ], [ -64.605517578124989, -22.228808593749989 ], [ -64.700097656249994, -22.185546874999972 ], [ -64.75864257812492, -22.171289062499994 ], [ -64.843066406249989, -22.143945312500023 ], [ -64.992626953124983, -22.10966796874996 ], [ -65.057812499999955, -22.102734374999969 ], [ -65.48486328125, -22.098144531249929 ], [ -65.518798828124972, -22.094531249999989 ], [ -65.686181640624966, -22.110253906249994 ], [ -65.771044921874932, -22.099609374999957 ], [ -65.860156249999989, -22.01972656249994 ], [ -66.05859375, -21.879492187499963 ], [ -66.098583984374983, -21.835058593749977 ], [ -66.17465820312492, -21.805664062500028 ], [ -66.220166015624955, -21.802539062500003 ], [ -66.24760742187496, -21.83046875 ], [ -66.282128906249966, -21.94746093750004 ], [ -66.322460937500011, -22.053125 ], [ -66.365185546875011, -22.113769531249915 ], [ -66.506982421874937, -22.158398437500026 ], [ -66.639013671874949, -22.205371093750003 ], [ -66.711718750000017, -22.216308593750014 ], [ -66.750634765624937, -22.269335937499989 ], [ -66.767480468749994, -22.343066406249989 ], [ -66.800292968750028, -22.409667968749972 ], [ -66.991113281249994, -22.509863281249963 ], [ -67.03354492187492, -22.552246093749972 ], [ -67.055419921874943, -22.650878906249915 ], [ -67.16191406249996, -22.773828125 ], [ -67.194873046874932, -22.821679687500065 ], [ -67.362255859374926, -22.855175781249969 ], [ -67.579931640624949, -22.891699218749949 ], [ -67.707324218749989, -22.889160156249957 ], [ -67.794433593749972, -22.879492187499949 ], [ -67.820507812499955, -22.857714843750031 ], [ -67.87944335937496, -22.822949218749969 ], [ -67.889160156249972, -22.784179687499972 ], [ -67.889990234374977, -22.729199218749969 ], [ -67.873730468749955, -22.63056640625004 ], [ -67.881738281249994, -22.493359374999969 ], [ -67.950390624999926, -22.333691406249955 ], [ -67.944921874999977, -22.282226562500028 ], [ -67.953906249999932, -22.204003906249994 ], [ -67.988378906249949, -22.05712890625 ], [ -68.07675781249992, -21.982812499999966 ], [ -68.101806640624972, -21.860644531250031 ], [ -68.112158203124949, -21.753027343749963 ], [ -68.186425781249966, -21.618554687499923 ], [ -68.19853515624996, -21.447265625000014 ], [ -68.197021484375, -21.30029296875 ], [ -68.313867187499994, -21.129687499999974 ], [ -68.435498046875011, -20.948242187499957 ], [ -68.533837890624966, -20.923632812500003 ], [ -68.558251953124966, -20.901953124999949 ], [ -68.568945312500006, -20.849804687499983 ], [ -68.571044921875, -20.769140624999977 ], [ -68.563183593749983, -20.720117187500023 ], [ -68.487402343750006, -20.64072265625002 ], [ -68.484326171875011, -20.62841796875 ], [ -68.499853515624977, -20.612011718750026 ], [ -68.69580078125, -20.492968750000017 ], [ -68.745166015624932, -20.458593750000034 ], [ -68.76054687499996, -20.416210937500011 ], [ -68.759228515624955, -20.378027343749963 ], [ -68.712304687499994, -20.338964843750006 ], [ -68.688574218749949, -20.310058593749972 ], [ -68.734570312500011, -20.22519531249992 ], [ -68.73002929687496, -20.148437499999915 ], [ -68.759326171874989, -20.11552734374996 ], [ -68.755810546874983, -20.090820312499986 ], [ -68.727490234374983, -20.069628906250017 ], [ -68.600195312499977, -20.044921874999957 ], [ -68.560693359375023, -19.967089843749918 ], [ -68.559375, -19.902343749999957 ], [ -68.578271484374966, -19.856542968750034 ], [ -68.696191406249994, -19.740722656249986 ], [ -68.698291015624989, -19.72109375 ], [ -68.575292968749977, -19.560156249999963 ], [ -68.487011718750011, -19.454394531249918 ], [ -68.462890624999972, -19.43281250000004 ], [ -68.470166015624955, -19.409960937500003 ], [ -68.49199218749996, -19.381933593749977 ], [ -68.547851562499972, -19.341113281249932 ], [ -68.620556640624955, -19.296679687500017 ], [ -68.680664062500028, -19.242382812499969 ], [ -68.759082031250017, -19.162207031249977 ], [ -68.857958984374989, -19.093359375 ], [ -68.931005859374949, -19.02519531249996 ], [ -68.968310546875017, -18.96796875 ], [ -68.969091796875006, -18.909667968749957 ], [ -68.978857421874949, -18.812988281249986 ], [ -69.026806640624926, -18.65625 ], [ -69.03940429687492, -18.550097656249974 ], [ -69.060156249999977, -18.433007812500023 ], [ -69.080957031249966, -18.356640625 ], [ -69.092285156249943, -18.282421874999983 ], [ -69.126367187499966, -18.202441406249946 ], [ -69.145458984374955, -18.144042968750028 ], [ -69.118066406249966, -18.102734374999969 ], [ -69.09042968749992, -18.070703125 ], [ -69.093945312499926, -18.050488281249983 ], [ -69.282324218749949, -17.964843750000028 ], [ -69.313378906249966, -17.94316406249996 ], [ -69.358007812500006, -17.77167968749994 ], [ -69.495019531250023, -17.619531250000023 ], [ -69.510937499999983, -17.506054687499997 ], [ -69.51108398437492, -17.504882812500028 ], [ -69.510986328125, -17.460351562500009 ], [ -69.521923828125011, -17.388964843750031 ], [ -69.563818359375006, -17.33291015624998 ], [ -69.625878906249937, -17.294433593749957 ], [ -69.645703124999983, -17.248535156250028 ], [ -69.624853515625006, -17.200195312500043 ], [ -69.503320312499937, -17.10478515624996 ], [ -69.43833007812492, -17.08837890625 ], [ -69.421093749999983, -17.0400390625 ], [ -69.381542968750011, -17.001367187500037 ], [ -69.267236328124994, -16.86093750000002 ], [ -69.19980468749992, -16.768457031250009 ], [ -69.132519531249983, -16.713085937500011 ], [ -69.054541015625006, -16.674316406250014 ], [ -69.02070312500004, -16.642187500000048 ], [ -69.038378906249989, -16.542675781250026 ], [ -69.037537794949827, -16.532417227357527 ], [ -69.00639648437496, -16.550585937500031 ], [ -68.942236328124949, -16.582324218750017 ], [ -68.904150390625006, -16.589355468750028 ], [ -68.871044921875011, -16.589355468750028 ], [ -68.8625, -16.568652343749989 ], [ -68.85625, -16.54746093750002 ], [ -68.857861328124983, -16.524023437500034 ], [ -68.868164062499943, -16.500097656249963 ], [ -68.897265625000017, -16.464550781249997 ], [ -68.928417968749955, -16.448242187499972 ], [ -68.906347656250006, -16.423925781249991 ], [ -68.860058593749983, -16.415136718749977 ], [ -68.7875, -16.406933593749983 ], [ -68.739062499999932, -16.382812499999957 ], [ -68.712451171874932, -16.358789062500037 ], [ -68.705371093749989, -16.339257812499966 ], [ -68.69331054687504, -16.326269531249991 ], [ -68.654687499999966, -16.318261718750037 ], [ -68.611523437499983, -16.3115234375 ], [ -68.588330078124955, -16.301757812499972 ], [ -68.586132812499955, -16.288085937500028 ], [ -68.593505859374943, -16.271875 ], [ -68.59326171875, -16.238769531250014 ], [ -68.63515625, -16.221093749999966 ], [ -68.694042968750011, -16.219238281250028 ], [ -68.764404296874943, -16.202343749999969 ], [ -68.829199218750006, -16.190234374999989 ], [ -68.870947265624977, -16.13603515624996 ], [ -68.88872070312496, -16.084375 ], [ -68.853173828124994, -16.049023437499997 ], [ -68.826416015624972, -16.0171875 ], [ -68.809326171874943, -15.99404296874998 ], [ -68.796093750000011, -15.971972656250017 ], [ -68.831347656249989, -15.947656250000037 ], [ -68.903808593750028, -15.943457031249977 ], [ -68.994531250000023, -15.925683593749994 ], [ -69.014404296875, -15.910156250000028 ], [ -69.014404296875, -15.848437499999989 ], [ -69.038671874999949, -15.795605468749969 ], [ -69.10263671874992, -15.764746093749991 ], [ -69.146679687500011, -15.724511718749966 ], [ -69.170117187500011, -15.69697265625004 ], [ -69.18950195312496, -15.678515625 ], [ -69.223730468750006, -15.66015625 ], [ -69.26953125, -15.627539062500006 ], [ -69.298828125000028, -15.621386718750003 ], [ -69.360546874999983, -15.511132812500009 ], [ -69.364694830814557, -15.509271202700901 ], [ -69.301904296874937, -15.399414062499986 ], [ -69.254296875000023, -15.332910156250023 ], [ -69.172460937499949, -15.236621093750045 ], [ -69.187109375, -15.198730468749957 ], [ -69.330712890624937, -15.038964843750009 ], [ -69.37470703125004, -14.962988281249977 ], [ -69.373730468750011, -14.8875 ], [ -69.359472656249949, -14.795312500000023 ], [ -69.276025390624994, -14.745898437499989 ], [ -69.252343749999966, -14.671093750000026 ], [ -69.23491210937496, -14.597070312500037 ], [ -69.199267578124989, -14.572558593750017 ], [ -69.162695312500006, -14.530957031249983 ], [ -69.119726562499949, -14.470312499999977 ], [ -69.052783203124989, -14.417578124999977 ], [ -69.013134765624983, -14.377246093750017 ], [ -69.00449218749992, -14.265039062499994 ], [ -68.971777343750006, -14.23437 ], [ -68.88032226562504, -14.198828125 ], [ -68.87089843749996, -14.169726562500017 ], [ -68.891699218749949, -14.094335937500034 ], [ -68.93745117187504, -14.014648437499957 ], [ -68.974267578124994, -13.97597656249998 ], [ -69.023046874999977, -13.7802734375 ], [ -69.074121093749994, -13.68281250000004 ], [ -69.052832031250006, -13.643945312500023 ], [ -69.017529296875011, -13.594433593749969 ], [ -68.983447265624989, -13.496386718749974 ], [ -68.97226562499992, -13.382324218750014 ], [ -68.980517578125017, -12.96259765625004 ], [ -68.978613281249977, -12.880078125000011 ], [ -68.933740234374994, -12.822070312500003 ], [ -68.867675781250028, -12.75517578124996 ], [ -68.811816406250017, -12.729589843749991 ], [ -68.759082031250017, -12.687207031249969 ], [ -68.762890624999983, -12.607714843750031 ], [ -68.728125, -12.560742187499969 ], [ -68.685253906249983, -12.501953124999986 ], [ -68.818701171875006, -12.270410156249966 ], [ -68.93603515625, -12.066796874999966 ], [ -69.046191406249989, -11.875683593750026 ], [ -69.173730468749937, -11.654296874999957 ], [ -69.257714843749994, -11.508593750000017 ], [ -69.362011718750011, -11.327539062499994 ], [ -69.453613281250028, -11.16875 ], [ -69.57861328125, -10.951757812500006 ], [ -69.462548828124994, -10.94814453124998 ], [ -69.228515625, -10.955664062499906 ], [ -69.001660156249955, -10.994335937499969 ], [ -68.848339843749983, -11.011132812499923 ], [ -68.784082031249966, -11.044628906249912 ], [ -68.769921875, -11.097656249999972 ], [ -68.727490234374983, -11.122460937499966 ], [ -68.678369140624994, -11.112792968749943 ], [ -68.622656249999949, -11.109179687499918 ], [ -68.498339843750017, -11.054785156249935 ], [ -68.397998046874989, -11.01875 ], [ -68.311132812499977, -10.975195312499977 ], [ -68.266601562499972, -10.933105468749929 ], [ -68.158642578124983, -10.785058593749966 ], [ -68.071679687499966, -10.70312 ], [ -67.99169921875, -10.674414062499892 ], [ -67.83500976562496, -10.662792968749926 ], [ -67.78569335937496, -10.686035156249957 ], [ -67.721777343749977, -10.683105468749886 ], [ -67.666650390624937, -10.598925781249974 ], [ -67.582421875000023, -10.505957031249949 ], [ -67.416943359374983, -10.389843749999926 ], [ -67.332714843749955, -10.357910156249986 ], [ -67.280468749999955, -10.317285156249966 ], [ -67.190478515625017, -10.311425781249937 ], [ -67.111523437500011, -10.26894531249998 ], [ -66.72998046875, -9.975488281249966 ], [ -66.575341796875023, -9.899902343749943 ], [ -66.47890625, -9.88613281249998 ], [ -66.399218749999932, -9.868164062499957 ], [ -66.263574218750023, -9.826074218749994 ], [ -65.924707031249994, -9.785449218749974 ], [ -65.706787109375, -9.76845703124998 ], [ -65.637109375000023, -9.809082031249915 ], [ -65.558691406249949, -9.797460937499935 ], [ -65.491992187499932, -9.73173828124996 ], [ -65.436767578124972, -9.710449218749972 ], [ -65.396142578124937, -9.712402343749929 ], [ -65.337890624999972, -9.790234374999983 ] ] ] ] } },
[truncated: 3,937,181 more chars]
