# Supplementary material for: Global warming may increase the burden of obstructive sleep apnea
Source: Nat Commun. 2025 Jun 16;16:5100. doi: 10.1038/s41467-025-60218-1 (PMC12170837; doi:10.1038/s41467-025-60218-1)
Supplement: Supplementary file 4 — Source Data [file 41467_2025_60218_MOESM4_ESM.zip › metadata/figure2b.csv]

	country	mod_OSA	sev_OSA	panel
33	Slovakia	0.16489361702127658	0.0797872340425532	0
21	Japan	0.16729638958858103	0.06255247691015953	0
39	U.A.E	0.17164179104477612	0.04477611940298507	0
31	Russia	0.17647058823529413	0.06470588235294118	0
22	S.Korea	0.19003115264797507	0.06230529595015576	0
37	Thailand	0.19004524886877827	0.06787330316742081	0
32	Singapore	0.19344262295081968	0.07213114754098361	0
10	Estonia	0.1935483870967742	0.05806451612903226	0
6	China	0.19594594594594594	0.060810810810810814	0
26	N.Z	0.2	0.05806451612903226	0
8	Czech Republic	0.2051792828685259	0.08764940239043825	0
25	Netherlands	0.20931849791376914	0.061891515994436715	0
27	Norway	0.21106557377049182	0.0778688524590164	0
28	Poland	0.21889952153110048	0.06339712918660287	0
19	Israel	0.22413793103448276	0.07758620689655173	0
30	Romania	0.22760290556900725	0.07990314769975787	0
35	Sweden	0.23340587595212187	0.08650707290533188	0
7	Croatia	0.234375	0.0625	0
16	Hungary	0.23448275862068965	0.07816091954022988	0
38	Turkey	0.2358490566037736	0.03773584905660377	0
2	Belgium	0.23812461443553362	0.07587908698334361	0
41	USA	0.2383366187928283	0.08520291623642792	1
23	Luxembourg	0.23954372623574144	0.06463878326996197	1
29	Portugal	0.24061433447098976	0.06825938566552901	1
14	Greece	0.24199288256227758	0.06761565836298933	1
36	Switzerland	0.2444542060180101	0.08126509993410938	1
11	Finland	0.2474120082815735	0.09109730848861283	1
5	Canada	0.24948665297741274	0.09924709103353867	1
12	France	0.24994242284661447	0.07450483648088438	1
4	Bulgaria	0.25	0.08035714285714286	1
17	India	0.2524271844660194	0.08737864077669903	1
0	Australia	0.25885302413036665	0.09464117831400815	1
9	Denmark	0.2600561272217025	0.09635173058933583	1
3	Brazil	0.26595744680851063	0.06914893617021277	1
34	Spain	0.26704907584448695	0.10452517527087317	1
40	UK	0.2723115299334812	0.0985310421286031	1
18	Ireland	0.2747524752475248	0.08415841584158416	1
24	Mexico	0.28825622775800713	0.12455516014234876	1
1	Austria	0.2921933085501859	0.09293680297397769	1
13	Germany	0.31273417351953675	0.11576079022918592	1
20	Italy	0.3234836702954899	0.12389839294971487	1
