# Supplementary material for: Global warming may increase the burden of obstructive sleep apnea
Source: Nat Commun. 2025 Jun 16;16:5100. doi: 10.1038/s41467-025-60218-1 (PMC12170837; doi:10.1038/s41467-025-60218-1)
Supplement: Supplementary file 4 — Source Data [file 41467_2025_60218_MOESM4_ESM.zip › metadata/figure3/cities_data.csv]

city	est_wsa_binary	lb_wsa_binary	hb_wsa_binary
Tokyo	1.951377449367046	1.8057882790888977	2.1032243324440287
Amsterdam	1.8615465819129837	1.7400960678904287	1.9857177028408814
Prague	1.8479509965062884	1.5903389577442153	2.122812113841706
Sofia	1.7963773710302129	1.3308495358486092	2.2614442966316606
Zurich	1.7864616300871943	1.7234513391243276	1.8499181783554022
Athens	1.783154551674236	1.2947731464518328	2.3214225741507257
Tallinn	1.732039352869549	1.2040147623178132	2.3623995565198705
Luxembourg	1.7200512500492484	1.414814916733317	2.0487758139313326
Copenhagen	1.7127962986701872	1.5470654024993973	1.881759032920551
Helsinki	1.7026763168941361	1.570845693797039	1.8386271126645988
Warsaw	1.6522233320282609	1.4854090859803557	1.8251626113220234
Budapest	1.6402783075674847	1.412913059146151	1.8804690889907425
Brussels	1.5811798895634301	1.4698635825805721	1.6956776602277388
Stockholm	1.5737361868611663	1.4475226695156063	1.7041684615816455
Paris	1.5696224884535634	1.5371370870295373	1.6023594373730201
Berlin	1.562289255137523	1.537009703440092	1.5876202973664992
Oslo	1.555116806000632	1.38974180599538	1.7289160233071297
Moscow	1.5274045679728294	1.0874851374917425	2.0742392042427134
Bratislava	1.522753736803073	1.1714260730150527	1.9345294618284858
Dublin	1.4553422086060568	1.254667056382647	1.6689994604291518
London	1.4542980712278717	1.4009813435958665	1.508352408346941
Lisbon	1.4296031572103216	1.249566167693947	1.6206798013817427
Mexico_City	1.4213784714709925	1.1091169652034454	1.7407903297392398
Rome	1.3940934783345924	1.279530801941116	1.5115523010397087
Bucharest	1.3854089115068313	1.1425403344217895	1.6524355159965685
Sydney	1.3539968755604246	1.1699086879646152	1.5536985766110196
Sydney	1.3539968755604246	1.1699086879646152	1.5536985766110196
Madrid	1.286928799098324	1.1592524305291854	1.4207760663717468
Auckland	1.2207920778994792	0.8637911675029153	1.6528439823474683
Toronto	1.2067361468745958	1.1096803435313283	1.308825946650684
Zagreb	1.1170130106145781	0.6348878430093701	1.8000867465608041
Seoul	1.1139060536797	0.7456721981667483	1.6146708311274822
Shanghai	1.0955180334182961	0.7659155068170794	1.5266460343061965
Bangkok	1.0916524482490109	0.8036836645354289	1.4548958309461526
New_York	1.0732073093907315	1.0334675511426685	1.1139544827081793
Singapore	1.0365675137627848	0.8565727188398143	1.2450698301551857
Vienna	1.0167108101348339	0.9356878044415707	1.1016157544150726
Istanbul	0.9875417496433028	0.5432584744571984	1.5461215167586924
Dubai	0.9726355438256747	0.5226272437330508	1.692305131129519
Sao_Paulo	0.9253786774259039	0.6757575503995146	1.2328482594878711
Jerusalem	0.8972752605716481	0.5550269368830594	1.3574195519868861
Kolkata	0.7621256695994733	0.4566262174121586	1.1957703966022148
