# Supplementary material for: Global warming may increase the burden of obstructive sleep apnea
Source: Nat Commun. 2025 Jun 16;16:5100. doi: 10.1038/s41467-025-60218-1 (PMC12170837; doi:10.1038/s41467-025-60218-1)
Supplement: Supplementary file 4 — Source Data [file 41467_2025_60218_MOESM4_ESM.zip › metadata/figure3/GDP1_curve.csv]

xvar	est	lb	hb	group
-17.0	0.9325004940571194	0.8337278986664235	1.0391611758055357	GDP1
-16.95	0.9328435576154187	0.8347560389928533	1.0387009913265397	GDP1
-16.9	0.9331812311239185	0.8357752019190497	1.0382406964049427	GDP1
-16.85	0.9335135404962648	0.8367854034391645	1.037780306229246	GDP1
-16.8	0.9338405117432993	0.8377866599995832	1.0373198359183748	GDP1
-16.75	0.9341621709718153	0.838778988496722	1.0368593005205147	GDP1
-16.7	0.9344785443833232	0.8397624062748733	1.0363987150118816	GDP1
-16.65	0.9347896582728239	0.8407369311240434	1.0359380942954957	GDP1
-16.6	0.9350955390275839	0.841702581277837	1.0354774531999336	GDP1
-16.55	0.9353962131259287	0.8426593754113405	1.0350168064780672	GDP1
-16.5	0.935691707136029	0.8436073326390428	1.034556168805809	GDP1
-16.45	0.9359820477147063	0.8445464725127684	1.0340955547808126	GDP1
-16.4	0.9362672616062425	0.84547681501964	1.0336349789211758	GDP1
-16.35	0.936547375641187	0.8463983805800447	1.033174455664133	GDP1
-16.3	0.9368224167351923	0.8473111900456562	1.0327139993647212	GDP1
-16.25	0.9370924118878305	0.8482152646974367	1.0322536242944664	GDP1
-16.2	0.9373573881814402	0.8491106262436916	1.0317933446400056	GDP1
-16.15	0.9376173727799668	0.8499972968181286	1.0313331745017495	GDP1
-16.1	0.9378723929278142	0.8508752989779466	1.0308731278925156	GDP1
-16.05	0.9381224759487025	0.8517446557019422	1.0304132187360993	GDP1
-16.0	0.9383676492445384	0.8526053903886348	1.0299534608659522	GDP1
-15.95	0.9386079402942835	0.8534575268544146	1.0294938680237349	GDP1
-15.9	0.9388433766528356	0.8543010893317128	1.02903445385791	GDP1
-15.85	0.9390739859499199	0.8551361024671855	1.0285752319223347	GDP1
-15.8	0.9392997958889774	0.8559625913199216	1.0281162156748176	GDP1
-15.75	0.9395208342460735	0.85678058135967	1.027657418475704	GDP1
-15.7	0.9397371288688037	0.8575900984650803	1.0271988535864252	GDP1
-15.65	0.939948707675209	0.8583911689219691	1.0267405341680402	GDP1
-15.6	0.9401555986527009	0.8591838194215939	1.0262824732798035	GDP1
-15.55	0.9403578298569919	0.8599680770589546	1.0258246838776737	GDP1
-15.5	0.9405554294110338	0.8607439693310986	1.0253671788129142	GDP1
-15.45	0.9407484255039604	0.8615115241354572	1.0249099708305587	GDP1
-15.4	0.940936846390043	0.862270769768182	1.0244530725680039	GDP1
-15.35	0.9411207203876457	0.8630217349224996	1.023996496553493	GDP1
-15.3	0.9413000758781934	0.863764448687088	1.0235402552046922	GDP1
-15.25	0.9414749413051471	0.8644989405444466	1.023084360827229	GDP1
-15.2	0.941645345172982	0.8652252403693039	1.0226288256131748	GDP1
-15.15	0.9418113160461759	0.8659433784270052	1.0221736616396642	GDP1
-15.1	0.9419728825482037	0.8666533853719341	1.021718880867363	GDP1
-15.05	0.9421300733605382	0.8673552922459289	1.0212644951390937	GDP1
-15.0	0.9422829172216645	0.8680491304767132	1.0208105161783392	GDP1
-14.95	0.9424314429260874	0.8687349318763281	1.020356955587848	GDP1
-14.9	0.9425756793233603	0.8694127286395635	1.019903824848185	GDP1
-14.85	0.942715655317115	0.8700825533424106	1.019451135316347	GDP1
-14.8	0.9428513998640973	0.8707444389404976	1.0189988982243292	GDP1
-14.75	0.9429829419732115	0.8713984187675318	1.018547124677788	GDP1
-14.7	0.9431103107045711	0.8720445265337552	1.018095825654633	GDP1
-14.65	0.9432335351685607	0.8726827963243687	1.0176450120036924	GDP1
-14.6	0.9433526445248962	0.8733132625979819	1.0171946944433967	GDP1
-14.55	0.9434676679817002	0.87393596018504	1.016744883560431	GDP1
-14.5	0.9435786347945829	0.8745509242862488	1.0162955898084765	GDP1
-14.45	0.943685574265724	0.8751581904709929	1.0158468235069462	GDP1
-14.4	0.9437885157429696	0.8757577946757408	1.0153985948397302	GDP1
-14.35	0.9438874886189325	0.8763497732024415	1.0149509138539798	GDP1
-14.3	0.9439825223300973	0.8769341627168998	1.0145037904589755	GDP1
-14.25	0.9440736463559375	0.8775110002471431	1.0140572344249008	GDP1
-14.2	0.9441608902180353	0.8780803231817769	1.0136112553817962	GDP1
-14.15	0.9442442834792095	0.8786421692682972	1.0131658628184408	GDP1
-14.1	0.9443238557426532	0.8791965766114068	1.0127210660813206	GDP1
-14.05	0.9443996366510718	0.879743583671301	1.0122768743736323	GDP1
-14.0	0.9444716558858379	0.8802832292619144	1.0118332967543013	GDP1
-13.95	0.9445399431661408	0.8808155525491617	1.0113903421370967	GDP1
-13.9	0.9446045282481562	0.8813405930491305	1.0109480192897218	GDP1
-13.85	0.9446654409242113	0.8818583906262555	1.0105063368330371	GDP1
-13.8	0.9447227110219637	0.8823689854914474	1.0100653032402347	GDP1
-13.75	0.9447763684035866	0.8828724182001999	1.0096249268361785	GDP1
-13.7	0.9448264429649537	0.8833687296506466	1.0091852157966725	GDP1
-13.65	0.9448729646348453	0.8838579610815788	1.0087461781479157	GDP1
-13.6	0.9449159633741467	0.8843401540704281	1.0083078217659176	GDP1
-13.55	0.944955469175061	0.8848153505311945	1.0078701543760133	GDP1
-13.5	0.9449915120603297	0.8852835927123397	1.0074331835524737	GDP1
-13.45	0.9450241220824541	0.8857449231946211	1.0069969167180874	GDP1
-13.4	0.9450533293229297	0.8861993848888751	1.0065613611439372	GDP1
-13.35	0.9450791638914863	0.8866470210337469	1.0061265239491402	GDP1
-13.3	0.9451016559253294	0.8870878751933757	1.0056924121007298	GDP1
-13.25	0.9451208355883974	0.8875219912550052	1.0052590324135617	GDP1
-13.2	0.9451367330706198	0.8879494134265425	1.0048263915503417	GDP1
-13.15	0.9451493785871816	0.8883701862340534	1.0043944960217204	GDP1
-13.1	0.9451588023777981	0.8887843545191955	1.0039633521864422	GDP1
-13.05	0.9451650347059944	0.8891919634365822	1.003532966251587	GDP1
-13.0	0.9451681058583947	0.8895930584510678	1.0031033442729698	GDP1
-12.95	0.9451680461440104	0.8899876853349872	1.0026744921555113	GDP1
-12.9	0.9451648858935466	0.8903758901652983	1.0022464156537711	GDP1
-12.85	0.9451586554587055	0.8907577193206582	1.0018191203725773	GDP1
-12.8	0.9451493852115007	0.8911332194784296	1.0013926117677128	GDP1
-12.75	0.9451371055435804	0.89150243761159	1.000966895146709	GDP1
-12.7	0.9451218468655543	0.8918654209855913	1.0005419756697842	GDP1
-12.65	0.9451036396063256	0.8922222171551026	1.0001178583507777	GDP1
-12.6	0.9450825142124365	0.8925728739606944	0.9996945480583057	GDP1
-12.55	0.9450585011474107	0.8929174395254269	0.9992720495169415	GDP1
-12.5	0.9450316308911157	0.893255962251355	0.9988503673085151	GDP1
-12.45	0.9450019339391176	0.8935884908159426	0.9984295058735312	GDP1
-12.4	0.9449694408020508	0.8939150741683884	0.9980094695126868	GDP1
-12.35	0.9449341820049988	0.8942357615258696	0.9975902623884968	GDP1
-12.3	0.9448961880868678	0.894550602369673	0.997171888527032	GDP1
-12.25	0.9448554895997833	0.8948596464412625	0.9967543518197554	GDP1
-12.2	0.9448121171084776	0.8951629437382239	0.9963376560254937	GDP1
-12.15	0.9447661011896996	0.895460544510142	0.9959218047724864	GDP1
-12.1	0.9447174724316185	0.8957524992543563	0.9955068015605846	GDP1
-12.05	0.9446662614332421	0.896038858711651	0.995092649763531	GDP1
-12.0	0.9446124988038401	0.8963196738618214	0.9946793526313746	GDP1
-11.95	0.9445562151623683	0.8965949959191617	0.9942669132929864	GDP1
-11.9	0.944497441136912	0.8968648763278497	0.9938553347586959	GDP1
-11.85	0.9444362073641227	0.8971293667572414	0.9934446199230342	GDP1
-11.8	0.9443725444886701	0.8973885190970625	0.9930347715676006	GDP1
-11.75	0.9443064831626986	0.8976423854525056	0.9926257923640367	GDP1
-11.7	0.9442380540452895	0.8978910181392391	0.9922176848771079	GDP1
-11.65	0.9441672878019286	0.8981344696783147	0.9918104515679027	GDP1
-11.6	0.9440942151039875	0.898372792790984	0.9914040947971496	GDP1
-11.55	0.9440188666282041	0.8986060403934151	0.9909986168286352	GDP1
-11.5	0.9439412730561693	0.8988342655913402	0.9905940198327248	GDP1
-11.45	0.9438614650738301	0.8990575216745739	0.9901903058900172	GDP1
-11.4	0.9437794733709872	0.8992758621114876	0.9897874769950731	GDP1
-11.35	0.9436953286408069	0.8994893405433505	0.9893855350602793	GDP1
-11.3	0.9436090615793394	0.8996980107786293	0.988984481919794	GDP1
-11.25	0.9435207028850411	0.8999019267871676	0.9885843193336018	GDP1
-11.2	0.9434302832583046	0.9001011426943004	0.9881850489916761	GDP1
-11.15	0.9433378334009934	0.9002957127748934	0.9877866725182208	GDP1
-11.1	0.9432433840159903	0.900485691447286	0.9873891914760292	GDP1
-11.05	0.9431469658067435	0.9006711332671758	0.9869926073709162	GDP1
-11.0	0.943048609476828	0.9008520929214259	0.9865969216562549	GDP1
-10.95	0.9429483457295029	0.9010286252218007	0.9862021357375897	GDP1
-10.9	0.9428462052672864	0.9012007850986279	0.9858082509773465	GDP1
-10.85	0.9427422187915342	0.901368627594417	0.9854152686996057	GDP1
-10.8	0.9426364170020199	0.9015322078573931	0.9850231901949772	GDP1
-10.75	0.9425288305965263	0.9016915811349864	0.9846320167255289	GDP1
-10.7	0.9424194902704446	0.9018468027672645	0.9842417495298035	GDP1
-10.65	0.9423084267163744	0.9019979281803211	0.9838523898278825	GDP1
-10.6	0.9421956706237393	0.9021450128795989	0.9834639388265511	GDP1
-10.55	0.9420812526784036	0.9022881124431907	0.9830763977244785	GDP1
-10.5	0.9419652035622906	0.9024272825150922	0.9826897677174853	GDP1
-10.45	0.9418475539530208	0.9025625787984105	0.9823040500038627	GDP1
-10.4	0.941728334523544	0.9026940570485601	0.9819192457897226	GDP1
-10.35	0.941607575941789	0.9028217730664154	0.9815353562944099	GDP1
-10.3	0.9414853088703082	0.9029457826914434	0.9811523827559488	GDP1
-10.25	0.9413615639659385	0.9030661417948301	0.9807703264365216	GDP1
-10.2	0.9412363718794676	0.903182906272574	0.9803891886279876	GDP1
-10.15	0.9411097632553008	0.9032961320385807	0.9800089706574191	GDP1
-10.1	0.9409817687311424	0.9034058750177533	0.979629673892671	GDP1
-10.05	0.9408524189376767	0.9035121911390745	0.9792512997479573	GDP1
-10.0	0.940721744498263	0.9036151363286933	0.9788738496894607	GDP1
-9.95	0.9405897760286304	0.9037147665030295	0.9784973252409235	GDP1
-9.9	0.9404565441365841	0.9038111375618777	0.9781217279892662	GDP1
-9.85	0.9403220794217156	0.903904305381539	0.9777470595901989	GDP1
-9.8	0.9401864124751211	0.9039943258079614	0.9773733217738266	GDP1
-9.75	0.9400495738791269	0.9040812546499251	0.9770005163502493	GDP1
-9.7	0.9399115942070203	0.9041651476722431	0.9766286452151378	GDP1
-9.65	0.9397725040227869	0.9042460605890026	0.9762577103553114	GDP1
-9.6	0.9396323338808569	0.9043240490568479	0.9758877138542708	GDP1
-9.55	0.9394911143258559	0.904399168668306	0.9755186578977244	GDP1
-9.5	0.9393488758923623	0.9044714749451613	0.9751505447790599	GDP1
-9.45	0.9392056491046747	0.90454102333188	0.9747833769048079	GDP1
-9.4	0.9390614644765816	0.9046078691891039	0.974417156800037	GDP1
-9.35	0.93891635251114	0.9046720677871892	0.9740518871137246	GDP1
-9.3	0.9387703437004618	0.9047336742998218	0.9736875706240751	GDP1
-9.25	0.9386234685255034	0.9047927437977046	0.9733242102437712	GDP1
-9.2	0.9384757574558665	0.90484933124231	0.9729618090251907	GDP1
-9.15	0.9383272409496045	0.9049034914797153	0.9726003701655483	GDP1
-9.1	0.9381779494530286	0.9049552792345216	0.9722398970119727	GDP1
-9.05	0.9380279134005338	0.9050047491038561	0.9718803930665205	GDP1
-9.0	0.9378771632144205	0.9050519555514632	0.971521861991118	GDP1
-8.95	0.9377257293047268	0.9050969529018872	0.9711643076124238	GDP1
-8.9	0.9375736420690676	0.905139795334751	0.9708077339266193	GDP1
-8.85	0.9374209318924818	0.9051805368791398	0.9704521451041084	GDP1
-8.8	0.9372676291472831	0.9052192314080804	0.9700975454941339	GDP1
-8.75	0.9371137641929201	0.90525593263312	0.9697439396293233	GDP1
-8.7	0.9369593673758412	0.9052906940990354	0.96939133223011	GDP1
-8.65	0.9368044690293668	0.9053235691786251	0.9690397282090933	GDP1
-8.6	0.9366490994735716	0.9053546110676337	0.9686891326752858	GDP1
-8.55	0.9364932890151666	0.9053838727797855	0.9683395509382633	GDP1
-8.5	0.9363370679473944	0.9054114071419319	0.9679909885122188	GDP1
-8.45	0.93618046654993	0.9054372667893349	0.9676434511199107	GDP1
-8.4	0.9360235150887825	0.9054615041610496	0.9672969446964989	GDP1
-8.35	0.9358662438162129	0.9054841714954468	0.9669514753932988	GDP1
-8.3	0.9357086829706519	0.9055053208258589	0.9666070495813908	GDP1
-8.25	0.9355508627766258	0.9055250039763472	0.9662636738551454	GDP1
-8.2	0.93539281344469	0.9055432725576047	0.9659213550356361	GDP1
-8.15	0.935234565171371	0.9055601779629822	0.9655801001739256	GDP1
-8.1	0.93507614813911	0.9055757713646487	0.9652399165542482	GDP1
-8.05	0.9349175925162202	0.9055901037098842	0.9649008116970816	GDP1
-8.0	0.934758928456842	0.9056032257175024	0.9645627933620881	GDP1
-7.95	0.9346001861009161	0.9056151878744088	0.964225869550957	GDP1
-7.9	0.934441395574152	0.9056260404322891	0.9638900485101198	GDP1
-7.85	0.9342825869880114	0.9056358334044354	0.9635553387333532	GDP1
-7.8	0.9341237904396951	0.9056446165627066	0.9632217489642609	GDP1
-7.75	0.9339650360121363	0.9056524394346178	0.9628892881986413	GDP1
-7.7	0.9338063537740027	0.905659351300567	0.9625579656867402	GDP1
-7.65	0.9336477737797014	0.9056654011912033	0.962227790935381	GDP1
-7.6	0.9334893260693982	0.9056706378849131	0.9618987737099856	GDP1
-7.55	0.9333310406690329	0.9056751099054489	0.9615709240364683	GDP1
-7.5	0.9331729475903522	0.9056788655196961	0.9612442522030281	GDP1
-7.45	0.933015076830939	0.9056819527355591	0.9609187687618141	GDP1
-7.4	0.932857458374261	0.9056844192999912	0.9605944845304798	GDP1
-7.35	0.9327001221897107	0.9056863126971367	0.9602714105936354	GDP1
-7.3	0.9325430982326678	0.9056876801466278	0.9599495583041676	GDP1
-7.25	0.9323864164445554	0.9056885686019898	0.9596289392844638	GDP1
-7.2	0.9322301067529124	0.9056890247491752	0.9593095654275255	GDP1
-7.15	0.9320741990714662	0.9056890950052352	0.9589914488979608	GDP1
-7.1	0.9319187233002157	0.9056888255171038	0.9586746021328868	GDP1
-7.05	0.9317637093255194	0.9056882621605064	0.958359037842714	GDP1
-7.0	0.9316091870201928	0.9056874505389965	0.9580447690118297	GDP1
-6.95	0.9314551862436108	0.9056864359831026	0.9577318088991836	GDP1
-6.9	0.931301736841813	0.9056852635496028	0.957420171038765	GDP1
-6.85	0.9311488686476252	0.9056839780209047	0.9571098692399825	GDP1
-6.8	0.930996611480777	0.9056826239045492	0.9568009175879577	GDP1
-6.75	0.9308449951480353	0.9056812454328205	0.956493330443705	GDP1
-6.7	0.9306940494433399	0.9056798865624731	0.9561871224442291	GDP1
-6.65	0.9305438041479427	0.9056785909745528	0.9558823085025347	GDP1
-6.6	0.9303942890305643	0.905677402074348	0.9555789038075383	GDP1
-6.55	0.9302455338475449	0.9056763629914212	0.9552769238238915	GDP1
-6.5	0.9300975683430106	0.9056755165797558	0.9549763842917325	GDP1
-6.45	0.9299504222490426	0.9056749054180024	0.9546773012263376	GDP1
-6.4	0.9298041252858542	0.9056745718098211	0.954379690917704	GDP1
-6.35	0.9296587071619764	0.9056745577843154	0.9540835699300485	GDP1
-6.3	0.9295141975744464	0.9056749050965668	0.953788955101232	GDP1
-6.25	0.9293706262090066	0.9056756552282593	0.9534958635421066	GDP1
-6.2	0.9292280227403058	0.9056768493883859	0.9532043126357951	GDP1
-6.15	0.9290864168321158	0.9056785285140513	0.9529143200368974	GDP1
-6.1	0.9289458381375435	0.9056807332713552	0.9526259036706292	GDP1
-6.05	0.9288063162992579	0.9056835040563548	0.9523390817318996	GDP1
-6.0	0.9286678809497227	0.9056868809961114	0.9520538726843228	GDP1
-5.95	0.9285305617114333	0.9056909039498136	0.9517702952591653	GDP1
-5.9	0.9283943881971602	0.905695612509977	0.9514883684542461	GDP1
-5.85	0.9282593900102036	0.905701046003714	0.9512081115327629	GDP1
-5.8	0.9281255967446513	0.9057072434940727	0.9509295440220886	GDP1
-5.75	0.9279930379856414	0.9057142437814591	0.9506526857124901	GDP1
-5.7	0.927861743309639	0.9057220854051026	0.9503775566558169	GDP1
-5.65	0.927731742284711	0.9057308066446078	0.9501041771641333	GDP1
-5.6	0.9276030644708155	0.9057404455215539	0.9498325678083045	GDP1
-5.55	0.9274757394200903	0.9057510398011546	0.9495627494165555	GDP1
-5.5	0.9273497966771582	0.9057626269939973	0.9492947430729568	GDP1
-5.45	0.9272252657794248	0.9057752443577971	0.9490285701159104	GDP1
-5.4	0.9271021762573994	0.9057889288992479	0.9487642521365667	GDP1
-5.35	0.9269805576350113	0.9058037173758996	0.9485018109772255	GDP1
-5.3	0.9268604394299372	0.9058196462980875	0.9482412687297008	GDP1
-5.25	0.9267418511539322	0.9058367519309186	0.9479826477336449	GDP1
-5.2	0.9266248223131728	0.9058550702962976	0.9477259705748606	GDP1
-5.15	0.9265093824086046	0.9058746371749931	0.9474712600835734	GDP1
-5.1	0.9263955609362909	0.9058954881087565	0.9472185393326831	GDP1
-5.05	0.9262833873877813	0.9059176584024715	0.9469678316359915	GDP1
-5.0	0.9261728912504708	0.9059411831263454	0.9467191605464133	GDP1
-4.95	0.9260641020079804	0.9059660971181412	0.9464725498541539	GDP1
-4.9	0.9259570491405336	0.9059924349854358	0.9462280235848909	GDP1
-4.85	0.9258517621253467	0.9060202311079175	0.9459856059979204	GDP1
-4.8	0.9257482704370241	0.90604951963972	0.9457453215842906	GDP1
-4.75	0.9256466035479577	0.9060803345117748	0.9455071950649372	GDP1
-4.7	0.9255467909287337	0.9061127094342003	0.9452712513887878	GDP1
-4.65	0.9254488620485519	0.9061466778987215	0.9450375157308681	GDP1
-4.6	0.9253528463756442	0.9061822731811023	0.9448060134903986	GDP1
-4.55	0.9252587733777052	0.9062195283436165	0.944576770288875	GDP1
-4.5	0.9251666725223248	0.9062584762375352	0.9443498119681561	GDP1
-4.45	0.9250765732774321	0.9062991495056352	0.9441251645885345	GDP1
-4.4	0.9249885051117469	0.9063415805847296	0.943902854426815	GDP1
-4.35	0.9249024974952295	0.9063858017082234	0.9436829079743729	GDP1
-4.3	0.9248185798995483	0.9064318449086718	0.9434653519352364	GDP1
-4.25	0.9247367817985468	0.906479742020377	0.9432502132241475	GDP1
-4.2	0.9246571326687203	0.9065295246819824	0.943037518964631	GDP1
-4.15	0.9245796619896989	0.9065812243390954	0.9428272964870698	GDP1
-4.1	0.9245043992447372	0.9066348722469123	0.9426195733267735	GDP1
-4.05	0.9244313739212091	0.9066904994728692	0.9424143772220616	GDP1
-4.0	0.924360615511115	0.9067481368992987	0.9422117361123392	GDP1
-3.95	0.9242921535115871	0.9068078152260953	0.9420116781361926	GDP1
-3.9	0.9242260174254103	0.9068695649733987	0.9418142316294749	GDP1
-3.85	0.9241622367615421	0.9069334164842855	0.9416194251234079	GDP1
-3.8	0.9241008410356469	0.9069993999274664	0.9414272873426942	GDP1
-3.75	0.9240418597706281	0.9070675452999997	0.9412378472036257	GDP1
-3.7	0.9239853224971792	0.9071378824300034	0.941051133812211	GDP1
-3.65	0.9239312587543267	0.9072104409793891	0.940867176462308	GDP1
-3.6	0.9238796980899927	0.9072852504465918	0.9406860046337633	GDP1
-3.55	0.9238306700615567	0.9073623401693078	0.9405076479905676	GDP1
-3.5	0.92378420423643	0.9074417393272535	0.9403321363790139	GDP1
-3.45	0.9237403301926276	0.9075234769449086	0.9401594998258704	GDP1
-3.4	0.9236990775193588	0.9076075818942844	0.9399897685365636	GDP1
-3.35	0.9236604758176156	0.907694082897691	0.9398229728933731	GDP1
-3.3	0.9236245547007687	0.9077830085305078	0.9396591434536319	GDP1
-3.25	0.923591343795177	0.9078743872239716	0.9394983109479411	GDP1
-3.2	0.9235608727407965	0.9079682472679538	0.9393405062784007	GDP1
-3.15	0.923533171191799	0.9080646168137559	0.9391857605168432	GDP1
-3.1	0.923508268817196	0.9081635238769123	0.9390341049030786	GDP1
-3.05	0.9234861953014739	0.9082649963399909	0.9388855708431564	GDP1
-3.0	0.9234669803452271	0.9083690619554075	0.9387401899076305	GDP1
-2.95	0.9234506536658098	0.9084757483482403	0.9385979938298425	GDP1
-2.9	0.9234372449979844	0.9085850830190606	0.9384590145042039	GDP1
-2.85	0.923426784094578	0.9086970933467652	0.9383232839844953	GDP1
-2.8	0.9234193007271542	0.9088118065914149	0.9381908344821795	GDP1
-2.75	0.9234148246866797	0.908929249897088	0.9380616983647087	GDP1
-2.7	0.9234133857842066	0.9090494502947358	0.9379359081538479	GDP1
-2.65	0.9234150138515561	0.9091724347050538	0.9378134965240127	GDP1
-2.6	0.9234197387420123	0.909298229941359	0.9376944963005988	GDP1
-2.55	0.9234275903310212	0.9094268627124813	0.9375789404583286	GDP1
-2.5	0.9234385985168958	0.9095583596256628	0.9374668621195986	GDP1
-2.45	0.923452793221529	0.9096927471894747	0.9373582945528314	GDP1
-2.4	0.9234702043911128	0.9098300518167451	0.9372532711708311	GDP1
-2.35	0.9234908619968656	0.9099702998274976	0.9371518255291421	GDP1
-2.3	0.9235147960357624	0.9101135174519165	0.9370539913244097	GDP1
-2.25	0.9235420365312779	0.9102597308333179	0.9369598023927315	GDP1
-2.2	0.9235726135341266	0.9104089660311424	0.9368692927080274	GDP1
-2.15	0.9236065571230233	0.91056124902397	0.9367824963803869	GDP1
-2.1	0.9236438974054352	0.9107166057125492	0.9366994476544247	GDP1
-2.05	0.9236846645183525	0.9108750619228588	0.936620180907624	GDP1
-2.0	0.9237288886290619	0.9110366434091811	0.9365447306486814	GDP1
-1.95	0.9237765999359197	0.9112013758572064	0.936473131515835	GDP1
-1.9	0.9238278286691459	0.9113692848871685	0.9364054182751852	GDP1
-1.85	0.923882605091613	0.9115403960569949	0.9363416258190131	GDP1
-1.8	0.9239409594996447	0.9117147348655081	0.9362817891640647	GDP1
-1.75	0.9240029222238236	0.9118923267556377	0.9362259434498396	GDP1
-1.7	0.9240685236298042	0.912073197117681	0.936174123936856	GDP1
-1.65	0.9241377941191292	0.9122573712925968	0.9361263660048894	GDP1
-1.6	0.9242107641300595	0.9124448745753337	0.9360827051511965	GDP1
-1.55	0.9242874641384061	0.9126357322182028	0.936043176988719	GDP1
-1.5	0.9243679246583656	0.9128299694342932	0.9360078172442456	GDP1
-1.45	0.9244521762433693	0.9130276114009358	0.9359766617565628	GDP1
-1.4	0.9245402494869365	0.9132286832632065	0.935949746474563	GDP1
-1.35	0.9246321750235295	0.9134332101374883	0.9359271074553226	GDP1
-1.3	0.9247279835294246	0.9136412171150893	0.9359087808621428	GDP1
-1.25	0.9248277057235778	0.9138527292659053	0.935894802962549	GDP1
-1.2	0.924931372368509	0.9140677716421524	0.9358852101262508	GDP1
-1.15	0.9250390142711862	0.9142863692821604	0.9358800388230543	GDP1
-1.1	0.9251506622839135	0.9145085472142269	0.9358793256207207	GDP1
-1.05	0.9252663473052349	0.914734330460544	0.9358831071827887	GDP1
-1.0	0.9253861002808365	0.9149637440411967	0.9358914202663146	GDP1
-0.949999999999999	0.9255099522044565	0.9151968129782382	0.9359043017195846	GDP1
-0.899999999999999	0.9256379341188083	0.915433562299839	0.9359217884797375	GDP1
-0.849999999999998	0.9257700771164975	0.9156740170445246	0.9359439175703398	GDP1
-0.800000000000001	0.9259064123409596	0.9159182022654969	0.9359707260988818	GDP1
-0.75	0.9260469709873947	0.9161661430350491	0.9360022512542006	GDP1
-0.699999999999999	0.9261917843037111	0.9164178644490656	0.9360385303038271	GDP1
-0.649999999999999	0.9263408835914768	0.9166733916316313	0.936079600591257	GDP1
-0.599999999999998	0.9264943002068762	0.9169327497397372	0.9361254995331202	GDP1
-0.550000000000001	0.9266520655616702	0.9171959639680933	0.9361762646162811	GDP1
-0.5	0.9268142111241742	0.9174630595540493	0.9362319333948262	GDP1
-0.449999999999999	0.9269807684202246	0.917734061782635	0.9362925434869673	GDP1
-0.399999999999999	0.9271517690341678	0.9180089959917136	0.9363581325718346	GDP1
-0.349999999999998	0.9273272446098467	0.918287887577265	0.9364287383861674	GDP1
-0.300000000000001	0.9275072268515966	0.9185707619987895	0.9365043987208856	GDP1
-0.25	0.9276917475252483	0.9188576447848466	0.9365851514175606	GDP1
-0.199999999999999	0.9278808384591324	0.9191485615387299	0.9366710343647517	GDP1
-0.149999999999999	0.9280745315450993	0.9194435379442812	0.9367620854942295	GDP1
-0.0999999999999979	0.928272858739535	0.9197425997718472	0.9368583427770623	GDP1
-0.0500000000000007	0.9284758520643913	0.9200457728843867	0.9369598442195817	GDP1
0.0	0.9286835436082177	0.9203530832437307	0.9370666278591984	GDP1
0.0500000000000007	0.9288959655272027	0.9206645569169907	0.9371787317600945	GDP1
0.100000000000001	0.9291131500462171	0.9209802200831396	0.937296194008756	GDP1
0.150000000000002	0.92933512945987	0.9213000990397412	0.9374190527093745	GDP1
0.199999999999999	0.9295619361335625	0.9216242202098566	0.9375473459790822	GDP1
0.25	0.9297936025045579	0.9219526101491083	0.937681111943057	GDP1
0.300000000000001	0.9300301610830488	0.9222852955529297	0.9378203887294431	GDP1
0.350000000000001	0.9302716444532338	0.922622303263969	0.9379652144641476	GDP1
0.400000000000002	0.9305180852744044	0.9229636602796848	0.9381156272654494	GDP1
0.449999999999999	0.9307695162820311	0.923309393760106	0.9382716652384685	GDP1
0.5	0.9310259702888596	0.9236595310357697	0.9384333664694671	GDP1
0.550000000000001	0.9312874801860137	0.9240140996158392	0.9386007690199902	GDP1
0.600000000000001	0.9315540789441026	0.924373127196388	0.9387739109208545	GDP1
0.650000000000002	0.931825799614332	0.9247366416688637	0.9389528301659691	GDP1
0.699999999999999	0.9321026753296286	0.9251046711287155	0.9391375647060184	GDP1
0.75	0.932384739305762	0.9254772438841933	0.9393281524419782	GDP1
0.800000000000001	0.932672024842479	0.9258543884652979	0.9395246312185014	GDP1
0.850000000000001	0.93296456532464	0.9262361336328953	0.9397270388171544	GDP1
0.900000000000002	0.9332623942233628	0.926622508387973	0.9399354129495295	GDP1
0.949999999999999	0.9335655450971742	0.9270135419810274	0.9401497912502345	GDP1
1.0	0.933874051593162	0.9274092639215867	0.940370211269769	GDP1
1.05	0.9341879474481406	0.9278097039878421	0.9405967104673078	GDP1
1.1	0.9345072664898137	0.9282148922363747	0.9408293262033939	GDP1
1.15	0.9348320426379532	0.9286248590119686	0.9410680957325767	GDP1
1.2	0.9351623099055718	0.9290396349574814	0.9413130561959933	GDP1
1.25	0.9354981024001114	0.9294592510237565	0.94156424461393	GDP1
1.3	0.9358394543246334	0.929883738479551	0.9418216978783815	GDP1
1.35	0.9361863999790135	0.930313128921448	0.9420854527456449	GDP1
1.4	0.936538973761144	0.9307474542837271	0.9423555458289604	GDP1
1.45	0.9368972101681406	0.9311867468481576	0.9426320135912541	GDP1
1.5	0.9372611437975574	0.9316310392536722	0.9429148923380103	GDP1
1.55	0.9376308093486005	0.9320803645058885	0.9432042182103115	GDP1
1.6	0.9380062416233589	0.9325347559864142	0.9435000271781088	GDP1
1.65	0.9383874755280274	0.9329942474619085	0.9438023550337505	GDP1
1.7	0.9387745460741476	0.9334588730928248	0.9441112373858457	GDP1
1.75	0.9391674871973177	0.9339286664702681	0.9444267082583682	GDP1
1.8	0.9395663090430546	0.9344036419177713	0.9447487733308106	GDP1
1.85	0.9399709996384594	0.9348837956898367	0.9450774120890593	GDP1
1.9	0.9403815462212272	0.9353691234229523	0.9454126030628476	GDP1
1.95	0.9407979360795076	0.935859620823879	0.945754324818297	GDP1
2.0	0.9412201565511131	0.9363552836685433	0.9461025559573751	GDP1
2.05	0.941648195022733	0.9368561078008938	0.9464572751174068	GDP1
2.1	0.9420820389291471	0.9373620891317175	0.9468184609706242	GDP1
2.15	0.9425216757524435	0.9378732236374059	0.947186092223767	GDP1
2.2	0.942967093021236	0.9383895073586946	0.9475601476177289	GDP1
2.25	0.943418278309886	0.9389109363993506	0.9479406059272422	GDP1
2.3	0.9438752192377232	0.9394375069248102	0.9483274459606216	GDP1
2.35	0.9443379034682698	0.9399692151607938	0.9487206465595477	GDP1
2.4	0.9448063187084705	0.940506057391858	0.9491201865988956	GDP1
2.45	0.9452804527079173	0.9410480299599161	0.9495260449866203	GDP1
2.5	0.9457602932580801	0.9415951292627103	0.9499382006636757	GDP1
2.55	0.9462458281915405	0.9421473517522464	0.9503566326039965	GDP1
2.6	0.9467370453812259	0.9427046939331736	0.9507813198145152	GDP1
2.65	0.9472339327396447	0.9432671523611352	0.9512122413352323	GDP1
2.7	0.947736478218124	0.9438347236410676	0.9516493762393325	GDP1
2.75	0.948244669806051	0.9444074044254573	0.952092703633347	GDP1
2.8	0.9487584955301155	0.9449851914125608	0.9525422026573652	GDP1
2.85	0.9492779434535519	0.9455680813445786	0.9529978524852852	GDP1
2.9	0.9498030016753883	0.9461560710057829	0.9534596323251189	GDP1
2.95	0.9503336583296909	0.9467491572206186	0.9539275214193373	GDP1
3.0	0.9508699015848157	0.9473473368517481	0.9544014990452584	GDP1
3.05	0.9514117196426619	0.9479506067980711	0.9548815445154827	GDP1
3.1	0.9519591007379222	0.9485589639926925	0.9553676371783709	GDP1
3.15	0.9525120331373416	0.9491724054008617	0.9558597564185608	GDP1
3.2	0.9530705051389757	0.9497909280178745	0.956357881657526	GDP1
3.25	0.9536345050714465	0.9504145288669322	0.956861992354178	GDP1
3.3	0.9542040212932091	0.9510432049969776	0.957372068005503	GDP1
3.35	0.9547790421918123	0.9516769534804844	0.9578880881472368	GDP1
3.4	0.9553595561831647	0.9523157714112268	0.9584100323545806	GDP1
3.45	0.9559455517108031	0.9529596559020064	0.9589378802429427	GDP1
3.5	0.9565370172451624	0.953608604082364	0.9594716114687272	GDP1
3.55	0.9571339412828468	0.9542626130962464	0.9600112057301414	GDP1
3.6	0.9577363123459037	0.9549216800996625	0.9605566427680409	GDP1
3.65	0.9583441189810981	0.9555858022583033	0.961107902366805	GDP1
3.7	0.9589573497591919	0.9562549767451446	0.9616649643552362	GDP1
3.75	0.9595759932742225	0.956929200738027	0.9622278086074856	GDP1
3.8	0.9602000381427864	0.9576084714172164	0.9627964150440045	GDP1
3.85	0.96082947300332	0.9582927859629418	0.9633707636325164	GDP1
3.9	0.9614642865153864	0.9589821415529276	0.9639508343890113	GDP1
3.95	0.9621044673589636	0.9596765353598993	0.964536607378756	GDP1
4.0	0.9627500042337341	0.960375964549087	0.9651280627173204	GDP1
4.05	0.9634008858583746	0.9610804262757126	0.9657251805716245	GDP1
4.1	0.964057100969854	0.9617899176824721	0.9663279411609899	GDP1
4.15	0.964718638322723	0.9625044358970088	0.966936324758205	GDP1
4.2	0.9653854866884192	0.9632239780293861	0.9675503116906018	GDP1
4.25	0.9660576348545591	0.9639485411695538	0.9681698823411357	GDP1
4.3	0.9667350716242459	0.9646781223848176	0.9687950171494691	GDP1
4.35	0.9674177858153706	0.96541271871731	0.9694256966130587	GDP1
4.4	0.9681057662599181	0.9661523271814642	0.9700619012882461	GDP1
4.45	0.9687990018032757	0.9668969447614967	0.9707036117913378	GDP1
4.5	0.9694974813035426	0.9676465684088947	0.9713508087996912	GDP1
4.55	0.970201193630842	0.9684011950399164	0.9720034730527896	GDP1
4.6	0.970910127666636	0.9691608215331049	0.9726615853533076	GDP1
4.65	0.9716242723030403	0.9699254447268115	0.9733251265681698	GDP1
4.7	0.9723436164421427	0.9706950614167448	0.9739940776295974	GDP1
4.75	0.973068148995325	0.9714696683535254	0.9746684195361358	GDP1
4.8	0.9737978588825837	0.9722492622402722	0.975348133353674	GDP1
4.85	0.9745327350318544	0.9730338397302081	0.9760332002164398	GDP1
4.9	0.9752727663783406	0.9738233974242856	0.9767236013279764	GDP1
4.95	0.9760179418638396	0.9746179318688417	0.9774193179621021	GDP1
5.0	0.976768250436074	0.9754174395532856	0.9781203314638396	GDP1
5.05	0.977523681048026	0.9762219169078031	0.9788266232503238	GDP1
5.1	0.9782842226572713	0.977031360301108	0.9795381748116857	GDP1
5.15	0.9790498642253149	0.9778457660382118	0.9802549677119027	GDP1
5.2	0.9798205947169344	0.978665130358238	0.9809769835896226	GDP1
5.25	0.9805964030995165	0.9794894494322658	0.981704204158955	GDP1
5.3	0.9813772783424038	0.9803187193612173	0.9824366112102306	GDP1
5.35	0.9821632094162401	0.9811529361737767	0.9831741866107271	GDP1
5.4	0.9829541852923167	0.981992095824352	0.9839169123053582	GDP1
5.45	0.9837501949419234	0.9828361941910789	0.9846647703173284	GDP1
5.5	0.9845512273357023	0.9836852270738665	0.985417742748747	GDP1
5.55	0.985357271443	0.9845391901924855	0.9861758117812096	GDP1
5.6	0.9861683162312238	0.9853980791846968	0.9869389596763336	GDP1
5.65	0.9869843506652021	0.9862618896044343	0.9877071687762561	GDP1
5.7	0.9878053637065461	0.9871306169200241	0.9884804215040925	GDP1
5.75	0.9886313443130105	0.988004256512454	0.9892587003643517	GDP1
5.8	0.989462281437861	0.9888828036736919	0.9900419879433078	GDP1
5.85	0.9902981640292398	0.9897662536050492	0.9908302669093301	GDP1
5.9	0.9911389810295392	0.990654601415594	0.9916235200131708	GDP1
5.95	0.9919847213747708	0.9915478421206095	0.9924217300882087	GDP1
6.0	0.9928353739939385	0.9924459706401063	0.9932248800506434	GDP1
6.05	0.993690927808421	0.9933489817973832	0.9940329528996568	GDP1
6.1	0.9945513717313437	0.9942568703176308	0.9948459317175157	GDP1
6.15	0.9954166946669667	0.9951696308265913	0.995663799669644	GDP1
6.2	0.9962868855100624	0.9960872578492681	0.9964865400046382	GDP1
6.25	0.9971619331453058	0.9970097458086802	0.9973141360542502	GDP1
6.3	0.9980418264466615	0.9979370890246656	0.9981465712333114	GDP1
6.35	0.9989265542767726	0.9988692817127426	0.9989838290396275	GDP1
6.4	0.9998161054863542	0.9998063179830068	0.9998258930538213	GDP1
6.45	1.0007104689135886	1.0006727469391314	1.0007481918390857	GDP1
6.5	1.0016096333835351	1.0015243744411702	1.0016948971771498	GDP1
6.55	1.0025135877074993	1.0023807593876466	1.0026464277849294	GDP1
6.6	1.0034223206824655	1.0032418856880199	1.0036027773408507	GDP1
6.65	1.0043358210904867	1.004107737333148	1.0045639394131574	GDP1
6.7	1.005254077698109	1.0049782983948852	1.005529907459086	GDP1
6.75	1.006177079255748	1.0058535530256043	1.006500674824125	GDP1
6.8	1.0071048144971277	1.0067334854577252	1.0074762347412876	GDP1
6.85	1.0080372721387003	1.0076180800031787	1.008456580330418	GDP1
6.9	1.008974440879033	1.0085073210528626	1.0094417045975694	GDP1
6.95	1.009916309398253	1.0094011930759994	1.0104316004344238	GDP1
7.0	1.0108628663574593	1.0102996806195224	1.0114262606177156	GDP1
7.05	1.0118141003981644	1.01120276830739	1.0124256778087406	GDP1
7.1	1.0127700001416775	1.0121104408398784	1.0134298445529026	GDP1
7.15	1.0137305541885788	1.0130226829928366	1.0144387532792416	GDP1
7.2	1.0146957511181451	1.0139394796169028	1.0154523963000852	GDP1
7.25	1.0156655794877572	1.0148608156367047	1.016470765810668	GDP1
7.3	1.016640027832352	1.0157866760500103	1.0174938538888105	GDP1
7.35	1.0176190846638806	1.0167170459268606	1.0185216524946807	GDP1
7.4	1.0186027384707226	1.017651910408672	1.0195541534704795	GDP1
7.45	1.019590977717148	1.0185912547073235	1.0205913485402813	GDP1
7.5	1.020583790842739	1.0195350641041603	1.0216332293098238	GDP1
7.55	1.0215811662618957	1.0204833239490796	1.0226797872663556	GDP1
7.6	1.0225830923632109	1.0214360196594512	1.0237310137785267	GDP1
7.65	1.0235895575089957	1.0223931367191597	1.0247869000963012	GDP1
7.7	1.0246005500347009	1.0233546606775086	1.025847437350877	GDP1
7.75	1.025616058248388	1.024320577148175	1.0269126165546616	GDP1
7.8	1.0266360704301707	1.0252908718080838	1.0279824286012564	GDP1
7.85	1.027660574831724	1.0262655303963404	1.0290568642654678	GDP1
7.9	1.0286895596757244	1.0272445387130638	1.0301359142033628	GDP1
7.95	1.029723013155306	1.0282278826182671	1.031219568952329	GDP1
8.0	1.0307609234335742	1.0292155480306635	1.0323078189311405	GDP1
8.05	1.031803278643062	1.0302075209265051	1.0334006544400687	GDP1
8.1	1.0328500668851908	1.0312037873383917	1.0344980656610478	GDP1
8.15	1.0339012762297852	1.0322043333540523	1.0356000426577665	GDP1
8.2	1.0349568947145562	1.0332091451151282	1.036706575375875	GDP1
8.25	1.0360169103445651	1.0342182088159355	1.0378176536431252	GDP1
8.3	1.037081311091719	1.035231510702238	1.0389332671696305	GDP1
8.35	1.038150084894288	1.0362490370699693	1.040053405548027	GDP1
8.4	1.0392232196563853	1.0372707742639937	1.0411780582537278	GDP1
8.45	1.0403007032474552	1.0382967086768353	1.0423072146451673	GDP1
8.5	1.0413825235018057	1.039326826747362	1.043440863964054	GDP1
8.55	1.0424686682180804	1.0403611149595624	1.044578995335659	GDP1
8.6	1.0435591251588003	1.041399559841208	1.0457215977690664	GDP1
8.65	1.0446538820498348	1.0424421479625687	1.0468686601575072	GDP1
8.7	1.0457529265799672	1.0434888659351245	1.0480201712786261	GDP1
8.75	1.0468562464003515	1.044539700410258	1.049176119794829	GDP1
8.8	1.047963829124084	1.045594638077936	1.0503364942536	GDP1
8.85	1.0490756623256925	1.046653665665424	1.0515012830878143	GDP1
8.9	1.0501917335407005	1.0477167699359584	1.0526704746161046	GDP1
8.95	1.051312030265102	1.0487839376874255	1.0538440570431893	GDP1
9.0	1.0524365399549422	1.0498551557510905	1.055022018460247	GDP1
9.05	1.0535652500258208	1.050930410990234	1.0562043468452695	GDP1
9.1	1.0546981478524615	1.0520096902988962	1.0573910300634175	GDP1
9.15	1.0558352207682085	1.0530929806005211	1.058582055867403	GDP1
9.2	1.0569764560646233	1.0541802688466704	1.0597774118978855	GDP1
9.25	1.058121840990994	1.0552715420157217	1.0609770856838097	GDP1
9.3	1.0592713627538881	1.0563667871115694	1.062181064642841	GDP1
9.35	1.060425008516743	1.0574659911622917	1.0633893360816993	GDP1
9.4	1.0615827653993757	1.0585691412189149	1.0646018871966154	GDP1
9.45	1.0627446204775683	1.0596762243540656	1.0658187050736754	GDP1
9.5	1.0639105607826318	1.060787227660715	1.0670397766892126	GDP1
9.55	1.0650805733009614	1.0619021382508915	1.0682650889102767	GDP1
9.6	1.0662546449736183	1.0630209432543978	1.0694946284949336	GDP1
9.65	1.0674327626959008	1.0641436298175477	1.07072838209275	GDP1
9.7	1.0686149133168978	1.0652701851018995	1.0719663362451588	GDP1
9.75	1.0698010836391219	1.066400596282975	1.0732084773858752	GDP1
9.8	1.0709912604180196	1.0675348505490518	1.0744547918412835	GDP1
9.85	1.0721854303616356	1.068672935099871	1.0757052658308623	GDP1
9.9	1.0733835801301332	1.0698148371454264	1.0769598854675868	GDP1
9.95	1.0745856963354237	1.0709605439047167	1.078218636758332	GDP1
10.0	1.0757917655407756	1.072110042604518	1.0794815056042588	GDP1
10.05	1.077001774260367	1.073263320478189	1.0807484778012655	GDP1
10.1	1.0782157089589404	1.0744203647644317	1.0820195390403324	GDP1
10.15	1.0794335560513713	1.075581162706102	1.0832946749079904	GDP1
10.2	1.0806553019022977	1.0767457015490225	1.0845738708866646	GDP1
10.25	1.0818809328257333	1.0779139685407764	1.0858571123551104	GDP1
10.3	1.0831104350846774	1.0790859509295463	1.0871443845888282	GDP1
10.35	1.0843437948907177	1.080261635962924	1.0884356727604234	GDP1
10.4	1.0855809984037068	1.0814410108867778	1.0897309619400288	GDP1
10.45	1.086822031731337	1.0826240629440722	1.0910302370957283	GDP1
10.5	1.0880668809287943	1.0838107793737248	1.0923334830939053	GDP1
10.55	1.089315531998384	1.085001147409489	1.093640684699679	GDP1
10.6	1.0905679708891856	1.0861951542787995	1.0949518265772828	GDP1
10.65	1.0918241834966715	1.0873927872016673	1.096266893290461	GDP1
10.7	1.0930841556623674	1.0885940333895743	1.0975858693028806	GDP1
10.75	1.0943478731734972	1.0897988800443488	1.098908738978496	GDP1
10.8	1.0956153217626403	1.0910073143570949	1.100235486581954	GDP1
10.85	1.0968864871073694	1.0922193235070814	1.1015660962790008	GDP1
10.9	1.0981613548299345	1.093434894660695	1.1029005521368551	GDP1
10.95	1.0994399104969106	1.0946540149703503	1.1042388381245782	GDP1
11.0	1.1007221396188553	1.0958766715734192	1.105580938113527	GDP1
11.05	1.1020080276500233	1.0971028515912096	1.1069268358776614	GDP1
11.1	1.1032975599879795	1.0983325421279084	1.1082765150939982	GDP1
11.15	1.1045907219733284	1.0995657302695296	1.1096299593429682	GDP1
11.2	1.1058874988893603	1.1008024030829189	1.1109871521088004	GDP1
11.25	1.1071878759617633	1.1020425476147013	1.11234807677991	GDP1
11.3	1.1084918383582905	1.1032861508903047	1.113712716649309	GDP1
11.35	1.1097993711884713	1.104533199912921	1.115081054914961	GDP1
11.4	1.1111104595032975	1.1057836816625428	1.1164530746801782	GDP1
11.45	1.112425088294926	1.1070375830949646	1.117828758954019	GDP1
11.5	1.1137432424963933	1.1082948911407973	1.1192080906516517	GDP1
11.55	1.1150649069812997	1.1095555927044978	1.120591052594772	GDP1
11.6	1.1163900665635529	1.1108196746634313	1.121977627511954	GDP1
11.65	1.1177187059970461	1.112087123866865	1.123367798039083	GDP1
11.7	1.1190508099754295	1.113357927135079	1.1247615467196916	GDP1
11.75	1.1203863631317719	1.1146320712583648	1.1261588560054008	GDP1
11.8	1.121725350038343	1.1159095429961303	1.1275597082562712	GDP1
11.85	1.1230677552063273	1.1171903290759757	1.1289640857412275	GDP1
11.9	1.1244135630855263	1.1184744161927325	1.1303719706384217	GDP1
11.95	1.1257627580641523	1.1197617910075894	1.1317833450356536	GDP1
12.0	1.1271153244685412	1.1210524401471742	1.1331981909307567	GDP1
12.05	1.1284712465629017	1.122346350202635	1.1346164902319855	GDP1
12.1	1.129830508549073	1.123643507728766	1.1360382247584466	GDP1
12.15	1.131193094566278	1.1249438992431098	1.137463376240476	GDP1
12.2	1.1325589886908705	1.1262475112250734	1.138891926320046	GDP1
12.25	1.1339281749361327	1.1275543301150683	1.140323856551193	GDP1
12.3	1.1353006372519934	1.1288643423135993	1.1417591484004033	GDP1
12.35	1.1366763595248555	1.130177534180452	1.1431977832470381	GDP1
12.4	1.138055325577318	1.1314938920337885	1.1446397423837578	GDP1
12.45	1.139437519167994	1.1328134021493086	1.146085007016929	GDP1
12.5	1.140822923991277	1.1341360507594156	1.1475335582670485	GDP1
12.55	1.1422115236771213	1.1354618240523375	1.1489853771691938	GDP1
12.6	1.1436033017908616	1.136790708171319	1.1504404446734093	GDP1
12.65	1.144998241832981	1.1381226892137584	1.1518987416451774	GDP1
12.7	1.1463963272389286	1.1394577532304082	1.1533602488658514	GDP1
12.75	1.1477975413789128	1.1407958862245187	1.1548249470330851	GDP1
12.8	1.149201867557721	1.1421370741510268	1.156292816761292	GDP1
12.85	1.1506092890145099	1.1434813029157425	1.1577638385820934	GDP1
12.9	1.1520197889226507	1.144828558374531	1.1592379929447691	GDP1
12.95	1.1534333503895287	1.1461788263324868	1.1607152602167325	GDP1
13.0	1.1548499564563857	1.1475320925431534	1.1621956206839998	GDP1
13.05	1.1562695900981295	1.1488883427076833	1.163679054551642	GDP1
13.1	1.1576922342231877	1.1502475624740747	1.1651655419442735	GDP1
13.15	1.1591178716733215	1.1516097374363528	1.1666550629065557	GDP1
13.2	1.1605464852234937	1.1529748531337671	1.1681475974036648	GDP1
13.25	1.1619780575816896	1.1543428950500032	1.1696431253217836	GDP1
13.3	1.163412571388793	1.155713848612402	1.1711416264686223	GDP1
13.35	1.1648500092184186	1.157087699191167	1.1726430805739234	GDP1
13.4	1.1662903535767715	1.1584644320985586	1.174147467289969	GDP1
13.45	1.1677335869025351	1.1598440325881438	1.1756547661921186	GDP1
13.5	1.169179691566711	1.161226485853982	1.1771649567793208	GDP1
13.55	1.1706286498724996	1.1626117770298479	1.1786780184746668	GDP1
13.6	1.1720804440551786	1.1639998911884792	1.1801939306259261	GDP1
13.65	1.1735350562819824	1.1653908133407533	1.1817126725061091	GDP1
13.7	1.1749924686519735	1.1667845284349423	1.1832342233140196	GDP1
13.75	1.1764526631959622	1.1681810213559174	1.1847585621748151	GDP1
13.8	1.17791562187636	1.1695802769243901	1.1862856681406058	GDP1
13.85	1.1793813265871016	1.17098227989612	1.1878155201910383	GDP1
13.9	1.1808497591535434	1.1723870149611295	1.1893480972338522	GDP1
13.95	1.1823209013323743	1.173794466742958	1.1908833781055361	GDP1
14.0	1.1837947348114979	1.1752046197978465	1.1924213415719132	GDP1
14.05	1.1852712412099804	1.1766174586139881	1.1939619663287468	GDP1
14.1	1.186750402077948	1.1780329676107641	1.1955052310024206	GDP1
14.15	1.1882321988965243	1.1794511311379043	1.1970511141505287	GDP1
14.2	1.1897166130777537	1.1808719334747744	1.1985995942625463	GDP1
14.25	1.1912036259645058	1.1822953588295533	1.2001506497604941	GDP1
14.3	1.1926932188304615	1.1837213913384805	1.2017042589996065	GDP1
14.35	1.1941853728800151	1.1851500150650482	1.2032604002690164	GDP1
14.4	1.19568006924823	1.1865812139992218	1.2048190517924318	GDP1
14.45	1.1971772890007895	1.1880149720566506	1.2063801917288648	GDP1
14.5	1.1986770131339415	1.189451273077899	1.2079437981733137	GDP1
14.55	1.2001792225744727	1.190890100827636	1.2095098491575196	GDP1
14.6	1.2016838981796565	1.1923314389938184	1.2110783226506832	GDP1
14.65	1.2031910207372154	1.1937752711869594	1.2126491965602098	GDP1
14.7	1.204700570965305	1.195221580939251	1.2142224487324957	GDP1
14.75	1.2062125295124857	1.196670351703817	1.21579805695367	GDP1
14.8	1.2077268769576959	1.1981215668538832	1.2173759989503925	GDP1
14.85	1.2092435938102255	1.199575209681963	1.2189562523906456	GDP1
14.9	1.2107626605097381	1.2010312633990583	1.220538794884568	GDP1
14.95	1.2122840574262213	1.2024897111338284	1.222123603985229	GDP1
15.0	1.2138077648600147	1.203950535931782	1.2237106571895195	GDP1
15.05	1.2153337630417986	1.2054137207544195	1.22529993193894	GDP1
15.1	1.21686203213259	1.2068792484784479	1.2268914056205211	GDP1
15.15	1.2183925522237653	1.2083471018949068	1.2284850555676647	GDP1
15.2	1.2199253033370716	1.2098172637083402	1.2300808590610404	GDP1
15.25	1.2214602654246445	1.2112897165359497	1.2316787933294986	GDP1
15.3	1.2229974183690164	1.2127644429067521	1.2332788355509678	GDP1
15.35	1.2245367419831668	1.2142414252606908	1.2348809628534156	GDP1
15.4	1.2260782160105326	1.2157206459478191	1.2364851523157554	GDP1
15.45	1.2276218201250593	1.217202087227381	1.2380913809688614	GDP1
15.5	1.2291675339312274	1.2186857312669752	1.2396996257964938	GDP1
15.55	1.2307153369641042	1.220171560141648	1.2413098637363233	GDP1
15.6	1.2322652086893835	1.2216595558330048	1.242922071680929	GDP1
15.65	1.233817128503447	1.2231497002283362	1.2445362264788138	GDP1
15.7	1.2353710757334095	1.224641975119678	1.2461523049354613	GDP1
15.75	1.2369270296372015	1.2261363622029238	1.2477702838143783	GDP1
15.8	1.2384849694036042	1.2276328430769203	1.249390139838165	GDP1
15.85	1.2400448741523429	1.2291313992425008	1.2510118496896012	GDP1
15.9	1.2416067229341377	1.2306320121015766	1.2526353900127685	GDP1
15.95	1.2431704947308095	1.2321346629561865	1.2542607374141503	GDP1
16.0	1.244736168455338	1.2336393330075524	1.2558878684637913	GDP1
16.05	1.246303722951956	1.235146003355104	1.2575167596964212	GDP1
16.1	1.2478731369962444	1.2366546549955288	1.2591473876126718	GDP1
16.15	1.249444389295209	1.2381652688217628	1.2607797286802216	GDP1
16.2	1.2510174584874145	1.239677825622035	1.262413759335039	GDP1
16.25	1.2525923231430354	1.2411923060788541	1.2640494559826068	GDP1
16.3	1.2541689617640068	1.2427086907680072	1.2656867949991322	GDP1
16.35	1.2557473527841236	1.2442269601575089	1.2673257527328603	GDP1
16.4	1.257327474569138	1.245747094606628	1.268966305505319	GDP1
16.45	1.258909305416909	1.247269074364813	1.2706084296126303	GDP1
16.5	1.2604928235574937	1.2487928795706356	1.2722521013268333	GDP1
16.55	1.26207800715329	1.2503184902507711	1.27389729689723	GDP1
16.6	1.2636648342991845	1.2518458863188673	1.27554399255173	GDP1
16.65	1.2652532830226415	1.253375047574507	1.2771921644982294	GDP1
16.7	1.266843331283904	1.2549059537021086	1.2788417889260193	GDP1
16.75	1.26843495697608	1.2564385842697923	1.2804928420071897	GDP1
16.8	1.2700281379253282	1.257972918728292	1.2821452998980831	GDP1
16.85	1.271622851890984	1.2595089364098015	1.2837991387407353	GDP1
16.9	1.27321907656574	1.2610466165268492	1.2854543346643659	GDP1
16.95	1.2748167895757807	1.2625859381711235	1.2871108637868591	GDP1
17.0	1.276415968480966	1.2641268803123182	1.2887687022163057	GDP1
17.05	1.2780165907749856	1.2656694217969509	1.2904278260525415	GDP1
17.1	1.2796186338855293	1.2672135413471561	1.2920882113886667	GDP1
17.15	1.2812220751744707	1.2687592175594902	1.2937498343127003	GDP1
17.2	1.2828268919380426	1.270306428903706	1.2954126709091078	GDP1
17.25	1.2844330614070278	1.2718551537215106	1.2970766972604801	GDP1
17.3	1.2860405607469156	1.2734053702253267	1.2987418894491505	GDP1
17.35	1.287649367058136	1.2749570564970243	1.3004082235588728	GDP1
17.4	1.2892594573762184	1.2765101904866387	1.3020756756765057	GDP1
17.45	1.2908708086720118	1.2780647500110844	1.3037442218937285	GDP1
17.5	1.292483397851865	1.2796207127528663	1.3054138383087646	GDP1
17.55	1.2940972017578547	1.2811780562587212	1.307084501028147	GDP1
17.6	1.295712197167989	1.2827367579383175	1.3087561861684809	GDP1
17.65	1.297328360796399	1.2842967950628899	1.3104288698582538	GDP1
17.7	1.298945669293591	1.2858581447638888	1.3121025282396457	GDP1
17.75	1.3005640992466376	1.287420784031571	1.3137771374703882	GDP1
17.8	1.3021836271794154	1.2889846897136559	1.315452673725582	GDP1
17.85	1.3038042295528234	1.2905498385138614	1.3171291131996616	GDP1
17.9	1.305425882765038	1.2921162069905228	1.3188064321082225	GDP1
17.95	1.3070485631517061	1.2936837715551435	1.3204846066900047	GDP1
18.0	1.3086722469862255	1.2952525084709205	1.3221636132088224	GDP1
18.05	1.3102969104799553	1.296822393851299	1.3238434279555327	GDP1
18.1	1.311922529782487	1.298393403658499	1.3255240272500546	GDP1
18.15	1.3135490809818586	1.299965513701971	1.3272053874433505	GDP1
18.2	1.3151765401048525	1.301538699636941	1.3288874849195098	GDP1
18.25	1.316804883117213	1.3031129369628356	1.3305702960977628	GDP1
18.3	1.318434085923927	1.3046882010217697	1.3322537974346054	GDP1
18.35	1.3200641243694589	1.3062644669969616	1.3339379654258579	GDP1
18.4	1.3216949742380681	1.307841709911205	1.3356227766088355	GDP1
18.45	1.3233266112540147	1.3094199046252277	1.3373082075644394	GDP1
18.5	1.3249590110818763	1.3109990258361304	1.3389942349193826	GDP1
18.55	1.326592149326813	1.3125790480757669	1.340680835348315	GDP1
18.6	1.3282260015348368	1.3141599457091138	1.3423679855760702	GDP1
18.65	1.3298605431931005	1.3157416929326138	1.3440556623798647	GDP1
18.7	1.331495749730183	1.3173242637725537	1.3457438425915667	GDP1
18.75	1.3331315965163826	1.3189076320833588	1.3474325030999224	GDP1
18.8	1.334768058863986	1.320491771545964	1.349121620852885	GDP1
18.85	1.3364051120276004	1.32207665566607	1.3508111728598589	GDP1
18.9	1.3380427312044199	1.3236622577724777	1.352501136194063	GDP1
18.95	1.3396808915345222	1.325248551015354	1.354191487994837	GDP1
19.0	1.341319568101216	1.3268355083645182	1.3558822054700013	GDP1
19.05	1.3429587359312982	1.3284231026077027	1.3575732658982085	GDP1
19.1	1.3445983699953785	1.3300113063488055	1.3592646466313565	GDP1
19.15	1.3462384452082143	1.3316000920061581	1.3609563250969416	GDP1
19.2	1.3478789364289918	1.3331894318107305	1.362648278800505	GDP1
19.25	1.349519818461672	1.3347792978043782	1.3643404853280343	GDP1
19.3	1.3511610660552953	1.3363696618380787	1.366032922348406	GDP1
19.35	1.3528026539043028	1.3379604955701294	1.3677255676158193	GDP1
19.4	1.3544445566488894	1.3395517704643656	1.3694183989722668	GDP1
19.45	1.3560867488752988	1.3411434577883647	1.3711113943500048	GDP1
19.5	1.3577292051161718	1.3427355286116691	1.3728045317740127	GDP1
19.55	1.359371899850885	1.3443279538039656	1.3744977893644803	GDP1
19.6	1.3610148075058783	1.3459207040332897	1.3761911453393132	GDP1
19.65	1.3626579024549976	1.3475137497642236	1.377884578016612	GDP1
19.7	1.3643011590198502	1.3491070612561151	1.379578065817168	GDP1
19.75	1.3659445514701247	1.3507006085612634	1.3812715872669608	GDP1
19.8	1.3675880540239564	1.3522943615231084	1.3829651209997047	GDP1
19.85	1.369231640848274	1.3538882897744593	1.3846586457592946	GDP1
19.9	1.370875286059153	1.3554823627357253	1.3863521404023464	GDP1
19.95	1.372518963722162	1.3570765496130837	1.388045583900689	GDP1
20.0	1.3741626478527318	1.3586708193967763	1.3897389553438546	GDP1
20.05	1.3758063124164996	1.3602651408592883	1.3914322339415683	GDP1
20.1	1.3774499313296935	1.3618594825536465	1.393125399026252	GDP1
20.15	1.3790934784594613	1.3634538128116478	1.3948184300554651	GDP1
20.2	1.3807369276242816	1.3650480997421763	1.3965113066143948	GDP1
20.25	1.3823802525942832	1.3666423112294612	1.3982040084182916	GDP1
20.3	1.3840234270916665	1.3682364149314195	1.3998965153149232	GDP1
20.35	1.3856664247910284	1.3698303782779837	1.401588807286961	GDP1
20.4	1.3873092193197691	1.3714241684694655	1.4032808644544068	GDP1
20.45	1.3889517842584507	1.3730177524749192	1.404972667076962	GDP1
20.5	1.3905940931411824	1.3746110970305898	1.4066641955563808	GDP1
20.55	1.3922361194560118	1.3762041686383064	1.4083554304388084	GDP1
20.6	1.3938778366452815	1.3777969335640061	1.4100463524170712	GDP1
20.65	1.3955192181060314	1.3793893578361953	1.4117369423329476	GDP1
20.7	1.3971602371903926	1.3809814072445072	1.4134271811794243	GDP1
20.75	1.3988008672059529	1.3825730473382827	1.4151170501028767	GDP1
20.8	1.4004410814161643	1.384164243425203	1.4168065304052364	GDP1
20.85	1.4020808530407154	1.3857549605699162	1.4184956035461447	GDP1
20.9	1.4037201552559462	1.3873451635928136	1.4201842511449845	GDP1
20.95	1.4053589611952397	1.3889348170687261	1.4218724549829382	GDP1
21.0	1.4069972439493965	1.3905238853257842	1.4235601970049838	GDP1
21.05	1.4086349765670523	1.3921123324442564	1.4252474593218054	GDP1
21.1	1.4102721320550806	1.3937001222555052	1.4269342242116703	GDP1
21.15	1.4119086833789747	1.3952872183409475	1.4286204741222717	GDP1
21.2	1.4135446034632697	1.3968735840311415	1.4303061916724291	GDP1
21.25	1.4151798651919252	1.3984591824048693	1.4319913596538472	GDP1
21.3	1.4168144414087498	1.4000439762883456	1.4336759610326828	GDP1
21.35	1.418448304921885	1.4016279282580093	1.435359978955781	GDP1
21.4	1.420081434402699	1.4032110057103853	1.4370434034865447	GDP1
21.45	1.4217138262042097	1.4047931910801916	1.4387262450387264	GDP1
21.5	1.4233454799967984	1.4063744695800249	1.4404085178879802	GDP1
21.55	1.4249763954681958	1.4079548263767048	1.4420902363908061	GDP1
21.6	1.4266065723234347	1.4095342465951264	1.4437714149806147	GDP1
21.65	1.4282360102848168	1.4111127153221714	1.4454520681636815	GDP1
21.7	1.4298647090918812	1.412690217610703	1.4471322105149984	GDP1
21.75	1.4314926685013212	1.4142667384836412	1.448811856674078	GDP1
21.8	1.4331198882869798	1.4158422629380991	1.4504910213406532	GDP1
21.85	1.4347463682397887	1.4174167759496332	1.4521697192703502	GDP1
21.9	1.4363721081677259	1.4189902624765125	1.4538479652702243	GDP1
21.95	1.4379971078957703	1.4205627074641047	1.4555257741942726	GDP1
22.0	1.4396213672658533	1.4221340958493154	1.4572031609388565	GDP1
22.05	1.4412448861368397	1.4237044125650742	1.4588801404380791	GDP1
22.1	1.4428676643844434	1.425273642544913	1.460556727659058	GDP1
22.15	1.4444897019012113	1.4268417707276053	1.4622329375971865	GDP1
22.2	1.4461109985964775	1.4284087820618288	1.4639087852712993	GDP1
22.25	1.44773155439631	1.429974661510951	1.4655842857187806	GDP1
22.3	1.4493513692434576	1.4315393940577639	1.467259453990686	GDP1
22.35	1.4509704430973245	1.4331029647093838	1.4689343051466976	GDP1
22.4	1.4525887759339164	1.4346653585020999	1.470608854250166	GDP1
22.45	1.4542063677457941	1.436226560506343	1.472283116362998	GDP1
22.5	1.45582321854203	1.4377865558316065	1.4739571065405834	GDP1
22.55	1.4574393283481604	1.4393453296314844	1.4756308398266604	GDP1
22.6	1.4590546972061487	1.4409028671086608	1.477304331248155	GDP1
22.65	1.460669325174326	1.4424591535200293	1.4789775958099738	GDP1
22.7	1.4622832123273486	1.4440141741816832	1.4806506484898316	GDP1
22.75	1.463896358756177	1.445567914474059	1.4823235042330156	GDP1
22.8	1.4655087645679938	1.4471203598470128	1.4839961779471487	GDP1
22.85	1.4671204298861733	1.448671495824942	1.485668684496964	GDP1
22.9	1.4687313548502479	1.4502213080118558	1.4873410386990735	GDP1
22.95	1.4703415396158375	1.4517697820965134	1.4890132553167235	GDP1
23.0	1.4719509843546348	1.4533169038574643	1.4906853490545968	GDP1
23.05	1.4735596892543168	1.4548626591681784	1.492357334553589	GDP1
23.1	1.4751676545185517	1.4564070340020476	1.4940292263856292	GDP1
23.15	1.476774880366899	1.4579500144374544	1.4957010390485201	GDP1
23.2	1.4783813670348058	1.459491586662731	1.4973727869608222	GDP1
23.25	1.4799871147735357	1.4610317369811439	1.499044484456762	GDP1
23.3	1.481592123850134	1.4625704518157916	1.5007161457811768	GDP1
23.35	1.4831963945473692	1.4641077177144775	1.502387785084533	GDP1
23.4	1.4847999271636998	1.465643521354546	1.5040594164179708	GDP1
23.45	1.4864027220132239	1.4671778495475996	1.5057310537284119	GDP1
23.5	1.4880047794256248	1.4687106892442243	1.5074027108537467	GDP1
23.55	1.4896060997461429	1.4702420275385952	1.509074401518092	GDP1
23.6	1.4912066833355038	1.4717718516730276	1.5107461393270951	GDP1
23.65	1.4928065305698852	1.4733001490424469	1.5124179377633504	GDP1
23.7	1.4944056418408729	1.474826907198778	1.5140898101818812	GDP1
23.75	1.49600401755541	1.476352113855235	1.5157617698057022	GDP1
23.8	1.4976016581357463	1.4778757568905179	1.5174338297215342	GDP1
23.85	1.4991985640194008	1.479397824352904	1.5191060028755305	GDP1
23.9	1.5007947356591043	1.480918304464268	1.5207783020691836	GDP1
23.95	1.502390173522745	1.4824371856239589	1.5224507399552878	GDP1
24.0	1.5039848780933598	1.4839544564125586	1.524123329034064	GDP1
24.05	1.505578849869027	1.4854701055955686	1.52579608164934	GDP1
24.1	1.5071720893628826	1.4869841221269253	1.527469009984919	GDP1
24.15	1.5087645971030188	1.48849649515243	1.529142126061023	GDP1
24.2	1.51035637363247	1.490007214013021	1.5308154417308748	GDP1
24.25	1.5119474195091551	1.4915162682479512	1.532488968677421	GDP1
24.3	1.5135377353058348	1.493023647597778	1.5341627184102014	GDP1
24.35	1.5151273216100487	1.4945293420072616	1.5358367022623274	GDP1
24.4	1.5167161790240795	1.4960333416281368	1.5375109313875914	GDP1
24.45	1.5183043081649148	1.497535636821665	1.5391854167577759	GDP1
24.5	1.5198917096641784	1.4990362181611414	1.5408601691600463	GDP1
24.55	1.5214783841681008	1.5005350764341718	1.5425351991945184	GDP1
24.6	1.523064332337458	1.502032202644852	1.5442105172719855	GDP1
24.65	1.524649554847535	1.5035275880158077	1.545886133611733	GDP1
24.7	1.5262340523880715	1.505021223990022	1.5475620582396028	GDP1
24.75	1.5278178256632078	1.5065131022325666	1.549238300986119	GDP1
24.8	1.5294008753914505	1.5080032146321936	1.550914871484802	GDP1
24.85	1.5309832023056262	1.5094915533027038	1.5525917791706565	GDP1
24.9	1.5325648071528049	1.5109781105842395	1.554269033278753	GDP1
24.95	1.534145690694297	1.5124628790443762	1.5559466428430284	GDP1
25.0	1.53572585370557	1.5139458514791138	1.557624616695177	GDP1
25.05	1.5373052969762093	1.5154270209136291	1.5593029634637516	GDP1
25.1	1.5388840213098767	1.5169063806029903	1.5609816915733479	GDP1
25.15	1.5404620275242555	1.5183839240326318	1.5626608092440233	GDP1
25.2	1.5420393164510122	1.519859644918722	1.5643403244907608	GDP1
25.25	1.5436158889357299	1.521333537208399	1.5660202451231624	GDP1
25.3	1.5451917458378914	1.5228055950798094	1.567700578745262	GDP1
25.35	1.5467668880307934	1.524275812942068	1.5693813327554507	GDP1
25.4	1.5483413164015172	1.5257441854350415	1.5710625143465928	GDP1
25.45	1.5499150318508939	1.5272107074289805	1.5727441305062433	GDP1
25.5	1.551488035293431	1.528675374024077	1.5744261880169919	GDP1
25.55	1.5530603276572807	1.5301381805498206	1.5761086934570017	GDP1
25.6	1.5546319098841823	1.5315991225642418	1.5777916532005927	GDP1
25.65	1.5562027829294243	1.5330581958530893	1.5794750734190268	GDP1
25.7	1.5577729477617785	1.534515396428805	1.5811589600813365	GDP1
25.75	1.5593424053634812	1.5359707205294038	1.5828433189553914	GDP1
25.8	1.5609111567301515	1.53742416461727	1.5845281556089506	GDP1
25.85	1.5624792028707637	1.5388757253777965	1.5862134754109087	GDP1
25.9	1.564046544807593	1.5403253997179298	1.587899283532636	GDP1
25.95	1.5656131835761757	1.5417731847646527	1.5895855849494027	GDP1
26.0	1.5671791202252492	1.5432190778632473	1.59127238444196	GDP1
26.05	1.5687443558166994	1.5446630765756346	1.592959686598125	GDP1
26.1	1.5703088914255332	1.5461051786784363	1.5946474958145804	GDP1
26.15	1.5718727281398162	1.5475453821611003	1.596335816298636	GDP1
26.2	1.5734358670606134	1.548983685223823	1.5980246520701855	GDP1
26.25	1.5749983093019722	1.5504200862754958	1.5997140069636948	GDP1
26.3	1.576560055990843	1.551854583931455	1.6014038846302503	GDP1
26.35	1.5781211082670519	1.5532871770112768	1.6030942885397375	GDP1
26.4	1.5796814672832373	1.5547178645364241	1.6047852219830345	GDP1
26.45	1.5812411342048067	1.5561466457278421	1.6064766880743004	GDP1
26.5	1.5828001102099023	1.5575735200035363	1.6081686897533172	GDP1
26.55	1.584358396489329	1.5589984869760105	1.6098612297879114	GDP1
26.6	1.5859159942465244	1.560421546449738	1.611554310776368	GDP1
26.65	1.5874729046974916	1.5618426984185356	1.6132479351499849	GDP1
26.7	1.5890291290707785	1.5632619430628916	1.6149421051755817	GDP1
26.75	1.5905846686074119	1.564679280747268	1.6166368229581187	GDP1
26.8	1.5921395245608365	1.5660947120173718	1.6183320904433174	GDP1
26.85	1.5936936981968954	1.5675082375973417	1.6200279094203436	GDP1
26.9	1.5952471907937693	1.5689198583869939	1.6217242815244635	GDP1
26.95	1.5968000036419194	1.5703295754589426	1.6234212082398198	GDP1
27.0	1.5983521380440504	1.571737390055779	1.6251186909021267	GDP1
27.05	1.5999035953150538	1.5731433035871685	1.6268167307014896	GDP1
27.1	1.6014543767819716	1.5745473176269718	1.6285153286851326	GDP1
27.15	1.6030044837839361	1.5759494339103421	1.6302144857602492	GDP1
27.2	1.604553917672124	1.5773496543307957	1.6319142026967774	GDP1
27.25	1.6061026798097235	1.578747980937315	1.6336144801302204	GDP1
27.3	1.6076507715718646	1.580144415931391	1.6353153185644693	GDP1
27.35	1.6091981943455698	1.581538961664115	1.6370167183746342	GDP1
27.4	1.6107449495297332	1.5829316206332558	1.6387186798098419	GDP1
27.45	1.6122910385350424	1.584322395480321	1.640421202996054	GDP1
27.5	1.6138364627839528	1.5857112889876614	1.6421242879389069	GDP1
27.55	1.6153812237106269	1.5870983040755486	1.6438279345264764	GDP1
27.6	1.6169253227608824	1.5884834437993196	1.6455321425320544	GDP1
27.65	1.6184687613921533	1.5898667113464329	1.6472369116169787	GDP1
27.7	1.6200115410734524	1.5912481100336606	1.6489422413333412	GDP1
27.75	1.6215536632852905	1.5926276433042463	1.65064813112674	GDP1
27.8	1.623095129519657	1.5940053147250308	1.6523545803390092	GDP1
27.85	1.624635941279972	1.595381127983697	1.6540615882109213	GDP1
27.9	1.626176100081014	1.5967550868859854	1.655769153884831	GDP1
27.95	1.6277156074488928	1.5981271953529212	1.6574772764073638	GDP1
28.0	1.6292544649209995	1.5994974574181016	1.6591859547320085	GDP1
28.05	1.6307926740459506	1.6008658772250055	1.6608951877217437	GDP1
28.1	1.632330236383552	1.6022324590243207	1.6626049741515523	GDP1
28.15	1.633867153504739	1.6035972071713007	1.6643153127110315	GDP1
28.2	1.6354034269915312	1.604960126123163	1.6660262020068217	GDP1
28.25	1.6369390584369883	1.6063212204365418	1.667737640565102	GDP1
28.3	1.6384740494451584	1.607680494764923	1.6694496268340548	GDP1
28.35	1.6400084016310437	1.6090379538561463	1.6711621591862265	GDP1
28.4	1.6415421166205308	1.6103936025499619	1.6728752359209111	GDP1
28.45	1.6430751960503542	1.6117474457755774	1.674588855266475	GDP1
28.5	1.6446076415680553	1.613099488549299	1.6763030153826493	GDP1
28.55	1.6461394548319241	1.6144497359721401	1.6780177143627837	GDP1
28.6	1.6476706375109507	1.6157981932275434	1.679732950236053	GDP1
28.65	1.6492011912847913	1.61714486557908	1.681448720969656	GDP1
28.7	1.6507311178437036	1.618489758368227	1.6831650244709317	GDP1
28.75	1.6522604188885168	1.6198328770121688	1.6848818585894678	GDP1
28.8	1.653789096130564	1.6211742270016498	1.6865992211191478	GDP1
28.85	1.6553171512916511	1.622513813898848	1.6883171098001806	GDP1
28.9	1.6568445861040035	1.6238516433353072	1.6900355223210792	GDP1
28.95	1.6583714023102203	1.625187721009901	1.6917544563206015	GDP1
29.0	1.659897601663216	1.6265220526868296	1.693473909389636	GDP1
29.05	1.6614231859261943	1.6278546441936832	1.6951938790730674	GDP1
29.1	1.6629481568725881	1.6291855014195145	1.6969143628716021	GDP1
29.15	1.6644725162860026	1.6305146303129754	1.6986353582435307	GDP1
29.2	1.6659962659601895	1.6318420368804807	1.7003568626064816	GDP1
29.25	1.6675194076989832	1.6331677271844154	1.7020788733391137	GDP1
29.3	1.6690419433162642	1.6344917073413763	1.7038013877827691	GDP1
29.35	1.6705638746358957	1.6358139835204653	1.705524403243116	GDP1
29.4	1.6720852034917053	1.6371345619416178	1.7072479169916994	GDP1
29.45	1.6736059317274024	1.6384534488739544	1.7089719262675087	GDP1
29.5	1.6751260611965646	1.6397706506342031	1.710696428278463	GDP1
29.55	1.6766455937625633	1.6410861735851154	1.7124214202029013	GDP1
29.6	1.6781645312985396	1.642400024133957	1.7141468991910038	GDP1
29.65	1.6796828756873385	1.643712208731047	1.7158728623661577	GDP1
29.7	1.6812006288214654	1.6450227338682641	1.7175993068263613	GDP1
29.75	1.6827177926030592	1.646331606077669	1.719326229645502	GDP1
29.8	1.684234368943817	1.6476388319301254	1.7210536278746729	GDP1
29.85	1.6857503597649608	1.6489444180339612	1.7227814985433942	GDP1
29.9	1.6872657669972022	1.6502483710336406	1.724509838660841	GDP1
29.95	1.688780592580667	1.651550697608531	1.72623864521705	GDP1
30.0	1.6902948384648828	1.6528514044716358	1.7279679151840104	GDP1
