# Supplementary material for: Global warming may increase the burden of obstructive sleep apnea
Source: Nat Commun. 2025 Jun 16;16:5100. doi: 10.1038/s41467-025-60218-1 (PMC12170837; doi:10.1038/s41467-025-60218-1)
Supplement: Supplementary file 4 — Source Data [file 41467_2025_60218_MOESM4_ESM.zip › metadata/figure3/GDP2_curve.csv]

xvar	est	lb	hb	group
-17.0	0.8509615295022901	0.8194003955275663	0.8834030214899427	GDP2
-16.95	0.8509085285435839	0.8195004287820138	0.8831884334827126	GDP2
-16.9	0.8508563450239454	0.8196001082927555	0.8829759405380829	GDP2
-16.85	0.8508049834047404	0.8196994483508798	0.8827655357875636	GDP2
-16.8	0.8507544481482543	0.8197984632642358	0.8825572123650491	GDP2
-16.75	0.8507047437177233	0.8198971673562946	0.8823509634078918	GDP2
-16.7	0.8506558745773677	0.8199955749650027	0.8821467820579878	GDP2
-16.65	0.8506078451924229	0.8200937004416169	0.8819446614628759	GDP2
-16.6	0.8505606600291751	0.8201915581495318	0.8817445947768477	GDP2
-16.55	0.8505143235549918	0.820289162463098	0.8815465751620758	GDP2
-16.5	0.8504688402383569	0.8203865277664218	0.8813505957897393	GDP2
-16.45	0.8504242145489019	0.8204836684521661	0.8811566498411805	GDP2
-16.4	0.8503804509574417	0.8205805989203337	0.8809647305090464	GDP2
-16.35	0.8503375539360066	0.820677333577045	0.8807748309984673	GDP2
-16.3	0.8502955279578781	0.8207738868333047	0.8805869445282206	GDP2
-16.25	0.8502543774976205	0.8208702731037679	0.8804010643319166	GDP2
-16.2	0.8502141070311171	0.8209665068054921	0.8802171836591877	GDP2
-16.15	0.8501747210356057	0.8210626023566842	0.8800352957768867	GDP2
-16.1	0.8501362239897096	0.8211585741754468	0.8798553939702863	GDP2
-16.05	0.8500986203734758	0.8212544366785107	0.879677471544294	GDP2
-16.0	0.8500619146684075	0.821350204279974	0.879501521824661	GDP2
-15.95	0.8500261113575016	0.8214458913900268	0.8793275381592031	GDP2
-15.9	0.8499912149252836	0.8215415124136787	0.8791555139190254	GDP2
-15.85	0.8499572298578408	0.8216370817494851	0.8789854424997465	GDP2
-15.8	0.8499241606428607	0.8217326137882642	0.8788173173227274	GDP2
-15.75	0.8498920117696663	0.8218281229118231	0.8786511318363038	GDP2
-15.7	0.8498607877292511	0.8219236234916738	0.8784868795170148	GDP2
-15.65	0.849830493014317	0.8220191298877577	0.8783245538708399	GDP2
-15.6	0.8498011321193084	0.8221146564471631	0.8781641484344286	GDP2
-15.55	0.8497727095404525	0.8222102175028494	0.8780056567763336	GDP2
-15.5	0.8497452297757924	0.8223058273723737	0.877849072498243	GDP2
-15.45	0.8497186973252245	0.8224015003566157	0.8776943892362037	GDP2
-15.4	0.8496931166905397	0.8224972507385087	0.8775416006618563	GDP2
-15.35	0.8496684923754549	0.8225930927817785	0.8773907004836493	GDP2
-15.3	0.849644828885656	0.8226890407296775	0.8772416824480641	GDP2
-15.25	0.8496221307288299	0.8227851088037352	0.8770945403408277	GDP2
-15.2	0.849600402414708	0.822881311202505	0.8769492679881206	GDP2
-15.15	0.8495796484551017	0.8229776621003251	0.8768058592577811	GDP2
-15.1	0.849559873363939	0.8230741756460798	0.8766643080605064	GDP2
-15.05	0.8495410816573055	0.8231708659619781	0.8765246083510352	GDP2
-15.0	0.8495232778534827	0.8232677471423268	0.8763867541293382	GDP2
-14.95	0.8495064664729848	0.8233648332523275	0.8762507394417852	GDP2
-14.9	0.8494906520386005	0.8234621383268719	0.8761165583823199	GDP2
-14.85	0.8494758390754299	0.8235596763693531	0.8759842050936058	GDP2
-14.8	0.8494620321109246	0.8236574613504888	0.8758536737681794	GDP2
-14.75	0.849449235674927	0.8237555072071469	0.8757249586495854	GDP2
-14.7	0.8494374542997107	0.8238538278411937	0.8755980540335007	GDP2
-14.65	0.8494266925200196	0.8239524371183498	0.8754729542688467	GDP2
-14.6	0.8494169548731079	0.8240513488670546	0.8753496537588932	GDP2
-14.55	0.8494082458987808	0.8241505768773542	0.8752281469623474	GDP2
-14.5	0.8494005701394352	0.8242501348997925	0.8751084283944287	GDP2
-14.45	0.8493939321400988	0.8243500366443238	0.8749904926279287	GDP2
-14.4	0.8493883364484722	0.8244502957792351	0.874874334294267	GDP2
-14.35	0.8493837876149694	0.8245509259300892	0.8747599480845184	GDP2
-14.3	0.8493802901927593	0.8246519406786783	0.8746473287504372	GDP2
-14.25	0.8493778487378066	0.8247533535619963	0.874536471105457	GDP2
-14.2	0.8493764678089126	0.8248551780712257	0.8744273700256847	GDP2
-14.15	0.8493761519677587	0.8249574276507441	0.8743200204508688	GDP2
-14.1	0.8493769057789454	0.8250601156971455	0.8742144173853587	GDP2
-14.05	0.849378733810038	0.8251632555582776	0.8741105558990422	GDP2
-14.0	0.8493816406316064	0.8252668605323035	0.874008431128271	GDP2
-13.95	0.8493856308172663	0.8253709438667723	0.8739080382767616	GDP2
-13.9	0.8493907089437244	0.8254755187577172	0.8738093726164886	GDP2
-13.85	0.8493968795908221	0.8255805983487647	0.8737124294885501	GDP2
-13.8	0.8494041473415725	0.8256861957302696	0.873617204304022	GDP2
-13.75	0.8494125167822097	0.825792323938461	0.8735236925447903	GDP2
-13.7	0.8494219925022306	0.8258989959546191	0.8734318897643648	GDP2
-13.65	0.8494325790944348	0.8260062247042581	0.8733417915886761	GDP2
-13.6	0.8494442811549734	0.8261140230563427	0.8732533937168522	GDP2
-13.55	0.8494571032833883	0.8262224038225141	0.8731666919219755	GDP2
-13.5	0.8494710500826613	0.8263313797563402	0.8730816820518188	GDP2
-13.45	0.8494861261592519	0.8264409635525894	0.8729983600295682	GDP2
-13.4	0.8495023361231459	0.8265511678465165	0.8729167218545175	GDP2
-13.35	0.8495196845878998	0.826662005213182	0.87283676360275	GDP2
-13.3	0.8495381761706856	0.8267734881667759	0.8727584814277957	GDP2
-13.25	0.8495578154923313	0.8268856291599784	0.8726818715612686	GDP2
-13.2	0.8495786071773738	0.8269984405833299	0.8726069303134918	GDP2
-13.15	0.8496005558540968	0.8271119347646274	0.8725336540740884	GDP2
-13.1	0.8496236661545797	0.8272261239683415	0.8724620393125647	GDP2
-13.05	0.8496479427147434	0.8273410203950524	0.8723920825788698	GDP2
-13.0	0.8496733901743952	0.8274566361809097	0.8723237805039293	GDP2
-12.95	0.8497000131772747	0.8275729833971086	0.8722571298001657	GDP2
-12.9	0.8497278163711022	0.8276900740493923	0.8721921272619981	GDP2
-12.85	0.8497568044076191	0.8278079200775749	0.8721287697663153	GDP2
-12.8	0.8497869819426418	0.8279265333550793	0.8720670542729388	GDP2
-12.75	0.8498183536361031	0.8280459256885045	0.8720069778250547	GDP2
-12.7	0.8498509241521035	0.8281661088172044	0.8719485375496373	GDP2
-12.65	0.8498846981589518	0.8282870944128975	0.871891730657843	GDP2
-12.6	0.8499196803292202	0.8284088940792883	0.8718365544453864	GDP2
-12.55	0.8499558753397839	0.8285315193517131	0.8717830062929063	GDP2
-12.5	0.8499932878718758	0.8286549816968084	0.8717310836662949	GDP2
-12.45	0.8500319226111283	0.8287792925121933	0.8716807841170258	GDP2
-12.4	0.8500717842476259	0.8289044631261779	0.8716321052824482	GDP2
-12.35	0.8501128774759508	0.8290305047974885	0.871585044886071	GDP2
-12.3	0.8501552069952306	0.8291574287150155	0.8715396007378221	GDP2
-12.25	0.8501987775091894	0.8292852459975754	0.8714957707342977	GDP2
-12.2	0.8502435937261941	0.8294139676936968	0.871453552858979	GDP2
-12.15	0.850289660359304	0.829543604781426	0.8714129451824463	GDP2
-12.1	0.8503369821263207	0.8296741681681468	0.8713739458625605	GDP2
-12.05	0.8503855637498366	0.8298056686904262	0.8713365531446393	GDP2
-12.0	0.8504354099572823	0.8299381171138716	0.8713007653616062	GDP2
-11.95	0.8504865254809802	0.830071524133012	0.8712665809341265	GDP2
-11.9	0.8505389150581913	0.8302059003711895	0.8712339983707248	GDP2
-11.85	0.8505925834311661	0.830341256380482	0.871203016267886	GDP2
-11.8	0.8506475353471937	0.83047760264163	0.8711736333101386	GDP2
-11.75	0.8507037755586544	0.8306149495639862	0.8711458482701252	GDP2
-11.7	0.8507613088230666	0.8307533074854854	0.871119660008646	GDP2
-11.65	0.8508201399031413	0.8308926866726246	0.871095067474704	GDP2
-11.6	0.8508802735668308	0.8310330973204683	0.871072069705515	GDP2
-11.55	0.8509417145873799	0.8311745495526565	0.8710506658265177	GDP2
-11.5	0.8510044677433747	0.8313170534214488	0.8710308550513571	GDP2
-11.45	0.8510685378188017	0.8314606189077621	0.8710126366818625	GDP2
-11.4	0.8511339296030875	0.8316052559212395	0.8709960101080052	GDP2
-11.35	0.8512006478911625	0.8317509743003323	0.8709809748078411	GDP2
-11.3	0.8512686974835058	0.8318977838123864	0.8709675303474438	GDP2
-11.25	0.8513380831861953	0.8320456941537568	0.8709556763808185	GDP2
-11.2	0.8514088098109691	0.8321947149499285	0.8709454126498076	GDP2
-11.15	0.8514808821752688	0.8323448557556545	0.8709367389839782	GDP2
-11.1	0.8515543051022952	0.8324961260551038	0.8709296553005034	GDP2
-11.05	0.8516290834210631	0.8326485352620312	0.8709241616040206	GDP2
-11.0	0.8517052219664523	0.8328020927199469	0.8709202579864891	GDP2
-10.95	0.8517827255792592	0.8329568077023131	0.870917944627026	GDP2
-10.9	0.8518615991062553	0.833112689412743	0.8709172217917375	GDP2
-10.85	0.8519418474002348	0.8332697469852182	0.8709180898335341	GDP2
-10.8	0.8520234753200712	0.8334279894843136	0.8709205491919368	GDP2
-10.75	0.8521064877307704	0.833587425905438	0.8709246003928728	GDP2
-10.7	0.8521908895035271	0.8337480651750817	0.8709302440484565	GDP2
-10.65	0.8522766855157752	0.8339099161510789	0.8709374808567713	GDP2
-10.6	0.8523638806512435	0.8340729876228801	0.8709463116016225	GDP2
-10.55	0.8524524798000118	0.8342372883118339	0.8709567371523015	GDP2
-10.5	0.852542487858566	0.8344028268714788	0.8709687584633266	GDP2
-10.45	0.8526339097298482	0.8345696118878451	0.8709823765741799	GDP2
-10.4	0.8527267503233183	0.8347376518797689	0.8709975926090345	GDP2
-10.35	0.8528210145550048	0.8349069552992129	0.8710144077764718	GDP2
-10.3	0.8529167073475612	0.8350775305315951	0.8710328233691964	GDP2
-10.25	0.8530138336303225	0.8352493858961288	0.8710528407637317	GDP2
-10.2	0.8531123983393621	0.8354225296461725	0.8710744614201217	GDP2
-10.15	0.8532124064175437	0.8355969699695827	0.8710976868816148	GDP2
-10.1	0.8533138628145813	0.8357727149890791	0.8711225187743427	GDP2
-10.05	0.853416772487095	0.8359497727626155	0.8711489588069985	GDP2
-10.0	0.8535211403986653	0.8361281512837605	0.8711770087704993	GDP2
-9.95	0.8536269715198929	0.8363078584820827	0.8712066705376496	GDP2
-9.9	0.8537342708284517	0.8364889022235404	0.8712379460627935	GDP2
-9.85	0.8538430433091507	0.8366712903108878	0.8712708373814644	GDP2
-9.8	0.8539532939539866	0.8368550304840779	0.8713053466100275	GDP2
-9.75	0.8540650277622045	0.8370401304206706	0.8713414759453182	GDP2
-9.7	0.8541782497403536	0.8372265977362601	0.8713792276642752	GDP2
-9.65	0.8542929649023464	0.8374144399848901	0.8714186041235644	GDP2
-9.6	0.8544091782695136	0.8376036646594875	0.871459607759207	GDP2
-9.55	0.8545268948706671	0.8377942791922993	0.8715022410861939	GDP2
-9.5	0.8546461197421535	0.8379862909553243	0.8715465066981032	GDP2
-9.45	0.8547668579279172	0.838179707260766	0.8715924072667085	GDP2
-9.4	0.8548891144795536	0.8383745353614771	0.8716399455415862	GDP2
-9.35	0.8550128944563717	0.8385707824514138	0.8716891243497193	GDP2
-9.3	0.8551382029254545	0.8387684556660941	0.8717399465950946	GDP2
-9.25	0.8552650449617117	0.8389675620830597	0.8717924152583033	GDP2
-9.2	0.8553934256479467	0.8391681087223375	0.8718465333961312	GDP2
-9.15	0.8555233500749103	0.8393701025469139	0.8719023041411496	GDP2
-9.1	0.8556548233413653	0.8395735504632059	0.8719597307013052	GDP2
-9.05	0.855787850554141	0.8397784593215321	0.872018816359507	GDP2
-9.0	0.8559224368281969	0.8399848359165986	0.8720795644732051	GDP2
-8.95	0.8560585872866828	0.8401926869879746	0.8721419784739768	GDP2
-8.9	0.8561963070609983	0.8404020192205786	0.8722060618671028	GDP2
-8.85	0.8563356012908527	0.8406128392451687	0.8722718182311481	GDP2
-8.8	0.8564764751243265	0.8408251536388263	0.8723392512175346	GDP2
-8.75	0.8566189337179323	0.8410389689254498	0.87240836455012	GDP2
-8.7	0.8567629822366778	0.8412542915762511	0.8724791620247677	GDP2
-8.65	0.8569086258541214	0.8414711280102475	0.8725516475089186	GDP2
-8.6	0.8570558697524413	0.8416894845947619	0.8726258249411658	GDP2
-8.55	0.8572047191224895	0.8419093676459193	0.8727016983308216	GDP2
-8.5	0.8573551791638606	0.8421307834291508	0.8727792717574883	GDP2
-8.45	0.8575072550849495	0.8423537381596958	0.8728585493706261	GDP2
-8.4	0.8576609521030124	0.8425782380031027	0.8729395353891223	GDP2
-8.35	0.8578162754442323	0.8428042890757385	0.873022234100857	GDP2
-8.3	0.8579732303437816	0.843031897445291	0.8731066498622717	GDP2
-8.25	0.8581318220458827	0.8432610691312801	0.8731927870979369	GDP2
-8.2	0.8582920558038698	0.8434918101055628	0.8732806503001163	GDP2
-8.15	0.8584539368802553	0.843724126292845	0.8733702440283356	GDP2
-8.1	0.8586174705467923	0.8439580235711922	0.8734615729089485	GDP2
-8.05	0.8587826620845339	0.844193507772539	0.8735546416347031	GDP2
-8.0	0.8589495167839014	0.844430584683199	0.8736494549643065	GDP2
-7.95	0.8591180399447464	0.8446692600443831	0.873746017721996	GDP2
-7.9	0.8592882368764144	0.844909539552708	0.8738443347971011	GDP2
-7.85	0.8594601128978089	0.8451514288607103	0.8739444111436159	GDP2
-7.8	0.8596336733374546	0.8453949335773618	0.8740462517797608	GDP2
-7.75	0.859808923533563	0.845640059268585	0.8741498617875545	GDP2
-7.7	0.8599858688340974	0.8458868114577642	0.8742552463123819	GDP2
-7.65	0.8601645145968372	0.8461351956262669	0.8743624105625594	GDP2
-7.6	0.8603448661894411	0.8463852172139553	0.874471359808907	GDP2
-7.55	0.8605269289895128	0.8466368816197034	0.8745820993843177	GDP2
-7.5	0.860710708384668	0.8468901942019141	0.8746946346833253	GDP2
-7.45	0.8608962097725992	0.8471451602790366	0.8748089711616767	GDP2
-7.4	0.8610834385611379	0.8474017851300849	0.8749251143358985	GDP2
-7.35	0.8612724001683253	0.8476600739951532	0.8750430697828755	GDP2
-7.3	0.8614631000224748	0.8479200320759336	0.8751628431394137	GDP2
-7.25	0.8616555435622395	0.8481816645362392	0.8752844401018189	GDP2
-7.2	0.8618497362366765	0.8484449765025182	0.8754078664254642	GDP2
-7.15	0.8620456835053162	0.8487099730643763	0.8755331279243643	GDP2
-7.1	0.862243390838227	0.8489766592750955	0.8756602304707515	GDP2
-7.05	0.8624428637160806	0.8492450401521564	0.8757891799946403	GDP2
-7.0	0.8626441076302219	0.8495151206777563	0.8759199824834116	GDP2
-6.95	0.8628471280827351	0.8497869057993341	0.8760526439813763	GDP2
-6.9	0.863051930586509	0.8500604004300917	0.8761871705893548	GDP2
-6.85	0.8632585206653071	0.8503356094495179	0.8763235684642479	GDP2
-6.8	0.8634669038538307	0.8506125377039114	0.8764618438186114	GDP2
-6.75	0.8636770856977938	0.8508911900069063	0.8766020029202284	GDP2
-6.7	0.8638890717539836	0.8511715711400003	0.8767440520916808	GDP2
-6.65	0.8641028675903333	0.8514536858530797	0.8768879977099268	GDP2
-6.6	0.8643184787859868	0.8517375388649502	0.8770338462058676	GDP2
-6.55	0.8645359109313707	0.8520231348638635	0.8771816040639207	GDP2
-6.5	0.8647551696282583	0.8523104785080524	0.8773312778215927	GDP2
-6.45	0.864976260489844	0.8525995744262626	0.8774828740690476	GDP2
-6.4	0.8651991891408056	0.8528904272182853	0.8776363994486779	GDP2
-6.35	0.8654239612173787	0.8531830414554964	0.87779186065467	GDP2
-6.3	0.8656505823674234	0.8534774216813953	0.8779492644325725	GDP2
-6.25	0.8658790582504915	0.8537735724121427	0.8781086175788615	GDP2
-6.2	0.8661093945379011	0.8540714981371051	0.8782699269405061	GDP2
-6.15	0.8663415969128015	0.854371203319402	0.8784331994145304	GDP2
-6.1	0.8665756710702456	0.85467269239645	0.878598441947572	GDP2
-6.05	0.8668116227172584	0.8549759697805182	0.878765661535442	GDP2
-6.0	0.8670494575729082	0.8552810398592795	0.8789348652226816	GDP2
-5.95	0.8672891813683747	0.8555879069963648	0.8791060601021167	GDP2
-5.9	0.8675307998470226	0.855896575531932	0.8792792533144071	GDP2
-5.85	0.8677743187644686	0.8562070497832196	0.8794544520475952	GDP2
-5.8	0.8680197438886553	0.8565193340451235	0.8796316635366536	GDP2
-5.75	0.8682670809999198	0.8568334325907628	0.8798108950630245	GDP2
-5.7	0.8685163358910657	0.8571493496720602	0.8799921539541598	GDP2
-5.65	0.8687675143674337	0.8574670895203204	0.8801754475830557	GDP2
-5.6	0.8690206222469735	0.8577866563468166	0.8803607833677813	GDP2
-5.55	0.8692756653603135	0.8581080543433808	0.8805481687710094	GDP2
-5.5	0.8695326495508352	0.8584312876830019	0.8807376112995334	GDP2
-5.45	0.8697915806747433	0.8587563605204237	0.8809291185037872	GDP2
-5.4	0.8700524646011366	0.8590832769927568	0.8811226979773557	GDP2
-5.35	0.8703153072120825	0.8594120412200884	0.8813183573564823	GDP2
-5.3	0.8705801144026873	0.8597426573061059	0.8815161043195687	GDP2
-5.25	0.8708468920811684	0.8600751293387228	0.8817159465866693	GDP2
-5.2	0.8711156461689281	0.8604094613907136	0.8819178919189778	GDP2
-5.15	0.8713863826006253	0.8607456575203547	0.8821219481183109	GDP2
-5.1	0.871659107324248	0.8610837217720766	0.8823281230265818	GDP2
-5.05	0.8719338263011881	0.8614236581771195	0.8825364245252639	GDP2
-5.0	0.8722105455063105	0.8617654707542017	0.8827468605348541	GDP2
-4.95	0.8724892709280309	0.8621091635101957	0.8829594390143201	GDP2
-4.9	0.8727700085683866	0.8624547404408128	0.8831741679605414	GDP2
-4.85	0.8730527644431098	0.8628022055312965	0.8833910554077457	GDP2
-4.8	0.8733375445817013	0.8631515627571312	0.883610109426927	GDP2
-4.75	0.8736243550275062	0.8635028160847574	0.8838313381252652	GDP2
-4.7	0.8739132018377852	0.8638559694722938	0.8840547496455234	GDP2
-4.65	0.8742040910837899	0.8642110268702833	0.8842803521654412	GDP2
-4.6	0.8744970288508361	0.8645679922224401	0.8845081538971191	GDP2
-4.55	0.8747920212383806	0.8649268694664098	0.884738163086384	GDP2
-4.5	0.8750890743600921	0.8652876625345514	0.884970388012146	GDP2
-4.45	0.8753881943439277	0.8656503753547211	0.8852048369857464	GDP2
-4.4	0.8756893873322076	0.8660150118510819	0.8854415183502843	GDP2
-4.35	0.875992659481689	0.8663815759449139	0.8856804404799357	GDP2
-4.3	0.8762980169636428	0.8667500715554546	0.8859216117792569	GDP2
-4.25	0.876605465963928	0.86712050260074	0.8861650406824739	GDP2
-4.2	0.8769150126830633	0.8674928729984762	0.886410735652751	GDP2
-4.15	0.8772266633363098	0.8678671866669169	0.8866587051814526	GDP2
-4.1	0.8775404241537393	0.8682434475257607	0.8869089577873805	GDP2
-4.05	0.8778563013803147	0.8686216594970686	0.8871615020159987	GDP2
-4.0	0.878174301275963	0.8690018265061988	0.8874163464386385	GDP2
-3.95	0.8784944301156521	0.86938395248276	0.8876734996516888	GDP2
-3.9	0.8788166941894672	0.8697680413615824	0.8879329702757598	GDP2
-3.85	0.8791410998026863	0.8701540970837123	0.8881947669548362	GDP2
-3.8	0.8794676532758559	0.8705421235974281	0.8884588983554054	GDP2
-3.75	0.87979636094487	0.8709321248592713	0.8887253731655668	GDP2
-3.7	0.8801272291610411	0.8713241048351047	0.8889942000941176	GDP2
-3.65	0.8804602642911838	0.871718067501196	0.8892653878696182	GDP2
-3.6	0.8807954727176864	0.8721140168453166	0.8895389452394364	GDP2
-3.55	0.8811328608385897	0.8725119568678715	0.8898148809687648	GDP2
-3.5	0.8814724350676608	0.8729118915830518	0.8900932038396184	GDP2
-3.45	0.8818142018344773	0.8733138250200073	0.8903739226498029	GDP2
-3.4	0.8821581675844955	0.8737177612240559	0.8906570462118623	GDP2
-3.35	0.8825043387791364	0.8741237042579069	0.8909425833519996	GDP2
-3.3	0.8828527218958544	0.8745316582029233	0.891230542908966	GDP2
-3.25	0.8832033234282233	0.874941627160405	0.8915209337329303	GDP2
-3.2	0.8835561498860054	0.8753536152528992	0.8918137646843183	GDP2
-3.15	0.8839112077952366	0.8757676266255469	0.8921090446326169	GDP2
-3.1	0.8842685036983003	0.8761836654474522	0.8924067824551605	GDP2
-3.05	0.884628044154006	0.8766017359130877	0.8927069870358771	GDP2
-3.0	0.8849898357376671	0.8770218422437269	0.8930096672640148	GDP2
-2.95	0.8853538850411784	0.8774439886889094	0.893314832032822	GDP2
-2.9	0.8857201986730974	0.8778681795279394	0.8936224902382137	GDP2
-2.85	0.8860887832587185	0.8782944190714166	0.8939326507773907	GDP2
-2.8	0.8864596454401537	0.878722711662802	0.8942453225474379	GDP2
-2.75	0.8868327918764098	0.8791530616800113	0.8945605144438787	GDP2
-2.7	0.8872082292434706	0.8795854735370531	0.8948782353592032	GDP2
-2.65	0.8875859642343689	0.880019951685691	0.8951984941813578	GDP2
-2.6	0.887966003559271	0.8804565006171539	0.8955212997922039	GDP2
-2.55	0.8883483539455553	0.8808951248638681	0.8958466610659367	GDP2
-2.5	0.8887330221378854	0.8813358290012357	0.896174586867472	GDP2
-2.45	0.8891200148982975	0.881778617649447	0.8965050860507945	GDP2
-2.4	0.8895093390062725	0.8822234954753295	0.8968381674572716	GDP2
-2.35	0.8899010012588193	0.882670467194232	0.8971738399139308	GDP2
-2.3	0.8902950084705529	0.8831195375719527	0.8975121122316974	GDP2
-2.25	0.8906913674737709	0.8835707114266961	0.8978529932035967	GDP2
-2.2	0.8910900851185397	0.8840239936310755	0.8981964916029205	GDP2
-2.15	0.8914911682727674	0.8844793891141491	0.8985426161813554	GDP2
-2.1	0.8918946238222853	0.884936902863497	0.8988913756670708	GDP2
-2.05	0.8923004586709302	0.8853965399273325	0.8992427787627743	GDP2
-2.0	0.8927086797406206	0.885858305416654	0.8995968341437284	GDP2
-1.95	0.893119293971437	0.8863222045074322	0.8999535504557256	GDP2
-1.9	0.8935323083217048	0.8867882424428404	0.900312936313036	GDP2
-1.85	0.8939477297680707	0.8872564245355113	0.9006750002963106	GDP2
-1.8	0.8943655653055835	0.8877267561698425	0.9010397509504485	GDP2
-1.75	0.8947858219477757	0.8881992428043278	0.901407196782438	GDP2
-1.7	0.895208506726741	0.8886738899739285	0.9017773462591513	GDP2
-1.65	0.8956336266932184	0.8891507032924805	0.9021502078051112	GDP2
-1.6	0.8960611889166674	0.8896296884551341	0.9025257898002262	GDP2
-1.55	0.8964912004853527	0.8901108512408245	0.9029041005774867	GDP2
-1.5	0.8969236685064207	0.8905941975147758	0.9032851484206381	GDP2
-1.45	0.8973586001059826	0.891079733231037	0.9036689415618152	GDP2
-1.4	0.8977960024291951	0.8915674644350455	0.9040554881791568	GDP2
-1.35	0.8982358826403377	0.89205739726622	0.9044447963943847	GDP2
-1.3	0.8986782479228965	0.8925495379605781	0.9048368742703626	GDP2
-1.25	0.8991231054796418	0.89304389285338	0.9052317298086279	GDP2
-1.2	0.8995704625327121	0.8935404683817931	0.9056293709469008	GDP2
-1.15	0.9000203263236921	0.894039271087582	0.9060298055565771	GDP2
-1.1	0.9004727041136937	0.8945403076198142	0.9064330414401954	GDP2
-1.05	0.900927603183437	0.8950435847375798	0.9068390863288969	GDP2
-1.0	0.901385030833331	0.8955491093127311	0.9072479478798637	GDP2
-0.949999999999999	0.9018449943835548	0.896056888332631	0.9076596336737502	GDP2
-0.899999999999999	0.902307501174137	0.8965669289029077	0.9080741512121069	GDP2
-0.849999999999998	0.902772558565038	0.8970792382502233	0.9084915079147939	GDP2
-0.800000000000001	0.9032401739362301	0.8975938237250356	0.9089117111173982	GDP2
-0.75	0.9037103546877773	0.8981106928043692	0.9093347680686431	GDP2
-0.699999999999999	0.904183108239918	0.8986298530945743	0.9097606859278137	GDP2
-0.649999999999999	0.904658442033144	0.8991513123340857	0.9101894717621749	GDP2
-0.599999999999998	0.9051363635282835	0.8996750783961698	0.9106211325444146	GDP2
-0.550000000000001	0.9056168802065783	0.9002011592916541	0.9110556751500908	GDP2
-0.5	0.9060999995697697	0.9007295631716391	0.9114931063551025	GDP2
-0.449999999999999	0.906585729140174	0.9012602983301948	0.9119334328331867	GDP2
-0.399999999999999	0.9070740764607684	0.9017933732070185	0.9123766611534332	GDP2
-0.349999999999998	0.9075650490952669	0.9023287963900735	0.9128227977778371	GDP2
-0.300000000000001	0.9080586546282046	0.9028665766181841	0.9132718490588903	GDP2
-0.25	0.9085549006650173	0.903406722783595	0.913723821237205	GDP2
-0.199999999999999	0.9090537948321227	0.9039492439344835	0.9141787204391877	GDP2
-0.149999999999999	0.9095553447770012	0.9044941492774224	0.9146365526747655	GDP2
-0.0999999999999979	0.9100595581682751	0.905041448179789	0.9150973238351611	GDP2
-0.0500000000000007	0.910566442695791	0.9055911501721153	0.9155610396907342	GDP2
0.0	0.9110760060707005	0.9061432649503678	0.916027705888886	GDP2
0.0500000000000007	0.9115882560255403	0.9066978023781638	0.9164973279520322	GDP2
0.100000000000001	0.9121032003143137	0.9072547724889071	0.916969911275657	GDP2
0.150000000000002	0.9126208467125673	0.9078141854878459	0.917445461126446	GDP2
0.199999999999999	0.9131412030174791	0.9083760517540409	0.917923982640503	GDP2
0.25	0.9136642770479325	0.9089403818422428	0.9184054808216665	GDP2
0.300000000000001	0.9141900766445978	0.9095071864846738	0.918889960539917	GDP2
0.350000000000001	0.9147186096700161	0.9100764765927009	0.9193774265298945	GDP2
0.400000000000002	0.9152498840086767	0.9106482632584074	0.9198678833895184	GDP2
0.449999999999999	0.9157839075670962	0.9112225577560428	0.9203613355787293	GDP2
0.5	0.9163206882739032	0.9117993715433577	0.9208577874183441	GDP2
0.550000000000001	0.9168602340799151	0.9123787162628101	0.9213572430890454	GDP2
0.600000000000001	0.9174025529582188	0.9129606037426419	0.9218597066304932	GDP2
0.650000000000002	0.917947652904251	0.913545045997818	0.9223651819405795	GDP2
0.699999999999999	0.918495541935878	0.9141320552308271	0.9228736727748258	GDP2
0.75	0.919046228093478	0.9147216438323272	0.9233851827459243	GDP2
0.800000000000001	0.9195997194400152	0.9153138243816457	0.9238997153234323	GDP2
0.850000000000001	0.9201560240611272	0.9159086096471163	0.9244172738336328	GDP2
0.900000000000002	0.9207151500651976	0.9165060125862613	0.9249378614595469	GDP2
0.949999999999999	0.9212771055834408	0.9171060463457907	0.9254614812411207	GDP2
1.0	0.9218418987699769	0.9177087242614466	0.9259881360755888	GDP2
1.05	0.9224095378019164	0.918314059857653	0.9265178287180084	GDP2
1.1	0.9229800308794345	0.918922066846994	0.9270505617819818	GDP2
1.15	0.9235533862258541	0.9195327591294971	0.9275863377405681	GDP2
1.2	0.9241296120877204	0.9201461507917291	0.92812515892738	GDP2
1.25	0.9247087167348866	0.920762256105693	0.9286670275378874	GDP2
1.3	0.9252907084605851	0.9213810895275241	0.9292119456309159	GDP2
1.35	0.9258755955815116	0.9220026656959748	0.9297599151303554	GDP2
1.4	0.9264633864379023	0.9226269994306986	0.930310937827077	GDP2
1.45	0.9270540893936117	0.9232541057303071	0.9308650153810688	GDP2
1.5	0.9276477128361897	0.9238839997702162	0.9314221493237919	GDP2
1.55	0.9282442651769631	0.9245166969002593	0.9319823410607562	GDP2
1.6	0.9288437548511125	0.9251522126420761	0.9325455918743382	GDP2
1.65	0.929446190317747	0.9257905626862597	0.9331119029268219	GDP2
1.7	0.9300515796752237	0.9264317624890432	0.9336812748944872	GDP2
1.75	0.93065992515843	0.9270758215079731	0.9342537027280114	GDP2
1.8	0.9312712244152009	0.9277227443928912	0.9348291770147065	GDP2
1.85	0.9318854749752475	0.9283725355853037	0.9354076883161457	GDP2
1.9	0.9325026743720378	0.9290251994434092	0.9359892272868454	GDP2
1.95	0.9331228201426612	0.9296807402408839	0.9365737846751678	GDP2
2.0	0.9337459098276871	0.9303391621657351	0.9371613513241589	GDP2
2.05	0.9343719409710313	0.9310004693192165	0.9377519181723181	GDP2
2.1	0.9350009111198115	0.9316646657148203	0.9383454762543023	GDP2
2.15	0.935632817824216	0.9323317552773258	0.9389420167015647	GDP2
2.2	0.9362676586373615	0.9330017418419241	0.9395415307429228	GDP2
2.25	0.9369054311151572	0.9336746291533972	0.9401440097050694	GDP2
2.3	0.9375461328161685	0.9343504208653693	0.940749445013016	GDP2
2.35	0.9381897613014755	0.9350291205396208	0.9413578281904701	GDP2
2.4	0.9388363141345423	0.9357107316454585	0.9419691508601592	GDP2
2.45	0.9394857888810756	0.9363952575591553	0.9425834047440864	GDP2
2.5	0.9401381831088881	0.9370827015634412	0.9432005816637281	GDP2
2.55	0.9407934943877639	0.9377730668470614	0.9438206735401798	GDP2
2.6	0.9414517202893217	0.9384663565043853	0.944443672394236	GDP2
2.65	0.9421128583868758	0.9391625735350766	0.9450695703464174	GDP2
2.7	0.9427769062553057	0.9398617208438141	0.94569835961695	GDP2
2.75	0.9434438614709122	0.9405638012400668	0.9463300325256813	GDP2
2.8	0.9441137216112903	0.941268817437925	0.9469645814919516	GDP2
2.85	0.9447864842551861	0.941976772055976	0.9476019990344172	GDP2
2.9	0.9454621469823667	0.9426876676172314	0.9482422777708159	GDP2
2.95	0.9461407073734822	0.9434015065491043	0.948885410417696	GDP2
3.0	0.9468221630099308	0.9441182911834262	0.9495313897900922	GDP2
3.05	0.9475065114737252	0.9448380237565156	0.9501802088011656	GDP2
3.1	0.9481937503473555	0.9455607064092838	0.9508318604617897	GDP2
3.15	0.9488838772136582	0.9462863411873849	0.9514863378801109	GDP2
3.2	0.9495768896556773	0.9470149300414036	0.9521436342610534	GDP2
3.25	0.9502727852565334	0.9477464748270832	0.9528037429058008	GDP2
3.3	0.9509715615992899	0.94848097730559	0.9534666572112327	GDP2
3.35	0.9516732162668152	0.9492184391438105	0.9541323706693307	GDP2
3.4	0.9523777468416543	0.9499588619146824	0.9548008768665481	GDP2
3.45	0.9530851509058892	0.9507022470975638	0.9554721694831542	GDP2
3.5	0.9537954260410108	0.9514485960786216	0.9561462422925392	GDP2
3.55	0.9545085698277846	0.9521979101512608	0.9568230891605028	GDP2
3.6	0.9552245798461142	0.9529501905165736	0.957502704044503	GDP2
3.65	0.9559434536749118	0.9537054382838154	0.9581850809928891	GDP2
3.7	0.9566651888919652	0.9544636544709099	0.9588702141441051	GDP2
3.75	0.9573897830738037	0.9552248400049744	0.9595580977258739	GDP2
3.8	0.9581172337955685	0.9559889957228662	0.960248726054354	GDP2
3.85	0.9588475386308762	0.9567561223717512	0.9609420935332855	GDP2
3.9	0.9595806951516914	0.9575262206096928	0.9616381946531097	GDP2
3.95	0.9603167009281923	0.9582992910062569	0.9623370239900718	GDP2
4.0	0.9610555535286387	0.9590753340431342	0.9630385762053121	GDP2
4.05	0.9617972505192433	0.9598543501147777	0.9637428460439377	GDP2
4.1	0.9625417894640377	0.9606363395290597	0.9644498283340818	GDP2
4.15	0.9632891679247417	0.9614213025079328	0.9651595179859492	GDP2
4.2	0.9640393834606339	0.9622092391881101	0.9658719099908541	GDP2
4.25	0.9647924336284205	0.963000149621756	0.9665869994202396	GDP2
4.3	0.9655483159821043	0.963794033777184	0.9673047814246971	GDP2
4.35	0.9663070280728534	0.9645908915395658	0.9680252512329712	GDP2
4.4	0.9670685674488738	0.9653907227116503	0.9687484041509551	GDP2
4.45	0.9678329316552762	0.9661935270144827	0.9694742355606883	GDP2
4.5	0.96860011823395	0.9669993040881405	0.9702027409193379	GDP2
4.55	0.9693701247234303	0.9678080534924657	0.9709339157581827	GDP2
4.6	0.9701429486587704	0.9686197747078069	0.9716677556815907	GDP2
4.65	0.9709185875714123	0.9694344671357624	0.9724042563659913	GDP2
4.7	0.971697038989057	0.9702521300999263	0.9731434135588503	GDP2
4.75	0.9724783004355385	0.9710727628466417	0.9738852230776381	GDP2
4.8	0.9732623694306907	0.97189636454575	0.9746296808087992	GDP2
4.85	0.9740492434902228	0.9727229342913396	0.9753767827067216	GDP2
4.9	0.9748389201255898	0.9735524711025053	0.9761265247927047	GDP2
4.95	0.9756313968438654	0.974384973924093	0.9768789031539314	GDP2
5.0	0.9764266711476122	0.9752204416274545	0.977633913942438	GDP2
5.05	0.9772247405347554	0.9760588730111995	0.9783915533740902	GDP2
5.1	0.9780256024984578	0.9769002668019383	0.9791518177275575	GDP2
5.15	0.9788292545269885	0.9777446216550284	0.9799147033432918	GDP2
5.2	0.9796356941035986	0.9785919361553209	0.9806802066225135	GDP2
5.25	0.9804449187063934	0.9794422088178932	0.9814483240261965	GDP2
5.3	0.9812569258082079	0.9802954380887888	0.98221905207406	GDP2
5.35	0.9820717128764772	0.9811516223457468	0.9829923873435664	GDP2
5.4	0.9828892773731137	0.9820107598989278	0.9837683264689195	GDP2
5.45	0.9837096167543801	0.9828728489916351	0.9845468661400738	GDP2
5.5	0.9845327284707626	0.983737887801033	0.9853280031017487	GDP2
5.55	0.9853586099668472	0.9846058744388566	0.9861117341524431	GDP2
5.6	0.9861872586811937	0.9854768069521143	0.9868980561434678	GDP2
5.65	0.9870186720462115	0.9863506833237923	0.9876869659779696	GDP2
5.7	0.9878528474880345	0.9872275014735432	0.9884784606099778	GDP2
5.75	0.9886897824263954	0.9881072592583721	0.9892725370434449	GDP2
5.8	0.9895294742745041	0.9889899544733187	0.9900691923313054	GDP2
5.85	0.9903719204389212	0.9898755848521291	0.990868423574531	GDP2
5.9	0.9912171183194349	0.9907641480679203	0.991670227921206	GDP2
5.95	0.99206506530894	0.9916556417338401	0.9924746025656	GDP2
6.0	0.9929157587933098	0.9925500634037175	0.9932815447472527	GDP2
6.05	0.9937691961512765	0.9934474105727084	0.9940910517500683	GDP2
6.1	0.9946253747543082	0.9943476806779287	0.9949031209014181	GDP2
6.15	0.995484291966485	0.995250871099084	0.9957177495712449	GDP2
6.2	0.9963459451443772	0.9961569791590953	0.996534935171187	GDP2
6.25	0.9972103316369231	0.9970660021247029	0.9973546751536999	GDP2
6.3	0.9980774487853084	0.997977937207082	0.9981769670111921	GDP2
6.35	0.9989472939228426	0.9988927815624339	0.9990018082751713	GDP2
6.4	0.9998198643748389	0.9998105322925764	0.9998291965153916	GDP2
6.45	1.0006951574584904	1.000659129339022	1.000731186445529	GDP2
6.5	1.0015731704827597	1.0014916043897988	1.0016547410160805	GDP2
6.55	1.00245390074824	1.0023266193472251	1.0025811929463682	GDP2
6.6	1.0033373455470542	1.0031641719257482	1.0035105391264252	GDP2
6.65	1.00422350216271	1.0040042598739443	1.004442776394716	GDP2
6.7	1.0051123678700213	1.004846880973736	1.0053779015387247	GDP2
6.75	1.0060039399349399	1.005692033039601	1.0063159112954443	GDP2
6.8	1.006898215614476	1.0065397139177876	1.007256802351922	GDP2
6.85	1.0077951921565451	1.0073899214855448	1.0082005713457751	GDP2
6.9	1.008694866799878	1.0082426536503737	1.0091472148657292	GDP2
6.95	1.0095972367739032	1.0090979083492517	1.0100967294520609	GDP2
7.0	1.0105022992985901	1.0099556835478933	1.011049111597161	GDP2
7.05	1.0114100515843805	1.0108159772400234	1.012004357745994	GDP2
7.1	1.0123204908320302	1.0116787874466397	1.012962464296557	GDP2
7.15	1.0132336142325278	1.0125441122152827	1.0139234276004119	GDP2
7.2	1.014149418966938	1.0134119496193446	1.0148872439631056	GDP2
7.25	1.015067902206333	1.0142822977573267	1.0158539096446293	GDP2
7.3	1.015989061111627	1.0151551547521966	1.016823420859912	GDP2
7.35	1.016912892833483	1.0160305187506349	1.0177957737792414	GDP2
7.4	1.0178393945122164	1.016908387922399	1.0187709645286893	GDP2
7.45	1.0187685632776442	1.01778876045962	1.0197489891905787	GDP2
7.5	1.0197003962489801	1.0186716345761704	1.0207298438038708	GDP2
7.55	1.0206348905347322	1.019557008506952	1.0217135243646378	GDP2
7.6	1.0215720432325759	1.0204448805072852	1.0227000268264146	GDP2
7.65	1.0225118514292584	1.0213352488522507	1.0236893471006696	GDP2
7.7	1.0234543122004387	1.0222281118360275	1.024681481057149	GDP2
7.75	1.0243994226106439	1.0231234677713084	1.02567642452431	GDP2
7.8	1.0253471797130802	1.0240213149886217	1.0266741732897027	GDP2
7.85	1.026297580549584	1.024921651835751	1.0276747231003434	GDP2
7.9	1.027250622150464	1.0258244766770992	1.0286780696631097	GDP2
7.95	1.028206301534415	1.0267297878930841	1.0296842086450857	GDP2
8.0	1.029164615708391	1.0276375838795615	1.0306931356739717	GDP2
8.05	1.030125561667501	1.0285478630471983	1.0317048463384046	GDP2
8.1	1.0310891363948949	1.0294606238209068	1.0327193361883478	GDP2
8.15	1.0320553368616616	1.0303758646392518	1.0337366007354254	GDP2
8.2	1.0330241600266952	1.0312935839538706	1.0347566354532673	GDP2
8.25	1.0339956028366002	1.0322137802289204	1.0357794357778654	GDP2
8.3	1.0349696622255886	1.0331364519404942	1.0368049971079105	GDP2
8.35	1.035946335115352	1.0340615975760568	1.0378333148051058	GDP2
8.4	1.0369256184149636	1.0349892156339209	1.0388643841945244	GDP2
8.45	1.037907509020769	1.0359193046226582	1.0398982005649242	GDP2
8.5	1.0388920038162688	1.036851863060577	1.0409347591690659	GDP2
8.55	1.0398790996720138	1.0377868894751805	1.0419740552240293	GDP2
8.6	1.040868793445514	1.0387243824026113	1.0430160839115257	GDP2
8.65	1.0418610819810916	1.0396643403871566	1.0440608403782317	GDP2
8.7	1.0428559621098197	1.0406067619806876	1.0451083197360542	GDP2
8.75	1.0438534306493688	1.041551645742152	1.0461585170624705	GDP2
8.8	1.0448534844039483	1.0424989902370627	1.0472114274008129	GDP2
8.85	1.0458561201641534	1.0434487940369626	1.0482670457605672	GDP2
8.9	1.0468613347069018	1.044401055718937	1.049325367117672	GDP2
8.95	1.047869124795288	1.045355773865091	1.0503863864147942	GDP2
9.0	1.0488794871785156	1.046312947062057	1.0514500985616417	GDP2
9.05	1.049892418591753	1.0472725739004871	1.0525164984352193	GDP2
9.1	1.0509079157560648	1.0482346529745672	1.0535855808801553	GDP2
9.15	1.051925975378287	1.049199182881511	1.0546573407089415	GDP2
9.2	1.052946594150929	1.0501661622210825	1.055731772702231	GDP2
9.25	1.0539697687520788	1.0511355895951033	1.056808871609109	GDP2
9.3	1.0549954958452656	1.0521074636069696	1.0578886321473884	GDP2
9.35	1.0560237720794141	1.0530817828611845	1.0589710490038369	GDP2
9.4	1.0570545940886882	1.0540585459628409	1.060056116834518	GDP2
9.45	1.058087958492412	1.0550377515172014	1.0611438302649947	GDP2
9.5	1.0591238618949865	1.056019398129185	1.062234183890642	GDP2
9.55	1.0601623008857388	1.0570034844028982	1.0633271722768853	GDP2
9.6	1.0612032720388918	1.0579900089411969	1.0644227899594867	GDP2
9.65	1.0622467719133797	1.0589789703451855	1.065521031444817	GDP2
9.7	1.0632927970528252	1.059970367213755	1.0666218912100978	GDP2
9.75	1.0643413439854013	1.0609641981431537	1.067725363703677	GDP2
9.8	1.0653924092237228	1.061960461726486	1.0688314433452963	GDP2
9.85	1.0664459892647742	1.0629591565532754	1.0699401245263527	GDP2
9.9	1.067502080589804	1.0639602812089926	1.071051401610138	GDP2
9.95	1.0685606796642098	1.0649638342746146	1.072165268932157	GDP2
10.0	1.0696217829374715	1.0659698143261427	1.073281720800324	GDP2
10.05	1.070685386843023	1.0669782199341868	1.074400751495272	GDP2
10.1	1.07175148779818	1.0679890496634785	1.075522355270601	GDP2
10.15	1.072820082204014	1.0690023020724169	1.0766465263531233	GDP2
10.2	1.0738911664453017	1.0700179757126427	1.0777732589431577	GDP2
10.25	1.074964736890389	1.0710360691285719	1.0789025472147702	GDP2
10.3	1.076040789891104	1.0720565808569256	1.0800343853160548	GDP2
10.35	1.077119321782688	1.0730795094263221	1.0811687673693704	GDP2
10.4	1.0782003288836681	1.0741048533567832	1.082305687471658	GDP2
10.45	1.079283807495796	1.0751326111593087	1.0834451396946436	GDP2
10.5	1.0803697539039083	1.0761627813354142	1.0845871180851594	GDP2
10.55	1.0814581643758963	1.077195362376689	1.08573161666539	GDP2
10.6	1.0825490351625533	1.0782303527643438	1.0868786294331292	GDP2
10.65	1.0836423624975327	1.0792677509687376	1.0880281503620894	GDP2
10.7	1.0847381425972167	1.0803075554489787	1.0891801734021505	GDP2
10.75	1.0858363716606643	1.0813497646523993	1.0903346924796256	GDP2
10.8	1.0869370458694734	1.0823943770141673	1.0914917014975747	GDP2
10.85	1.0880401613877293	1.083441390956793	1.0926511943360542	GDP2
10.9	1.0891457143619154	1.084490804889696	1.0938131648523868	GDP2
10.95	1.0902537009207962	1.0855426172087368	1.094977606881497	GDP2
11.0	1.0913641171753516	1.0865968262957593	1.096144514236143	GDP2
11.05	1.092476959218684	1.087653430518143	1.097313880707245	GDP2
11.1	1.0935922231259256	1.0887124282283256	1.0984857000641377	GDP2
11.15	1.0947099049541615	1.0897738177633614	1.0996599660549107	GDP2
11.2	1.0958300007423258	1.0908375974444482	1.1008366724066538	GDP2
11.25	1.0969525065111398	1.0919037655764536	1.1020158128258166	GDP2
11.3	1.0980774182629949	1.0929723204474777	1.1031973809984477	GDP2
11.35	1.0992047319819158	1.0940432603283379	1.1043813705905423	GDP2
11.4	1.100334443633418	1.095116583472153	1.1055677752483468	GDP2
11.45	1.1014665491644695	1.096192288113819	1.1067565885986694	GDP2
11.5	1.102601044503387	1.0972703724695603	1.1079478042491746	GDP2
11.55	1.1037379255597384	1.0983508347364617	1.1091414157887354	GDP2
11.6	1.1048771882243091	1.0994336730919614	1.110337416787741	GDP2
11.65	1.1060188283689572	1.100518885693373	1.1115358007984397	GDP2
11.7	1.1071628418465964	1.1016064706774258	1.112736561355231	GDP2
11.75	1.1083092244910535	1.1026964261597443	1.1139396919750628	GDP2
11.8	1.1094579721170332	1.1037887502343704	1.1151451861577213	GDP2
11.85	1.1106090805200166	1.104883440973258	1.1163530373861863	GDP2
11.9	1.111762545476189	1.1059804964257844	1.1175632391270207	GDP2
11.95	1.1129183627423611	1.1070799146182588	1.118775784830657	GDP2
12.0	1.114076528055889	1.1081816935533901	1.1199906679318248	GDP2
12.05	1.1152370371345952	1.1092858312097782	1.1212078818498565	GDP2
12.1	1.116399885676687	1.1103923255414407	1.1224274199891053	GDP2
12.15	1.1175650693607015	1.1115011744772498	1.1236492757392846	GDP2
12.2	1.1187325838453916	1.1126123759204192	1.124873442475882	GDP2
12.25	1.1199024247696947	1.113725927748002	1.1260999135604959	GDP2
12.3	1.1210745877526325	1.1148418278103476	1.127328682341285	GDP2
12.35	1.1222490683932207	1.1159600739305453	1.1285597421533176	GDP2
12.4	1.1234258622704285	1.117080663903928	1.1297930863190089	GDP2
12.45	1.1246049649430994	1.118203595497488	1.131028708148507	GDP2
12.5	1.125786371949862	1.119328866449352	1.1322666009401063	GDP2
12.55	1.1269700788090582	1.1204564744682255	1.133506757980708	GDP2
12.6	1.1281560810186826	1.1215864172328114	1.1347491725461871	GDP2
12.65	1.1293443740563218	1.1227186923912822	1.1359938379018841	GDP2
12.7	1.1305349533790603	1.123853297560685	1.1372407473030113	GDP2
12.75	1.1317278144234153	1.1249902303263575	1.1384898939951131	GDP2
12.8	1.1329229526052798	1.126129488241391	1.1397412712145223	GDP2
12.85	1.1341203633198587	1.127271068825983	1.140994872188812	GDP2
12.9	1.1353200419415592	1.128414969566893	1.1422506901372864	GDP2
12.95	1.1365219838239782	1.1295611879168257	1.1435087182714447	GDP2
13.0	1.1377261842998083	1.1307097212938244	1.144768949795448	GDP2
13.05	1.138932638680764	1.1318605670806554	1.1460313779066642	GDP2
13.1	1.1401413422575266	1.133013722624202	1.1472959957961062	GDP2
13.15	1.1413522902996789	1.1341691852348432	1.1485627966489795	GDP2
13.2	1.1425654780556505	1.135326952185789	1.1498317736452026	GDP2
13.25	1.14378090075263	1.1364870207124864	1.1511029199598888	GDP2
13.3	1.1449985535965188	1.137649388011956	1.152376228763931	GDP2
13.35	1.1462184317718633	1.1388140512421063	1.1536516932245258	GDP2
13.4	1.147440530441801	1.1399810075211447	1.154929306505705	GDP2
13.45	1.148664844747974	1.1411502539268343	1.1562090617689282	GDP2
13.5	1.1498913698105089	1.1423217874958793	1.157490952173611	GDP2
13.55	1.1511201007279144	1.1434956052231973	1.158774970877752	GDP2
13.6	1.152351032577063	1.1446717040612542	1.1600611110384806	GDP2
13.65	1.1535841604130772	1.1458500809193515	1.1613493658126737	GDP2
13.7	1.1548194792693411	1.1470307326629305	1.1626397283575498	GDP2
13.75	1.1560569841573742	1.1482136561128562	1.1639321918313077	GDP2
13.8	1.157296670066826	1.1493988480446637	1.1652267493937196	GDP2
13.85	1.1585385319653871	1.1505863051878646	1.1665233942068043	GDP2
13.9	1.159782564798756	1.1517760242251989	1.1678221194354417	GDP2
13.95	1.1610287634905618	1.1529680017918424	1.1691229182480438	GDP2
14.0	1.1622771229423328	1.1541622344747036	1.1704257838172367	GDP2
14.05	1.1635276380334285	1.155358718811614	1.1717307093205052	GDP2
14.1	1.1647803036209756	1.1565574512905639	1.1730376879409266	GDP2
14.15	1.1660351145398509	1.1577584283489164	1.1743467128678204	GDP2
14.2	1.167292065602593	1.1589616463725978	1.1756577772975025	GDP2
14.25	1.1685511515993585	1.160167101695302	1.1769708744339948	GDP2
14.3	1.1698123672978997	1.1613747905976617	1.1782859974897548	GDP2
14.35	1.1710757074434812	1.1625847093064317	1.1796031396864044	GDP2
14.4	1.1723411667588384	1.1637968539936203	1.1809222942555386	GDP2
14.45	1.173608739944146	1.165011220775697	1.1822434544394385	GDP2
14.5	1.1748784216769383	1.1662278057126565	1.1835666134918976	GDP2
14.55	1.176150206612106	1.1674466048072185	1.1848917646789852	GDP2
14.6	1.1774240893817982	1.1686676140038994	1.1862189012798687	GDP2
14.65	1.1787000645954238	1.1698908291881447	1.1875480165876362	GDP2
14.7	1.1799781268395688	1.1711162461853997	1.1888791039101068	GDP2
14.75	1.181258270677991	1.172343860760223	1.1902121565706965	GDP2
14.8	1.1825404906515289	1.1735736686153464	1.1915471679092715	GDP2
14.85	1.1838247812780978	1.1748056653907253	1.1928841312830172	GDP2
14.9	1.18511113705263	1.1760398466625956	1.1942230400673128	GDP2
14.95	1.1863995524470299	1.1772762079425327	1.1955638876566477	GDP2
15.0	1.1876900219101445	1.1785147446764344	1.1969066674655138	GDP2
15.05	1.1889825398677165	1.1797554522435771	1.1982513729293274	GDP2
15.1	1.1902771007223483	1.1809983259555874	1.1995979975053972	GDP2
15.15	1.1915736988534504	1.1822433610554468	1.2009465346738335	GDP2
15.2	1.1928723286172238	1.1834905527164592	1.202296977938562	GDP2
15.25	1.1941729843466025	1.184739896041219	1.203649320828247	GDP2
15.3	1.1954756603512378	1.185991386060563	1.2050035568973338	GDP2
15.35	1.196780350917432	1.1872450177325016	1.206359679727042	GDP2
15.4	1.1980870503081436	1.188500785941152	1.2077176829263736	GDP2
15.45	1.1993957527628976	1.189758685495658	1.2090775601331603	GDP2
15.5	1.2007064524978186	1.19101871112906	1.2104393050151228	GDP2
15.55	1.2020191437055454	1.1922808574972104	1.211802911270929	GDP2
15.6	1.2033338205552069	1.193545119177644	1.2131683726312785	GDP2
15.65	1.204650477192423	1.1948114906684137	1.2145356828599843	GDP2
15.7	1.205969107739218	1.1960799663869648	1.2159048357551012	GDP2
15.75	1.2072897062940537	1.1973505406689502	1.217275825150045	GDP2
15.8	1.2086122669317472	1.1986232077670522	1.2186486449147307	GDP2
15.85	1.2099367837034676	1.1998979618498107	1.2200232889567262	GDP2
15.9	1.2112632506366996	1.2011747970003666	1.2213997512224342	GDP2
15.95	1.212591661735226	1.2024537072153025	1.2227780256982494	GDP2
16.0	1.213922010979088	1.203734686403348	1.2241581064117986	GDP2
16.05	1.215254292324565	1.2050177283841754	1.2255399874331152	GDP2
16.1	1.2165884997041494	1.2063028268871212	1.2269236628759066	GDP2
16.15	1.2179246270265223	1.2075899755499162	1.228309126898761	GDP2
16.2	1.219262668176537	1.2088791679173818	1.2296963737064317	GDP2
16.25	1.2206026170151736	1.2101703974401528	1.2310853975511262	GDP2
16.3	1.2219444673795419	1.2114636574733284	1.2324761927337526	GDP2
16.35	1.2232882130828455	1.2127589412751918	1.2338687536052493	GDP2
16.4	1.224633847914369	1.2140562420058185	1.2352630745679245	GDP2
16.45	1.2259813656394378	1.2153555527257616	1.236659150076737	GDP2
16.5	1.2273307599994392	1.2166568663946513	1.238056974640686	GDP2
16.55	1.2286820247117594	1.2179601758698293	1.2394565428241775	GDP2
16.6	1.230035153469795	1.219265473904977	1.240857849248351	GDP2
16.65	1.2313901399429243	1.2205727531486747	1.2422608885925277	GDP2
16.7	1.2327469777764886	1.2218820061429876	1.2436656555955774	GDP2
16.75	1.2341056605917924	1.223193225322074	1.2450721450573472	GDP2
16.8	1.2354661819860615	1.224506403010703	1.246480351840088	GDP2
16.85	1.236828535532458	1.2258215314228036	1.2478902708699113	GDP2
16.9	1.238192714780049	1.2271386026600366	1.2493018971382273	GDP2
16.95	1.239558713253797	1.2284576087102848	1.2507152257032137	GDP2
17.0	1.2409265244545504	1.2297785414461677	1.2521302516913146	GDP2
17.05	1.2422961418590426	1.231101392623571	1.2535469702987128	GDP2
17.1	1.243667558919849	1.2324261538801113	1.254965376792858	GDP2
17.15	1.2450407690654246	1.2337528167336418	1.2563854665139427	GDP2
17.2	1.2464157657000632	1.2350813725807126	1.2578072348764688	GDP2
17.25	1.247792542203877	1.2364118126950598	1.259230677370749	GDP2
17.3	1.2491710919328378	1.2377441282260222	1.2606557895644912	GDP2
17.35	1.2505514082187341	1.2390783101970395	1.2620825671042954	GDP2
17.4	1.2519334843691605	1.2404143495040743	1.2635110057172816	GDP2
17.45	1.2533173136675377	1.2417522369140286	1.264941101212601	GDP2
17.5	1.2547028893730992	1.2430919630632151	1.2663728494830608	GDP2
17.55	1.2560902047208766	1.2444335184557578	1.2678062465066766	GDP2
17.6	1.257479252921719	1.2457768934620166	1.2692412883482875	GDP2
17.65	1.2588700271622626	1.2471220783170185	1.2706779711611271	GDP2
17.7	1.26026252060496	1.2484690631188349	1.2721162911884414	GDP2
17.75	1.2616567263880578	1.2498178378270441	1.2735562447650943	GDP2
17.8	1.2630526376256086	1.251168392261114	1.2749978283191599	GDP2
17.85	1.2644502474074644	1.252520716098798	1.2764410383735472	GDP2
17.9	1.265849548799292	1.2538747988745689	1.2778858715476074	GDP2
17.95	1.267250534842562	1.2552306299780278	1.2793323245587387	GDP2
18.0	1.2686531985545604	1.256588198652311	1.2807803942239948	GDP2
18.05	1.2700575329283859	1.2579474939924868	1.2822300774617152	GDP2
18.1	1.2714635309329652	1.2593085049440293	1.2836813712930883	GDP2
18.15	1.2728711855130588	1.2606712203011747	1.2851342728438058	GDP2
18.2	1.2742804895892457	1.2620356287054122	1.2865887793456225	GDP2
18.25	1.275691436057972	1.2634017186439017	1.2880448881379447	GDP2
18.3	1.2771040177915252	1.264769478447906	1.2895025966694438	GDP2
18.35	1.278518227638045	1.2661388962912745	1.2909619024995989	GDP2
18.4	1.2799340584215648	1.2675099601889088	1.2924228033002743	GDP2
18.45	1.281351502941977	1.2688826579952348	1.293885296857274	GDP2
18.5	1.2827705539750796	1.270256977402723	1.2953493810718761	GDP2
18.55	1.2841912042725825	1.271632905940376	1.2968150539623469	GDP2
18.6	1.2856134465621138	1.2730104309722783	1.2982823136654804	GDP2
18.65	1.287037273547222	1.2743895396961296	1.2997511584380523	GDP2
18.7	1.2884626779074229	1.2757702191418503	1.3012215866583108	GDP2
18.75	1.2898896522981775	1.2771524561701204	1.3026935968274296	GDP2
18.8	1.291318189350949	1.2785362374710612	1.304167187570923	GDP2
18.85	1.2927482816731835	1.2799215495628222	1.305642357640066	GDP2
18.9	1.2941799218483432	1.281308378790289	1.3071191059132616	GDP2
18.95	1.2956131024359407	1.2826967113237493	1.3085974313973774	GDP2
19.0	1.2970478159715182	1.2840865331576747	1.3100773332290945	GDP2
19.05	1.2984840549667147	1.285477830109435	1.3115588106761724	GDP2
19.1	1.2999218119092484	1.2868705878181277	1.3130418631386969	GDP2
19.15	1.3013610792629622	1.2882647917433983	1.3145264901503144	GDP2
19.2	1.3028018494678502	1.2896604271643444	1.316012691379408	GDP2
19.25	1.304244114940051	1.2910574791784033	1.317500466630228	GDP2
19.3	1.305687868071902	1.292455932700334	1.3189898158439881	GDP2
19.35	1.3071331012319514	1.293855772461216	1.32048073909991	GDP2
19.4	1.3085798067649863	1.2952569830075171	1.321973236616262	GDP2
19.45	1.3100279769920598	1.2966595487001953	1.3234673087512594	GDP2
19.5	1.311477604210525	1.2980634537138538	1.3249629560040144	GDP2
19.55	1.3129286806940361	1.2994686820359576	1.3264601790153665	GDP2
19.6	1.3143811986926262	1.3008752174661118	1.3279589785686805	GDP2
19.65	1.3158351504326822	1.302283043615397	1.3294593555905687	GDP2
19.7	1.3172905281170224	1.3036921439057558	1.3309613111515868	GDP2
19.75	1.3187473239248884	1.3051025015694397	1.3324648464668252	GDP2
19.8	1.3202055300120117	1.3065140996485793	1.333969962896473	GDP2
19.85	1.321665138510625	1.3079269209947266	1.335476661946263	GDP2
19.9	1.3231261415294975	1.3093409482685563	1.336984945267918	GDP2
19.95	1.3245885311539767	1.3107561639396044	1.3384948146594562	GDP2
20.0	1.3260522994460329	1.3121725502860633	1.3400062720654518	GDP2
20.05	1.3275174384442543	1.3135900893947259	1.3415193195772313	GDP2
20.1	1.3289839401639496	1.3150087631609115	1.3430339594329492	GDP2
20.15	1.3304517965971137	1.3164285532885691	1.3445501940176097	GDP2
20.2	1.331920999712521	1.3178494412904096	1.3460680258630293	GDP2
20.25	1.3333915414557422	1.319271408488143	1.3475874576476181	GDP2
20.3	1.3348634137491793	1.3206944360128197	1.3491084921962067	GDP2
20.35	1.3363366084921255	1.3221185048052444	1.3506311324796472	GDP2
20.4	1.3378111175607807	1.3235435956164778	1.3521553816144236	GDP2
20.45	1.3392869328083186	1.3249696890084968	1.3536812428621	GDP2
20.5	1.3407640460649164	1.3263967653548459	1.3552087196286917	GDP2
20.55	1.3422424491377878	1.3278248048415224	1.3567378154639727	GDP2
20.6	1.3437221338112688	1.3292537874678294	1.3582685340606087	GDP2
20.65	1.3452030918468065	1.3306836930474457	1.359800879253226	GDP2
20.7	1.3466853149830456	1.332114501209547	1.3613348550174054	GDP2
20.75	1.348168794935873	1.3335461914000308	1.3628704654685095	GDP2
20.8	1.3496535233984364	1.3349787428828885	1.364407714860425	GDP2
20.85	1.3511394920412256	1.3364121347416453	1.365946607584208	GDP2
20.9	1.3526266925120993	1.3378463458809502	1.3674871481666182	GDP2
20.95	1.3541151164363512	1.339281355028259	1.3690293412684904	GDP2
21.0	1.3556047554167505	1.340717140735644	1.370573191683065	GDP2
21.05	1.3570956010335922	1.342153681381711	1.3721187043341663	GDP2
21.1	1.3585876457286286	1.3435909557902739	1.3736658854280948	GDP2
21.15	1.360080886343179	1.3450289457535112	1.3752147470173555	GDP2
21.2	1.3615753210865025	1.3464676340263149	1.3767653029322806	GDP2
21.25	1.3630709481603445	1.3479070033904748	1.3783175669614443	GDP2
21.3	1.3645677657584934	1.3493470366602323	1.3798715528451422	GDP2
21.35	1.3660657720667675	1.350787716688113	1.3814272742694986	GDP2
21.4	1.3675649652630493	1.3522290263708512	1.3829847448605488	GDP2
21.45	1.3690653435172446	1.3536709486552365	1.3845439781782831	GDP2
21.5	1.3705669049913125	1.355113466544022	1.386104987710726	GDP2
21.55	1.372069647839252	1.356556563101817	1.3876677868680047	GDP2
21.6	1.3735735702071088	1.3580002214609292	1.3892323889764207	GDP2
21.65	1.3750786702329767	1.35944442482727	1.3907988072725714	GDP2
21.7	1.3765849460469897	1.3608891564861292	1.3923670548974485	GDP2
21.75	1.3780923957713425	1.362334399808008	1.3939371448906104	GDP2
21.8	1.3796010175202726	1.363780138254372	1.3955090901844032	GDP2
21.85	1.3811108094000677	1.3652263553833455	1.3970829035981611	GDP2
21.9	1.3826217695090768	1.366673034855381	1.3986585978325432	GDP2
21.95	1.3841338959376899	1.3681201604388633	1.4002361854638836	GDP2
22.0	1.385647186768368	1.3695677160156103	1.4018156789386236	GDP2
22.05	1.3871616400756261	1.3710156855863496	1.403397090567813	GDP2
22.1	1.3886772539260364	1.372464053276097	1.4049804325216926	GDP2
22.15	1.390194026378235	1.3739128033394123	1.4065657168243848	GDP2
22.2	1.3917119554829347	1.375361920165602	1.4081529553486694	GDP2
22.25	1.3932310392829008	1.3768113882838016	1.409742159810819	GDP2
22.3	1.3947512758129728	1.378261192367963	1.4113333417656417	GDP2
22.35	1.39627266310007	1.3797113172417055	1.4129265126015296	GDP2
22.4	1.3977951991631803	1.3811617478830582	1.4145216835356993	GDP2
22.45	1.3993188820133704	1.382612469429088	1.416118865609548	GDP2
22.5	1.4008437096537938	1.3840634671803644	1.4177180696841003	GDP2
22.55	1.402369680079681	1.385514726605324	1.419319306435653	GDP2
22.6	1.4038967912783562	1.3869662333444586	1.4209225863515427	GDP2
22.65	1.4054250412292224	1.3884179732143869	1.422527919726008	GDP2
22.7	1.4069544279037995	1.3898699322117367	1.4241353166563016	GDP2
22.75	1.4084849492656761	1.3913220965169235	1.4257447870388773	GDP2
22.8	1.4100166032705708	1.3927744524977128	1.4273563405657732	GDP2
22.85	1.4115493878662841	1.394226986712634	1.4289699867211554	GDP2
22.9	1.4130833009927384	1.3956796859142708	1.4305857347780349	GDP2
22.95	1.414618340581963	1.3971325370523255	1.4322035937951445	GDP2
23.0	1.4161545045581	1.3985855272765242	1.4338235726139845	GDP2
23.05	1.417691790837426	1.4000386439393666	1.4354456798560686	GDP2
23.1	1.419230197328333	1.4014918745986678	1.4370699239203313	GDP2
23.15	1.4207697219313389	1.4029452070199688	1.4386963129806996	GDP2
23.2	1.422310362539106	1.4043986291786914	1.4403248549838963	GDP2
23.25	1.4238521170364216	1.4058521292621975	1.4419555576473555	GDP2
23.3	1.4253949833002317	1.4073056956715972	1.4435884284573708	GDP2
23.35	1.4269389591996133	1.4087593170234047	1.445223474667436	GDP2
23.4	1.428484042595814	1.4102129821510225	1.4468607032967038	GDP2
23.45	1.430030231342229	1.4116666801060187	1.4485001211287014	GDP2
23.5	1.4315775232844141	1.4131204001592137	1.4501417347101904	GDP2
23.55	1.4331259162601004	1.4145741318016634	1.4517855503501944	GDP2
23.6	1.4346754080991981	1.4160278647453441	1.4534315741192365	GDP2
23.65	1.4362259966237787	1.4174815889237575	1.4550798118487562	GDP2
23.7	1.43777767964811	1.4189352944923268	1.4567302691306492	GDP2
23.75	1.4393304549786523	1.4203889718285994	1.458382951317064	GDP2
23.8	1.4408843204140642	1.4218426115323157	1.46003786352028	GDP2
23.85	1.4424392737451939	1.4232962044252997	1.461695010612842	GDP2
23.9	1.4439953127551142	1.4247497415511583	1.4633543972277652	GDP2
23.95	1.445552435219102	1.4262032141748584	1.4650160277590059	GDP2
24.0	1.4471106389046517	1.4276566137821127	1.466679906361985	GDP2
24.05	1.448669921571504	1.4291099320786558	1.4683460369543522	GDP2
24.1	1.4502302809716114	1.4305631609893152	1.470014423216856	GDP2
24.15	1.4517917148491837	1.432016292656971	1.471685068594355	GDP2
24.2	1.4533542209406742	1.4334693194413777	1.4733579762970028	GDP2
24.25	1.4549177969747775	1.4349222339178336	1.4750331493015376	GDP2
24.3	1.456482440672466	1.4363750288757147	1.476710590352727	GDP2
24.35	1.4580481497469746	1.437827697316906	1.4783903019649445	GDP2
24.4	1.459614921903813	1.439280232454081	1.4800722864238214	GDP2
24.45	1.4611827548407772	1.440732627708885	1.4817565457880972	GDP2
24.5	1.4627516462479484	1.4421848767099814	1.4834430818915032	GDP2
24.55	1.4643215938077148	1.4436369732910352	1.4851318963448188	GDP2
24.6	1.4658925951947526	1.4450889114885421	1.4868229905379713	GDP2
24.65	1.4674646480760682	1.4465406855395875	1.4885163656422977	GDP2
24.7	1.4690377501109924	1.4479922898795146	1.4902120226128361	GDP2
24.75	1.4706118989511632	1.4494437191394876	1.491909962190749	GDP2
24.8	1.4721870922405844	1.450894968144012	1.493610184905821	GDP2
24.85	1.4737633276155826	1.4523460319083246	1.4953126910790102	GDP2
24.9	1.4753406027048488	1.4537969056357554	1.4970174808250898	GDP2
24.95	1.4769189151294397	1.4552475847149895	1.4987245540553649	GDP2
25.0	1.4784982625027823	1.456698064717326	1.5004339104804416	GDP2
25.05	1.480078642430669	1.4581483413937857	1.5021455496130438	GDP2
25.1	1.4816600525113064	1.459598410672271	1.503859470770878	GDP2
25.15	1.483242490335284	1.461048268654592	1.505575673079588	GDP2
25.2	1.484825953485591	1.4624979116135277	1.507294155475692	GDP2
25.25	1.4864104395376532	1.4639473359897794	1.5090149167096134	GDP2
25.3	1.4879959460593046	1.4653965383889398	1.5107379553486895	GDP2
25.35	1.4895824706108247	1.4668455155784115	1.5124632697802485	GDP2
25.4	1.4911700107449293	1.4682942644843275	1.5141908582146986	GDP2
25.45	1.4927585640067935	1.4697427821884106	1.5159207186886527	GDP2
25.5	1.494348127934065	1.4711910659248493	1.5176528490680188	GDP2
25.55	1.4959387000568434	1.4726391130771705	1.5193872470511667	GDP2
25.6	1.4975302778977366	1.4740869211750534	1.521123910172059	GDP2
25.65	1.4991228589718264	1.475534487891211	1.5228628358034022	GDP2
25.7	1.5007164407867126	1.4769818110382074	1.5246040211598009	GDP2
25.75	1.5023110208424995	1.4784288885653374	1.5263474633008867	GDP2
25.8	1.5039065966318315	1.4798757185554436	1.5280931591344964	GDP2
25.85	1.5055031656398699	1.4813222992218087	1.5298411054197678	GDP2
25.9	1.5071007253443378	1.48276862890502	1.5315912987702671	GDP2
25.95	1.508699273215512	1.4842147060698723	1.5333437356571034	GDP2
26.0	1.5102988067162297	1.4856605293022724	1.5350984124120177	GDP2
26.05	1.511899323301915	1.4871060973061674	1.5368553252304193	GDP2
26.1	1.5135008204205853	1.488551408900517	1.5386144701744797	GDP2
26.15	1.515103295512855	1.4899964630162574	1.5403758431761028	GDP2
26.2	1.5167067460119543	1.4914412586933308	1.5421394400399362	GDP2
26.25	1.518311169343731	1.492885795077694	1.543905256446333	GDP2
26.3	1.5199165629266789	1.4943300714184253	1.545673287954289	GDP2
26.35	1.5215229241719377	1.4957740870648102	1.547443530004315	GDP2
26.4	1.5231302504833055	1.497217841463478	1.5492159779213281	GDP2
26.45	1.5247385392572577	1.4986613341555997	1.5509906269174516	GDP2
26.5	1.5263477878829468	1.500104564774078	1.5527674720948283	GDP2
26.55	1.5279579937422205	1.501547533040835	1.5545465084483439	GDP2
26.6	1.5295691542096517	1.5029902387640623	1.556327730868364	GDP2
26.65	1.5311812666525189	1.50443268183561	1.5581111341433722	GDP2
26.7	1.5327943284308383	1.5058748622283347	1.5598967129626182	GDP2
26.75	1.5344083368973713	1.5073167799935274	1.561684461918688	GDP2
26.8	1.5360232893976498	1.508758435258393	1.5634743755100589	GDP2
26.85	1.5376391832699627	1.5101998282235645	1.56526644814356	GDP2
26.9	1.539256015845405	1.511640959160648	1.5670606741368673	GDP2
26.95	1.540873784447843	1.5130818284098406	1.5688570477208692	GDP2
27.0	1.5424924863939782	1.5145224363775727	1.5706555630420393	GDP2
27.05	1.5441121189933336	1.5159627835342249	1.5724562141647598	GDP2
27.1	1.545732679548262	1.5174028704118512	1.5742589950735602	GDP2
27.15	1.5473541653539793	1.5188426976019895	1.5760638996753609	GDP2
27.2	1.5489765736985626	1.5202822657534871	1.5778709218016236	GDP2
27.25	1.5505999018629666	1.52172157557041	1.579680055210506	GDP2
27.3	1.5522241471210496	1.5231606278099532	1.5814912935889078	GDP2
27.35	1.5538493067395764	1.5245994232804292	1.5833046305545209	GDP2
27.4	1.5554753779782255	1.5260379628393093	1.5851200596578177	GDP2
27.45	1.5571023580896202	1.5274762473912964	1.586937574383979	GDP2
27.5	1.5587302443193412	1.5289142778864244	1.5887571681548032	GDP2
27.55	1.5603590339059212	1.530352055318256	1.5905788343305354	GDP2
27.6	1.5619887240808852	1.5317895807220776	1.5924025662116954	GDP2
27.65	1.5636193120687496	1.5332268551731683	1.5942283570408053	GDP2
27.7	1.5652507950870407	1.5346638797851073	1.5960562000041336	GDP2
27.75	1.5668831703463177	1.5361006557081032	1.5978860882333494	GDP2
27.8	1.5685164350501697	1.537537184127408	1.5997180148071468	GDP2
27.85	1.570150586395253	1.538973466261748	1.6015519727528336	GDP2
27.9	1.5717856215712858	1.5404095033618008	1.6033879550478878	GDP2
27.95	1.5734215377610843	1.5418452967087075	1.605225954621423	GDP2
28.0	1.5750583321405531	1.5432808476126567	1.6070659643556775	GDP2
28.05	1.5766960018787364	1.5447161574114674	1.6089079770874304	GDP2
28.1	1.5783345441377845	1.546151227469255	1.610751985609354	GDP2
28.15	1.5799739560730253	1.5475860591750987	1.6125979826713808	GDP2
28.2	1.5816142348329396	1.549020653941769	1.6144459609819959	GDP2
28.25	1.5832553775591893	1.5504550132044959	1.6162959132095	GDP2
28.3	1.5848973813866483	1.551889138419764	1.618147831983238	GDP2
28.35	1.5865402434433855	1.5533230310641548	1.6200017098947683	GDP2
28.4	1.5881839608507162	1.5547566926332033	1.621857539499046	GDP2
28.45	1.5898285307232103	1.5561901246403353	1.6237153133155335	GDP2
28.5	1.5914739501686832	1.5576233286157757	1.6255750238292703	GDP2
28.55	1.5931202162882463	1.5590563061055707	1.627436663491945	GDP2
28.6	1.594767326176313	1.5604890586705453	1.6293002247228916	GDP2
28.65	1.596415276920606	1.561921587885392	1.6311656999100954	GDP2
28.7	1.5980640656021787	1.563353895337729	1.6330330814111333	GDP2
28.75	1.5997136892954462	1.5647859826272041	1.6349023615541196	GDP2
28.8	1.601364145068184	1.5662178513646376	1.63677353263857	GDP2
28.85	1.6030154299815582	1.5676495031711883	1.6386465869362867	GDP2
28.9	1.6046675410901334	1.5690809396775485	1.6405215166921925	GDP2
28.95	1.6063204754419023	1.570512162523176	1.6423983141251357	GDP2
29.0	1.6079742300782893	1.571943173355538	1.6442769714286851	GDP2
29.05	1.6096288020341907	1.5733739738293953	1.646157480771854	GDP2
29.1	1.6112841883379556	1.5748045656060925	1.648039834299877	GDP2
29.15	1.6129403860114484	1.5762349503529274	1.6499240241348632	GDP2
29.2	1.614597392070035	1.5776651297424626	1.6518100423765232	GDP2
29.25	1.616255203522618	1.579095105451934	1.653697881102799	GDP2
29.3	1.6179138173716376	1.5805248791626547	1.6555875323704976	GDP2
29.35	1.6195732306131208	1.5819544525594198	1.657478988215917	GDP2
29.4	1.6212334402366588	1.5833838273299827	1.6593722406554277	GDP2
29.45	1.622894443225472	1.584813005164507	1.6612672816860434	GDP2
29.5	1.624556236556385	1.5862419877550775	1.6631641032859672	GDP2
29.55	1.6262188171998808	1.5876707767951885	1.6650626974151226	GDP2
29.6	1.6278821821200953	1.589099373979297	1.6669630560156528	GDP2
29.65	1.629546328274857	1.590527781002368	1.6688651710124323	GDP2
29.7	1.6312112526156848	1.591955999559436	1.6707690343135209	GDP2
29.75	1.6328769520878275	1.593384031345215	1.6726746378106292	GDP2
29.8	1.6345434236302763	1.5948118780536817	1.6745819733795402	GDP2
29.85	1.636210664175776	1.5962395413777168	1.676491032880555	GDP2
29.9	1.6378786706508557	1.5976670230087329	1.678401808158875	GDP2
29.95	1.639547439975848	1.5990943246363434	1.6803142910450062	GDP2
30.0	1.6412169690649066	1.6005214479480196	1.682228473355132	GDP2
