# Supplementary material for: Global warming may increase the burden of obstructive sleep apnea
Source: Nat Commun. 2025 Jun 16;16:5100. doi: 10.1038/s41467-025-60218-1 (PMC12170837; doi:10.1038/s41467-025-60218-1)
Supplement: Supplementary file 4 — Source Data [file 41467_2025_60218_MOESM4_ESM.zip › metadata/figure3/GDP3_curve.csv]

xvar	est	lb	hb	group
-17.0	0.7851848253045288	0.7385357735549348	0.8340320438373945	GDP3
-16.95	0.7857121551160595	0.7394441584467788	0.8341395988161092	GDP3
-16.9	0.7862385210454267	0.7403496178551024	0.8342487377764701	GDP3
-16.85	0.7867639175532348	0.7412521279003821	0.8343594680237529	GDP3
-16.8	0.7872883390965825	0.7421516647157415	0.8344717968461837	GDP3
-16.75	0.787811780129115	0.7430482044510877	0.8345857315113137	GDP3
-16.7	0.7883342351010658	0.7439417232774259	0.8347012792621918	GDP3
-16.65	0.7888556984593109	0.7448321973913888	0.8348184473133448	GDP3
-16.6	0.7893761646474102	0.7457196030199652	0.834937242846541	GDP3
-16.55	0.7898956281056628	0.7466039164254493	0.8350576730063518	GDP3
-16.5	0.7904140832711513	0.7474851139106119	0.8351797448954759	GDP3
-16.45	0.7909315245777904	0.7483631718241055	0.8353034655698419	GDP3
-16.4	0.7914479464563784	0.74923806656611	0.835428842033474	GDP3
-16.35	0.7919633433346429	0.7501097745942217	0.8355558812330961	GDP3
-16.3	0.7924777096372915	0.7509782724296011	0.8356845900525023	GDP3
-16.25	0.7929910397860629	0.7518435366633898	0.8358149753066464	GDP3
-16.2	0.7935033281997703	0.7527055439633878	0.8359470437354697	GDP3
-16.15	0.7940145692943579	0.7535642710810253	0.8360808019974454	GDP3
-16.1	0.7945247574829448	0.7544196948586128	0.8362162566628351	GDP3
-16.05	0.7950338871758778	0.7552717922368942	0.8363534142066494	GDP3
-16.0	0.7955419527807813	0.7561205402629038	0.8364922810013088	GDP3
-15.95	0.7960489487026043	0.7569659160981358	0.8366328633089791	GDP3
-15.9	0.7965548693436751	0.7578078970270374	0.8367751672736041	GDP3
-15.85	0.7970597091037465	0.7586464604658284	0.8369191989125933	GDP3
-15.8	0.7975634623800489	0.7594815839716594	0.8370649641081871	GDP3
-15.75	0.7980661235673424	0.7603132452521177	0.8372124685984652	GDP3
-15.7	0.7985676870579628	0.7611414221750741	0.8373617179680186	GDP3
-15.65	0.7990681472418759	0.7619660927789013	0.8375127176382542	GDP3
-15.6	0.7995674985067276	0.7627872352830498	0.8376654728573366	GDP3
-15.55	0.8000657352378933	0.7636048280989937	0.8378199886897663	GDP3
-15.5	0.8005628518185319	0.7644188498415531	0.8379762700055737	GDP3
-15.45	0.8010588426296341	0.7652292793406035	0.8381343214691409	GDP3
-15.4	0.801553702050076	0.7660360956531659	0.8382941475276324	GDP3
-15.35	0.8020474244566673	0.7668392780758833	0.8384557523990408	GDP3
-15.3	0.802540004224208	0.7676388061578977	0.8386191400598412	GDP3
-15.25	0.8030314357255353	0.768434659714114	0.8387843142322478	GDP3
-15.2	0.8035217133315775	0.7692268188388638	0.8389512783710791	GDP3
-15.15	0.8040108314114074	0.7700152639199686	0.8391200356502293	GDP3
-15.1	0.8044987859017989	0.7707999786309385	0.8392905890140536	GDP3
-15.05	0.8049855801916057	0.7715809610369344	0.839462941494295	GDP3
-15.0	0.8054712198930842	0.7723582135427436	0.8396370961506907	GDP3
-14.95	0.8059557106373626	0.773131738691409	0.8398130560020814	GDP3
-14.9	0.8064390580740058	0.773901539167532	0.8399908240219099	GDP3
-14.85	0.8069212678709308	0.7746676178014128	0.8401704031335591	GDP3
-14.8	0.8074023457143131	0.7754299775733582	0.840351796205525	GDP3
-14.75	0.8078822973085019	0.7761886216181662	0.840535006046405	GDP3
-14.7	0.8083611283759322	0.7769435532297961	0.8407200353997064	GDP3
-14.65	0.8088388446570344	0.7776947758662156	0.840906886938482	GDP3
-14.6	0.8093154519101529	0.7784422931544345	0.8410955632597718	GDP3
-14.55	0.8097909559114531	0.7791861088957158	0.8412860668788713	GDP3
-14.5	0.8102653624548419	0.7799262270709849	0.8414784002234101	GDP3
-14.45	0.8107386773518783	0.780662651846413	0.8416725656272415	GDP3
-14.4	0.811210906431686	0.781395387579191	0.8418685653241551	GDP3
-14.35	0.8116820555408767	0.7821244388234952	0.8420664014413961	GDP3
-14.3	0.812152130543455	0.7828498103366301	0.8422660759930044	GDP3
-14.25	0.8126211373207458	0.783571507085359	0.8424675908729703	GDP3
-14.2	0.8130890817713006	0.7842895342524202	0.8426709478482016	GDP3
-14.15	0.8135559698108222	0.7850038972432187	0.8428761485513228	GDP3
-14.1	0.8140218073720785	0.7857146016926998	0.8430831944732868	GDP3
-14.05	0.8144866004048195	0.7864216534723913	0.8432920869558225	GDP3
-14.0	0.8149503548757	0.7871250586976258	0.8435028271837022	GDP3
-13.95	0.8154130767681929	0.7878248237349124	0.8437154161768589	GDP3
-13.9	0.8158747720825125	0.7885209552094865	0.8439298547823361	GDP3
-13.85	0.8163354468355328	0.7892134600129947	0.8441461436660826	GDP3
-13.8	0.8167951070607066	0.7899023453113417	0.8443642833046141	GDP3
-13.75	0.817253758807987	0.7905876185526648	0.8445842739765237	GDP3
-13.7	0.8177114081437498	0.7912692874754416	0.8448061157538767	GDP3
-13.65	0.8181680611507121	0.7919473601167183	0.8450298084934745	GDP3
-13.6	0.8186237239278558	0.7926218448204487	0.8452553518280241	GDP3
-13.55	0.8190784025903498	0.7932927502459244	0.8454827451571927	GDP3
-13.5	0.8195321032694741	0.793960085376305	0.8457119876385963	GDP3
-13.45	0.8199848321125393	0.7946238595272013	0.8459430781787071	GDP3
-13.4	0.8204365952828137	0.7952840823553361	0.8461760154236986	GDP3
-13.35	0.8208873989594463	0.795940763867237	0.846410797750263	GDP3
-13.3	0.8213372493373935	0.7965939144279581	0.8466474232563884	GDP3
-13.25	0.8217861526273386	0.7972435447698177	0.846885889752137	GDP3
-13.2	0.8222341150556242	0.7978896660011222	0.8471261947504256	GDP3
-13.15	0.822681142864172	0.7985322896148664	0.8473683354578375	GDP3
-13.1	0.8231272423104156	0.7991714274973865	0.8476123087654795	GDP3
-13.05	0.8235724196672211	0.7998070919369484	0.847858111239909	GDP3
-13.0	0.8240166812228173	0.8004392956322484	0.8481057391141509	GDP3
-12.95	0.8244600332807265	0.801068051700797	0.8483551882788235	GDP3
-12.9	0.8249024821596865	0.80169337368718	0.848606454273401	GDP3
-12.85	0.825344034193584	0.8023152755711532	0.8488595322776376	GDP3
-12.8	0.825784695731384	0.8029337717755576	0.8491144171031675	GDP3
-12.75	0.8262244731370552	0.8035488771740334	0.8493711031853243	GDP3
-12.7	0.8266633727895039	0.8041606070984942	0.8496295845751781	GDP3
-12.65	0.8271014010825055	0.8047689773463483	0.84988985493185	GDP3
-12.6	0.8275385644246311	0.805374004187434	0.8501519075150993	GDP3
-12.55	0.8279748692391843	0.8059757043706419	0.8504157351782285	GDP3
-12.5	0.8284103219641278	0.8065740951302042	0.8506813303613288	GDP3
-12.45	0.8288449290520215	0.8071691941916173	0.850948685084888	GDP3
-12.4	0.8292786969699506	0.8077610197771682	0.8512177909437952	GDP3
-12.35	0.829711632199462	0.8083495906110512	0.8514886391017602	GDP3
-12.3	0.8301437412364967	0.8089349259240355	0.851761220286188	GDP3
-12.25	0.8305750305913262	0.8095170454576658	0.8520355247835113	GDP3
-12.2	0.8310055067884853	0.8100959694679593	0.8523115424350336	GDP3
-12.15	0.8314351763667066	0.8106717187285949	0.8525892626332876	GDP3
-12.1	0.8318640458788609	0.8112443145335485	0.8528686743189393	GDP3
-12.05	0.832292121891887	0.8118137786991638	0.8531497659782631	GDP3
-12.0	0.8327194109867349	0.8123801335656371	0.8534325256412074	GDP3
-11.95	0.8331459197582985	0.8129434019978861	0.8537169408800709	GDP3
-11.9	0.8335716548153539	0.8135036073857946	0.8540029988088123	GDP3
-11.85	0.8339966227805009	0.8140607736438087	0.8542906860830074	GDP3
-11.8	0.834420830290097	0.8146149252098676	0.8545799889004687	GDP3
-11.75	0.8348442839942007	0.8151660870436547	0.8548708930025557	GDP3
-11.7	0.8352669905565085	0.8157142846241643	0.8551633836761621	GDP3
-11.65	0.8356889566542959	0.8162595439465554	0.8554574457564257	GDP3
-11.6	0.8361101889783568	0.816801891518307	0.8557530636301349	GDP3
-11.55	0.8365306942329476	0.817341354354639	0.8560502212398695	GDP3
-11.5	0.8369504791357264	0.8178779599732263	0.8563489020888518	GDP3
-11.45	0.8373695504176938	0.8184117363881772	0.856649089246543	GDP3
-11.4	0.8377879148231397	0.8189427121032911	0.8569507653549459	GDP3
-11.35	0.8382055791095825	0.8194709161045869	0.8572539126356538	GDP3
-11.3	0.8386225500477134	0.8199963778521202	0.8575585128976051	GDP3
-11.25	0.8390388344213419	0.8205191272710852	0.8578645475455583	GDP3
-11.2	0.8394544390273394	0.8210391947422099	0.8581719975892713	GDP3
-11.15	0.8398693706755819	0.8215566110914672	0.8584808436533731	GDP3
-11.1	0.840283636188901	0.8220714075791069	0.8587910659879109	GDP3
-11.05	0.8406972424030235	0.8225836158880254	0.8591026444795661	GDP3
-11.0	0.8411101961665215	0.8230932681114966	0.8594155586635063	GDP3
-10.95	0.8415225043407596	0.8236003967402794	0.8597297877358653	GDP3
-10.9	0.8419341737998415	0.8241050346491331	0.8600453105668199	GDP3
-10.85	0.8423452114305546	0.8246072150827518	0.8603621057142452	GDP3
-10.8	0.8427556241323256	0.8251069716411652	0.8606801514379081	GDP3
-10.75	0.8431654188171619	0.8256043382646107	0.8609994257141861	GDP3
-10.7	0.8435746024096072	0.8260993492179296	0.8613199062512791	GDP3
-10.65	0.8439831818466869	0.8265920390745041	0.8616415705048608	GDP3
-10.6	0.8443911640778586	0.8270824426997727	0.8619643956941705	GDP3
-10.55	0.8447985560649673	0.8275705952343716	0.862288358818477	GDP3
-10.5	0.8452053647821922	0.8280565320769132	0.8626134366739044	GDP3
-10.45	0.845611597216001	0.828540288866458	0.8629396058705651	GDP3
-10.4	0.8460172603650996	0.8290219014647142	0.8632668428499763	GDP3
-10.35	0.8464223612403892	0.8295014059379973	0.8635951239027087	GDP3
-10.3	0.846826906864916	0.8299788385389925	0.8639244251862372	GDP3
-10.25	0.8472309042738261	0.830454235688363	0.8642547227429547	GDP3
-10.2	0.8476343605143198	0.8309276339562275	0.8645859925183078	GDP3
-10.15	0.8480372826456066	0.831399070043573	0.8649182103790077	GDP3
-10.1	0.8484396777388595	0.8318685807636096	0.8652513521312971	GDP3
-10.05	0.848841552877174	0.8323362030231313	0.8655853935392153	GDP3
-10.0	0.8492429151555196	0.8328019738039097	0.8659203103428308	GDP3
-9.95	0.8496437716807002	0.8332659301441558	0.86625607827641	GDP3
-9.9	0.8500441295713105	0.8337281091200903	0.8665926730864798	GDP3
-9.85	0.8504439959576934	0.8341885478276567	0.8669300705497449	GDP3
-9.8	0.8508433779818964	0.8346472833644106	0.8672682464908342	GDP3
-9.75	0.8512422827976369	0.8351043528116201	0.8676071767998457	GDP3
-9.7	0.8516407175702517	0.8355597932166011	0.8679468374496415	GDP3
-9.65	0.8520386894766664	0.8360136415753338	0.8682872045128829	GDP3
-9.6	0.852436205705348	0.8364659348153667	0.8686282541787647	GDP3
-9.55	0.8528332734562712	0.8369167097790586	0.8689699627694241	GDP3
-9.5	0.8532298999408782	0.8373660032071633	0.8693123067560034	GDP3
-9.45	0.8536260923820356	0.8378138517227939	0.8696552627743379	GDP3
-9.4	0.8540218580140059	0.8382602918157879	0.8699988076402458	GDP3
-9.35	0.8544172040824025	0.8387053598274825	0.870342918364405	GDP3
-9.3	0.8548121378441558	0.8391490919359321	0.8706875721667976	GDP3
-9.25	0.8552066665674779	0.8395915241415783	0.8710327464907011	GDP3
-9.2	0.8556007975318248	0.8400326922533817	0.8713784190162125	GDP3
-9.15	0.8559945380278627	0.8404726318754445	0.8717245676733013	GDP3
-9.1	0.8563878953574335	0.840911378394113	0.8720711706543637	GDP3
-9.05	0.8567808768335189	0.8413489669655925	0.8724182064262862	GDP3
-9.0	0.8571734897802086	0.8417854325040655	0.872765653741991	GDP3
-8.95	0.8575657415326656	0.8422208096703282	0.8731134916514806	GDP3
-8.9	0.8579576394370949	0.8426551328609437	0.8734616995123569	GDP3
-8.85	0.8583491908507086	0.8430884361979251	0.8738102569998171	GDP3
-8.8	0.8587404031416993	0.8435207535189388	0.874159144116134	GDP3
-8.75	0.8591312836892022	0.8439521183680319	0.8745083411996082	GDP3
-8.7	0.8595218398832717	0.8443825639868879	0.8748578289330007	GDP3
-8.65	0.8599120791248435	0.8448121233066015	0.8752075883514443	GDP3
-8.6	0.8603020088257124	0.8452408289399698	0.8755576008498435	GDP3
-8.55	0.8606916364084971	0.8456687131742969	0.8759078481897614	GDP3
-8.5	0.8610809693066148	0.8460958079647113	0.8762583125057996	GDP3
-8.45	0.8614700149642532	0.8465221449279685	0.876608976311487	GDP3
-8.4	0.8618587808363409	0.8469477553367606	0.8769598225046784	GDP3
-8.35	0.8622472743885208	0.8473726701145048	0.8773108343724586	GDP3
-8.3	0.8626355030971249	0.847796919830596	0.8776619955955989	GDP3
-8.25	0.863023474449146	0.8482205346961379	0.8780132902525343	GDP3
-8.2	0.8634111959422147	0.8486435445601126	0.8783647028228957	GDP3
-8.15	0.8637986750845709	0.8490659789060004	0.8787162181906071	GDP3
-8.1	0.8641859193950431	0.8494878668488246	0.8790678216465536	GDP3
-8.05	0.8645729364030196	0.8499092371326118	0.8794194988908336	GDP3
-8.0	0.8649597336484299	0.8503301181282578	0.8797712360346148	GDP3
-7.95	0.8653463186817169	0.8507505378317861	0.8801230196015916	GDP3
-7.9	0.8657326990638181	0.8511705238629784	0.8804748365290834	GDP3
-7.85	0.8661188823661413	0.8515901034643758	0.8808266741687537	GDP3
-7.8	0.8665048761705427	0.8520093035006203	0.8811785202869967	GDP3
-7.75	0.8668906880693088	0.8524281504581472	0.8815303630649788	GDP3
-7.7	0.8672763256651318	0.8528466704451851	0.8818821910983637	GDP3
-7.65	0.8676617965710911	0.8532648891920793	0.8822339933967304	GDP3
-7.6	0.8680471084106364	0.8536828320518963	0.8825857593827018	GDP3
-7.55	0.8684322688175635	0.8541005240013213	0.8829374788907886	GDP3
-7.5	0.8688172854360006	0.8545179896418209	0.883289142165966	GDP3
-7.45	0.869202165920386	0.8549352532010582	0.883640739862004	GDP3
-7.4	0.8695869179354542	0.8553523385345508	0.8839922630395568	GDP3
-7.35	0.8699715491562169	0.8557692691275604	0.8843437031640194	GDP3
-7.3	0.8703560672679471	0.8561860680971972	0.8846950521031787	GDP3
-7.25	0.8707404799661622	0.8566027581947229	0.8850463021246556	GDP3
-7.2	0.8711247949566095	0.8570193618080568	0.8853974458931674	GDP3
-7.15	0.8715090199552502	0.8574359009644487	0.8857484764676014	GDP3
-7.1	0.8718931626882459	0.857852397333329	0.8860993872979327	GDP3
-7.05	0.8722772308919444	0.8582688722293121	0.8864501722219802	GDP3
-7.0	0.8726612323128662	0.8586853466153461	0.8868008254620264	GDP3
-6.95	0.8730451747076895	0.8591018411059965	0.8871513416212953	GDP3
-6.9	0.8734290658432405	0.8595183759708577	0.8875017156803161	GDP3
-6.85	0.8738129134964813	0.859934971138077	0.8878519429931726	GDP3
-6.8	0.8741967254544954	0.8603516461979877	0.8882020192836408	GDP3
-6.75	0.8745805095144812	0.8607684204068313	0.8885519406412465	GDP3
-6.7	0.8749642734837367	0.8611853126905762	0.8889017035172276	GDP3
-6.65	0.8753480251796534	0.8616023416488081	0.8892513047204246	GDP3
-6.6	0.8757317724297056	0.862019525558694	0.8896007414130984	GDP3
-6.55	0.8761155230714408	0.8624368823790108	0.8899500111066972	GDP3
-6.5	0.8764992849524699	0.862854429754225	0.8902991116575567	GDP3
-6.45	0.8768830659304656	0.8632721850186227	0.8906480412625657	GDP3
-6.4	0.8772668738731454	0.8636901652004824	0.8909967984547884	GDP3
-6.35	0.8776507166582732	0.8641083870262823	0.8913453820990566	GDP3
-6.3	0.8780346021736481	0.8645268669249303	0.891693791387528	GDP3
-6.25	0.8784185383170999	0.8649456210320293	0.8920420258352367	GDP3
-6.2	0.8788025329964827	0.8653646651941449	0.8923900852756187	GDP3
-6.15	0.8791865941296736	0.8657840149730981	0.8927379698560303	GDP3
-6.1	0.8795707296445634	0.8662036856502542	0.893085680033265	GDP3
-6.05	0.8799549474790545	0.8666236922308233	0.8934332165690673	GDP3
-6.0	0.8803392555810599	0.8670440494481532	0.8937805805256507	GDP3
-5.95	0.8807236619084966	0.8674647717680163	0.8941277732612292	GDP3
-5.9	0.881108174429286	0.8678858733928886	0.8944747964255538	GDP3
-5.85	0.8814928011213503	0.8683073682662104	0.8948216519554728	GDP3
-5.8	0.8818775499726123	0.8687292700766382	0.8951683420705074	GDP3
-5.75	0.8822624289809953	0.8691515922622676	0.8955148692684499	GDP3
-5.7	0.8826474461544196	0.8695743480148331	0.8958612363209907	GDP3
-5.65	0.8830326095108053	0.8699975502838888	0.8962074462693721	GDP3
-5.6	0.8834179270780721	0.8704212117809572	0.8965535024200723	GDP3
-5.55	0.8838034068941427	0.8708453449836403	0.896899408340525	GDP3
-5.5	0.8841890570069384	0.871269962139706	0.8972451678548752	GDP3
-5.45	0.8845748854743882	0.8716950752711371	0.8975907850397669	GDP3
-5.4	0.8849609003644296	0.87212069617814	0.8979362642201812	GDP3
-5.35	0.8853471097550076	0.8725468364431167	0.8982816099653026	GDP3
-5.3	0.8857335217340834	0.8729735074345985	0.8986268270844403	GDP3
-5.25	0.8861201443996362	0.8734007203111334	0.8989719206229848	GDP3
-5.2	0.8865069858596686	0.8738284860251359	0.8993168958584131	GDP3
-5.15	0.8868940542322126	0.8742568153266886	0.899661758296339	GDP3
-5.1	0.8872813576453319	0.8746857187672991	0.9000065136666163	GDP3
-5.05	0.8876689042371333	0.8751152067036156	0.9003511679194818	GDP3
-5.0	0.8880567021557693	0.875545289301093	0.9006957272217496	GDP3
-4.95	0.8884447595594465	0.875975976537605	0.9010401979530639	GDP3
-4.9	0.8888330846164335	0.8764072782070261	0.9013845867021849	GDP3
-4.85	0.8892216855050691	0.8768392039227436	0.9017289002633425	GDP3
-4.8	0.8896105704137718	0.8772717631211434	0.9020731456326287	GDP3
-4.75	0.8899997475410473	0.8777049650650277	0.9024173300044463	GDP3
-4.7	0.8903892250954993	0.8781388188469934	0.90276146076801	GDP3
-4.65	0.8907790112958401	0.878573333392765	0.9031055455038932	GDP3
-4.6	0.8911691143709007	0.8790085174644713	0.9034495919806322	GDP3
-4.55	0.8915595425596406	0.8794443796638753	0.9037936081513784	GDP3
-4.5	0.891950304111164	0.8798809284355581	0.9041376021506019	GDP3
-4.45	0.8923414072847256	0.880318172070051	0.9044815822908469	GDP3
-4.4	0.892732860349749	0.8807561187069222	0.9048255570595379	GDP3
-4.35	0.8931246715858374	0.8811947763378098	0.9051695351158345	GDP3
-4.3	0.8935168492827887	0.8816341528094185	0.90551352528754	GDP3
-4.25	0.8939094017406051	0.8820742558264544	0.9058575365680545	GDP3
-4.2	0.8943023372695159	0.8825150929545224	0.9062015781133835	GDP3
-4.15	0.8946956641899849	0.8829566716229772	0.9065456592391895	GDP3
-4.1	0.8950893908327312	0.8833989991277232	0.9068897894178989	GDP3
-4.05	0.8954835255387431	0.8838420826339721	0.9072339782758451	GDP3
-4.0	0.8958780766592954	0.8842859291789568	0.9075782355904777	GDP3
-3.95	0.8962730525559661	0.8847305456745962	0.9079225712875947	GDP3
-3.9	0.8966684616006563	0.8851759389101219	0.9082669954386434	GDP3
-3.85	0.8970643121756042	0.885622115554659	0.9086115182580524	GDP3
-3.8	0.897460612673409	0.8860690821597642	0.9089561501006124	GDP3
-3.75	0.8978573714970465	0.8865168451619209	0.9093009014589027	GDP3
-3.7	0.8982545970598883	0.8869654108850012	0.9096457829607609	GDP3
-3.65	0.898652297785725	0.8874147855426724	0.9099908053667929	GDP3
-3.6	0.8990504821087857	0.8878649752407818	0.9103359795679268	GDP3
-3.55	0.8994491584737584	0.888315985979687	0.9106813165830091	GDP3
-3.5	0.8998483353358114	0.8887678236565587	0.9110268275564387	GDP3
-3.45	0.9002480211606164	0.8892204940676403	0.9113725237558442	GDP3
-3.4	0.9006482244243724	0.8896740029104757	0.9117184165697944	GDP3
-3.35	0.9010489536138262	0.8901283557860946	0.9120645175055532	GDP3
-3.3	0.9014502172262971	0.8905835582011694	0.9124108381868705	GDP3
-3.25	0.9018520237697026	0.8910396155701367	0.9127573903518056	GDP3
-3.2	0.9022543817625795	0.8914965332172807	0.9131041858505905	GDP3
-3.15	0.9026572997341148	0.8919543163787903	0.913451236643527	GDP3
-3.1	0.9030607862241643	0.8924129702047809	0.9137985547989168	GDP3
-3.05	0.903464849783284	0.8928724997612844	0.9141461524910265	GDP3
-3.0	0.9038694989727548	0.8933329100322172	0.9144940419980843	GDP3
-2.95	0.9042747423646097	0.8937942059213051	0.9148422357003081	GDP3
-2.9	0.9046805885416609	0.8942563922539934	0.9151907460779634	GDP3
-2.85	0.9050870460975291	0.8947194737793227	0.9155395857094505	GDP3
-2.8	0.9054941236366714	0.8951834551717791	0.9158887672694269	GDP3
-2.75	0.9059018297744096	0.8956483410331174	0.9162383035269491	GDP3
-2.7	0.9063101731369617	0.8961141358941658	0.9165882073436443	GDP3
-2.65	0.9067191623614697	0.8965808442165991	0.9169384916719125	GDP3
-2.6	0.9071288060960317	0.8970484703946902	0.9172891695531504	GDP3
-2.55	0.9075391129997334	0.8975170187570471	0.9176402541159995	GDP3
-2.5	0.9079500917426762	0.8979864935683157	0.9179917585746177	GDP3
-2.45	0.9083617510060135	0.8984568990308748	0.9183436962269785	GDP3
-2.4	0.9087740994819814	0.8989282392865057	0.9186960804531835	GDP3
-2.35	0.9091871458739301	0.8994005184180384	0.9190489247138034	GDP3
-2.3	0.9096008988963602	0.8998737404509943	0.9194022425482357	GDP3
-2.25	0.9100153672749544	0.9003479093551959	0.9197560475730823	GDP3
-2.2	0.9104305597466135	0.9008230290463732	0.9201103534805438	GDP3
-2.15	0.9108464850594891	0.9012991033877477	0.9204651740368316	GDP3
-2.1	0.911263151973021	0.9017761361916081	0.9208205230805977	GDP3
-2.05	0.9116805692579731	0.9022541312208671	0.9211764145213808	GDP3
-2.0	0.9120987456964699	0.9027330921906115	0.9215328623380605	GDP3
-1.95	0.9125176900820291	0.90321302276964	0.9218898805773317	GDP3
-1.9	0.9129374112196054	0.9036939265819867	0.922247483352189	GDP3
-1.85	0.9133579179256246	0.9041758072084445	0.922605684840422	GDP3
-1.8	0.913779219028021	0.9046586681880695	0.9229644992831205	GDP3
-1.75	0.91420132336628	0.9051425130196867	0.9233239409831933	GDP3
-1.7	0.9146242397914718	0.9056273451633884	0.9236840243038877	GDP3
-1.65	0.9150479771662967	0.9061131680420216	0.9240447636673234	GDP3
-1.6	0.9154725443651217	0.9065999850426805	0.9244061735530308	GDP3
-1.55	0.9158979502740223	0.9070877995181883	0.9247682684964919	GDP3
-1.5	0.9163242037908235	0.9075766147885823	0.9251310630876903	GDP3
-1.45	0.916751313825141	0.9080664341425949	0.9254945719696585	GDP3
-1.4	0.9171792892984238	0.9085572608391369	0.9258588098370324	GDP3
-1.35	0.9176081391439967	0.9090490981087842	0.9262237914346039	GDP3
-1.3	0.9180378723071033	0.9095419491552584	0.9265895315558744	GDP3
-1.25	0.9184684977449494	0.9100358171569249	0.9269560450416062	GDP3
-1.2	0.9189000244267463	0.9105307052682806	0.9273233467783715	GDP3
-1.15	0.9193324613337563	0.9110266166214636	0.9276914516970974	GDP3
-1.1	0.9197658174593365	0.9115235543277546	0.9280603747716085	GDP3
-1.05	0.9202001018089846	0.9120215214790988	0.9284301310171593	GDP3
-1.0	0.9206353234003872	0.9125205211496314	0.9288007354889622	GDP3
-0.949999999999999	0.9210714912634602	0.913020556397217	0.929172203280705	GDP3
-0.899999999999999	0.9215086144404007	0.9135216302649987	0.9295445495230588	GDP3
-0.849999999999998	0.9219467019857343	0.9140237457829617	0.9299177893821774	GDP3
-0.800000000000001	0.9223857629663584	0.9145269059695144	0.9302919380581781	GDP3
-0.75	0.922825806461594	0.9150311138330846	0.9306670107836172	GDP3
-0.699999999999999	0.9232668415632344	0.9155363723737296	0.9310430228219365	GDP3
-0.649999999999999	0.9237088773755915	0.916042684584772	0.9314199894659106	GDP3
-0.599999999999998	0.9241519230155479	0.9165500534544512	0.9317979260360608	GDP3
-0.550000000000001	0.9245959876126058	0.9170584819675988	0.9321768478790552	GDP3
-0.5	0.9250410803089385	0.917567973107341	0.9325567703660907	GDP3
-0.449999999999999	0.92548721025944	0.9180785298568179	0.9329377088912452	GDP3
-0.399999999999999	0.925934386631776	0.9185901552009361	0.9333196788698096	GDP3
-0.349999999999998	0.9263826186064377	0.9191028521281521	0.9337026957365943	GDP3
-0.300000000000001	0.9268319153767921	0.9196166236322761	0.9340867749442046	GDP3
-0.25	0.9272822861491365	0.9201314727143182	0.9344719319612926	GDP3
-0.199999999999999	0.92773374014275	0.9206474023843585	0.9348581822707683	GDP3
-0.149999999999999	0.9281862865899477	0.9211644156634605	0.9352455413679902	GDP3
-0.0999999999999979	0.928639934736136	0.9216825155856153	0.9356340247589106	GDP3
-0.0500000000000007	0.9290946938398658	0.9222017051997305	0.9360236479581898	GDP3
0.0	0.9295505731728864	0.9227219875716492	0.9364144264872737	GDP3
0.0500000000000007	0.9300075820202045	0.9232433657862269	0.9368063758724258	GDP3
0.100000000000001	0.9304657296801361	0.9237658429494365	0.9371995116427217	GDP3
0.150000000000002	0.930925025464365	0.9242894221905308	0.9375938493280005	GDP3
0.199999999999999	0.9313854786980004	0.924814106664248	0.9379894044567628	GDP3
0.25	0.9318470987196311	0.9253398995530687	0.938386192554034	GDP3
0.300000000000001	0.932309894881387	0.9258668040695256	0.938784229139163	GDP3
0.350000000000001	0.9327738765489928	0.9263948234585655	0.939183529723582	GDP3
0.400000000000002	0.933239053101831	0.9269239609999684	0.9395841098085039	GDP3
0.449999999999999	0.9337054339329973	0.9274542200108244	0.9399859848825675	GDP3
0.5	0.9341730284493618	0.9279856038480719	0.9403891704194233	GDP3
0.550000000000001	0.9346418460716294	0.9285181159110989	0.940793681875264	GDP3
0.600000000000001	0.9351118962343983	0.9290517596444047	0.9411995346862811	GDP3
0.650000000000002	0.9355831883862218	0.9295865385403315	0.941606744266074	GDP3
0.699999999999999	0.9360557319896694	0.9301224561418651	0.9420153260029767	GDP3
0.75	0.9365295365213875	0.9306595160455047	0.9424252952573261	GDP3
0.800000000000001	0.937004611472163	0.9311977219042051	0.9428366673586563	GDP3
0.850000000000001	0.9374809663469863	0.9317370774303951	0.9432494576028223	GDP3
0.900000000000002	0.937958610665109	0.9322775863990728	0.9436636812490437	GDP3
0.949999999999999	0.9384375539601146	0.9328192526509793	0.9440793535168797	GDP3
1.0	0.9389178057799767	0.9333620800958522	0.94449648958312	GDP3
1.05	0.9393993756871251	0.9339060727157641	0.9449151045785944	GDP3
1.1	0.9398822732585111	0.9344512345685451	0.9453352135849058	GDP3
1.15	0.9403665080856718	0.9349975697912879	0.9457568316310732	GDP3
1.2	0.9408520897747931	0.9355450826039498	0.9461799736900918	GDP3
1.25	0.9413390279467811	0.9360937773130332	0.9466046546754046	GDP3
1.3	0.9418273322373235	0.9366436583153662	0.9470308894372876	GDP3
1.35	0.9423170122969563	0.9371947301019733	0.9474586927591399	GDP3
1.4	0.9428080777911357	0.9377469972620336	0.947888079353687	GDP3
1.45	0.9433005384002988	0.9383004644869435	0.9483190638590886	GDP3
1.5	0.9437944038199363	0.9388551365744695	0.9487516608349565	GDP3
1.55	0.9442896837606609	0.9394110184329982	0.9491858847582739	GDP3
1.6	0.9447863879482725	0.9399681150858794	0.9496217500192268	GDP3
1.65	0.9452845261238293	0.9405264316758721	0.9500592709169304	GDP3
1.7	0.9457841080437195	0.9410859734696851	0.950498461655076	GDP3
1.75	0.9462851434797256	0.9416467458626078	0.95093933633747	GDP3
1.8	0.9467876422191009	0.9422087543832458	0.9513819089634876	GDP3
1.85	0.9472916140646376	0.9427720046983421	0.9518261934234331	GDP3
1.9	0.947797068834735	0.9433365026176985	0.9522722034938104	GDP3
1.95	0.9483040163634765	0.9439022540991783	0.9527199528325023	GDP3
2.0	0.9488124665006973	0.9444692652538047	0.9531694549738681	GDP3
2.05	0.9493224291120601	0.9450375423509417	0.9536207233237586	GDP3
2.1	0.9498339140791221	0.9456070918235517	0.9540737711544469	GDP3
2.15	0.9503469312994152	0.9461779202735362	0.9545286115994924	GDP3
2.2	0.9508614906865144	0.9467500344771445	0.9549852576485277	GDP3
2.25	0.9513776021701131	0.9473234413904477	0.9554437221419919	GDP3
2.3	0.9518952756960993	0.9478981481548726	0.9559040177657943	GDP3
2.35	0.9524145212266256	0.9484741621027883	0.9563661570459401	GDP3
2.4	0.9529353487401896	0.9490514907631334	0.9568301523431101	GDP3
2.45	0.9534577682317045	0.9496301418670785	0.9572960158472068	GDP3
2.5	0.9539817897125775	0.9502101233537102	0.9577637595718868	GDP3
2.55	0.9545074232107852	0.9507914433757261	0.9582333953490778	GDP3
2.6	0.9550346787709508	0.9513741103051276	0.958704934823507	GDP3
2.65	0.9555635664544195	0.9519581327388933	0.9591783894472421	GDP3
2.7	0.9560940963393368	0.9525435195046209	0.9596537704742728	GDP3
2.75	0.9566262785207255	0.9531302796661146	0.9601310889551486	GDP3
2.8	0.9571601231105641	0.9537184225289045	0.9606103557316834	GDP3
2.85	0.9576956402378635	0.954307957645665	0.9610915814317644	GDP3
2.9	0.9582328400487486	0.9548988948215197	0.9615747764642779	GDP3
2.95	0.9587717327065345	0.9554912441192004	0.9620599510141798	GDP3
3.0	0.9593123283918081	0.9560850158640282	0.9625471150377518	GDP3
3.05	0.9598546373025043	0.9566802206486926	0.9630362782580578	GDP3
3.1	0.9603986696539906	0.9572768693377788	0.9635274501606509	GDP3
3.15	0.960944435679144	0.9578749730720201	0.9640206399895652	GDP3
3.2	0.9614919456284343	0.9584745432722179	0.9645158567436345	GDP3
3.25	0.9620412097700007	0.9590755916427931	0.9650131091731879	GDP3
3.3	0.9625922383897402	0.9596781301749029	0.9655124057771773	GDP3
3.35	0.9631450417913813	0.9602821711490763	0.9660137548007908	GDP3
3.4	0.9636996298320154	0.960887726776022	0.966517163665366	GDP3
3.45	0.9642560023824258	0.961494801734023	0.9670226273437204	GDP3
3.5	0.9648141496741444	0.9621033932511706	0.9675301289739328	GDP3
3.55	0.965374061533154	0.9627134982069272	0.9680396512339613	GDP3
3.6	0.9659357277708323	0.9633251134329968	0.9685511768229776	GDP3
3.65	0.9664991381838187	0.9639382357115532	0.969064688462827	GDP3
3.7	0.9670642825538817	0.9645528617734866	0.9695801688994864	GDP3
3.75	0.9676311506477937	0.9651689882966588	0.9700976009045075	GDP3
3.8	0.9681997322171992	0.9657866119041737	0.97061696727645	GDP3
3.85	0.9687700169984872	0.9664057291626656	0.9711382508423021	GDP3
3.9	0.9693419947126658	0.9670263365806001	0.9716614344588848	GDP3
3.95	0.9699156550652392	0.9676484306065978	0.972186501014242	GDP3
4.0	0.9704909877460794	0.9682720076277763	0.972713433429011	GDP3
4.05	0.9710679824293084	0.9688970639681154	0.9732422146577736	GDP3
4.1	0.9716466287731709	0.9695235958868414	0.9737728276903896	GDP3
4.15	0.9722269164199184	0.9701515995768427	0.9743052555533058	GDP3
4.2	0.9728088349956886	0.9707810711631032	0.9748394813108415	GDP3
4.25	0.9733923741103859	0.9714120067011691	0.9753754880664534	GDP3
4.3	0.9739775233575636	0.972044402175639	0.9759132589639683	GDP3
4.35	0.9745642723143119	0.9726782534986875	0.9764527771887951	GDP3
4.4	0.97515261054114	0.9733135565086145	0.976994025969109	GDP3
4.45	0.9757425275818602	0.9739503069684328	0.9775369885769974	GDP3
4.5	0.9763340129634811	0.9745885005644801	0.9780816483295911	GDP3
4.55	0.9769270561960927	0.9752281329050707	0.9786279885901494	GDP3
4.6	0.9775216467727539	0.975869199519179	0.9791759927691244	GDP3
4.65	0.97811777416939	0.9765116958551584	0.9797256443251865	GDP3
4.7	0.9787154278446779	0.9771556172794954	0.980276926766219	GDP3
4.75	0.9793145972399422	0.9778009590756034	0.9808298236502777	GDP3
4.8	0.979915271779051	0.9784477164426495	0.981384318586516	GDP3
4.85	0.9805174408683097	0.9790958844944233	0.9819403952360759	GDP3
4.9	0.9811210938963557	0.9797454582582411	0.9824980373129388	GDP3
4.95	0.9817262202340615	0.9803964326738923	0.9830572285847449	GDP3
5.0	0.9823328092344271	0.9810488025926194	0.9836179528735725	GDP3
5.05	0.9829408502324861	0.9817025627761461	0.9841801940566824	GDP3
5.1	0.9835503325452031	0.9823577078957392	0.9847439360672241	GDP3
5.15	0.9841612454713771	0.9830142325313123	0.9853091628948998	GDP3
5.2	0.9847735782915453	0.9836721311705694	0.985875858586598	GDP3
5.25	0.9853873202678886	0.9843313982081932	0.9864440072469859	GDP3
5.3	0.9860024606441354	0.9849920279450673	0.9870135930390601	GDP3
5.35	0.9866189886454714	0.9856540145875459	0.9875846001846648	GDP3
5.4	0.9872368934784449	0.986317352246759	0.9881570129649669	GDP3
5.45	0.9878561643308786	0.9869820349379609	0.988730815720898	GDP3
5.5	0.9884767903717774	0.9876480565799179	0.9893059928535547	GDP3
5.55	0.9890987607512445	0.98831541099434	0.9898825288245626	GDP3
5.6	0.9897220646003886	0.9889840919053439	0.9904604081564011	GDP3
5.65	0.9903466910312426	0.9896540929389672	0.9910396154326954	GDP3
5.7	0.9909726291366757	0.9903254076227131	0.9916201352984663	GDP3
5.75	0.9915998679903126	0.9909980293851389	0.9922019524603463	GDP3
5.8	0.9922283966464481	0.9916719515554797	0.9927850516867618	GDP3
5.85	0.9928582041399665	0.9923471673633147	0.9933694178080724	GDP3
5.9	0.9934892794862638	0.9930236699382688	0.9939550357166835	GDP3
5.95	0.9941216116811656	0.9937014523097489	0.994541890367119	GDP3
6.0	0.9947551897008501	0.9943805074067225	0.9951299667760608	GDP3
6.05	0.9953900025017725	0.9950608280575285	0.9957192500223547	GDP3
6.1	0.9960260390205881	0.9957424069897249	0.9963097252469866	GDP3
6.15	0.9966632881740807	0.9964252368299704	0.9969013776530189	GDP3
6.2	0.9973017388590842	0.9971093101039421	0.9974941925055041	GDP3
6.25	0.9979413799524149	0.9977946192362831	0.9980881551313621	GDP3
6.3	0.9985822003108017	0.998481156550591	0.9986832509192258	GDP3
6.35	0.9992241887708105	0.9991689142694251	0.9992794653192641	GDP3
6.4	0.9998673341487819	0.9998578845143602	0.9998767838429674	GDP3
6.45	1.000511625240758	1.000475192062912	1.0005480593060605	GDP3
6.5	1.001157050822432	1.001074675612494	1.0012394305643866	GDP3
6.55	1.0018035996490424	1.00167522018563	1.0019319901085342	GDP3
6.6	1.0024512604553761	1.0022768115364562	1.0026257296571925	GDP3
6.65	1.0031000219556314	1.002879435478965	1.0033206408287467	GDP3
6.7	1.0037498728434215	1.003483077886652	1.0040167151414903	GDP3
6.75	1.004400801791653	1.0040877246921271	1.0047139440138664	GDP3
6.8	1.0050527974525367	1.0046933618866836	1.0054123187647497	GDP3
6.85	1.0057058484574584	1.005299975519876	1.0061118306137256	GDP3
6.9	1.0063599434169679	1.0059075516990759	1.006812470681425	GDP3
6.95	1.007015070920716	1.0065160765889654	1.0075142299898512	GDP3
7.0	1.0076712195373911	1.007125536411074	1.008217099462752	GDP3
7.05	1.0083283778146646	1.007735917443239	1.0089210699259992	GDP3
7.1	1.0089865342791489	1.0083472060190908	1.0096261321079918	GDP3
7.15	1.0096456774363343	1.008959388527501	1.010332276640073	GDP3
7.2	1.010305795770555	1.0095724514120015	1.0110394940569936	GDP3
7.25	1.0109668777449197	1.0101863811702418	1.011747774797365	GDP3
7.3	1.011628911801298	1.010801164353353	1.0124571092041168	GDP3
7.35	1.0122918863602195	1.0114167875653508	1.013167487525008	GDP3
7.4	1.012955789820887	1.0120332374625347	1.0138788999131443	GDP3
7.45	1.0136206105611012	1.0126505007528281	1.0145913364274965	GDP3
7.5	1.0142863369372124	1.013268564195144	1.015304787033423	GDP3
7.55	1.0149529572841025	1.0138874145987273	1.0160192416032414	GDP3
7.6	1.0156204599151257	1.0145070388224835	1.0167346899168088	GDP3
7.65	1.0162888331220739	1.0151274237743122	1.0174511216620539	GDP3
7.7	1.016958065175142	1.0157485564104083	1.0181685264356095	GDP3
7.75	1.0176281443228832	1.0163704237345736	1.018886893743395	GDP3
7.8	1.018299058792191	1.01699301279751	1.0196062130012253	GDP3
7.85	1.0189707967882446	1.0176163106961258	1.0203264735354356	GDP3
7.9	1.0196433464944836	1.0182403045728075	1.0210476645835171	GDP3
7.95	1.0203166960725694	1.0188649816146942	1.021769775294736	GDP3
8.0	1.0209908336623703	1.0194903290529616	1.022492794730786	GDP3
8.05	1.021665747381911	1.0201163341621038	1.0232167118664737	GDP3
8.1	1.0223414253273577	1.0207429842591504	1.0239415155903164	GDP3
8.15	1.0230178555729923	1.021370266702987	1.0246671947052621	GDP3
8.2	1.0236950261711781	1.0219981688935733	1.0253937379293308	GDP3
8.25	1.0243729251523195	1.0226266782712143	1.0261211338962997	GDP3
8.3	1.0250515405248672	1.023255782315816	1.0268493711563884	GDP3
8.35	1.0257308602752964	1.023885468546119	1.0275784381769488	GDP3
8.4	1.0264108723680498	1.024515724518965	1.028308323343131	GDP3
8.45	1.0270915647455372	1.02514653782854	1.0290390149586017	GDP3
8.5	1.0277729253281307	1.0257778961056327	1.0297705012462435	GDP3
8.55	1.0284549420141256	1.0264097870168727	1.0305027703488177	GDP3
8.6	1.0291376026797283	1.0270421982639752	1.0312358103297061	GDP3
8.65	1.029820895179044	1.0276751175830041	1.0319696091735917	GDP3
8.7	1.0305048073440584	1.0283085327436174	1.032704154787161	GDP3
8.75	1.0311893269846175	1.0289424315483235	1.0334394349998253	GDP3
8.8	1.0318744418884285	1.0295768018317157	1.0341754375644192	GDP3
8.85	1.032560139821047	1.0302116314597651	1.0349121501578966	GDP3
8.9	1.0332464085258548	1.030846908329021	1.0356495603820561	GDP3
8.95	1.0339332357240474	1.031482620365956	1.0363876557642389	GDP3
9.0	1.03462060911466	1.0321187555261322	1.037126423758029	GDP3
9.05	1.0353085163745108	1.0327553017935478	1.0378658517439847	GDP3
9.1	1.0359969451582354	1.033392247179863	1.038605927030305	GDP3
9.15	1.0366858830982622	1.034029579723684	1.0393466368535802	GDP3
9.2	1.0373753178048113	1.034667287489847	1.0400879683794528	GDP3
9.25	1.038065236865898	1.035305358568683	1.040829908703357	GDP3
9.3	1.0387556278473293	1.035943781075319	1.0415724448511843	GDP3
9.35	1.0394464782926935	1.036582543148965	1.0423155637800177	GDP3
9.4	1.0401377757233834	1.0372216329521817	1.0430592523788	GDP3
9.45	1.0408295076385774	1.0378610386702192	1.0438034974690584	GDP3
9.5	1.0415216615152396	1.0385007485102944	1.0445482858055588	GDP3
9.55	1.0422142248081598	1.039140750700888	1.0452936040770333	GDP3
9.6	1.042907184949906	1.0397810334910949	1.046039438906856	GDP3
9.65	1.0436005293508857	1.0404215851499032	1.0467857768537245	GDP3
9.7	1.044294245399299	1.0410623939655235	1.04753260441234	GDP3
9.75	1.0449883204611952	1.041703448244734	1.0482799080141172	GDP3
9.8	1.0456827418804566	1.042344736312199	1.049027674027825	GDP3
9.85	1.0463774969788162	1.042986246509807	1.0497758887602793	GDP3
9.9	1.0470725730558685	1.0436279671960058	1.050524538457017	GDP3
9.95	1.0477679573890797	1.044269886745186	1.0512736093029758	GDP3
10.0	1.0484636372338172	1.0449119935469882	1.0520230874231258	GDP3
10.05	1.0491595998233385	1.0455542760056886	1.0527729588831825	GDP3
10.1	1.0498558323688327	1.0461967225395585	1.0535232096902325	GDP3
10.15	1.0505523220594282	1.0468393215802299	1.0542738257933837	GDP3
10.2	1.051249056062214	1.047482061572084	1.0550247930844738	GDP3
10.25	1.05194602152225	1.0481249309716212	1.0557760973986636	GDP3
10.3	1.0526432055625963	1.048767918246842	1.0565277245150977	GDP3
10.35	1.0533405952843409	1.0494110118766542	1.0572796601575938	GDP3
10.4	1.0540381777666143	1.0500542003502642	1.0580318899952268	GDP3
10.45	1.0547359400666103	1.0506974721665772	1.0587843996430035	GDP3
10.5	1.055433869219631	1.0513408158336044	1.0595371746624944	GDP3
10.55	1.0561319522390862	1.051984219867895	1.0602902005624517	GDP3
10.6	1.0568301761165297	1.0526276727939285	1.061043462799457	GDP3
10.65	1.0575285278217141	1.0532711631435479	1.0617969467785557	GDP3
10.7	1.058226994302574	1.0539146794553993	1.0625506378538567	GDP3
10.75	1.058925562485295	1.0545582102743707	1.063304521329169	GDP3
10.8	1.0596242192743366	1.055201744151013	1.0640585824586297	GDP3
10.85	1.0603229515524495	1.0558452696409868	1.064812806447302	GDP3
10.9	1.0610217461807179	1.0564887753045338	1.0655671784517942	GDP3
10.95	1.0617205899986188	1.05713224970592	1.0663216835808917	GDP3
11.0	1.0624194698240177	1.0577756814128998	1.0670763068961338	GDP3
11.05	1.063118372453226	1.05841905899616	1.067831033412443	GDP3
11.1	1.0638172846610474	1.059062371028829	1.0685858480987231	GDP3
11.15	1.0645161932008074	1.059705606085921	1.0693407358784448	GDP3
11.2	1.0652150848043715	1.0603487527438187	1.0700956816302796	GDP3
11.25	1.0659139461822527	1.0609917995797753	1.0708506701886675	GDP3
11.3	1.066612764023566	1.0616347351713837	1.0716056863444003	GDP3
11.35	1.0673115249961516	1.0622775480960869	1.0723607148452778	GDP3
11.4	1.0680102157465616	1.0629202269306557	1.0731157403966056	GDP3
11.45	1.0687088229001378	1.063562760250707	1.0738707476618805	GDP3
11.5	1.0694073330610532	1.0642051366302037	1.074625721263292	GDP3
11.55	1.0701057328123516	1.0648473446409445	1.0753806457823696	GDP3
11.6	1.0708040087159962	1.065489372852138	1.0761355057605373	GDP3
11.65	1.0715021473129311	1.066131209829829	1.076890285699698	GDP3
11.7	1.0722001351231234	1.0667728441365136	1.0776449700628308	GDP3
11.75	1.0728979586456069	1.06741426433059	1.0783995432745406	GDP3
11.8	1.0735956043585648	1.0680554589659241	1.0791539897216635	GDP3
11.85	1.074293058719342	1.0686964165913944	1.0799082937538318	GDP3
11.9	1.0749903081645393	1.0693371257503779	1.0806624396840583	GDP3
11.95	1.0756873391100312	1.0699775749803253	1.0814164117892964	GDP3
12.0	1.0763841379510628	1.0706177528123124	1.0821701943110296	GDP3
12.05	1.0770806910622819	1.0712576477705504	1.082923771455827	GDP3
12.1	1.0777769847977947	1.0718972483719469	1.0836771273959471	GDP3
12.15	1.0784730054912457	1.072536543125672	1.084430246269872	GDP3
12.2	1.079168739455865	1.0731755205326905	1.0851831121829063	GDP3
12.25	1.079864172984537	1.073814169085332	1.085935709207737	GDP3
12.3	1.0805592923498455	1.074452477266829	1.086688021385007	GDP3
12.35	1.081254083804174	1.0750904335509057	1.0874400327238898	GDP3
12.4	1.0819485335797343	1.0757280264013145	1.088191727202654	GDP3
12.45	1.0826426278886434	1.0763652442714091	1.0889430887692468	GDP3
12.5	1.083336352923005	1.0770020756037282	1.089694101341831	GDP3
12.55	1.0840296948549615	1.0776385088295384	1.0904447488094156	GDP3
12.6	1.0847226398367595	1.0782745323684073	1.0911950150323666	GDP3
12.65	1.0854151740008413	1.0789101346278052	1.0919448838430175	GDP3
12.7	1.0861072834598928	1.0795453040026288	1.0926943390462411	GDP3
12.75	1.0867989543069234	1.0801800288748304	1.093443364419998	GDP3
12.8	1.087490172615348	1.0808142976129516	1.0941919437159286	GDP3
12.85	1.0881809244390501	1.0814480985717267	1.0949400606599378	GDP3
12.9	1.0888711958124506	1.0820814200916355	1.0956876989527584	GDP3
12.95	1.0895609727505917	1.0827142504985057	1.0964348422705332	GDP3
13.0	1.0902502412492368	1.0833465781031053	1.0971814742653752	GDP3
13.05	1.0909389872848865	1.0839783912006709	1.0979275785659957	GDP3
13.1	1.0916271968149336	1.0846096780705488	1.0986731387782362	GDP3
13.15	1.0923148557776745	1.0852404269757292	1.0994181384856831	GDP3
13.2	1.0930019500924326	1.0858706261624669	1.100162561250227	GDP3
13.25	1.0936884656596222	1.0865002638598373	1.100906390612697	GDP3
13.3	1.0943743883608419	1.0871293282793282	1.1016496100933844	GDP3
13.35	1.0950597040589338	1.0877578076144307	1.1023922031926991	GDP3
13.4	1.0957443985981083	1.0883856900402031	1.103134153391705	GDP3
13.45	1.0964284578039796	1.0890129637128703	1.103875444152769	GDP3
13.5	1.0971118674837004	1.0896396167693982	1.104616058920117	GDP3
13.55	1.0977946134260008	1.090265637327068	1.1053559811204603	GDP3
13.6	1.0984766814013127	1.0908910134830712	1.1060951941636006	GDP3
13.65	1.0991580571618542	1.0915157333140815	1.1068336814430066	GDP3
13.7	1.0998387264417	1.0921397848758383	1.1075714263364589	GDP3
13.75	1.1005186749568843	1.0927631562027094	1.1083084122066402	GDP3
13.8	1.1011978884054887	1.0933858353072963	1.1090446224017654	GDP3
13.85	1.1018763524677337	1.0940078101799824	1.109780040256184	GDP3
13.9	1.1025540528060906	1.0946290687885174	1.1105146490910098	GDP3
13.95	1.1032309750653415	1.0952495990775997	1.1112484322147704	GDP3
14.0	1.1039071048727012	1.095869388968425	1.111981372923973	GDP3
14.05	1.1045824278378948	1.0964884263582835	1.1127134545038146	GDP3
14.1	1.1052569295532741	1.0971066991201084	1.1134446602287686	GDP3
14.15	1.1059305955939	1.0977241951020358	1.1141749733632242	GDP3
14.2	1.106603411517634	1.098340902126989	1.1149043771621736	GDP3
14.25	1.1072753628652563	1.0989568079922325	1.115632854871803	GDP3
14.3	1.1079464351605761	1.0995719004689113	1.1163603897301997	GDP3
14.35	1.1086166139104754	1.1001861673016402	1.1170869649679673	GDP3
14.4	1.1092858846050855	1.10079959620803	1.117812563808919	GDP3
14.45	1.109954232717839	1.1014121748782464	1.1185371694707253	GDP3
14.5	1.1106216437055803	1.102023890974565	1.1192607651655901	GDP3
14.55	1.1112881030086905	1.1026347321309093	1.1199833341009278	GDP3
14.6	1.1119535960511795	1.1032446859523886	1.120704859480055	GDP3
14.65	1.112618108240779	1.103853740014851	1.121425324502847	GDP3
14.7	1.1132816249690702	1.104461881864409	1.1221447123664814	GDP3
14.75	1.1139441316115957	1.1050690990169598	1.122863006266073	GDP3
14.8	1.1146056135279403	1.1056753789577263	1.123580189395423	GDP3
14.85	1.1152660560618528	1.1062807091407993	1.1242962449477116	GDP3
14.9	1.1159254445413773	1.1068850769886043	1.1250111561162133	GDP3
14.95	1.1165837642789351	1.107488469891481	1.125724906095006	GDP3
15.0	1.1172410005714468	1.108090875207149	1.1264374780797195	GDP3
15.05	1.117897138700443	1.1086922802602373	1.12714885526825	GDP3
15.1	1.1185521639321956	1.1092926723417758	1.1278590208615045	GDP3
15.15	1.1192060615178039	1.109892038708706	1.1285679580641361	GDP3
15.2	1.1198588166933212	1.1104903665833625	1.129275650085311	GDP3
15.25	1.12051041467987	1.1110876431529768	1.1299820801394636	GDP3
15.3	1.1211608406837787	1.1116838555691453	1.130687231447041	GDP3
15.35	1.1218100798966586	1.1122789909473156	1.1313910872353097	GDP3
15.4	1.122458117495554	1.1128730363662693	1.1320936307390832	GDP3
15.45	1.1231049386430516	1.1134659788675731	1.1327948452015688	GDP3
15.5	1.1237505284873968	1.1140578054550607	1.1334947138750995	GDP3
15.55	1.1243948721626258	1.1146485030942677	1.1341932200219904	GDP3
15.6	1.1250379547886582	1.115238058711899	1.1348903469152907	GDP3
15.65	1.1256797614714644	1.1158264591952853	1.1355860778396354	GDP3
15.7	1.126320277303139	1.1164136913917937	1.1362803960920713	GDP3
15.75	1.1269594873620643	1.1169997421082807	1.1369732849828509	GDP3
15.8	1.1275973767130067	1.117584598110532	1.1376647278363032	GDP3
15.85	1.1282339304072746	1.1181682461226514	1.1383547079916738	GDP3
15.9	1.1288691334827958	1.1187506728264998	1.1390432088039648	GDP3
15.95	1.1295029709642859	1.1193318648610973	1.139730213644812	GDP3
16.0	1.130135427863367	1.1199118088220241	1.140415705903344	GDP3
16.05	1.1307664891786768	1.1204904912608107	1.1410996689870907	GDP3
16.1	1.1313961398960106	1.1210678986843372	1.141782086322812	GDP3
16.15	1.132024364988465	1.1216440175542135	1.142462941357457	GDP3
16.2	1.1326511494165417	1.12221883428613	1.1431422175590382	GDP3
16.25	1.1332764781282936	1.1227923352492513	1.1438198984175416	GDP3
16.3	1.1339003360594488	1.1233645067655718	1.1444959674458621	GDP3
16.35	1.1345227081335534	1.123935335109253	1.1451704081807415	GDP3
16.4	1.1351435792620974	1.124504806505971	1.1458432041836941	GDP3
16.45	1.135762934344657	1.1250729071322663	1.1465143390419656	GDP3
16.5	1.1363807582690042	1.1256396231148482	1.1471837963694798	GDP3
16.55	1.1369970359112773	1.1262049405299435	1.1478515598078463	GDP3
16.6	1.1376117521360913	1.126768845402593	1.148517613027292	GDP3
16.65	1.1382248917966835	1.1273313237059364	1.149181939727685	GDP3
16.7	1.1388364397350528	1.1278923613605558	1.1498445236395187	GDP3
16.75	1.1394463807820991	1.128451944233724	1.1505053485249253	GDP3
16.8	1.1400546997577456	1.1290100581386917	1.1511643981786897	GDP3
16.85	1.140661381471105	1.1295666888339764	1.1518216564292818	GDP3
16.9	1.1412664107205914	1.1301218220225853	1.152477107139907	GDP3
16.95	1.1418697722940996	1.130675443351316	1.1531307342095292	GDP3
17.0	1.1424714509690934	1.1312275384099786	1.1537825215739452	GDP3
17.05	1.1430714315127917	1.1317780927306116	1.1544324532068797	GDP3
17.1	1.143669698682299	1.132327091786744	1.1550805131210076	GDP3
17.15	1.1442662372247407	1.132874520992595	1.155726685369101	GDP3
17.2	1.144861031877419	1.133420365702287	1.1563709540451037	GDP3
17.25	1.1454540673679445	1.1339646112090354	1.1570133032852328	GDP3
17.3	1.1460453284143999	1.1345072427443545	1.1576537172691466	GDP3
17.35	1.1466347997254673	1.135048245477231	1.158292180221014	GDP3
17.4	1.147222466000585	1.1355876045133053	1.1589286764107152	GDP3
17.45	1.1478083119301028	1.136125304894012	1.1595631901549683	GDP3
17.5	1.1483923221954087	1.136661331595751	1.1601957058184853	GDP3
17.55	1.1489744814691027	1.1371956695290373	1.160826207815186	GDP3
17.6	1.1495547744151202	1.1377283035376324	1.1614546806093424	GDP3
17.65	1.1501331856889139	1.138259218397642	1.1620811087168041	GDP3
17.7	1.150709699937569	1.1387883988166858	1.1627054767061995	GDP3
17.75	1.15128430179999	1.1393158294329528	1.1633277692001536	GDP3
17.8	1.1518569759070216	1.1398414948143336	1.1639479708765055	GDP3
17.85	1.1524277068816229	1.1403653794575017	1.1645660664695838	GDP3
17.9	1.152996479339018	1.1408874677869862	1.1651820407714224	GDP3
17.95	1.153563277886837	1.1414077441542332	1.1657958786330391	GDP3
18.0	1.1541280871252881	1.1419261928366942	1.166407564965703	GDP3
18.05	1.1546908916472922	1.1424427980368643	1.1670170847422185	GDP3
18.1	1.15525167603867	1.142957543881307	1.1676244229982218	GDP3
18.15	1.1558104248782723	1.1434704144197434	1.1682295648334844	GDP3
18.2	1.1563671227381331	1.1439813936239989	1.16883249541322	GDP3
18.25	1.1569217541836547	1.1444904653870969	1.1694331999694128	GDP3
18.3	1.1574743037737494	1.144997613522216	1.1700316638021424	GDP3
18.35	1.1580247560609984	1.1455028217617178	1.1706278722809562	GDP3
18.4	1.1585730955918083	1.146006073756129	1.1712218108461818	GDP3
18.45	1.159119306906584	1.146507353073125	1.171813465010313	GDP3
18.5	1.1596633745398863	1.1470066431965076	1.172402820359384	GDP3
18.55	1.1602052830205862	1.147503927525185	1.172989862554347	GDP3
18.6	1.1607450168720297	1.1479991893721135	1.173574577332436	GDP3
18.65	1.161282560612201	1.148492411963271	1.1741569505086056	GDP3
18.7	1.1618178987538998	1.1489835784365758	1.1747369679769177	GDP3
18.75	1.1623510158048744	1.1494726718408637	1.1753146157119467	GDP3
18.8	1.162881896268018	1.1499596751348136	1.1758898797702262	GDP3
18.85	1.1634105246415305	1.150444571185847	1.1764627462916515	GDP3
18.9	1.1639368854190502	1.1509273427690847	1.1770332015009253	GDP3
18.95	1.164460963089867	1.1514079725662452	1.1776012317090208	GDP3
19.0	1.1649827421390653	1.1518864431645786	1.1781668233145994	GDP3
19.05	1.1655022070476957	1.1523627370557394	1.1787299628054926	GDP3
19.1	1.1660193422929273	1.1528368366347286	1.179290636760146	GDP3
19.15	1.1665341323482588	1.1533087241987547	1.1798488318490883	GDP3
19.2	1.1670465616836525	1.1537783819461773	1.1804045348364154	GDP3
19.25	1.1675566147656944	1.1542457919753564	1.180957732581258	GDP3
19.3	1.1680642760578206	1.1547109362835621	1.1815084120392403	GDP3
19.35	1.1685695300204328	1.155173796765887	1.1820565602640136	GDP3
19.4	1.1690723611110847	1.1556343552140953	1.1826021644086697	GDP3
19.45	1.1695727537846745	1.1560925933155286	1.1831452117272958	GDP3
19.5	1.1700706924936093	1.1565484926520047	1.1836856895764125	GDP3
19.55	1.170566161687966	1.157002034698702	1.1842235854164862	GDP3
19.6	1.171059145815672	1.157453200823037	1.1847588868134271	GDP3
19.65	1.1715496293226924	1.1579019722835713	1.1852915814400353	GDP3
19.7	1.1720375966531908	1.1583483302288942	1.1858216570775424	GDP3
19.75	1.1725230322497124	1.158792255696557	1.186349101617037	GDP3
19.8	1.1730059205533725	1.1592337296119142	1.1868739030610103	GDP3
19.85	1.1734862460039994	1.159672732787096	1.1873960495247633	GDP3
19.9	1.1739639930403662	1.1601092459198905	1.1879155292379475	GDP3
19.95	1.1744391461003056	1.1605432495926682	1.1884323305459692	GDP3
20.0	1.1749116896209513	1.1609747242713222	1.188946441911492	GDP3
20.05	1.1753816080388801	1.161403650304197	1.1894578519158776	GDP3
20.1	1.1758488857902936	1.1618300079210555	1.1899665492606275	GDP3
20.15	1.1763135073112223	1.1622537772320112	1.1904725227688107	GDP3
20.2	1.1767754570376827	1.1626749382265258	1.1909757613864909	GDP3
20.25	1.1772347194058874	1.1630934707723943	1.1914762541841535	GDP3
20.3	1.1776912788523974	1.1635093546147248	1.1919739903580866	GDP3
20.35	1.1781451198143205	1.163922569374988	1.192468959231764	GDP3
20.4	1.1785962267295038	1.164333094549999	1.1929611502572361	GDP3
20.45	1.1790445840367085	1.1647409095110328	1.1934505530164494	GDP3
20.5	1.1794901761758012	1.1651459935028414	1.1939371572226065	GDP3
20.55	1.1799329875879327	1.1655483256427632	1.1944209527214842	GDP3
20.6	1.1803730027157289	1.165947884919858	1.1949019294927061	GDP3
20.65	1.180810206003476	1.1663446501940045	1.1953800776510335	GDP3
20.7	1.1812445818973296	1.1667386001950846	1.1958553874476	GDP3
20.75	1.181676114845459	1.167129713522175	1.196327849271148	GDP3
20.8	1.1821047892982919	1.1675179686427586	1.1967974536492323	GDP3
20.85	1.1825305897086527	1.1679033438919593	1.1972641912493593	GDP3
20.9	1.1829535005319887	1.1682858174718382	1.1977280528801761	GDP3
20.95	1.1833735062265427	1.1686653674506904	1.1981890294925142	GDP3
21.0	1.183790591253569	1.1690419717623883	1.1986471121805402	GDP3
21.05	1.1842047400774798	1.1694156082057685	1.1991022921827243	GDP3
21.1	1.1846159371660956	1.169786254444051	1.1995545608828997	GDP3
21.15	1.1850241669907935	1.1701538880042976	1.2000039098112132	GDP3
21.2	1.1854294140267252	1.170518486276896	1.200450330645032	GDP3
21.25	1.185831662753015	1.170880026515123	1.2008938152098458	GDP3
21.3	1.1862308976529383	1.1712384858347196	1.2013343554801295	GDP3
21.35	1.186627103214128	1.1715938412135136	1.2017719435801044	GDP3
21.4	1.187020263928768	1.1719460694911508	1.2022065717844963	GDP3
21.45	1.1874103642938079	1.1722951473687548	1.2026382325192546	GDP3
21.5	1.1877973888111386	1.1726410514087806	1.2030669183621823	GDP3
21.55	1.1881813219877893	1.1729837580348244	1.2034926220435462	GDP3
21.6	1.188562148336169	1.173323243531508	1.2039153364465993	GDP3
21.65	1.1889398523742014	1.1736594840444692	1.204335054608098	GDP3
21.7	1.1893144186256006	1.1739924555803543	1.204751769718695	GDP3
21.75	1.189685831619994	1.1743221340068908	1.2051654751233192	GDP3
21.8	1.1900540758932072	1.1746484950530542	1.2055761643214835	GDP3
21.85	1.1904191359873824	1.1749715143092616	1.2059838309675293	GDP3
21.9	1.190780996453612	1.175291167229685	1.2063884688734061	GDP3
21.95	1.1911396466471897	1.1756074333320592	1.2067900774077585	GDP3
22.0	1.1914950908125412	1.1759203050803755	1.2071886727994272	GDP3
22.05	1.1918473360905444	1.176229777458558	1.2075842745571412	GDP3
22.1	1.1921963896445162	1.1765358454653683	1.2079769022215594	GDP3
22.15	1.1925422586600323	1.1768385041178508	1.2083665753615136	GDP3
22.2	1.1928849503447982	1.1771377484547558	1.2087533135701998	GDP3
22.25	1.1932244719284708	1.1774335735400494	1.2091371364613792	GDP3
22.3	1.193560830662499	1.17772597446643	1.209518063665459	GDP3
22.35	1.193894033819961	1.1780149463588905	1.2098961148256184	GDP3
22.4	1.1942240886954205	1.1783004843783147	1.2102713095938666	GDP3
22.45	1.1945510026047392	1.1785825837251005	1.2106436676270897	GDP3
22.5	1.1948747828849633	1.1788612396428155	1.2110132085830325	GDP3
22.55	1.1951954368941111	1.1791364474218762	1.2113799521163235	GDP3
22.6	1.1955129720110809	1.1794082024032282	1.2117439178743943	GDP3
22.65	1.1958273956354284	1.179676499982096	1.2121051254934812	GDP3
22.7	1.196138715187271	1.1799413356116983	1.2124635945945148	GDP3
22.75	1.1964469381070926	1.1802027048069987	1.212819344779065	GDP3
22.8	1.19675207185561	1.1804606031484781	1.2131723956252316	GDP3
22.85	1.1970541239136274	1.1807150262858805	1.2135227666835922	GDP3
22.9	1.1973531017818526	1.1809659699419897	1.213870477473048	GDP3
22.95	1.1976490129807842	1.181213429916412	1.2142155474767973	GDP3
23.0	1.1979418650505251	1.18145740208933	1.2145579961381954	GDP3
23.05	1.1982316655506715	1.1816978824252509	1.2148978428566908	GDP3
23.1	1.1985184220601273	1.1819348669767844	1.2152351069837672	GDP3
23.15	1.198802142176977	1.1821683518883512	1.2155698078188868	GDP3
23.2	1.1990828335183206	1.1823983333999055	1.215901964605444	GDP3
23.25	1.1993605037201616	1.1826248078506447	1.2162315965267732	GDP3
23.3	1.1996351604372046	1.1828477716826458	1.2165587227021577	GDP3
23.35	1.1999068113427722	1.1830672214445472	1.216883362182888	GDP3
23.4	1.2001754641285958	1.1832831537951163	1.2172055339483232	GDP3
23.45	1.200441126504736	1.1834955655068387	1.2175252569020454	GDP3
23.5	1.200703806199388	1.1837044534694532	1.2178425498679852	GDP3
23.55	1.20096351095875	1.1839098146934133	1.2181574315866588	GDP3
23.6	1.2012202485469052	1.1841116463133456	1.2184699207114238	GDP3
23.65	1.2014740267456427	1.184309945591413	1.218780035804789	GDP3
23.7	1.201724853354356	1.1845047099206676	1.219087795334779	GDP3
23.75	1.2019727361898598	1.184695936828277	1.2193932176713715	GDP3
23.8	1.2022176830862805	1.18488362397879	1.219696321082989	GDP3
23.85	1.2024597018949101	1.185067769177217	1.2199971237330722	GDP3
23.9	1.202698800484065	1.1852483703721206	1.2202956436766992	GDP3
23.95	1.202934986738941	1.1854254256586387	1.2205918988573254	GDP3
24.0	1.2031682685614793	1.1855989332813488	1.220885907103522	GDP3
24.05	1.203398653870249	1.1857688916371458	1.221177686125891	GDP3
24.1	1.2036261506002721	1.185935299277976	1.221467253513996	GDP3
24.15	1.203850766702936	1.1860981549135432	1.2217546267334134	GDP3
24.2	1.2040725101458012	1.1862574574138223	1.2220398231228606	GDP3
24.25	1.2042913889125169	1.1864132058116323	1.2223228598914064	GDP3
24.3	1.2045074110026732	1.186565399304948	1.2226037541158	GDP3
24.35	1.204720584431649	1.1867140372592684	1.222882522737907	GDP3
24.4	1.2049309172304958	1.1868591192097813	1.2231591825621935	GDP3
24.45	1.2051384174458126	1.1870006448634545	1.2234337502533534	GDP3
24.5	1.2053430931395877	1.1871386141010725	1.2237062423340432	GDP3
24.55	1.205544952389098	1.1872730269790732	1.2239766751827088	GDP3
24.6	1.2057440032867677	1.1874038837313992	1.2242450650315158	GDP3
24.65	1.2059402539400212	1.187531184771107	1.2245114279643892	GDP3
24.7	1.2061337124711882	1.1876549306919888	1.2247757799151873	GDP3
24.75	1.2063243870173392	1.1877751222700066	1.2250381366659389	GDP3
24.8	1.206512285730192	1.1878917604646504	1.225298513845266	GDP3
24.85	1.2066974167759477	1.188004846420148	1.2255569269268418	GDP3
24.9	1.2068797883352085	1.188114381466632	1.225813391227997	GDP3
24.95	1.2070594086027944	1.1882203671211111	1.2260679219084656	GDP3
25.0	1.2072362857876828	1.1883228050883874	1.2263205339692158	GDP3
25.05	1.2074104281128335	1.188421697261837	1.226571242251362	GDP3
25.1	1.2075818438150807	1.188517045724072	1.2268200614352789	GDP3
25.15	1.2077505411450122	1.1886088527474956	1.2270670060397602	GDP3
25.2	1.2079165283668465	1.1886971207947745	1.2273120904212904	GDP3
25.25	1.208079813758311	1.1887818525191212	1.227555328773505	GDP3
25.3	1.208240405610501	1.1888630507645717	1.2277967351266297	GDP3
25.35	1.2083983122277973	1.188940718566061	1.2280363233471963	GDP3
25.4	1.2085535419277005	1.1890148591494196	1.2282741071377066	GDP3
25.45	1.2087061030407356	1.189085475931304	1.2285101000365373	GDP3
25.5	1.2088560039103453	1.189152572518938	1.2287443154178619	GDP3
25.55	1.2090032528927317	1.1892161527098402	1.2289767664917328	GDP3
25.6	1.209147858356767	1.1892762204913632	1.2292074663042507	GDP3
25.65	1.209289828683872	1.1893327800401923	1.2294364277378076	GDP3
25.7	1.2094291722678852	1.189385835721715	1.2296636635114977	GDP3
25.75	1.2095658975149681	1.1894353920893093	1.229889186181556	GDP3
25.8	1.209700012843471	1.189481453883517	1.2301130081419527	GDP3
25.85	1.209831526683804	1.1895240260311382	1.230335141625025	GDP3
25.9	1.2099604474783607	1.1895631136442315	1.2305555987022538	GDP3
25.95	1.2100867836813733	1.189598722019027	1.230774391285103	GDP3
26.0	1.210210543758796	1.1896308566347304	1.2309915311259374	GDP3
26.05	1.2103317361882182	1.18965952315231	1.2312070298190636	GDP3
26.1	1.2104503694587239	1.189684727413112	1.231420898801799	GDP3
26.15	1.210566452070784	1.1897064754374502	1.2316331493556647	GDP3
26.2	1.210679992536164	1.1897247734231433	1.2318437926076322	GDP3
26.25	1.2107909993777823	1.1897396277439196	1.2320528395314587	GDP3
26.3	1.2108994811296308	1.1897510449477773	1.2322603009490738	GDP3
26.35	1.211005446336621	1.1897590317553222	1.2324661875320477	GDP3
26.4	1.2111089035545193	1.1897635950579513	1.2326705098031276	GDP3
26.45	1.2112098613498237	1.1897647419160642	1.2328732781378127	GDP3
26.5	1.2113083282996215	1.1897624795571535	1.2330745027660284	GDP3
26.55	1.2114043129915337	1.1897568153739042	1.2332741937738023	GDP3
26.6	1.2114978240235694	1.1897477569221424	1.2334723611050644	GDP3
26.65	1.211588870004027	1.1897353119188638	1.233669014563409	GDP3
26.7	1.2116774595513997	1.189719488240086	1.2338641638139833	GDP3
26.75	1.2117636012942512	1.1897002939187706	1.23405781838538	GDP3
26.8	1.2118473038711155	1.1896777371426206	1.2342499876715705	GDP3
26.85	1.2119285759303908	1.1896518262518938	1.2344406809338835	GDP3
26.9	1.21200742613024	1.189622569737152	1.2346299073030385	GDP3
26.95	1.212083863138491	1.1895899762370112	1.2348176757811624	GDP3
27.0	1.212157895632511	1.1895540545358094	1.235003995243883	GDP3
27.05	1.2122295322991077	1.1895148135613125	1.235188874442441	GDP3
27.1	1.212298781834454	1.189472262382352	1.235372322005782	GDP3
27.15	1.2123656529439515	1.1894264102064467	1.2355543464427363	GDP3
27.2	1.2124301543421412	1.1893772663774569	1.2357349561441726	GDP3
27.25	1.2124922947526064	1.1893248403731354	1.2359141593851801	GDP3
27.3	1.2125520829078642	1.1892691418027412	1.236091964327255	GDP3
27.35	1.212609527549273	1.1892101804046253	1.2362683790205344	GDP3
27.4	1.2126646374269123	1.189147966043762	1.236443411405983	GDP3
27.45	1.212717421299516	1.1890825087093517	1.2366170693176233	GDP3
27.5	1.2127678879343387	1.189013818512372	1.236789360484761	GDP3
27.55	1.2128160461070692	1.188941905683116	1.2369602925342296	GDP3
27.6	1.212861904601755	1.1888667805687831	1.2371298729925866	GDP3
27.65	1.2129054722106565	1.18878845363102	1.2372981092883564	GDP3
27.7	1.2129467577342055	1.1887069354435047	1.2374650087542638	GDP3
27.75	1.2129857699808504	1.1886222366895154	1.237630578629428	GDP3
27.8	1.2130225177670098	1.1885343681595018	1.2377948260615625	GDP3
27.85	1.2130570099169422	1.188443340748727	1.2379577581092116	GDP3
27.9	1.2130892552626726	1.1883491654548097	1.2381193817438976	GDP3
27.95	1.2131192626438836	1.1882518533753952	1.2382797038523117	GDP3
28.0	1.2131470409078131	1.1881514157057695	1.2384387312384697	GDP3
28.05	1.213172598909199	1.188047863736532	1.2385964706258523	GDP3
28.1	1.2131959455101171	1.1879412088512382	1.238752928659536	GDP3
28.15	1.21321708957997	1.1878314625241175	1.2389081119083	GDP3
28.2	1.2132360399953261	1.1877186363177625	1.2390620268667174	GDP3
28.25	1.2132528056398555	1.1876027418808826	1.2392146799572035	GDP3
28.3	1.2132673954042454	1.1874837909460552	1.2393660775320818	GDP3
28.35	1.213279818186079	1.1873617953274809	1.239516225875598	GDP3
28.4	1.2132900828897948	1.1872367669188286	1.2396651312059217	GDP3
28.45	1.2132981984265248	1.187108717691037	1.2398127996771113	GDP3
28.5	1.2133041737140815	1.1869776596901833	1.239959237381067	GDP3
28.55	1.2133080176768007	1.1868436050353695	1.240104450349447	GDP3
28.6	1.2133097392454955	1.1867065659166174	1.2402484445555697	GDP3
28.65	1.2133093473573442	1.1865665545928228	1.240391225916295	GDP3
28.7	1.2133068509558302	1.1864235833897365	1.2405328002938087	GDP3
28.75	1.2133022589906053	1.186277664697938	1.240673173497504	GDP3
28.8	1.2132955804174452	1.1861288109708756	1.2408123512856981	GDP3
28.85	1.2132868241981525	1.1859770347229377	1.24095033936743	GDP3
28.9	1.2132759993004485	1.1858223485275208	1.2410871434041453	GDP3
28.95	1.2132631146979187	1.1856647650151726	1.2412227690114273	GDP3
29.0	1.213248179369904	1.1855042968717358	1.2413572217606086	GDP3
29.05	1.213231202301407	1.1853409568365187	1.2414905071804347	GDP3
29.1	1.213212192483048	1.18517475770055	1.2416226307586673	GDP3
29.15	1.2131911589109305	1.185005712304781	1.2417535979436085	GDP3
29.2	1.2131681105865852	1.18483383353839	1.24188341414569	GDP3
29.25	1.2131430565168908	1.1846591343371027	1.2420120847389442	GDP3
29.3	1.2131160057139656	1.1844816276815164	1.2421396150624997	GDP3
29.35	1.213086967195097	1.1843013265954758	1.242266010421986	GDP3
29.4	1.213055949982668	1.184118244144514	1.2423912760909959	GDP3
29.45	1.2130229631040672	1.1839323934342458	1.2425154173124426	GDP3
29.5	1.2129880155916017	1.1837437876088746	1.2426384392998848	GDP3
29.55	1.2129511164824136	1.1835524398496664	1.2427603472389015	GDP3
29.6	1.2129122748184165	1.1833583633735147	1.2428811462883198	GDP3
29.65	1.2128714996461922	1.1831615714314858	1.2430008415815283	GDP3
29.7	1.2128288000169276	1.1829620773074245	1.2431194382276605	GDP3
29.75	1.212784184986328	1.1827598943165585	1.2432369413128217	GDP3
29.8	1.2127376636145335	1.182555035804205	1.2433533559012395	GDP3
29.85	1.212689244966047	1.182347515144392	1.243468687036412	GDP3
29.9	1.2126389381096414	1.1821373457386508	1.2435829397422316	GDP3
29.95	1.2125867521183176	1.181924541014683	1.2436961190240343	GDP3
30.0	1.2125326960691694	1.1817091144252039	1.243808229869679	GDP3
