# Supplementary material for: Global warming may increase the burden of obstructive sleep apnea
Source: Nat Commun. 2025 Jun 16;16:5100. doi: 10.1038/s41467-025-60218-1 (PMC12170837; doi:10.1038/s41467-025-60218-1)
Supplement: Supplementary file 4 — Source Data [file 41467_2025_60218_MOESM4_ESM.zip › metadata/figure3/plot_data.json]

{"cities_data": {"Unnamed: 0": {"7": 7, "9": 9, "25": 25, "56": 56, "4": 4, "29": 29, "38": 38, "32": 32, "21": 21, "12": 12, "20": 20, "24": 24, "13": 13, "14": 14, "1": 1, "0": 0, "18": 18, "39": 39, "40": 40, "23": 23, "2": 2, "26": 26, "59": 59, "8": 8, "28": 28, "15": 15, "16": 16, "11": 11, "37": 37, "17": 17, "48": 48, "55": 55, "36": 36, "49": 49, "3": 3, "41": 41, "10": 10, "51": 51, "54": 54, "60": 60, "61": 61, "50": 50}, "city": {"7": "Tokyo", "9": "Amsterdam", "25": "Prague", "56": "Sofia", "4": "Zurich", "29": "Athens", "38": "Tallinn", "32": "Luxembourg", "21": "Copenhagen", "12": "Helsinki", "20": "Warsaw", "24": "Budapest", "13": "Brussels", "14": "Stockholm", "1": "Paris", "0": "Berlin", "18": "Oslo", "39": "Moscow", "40": "Bratislava", "23": "Dublin", "2": "London", "26": "Lisbon", "59": "Mexico_City", "8": "Rome", "28": "Bucharest", "15": "Sydney", "16": "Sydney", "11": "Madrid", "37": "Auckland", "17": "Toronto", "48": "Zagreb", "55": "Seoul", "36": "Shanghai", "49": "Bangkok", "3": "New_York", "41": "Singapore", "10": "Vienna", "51": "Istanbul", "54": "Dubai", "60": "Sao_Paulo", "61": "Jerusalem", "50": "Kolkata"}, "count": {"7": 7211, "9": 6800, "25": 1778, "56": 409, "4": 13394, "29": 1197, "38": 611, "32": 902, "21": 2763, "12": 5598, "20": 2838, "24": 1872, "13": 5484, "14": 5255, "1": 69553, "0": 91191, "18": 2980, "39": 550, "40": 541, "23": 1929, "2": 22498, "26": 1754, "59": 351, "8": 6919, "28": 1320, "15": 3748, "16": 3748, "11": 5658, "37": 680, "17": 3211, "48": 477, "55": 418, "36": 741, "49": 458, "3": 22222, "41": 520, "10": 6538, "51": 447, "54": 420, "60": 319, "61": 316, "50": 453}, "name_timezone": {"7": "Asia/Tokyo", "9": "Europe/Amsterdam", "25": "Europe/Prague", "56": "Europe/Sofia", "4": "Europe/Zurich", "29": "Europe/Athens", "38": "Europe/Tallinn", "32": "Europe/Luxembourg", "21": "Europe/Copenhagen", "12": "Europe/Helsinki", "20": "Europe/Warsaw", "24": "Europe/Budapest", "13": "Europe/Brussels", "14": "Europe/Stockholm", "1": "Europe/Paris", "0": "Europe/Berlin", "18": "Europe/Oslo", "39": "Europe/Moscow", "40": "Europe/Bratislava", "23": "Europe/Dublin", "2": "Europe/London", "26": "Europe/Lisbon", "59": "America/Mexico_City", "8": "Europe/Rome", "28": "Europe/Bucharest", "15": "Australia/Sydne", "16": "Australia/Sydney", "11": "Europe/Madrid", "37": "Pacific/Auckland", "17": "America/Toronto", "48": "Europe/Zagreb", "55": "Asia/Seoul", "36": "Asia/Shanghai", "49": "Asia/Bangkok", "3": "America/New_York", "41": "Asia/Singapore", "10": "Europe/Vienna", "51": "Europe/Istanbul", "54": "Asia/Dubai", "60": "America/Sao_Paulo", "61": "Asia/Jerusalem", "50": "Asia/Kolkata"}, "lat": {"7": 35.6839, "9": 52.3667, "25": 50.0833, "56": 42.6979, "4": 47.3744, "29": 37.9842, "38": 59.4372, "32": 49.6106, "21": 55.6805, "12": 60.1756, "20": 52.23, "24": 47.4983, "13": 50.8353, "14": 59.3294, "1": 48.8566, "0": 52.5167, "18": 59.9111, "39": 55.7558, "40": 48.1447, "23": 53.3497, "2": 51.5072, "26": 38.708, "59": 19.4333, "8": 41.8931, "28": 44.4, "15": -33.865, "16": -33.865, "11": 40.4167, "37": -36.85, "17": 43.7417, "48": 45.8131, "55": 37.56, "36": 31.1667, "49": 13.75, "3": 40.6943, "41": 1.3, "10": 38.8996, "51": 41.01, "54": 25.2697, "60": -23.5504, "61": 31.7833, "50": 22.5727}, "lng": {"7": 139.7744, "9": 4.8833, "25": 14.4167, "56": 23.3217, "4": 8.5411, "29": 23.7281, "38": 24.745, "32": 6.1328, "21": 12.5615, "12": 24.9342, "20": 21.0111, "24": 19.0408, "13": 4.3314, "14": 18.0686, "1": 2.3522, "0": 13.3833, "18": 10.7528, "39": 37.6178, "40": 17.1128, "23": -6.2603, "2": -0.1275, "26": -9.139, "59": -99.1333, "8": 12.4828, "28": 26.0833, "15": 151.2094, "16": 151.2094, "11": -3.7167, "37": 174.7833, "17": -79.3733, "48": 15.9772, "55": 126.99, "36": 121.4667, "49": 100.5167, "3": -73.9249, "41": 103.8, "10": -77.2597, "51": 28.9603, "54": 55.3094, "60": -46.6339, "61": 35.2167, "50": 88.3639}, "name_country": {"7": "Japan", "9": "Netherlands", "25": "Czech Republic", "56": "Bulgaria", "4": "Switzerland", "29": "Greece", "38": "Estonia", "32": "Luxembourg", "21": "Denmark", "12": "Finland", "20": "Poland", "24": "Hungary", "13": "Belgium", "14": "Sweden", "1": "France", "0": "Germany", "18": "Norway", "39": "Russia", "40": "Slovakia", "23": "Ireland", "2": "United Kingdom", "26": "Portugal", "59": "Mexico", "8": "Italy", "28": "Romania", "15": "Australia", "16": "Australia", "11": "Spain", "37": "New Zealand", "17": "Canada", "48": "Croatia", "55": "Korea, South", "36": "China", "49": "Thailand", "3": "United States", "41": "Singapore", "10": "Austria", "51": "Turkey", "54": "United Arab Emirates", "60": "Brazil", "61": "Israel", "50": "India"}, "wsa_counts": {"7": 4712.0, "9": 2860.0, "25": 516.0, "56": 102.0, "4": 4632.0, "29": 156.0, "38": 163.0, "32": 264.0, "21": 1042.0, "12": 1915.0, "20": 835.0, "24": 443.0, "13": 1689.0, "14": 1834.0, "1": 17610.0, "0": 21178.0, "18": 987.0, "39": 185.0, "40": 186.0, "23": 397.0, "2": 7209.0, "26": 518.0, "59": 176.0, "8": 1756.0, "28": 429.0, "15": 1177.0, "16": 1177.0, "11": 1327.0, "37": 158.0, "17": 1924.0, "48": 61.0, "55": 302.0, "36": 348.0, "49": 194.0, "3": 12946.0, "41": 307.0, "10": 1333.0, "51": 59.0, "54": 132.0, "60": 138.0, "61": 108.0, "50": 84.0}, "est_wsa_binary": {"7": 1.951377449367046, "9": 1.8615465819129837, "25": 1.8479509965062884, "56": 1.7963773710302129, "4": 1.7864616300871943, "29": 1.783154551674236, "38": 1.732039352869549, "32": 1.7200512500492484, "21": 1.7127962986701872, "12": 1.7026763168941361, "20": 1.6522233320282609, "24": 1.6402783075674847, "13": 1.5811798895634301, "14": 1.5737361868611663, "1": 1.5696224884535634, "0": 1.562289255137523, "18": 1.555116806000632, "39": 1.5274045679728294, "40": 1.522753736803073, "23": 1.4553422086060568, "2": 1.4542980712278717, "26": 1.4296031572103216, "59": 1.4213784714709925, "8": 1.3940934783345924, "28": 1.3854089115068313, "15": 1.3539968755604246, "16": 1.3539968755604246, "11": 1.286928799098324, "37": 1.2207920778994792, "17": 1.2067361468745958, "48": 1.1170130106145781, "55": 1.1139060536797, "36": 1.0955180334182961, "49": 1.0916524482490109, "3": 1.0732073093907315, "41": 1.0365675137627848, "10": 1.0167108101348339, "51": 0.9875417496433028, "54": 0.9726355438256747, "60": 0.9253786774259039, "61": 0.8972752605716481, "50": 0.7621256695994733}, "lb_wsa_binary": {"7": 1.8057882790888977, "9": 1.7400960678904287, "25": 1.5903389577442153, "56": 1.3308495358486092, "4": 1.7234513391243276, "29": 1.2947731464518328, "38": 1.2040147623178132, "32": 1.414814916733317, "21": 1.5470654024993973, "12": 1.570845693797039, "20": 1.4854090859803557, "24": 1.412913059146151, "13": 1.4698635825805721, "14": 1.4475226695156063, "1": 1.5371370870295373, "0": 1.537009703440092, "18": 1.38974180599538, "39": 1.0874851374917425, "40": 1.1714260730150527, "23": 1.254667056382647, "2": 1.4009813435958665, "26": 1.249566167693947, "59": 1.1091169652034454, "8": 1.279530801941116, "28": 1.1425403344217895, "15": 1.1699086879646152, "16": 1.1699086879646152, "11": 1.1592524305291854, "37": 0.8637911675029153, "17": 1.1096803435313283, "48": 0.6348878430093701, "55": 0.7456721981667483, "36": 0.7659155068170794, "49": 0.8036836645354289, "3": 1.0334675511426685, "41": 0.8565727188398143, "10": 0.9356878044415707, "51": 0.5432584744571984, "54": 0.5226272437330508, "60": 0.6757575503995146, "61": 0.5550269368830594, "50": 0.4566262174121586}, "hb_wsa_binary": {"7": 2.1032243324440287, "9": 1.9857177028408814, "25": 2.122812113841706, "56": 2.2614442966316606, "4": 1.8499181783554022, "29": 2.3214225741507257, "38": 2.3623995565198705, "32": 2.0487758139313326, "21": 1.881759032920551, "12": 1.8386271126645988, "20": 1.8251626113220234, "24": 1.8804690889907425, "13": 1.6956776602277388, "14": 1.7041684615816455, "1": 1.6023594373730201, "0": 1.5876202973664992, "18": 1.7289160233071297, "39": 2.0742392042427134, "40": 1.9345294618284858, "23": 1.6689994604291518, "2": 1.508352408346941, "26": 1.6206798013817427, "59": 1.7407903297392398, "8": 1.5115523010397087, "28": 1.6524355159965685, "15": 1.5536985766110196, "16": 1.5536985766110196, "11": 1.4207760663717468, "37": 1.6528439823474683, "17": 1.308825946650684, "48": 1.8000867465608041, "55": 1.6146708311274822, "36": 1.5266460343061965, "49": 1.4548958309461526, "3": 1.1139544827081793, "41": 1.2450698301551857, "10": 1.1016157544150726, "51": 1.5461215167586924, "54": 1.692305131129519, "60": 1.2328482594878711, "61": 1.3574195519868861, "50": 1.1957703966022148}, "medt_wsa": {"7": 16.4072814941406, "9": 10.7275329589844, "25": 9.5994812011719, "56": 11.6644836425781, "4": 8.44744262695315, "29": 16.5650573730469, "38": 6.6743103027344, "32": 10.6826721191406, "21": 9.32561645507815, "12": 6.35357055664065, "20": 9.35671386718752, "24": 10.9955383300781, "13": 11.0353332519531, "14": 7.0140319824219, "1": 11.6961608886719, "0": 9.9963317871094, "18": 5.29558715820315, "39": 6.74471435546877, "40": 10.2643981933594, "23": 10.7046447753906, "2": 11.4394470214844, "26": 17.2226501464844, "59": 20.6364990234375, "8": 15.4314514160156, "28": 11.4126525878906, "15": 15.5237365722656, "16": 15.5237365722656, "11": 13.6561828613281, "37": 15.9564147949219, "17": 9.4582458496094, "48": 11.1895080566406, "55": 13.1453491210938, "36": 17.9595886230469, "49": 27.3445373535156, "3": 13.1690002441406, "41": 27.1585021972656, "10": 13.9372802734375, "51": 13.5679260253906, "54": 27.816064453125, "60": 20.9642730712891, "61": 20.7849670410156, "50": 26.8181091308594}, "lbt_wsa": {"7": 3.3559509277344, "9": 0.538262939453148, "25": -4.5825256347656, "56": -3.92215576171873, "4": -5.61032714843748, "29": 4.84621582031252, "38": -10.1847595214844, "32": -2.67487182617185, "21": -2.52432861328123, "12": -10.6362365722656, "20": -7.05036010742185, "24": -3.4964660644531, "13": -0.487066650390602, "14": -6.57645263671873, "1": -0.100469970703102, "0": -5.1986145019531, "18": -11.5833801269531, "39": -16.8743041992187, "40": -4.13532104492185, "23": 1.64617309570315, "2": 1.13115844726565, "26": 9.54966918945315, "59": 13.0643029785156, "8": 6.25933227539065, "28": -3.7508605957031, "15": 8.80278930664065, "16": 8.80278930664065, "11": 0.700799560546898, "37": 10.6074157714844, "17": -11.8938659667969, "48": -1.95804443359373, "55": -6.4583801269531, "36": 2.70134887695315, "49": 16.6097680664063, "3": -4.85599365234373, "41": 9.01550292968752, "10": -4.43735351562498, "51": -0.366674804687477, "54": 9.39397583007815, "60": 12.8375793457031, "61": 7.5638366699219, "50": 7.0097692871094}, "hbt_wsa": {"7": 27.49697265625, "9": 22.0374084472656, "25": 24.3312316894531, "56": 26.7475830078125, "4": 22.7150207519531, "29": 27.9678588867188, "38": 22.7729431152344, "32": 24.0924926757813, "21": 21.3010192871094, "12": 22.7963195800781, "20": 24.2533813476563, "24": 26.2658630371094, "13": 22.9056945800781, "14": 20.9069152832031, "1": 23.94912109375, "0": 24.3836608886719, "18": 18.7008605957031, "39": 24.6021667480469, "40": 24.7463317871094, "23": 18.8656555175781, "2": 21.4446350097656, "26": 23.7977233886719, "59": 27.7815313720703, "8": 27.6154113769531, "28": 26.6281677246094, "15": 24.8355041503906, "16": 24.8355041503906, "11": 29.1293273925781, "37": 21.6147399902344, "17": 24.0006652832031, "48": 25.5110107421875, "55": 27.3386169433594, "36": 30.7331176757813, "49": 30.7474304199219, "3": 26.5501342773438, "41": 28.9272399902344, "10": 26.9709411621094, "51": 27.1016174316406, "54": 35.7410827636719, "60": 26.5147659301758, "61": 29.9898620605469, "50": 32.3194519042969}}, "wsa_curve": {"xvar": [-17.0, -16.95, -16.9, -16.85, -16.8, -16.75, -16.7, -16.65, -16.6, -16.55, -16.5, -16.45, -16.4, -16.35, -16.3, -16.25, -16.2, -16.15, -16.1, -16.05, -16.0, -15.95, -15.9, -15.85, -15.8, -15.75, -15.7, -15.65, -15.6, -15.55, -15.5, -15.45, -15.4, -15.35, -15.3, -15.25, -15.2, -15.15, -15.1, -15.05, -15.0, -14.95, -14.9, -14.85, -14.8, -14.75, -14.7, -14.65, -14.6, -14.55, -14.5, -14.45, -14.4, -14.35, -14.3, -14.25, -14.2, -14.15, -14.1, -14.05, -14.0, -13.95, -13.9, -13.85, -13.8, -13.75, -13.7, -13.65, -13.6, -13.55, -13.5, -13.45, -13.4, -13.35, -13.3, -13.25, -13.2, -13.15, -13.1, -13.05, -13.0, -12.95, -12.9, -12.85, -12.8, -12.75, -12.7, -12.65, -12.6, -12.55, -12.5, -12.45, -12.4, -12.35, -12.3, -12.25, -12.2, -12.15, -12.1, -12.05, -12.0, -11.95, -11.9, -11.85, -11.8, -11.75, -11.7, -11.65, -11.6, -11.55, -11.5, -11.45, -11.4, -11.35, -11.3, -11.25, -11.2, -11.15, -11.1, -11.05, -11.0, -10.95, -10.9, -10.85, -10.8, -10.75, -10.7, -10.65, -10.6, -10.55, -10.5, -10.45, -10.4, -10.35, -10.3, -10.25, -10.2, -10.15, -10.1, -10.05, -10.0, -9.95, -9.9, -9.85, -9.8, -9.75, -9.7, -9.65, -9.6, -9.55, -9.5, -9.45, -9.4, -9.35, -9.3, -9.25, -9.2, -9.15, -9.1, -9.05, -9.0, -8.95, -8.9, -8.85, -8.8, -8.75, -8.7, -8.65, -8.6, -8.55, -8.5, -8.45, -8.4, -8.35, -8.3, -8.25, -8.2, -8.15, -8.1, -8.05, -8.0, -7.95, -7.9, -7.85, -7.8, -7.75, -7.7, -7.65, -7.6, -7.55, -7.5, -7.45, -7.4, -7.35, -7.3, -7.25, -7.2, -7.15, -7.1, -7.05, -7.0, -6.95, -6.9, -6.85, -6.8, -6.75, -6.7, -6.65, -6.6, -6.55, -6.5, -6.45, -6.4, -6.35, -6.3, -6.25, -6.2, -6.15, -6.1, -6.05, -6.0, -5.95, -5.9, -5.85, -5.8, -5.75, -5.7, -5.65, -5.6, -5.55, -5.5, -5.45, -5.4, -5.35, -5.3, -5.25, -5.2, -5.15, -5.1, -5.05, -5.0, -4.95, -4.9, -4.85, -4.8, -4.75, -4.7, -4.65, -4.6, -4.55, -4.5, -4.45, -4.4, -4.35, -4.3, -4.25, -4.2, -4.15, -4.1, -4.05, -4.0, -3.95, -3.9, -3.85, -3.8, -3.75, -3.7, -3.65, -3.6, -3.55, -3.5, -3.45, -3.4, -3.35, -3.3, -3.25, -3.2, -3.15, -3.1, -3.05, -3.0, -2.95, -2.9, -2.85, -2.8, -2.75, -2.7, -2.65, -2.6, -2.55, -2.5, -2.45, -2.4, -2.35, -2.3, -2.25, -2.2, -2.15, -2.1, -2.05, -2.0, -1.95, -1.9, -1.85, -1.8, -1.75, -1.7, -1.65, -1.6, -1.55, -1.5, -1.45, -1.4, -1.35, -1.3, -1.25, -1.2, -1.15, -1.1, -1.05, -1.0, -0.949999999999999, -0.899999999999999, -0.849999999999998, -0.800000000000001, -0.75, -0.699999999999999, -0.649999999999999, -0.599999999999998, -0.550000000000001, -0.5, -0.449999999999999, -0.399999999999999, -0.349999999999998, -0.300000000000001, -0.25, -0.199999999999999, -0.149999999999999, -0.0999999999999979, -0.0500000000000007, 0.0, 0.0500000000000007, 0.100000000000001, 0.150000000000002, 0.199999999999999, 0.25, 0.300000000000001, 0.350000000000001, 0.400000000000002, 0.449999999999999, 0.5, 0.550000000000001, 0.600000000000001, 0.650000000000002, 0.699999999999999, 0.75, 0.800000000000001, 0.850000000000001, 0.900000000000002, 0.949999999999999, 1.0, 1.05, 1.1, 1.15, 1.2, 1.25, 1.3, 1.35, 1.4, 1.45, 1.5, 1.55, 1.6, 1.65, 1.7, 1.75, 1.8, 1.85, 1.9, 1.95, 2.0, 2.05, 2.1, 2.15, 2.2, 2.25, 2.3, 2.35, 2.4, 2.45, 2.5, 2.55, 2.6, 2.65, 2.7, 2.75, 2.8, 2.85, 2.9, 2.95, 3.0, 3.05, 3.1, 3.15, 3.2, 3.25, 3.3, 3.35, 3.4, 3.45, 3.5, 3.55, 3.6, 3.65, 3.7, 3.75, 3.8, 3.85, 3.9, 3.95, 4.0, 4.05, 4.1, 4.15, 4.2, 4.25, 4.3, 4.35, 4.4, 4.45, 4.5, 4.55, 4.6, 4.65, 4.7, 4.75, 4.8, 4.85, 4.9, 4.95, 5.0, 5.05, 5.1, 5.15, 5.2, 5.25, 5.3, 5.35, 5.4, 5.45, 5.5, 5.55, 5.6, 5.65, 5.7, 5.75, 5.8, 5.85, 5.9, 5.95, 6.0, 6.05, 6.1, 6.15, 6.2, 6.25, 6.3, 6.35, 6.4, 6.45, 6.5, 6.55, 6.6, 6.65, 6.7, 6.75, 6.8, 6.85, 6.9, 6.95, 7.0, 7.05, 7.1, 7.15, 7.2, 7.25, 7.3, 7.35, 7.4, 7.45, 7.5, 7.55, 7.6, 7.65, 7.7, 7.75, 7.8, 7.85, 7.9, 7.95, 8.0, 8.05, 8.1, 8.15, 8.2, 8.25, 8.3, 8.35, 8.4, 8.45, 8.5, 8.55, 8.6, 8.65, 8.7, 8.75, 8.8, 8.85, 8.9, 8.95, 9.0, 9.05, 9.1, 9.15, 9.2, 9.25, 9.3, 9.35, 9.4, 9.45, 9.5, 9.55, 9.6, 9.65, 9.7, 9.75, 9.8, 9.85, 9.9, 9.95, 10.0, 10.05, 10.1, 10.15, 10.2, 10.25, 10.3, 10.35, 10.4, 10.45, 10.5, 10.55, 10.6, 10.65, 10.7, 10.75, 10.8, 10.85, 10.9, 10.95, 11.0, 11.05, 11.1, 11.15, 11.2, 11.25, 11.3, 11.35, 11.4, 11.45, 11.5, 11.55, 11.6, 11.65, 11.7, 11.75, 11.8, 11.85, 11.9, 11.95, 12.0, 12.05, 12.1, 12.15, 12.2, 12.25, 12.3, 12.35, 12.4, 12.45, 12.5, 12.55, 12.6, 12.65, 12.7, 12.75, 12.8, 12.85, 12.9, 12.95, 13.0, 13.05, 13.1, 13.15, 13.2, 13.25, 13.3, 13.35, 13.4, 13.45, 13.5, 13.55, 13.6, 13.65, 13.7, 13.75, 13.8, 13.85, 13.9, 13.95, 14.0, 14.05, 14.1, 14.15, 14.2, 14.25, 14.3, 14.35, 14.4, 14.45, 14.5, 14.55, 14.6, 14.65, 14.7, 14.75, 14.8, 14.85, 14.9, 14.95, 15.0, 15.05, 15.1, 15.15, 15.2, 15.25, 15.3, 15.35, 15.4, 15.45, 15.5, 15.55, 15.6, 15.65, 15.7, 15.75, 15.8, 15.85, 15.9, 15.95, 16.0, 16.05, 16.1, 16.15, 16.2, 16.25, 16.3, 16.35, 16.4, 16.45, 16.5, 16.55, 16.6, 16.65, 16.7, 16.75, 16.8, 16.85, 16.9, 16.95, 17.0, 17.05, 17.1, 17.15, 17.2, 17.25, 17.3, 17.35, 17.4, 17.45, 17.5, 17.55, 17.6, 17.65, 17.7, 17.75, 17.8, 17.85, 17.9, 17.95, 18.0, 18.05, 18.1, 18.15, 18.2, 18.25, 18.3, 18.35, 18.4, 18.45, 18.5, 18.55, 18.6, 18.65, 18.7, 18.75, 18.8, 18.85, 18.9, 18.95, 19.0, 19.05, 19.1, 19.15, 19.2, 19.25, 19.3, 19.35, 19.4, 19.45, 19.5, 19.55, 19.6, 19.65, 19.7, 19.75, 19.8, 19.85, 19.9, 19.95, 20.0, 20.05, 20.1, 20.15, 20.2, 20.25, 20.3, 20.35, 20.4, 20.45, 20.5, 20.55, 20.6, 20.65, 20.7, 20.75, 20.8, 20.85, 20.9, 20.95, 21.0, 21.05, 21.1, 21.15, 21.2, 21.25, 21.3, 21.35, 21.4, 21.45, 21.5, 21.55, 21.6, 21.65, 21.7, 21.75, 21.8, 21.85, 21.9, 21.95, 22.0, 22.05, 22.1, 22.15, 22.2, 22.25, 22.3, 22.35, 22.4, 22.45, 22.5, 22.55, 22.6, 22.65, 22.7, 22.75, 22.8, 22.85, 22.9, 22.95, 23.0, 23.05, 23.1, 23.15, 23.2, 23.25, 23.3, 23.35, 23.4, 23.45, 23.5, 23.55, 23.6, 23.65, 23.7, 23.75, 23.8, 23.85, 23.9, 23.95, 24.0, 24.05, 24.1, 24.15, 24.2, 24.25, 24.3, 24.35, 24.4, 24.45, 24.5, 24.55, 24.6, 24.65, 24.7, 24.75, 24.8, 24.85, 24.9, 24.95, 25.0, 25.05, 25.1, 25.15, 25.2, 25.25, 25.3, 25.35, 25.4, 25.45, 25.5, 25.55, 25.6, 25.65, 25.7, 25.75, 25.8, 25.85, 25.9, 25.95, 26.0, 26.05, 26.1, 26.15, 26.2, 26.25, 26.3, 26.35, 26.4, 26.45, 26.5, 26.55, 26.6, 26.65, 26.7, 26.75, 26.8, 26.85, 26.9, 26.95, 27.0, 27.05, 27.1, 27.15, 27.2, 27.25, 27.3, 27.35, 27.4, 27.45, 27.5, 27.55, 27.6, 27.65, 27.7, 27.75, 27.8, 27.85, 27.9, 27.95, 28.0, 28.05, 28.1, 28.15, 28.2, 28.25, 28.3, 28.35, 28.4, 28.45, 28.5, 28.55, 28.6, 28.65, 28.7, 28.75, 28.8, 28.85, 28.9, 28.95, 29.0, 29.05, 29.1, 29.15, 29.2, 29.25, 29.3, 29.35, 29.4, 29.45, 29.5, 29.55, 29.6, 29.65, 29.7, 29.75, 29.8, 29.85, 29.9, 29.95, 30.0], "est": [0.8603526445936461, 0.8604451430503112, 0.8605369431894772, 0.8606280547910377, 0.8607184876391933, 0.8608082515223892, 0.8608973562332628, 0.8609858115685816, 0.8610736273291938, 0.8611608133199696, 0.8612473793497456, 0.8613333352312783, 0.861418690781185, 0.8615034558198962, 0.8615876401716042, 0.8616712536642118, 0.8617543061292859, 0.8618368074020101, 0.8619187673211318, 0.8620001957289223, 0.862081102471128, 0.8621614973969276, 0.862241390358884, 0.862320791212907, 0.8623997098182072, 0.862478156037255, 0.8625561397357419, 0.8626336707825397, 0.8627107590496609, 0.8627874144122214, 0.8628636467484038, 0.8629394659394204, 0.8630148818694785, 0.8630899044257428, 0.8631645434983068, 0.8632388089801541, 0.8633127107671311, 0.863386258757912, 0.8634594628539706, 0.8635323329595482, 0.86360487898163, 0.8636771108299097, 0.8637490384167688, 0.8638206716572446, 0.8638920204690116, 0.8639630947723502, 0.864033904490127, 0.864104459547769, 0.864174769873246, 0.8642448453970425, 0.8643146960521443, 0.8643843317740142, 0.8644537625005742, 0.8645229981721886, 0.8645920487316456, 0.8646609241241426, 0.8647296342972699, 0.8647981892009944, 0.8648665987876494, 0.8649348730119184, 0.8650030218308243, 0.8650710552037192, 0.865138983092273, 0.8652068154604619, 0.8652745622745621, 0.8653422335031424, 0.865409839117055, 0.8654773890894311, 0.8655448933956728, 0.8656123620134524, 0.865679804922706, 0.8657472321056293, 0.8658146535466801, 0.8658820792325731, 0.8659495191522804, 0.8660169832970328, 0.8660844816603218, 0.8661520242378985, 0.8662196210277792, 0.8662872820302489, 0.8663550172478662, 0.8664228366854669, 0.8664907503501716, 0.8665587682513942, 0.8666269004008468, 0.8666951568125503, 0.8667635475028443, 0.8668320824903978, 0.8669007717962186, 0.8669696254436666, 0.8670386534584694, 0.8671078658687301, 0.8671772727049465, 0.8672468840000274, 0.8673167097893043, 0.8673867601105538, 0.8674570450040102, 0.867527574512391, 0.8675983586809086, 0.867669407557298, 0.8677407311918349, 0.8678123396373554, 0.8678842429492856, 0.8679564511856583, 0.8680289744071419, 0.8681018226770668, 0.8681750060614472, 0.8682485346290115, 0.8683224184512311, 0.8683966676023467, 0.8684712921594, 0.8685463022022638, 0.8686217078136705, 0.8686975190792503, 0.8687737460875585, 0.8688503989301108, 0.8689274877014226, 0.8690050224990379, 0.8690830134235671, 0.869161470578729, 0.869240404071383, 0.8693198240115727, 0.8693997405125606, 0.8694801636908738, 0.8695611036663414, 0.8696425705621382, 0.8697245745048304, 0.869807125624414, 0.8698902340543626, 0.8699739099316751, 0.8700581633969177, 0.8701430045942744, 0.8702284436715926, 0.8703144907804344, 0.8704011560761251, 0.8704884497178034, 0.8705763818684733, 0.870664962695056, 0.8707542023684444, 0.8708441110635546, 0.8709346989593826, 0.8710259762390582, 0.8711179530899043, 0.871210639703489, 0.87130404627569, 0.8713981830067492, 0.8714930601013322, 0.8715886877685917, 0.871685076222228, 0.871782235680549, 0.8718801763665351, 0.8719789085079052, 0.8720784423371756, 0.8721787880917324, 0.8722799560138924, 0.8723819563509738, 0.8724847993553625, 0.872588495284581, 0.87269305440136, 0.8727984869737063, 0.8729048032749768, 0.8730120135839473, 0.87312012818489, 0.8732291573676442, 0.8733391114276907, 0.8734500006662298, 0.8735618353902579, 0.8736746259126392, 0.8737883825521923, 0.8739031156337602, 0.8740188354882984, 0.874135552452949, 0.8742532768711243, 0.8743720190925908, 0.874491789473549, 0.8746125983767201, 0.8747344561714286, 0.8748573732336902, 0.8749813599462942, 0.8751064266988938, 0.8752325838880964, 0.8753598419175448, 0.8754882111980146, 0.8756177021475006, 0.87574832519131, 0.8758800907621523, 0.876013009300235, 0.8761470912533554, 0.876282347076995, 0.8764187872344188, 0.8765564221967662, 0.8766952624431503, 0.8768353184607579, 0.8769766007449454, 0.8771191197993393, 0.8772628861359385, 0.8774079102752127, 0.877554202746204, 0.8777017740866356, 0.8778506348430066, 0.8780007955707052, 0.8781522668341079, 0.8783050592066899, 0.8784591832711275, 0.8786146496194123, 0.8787714688529517, 0.8789296515826877, 0.8790892084291995, 0.8792501500228187, 0.8794124870037385, 0.8795762300221305, 0.8797413897382536, 0.8799079768225735, 0.8800760019558722, 0.8802454758293692, 0.8804164091448344, 0.8805888126147099, 0.8807626969622242, 0.8809380729215143, 0.8811149512377445, 0.8812933426672296, 0.8814732579775524, 0.8816547079476915, 0.8818377033681409, 0.8820222550410363, 0.8822083737802776, 0.8823960704116574, 0.8825853557729881, 0.882776240714227, 0.882968736097604, 0.8831628527977556, 0.8833586017018478, 0.8835559937097146, 0.8837550397339825, 0.883955750700207, 0.8841581375470036, 0.8843622112261859, 0.8845679827028933, 0.8847754629557323, 0.8849846629769115, 0.8851955937723776, 0.8854082663619559, 0.8856226917794839, 0.8858388810729587, 0.8860568453046697, 0.8862765955513446, 0.8864981429042893, 0.8867214984695332, 0.8869466733679685, 0.8871736787354986, 0.8874025257231811, 0.8876332254973762, 0.8878657892398879, 0.8881002281481193, 0.8883365534352157, 0.8885747763302141, 0.8888149080781957, 0.8890569599404351, 0.8893009431945503, 0.8895468691346574, 0.8897947490715231, 0.8900445943327202, 0.890296416262776, 0.8905502262233361, 0.890806035593315, 0.8910638557690558, 0.8913236981644864, 0.8915855742112778, 0.8918494953590056, 0.8921154730753098, 0.8923835188460529, 0.8926536441754849, 0.8929258605864021, 0.8932001796203161, 0.8934766128376109, 0.8937551718177119, 0.8940358681592522, 0.8943187134802352, 0.8946037194182045, 0.8948908976304094, 0.8951802597939762, 0.8954718176060765, 0.8957655827840963, 0.8960615670658068, 0.8963597822095369, 0.8966602399943464, 0.8969629522201966, 0.8972679307081259, 0.8975751873004241, 0.8978847338608068, 0.8981965822745932, 0.8985107444488806, 0.8988272323127245, 0.8991460578173133, 0.8994672329361523, 0.8997907696652374, 0.9001166800232419, 0.9004449760516925, 0.9007756698151536, 0.9011087734014087, 0.901444298921646, 0.9017822585106403, 0.9021226643269372, 0.9024655285530414, 0.9028108633956001, 0.9031586810855902, 0.903508993878509, 0.9038618140545583, 0.9042171539188353, 0.9045750258015228, 0.9049354420580781, 0.9052984150694242, 0.9056639572421435, 0.9060320810086686, 0.9064027988274747, 0.9067761231832749, 0.9071520665872128, 0.9075306415770613, 0.9079118607174127, 0.9082957365998802, 0.9086822818432916, 0.9090715090938905, 0.9094634310255306, 0.9098580603398778, 0.9102554097666077, 0.910655492063608, 0.9110583200171787, 0.9114639064422313, 0.9118722641824962, 0.9122834061107203, 0.9126973451288725, 0.9131140941683489, 0.9135336661901758, 0.913956074185215, 0.9143813311743724, 0.9148094502087991, 0.9152404443701048, 0.9156743267705592, 0.9161111105533066, 0.9165508088925687, 0.9169934349938582, 0.9174390020941863, 0.9178875234622764, 0.9183390123987692, 0.9187934822364415, 0.9192509463404144, 0.9197114181083639, 0.9201749109707399, 0.9206414383909741, 0.9211110138657006, 0.9215836509249639, 0.9220593631324391, 0.9225381640856448, 0.9230200674161626, 0.9235050867898504, 0.9239932359070618, 0.9244845285028646, 0.9249789783472563, 0.9254765992453847, 0.9259774050377673, 0.9264814096005104, 0.92698862684553, 0.9274990707207694, 0.9280127552104245, 0.9285296943351614, 0.9290499021523422, 0.9295733927562414, 0.9301001802782748, 0.9306302788872179, 0.9311637027894328, 0.9317004662290872, 0.9322405834883852, 0.9327840688877852, 0.9333309367862282, 0.9338812015813643, 0.9344348771675136, 0.9349919665179173, 0.9355524624446532, 0.9361163573767255, 0.9366836437452148, 0.9372543139829898, 0.9378283605244258, 0.9384057758051164, 0.938986552261589, 0.939570682331023, 0.9401581584509665, 0.9407489730590545, 0.9413431185927305, 0.941940587488963, 0.9425413721839698, 0.9431454651129398, 0.9437528587097561, 0.9443635454067185, 0.9449775176342711, 0.9455947678207272, 0.9462152883919936, 0.9468390717713049, 0.9474661103789443, 0.9480963966319808, 0.9487299229439947, 0.949366681724811, 0.9500066653802336, 0.9506498663117761, 0.9512962769163984, 0.9519458895862422, 0.9525986967083644, 0.9532546906644799, 0.9539138638306959, 0.9545762085772524, 0.9552417172682628, 0.9559103822614556, 0.9565821959079165, 0.9572571505518302, 0.957935238530227, 0.9586164521727285, 0.9593007838012894, 0.9599882257299511, 0.9606787702645857, 0.9613724097026464, 0.962069136332916, 0.9627689424352647, 0.963471820280393, 0.9641777621295925, 0.9648867602344969, 0.9655988068368373, 0.9663138941682012, 0.9670320144497864, 0.9677531598921603, 0.9684773226950231, 0.9692044950469626, 0.9699346691252194, 0.9706678370954488, 0.9714039911114836, 0.9721431233151008, 0.9728852258357844, 0.9736302907904937, 0.9743783102834322, 0.975129276405816, 0.9758831812356407, 0.9766400168374566, 0.9773997752621393, 0.978162448546663, 0.9789280287138734, 0.9796965077722644, 0.9804678777157558, 0.9812421305234678, 0.9820192581595012, 0.9827992525727178, 0.9835821056965196, 0.9843678094486317, 0.9851563557308861, 0.9859477364290046, 0.9867419434123835, 0.9875389685338819, 0.9883388036296065, 0.9891414405187038, 0.9899468710031477, 0.9907550868675278, 0.9915660798788482, 0.9923798417863138, 0.993196364321127, 0.9940156391962867, 0.9948376581063793, 0.9956624127273787, 0.9964898947164456, 0.9973200957117295, 0.9981530073321646, 0.9989886211772782, 0.9998269288269896, 1.000667921841418, 1.001511591760688, 1.0023579301047318, 1.003206928373101, 1.0040585780447921, 1.0049128705780233, 1.0057697974100723, 1.0066293499570873, 1.0074915196138816, 1.0083562977537766, 1.0092236757284063, 1.0100936448675273, 1.0109661964788546, 1.0118413218478588, 1.0127190122376126, 1.0135992588886138, 1.0144820530185665, 1.0153673858222727, 1.0162552484714045, 1.0171456321143657, 1.0180385278760902, 1.018933926857906, 1.019831820137344, 1.0207321987679758, 1.0216350537792602, 1.022540376176356, 1.023448156939986, 1.0243583870262438, 1.0252710573664545, 1.0261861588670131, 1.0271036824092339, 1.0280236188491687, 1.028945959017474, 1.0298706937192403, 1.030797813733861, 1.031727309814857, 1.0326591726897492, 1.0335933930598862, 1.0345299616003185, 1.0354688689596296, 1.0364101057598205, 1.0373536625961357, 1.0382995300369517, 1.0392476986235901, 1.0401981588702314, 1.0411509012637523, 1.0421059162635773, 1.043063194301563, 1.0440227257818506, 1.0449845010807413, 1.0459485105465707, 1.046914744499553, 1.0478831932316857, 1.0488538470065893, 1.0498266960594242, 1.0508017305967166, 1.0517789407962648, 1.0527583168070243, 1.053739848748962, 1.0547235267129489, 1.0557093407606606, 1.0566972809244242, 1.057687337207141, 1.0586794995821451, 1.0596737579931066, 1.060670102353921, 1.061668522548588, 1.0626690084311181, 1.06367154982542, 1.064676136525195, 1.0656827582938382, 1.0666914048643255, 1.067702065939123, 1.0687147311900955, 1.069729390258395, 1.0707460327543574, 1.0717646482574288, 1.0727852263160675, 1.0738077564476352, 1.0748322281383234, 1.0758586308430627, 1.0768869539854287, 1.0779171869575634, 1.078949319120089, 1.0799833398019965, 1.0810192383006352, 1.0820570038815451, 1.0830966257784496, 1.084138093193134, 1.0851813952953893, 1.0862265212229232, 1.0872734600813283, 1.0883222009439375, 1.0893727328518297, 1.0904250448137118, 1.091479125805882, 1.0925349647721285, 1.0935925506237119, 1.0946518722392635, 1.0957129184647503, 1.0967756781133895, 1.0978401399656172, 1.0989062927690183, 1.0999741252382758, 1.101043626055112, 1.1021147838682384, 1.103187587293315, 1.104262024912873, 1.1053380852763117, 1.1064157568998114, 1.1074950282663092, 1.1085758878254564, 1.1096583239935702, 1.1107423251535855, 1.1118278796550425, 1.112914975814029, 1.114003601913148, 1.115093746201483, 1.1161853968945676, 1.1172785421743672, 1.118373170189223, 1.11946926905385, 1.1205668268492748, 1.1216658316228711, 1.1227662713882722, 1.1238681341253796, 1.1249714077803479, 1.1260760802655467, 1.1271821394595667, 1.128289573207178, 1.1293983693193315, 1.1305085155731378, 1.1316199997118654, 1.1327328094449276, 1.1338469324478684, 1.134962356362357, 1.136079068796178, 1.1371970573232395, 1.1383163094835713, 1.1394368127833017, 1.1405585546946835, 1.1416815226560808, 1.1428057040719664, 1.143931086312953, 1.1450576567157726, 1.1461854025832996, 1.147314311184553, 1.1484443697547082, 1.1495755654951068, 1.150707885573282, 1.1518413171229585, 1.1529758472440768, 1.1541114630028084, 1.1552481514315758, 1.1563858995290874, 1.1575246942603257, 1.1586645225566095, 1.1598053713155976, 1.1609472274013108, 1.1620900776441834, 1.1632339088410604, 1.1643787077552752, 1.1655244611166151, 1.1666711556214326, 1.1678187779326052, 1.1689673146796418, 1.170116752458661, 1.171267077832479, 1.17241827733061, 1.1735703374493325, 1.1747232446517448, 1.1758769853677637, 1.1770315459942224, 1.178186912894889, 1.1793430724005218, 1.1805000108089334, 1.181657714385015, 1.1828161693608155, 1.1839753619355868, 1.185135278275829, 1.1862959045153756, 1.1874572267554315, 1.1886192310646262, 1.1897819034790902, 1.1909452300025298, 1.1921091966062611, 1.193273789229293, 1.1944389937783946, 1.1956047961281548, 1.1967711821210665, 1.1979381375675828, 1.1991056482462021, 1.2002736999035186, 1.2014422782543295, 1.2026113689816875, 1.2037809577369816, 1.2049510301400326, 1.2061215717791416, 1.207292568211199, 1.2084640049617614, 1.209635867525125, 1.210808141364418, 1.2119808119116793, 1.2131538645679587, 1.2143272847033992, 1.2155010576573235, 1.216675168738322, 1.2178496032243695, 1.219024346362874, 1.2201993833708114, 1.2213746994348107, 1.2225502797112437, 1.2237261093263194, 1.224902173376193, 1.2260784569270777, 1.2272549450153138, 1.2284316226474976, 1.2296084748005864, 1.2307854864219823, 1.231962642429653, 1.233139927712247, 1.2343173271291803, 1.235494825510767, 1.2366724076583056, 1.23785005834422, 1.2390277623121617, 1.2402055042770994, 1.2413832689254671, 1.242561040915267, 1.2437388048761806, 1.2449165454096958, 1.2460942470892238, 1.2472718944602121, 1.2484494720402766, 1.2496269643193092, 1.2508043557596134, 1.2519816307960348, 1.25315877383605, 1.2543357692599446, 1.2555126014208973, 1.2566892546451318, 1.2578657132320221, 1.2590419614542598, 1.2602179835579497, 1.2613937637627486, 1.262569286262009, 1.2637445352229066, 1.2649194947865812, 1.2660941490682476, 1.267268482157358, 1.2684424781177297, 1.2696161209876815, 1.2707893947801725, 1.2719622834829412, 1.2731347710586443, 1.2743068414450007, 1.275478478554937, 1.276649666276714, 1.277820388474089, 1.2789906289864563, 1.2801603716289662, 1.2813296001927115, 1.2824982984448547, 1.2836664501287613, 1.2848340389641644, 1.2860010486473232, 1.287167462851131, 1.2883332652253219, 1.289498439396572, 1.2906629689686815, 1.2918268375226987, 1.292990028617114, 1.2941525257879714, 1.2953143125490398, 1.2964753723919715, 1.2976356887864557, 1.2987952451803697, 1.2999540249999249, 1.301112011649856, 1.3022691885135356, 1.303425538953181, 1.3045810463099543, 1.3057356939041798, 1.306889465035467, 1.3080423429828787, 1.3091943110051036, 1.3103453523405886, 1.3114954502077414, 1.3126445878050619, 1.31379274831131, 1.314939914885679, 1.316086070667949, 1.3172311987786496, 1.3183752823192445, 1.3195183043722671, 1.3206602480014997, 1.321801096252151, 1.3229408321509977, 1.324079438709372, 1.3252169029669252, 1.3263532240910185, 1.3274884035259176, 1.3286224427301834, 1.329755343176557, 1.3308871063519554, 1.3320177337574124, 1.333147226908026, 1.334275587332918, 1.3354028165751803, 1.3365289161918377, 1.3376538877537925, 1.3387777328457753, 1.3399004530663103, 1.3410220500276642, 1.342142525355777, 1.343261880690254, 1.3443801176842949, 1.3454972380046395, 1.3466132433315579, 1.3477281353587593, 1.3488419157933658, 1.349954586355885, 1.3510661487801283, 1.3521766048131871, 1.353285956215375, 1.3543942047602013, 1.3555013522343036, 1.3566074004374074, 1.3577123511822933, 1.358816206294727, 1.35991896761344, 1.3610206369900575, 1.362121216289094, 1.3632207073878457, 1.364319112176414, 1.3654164325576004, 1.3665126704469, 1.3676078277724497, 1.3687019064749641, 1.3697949085077186, 1.3708868358364736, 1.3719776904394592, 1.373067474307316, 1.3741561894430512, 1.3752438378619871, 1.3763304215917336, 1.3774159426721369, 1.3785004031552237, 1.3795838051051743, 1.3806661505982722, 1.381747441722854, 1.3828276805792652, 1.38390686927983, 1.384985009948804, 1.3860621047223118, 1.3871381557483238, 1.3882131651866085, 1.3892871352086849, 1.3903600679977832, 1.391431965748793, 1.3925028306682372, 1.393572664974207, 1.3946414708963486, 1.3957092506757753, 1.3967760065650787, 1.3978417408282453, 1.3989064557406332, 1.3999701535889204, 1.401032836671068, 1.4020945072962814, 1.4031551677849554, 1.4042148204686487, 1.4052734676900291, 1.4063311118028303, 1.407387755171827, 1.4084434001727735, 1.409498049192375, 1.410551704628243, 1.41160436888885, 1.4126560443934848, 1.4137067335722306, 1.4147564388659093, 1.4158051627260249, 1.4168529076147613, 1.4178996760049134, 1.4189454703798383, 1.4199902932334585, 1.4210341470701644, 1.422077034404819, 1.4231189577626975, 1.4241599196794414, 1.4251999227010423, 1.426238969383774, 1.4272770622941737, 1.4283142040089871, 1.429350397115149, 1.43038564420971, 1.4314199478998357, 1.4324533108027442, 1.4334857355456652, 1.4345172247658196, 1.4355477811103565, 1.4365774072363344, 1.4376061058106684, 1.4386338795101008, 1.4396607310211607, 1.4406866630401227, 1.4417116782729618, 1.4427357794353333, 1.4437589692525188, 1.4447812504593893, 1.445802625800383, 1.4468230980294485, 1.4478426699100166, 1.4488613442149492, 1.4498791237265276, 1.4508960112363865, 1.4519120095455067, 1.4529271214641493, 1.4539413498118328, 1.454954697417295, 1.4559671671184542, 1.4569787617623697, 1.4579894842052106, 1.4589993373122219, 1.4600083239576809, 1.4610164470248486, 1.462023709405975, 1.4630301140022077, 1.4640356637236023, 1.465040361489058, 1.4660442102262914, 1.4670472128718088, 1.4680493723708496, 1.469050691677379, 1.47005117375402, 1.4710508215720495, 1.4720496381113377, 1.4730476263603256, 1.474044789315991, 1.4750411299838118, 1.4760366513777226, 1.4770313565200948, 1.4780252484416883, 1.47901833018163, 1.4800106047873618, 1.4810020753146254, 1.4819927448274133, 1.4829826163979505, 1.4839716931066351, 1.4849599780420342, 1.4859474743008263, 1.486934184987778, 1.4879201132157183, 1.4889052621054881, 1.4898896347859147, 1.4908732343937794, 1.4918560640737846, 1.4928381269785216, 1.4938194262684297, 1.4947999651117818, 1.4957797466846197, 1.4967587741707555, 1.497737050761717, 1.4987145796567274, 1.4996913640626683, 1.5006674071940385, 1.501642712272941, 1.5026172825290338, 1.5035911211995008, 1.5045642315290395, 1.5055366167697894], "lb": [0.8368339653971396, 0.8370787028784937, 0.8373215315219598, 0.8375624657171644, 0.8378015199199074, 0.8380387086522798, 0.8382740465027633, 0.8385075481263132, 0.8387392282444361, 0.8389691016452423, 0.8391971831834923, 0.8394234877806187, 0.8396480304247357, 0.8398708261706326, 0.8400918901397455, 0.8403112375201093, 0.8405288835662978, 0.8407448435993322, 0.8409591330065771, 0.8411717672416151, 0.8413827618240931, 0.8415921323395518, 0.8417998944392273, 0.8420060638398358, 0.8422106563233238, 0.8424136877366036, 0.8426151739912513, 0.8428151310631946, 0.8430135749923559, 0.843210521882282, 0.8434059878997404, 0.843599989274288, 0.84379254229781, 0.843983663324034, 0.844173368768011, 0.8443616751055663, 0.8445485988727243, 0.8447341566650989, 0.8449183651372566, 0.8451012410020462, 0.8452828010298993, 0.8454630620480988, 0.8456420409400155, 0.8458197546443181, 0.8459962201541416, 0.8461714545162373, 0.8463454748300797, 0.84651829824695, 0.846689941968986, 0.8468604232481975, 0.8470297593854589, 0.84719796772946, 0.8473650656756374, 0.8475310706650698, 0.8476960001833445, 0.8478598717593934, 0.8480227029643045, 0.8481845114100997, 0.8483453147484878, 0.8485051306695889, 0.8486639769006362, 0.8488218712046396, 0.8489788313790434, 0.8491348752543374, 0.8492900206926621, 0.8494442855863811, 0.8495976878566305, 0.8497502454518551, 0.8499019763463149, 0.8500528985385741, 0.8502030300499778, 0.8503523889230995, 0.850500993220185, 0.8506488610215659, 0.8507960104240737, 0.8509424595394274, 0.8510882264926167, 0.8512333294202702, 0.8513777864690145, 0.8515216157938237, 0.8516648355563611, 0.8518074639233165, 0.8519495190647316, 0.8520910191523299, 0.8522319823578359, 0.8523724268512962, 0.8525123707993983, 0.8526518323637948, 0.8527908296994179, 0.852929380952812, 0.8530675042604579, 0.8532052177471082, 0.8533425395241284, 0.8534794876878452, 0.8536160803179067, 0.8537523354756471, 0.8538882712024652, 0.8540239055182189, 0.8541592564196254, 0.8542943418786848, 0.854429179841113, 0.8545637882247903, 0.8546981849182356, 0.8548323877790874, 0.8549664146326185, 0.8551002832702576, 0.8552340114481384, 0.8553676168856742, 0.8555011172641502, 0.8556345302253404, 0.8557678733701518, 0.8559011642572926, 0.8560344204019639, 0.8561676592745828, 0.8563008982995323, 0.8564341548539315, 0.8565674462664461, 0.8567007898161185, 0.8568342027312346, 0.8569677021882111, 0.8571013053105245, 0.8572350291676624, 0.8573688907741099, 0.8575029070883657, 0.8576370950119914, 0.8577714713886874, 0.8579060530034118, 0.8580408565815192, 0.8581758987879421, 0.858311196226393, 0.8584467654386143, 0.8585826229036478, 0.8587187850371394, 0.8588552681906854, 0.858992088651195, 0.8591292626403005, 0.8592668063137927, 0.8594047357610844, 0.8595430670047164, 0.8596818159998826, 0.8598209986339997, 0.8599606307262956, 0.8601007280274372, 0.860241306219185, 0.8603823809140803, 0.8605239676551573, 0.8606660819156955, 0.8608087390989849, 0.8609519545381368, 0.8610957434959137, 0.8612401211645857, 0.8613851026658234, 0.8615307030506079, 0.8616769372991723, 0.8618238203209718, 0.8619713669546747, 0.8621195919681787, 0.8622685100586565, 0.8624181358526244, 0.8625684839060271, 0.8627195687043562, 0.8628714046627863, 0.8630240061263329, 0.8631773873700328, 0.8633315625991426, 0.8634865459493686, 0.8636423514870991, 0.8637989932096707, 0.8639564850456507, 0.8641148408551294, 0.8642740744300433, 0.8644341994945028, 0.8645952297051487, 0.8647571786515154, 0.8649200598564143, 0.8650838867763341, 0.8652486728018497, 0.8654144312580531, 0.8655811754049917, 0.8657489184381245, 0.8659176734887845, 0.8660874536246653, 0.8662582718503051, 0.8664301411075925, 0.8666030742762786, 0.8667770841745029, 0.8669521835593241, 0.8671283851272653, 0.8673057015148644, 0.8674841452992403, 0.8676637289986566, 0.8678444650731025, 0.8680263659248778, 0.8682094438991841, 0.8683937112847261, 0.8685791803143139, 0.8687658631654785, 0.8689537719610874, 0.8691429187699672, 0.8693333156075326, 0.8695249744364205, 0.8697179071671259, 0.8699121256586432, 0.8701076417191127, 0.8703044671064736, 0.8705026135291094, 0.8707020926465104, 0.8709029160699306, 0.8711050953630488, 0.8713086420426338, 0.8715135675792101, 0.8717198833977288, 0.8719276008782354, 0.8721367313565421, 0.8723472861249061, 0.8725592764326986, 0.8727727134870864, 0.8729876084537057, 0.873203972457346, 0.8734218165826211, 0.87364115187466, 0.8738619893397775, 0.874084339946164, 0.8743082146245621, 0.8745336242689504, 0.8747605797372263, 0.8749890918518891, 0.875219171400724, 0.8754508291374822, 0.8756840757825671, 0.875918922023717, 0.8761553785166895, 0.8763934558859432, 0.8766331647253238, 0.8768745155987477, 0.8771175190408848, 0.8773621855578437, 0.8776085256278569, 0.8778565497019635, 0.8781062682046997, 0.8783576915347766, 0.8786108300657715, 0.8788656941468143, 0.879122294103273, 0.8793806402374426, 0.8796407428292337, 0.8799026121368619, 0.880166258397543, 0.8804316918281773, 0.8806989226260494, 0.8809679609695242, 0.8812388170187392, 0.881511500916306, 0.8817860227880117, 0.8820623927435212, 0.882340620877085, 0.8826207172682444, 0.8829026919825449, 0.8831865550722535, 0.8834723165770694, 0.8837599865248544, 0.8840495749323537, 0.884341091805926, 0.8846345471422783, 0.8849299509292071, 0.8852273131463397, 0.8855266437658863, 0.8858279527533954, 0.8861312500685138, 0.8864365456657554, 0.8867438494952777, 0.887053171503663, 0.8873645216347062, 0.8876779098302154, 0.8879933460308171, 0.8883108401767698, 0.8886304022087906, 0.8889520420688878, 0.8892757697012027, 0.8896015950528691, 0.8899295280748744, 0.8902595787229407, 0.8905917569584113, 0.8909260727491541, 0.8912625360704775, 0.8916011569060571, 0.8919419452488804, 0.8922849111022051, 0.8926300644805311, 0.8929774154105903, 0.8933269739323518, 0.8936787501000447, 0.894032753983199, 0.8943889956677049, 0.8947474852568897, 0.8951082328726154, 0.8954712486563948, 0.8958365427705332, 0.8962041253992873, 0.8965740067500435, 0.8969461970545288, 0.8973207065700337, 0.8976975455806687, 0.8980767243986382, 0.8984582533655464, 0.8988421428537205, 0.8992284032675714, 0.8996170450449739, 0.9000080786586739, 0.900401514617732, 0.9007973634689882, 0.9011956357985571, 0.9015963422333608, 0.9019994934426804, 0.9024051001397495, 0.9028131730833706, 0.903223723079572, 0.9036367609832879, 0.9040522977000769, 0.9044703441878733, 0.9048909114587689, 0.905314010580828, 0.9057396526799422, 0.9061678489417067, 0.906598610613341, 0.9070319490056373, 0.9074678754949456, 0.9079064015251838, 0.908347538609894, 0.9087912983343139, 0.9092376923574939, 0.9096867324144378, 0.9101384303182739, 0.9105927979624551, 0.9110498473229912, 0.9115095904606983, 0.9119720395234867, 0.9124372067486568, 0.9129051044652344, 0.9133757450963089, 0.9138491411614035, 0.9143253052788545, 0.914804250168204, 0.9152859886526092, 0.9157705336612485, 0.9162578982317497, 0.9167480955126035, 0.9172411387655838, 0.9177370413681641, 0.91823581681592, 0.9187374787249218, 0.9192420408341073, 0.9197495170076347, 0.920259921237206, 0.9207732676443589, 0.9212895704827229, 0.9218088441402258, 0.9223311031412594, 0.9228563621487806, 0.9233846359663576, 0.9239159395401427, 0.9244502879607707, 0.9249876964651693, 0.9255281804382877, 0.926071755414716, 0.926618437080202, 0.9271682412730502, 0.9277211839853982, 0.9282772813643523, 0.9288365497129888, 0.9293990054911899, 0.9299646653163236, 0.9305335459637453, 0.9311056643671111, 0.9316810376184944, 0.9322596824539083, 0.932841605349554, 0.9334268031567211, 0.9340152723418744, 0.9346070093504588, 0.9352020106057038, 0.9358002725074448, 0.9364017914309616, 0.9370065637258232, 0.9376145857147595, 0.9382258536925451, 0.9388403639248963, 0.9394581126473969, 0.940079096064434, 0.9407033103481595, 0.9413307516374634, 0.9419614160369834, 0.9425952996161168, 0.9432323984080708, 0.943872708408925, 0.9445162255767194, 0.9451629458305667, 0.945812865049787, 0.9464659790730657, 0.9471222836976357, 0.9477817746784821, 0.9484444477275759, 0.9491102985131242, 0.9497793226588539, 0.9504515157433099, 0.9511268732991867, 0.9518053908126791, 0.9524870637228612, 0.9531718874210799, 0.9538598572503911, 0.9545509685049982, 0.9552452164297298, 0.9559425962195371, 0.95664310301901, 0.957346731921922, 0.9580534779707942, 0.9587633361564871, 0.9594763014178052, 0.9601923686411349, 0.9609115326600917, 0.9616337882552028, 0.962359130153595, 0.9630875530287132, 0.9638190515000586, 0.9645536201329391, 0.9652912534382463, 0.9660319458722456, 0.9667756918363892, 0.9675224856771436, 0.9682723216858333, 0.9690251940985042, 0.9697810970957998, 0.9705400248028597, 0.9713019712892205, 0.9720669305687482, 0.9728348965995705, 0.9736058632840272, 0.9743798244686421, 0.9751567739440924, 0.975936705445203, 0.9767196126509476, 0.9775054891844615, 0.9782943286130644, 0.9790861244482967, 0.9798808701459605, 0.9806785591061782, 0.9814791846734492, 0.9822827401367271, 0.9830892187294954, 0.9838986136298572, 0.9847109179606287, 0.985526124789443, 0.9863442271288558, 0.987165217936462, 0.9879890901150175, 0.9888158365125629, 0.9896454499225553, 0.990477923084007, 0.9913132486816232, 0.9921514193459491, 0.9929924276535154, 0.9938362661269955, 0.9946829272353587, 0.995532403394027, 0.9963846869650416, 0.9972397702572203, 0.9980976455263315, 0.998958304975254, 0.9998217407541552, 1.0006478989901448, 1.0014662752520707, 1.0022872367552833, 1.0031107745627479, 1.0039368797481643, 1.004765543395391, 1.0055967565978874, 1.0064305104581708, 1.0072667960872632, 1.0081056046041195, 1.0089469271350944, 1.0097907548134009, 1.0106370787785448, 1.0114858901758168, 1.0123371801557126, 1.013190939873453, 1.0140471604883994, 1.0149058331635605, 1.0157669490650503, 1.0166304993615898, 1.0174964752239535, 1.0183648678244976, 1.0192356683366148, 1.0201088679342611, 1.0209844577914289, 1.0218624290816516, 1.022742772977522, 1.0236254806501974, 1.0245105432688977, 1.0253979520004488, 1.0262876980087872, 1.0271797724544998, 1.0280741664943205, 1.0289708712807146, 1.0298698779613797, 1.0307711776787831, 1.0316747615697464, 1.0325806207649582, 1.0334887463885376, 1.0343991295576123, 1.035311761381849, 1.036226632963047, 1.0371437353946893, 1.0380630597615241, 1.0389845971391498, 1.0399083385935923, 1.040834275180872, 1.0417623979466357, 1.0426926979257052, 1.0436251661417064, 1.044559793606657, 1.0454965713205793, 1.0464354902710888, 1.0473765414330491, 1.0483197157681297, 1.049265004224481, 1.0502123977363298, 1.051161887223599, 1.052113463591555, 1.0530671177304498, 1.0540228405151324, 1.0549806228046965, 1.055940455442139, 1.0569023292539959, 1.0578662350499985, 1.0588321636227198, 1.059800105747228, 1.060770052180771, 1.061741993662414, 1.062715920912698, 1.0636918246333456, 1.0646696955069033, 1.0656495241964206, 1.0666313013451394, 1.0676150175761423, 1.0686006634920884, 1.069588229674857, 1.0705777066852307, 1.0715690850626225, 1.0725623553247396, 1.0735575079672948, 1.0745545334636868, 1.075553422264715, 1.0765541647982806, 1.0775567514690811, 1.0785611726583233, 1.0795674187234363, 1.0805754799977803, 1.0815853467903502, 1.0825970093855017, 1.083610458042666, 1.084625682996059, 1.0856426744544059, 1.0866614226006828, 1.0876819175917973, 1.0887041495583607, 1.089728108604378, 1.0907537848070061, 1.0917811682162595, 1.0928102488547444, 1.0938410167174124, 1.094873461771274, 1.0959075739551247, 1.0969433431793223, 1.0979807593254622, 1.0990198122461814, 1.1000604917648549, 1.1011027876753432, 1.1021466897417416, 1.1031921876981168, 1.1042392712482592, 1.1052879300654186, 1.1063381537920243, 1.1073899320394867, 1.1084432543878955, 1.1094981103857746, 1.110554489549841, 1.1116123813647416, 1.1126717752828035, 1.1137326607237819, 1.1147950270746048, 1.1158588636891211, 1.1169241598878543, 1.1179909049577348, 1.1190590881518778, 1.1201286986892913, 1.121199725754652, 1.1222721584980457, 1.123345986034725, 1.1244211974448117, 1.1254977817731169, 1.1265757280288238, 1.12765502518525, 1.1287356621796187, 1.129817627912769, 1.1309009112489172, 1.131985501015399, 1.1330713860024082, 1.134158554962741, 1.1352469966115206, 1.1363366996259785, 1.1374276526451415, 1.138519844269599, 1.1396132630612335, 1.1407078975429648, 1.1418037361984568, 1.1429007674718816, 1.143998979767623, 1.1450983614500363, 1.1461989008431506, 1.147300586230385, 1.1484034058543247, 1.1495073479163846, 1.1506124005765699, 1.1517185519531736, 1.1528257901225036, 1.1539341031186015, 1.1550434789329462, 1.1561539055141685, 1.1572653707677543, 1.158377862555763, 1.1594913686965354, 1.1606058769643621, 1.1617213750892228, 1.1628378507564605, 1.1639552916064768, 1.165073685234444, 1.166193019189946, 1.1673132809767275, 1.1684344580523196, 1.1695565378277535, 1.170679507667224, 1.1718033548877813, 1.1729280667589588, 1.17405363050249, 1.175180033291941, 1.176307262252379, 1.177435304460041, 1.178564146941956, 1.1796937766756397, 1.1808241805886972, 1.1819553455584857, 1.183087258411769, 1.1842199059243106, 1.185353274820553, 1.186487351773197, 1.1876221234028594, 1.1887575762776894, 1.1898936969129519, 1.19103047177067, 1.1921678872592334, 1.1933059297329582, 1.1944445854917414, 1.1955838407806059, 1.1967236817893074, 1.1978640946519385, 1.1990050654464528, 1.200146580194309, 1.2012886248599797, 1.202431185350549, 1.2035742475152598, 1.2047177971450889, 1.2058618199722677, 1.2070063016698378, 1.208151227851209, 1.2092965840696657, 1.210442355817922, 1.2115885285276364, 1.2127350875689273, 1.2138820182498955, 1.21502930581613, 1.2161769354502099, 1.2173248922712312, 1.2184731613342468, 1.2196217276298125, 1.2207705760834409, 1.2219196915550856, 1.223069058838616, 1.2242186626612923, 1.2253684876832287, 1.2265185184968466, 1.2276687396263302, 1.2288191355270812, 1.2299696905851667, 1.231120389116751, 1.2322712153675388, 1.2334221535121828, 1.234573187653765, 1.2357243018231454, 1.2368754799784532, 1.238026706004439, 1.2391779637119305, 1.2403292368372143, 1.2414805090414265, 1.2426317639100044, 1.2437829849520068, 1.2449341555995763, 1.2460852592072726, 1.2472362790515084, 1.2483871983298869, 1.2495380001606071, 1.2506886675818496, 1.2518391835511424, 1.252989530944728, 1.2541396925569541, 1.2552896510996356, 1.2564393892014418, 1.25758888940725, 1.2587381341775221, 1.2598871058876866, 1.2610357868275035, 1.2621841592004457, 1.2633322051230567, 1.264479906624343, 1.2656272456451594, 1.266774204037581, 1.2679207635642815, 1.2690669058979336, 1.270212612620621, 1.2713578652231876, 1.2725026451047028, 1.2736469335718126, 1.2747907118382042, 1.2759339610240088, 1.2770766621552239, 1.2782187961631706, 1.2793603438839485, 1.2805012860578762, 1.2816416033289615, 1.28278127624441, 1.2839202852540799, 1.2850586107100224, 1.286196232865992, 1.2873331318769574, 1.2884692877986927, 1.2896046805873067, 1.2907392900988632, 1.2918730960889369, 1.293006078212274, 1.2941382160224206, 1.295269488971365, 1.2963998764092532, 1.2975293575840685, 1.2986579116413737, 1.2997855176240478, 1.3009121544721058, 1.3020378010224556, 1.3031624360087666, 1.3042860380613204, 1.3054085857069064, 1.3065300573687546, 1.3076504313664752, 1.308769685916058, 1.3098877991299012, 1.3110047490168648, 1.31212051348236, 1.313235070328502, 1.3143483972542658, 1.315460471858267, 1.3165712753702359, 1.3176808001534694, 1.3187890406578888, 1.3198959913386774, 1.3210016466582812, 1.3221060010883536, 1.3232090491117667, 1.324310785224639, 1.3254112039383765, 1.3265102997817544, 1.3276080673029909, 1.3287045010718403, 1.3297995956817372, 1.3308933457519054, 1.331985745929513, 1.3330767908918264, 1.3341664753483626, 1.3352547940430726, 1.336341741756509, 1.3374273133079995, 1.33851150355782, 1.339594307409395, 1.3406757198114327, 1.3417557357601309, 1.342834350301301, 1.3439115585325379, 1.3449873556053507, 1.3460617367272911, 1.3471346971640488, 1.3482062322415398, 1.349276337347997, 1.350345007935976, 1.3514122395244064, 1.352478027700547, 1.3535423681219914, 1.354605256518559, 1.3556666886942128, 1.3567266605289052, 1.3577851679804263, 1.3588422070861335, 1.3598977739647555, 1.3609518648180396, 1.362004475932439, 1.3630556036806858, 1.3641052445233766, 1.3651533950104437, 1.3662000517826596, 1.367245211572975, 1.368288871207922, 1.369331027608873, 1.3703716777932797, 1.371410818875842, 1.3724484480696542, 1.3734845626872272, 1.3745191601414963, 1.3755522379467655, 1.376583793719572, 1.3776138251794863, 1.378642330149889, 1.3796693065586298, 1.3806947524386441, 1.3817186659285434, 1.3827410452730766, 1.3837618888235799, 1.3847811950383366, 1.385798962482887, 1.3868151898302628, 1.3878298758611904, 1.3888430194641863, 1.389854619635619, 1.3908646754797236, 1.3918731862085314, 1.392880151141754, 1.3938855697066006, 1.394889441437563, 1.3958917659761052, 1.3968925430703485, 1.3978917725746516, 1.3988894544491985, 1.3998855887594586, 1.400880175675695, 1.4018732154723228, 1.4028647085273043, 1.4038546553214695, 1.4048430564377603, 1.4058299125605078, 1.4068152244745875, 1.4077989930646038, 1.4087812193139981, 1.4097619043041296, 1.4107410492133527, 1.411718655315995, 1.4126947239813934, 1.413669256672833, 1.4146422549464865, 1.4156137204503187, 1.416583654922996, 1.417552060192726, 1.4185189381761385, 1.4194842908770717, 1.4204481203854196, 1.4214104288758977, 1.4223712186068644, 1.4233304919190444, 1.42428825123432, 1.425244499054474, 1.4261992379599144, 1.4271524706084413, 1.4281041997339443, 1.4290544281451367, 1.4300031587242883, 1.4309503944259423, 1.4318961382756237, 1.4328403933685723, 1.4337831628684632, 1.4347244500061198, 1.4356642580782666, 1.436602590446245, 1.437539450534749, 1.4384748418305915, 1.4394087678814362, 1.4403412322945794, 1.4412722387357002, 1.4422017909276534, 1.443129892649268, 1.444056547734126, 1.4449817600693937, 1.445905533594652, 1.4468278723007142, 1.4477487802284947, 1.4486682614678685, 1.4495863201565495, 1.450502960479, 1.4514181866653082, 1.4523320029901383, 1.4532444137716702, 1.4541554233705387, 1.4550650361888182, 1.455973256669009, 1.4568800892930223, 1.4577855385812406, 1.4586896090915185, 1.4595923054182516, 1.4604936321914523, 1.4613935940758158, 1.4622921957698523, 1.4631894420049985, 1.464085337544752, 1.4649798871838235, 1.4658730957473225, 1.4667649680899357, 1.4676555090951384, 1.4685447236744218, 1.4694326167665217, 1.4703191933366748, 1.4712044583759127, 1.472088416900313, 1.4729710739503425, 1.4738524345901478, 1.474732503906914, 1.475611287010203, 1.4764887890313292, 1.4773650151227211, 1.4782399704573579, 1.479113660228143, 1.4799860896473616, 1.4808572639460957, 1.4817271883736942, 1.4825958681972478, 1.4834633087010587, 1.484329515186149, 1.4851944929697536, 1.4860582473848643], "hb": [0.8843488005124737, 0.8842827602427711, 0.8842173253921621, 0.8841524998687187, 0.88408828753597, 0.8840246922125906, 0.8839617176720983, 0.8838993676425666, 0.8838376458063554, 0.8837765557998609, 0.8837161012132764, 0.8836562855903793, 0.8835971124283298, 0.8835385851774915, 0.8834807072412757, 0.8834234819760004, 0.883366912690775, 0.8833110026474084, 0.8832557550603305, 0.883201173096553, 0.8831472598756376, 0.8830940184696999, 0.8830414519034371, 0.8829895631541756, 0.8829383551519496, 0.8828878307796104, 0.882837992872954, 0.8827888442208862, 0.8827403875656088, 0.8826926256028383, 0.882645560982059, 0.8825991963067937, 0.8825535341349188, 0.8825085769790009, 0.8824643273066671, 0.8824207875410115, 0.8823779600610243, 0.8823358472020635, 0.8822944512563499, 0.8822537744735032, 0.882213819061102, 0.8821745871852882, 0.8821360809713902, 0.8820983025045941, 0.8820612538306374, 0.8820249369565425, 0.8819893538513793, 0.881954506447064, 0.8819203966391889, 0.8818870262878881, 0.8818543972187299, 0.8818225112236524, 0.8817913700619189, 0.881760975461117, 0.8817313291181776, 0.8817024327004366, 0.8816742878467223, 0.8816468961684681, 0.8816202592508648, 0.8815943786540371, 0.8815692559142463, 0.8815448925451277, 0.8815212900389486, 0.8814984498678998, 0.8814763734854048, 0.8814550623274611, 0.8814345178140036, 0.8814147413502933, 0.8813957343283216, 0.8813774981282442, 0.8813600341198343, 0.8813433436639525, 0.8813274281140357, 0.8813122888176079, 0.8812979271178002, 0.8812843443548989, 0.8812715418678914, 0.8812595209960387, 0.881248283080455, 0.8812378294656988, 0.8812281615013726, 0.8812192805437339, 0.8812111879573135, 0.8812038851165356, 0.8811973734073487, 0.8811916542288585, 0.8811867289949619, 0.8811825991359806, 0.8811792661003058, 0.8811767313560247, 0.8811749963925599, 0.8811740627222959, 0.8811739318822078, 0.8811746054354794, 0.881176084973114, 0.8811783721155416, 0.8811814685142149, 0.8811853758531913, 0.8811900958507081, 0.8811956302607434, 0.881201980874564, 0.8812091495222565, 0.8812171380742455, 0.8812259484427946, 0.8812355825834874, 0.8812460424966944, 0.881257330229016, 0.8812694478747064, 0.8812823975770789, 0.8812961815298896, 0.8813108019786912, 0.8813262612221722, 0.8813425616134664, 0.8813597055614419, 0.8813776955319604, 0.8813965340491139, 0.8814162236964317, 0.8814367671180634, 0.8814581670199328, 0.881480426170866, 0.8815035474036832, 0.8815275336162757, 0.8815523877726387, 0.8815781129038879, 0.8816047121092337, 0.8816321885569385, 0.8816605454852331, 0.8816897862032089, 0.8817199140916778, 0.8817509326040042, 0.8817828452668987, 0.8818156556811904, 0.8818493675225679, 0.8818839845422792, 0.8819195105678161, 0.8819559495035567, 0.881993305331384, 0.8820315821112705, 0.8820707839818369, 0.8821109151608776, 0.8821519799458589, 0.8821939827143865, 0.882236927924644, 0.8822808201158082, 0.8823256639084233, 0.8823714640047643, 0.8824182251891568, 0.8824659523282784, 0.8825146503714345, 0.8825643243507998, 0.8826149793816419, 0.8826666206625133, 0.8827192534754217, 0.8827728831859771, 0.8828275152435088, 0.8828831551811626, 0.8829398086159762, 0.882997481248929, 0.8830561788649695, 0.8831159073330249, 0.883176672605982, 0.8832384807206577, 0.8833013377977379, 0.8833652500417081, 0.8834302237407538, 0.8834962652666527, 0.8835633810746405, 0.8836315777032641, 0.8837008617742171, 0.8837712399921561, 0.8838427191445034, 0.883915306101237, 0.8839890078146596, 0.8840638313191563, 0.8841397837309402, 0.8842168722477816, 0.8842951041487277, 0.8843744867938058, 0.8844550276237192, 0.8845367341595263, 0.8846196140023165, 0.8847036748328688, 0.8847889244113012, 0.8848753705767184, 0.8849630212468383, 0.8850518844176195, 0.8851419681628799, 0.8852332806338985, 0.8853258300590249, 0.8854196247432677, 0.8855146730678863, 0.8856109834899701, 0.8857085645420196, 0.8858074248315121, 0.8859075730404726, 0.8860090179250333, 0.8861117683149908, 0.8862158331133633, 0.8863212212959372, 0.8864279419108143, 0.8865360040779608, 0.8866454169887432, 0.8867561899054693, 0.8868683321609273, 0.8869818531579198, 0.8870967623687975, 0.8872130693349928, 0.8873307836665526, 0.8874499150416647, 0.8875704732061941, 0.8876924679732087, 0.8878159092225097, 0.8879408069001646, 0.8880671710180336, 0.8881950116533001, 0.8883243389480049, 0.8884551631085738, 0.8885874944053527, 0.8887213431721398, 0.8888567198057197, 0.8889936347654004, 0.8891320985725482, 0.8892721218101272, 0.8894137151222391, 0.8895568892136639, 0.8897016548494028, 0.8898480228542208, 0.8899960041121987, 0.8901456095662719, 0.8902968502177884, 0.8904497371260567, 0.8906042814078972, 0.8907604942372018, 0.8909183868444852, 0.8910779705164491, 0.8912392565955393, 0.8914022564795053, 0.8915669816209715, 0.8917334435269945, 0.8919016537586363, 0.8920716239305266, 0.8922433657104403, 0.8924168908188602, 0.8925922110285556, 0.8927693381641553, 0.8929482841017168, 0.8931290607683088, 0.8933116801415822, 0.8934961542493506, 0.8936824951691658, 0.8938707150278923, 0.8940608260012931, 0.894252840313599, 0.8944467702370905, 0.8946426280916752, 0.8948404262444613, 0.8950401771093365, 0.8952418931465397, 0.8954455868622356, 0.8956512708080869, 0.8958589575808226, 0.8960686598218068, 0.8962803902166047, 0.8964941614945415, 0.8967099864282685, 0.8969278778333137, 0.8971478485676389, 0.8973699115311838, 0.8975940796654179, 0.8978203659528733, 0.8980487834166844, 0.8982793451201149, 0.8985120641660844, 0.8987469536966846, 0.8989840268926907, 0.8992232969730646, 0.8994647771944548, 0.8997084808506813, 0.8999544212722204, 0.9002026118256736, 0.9004530659132307, 0.900705796972122, 0.9009608184740636, 0.9012181439246838, 0.901477786862948, 0.9017397608605656, 0.9020040795213864, 0.90227075648078, 0.9025398054050106, 0.902811239990588, 0.9030850739636116, 0.9033613210790905, 0.9036399951202584, 0.903921109897862, 0.9042046792494385, 0.9044907170385706, 0.9047792371541296, 0.9050702535094924, 0.9053637800417405, 0.9056598307108442, 0.9059584194988173, 0.906259560408855, 0.9065632674644506, 0.9068695547084844, 0.9071784362022927, 0.9074899260247115, 0.9078040382710951, 0.9081207870523103, 0.9084401864937015, 0.9087622507340325, 0.9090869939243983, 0.9094144302271121, 0.9097445738145594, 0.9100774388680272, 0.9104130395765035, 0.9107513901354415, 0.9110925047455034, 0.9114363976112644, 0.9117830829398879, 0.9121325749397765, 0.9124848878191794, 0.9128400357847775, 0.9131980330402357, 0.913558893784716, 0.9139226322113706, 0.9142892625057929, 0.9146587988444399, 0.9150312553930293, 0.9154066463048962, 0.9157849857193263, 0.9161662877598569, 0.9165505665325484, 0.9169378361242274, 0.9173281106007044, 0.917721404004963, 0.9181177303553236, 0.9185171036435853, 0.9189195378331443, 0.9193250468570912, 0.9197336446162938, 0.9201453449774534, 0.9205601617711582, 0.9209781087899174, 0.9213991997861865, 0.9218234484703867, 0.922250868508922, 0.9226814735221942, 0.9231152770826178, 0.9235522927126494, 0.9239925338828184, 0.9244360140097775, 0.9248827464543729, 0.9253327445197339, 0.9257860214493966, 0.926242590425454, 0.9267024645667516, 0.9271656569271266, 0.9276321804936947, 0.9281020481851969, 0.9285752728504079, 0.929051867266617, 0.9295318441381851, 0.930015216095184, 0.9305019956921338, 0.9309921954068365, 0.9314858276393182, 0.9319829047108923, 0.9324834388633443, 0.9329874422582566, 0.9334949269764742, 0.9340059050177297, 0.9345203883004316, 0.9350383886616304, 0.9355599178571667, 0.9360849875620315, 0.9366136088006985, 0.9371457810138036, 0.9376814929435922, 0.9382207329517235, 0.9387634894258344, 0.9393097507801379, 0.9398595054560296, 0.9404127419226634, 0.9409694486775237, 0.9415296142469832, 0.9420932271868419, 0.9426602760828501, 0.9432307495512199, 0.9438046362391133, 0.9443819248251175, 0.9449626040196993, 0.9455466625656406, 0.9461340892384524, 0.9467248728467759, 0.9473190022327569, 0.9479164662724006, 0.9485172538759035, 0.9491213539879728, 0.9497287555881123, 0.9503394476908935, 0.950953419346203, 0.9515706596394706, 0.9521911576918648, 0.9528149026604822, 0.9534418837384991, 0.95407209015531, 0.9547055111766412, 0.9553421361046387, 0.9559819542779405, 0.9566249550717213, 0.957271127897717, 0.9579204622042277, 0.9585729474760981, 0.95922857323468, 0.959887329037769, 0.9605492044795212, 0.9612141891903555, 0.9618822728368244, 0.9625534451214796, 0.9632276957827038, 0.963905014594532, 0.9645853913664539, 0.9652688159431941, 0.9659552782044776, 0.9666447680647782, 0.9673372754730467, 0.968032790412427, 0.968731302899954, 0.9694328029862337, 0.9701372807551156, 0.9708447263233403, 0.9715551298401826, 0.9722684814870766, 0.9729847714772255, 0.9737039900552046, 0.97442612749655, 0.9751511741073298, 0.9758791202237158, 0.9766099562115337, 0.9773436724658108, 0.9780802594103085, 0.9788197074970512, 0.9795620072058415, 0.9803071490437696, 0.9810551235447156, 0.9818059212688427, 0.9825595328020854, 0.9833159487556298, 0.9840751597653886, 0.9848371564914712, 0.9856019296176474, 0.9863694698508066, 0.9871397679204141, 0.9879128145779622, 0.9886886005964161, 0.9894671167696614, 0.9902483539119434, 0.991032302857306, 0.9918189544590328, 0.9926082995890754, 0.993400329137492, 0.9941950340118808, 0.9949924051368042, 0.9957924334532297, 0.9965951099179499, 0.997400425503021, 0.9982083711951899, 0.9990189379953224, 0.9998321169178397, 1.0006879449606556, 1.001556909640015, 1.0024286267852764, 1.003303088337493, 1.0041802861858333, 1.0050602121678371, 1.0059428580695295, 1.0068282156256279, 1.00771627651972, 1.0086070323844183, 1.0095004748015706, 1.0103965953024177, 1.0112953853677682, 1.0121968364281877, 1.0131009398641695, 1.0140076870062877, 1.0149170691354308, 1.0158290774828955, 1.0167437032306312, 1.017660937511367, 1.0185807714088024, 1.0195031959577774, 1.0204282021444269, 1.0213557809063665, 1.0222859231328365, 1.0232186196649098, 1.024153861295587, 1.0250916387700375, 1.026031942785694, 1.0269747639924525, 1.027920092992829, 1.0288679203420783, 1.029818236548414, 1.0307710320730912, 1.0317262973306276, 1.0326840226889056, 1.0336441984693414, 1.0346068149470422, 1.0355718623509331, 1.0365393308639221, 1.0375092106230386, 1.0384814917195766, 1.0394561641992293, 1.040433218062263, 1.0414126432635946, 1.042394429713012, 1.043378567275232, 1.044365045770093, 1.0453538549726726, 1.0463449846134112, 1.0473384243782662, 1.0483341639088235, 1.0493321928024548, 1.050332500612415, 1.051335076848009, 1.0523399109746845, 1.0533469924142003, 1.054356310544714, 1.055367854700929, 1.0563816141742453, 1.0573975782128255, 1.0584157360217843, 1.0594360767632658, 1.0604585895565966, 1.0614832634783937, 1.0625100875627134, 1.0635390508011464, 1.064570142142939, 1.0656033504951632, 1.0666386647227795, 1.0676760736487985, 1.068715566054406, 1.0697571306790719, 1.0708007562206616, 1.0718464313355875, 1.0728941446389413, 1.0739438847045706, 1.0749956400652516, 1.0760493992127953, 1.0771051505981704, 1.0781628826316345, 1.0792225836828646, 1.080284242081083, 1.081347846115189, 1.082413384033872, 1.0834808440457604, 1.0845502143195616, 1.085621482984151, 1.0866946381287552, 1.0877696678030635, 1.0888465600173483, 1.0899253027426339, 1.0910058839108143, 1.0920882914147843, 1.0931725131086159, 1.0942585368076636, 1.0953463502887055, 1.0964359412901346, 1.097527297512045, 1.0986204066164234, 1.0997152562272925, 1.100811833930835, 1.1019101272755776, 1.103010123772538, 1.1041118108953758, 1.1052151760805593, 1.1063202067275113, 1.1074268901988105, 1.1085352138202977, 1.1096451648812988, 1.1107567306347776, 1.1118698982974788, 1.1129846550501499, 1.1141009880376898, 1.115218884369325, 1.1163383311188213, 1.1174593153246295, 1.1185818239901064, 1.1197058440836756, 1.1208313625390516, 1.1219583662554113, 1.1230868420976043, 1.1242167768963496, 1.125348157448446, 1.126480970516978, 1.1276152028315105, 1.1287508410883422, 1.1298878719506804, 1.1310262820488792, 1.132166057980677, 1.1333071863113917, 1.1344496535741921, 1.1355934462702941, 1.1367385508692287, 1.1378849538090594, 1.1390326414966356, 1.1401816003078638, 1.1413318165879256, 1.1424832766515407, 1.1436359667832667, 1.144789873237712, 1.1459449822398344, 1.1471012799851934, 1.1482587526402623, 1.1494173863426709, 1.1505771672015217, 1.15173808129764, 1.152900114683922, 1.1540632533855941, 1.1552274834005205, 1.1563927906995284, 1.1575591612267122, 1.1587265808997367, 1.1598950356101863, 1.1610645112238598, 1.1622349935811356, 1.1634064684972858, 1.164578921762818, 1.1657523391438462, 1.166926706382405, 1.1681020091968353, 1.1692782332821507, 1.1704553643103666, 1.1716333879309284, 1.1728122897710327, 1.173992055436072, 1.175172670509964, 1.1763541205555939, 1.1775363911151864, 1.1787194677107309, 1.1799033358443842, 1.181087980998882, 1.1822733886379986, 1.1834595442069162, 1.1846464331327182, 1.185834040824812, 1.1870223526753687, 1.1882113540597785, 1.1894010303371376, 1.1905913668506753, 1.191782348928273, 1.192973961882893, 1.194166191013125, 1.1953590216036312, 1.196552438925666, 1.1977464282375818, 1.1989409747853415, 1.2001360638030525, 1.2013316805134608, 1.2025278101285244, 1.2037244378499194, 1.2049215488696141, 1.2061191283704233, 1.2073171615265335, 1.208515633504143, 1.2097145294619485, 1.2109138345518227, 1.2121135339193272, 1.2133136127043564, 1.214514056041727, 1.2157148490617897, 1.2169159768910565, 1.218117424652835, 1.2193191774678305, 1.2205212204548312, 1.2217235387313388, 1.2229261174142012, 1.224128941620332, 1.2253319964673277, 1.226535267074192, 1.227738738561989, 1.2289423960545514, 1.2301462246791908, 1.2313502095673894, 1.232554335855539, 1.2337585886856437, 1.2349629532060546, 1.2361674145722277, 1.2373719579474551, 1.2385765685036132, 1.239781231421928, 1.2409859318937524, 1.24219065512134, 1.2433953863185971, 1.2446001107119204, 1.2458048135409487, 1.247009480059388, 1.2482140955358134, 1.2494186452544869, 1.2506231145161744, 1.2518274886389715, 1.2530317529591526, 1.2542358928319877, 1.2554398936326017, 1.2566437407568205, 1.2578474196220433, 1.259050915668062, 1.2602542143579818, 1.2614573011790449, 1.2626601616435464, 1.2638627812896719, 1.2650651456824236, 1.2662672404144724, 1.267469051107079, 1.268670563410963, 1.269871763007212, 1.2710726356081823, 1.2722731669584015, 1.2734733428354568, 1.2746731490509213, 1.275872571451248, 1.2770715959186798, 1.2782702083721527, 1.2794683947682124, 1.280666141101887, 1.2818634334076506, 1.2830602577602734, 1.2842566002757398, 1.2854524471121593, 1.28664778447063, 1.287842598596173, 1.28903687577857, 1.290230602353281, 1.2914237647023097, 1.292616349255054, 1.2938083424891964, 1.294999730931541, 1.2961905011588553, 1.2973806397987124, 1.2985701335303335, 1.2997589690853621, 1.3009471332487073, 1.3021346128593179, 1.3033213948109579, 1.3045074660529783, 1.3056928135910648, 1.3068774244879509, 1.3080612858641678, 1.3092443848987212, 1.3104267088297699, 1.3116082449552844, 1.3127889806337114, 1.313968903284554, 1.3151480003889848, 1.3163262594904273, 1.31750366819507, 1.3186802141724325, 1.319855885155809, 1.321030668942768, 1.3222045533955864, 1.323377526441638, 1.3245495760737787, 1.3257206903506982, 1.3268908573972016, 1.328060065404526, 1.3292283026305418, 1.3303955573999693, 1.3315618181045565, 1.3327270732061938, 1.333891315594949, 1.3350545512888436, 1.3362167887745102, 1.33737803656204, 1.3385383031829674, 1.3396975971881597, 1.3408559271457314, 1.3420133016388918, 1.3431697292638143, 1.3443252186274572, 1.3454797783453671, 1.3466334170394911, 1.3477861433359435, 1.3489379658627687, 1.3500888932477126, 1.3512389341159379, 1.3523880970877886, 1.3535363907764968, 1.3546838237859171, 1.3558304047082481, 1.3569761421217552, 1.3581210445884886, 1.3592651206520057, 1.3604083788351204, 1.3615508276376347, 1.3626924755340737, 1.3638333309714734, 1.3649734023671476, 1.3661126981064835, 1.3672512265407484, 1.3683889959849327, 1.369526014715588, 1.3706622909687507, 1.3717978329378078, 1.3729326487714697, 1.3740667465717153, 1.3752001343918199, 1.3763328202343903, 1.377464812049454, 1.3785961177325459, 1.3797267451229291, 1.3808567020017342, 1.3819859960902656, 1.3831146350482662, 1.3842426264722956, 1.3853699778940878, 1.3864966967790433, 1.3876227905247007, 1.3887482664593078, 1.3898731318404491, 1.3909973938536928, 1.3921210596113367, 1.393244136151185, 1.394366630435416, 1.3954885493494724, 1.3966098997010499, 1.397730688219117, 1.398850921553007, 1.39997060627161, 1.4010897488625442, 1.4022083557315, 1.4033264332015336, 1.4044439875125292, 1.405561024820631, 1.4066775511978271, 1.4077935726315252, 1.4089090950242187, 1.4100241241932254, 1.4111386658704774, 1.4122527257023552, 1.413366309249629, 1.41447942198739, 1.4155920693051103, 1.416704256506722, 1.4178159888107433, 1.4189272713504921, 1.4200381091743461, 1.4211485072460228, 1.4222584704449641, 1.4233680035667158, 1.4244771113234047, 1.4255857983442357, 1.426694069176044, 1.4278019282838879, 1.4289093800516737, 1.4300164287828716, 1.4311230787011786, 1.4322293339513394, 1.4333351985998823, 1.434440676635986, 1.4355457719723357, 1.4366504884460016, 1.4377548298193727, 1.438858799781123, 1.4399624019471633, 1.4410656398616752, 1.4421685169981056, 1.4432710367602553, 1.4443732024833151, 1.4454750174349766, 1.446576484816535, 1.4476776077639915, 1.4487783893492259, 1.4498788325811016, 1.4509789404066704, 1.4520787157122934, 1.4531781613248638, 1.4542772800129646, 1.4553760744880657, 1.4564745474057137, 1.4575727013667426, 1.4586705389184564, 1.459768062555854, 1.460865274722794, 1.4619621778132206, 1.4630587741723609, 1.4641550660978957, 1.4652510558411604, 1.4663467456083346, 1.467442137561603, 1.4685372338203277, 1.4696320364622273, 1.4707265475245048, 1.4718207690049927, 1.4729147028633107, 1.4740083510219608, 1.4751017153674415, 1.476194797751361, 1.4772875999915063, 1.4783801238729322, 1.4794723711489928, 1.480564343542436, 1.4816560427463714, 1.48274747042535, 1.4838386282163227, 1.4849295177296293, 1.486020140550008, 1.487110498237498, 1.4882005923284198, 1.489290424336276, 1.4903799957526607, 1.4914693080481582, 1.4925583626732197, 1.493647161058997, 1.4947357046182173, 1.4958239947459775, 1.4969120328205596, 1.497999820204236, 1.4990873582440287, 1.5001746482724634, 1.5012616916083177, 1.5023484895573493, 1.50343504341299, 1.5045213544570526, 1.5056074239603856, 1.506693253183557, 1.5077788433774744, 1.5088641957840268, 1.5099493116366836, 1.5110341921611081, 1.5121188385757158, 1.513203252092254, 1.5142874339163548, 1.5153713852480544, 1.5164551072823365, 1.5175386012096126, 1.5186218682162418, 1.51970490948498, 1.520787726195477, 1.5218703195246968, 1.5229526906473807, 1.524034840736455, 1.5251167709634477]}, "temp_quantiles": {"q001": -14.20208740234375, "q25": 6.414398193359375, "q99": 27.327880859375, "q999": 31.9805908203125}, "temp_histogram": [5.669769287109375, 6.284423828125, 11.292236328125, 14.51031494140625, 4.861602783203125, 13.37750244140625, 13.12713623046875, 0.913787841796875, 23.66363525390625, 1.875732421875, 8.541168212890625, 11.51751708984375, 18.950836181640625, 6.425384521484375, 12.88140869140625, 17.20172119140625, 10.59124755859375, -0.43017578125, 0.48321533203125, 16.527496337890625, 11.82440185546875, 10.0679931640625, 16.93548583984375, 7.454833984375, 25.46417236328125, 13.495758056640625, 6.166748046875, -27.130783081054688, 15.89520263671875, 8.67852783203125, 24.923919677734375, 3.28619384765625, 19.381744384765625, 14.26776123046875, 4.96246337890625, 21.719451904296875, 4.75946044921875, 10.22052001953125, 14.108154296875, 11.52020263671875, 18.62725830078125, 15.08807373046875, 16.87994384765625, 12.252105712890625, 6.709930419921875, 23.57440185546875, 5.11883544921875, 12.26361083984375, 13.421478271484375, 25.67327880859375, 11.06243896484375, 13.178070068359375, 8.24029541015625, 11.161773681640625, 19.006591796875, 24.90057373046875, 23.71929931640625, 8.85455322265625, -1.007568359375, 15.45477294921875, 4.50604248046875, 12.03533935546875, 19.63592529296875, 14.58282470703125, 4.86297607421875, 4.414642333984375, 21.0382080078125, 25.08123779296875, 6.18597412109375, -1.765899658203125, 0.7032470703125, 6.40167236328125, 12.04656982421875, 10.58917236328125, 26.816436767578125, 12.153411865234375, 5.400482177734375, 14.648223876953125, 7.582733154296875, -6.125396728515625, 7.614044189453125, 15.637664794921875, 8.0501708984375, 24.82476806640625, 14.6861572265625, 10.521575927734375, 7.643035888671875, 20.1199951171875, 5.103271484375, 1.812591552734375, 8.83251953125, -8.97137451171875, 0.71826171875, 13.625335693359375, 11.08819580078125, 5.49774169921875, 7.72955322265625, 17.12298583984375, 15.833892822265625, 18.102294921875, 19.86187744140625, 20.359344482421875, 21.305999755859375, 0.78662109375, 3.8983154296875, 23.38043212890625, 11.498046875, 4.224853515625, 14.7939453125, 8.000030517578125, 13.564910888671875, 4.331756591796875, 0.59033203125, 18.548248291015625, -4.03582763671875, 12.50152587890625, 15.853607177734375, 14.1854248046875, -3.15008544921875, -0.799468994140625, 18.7734375, 8.91650390625, 12.7119140625, 17.981414794921875, 24.75274658203125, 23.940673828125, 18.792877197265625, 19.753662109375, 2.450103759765625, 13.33056640625, 15.82427978515625, 8.7025146484375, 18.94268798828125, 10.21417236328125, 6.10894775390625, 8.3831787109375, 3.12811279296875, 21.1365966796875, -0.42010498046875, 21.907928466796875, 5.923797607421875, 27.280029296875, 20.6673583984375, 24.037200927734375, 23.085205078125, 8.75067138671875, 22.717010498046875, 13.13629150390625, 20.22857666015625, 21.098724365234375, 17.200927734375, 14.166168212890625, 5.29296875, 23.14935302734375, 18.499267578125, 24.7789306640625, 17.489410400390625, 9.402984619140625, 2.3680419921875, 18.93524169921875, 12.802490234375, 16.60333251953125, 0.13165283203125, 5.5654296875, 11.934234619140625, 16.4595947265625, 10.667724609375, 15.68756103515625, 7.488189697265625, 12.4676513671875, 18.91790771484375, 22.63726806640625, 7.98040771484375, 20.2098388671875, 22.5665283203125, 0.75714111328125, 24.464263916015625, -0.8636474609375, 6.744720458984375, 10.92034912109375, 5.74609375, 21.02587890625, 24.91461181640625, 14.8197021484375, 12.56756591796875, 19.0618896484375, 6.410308837890625, 15.767974853515625, 10.751495361328125, 5.0821533203125, 5.862457275390625, 16.68243408203125, 19.02728271484375, 7.228118896484375, 5.039520263671875, 7.0667724609375, 15.813873291015625, 17.990814208984375, 15.9384765625, -2.81396484375, 4.599639892578125, 18.77056884765625, 10.379119873046875, 18.5257568359375, 27.10845947265625, 25.371795654296875, 10.55108642578125, 7.66912841796875, -0.469940185546875, 5.456298828125, 5.6051025390625, 1.98199462890625, 6.479248046875, 16.546478271484375, 4.42718505859375, 7.78515625, 16.76104736328125, 21.0052490234375, 18.972900390625, 22.39605712890625, 10.31134033203125, 24.57806396484375, 2.597259521484375, 8.92645263671875, 20.018798828125, 20.459197998046875, 23.05780029296875, 6.88323974609375, 14.14581298828125, 18.273284912109375, 11.1817626953125, 1.24078369140625, 11.09356689453125, -1.36822509765625, 7.68511962890625, 19.00927734375, 16.13818359375, 11.63134765625, 13.25469970703125, 7.0667724609375, 24.44464111328125, 15.400390625, 16.231201171875, 6.38140869140625, 4.756988525390625, 2.475341796875, 22.175384521484375, 25.8936767578125, 17.666961669921875, 21.36962890625, 4.41461181640625, 13.97576904296875, 21.6221923828125, 12.98712158203125, 2.71783447265625, 12.98455810546875, 9.53826904296875, 2.629180908203125, 20.985137939453125, -0.087432861328125, -2.93817138671875, 4.22674560546875, 5.064056396484375, 23.37371826171875, 13.91302490234375, 0.69952392578125, 6.7633056640625, 16.8568115234375, 9.351593017578125, 15.003387451171875, 25.251220703125, 3.307891845703125, 9.529388427734375, 3.31805419921875, 20.7364501953125, 12.20111083984375, 2.346160888671875, 3.35296630859375, 5.393096923828125, -6.574188232421875, 1.543365478515625, 26.280670166015625, 5.8526611328125, 14.67071533203125, 14.845458984375, 10.21905517578125, 17.33282470703125, 5.97216796875, 6.035125732421875, 19.53662109375, 20.949188232421875, 17.982025146484375, 23.141448974609375, 15.44207763671875, 21.077178955078125, 21.41156005859375, 19.125732421875, 12.039398193359375, 0.977203369140625, 0.400543212890625, 16.97412109375, 6.578277587890625, 15.751953125, 7.9288330078125, 10.89654541015625, 19.591339111328125, 3.9239501953125, 12.715301513671875, 12.286224365234375, 0.775115966796875, 11.63134765625, 21.9869384765625, 11.8516845703125, 22.729034423828125, 13.450592041015625, 5.33770751953125, 23.76202392578125, 16.08990478515625, 10.686614990234375, 9.59759521484375, 10.40802001953125, -1.1142578125, 14.1893310546875, 17.013214111328125, 2.83831787109375, 15.82318115234375, 13.04913330078125, 4.1162109375, 2.849456787109375, 6.37445068359375, 13.909210205078125, 22.457550048828125, 19.09429931640625, 15.39239501953125, 12.138275146484375, 9.12176513671875, -5.25152587890625, 10.046600341796875, 18.91461181640625, 8.24029541015625, 12.442657470703125, 14.25189208984375, 0.328643798828125, 6.03192138671875, 7.59771728515625, 13.577056884765625, 0.8531494140625, 23.05780029296875, 8.66168212890625, 2.859283447265625, 21.7144775390625, 12.69952392578125, 24.525146484375, 22.38519287109375, 13.909210205078125, 6.95562744140625, 2.886993408203125, 6.962677001953125, 4.12109375, 18.77178955078125, 0.90228271484375, 21.6949462890625, 18.09014892578125, 5.00897216796875, 23.520965576171875, 18.51446533203125, 16.671661376953125, 28.6534423828125, 12.517608642578125, 20.4483642578125, 13.10400390625, 1.48968505859375, 4.9847412109375, 25.558685302734375, 0.44744873046875, 20.90740966796875, 12.47998046875, 13.870147705078125, 11.246246337890625, 16.25311279296875, 18.570556640625, 8.406524658203125, 3.962493896484375, 18.7734375, 12.819671630859375, 19.562408447265625, 10.28350830078125, 18.54376220703125, 7.159698486328125, 18.6522216796875, 9.106903076171875, 16.798126220703125, 6.91754150390625, 21.733978271484375, 17.12457275390625, 25.480712890625, 21.54364013671875, 26.571533203125, 8.3873291015625, 4.604461669921875, 9.9766845703125, 11.19696044921875, 24.3836669921875, 22.33856201171875, 12.6455078125, 22.813385009765625, 19.82305908203125, 9.886199951171875, 3.6226806640625, 24.52777099609375, 1.036712646484375, 20.8756103515625, 6.7786865234375, 18.8189697265625, 17.9974365234375, 18.90802001953125, 13.55230712890625, -2.51123046875, 16.29339599609375, 19.11224365234375, 2.94647216796875, 13.1859130859375, 6.3890380859375, 5.47210693359375, 16.404541015625, 11.59136962890625, 17.51544189453125, 11.84259033203125, 0.822296142578125, 23.0107421875, 11.28399658203125, 10.42822265625, 16.010772705078125, 1.9991455078125, 9.83935546875, 23.739776611328125, 1.67376708984375, 11.255950927734375, 13.45574951171875, 18.726715087890625, 18.90045166015625, 34.922119140625, 17.27679443359375, 26.57891845703125, 23.85699462890625, 8.22674560546875, 7.624664306640625, 12.550384521484375, 18.77154541015625, 11.166259765625, 13.567352294921875, 5.712921142578125, 16.5482177734375, 15.13916015625, 23.632049560546875, 4.075408935546875, 21.74554443359375, 20.5330810546875, 15.180877685546875, 16.65814208984375, -0.52044677734375, 25.4989013671875, 16.677398681640625, -3.064117431640625, 17.175018310546875, 19.679473876953125, 2.80389404296875, 18.69537353515625, 12.04046630859375, 10.75189208984375, 22.51666259765625, 22.27801513671875, 8.7025146484375, 3.07391357421875, 3.5645751953125, 10.55511474609375, 1.2291259765625, 13.596435546875, 13.198699951171875, 10.23492431640625, 11.3543701171875, 16.87408447265625, 8.446746826171875, 17.5909423828125, 16.60333251953125, -9.865966796875, 23.98748779296875, 7.70672607421875, 8.109588623046875, -6.574188232421875, 14.190673828125, 12.11181640625, 8.660888671875, 14.59686279296875, 22.624725341796875, 21.67181396484375, 16.71051025390625, 7.381591796875, 7.2135009765625, 17.59552001953125, 14.5799560546875, 16.8787841796875, 10.884368896484375, 19.09429931640625, 6.83697509765625, 12.50152587890625, 15.352020263671875, 15.637664794921875, -3.624755859375, 18.660888671875, 22.85797119140625, -8.214691162109375, 16.881103515625, 16.389739990234375, 5.20623779296875, 5.9517822265625, 5.7259521484375, 17.47210693359375, 11.70086669921875, 15.267730712890625, 16.97906494140625, 7.41851806640625, 23.32562255859375, 6.7518310546875, 8.298553466796875, 10.510986328125, 18.481292724609375, 12.877349853515625, -0.037261962890625, 22.345367431640625, -7.883331298828125, 10.6209716796875, 18.230804443359375, 21.70361328125, 17.7955322265625, 3.747528076171875, 26.8885498046875, 1.98199462890625, 21.557373046875, 6.74749755859375, 17.8514404296875, 2.07769775390625, 3.37109375, 10.92437744140625, 11.875213623046875, 22.9888916015625, 13.51593017578125, -8.77581787109375, 11.003814697265625, 9.729766845703125, 0.63214111328125, 8.26849365234375, 6.7086181640625, 15.06109619140625, 19.74163818359375, 12.20501708984375, 27.06439208984375, 11.5087890625, 5.0819091796875, 15.6334228515625, 13.515869140625, 18.876953125, 1.922271728515625, 11.274810791015625, 3.806488037109375, 16.888671875, 12.99627685546875, 17.955780029296875, 23.78802490234375, 10.619140625, 18.085418701171875, 19.7664794921875, 15.59771728515625, 6.539306640625, 0.99310302734375, 3.959442138671875, 13.03143310546875, 6.2740478515625, 19.0618896484375, 3.407470703125, 11.003570556640625, 11.3206787109375, 13.341461181640625, 6.78228759765625, 2.546295166015625, 23.01708984375, 11.924652099609375, 5.63751220703125, -1.696563720703125, 13.724853515625, 0.7523193359375, 4.8385009765625, 2.81341552734375, 20.0242919921875, 22.71923828125, 5.012939453125, 21.388397216796875, 13.00677490234375, 3.427734375, 22.33642578125, 5.640869140625, 6.589324951171875, 15.20965576171875, 24.21234130859375, 22.420013427734375, 14.34088134765625, 8.84442138671875, 15.021240234375, 19.63818359375, 10.09625244140625, 9.779754638671875, 6.759033203125, 13.01513671875, 1.3240966796875, 2.074371337890625, 15.918304443359375, 8.1776123046875, 15.833709716796875, 10.952972412109375, 1.811126708984375, 17.0911865234375, 10.103912353515625, 6.69622802734375, 9.631988525390625, 12.904052734375, 12.08770751953125, 1.473907470703125, 8.83270263671875, 17.93328857421875, 24.760498046875, 20.08135986328125, 12.218048095703125, -3.12371826171875, 0.48321533203125, 27.1612548828125, 18.238494873046875, 7.743408203125, 21.4273681640625, 17.53375244140625, 5.039520263671875, 12.86077880859375, 9.50836181640625, 18.531951904296875, 15.83856201171875, 1.064361572265625, 4.5413818359375, 0.26513671875, 26.46514892578125, 18.53717041015625, 17.6099853515625, 8.09130859375, 19.633575439453125, 18.35003662109375, 12.39263916015625, 2.85357666015625, -1.36822509765625, 1.301971435546875, 7.30047607421875, 7.318145751953125, 20.657928466796875, 4.4627685546875, 10.776763916015625, 9.850006103515625, 15.570709228515625, 2.22308349609375, 19.277587890625, 25.569671630859375, 14.175537109375, 16.9229736328125, 8.58746337890625, 1.464019775390625, -1.628662109375, 5.354156494140625, 18.08184814453125, 7.57452392578125, 12.43621826171875, 6.854278564453125, 20.032073974609375, -3.83502197265625, 6.525238037109375, 10.79559326171875, 23.8489990234375, -8.0260009765625, 14.74334716796875, 18.77178955078125, 2.092987060546875, 13.93731689453125, 7.642242431640625, 14.50494384765625, 3.53704833984375, 18.877960205078125, 6.0150146484375, 11.51751708984375, 12.63507080078125, 2.036376953125, 6.758087158203125, 15.658294677734375, 9.76495361328125, 11.24981689453125, -1.185150146484375, 6.71484375, -1.165374755859375, 27.402252197265625, 8.76953125, 7.624664306640625, 26.00250244140625, 6.99078369140625, 21.71197509765625, 2.346160888671875, 15.788726806640625, 4.914276123046875, 11.370025634765625, 20.577484130859375, 6.6968994140625, 21.973175048828125, 24.49951171875, 8.226318359375, 17.200927734375, 3.87841796875, 23.139984130859375, 20.252166748046875, 8.396453857421875, -0.1026611328125, 16.83447265625, 9.96331787109375, 18.748016357421875, 19.3614501953125, 5.315948486328125, 11.569305419921875, 19.47650146484375, 4.8111572265625, 12.142486572265625, 6.28662109375, 5.103271484375, 6.060211181640625, -0.071014404296875, 16.270751953125, 21.123779296875, 11.40740966796875, 26.963134765625, 13.55841064453125, 4.3519287109375, 12.40606689453125, 23.72161865234375, 8.15631103515625, 7.14288330078125, 25.02423095703125, 19.79150390625, 24.3836669921875, 6.747711181640625, 18.590362548828125, 15.31964111328125, 18.532958984375, 12.2493896484375, 0.100738525390625, 14.43267822265625, 8.18365478515625, 16.7520751953125, 5.73834228515625, 11.269989013671875, 11.001556396484375, 19.9459228515625, 4.368011474609375, 3.45745849609375, 20.587127685546875, 17.41436767578125, 21.719451904296875, 19.36163330078125, 22.4625244140625, 6.070068359375, 6.101806640625, 20.26251220703125, 27.29296875, 11.48345947265625, 11.01312255859375, 20.14630126953125, 21.31011962890625, 6.485931396484375, 10.0150146484375, -5.1986083984375, 16.807769775390625, -2.29486083984375, 18.303314208984375, 1.3245849609375, 19.012451171875, 14.244720458984375, 15.495849609375, 5.1705322265625, 15.549591064453125, 5.248779296875, -0.664306640625, 18.37884521484375, 8.59173583984375, 9.5721435546875, 25.993896484375, 16.730255126953125, 6.619171142578125, 13.11334228515625, 11.390167236328125, 7.25897216796875, 10.6009521484375, 12.55810546875, 20.80914306640625, -5.70135498046875, 14.83770751953125, 12.263916015625, -5.1986083984375, 10.437255859375, 16.37799072265625, 12.47998046875, 6.758087158203125, 17.620574951171875, 10.706329345703125, 22.45867919921875, 6.1270751953125, 7.746917724609375, 16.787109375, 9.0633544921875, 0.184356689453125, 7.7113037109375, 13.22607421875, 19.466339111328125, 13.886932373046875, -5.730499267578125, -1.1749267578125, 3.46051025390625, 10.566436767578125, 0.233795166015625, -2.40740966796875, 19.11859130859375, 3.146270751953125, 18.2071533203125, 18.0872802734375, 25.21466064453125, -15.076751708984375, 8.688262939453125, 3.6226806640625, 8.22674560546875, 12.24853515625, 9.233154296875, 11.292236328125, -0.8775634765625, 10.790679931640625, 17.27862548828125, 1.04486083984375, 15.893829345703125, 11.04046630859375, 16.7962646484375, 27.8599853515625, 6.680694580078125, 16.86505126953125, -3.05377197265625, 15.877105712890625, 14.26776123046875, 2.461669921875, -1.22113037109375, 2.021484375, -0.546478271484375, 10.2608642578125, 23.97674560546875, 12.1986083984375, 17.7586669921875, -0.8787841796875, 13.369415283203125, 0.091461181640625, 5.8026123046875, 20.944061279296875, 14.66748046875, 4.4627685546875, 17.0340576171875, -1.23223876953125, 12.04046630859375, 13.364349365234375, 12.01885986328125, -9.8426513671875, 16.029541015625, 11.2052001953125, 10.5126953125, 23.372344970703125, 10.931427001953125, 14.9920654296875, 10.6328125, 3.55462646484375, 8.47979736328125, 18.02655029296875, 22.1639404296875, 12.18035888671875, 5.173736572265625, 13.45416259765625, 10.18548583984375, 7.185699462890625, 2.448455810546875, 23.048675537109375, 8.17486572265625, 0.940155029296875, 16.474517822265625, 6.8153076171875, 26.415496826171875, 16.3336181640625, 13.6973876953125, 12.612579345703125, 26.06683349609375, 0.923309326171875, 17.067138671875, 0.940155029296875, 16.4365234375, 5.895416259765625, 3.61749267578125, 25.734405517578125, 10.91815185546875, 25.54974365234375, 15.63763427734375, 10.13671875, 21.30517578125, 18.269775390625, 20.331634521484375, 7.74127197265625, 16.97772216796875, 12.35626220703125, 7.488189697265625, 22.813262939453125, 23.47784423828125, 23.62652587890625, 7.386566162109375, 9.791656494140625, -0.8775634765625, 17.7479248046875, 16.069915771484375, 13.91888427734375, 21.15484619140625, 10.92034912109375, 13.51593017578125, 21.47039794921875, 18.447052001953125, 20.341827392578125, 2.72564697265625, 13.003173828125, 5.79400634765625, 20.718597412109375, 21.451416015625, 13.040283203125, 5.658538818359375, 17.26593017578125, 16.38116455078125, 17.42572021484375, 24.116363525390625, 5.97564697265625, 3.706756591796875, 1.439178466796875, 16.870697021484375, 10.52471923828125, 13.03265380859375, 16.0018310546875, 15.02606201171875, 9.166748046875, 5.7724609375, 7.6744384765625, 20.464141845703125, 10.07861328125, 9.23480224609375, 10.931427001953125, 7.858856201171875, 14.85906982421875, 18.570556640625, 6.946136474609375, 13.45574951171875, 11.161865234375, 17.47674560546875, 9.317718505859375, 13.324005126953125, 10.03778076171875, 20.44268798828125, 14.59844970703125, 14.174407958984375, 17.71417236328125, 13.112091064453125, 8.9808349609375, 10.5283203125, 8.7855224609375, 11.180908203125, 18.447052001953125, 3.557525634765625, 7.63946533203125, 0.434722900390625, 7.659820556640625, 12.765045166015625, 15.94403076171875, 19.745880126953125, 16.57598876953125, 20.030731201171875, 14.66046142578125, 21.128173828125, 11.695159912109375, 22.7144775390625, 26.326416015625, 14.7230224609375, 1.519134521484375, 11.6943359375, 5.947540283203125, 9.89105224609375], "gdp_data": {"GDP1": {"xvar": [-17.0, -16.95, -16.9, -16.85, -16.8, -16.75, -16.7, -16.65, -16.6, -16.55, -16.5, -16.45, -16.4, -16.35, -16.3, -16.25, -16.2, -16.15, -16.1, -16.05, -16.0, -15.95, -15.9, -15.85, -15.8, -15.75, -15.7, -15.65, -15.6, -15.55, -15.5, -15.45, -15.4, -15.35, -15.3, -15.25, -15.2, -15.15, -15.1, -15.05, -15.0, -14.95, -14.9, -14.85, -14.8, -14.75, -14.7, -14.65, -14.6, -14.55, -14.5, -14.45, -14.4, -14.35, -14.3, -14.25, -14.2, -14.15, -14.1, -14.05, -14.0, -13.95, -13.9, -13.85, -13.8, -13.75, -13.7, -13.65, -13.6, -13.55, -13.5, -13.45, -13.4, -13.35, -13.3, -13.25, -13.2, -13.15, -13.1, -13.05, -13.0, -12.95, -12.9, -12.85, -12.8, -12.75, -12.7, -12.65, -12.6, -12.55, -12.5, -12.45, -12.4, -12.35, -12.3, -12.25, -12.2, -12.15, -12.1, -12.05, -12.0, -11.95, -11.9, -11.85, -11.8, -11.75, -11.7, -11.65, -11.6, -11.55, -11.5, -11.45, -11.4, -11.35, -11.3, -11.25, -11.2, -11.15, -11.1, -11.05, -11.0, -10.95, -10.9, -10.85, -10.8, -10.75, -10.7, -10.65, -10.6, -10.55, -10.5, -10.45, -10.4, -10.35, -10.3, -10.25, -10.2, -10.15, -10.1, -10.05, -10.0, -9.95, -9.9, -9.85, -9.8, -9.75, -9.7, -9.65, -9.6, -9.55, -9.5, -9.45, -9.4, -9.35, -9.3, -9.25, -9.2, -9.15, -9.1, -9.05, -9.0, -8.95, -8.9, -8.85, -8.8, -8.75, -8.7, -8.65, -8.6, -8.55, -8.5, -8.45, -8.4, -8.35, -8.3, -8.25, -8.2, -8.15, -8.1, -8.05, -8.0, -7.95, -7.9, -7.85, -7.8, -7.75, -7.7, -7.65, -7.6, -7.55, -7.5, -7.45, -7.4, -7.35, -7.3, -7.25, -7.2, -7.15, -7.1, -7.05, -7.0, -6.95, -6.9, -6.85, -6.8, -6.75, -6.7, -6.65, -6.6, -6.55, -6.5, -6.45, -6.4, -6.35, -6.3, -6.25, -6.2, -6.15, -6.1, -6.05, -6.0, -5.95, -5.9, -5.85, -5.8, -5.75, -5.7, -5.65, -5.6, -5.55, -5.5, -5.45, -5.4, -5.35, -5.3, -5.25, -5.2, -5.15, -5.1, -5.05, -5.0, -4.95, -4.9, -4.85, -4.8, -4.75, -4.7, -4.65, -4.6, -4.55, -4.5, -4.45, -4.4, -4.35, -4.3, -4.25, -4.2, -4.15, -4.1, -4.05, -4.0, -3.95, -3.9, -3.85, -3.8, -3.75, -3.7, -3.65, -3.6, -3.55, -3.5, -3.45, -3.4, -3.35, -3.3, -3.25, -3.2, -3.15, -3.1, -3.05, -3.0, -2.95, -2.9, -2.85, -2.8, -2.75, -2.7, -2.65, -2.6, -2.55, -2.5, -2.45, -2.4, -2.35, -2.3, -2.25, -2.2, -2.15, -2.1, -2.05, -2.0, -1.95, -1.9, -1.85, -1.8, -1.75, -1.7, -1.65, -1.6, -1.55, -1.5, -1.45, -1.4, -1.35, -1.3, -1.25, -1.2, -1.15, -1.1, -1.05, -1.0, -0.949999999999999, -0.899999999999999, -0.849999999999998, -0.800000000000001, -0.75, -0.699999999999999, -0.649999999999999, -0.599999999999998, -0.550000000000001, -0.5, -0.449999999999999, -0.399999999999999, -0.349999999999998, -0.300000000000001, -0.25, -0.199999999999999, -0.149999999999999, -0.0999999999999979, -0.0500000000000007, 0.0, 0.0500000000000007, 0.100000000000001, 0.150000000000002, 0.199999999999999, 0.25, 0.300000000000001, 0.350000000000001, 0.400000000000002, 0.449999999999999, 0.5, 0.550000000000001, 0.600000000000001, 0.650000000000002, 0.699999999999999, 0.75, 0.800000000000001, 0.850000000000001, 0.900000000000002, 0.949999999999999, 1.0, 1.05, 1.1, 1.15, 1.2, 1.25, 1.3, 1.35, 1.4, 1.45, 1.5, 1.55, 1.6, 1.65, 1.7, 1.75, 1.8, 1.85, 1.9, 1.95, 2.0, 2.05, 2.1, 2.15, 2.2, 2.25, 2.3, 2.35, 2.4, 2.45, 2.5, 2.55, 2.6, 2.65, 2.7, 2.75, 2.8, 2.85, 2.9, 2.95, 3.0, 3.05, 3.1, 3.15, 3.2, 3.25, 3.3, 3.35, 3.4, 3.45, 3.5, 3.55, 3.6, 3.65, 3.7, 3.75, 3.8, 3.85, 3.9, 3.95, 4.0, 4.05, 4.1, 4.15, 4.2, 4.25, 4.3, 4.35, 4.4, 4.45, 4.5, 4.55, 4.6, 4.65, 4.7, 4.75, 4.8, 4.85, 4.9, 4.95, 5.0, 5.05, 5.1, 5.15, 5.2, 5.25, 5.3, 5.35, 5.4, 5.45, 5.5, 5.55, 5.6, 5.65, 5.7, 5.75, 5.8, 5.85, 5.9, 5.95, 6.0, 6.05, 6.1, 6.15, 6.2, 6.25, 6.3, 6.35, 6.4, 6.45, 6.5, 6.55, 6.6, 6.65, 6.7, 6.75, 6.8, 6.85, 6.9, 6.95, 7.0, 7.05, 7.1, 7.15, 7.2, 7.25, 7.3, 7.35, 7.4, 7.45, 7.5, 7.55, 7.6, 7.65, 7.7, 7.75, 7.8, 7.85, 7.9, 7.95, 8.0, 8.05, 8.1, 8.15, 8.2, 8.25, 8.3, 8.35, 8.4, 8.45, 8.5, 8.55, 8.6, 8.65, 8.7, 8.75, 8.8, 8.85, 8.9, 8.95, 9.0, 9.05, 9.1, 9.15, 9.2, 9.25, 9.3, 9.35, 9.4, 9.45, 9.5, 9.55, 9.6, 9.65, 9.7, 9.75, 9.8, 9.85, 9.9, 9.95, 10.0, 10.05, 10.1, 10.15, 10.2, 10.25, 10.3, 10.35, 10.4, 10.45, 10.5, 10.55, 10.6, 10.65, 10.7, 10.75, 10.8, 10.85, 10.9, 10.95, 11.0, 11.05, 11.1, 11.15, 11.2, 11.25, 11.3, 11.35, 11.4, 11.45, 11.5, 11.55, 11.6, 11.65, 11.7, 11.75, 11.8, 11.85, 11.9, 11.95, 12.0, 12.05, 12.1, 12.15, 12.2, 12.25, 12.3, 12.35, 12.4, 12.45, 12.5, 12.55, 12.6, 12.65, 12.7, 12.75, 12.8, 12.85, 12.9, 12.95, 13.0, 13.05, 13.1, 13.15, 13.2, 13.25, 13.3, 13.35, 13.4, 13.45, 13.5, 13.55, 13.6, 13.65, 13.7, 13.75, 13.8, 13.85, 13.9, 13.95, 14.0, 14.05, 14.1, 14.15, 14.2, 14.25, 14.3, 14.35, 14.4, 14.45, 14.5, 14.55, 14.6, 14.65, 14.7, 14.75, 14.8, 14.85, 14.9, 14.95, 15.0, 15.05, 15.1, 15.15, 15.2, 15.25, 15.3, 15.35, 15.4, 15.45, 15.5, 15.55, 15.6, 15.65, 15.7, 15.75, 15.8, 15.85, 15.9, 15.95, 16.0, 16.05, 16.1, 16.15, 16.2, 16.25, 16.3, 16.35, 16.4, 16.45, 16.5, 16.55, 16.6, 16.65, 16.7, 16.75, 16.8, 16.85, 16.9, 16.95, 17.0, 17.05, 17.1, 17.15, 17.2, 17.25, 17.3, 17.35, 17.4, 17.45, 17.5, 17.55, 17.6, 17.65, 17.7, 17.75, 17.8, 17.85, 17.9, 17.95, 18.0, 18.05, 18.1, 18.15, 18.2, 18.25, 18.3, 18.35, 18.4, 18.45, 18.5, 18.55, 18.6, 18.65, 18.7, 18.75, 18.8, 18.85, 18.9, 18.95, 19.0, 19.05, 19.1, 19.15, 19.2, 19.25, 19.3, 19.35, 19.4, 19.45, 19.5, 19.55, 19.6, 19.65, 19.7, 19.75, 19.8, 19.85, 19.9, 19.95, 20.0, 20.05, 20.1, 20.15, 20.2, 20.25, 20.3, 20.35, 20.4, 20.45, 20.5, 20.55, 20.6, 20.65, 20.7, 20.75, 20.8, 20.85, 20.9, 20.95, 21.0, 21.05, 21.1, 21.15, 21.2, 21.25, 21.3, 21.35, 21.4, 21.45, 21.5, 21.55, 21.6, 21.65, 21.7, 21.75, 21.8, 21.85, 21.9, 21.95, 22.0, 22.05, 22.1, 22.15, 22.2, 22.25, 22.3, 22.35, 22.4, 22.45, 22.5, 22.55, 22.6, 22.65, 22.7, 22.75, 22.8, 22.85, 22.9, 22.95, 23.0, 23.05, 23.1, 23.15, 23.2, 23.25, 23.3, 23.35, 23.4, 23.45, 23.5, 23.55, 23.6, 23.65, 23.7, 23.75, 23.8, 23.85, 23.9, 23.95, 24.0, 24.05, 24.1, 24.15, 24.2, 24.25, 24.3, 24.35, 24.4, 24.45, 24.5, 24.55, 24.6, 24.65, 24.7, 24.75, 24.8, 24.85, 24.9, 24.95, 25.0, 25.05, 25.1, 25.15, 25.2, 25.25, 25.3, 25.35, 25.4, 25.45, 25.5, 25.55, 25.6, 25.65, 25.7, 25.75, 25.8, 25.85, 25.9, 25.95, 26.0, 26.05, 26.1, 26.15, 26.2, 26.25, 26.3, 26.35, 26.4, 26.45, 26.5, 26.55, 26.6, 26.65, 26.7, 26.75, 26.8, 26.85, 26.9, 26.95, 27.0, 27.05, 27.1, 27.15, 27.2, 27.25, 27.3, 27.35, 27.4, 27.45, 27.5, 27.55, 27.6, 27.65, 27.7, 27.75, 27.8, 27.85, 27.9, 27.95, 28.0, 28.05, 28.1, 28.15, 28.2, 28.25, 28.3, 28.35, 28.4, 28.45, 28.5, 28.55, 28.6, 28.65, 28.7, 28.75, 28.8, 28.85, 28.9, 28.95, 29.0, 29.05, 29.1, 29.15, 29.2, 29.25, 29.3, 29.35, 29.4, 29.45, 29.5, 29.55, 29.6, 29.65, 29.7, 29.75, 29.8, 29.85, 29.9, 29.95, 30.0], "est": [0.9325004940571194, 0.9328435576154187, 0.9331812311239185, 0.9335135404962648, 0.9338405117432993, 0.9341621709718153, 0.9344785443833232, 0.9347896582728239, 0.9350955390275839, 0.9353962131259287, 0.935691707136029, 0.9359820477147063, 0.9362672616062425, 0.936547375641187, 0.9368224167351923, 0.9370924118878305, 0.9373573881814402, 0.9376173727799668, 0.9378723929278142, 0.9381224759487025, 0.9383676492445384, 0.9386079402942835, 0.9388433766528356, 0.9390739859499199, 0.9392997958889774, 0.9395208342460735, 0.9397371288688037, 0.939948707675209, 0.9401555986527009, 0.9403578298569919, 0.9405554294110338, 0.9407484255039604, 0.940936846390043, 0.9411207203876457, 0.9413000758781934, 0.9414749413051471, 0.941645345172982, 0.9418113160461759, 0.9419728825482037, 0.9421300733605382, 0.9422829172216645, 0.9424314429260874, 0.9425756793233603, 0.942715655317115, 0.9428513998640973, 0.9429829419732115, 0.9431103107045711, 0.9432335351685607, 0.9433526445248962, 0.9434676679817002, 0.9435786347945829, 0.943685574265724, 0.9437885157429696, 0.9438874886189325, 0.9439825223300973, 0.9440736463559375, 0.9441608902180353, 0.9442442834792095, 0.9443238557426532, 0.9443996366510718, 0.9444716558858379, 0.9445399431661408, 0.9446045282481562, 0.9446654409242113, 0.9447227110219637, 0.9447763684035866, 0.9448264429649537, 0.9448729646348453, 0.9449159633741467, 0.944955469175061, 0.9449915120603297, 0.9450241220824541, 0.9450533293229297, 0.9450791638914863, 0.9451016559253294, 0.9451208355883974, 0.9451367330706198, 0.9451493785871816, 0.9451588023777981, 0.9451650347059944, 0.9451681058583947, 0.9451680461440104, 0.9451648858935466, 0.9451586554587055, 0.9451493852115007, 0.9451371055435804, 0.9451218468655543, 0.9451036396063256, 0.9450825142124365, 0.9450585011474107, 0.9450316308911157, 0.9450019339391176, 0.9449694408020508, 0.9449341820049988, 0.9448961880868678, 0.9448554895997833, 0.9448121171084776, 0.9447661011896996, 0.9447174724316185, 0.9446662614332421, 0.9446124988038401, 0.9445562151623683, 0.944497441136912, 0.9444362073641227, 0.9443725444886701, 0.9443064831626986, 0.9442380540452895, 0.9441672878019286, 0.9440942151039875, 0.9440188666282041, 0.9439412730561693, 0.9438614650738301, 0.9437794733709872, 0.9436953286408069, 0.9436090615793394, 0.9435207028850411, 0.9434302832583046, 0.9433378334009934, 0.9432433840159903, 0.9431469658067435, 0.943048609476828, 0.9429483457295029, 0.9428462052672864, 0.9427422187915342, 0.9426364170020199, 0.9425288305965263, 0.9424194902704446, 0.9423084267163744, 0.9421956706237393, 0.9420812526784036, 0.9419652035622906, 0.9418475539530208, 0.941728334523544, 0.941607575941789, 0.9414853088703082, 0.9413615639659385, 0.9412363718794676, 0.9411097632553008, 0.9409817687311424, 0.9408524189376767, 0.940721744498263, 0.9405897760286304, 0.9404565441365841, 0.9403220794217156, 0.9401864124751211, 0.9400495738791269, 0.9399115942070203, 0.9397725040227869, 0.9396323338808569, 0.9394911143258559, 0.9393488758923623, 0.9392056491046747, 0.9390614644765816, 0.93891635251114, 0.9387703437004618, 0.9386234685255034, 0.9384757574558665, 0.9383272409496045, 0.9381779494530286, 0.9380279134005338, 0.9378771632144205, 0.9377257293047268, 0.9375736420690676, 0.9374209318924818, 0.9372676291472831, 0.9371137641929201, 0.9369593673758412, 0.9368044690293668, 0.9366490994735716, 0.9364932890151666, 0.9363370679473944, 0.93618046654993, 0.9360235150887825, 0.9358662438162129, 0.9357086829706519, 0.9355508627766258, 0.93539281344469, 0.935234565171371, 0.93507614813911, 0.9349175925162202, 0.934758928456842, 0.9346001861009161, 0.934441395574152, 0.9342825869880114, 0.9341237904396951, 0.9339650360121363, 0.9338063537740027, 0.9336477737797014, 0.9334893260693982, 0.9333310406690329, 0.9331729475903522, 0.933015076830939, 0.932857458374261, 0.9327001221897107, 0.9325430982326678, 0.9323864164445554, 0.9322301067529124, 0.9320741990714662, 0.9319187233002157, 0.9317637093255194, 0.9316091870201928, 0.9314551862436108, 0.931301736841813, 0.9311488686476252, 0.930996611480777, 0.9308449951480353, 0.9306940494433399, 0.9305438041479427, 0.9303942890305643, 0.9302455338475449, 0.9300975683430106, 0.9299504222490426, 0.9298041252858542, 0.9296587071619764, 0.9295141975744464, 0.9293706262090066, 0.9292280227403058, 0.9290864168321158, 0.9289458381375435, 0.9288063162992579, 0.9286678809497227, 0.9285305617114333, 0.9283943881971602, 0.9282593900102036, 0.9281255967446513, 0.9279930379856414, 0.927861743309639, 0.927731742284711, 0.9276030644708155, 0.9274757394200903, 0.9273497966771582, 0.9272252657794248, 0.9271021762573994, 0.9269805576350113, 0.9268604394299372, 0.9267418511539322, 0.9266248223131728, 0.9265093824086046, 0.9263955609362909, 0.9262833873877813, 0.9261728912504708, 0.9260641020079804, 0.9259570491405336, 0.9258517621253467, 0.9257482704370241, 0.9256466035479577, 0.9255467909287337, 0.9254488620485519, 0.9253528463756442, 0.9252587733777052, 0.9251666725223248, 0.9250765732774321, 0.9249885051117469, 0.9249024974952295, 0.9248185798995483, 0.9247367817985468, 0.9246571326687203, 0.9245796619896989, 0.9245043992447372, 0.9244313739212091, 0.924360615511115, 0.9242921535115871, 0.9242260174254103, 0.9241622367615421, 0.9241008410356469, 0.9240418597706281, 0.9239853224971792, 0.9239312587543267, 0.9238796980899927, 0.9238306700615567, 0.92378420423643, 0.9237403301926276, 0.9236990775193588, 0.9236604758176156, 0.9236245547007687, 0.923591343795177, 0.9235608727407965, 0.923533171191799, 0.923508268817196, 0.9234861953014739, 0.9234669803452271, 0.9234506536658098, 0.9234372449979844, 0.923426784094578, 0.9234193007271542, 0.9234148246866797, 0.9234133857842066, 0.9234150138515561, 0.9234197387420123, 0.9234275903310212, 0.9234385985168958, 0.923452793221529, 0.9234702043911128, 0.9234908619968656, 0.9235147960357624, 0.9235420365312779, 0.9235726135341266, 0.9236065571230233, 0.9236438974054352, 0.9236846645183525, 0.9237288886290619, 0.9237765999359197, 0.9238278286691459, 0.923882605091613, 0.9239409594996447, 0.9240029222238236, 0.9240685236298042, 0.9241377941191292, 0.9242107641300595, 0.9242874641384061, 0.9243679246583656, 0.9244521762433693, 0.9245402494869365, 0.9246321750235295, 0.9247279835294246, 0.9248277057235778, 0.924931372368509, 0.9250390142711862, 0.9251506622839135, 0.9252663473052349, 0.9253861002808365, 0.9255099522044565, 0.9256379341188083, 0.9257700771164975, 0.9259064123409596, 0.9260469709873947, 0.9261917843037111, 0.9263408835914768, 0.9264943002068762, 0.9266520655616702, 0.9268142111241742, 0.9269807684202246, 0.9271517690341678, 0.9273272446098467, 0.9275072268515966, 0.9276917475252483, 0.9278808384591324, 0.9280745315450993, 0.928272858739535, 0.9284758520643913, 0.9286835436082177, 0.9288959655272027, 0.9291131500462171, 0.92933512945987, 0.9295619361335625, 0.9297936025045579, 0.9300301610830488, 0.9302716444532338, 0.9305180852744044, 0.9307695162820311, 0.9310259702888596, 0.9312874801860137, 0.9315540789441026, 0.931825799614332, 0.9321026753296286, 0.932384739305762, 0.932672024842479, 0.93296456532464, 0.9332623942233628, 0.9335655450971742, 0.933874051593162, 0.9341879474481406, 0.9345072664898137, 0.9348320426379532, 0.9351623099055718, 0.9354981024001114, 0.9358394543246334, 0.9361863999790135, 0.936538973761144, 0.9368972101681406, 0.9372611437975574, 0.9376308093486005, 0.9380062416233589, 0.9383874755280274, 0.9387745460741476, 0.9391674871973177, 0.9395663090430546, 0.9399709996384594, 0.9403815462212272, 0.9407979360795076, 0.9412201565511131, 0.941648195022733, 0.9420820389291471, 0.9425216757524435, 0.942967093021236, 0.943418278309886, 0.9438752192377232, 0.9443379034682698, 0.9448063187084705, 0.9452804527079173, 0.9457602932580801, 0.9462458281915405, 0.9467370453812259, 0.9472339327396447, 0.947736478218124, 0.948244669806051, 0.9487584955301155, 0.9492779434535519, 0.9498030016753883, 0.9503336583296909, 0.9508699015848157, 0.9514117196426619, 0.9519591007379222, 0.9525120331373416, 0.9530705051389757, 0.9536345050714465, 0.9542040212932091, 0.9547790421918123, 0.9553595561831647, 0.9559455517108031, 0.9565370172451624, 0.9571339412828468, 0.9577363123459037, 0.9583441189810981, 0.9589573497591919, 0.9595759932742225, 0.9602000381427864, 0.96082947300332, 0.9614642865153864, 0.9621044673589636, 0.9627500042337341, 0.9634008858583746, 0.964057100969854, 0.964718638322723, 0.9653854866884192, 0.9660576348545591, 0.9667350716242459, 0.9674177858153706, 0.9681057662599181, 0.9687990018032757, 0.9694974813035426, 0.970201193630842, 0.970910127666636, 0.9716242723030403, 0.9723436164421427, 0.973068148995325, 0.9737978588825837, 0.9745327350318544, 0.9752727663783406, 0.9760179418638396, 0.976768250436074, 0.977523681048026, 0.9782842226572713, 0.9790498642253149, 0.9798205947169344, 0.9805964030995165, 0.9813772783424038, 0.9821632094162401, 0.9829541852923167, 0.9837501949419234, 0.9845512273357023, 0.985357271443, 0.9861683162312238, 0.9869843506652021, 0.9878053637065461, 0.9886313443130105, 0.989462281437861, 0.9902981640292398, 0.9911389810295392, 0.9919847213747708, 0.9928353739939385, 0.993690927808421, 0.9945513717313437, 0.9954166946669667, 0.9962868855100624, 0.9971619331453058, 0.9980418264466615, 0.9989265542767726, 0.9998161054863542, 1.0007104689135886, 1.0016096333835351, 1.0025135877074993, 1.0034223206824655, 1.0043358210904867, 1.005254077698109, 1.006177079255748, 1.0071048144971277, 1.0080372721387003, 1.008974440879033, 1.009916309398253, 1.0108628663574593, 1.0118141003981644, 1.0127700001416775, 1.0137305541885788, 1.0146957511181451, 1.0156655794877572, 1.016640027832352, 1.0176190846638806, 1.0186027384707226, 1.019590977717148, 1.020583790842739, 1.0215811662618957, 1.0225830923632109, 1.0235895575089957, 1.0246005500347009, 1.025616058248388, 1.0266360704301707, 1.027660574831724, 1.0286895596757244, 1.029723013155306, 1.0307609234335742, 1.031803278643062, 1.0328500668851908, 1.0339012762297852, 1.0349568947145562, 1.0360169103445651, 1.037081311091719, 1.038150084894288, 1.0392232196563853, 1.0403007032474552, 1.0413825235018057, 1.0424686682180804, 1.0435591251588003, 1.0446538820498348, 1.0457529265799672, 1.0468562464003515, 1.047963829124084, 1.0490756623256925, 1.0501917335407005, 1.051312030265102, 1.0524365399549422, 1.0535652500258208, 1.0546981478524615, 1.0558352207682085, 1.0569764560646233, 1.058121840990994, 1.0592713627538881, 1.060425008516743, 1.0615827653993757, 1.0627446204775683, 1.0639105607826318, 1.0650805733009614, 1.0662546449736183, 1.0674327626959008, 1.0686149133168978, 1.0698010836391219, 1.0709912604180196, 1.0721854303616356, 1.0733835801301332, 1.0745856963354237, 1.0757917655407756, 1.077001774260367, 1.0782157089589404, 1.0794335560513713, 1.0806553019022977, 1.0818809328257333, 1.0831104350846774, 1.0843437948907177, 1.0855809984037068, 1.086822031731337, 1.0880668809287943, 1.089315531998384, 1.0905679708891856, 1.0918241834966715, 1.0930841556623674, 1.0943478731734972, 1.0956153217626403, 1.0968864871073694, 1.0981613548299345, 1.0994399104969106, 1.1007221396188553, 1.1020080276500233, 1.1032975599879795, 1.1045907219733284, 1.1058874988893603, 1.1071878759617633, 1.1084918383582905, 1.1097993711884713, 1.1111104595032975, 1.112425088294926, 1.1137432424963933, 1.1150649069812997, 1.1163900665635529, 1.1177187059970461, 1.1190508099754295, 1.1203863631317719, 1.121725350038343, 1.1230677552063273, 1.1244135630855263, 1.1257627580641523, 1.1271153244685412, 1.1284712465629017, 1.129830508549073, 1.131193094566278, 1.1325589886908705, 1.1339281749361327, 1.1353006372519934, 1.1366763595248555, 1.138055325577318, 1.139437519167994, 1.140822923991277, 1.1422115236771213, 1.1436033017908616, 1.144998241832981, 1.1463963272389286, 1.1477975413789128, 1.149201867557721, 1.1506092890145099, 1.1520197889226507, 1.1534333503895287, 1.1548499564563857, 1.1562695900981295, 1.1576922342231877, 1.1591178716733215, 1.1605464852234937, 1.1619780575816896, 1.163412571388793, 1.1648500092184186, 1.1662903535767715, 1.1677335869025351, 1.169179691566711, 1.1706286498724996, 1.1720804440551786, 1.1735350562819824, 1.1749924686519735, 1.1764526631959622, 1.17791562187636, 1.1793813265871016, 1.1808497591535434, 1.1823209013323743, 1.1837947348114979, 1.1852712412099804, 1.186750402077948, 1.1882321988965243, 1.1897166130777537, 1.1912036259645058, 1.1926932188304615, 1.1941853728800151, 1.19568006924823, 1.1971772890007895, 1.1986770131339415, 1.2001792225744727, 1.2016838981796565, 1.2031910207372154, 1.204700570965305, 1.2062125295124857, 1.2077268769576959, 1.2092435938102255, 1.2107626605097381, 1.2122840574262213, 1.2138077648600147, 1.2153337630417986, 1.21686203213259, 1.2183925522237653, 1.2199253033370716, 1.2214602654246445, 1.2229974183690164, 1.2245367419831668, 1.2260782160105326, 1.2276218201250593, 1.2291675339312274, 1.2307153369641042, 1.2322652086893835, 1.233817128503447, 1.2353710757334095, 1.2369270296372015, 1.2384849694036042, 1.2400448741523429, 1.2416067229341377, 1.2431704947308095, 1.244736168455338, 1.246303722951956, 1.2478731369962444, 1.249444389295209, 1.2510174584874145, 1.2525923231430354, 1.2541689617640068, 1.2557473527841236, 1.257327474569138, 1.258909305416909, 1.2604928235574937, 1.26207800715329, 1.2636648342991845, 1.2652532830226415, 1.266843331283904, 1.26843495697608, 1.2700281379253282, 1.271622851890984, 1.27321907656574, 1.2748167895757807, 1.276415968480966, 1.2780165907749856, 1.2796186338855293, 1.2812220751744707, 1.2828268919380426, 1.2844330614070278, 1.2860405607469156, 1.287649367058136, 1.2892594573762184, 1.2908708086720118, 1.292483397851865, 1.2940972017578547, 1.295712197167989, 1.297328360796399, 1.298945669293591, 1.3005640992466376, 1.3021836271794154, 1.3038042295528234, 1.305425882765038, 1.3070485631517061, 1.3086722469862255, 1.3102969104799553, 1.311922529782487, 1.3135490809818586, 1.3151765401048525, 1.316804883117213, 1.318434085923927, 1.3200641243694589, 1.3216949742380681, 1.3233266112540147, 1.3249590110818763, 1.326592149326813, 1.3282260015348368, 1.3298605431931005, 1.331495749730183, 1.3331315965163826, 1.334768058863986, 1.3364051120276004, 1.3380427312044199, 1.3396808915345222, 1.341319568101216, 1.3429587359312982, 1.3445983699953785, 1.3462384452082143, 1.3478789364289918, 1.349519818461672, 1.3511610660552953, 1.3528026539043028, 1.3544445566488894, 1.3560867488752988, 1.3577292051161718, 1.359371899850885, 1.3610148075058783, 1.3626579024549976, 1.3643011590198502, 1.3659445514701247, 1.3675880540239564, 1.369231640848274, 1.370875286059153, 1.372518963722162, 1.3741626478527318, 1.3758063124164996, 1.3774499313296935, 1.3790934784594613, 1.3807369276242816, 1.3823802525942832, 1.3840234270916665, 1.3856664247910284, 1.3873092193197691, 1.3889517842584507, 1.3905940931411824, 1.3922361194560118, 1.3938778366452815, 1.3955192181060314, 1.3971602371903926, 1.3988008672059529, 1.4004410814161643, 1.4020808530407154, 1.4037201552559462, 1.4053589611952397, 1.4069972439493965, 1.4086349765670523, 1.4102721320550806, 1.4119086833789747, 1.4135446034632697, 1.4151798651919252, 1.4168144414087498, 1.418448304921885, 1.420081434402699, 1.4217138262042097, 1.4233454799967984, 1.4249763954681958, 1.4266065723234347, 1.4282360102848168, 1.4298647090918812, 1.4314926685013212, 1.4331198882869798, 1.4347463682397887, 1.4363721081677259, 1.4379971078957703, 1.4396213672658533, 1.4412448861368397, 1.4428676643844434, 1.4444897019012113, 1.4461109985964775, 1.44773155439631, 1.4493513692434576, 1.4509704430973245, 1.4525887759339164, 1.4542063677457941, 1.45582321854203, 1.4574393283481604, 1.4590546972061487, 1.460669325174326, 1.4622832123273486, 1.463896358756177, 1.4655087645679938, 1.4671204298861733, 1.4687313548502479, 1.4703415396158375, 1.4719509843546348, 1.4735596892543168, 1.4751676545185517, 1.476774880366899, 1.4783813670348058, 1.4799871147735357, 1.481592123850134, 1.4831963945473692, 1.4847999271636998, 1.4864027220132239, 1.4880047794256248, 1.4896060997461429, 1.4912066833355038, 1.4928065305698852, 1.4944056418408729, 1.49600401755541, 1.4976016581357463, 1.4991985640194008, 1.5007947356591043, 1.502390173522745, 1.5039848780933598, 1.505578849869027, 1.5071720893628826, 1.5087645971030188, 1.51035637363247, 1.5119474195091551, 1.5135377353058348, 1.5151273216100487, 1.5167161790240795, 1.5183043081649148, 1.5198917096641784, 1.5214783841681008, 1.523064332337458, 1.524649554847535, 1.5262340523880715, 1.5278178256632078, 1.5294008753914505, 1.5309832023056262, 1.5325648071528049, 1.534145690694297, 1.53572585370557, 1.5373052969762093, 1.5388840213098767, 1.5404620275242555, 1.5420393164510122, 1.5436158889357299, 1.5451917458378914, 1.5467668880307934, 1.5483413164015172, 1.5499150318508939, 1.551488035293431, 1.5530603276572807, 1.5546319098841823, 1.5562027829294243, 1.5577729477617785, 1.5593424053634812, 1.5609111567301515, 1.5624792028707637, 1.564046544807593, 1.5656131835761757, 1.5671791202252492, 1.5687443558166994, 1.5703088914255332, 1.5718727281398162, 1.5734358670606134, 1.5749983093019722, 1.576560055990843, 1.5781211082670519, 1.5796814672832373, 1.5812411342048067, 1.5828001102099023, 1.584358396489329, 1.5859159942465244, 1.5874729046974916, 1.5890291290707785, 1.5905846686074119, 1.5921395245608365, 1.5936936981968954, 1.5952471907937693, 1.5968000036419194, 1.5983521380440504, 1.5999035953150538, 1.6014543767819716, 1.6030044837839361, 1.604553917672124, 1.6061026798097235, 1.6076507715718646, 1.6091981943455698, 1.6107449495297332, 1.6122910385350424, 1.6138364627839528, 1.6153812237106269, 1.6169253227608824, 1.6184687613921533, 1.6200115410734524, 1.6215536632852905, 1.623095129519657, 1.624635941279972, 1.626176100081014, 1.6277156074488928, 1.6292544649209995, 1.6307926740459506, 1.632330236383552, 1.633867153504739, 1.6354034269915312, 1.6369390584369883, 1.6384740494451584, 1.6400084016310437, 1.6415421166205308, 1.6430751960503542, 1.6446076415680553, 1.6461394548319241, 1.6476706375109507, 1.6492011912847913, 1.6507311178437036, 1.6522604188885168, 1.653789096130564, 1.6553171512916511, 1.6568445861040035, 1.6583714023102203, 1.659897601663216, 1.6614231859261943, 1.6629481568725881, 1.6644725162860026, 1.6659962659601895, 1.6675194076989832, 1.6690419433162642, 1.6705638746358957, 1.6720852034917053, 1.6736059317274024, 1.6751260611965646, 1.6766455937625633, 1.6781645312985396, 1.6796828756873385, 1.6812006288214654, 1.6827177926030592, 1.684234368943817, 1.6857503597649608, 1.6872657669972022, 1.688780592580667, 1.6902948384648828], "lb": [0.8337278986664235, 0.8347560389928533, 0.8357752019190497, 0.8367854034391645, 0.8377866599995832, 0.838778988496722, 0.8397624062748733, 0.8407369311240434, 0.841702581277837, 0.8426593754113405, 0.8436073326390428, 0.8445464725127684, 0.84547681501964, 0.8463983805800447, 0.8473111900456562, 0.8482152646974367, 0.8491106262436916, 0.8499972968181286, 0.8508752989779466, 0.8517446557019422, 0.8526053903886348, 0.8534575268544146, 0.8543010893317128, 0.8551361024671855, 0.8559625913199216, 0.85678058135967, 0.8575900984650803, 0.8583911689219691, 0.8591838194215939, 0.8599680770589546, 0.8607439693310986, 0.8615115241354572, 0.862270769768182, 0.8630217349224996, 0.863764448687088, 0.8644989405444466, 0.8652252403693039, 0.8659433784270052, 0.8666533853719341, 0.8673552922459289, 0.8680491304767132, 0.8687349318763281, 0.8694127286395635, 0.8700825533424106, 0.8707444389404976, 0.8713984187675318, 0.8720445265337552, 0.8726827963243687, 0.8733132625979819, 0.87393596018504, 0.8745509242862488, 0.8751581904709929, 0.8757577946757408, 0.8763497732024415, 0.8769341627168998, 0.8775110002471431, 0.8780803231817769, 0.8786421692682972, 0.8791965766114068, 0.879743583671301, 0.8802832292619144, 0.8808155525491617, 0.8813405930491305, 0.8818583906262555, 0.8823689854914474, 0.8828724182001999, 0.8833687296506466, 0.8838579610815788, 0.8843401540704281, 0.8848153505311945, 0.8852835927123397, 0.8857449231946211, 0.8861993848888751, 0.8866470210337469, 0.8870878751933757, 0.8875219912550052, 0.8879494134265425, 0.8883701862340534, 0.8887843545191955, 0.8891919634365822, 0.8895930584510678, 0.8899876853349872, 0.8903758901652983, 0.8907577193206582, 0.8911332194784296, 0.89150243761159, 0.8918654209855913, 0.8922222171551026, 0.8925728739606944, 0.8929174395254269, 0.893255962251355, 0.8935884908159426, 0.8939150741683884, 0.8942357615258696, 0.894550602369673, 0.8948596464412625, 0.8951629437382239, 0.895460544510142, 0.8957524992543563, 0.896038858711651, 0.8963196738618214, 0.8965949959191617, 0.8968648763278497, 0.8971293667572414, 0.8973885190970625, 0.8976423854525056, 0.8978910181392391, 0.8981344696783147, 0.898372792790984, 0.8986060403934151, 0.8988342655913402, 0.8990575216745739, 0.8992758621114876, 0.8994893405433505, 0.8996980107786293, 0.8999019267871676, 0.9001011426943004, 0.9002957127748934, 0.900485691447286, 0.9006711332671758, 0.9008520929214259, 0.9010286252218007, 0.9012007850986279, 0.901368627594417, 0.9015322078573931, 0.9016915811349864, 0.9018468027672645, 0.9019979281803211, 0.9021450128795989, 0.9022881124431907, 0.9024272825150922, 0.9025625787984105, 0.9026940570485601, 0.9028217730664154, 0.9029457826914434, 0.9030661417948301, 0.903182906272574, 0.9032961320385807, 0.9034058750177533, 0.9035121911390745, 0.9036151363286933, 0.9037147665030295, 0.9038111375618777, 0.903904305381539, 0.9039943258079614, 0.9040812546499251, 0.9041651476722431, 0.9042460605890026, 0.9043240490568479, 0.904399168668306, 0.9044714749451613, 0.90454102333188, 0.9046078691891039, 0.9046720677871892, 0.9047336742998218, 0.9047927437977046, 0.90484933124231, 0.9049034914797153, 0.9049552792345216, 0.9050047491038561, 0.9050519555514632, 0.9050969529018872, 0.905139795334751, 0.9051805368791398, 0.9052192314080804, 0.90525593263312, 0.9052906940990354, 0.9053235691786251, 0.9053546110676337, 0.9053838727797855, 0.9054114071419319, 0.9054372667893349, 0.9054615041610496, 0.9054841714954468, 0.9055053208258589, 0.9055250039763472, 0.9055432725576047, 0.9055601779629822, 0.9055757713646487, 0.9055901037098842, 0.9056032257175024, 0.9056151878744088, 0.9056260404322891, 0.9056358334044354, 0.9056446165627066, 0.9056524394346178, 0.905659351300567, 0.9056654011912033, 0.9056706378849131, 0.9056751099054489, 0.9056788655196961, 0.9056819527355591, 0.9056844192999912, 0.9056863126971367, 0.9056876801466278, 0.9056885686019898, 0.9056890247491752, 0.9056890950052352, 0.9056888255171038, 0.9056882621605064, 0.9056874505389965, 0.9056864359831026, 0.9056852635496028, 0.9056839780209047, 0.9056826239045492, 0.9056812454328205, 0.9056798865624731, 0.9056785909745528, 0.905677402074348, 0.9056763629914212, 0.9056755165797558, 0.9056749054180024, 0.9056745718098211, 0.9056745577843154, 0.9056749050965668, 0.9056756552282593, 0.9056768493883859, 0.9056785285140513, 0.9056807332713552, 0.9056835040563548, 0.9056868809961114, 0.9056909039498136, 0.905695612509977, 0.905701046003714, 0.9057072434940727, 0.9057142437814591, 0.9057220854051026, 0.9057308066446078, 0.9057404455215539, 0.9057510398011546, 0.9057626269939973, 0.9057752443577971, 0.9057889288992479, 0.9058037173758996, 0.9058196462980875, 0.9058367519309186, 0.9058550702962976, 0.9058746371749931, 0.9058954881087565, 0.9059176584024715, 0.9059411831263454, 0.9059660971181412, 0.9059924349854358, 0.9060202311079175, 0.90604951963972, 0.9060803345117748, 0.9061127094342003, 0.9061466778987215, 0.9061822731811023, 0.9062195283436165, 0.9062584762375352, 0.9062991495056352, 0.9063415805847296, 0.9063858017082234, 0.9064318449086718, 0.906479742020377, 0.9065295246819824, 0.9065812243390954, 0.9066348722469123, 0.9066904994728692, 0.9067481368992987, 0.9068078152260953, 0.9068695649733987, 0.9069334164842855, 0.9069993999274664, 0.9070675452999997, 0.9071378824300034, 0.9072104409793891, 0.9072852504465918, 0.9073623401693078, 0.9074417393272535, 0.9075234769449086, 0.9076075818942844, 0.907694082897691, 0.9077830085305078, 0.9078743872239716, 0.9079682472679538, 0.9080646168137559, 0.9081635238769123, 0.9082649963399909, 0.9083690619554075, 0.9084757483482403, 0.9085850830190606, 0.9086970933467652, 0.9088118065914149, 0.908929249897088, 0.9090494502947358, 0.9091724347050538, 0.909298229941359, 0.9094268627124813, 0.9095583596256628, 0.9096927471894747, 0.9098300518167451, 0.9099702998274976, 0.9101135174519165, 0.9102597308333179, 0.9104089660311424, 0.91056124902397, 0.9107166057125492, 0.9108750619228588, 0.9110366434091811, 0.9112013758572064, 0.9113692848871685, 0.9115403960569949, 0.9117147348655081, 0.9118923267556377, 0.912073197117681, 0.9122573712925968, 0.9124448745753337, 0.9126357322182028, 0.9128299694342932, 0.9130276114009358, 0.9132286832632065, 0.9134332101374883, 0.9136412171150893, 0.9138527292659053, 0.9140677716421524, 0.9142863692821604, 0.9145085472142269, 0.914734330460544, 0.9149637440411967, 0.9151968129782382, 0.915433562299839, 0.9156740170445246, 0.9159182022654969, 0.9161661430350491, 0.9164178644490656, 0.9166733916316313, 0.9169327497397372, 0.9171959639680933, 0.9174630595540493, 0.917734061782635, 0.9180089959917136, 0.918287887577265, 0.9185707619987895, 0.9188576447848466, 0.9191485615387299, 0.9194435379442812, 0.9197425997718472, 0.9200457728843867, 0.9203530832437307, 0.9206645569169907, 0.9209802200831396, 0.9213000990397412, 0.9216242202098566, 0.9219526101491083, 0.9222852955529297, 0.922622303263969, 0.9229636602796848, 0.923309393760106, 0.9236595310357697, 0.9240140996158392, 0.924373127196388, 0.9247366416688637, 0.9251046711287155, 0.9254772438841933, 0.9258543884652979, 0.9262361336328953, 0.926622508387973, 0.9270135419810274, 0.9274092639215867, 0.9278097039878421, 0.9282148922363747, 0.9286248590119686, 0.9290396349574814, 0.9294592510237565, 0.929883738479551, 0.930313128921448, 0.9307474542837271, 0.9311867468481576, 0.9316310392536722, 0.9320803645058885, 0.9325347559864142, 0.9329942474619085, 0.9334588730928248, 0.9339286664702681, 0.9344036419177713, 0.9348837956898367, 0.9353691234229523, 0.935859620823879, 0.9363552836685433, 0.9368561078008938, 0.9373620891317175, 0.9378732236374059, 0.9383895073586946, 0.9389109363993506, 0.9394375069248102, 0.9399692151607938, 0.940506057391858, 0.9410480299599161, 0.9415951292627103, 0.9421473517522464, 0.9427046939331736, 0.9432671523611352, 0.9438347236410676, 0.9444074044254573, 0.9449851914125608, 0.9455680813445786, 0.9461560710057829, 0.9467491572206186, 0.9473473368517481, 0.9479506067980711, 0.9485589639926925, 0.9491724054008617, 0.9497909280178745, 0.9504145288669322, 0.9510432049969776, 0.9516769534804844, 0.9523157714112268, 0.9529596559020064, 0.953608604082364, 0.9542626130962464, 0.9549216800996625, 0.9555858022583033, 0.9562549767451446, 0.956929200738027, 0.9576084714172164, 0.9582927859629418, 0.9589821415529276, 0.9596765353598993, 0.960375964549087, 0.9610804262757126, 0.9617899176824721, 0.9625044358970088, 0.9632239780293861, 0.9639485411695538, 0.9646781223848176, 0.96541271871731, 0.9661523271814642, 0.9668969447614967, 0.9676465684088947, 0.9684011950399164, 0.9691608215331049, 0.9699254447268115, 0.9706950614167448, 0.9714696683535254, 0.9722492622402722, 0.9730338397302081, 0.9738233974242856, 0.9746179318688417, 0.9754174395532856, 0.9762219169078031, 0.977031360301108, 0.9778457660382118, 0.978665130358238, 0.9794894494322658, 0.9803187193612173, 0.9811529361737767, 0.981992095824352, 0.9828361941910789, 0.9836852270738665, 0.9845391901924855, 0.9853980791846968, 0.9862618896044343, 0.9871306169200241, 0.988004256512454, 0.9888828036736919, 0.9897662536050492, 0.990654601415594, 0.9915478421206095, 0.9924459706401063, 0.9933489817973832, 0.9942568703176308, 0.9951696308265913, 0.9960872578492681, 0.9970097458086802, 0.9979370890246656, 0.9988692817127426, 0.9998063179830068, 1.0006727469391314, 1.0015243744411702, 1.0023807593876466, 1.0032418856880199, 1.004107737333148, 1.0049782983948852, 1.0058535530256043, 1.0067334854577252, 1.0076180800031787, 1.0085073210528626, 1.0094011930759994, 1.0102996806195224, 1.01120276830739, 1.0121104408398784, 1.0130226829928366, 1.0139394796169028, 1.0148608156367047, 1.0157866760500103, 1.0167170459268606, 1.017651910408672, 1.0185912547073235, 1.0195350641041603, 1.0204833239490796, 1.0214360196594512, 1.0223931367191597, 1.0233546606775086, 1.024320577148175, 1.0252908718080838, 1.0262655303963404, 1.0272445387130638, 1.0282278826182671, 1.0292155480306635, 1.0302075209265051, 1.0312037873383917, 1.0322043333540523, 1.0332091451151282, 1.0342182088159355, 1.035231510702238, 1.0362490370699693, 1.0372707742639937, 1.0382967086768353, 1.039326826747362, 1.0403611149595624, 1.041399559841208, 1.0424421479625687, 1.0434888659351245, 1.044539700410258, 1.045594638077936, 1.046653665665424, 1.0477167699359584, 1.0487839376874255, 1.0498551557510905, 1.050930410990234, 1.0520096902988962, 1.0530929806005211, 1.0541802688466704, 1.0552715420157217, 1.0563667871115694, 1.0574659911622917, 1.0585691412189149, 1.0596762243540656, 1.060787227660715, 1.0619021382508915, 1.0630209432543978, 1.0641436298175477, 1.0652701851018995, 1.066400596282975, 1.0675348505490518, 1.068672935099871, 1.0698148371454264, 1.0709605439047167, 1.072110042604518, 1.073263320478189, 1.0744203647644317, 1.075581162706102, 1.0767457015490225, 1.0779139685407764, 1.0790859509295463, 1.080261635962924, 1.0814410108867778, 1.0826240629440722, 1.0838107793737248, 1.085001147409489, 1.0861951542787995, 1.0873927872016673, 1.0885940333895743, 1.0897988800443488, 1.0910073143570949, 1.0922193235070814, 1.093434894660695, 1.0946540149703503, 1.0958766715734192, 1.0971028515912096, 1.0983325421279084, 1.0995657302695296, 1.1008024030829189, 1.1020425476147013, 1.1032861508903047, 1.104533199912921, 1.1057836816625428, 1.1070375830949646, 1.1082948911407973, 1.1095555927044978, 1.1108196746634313, 1.112087123866865, 1.113357927135079, 1.1146320712583648, 1.1159095429961303, 1.1171903290759757, 1.1184744161927325, 1.1197617910075894, 1.1210524401471742, 1.122346350202635, 1.123643507728766, 1.1249438992431098, 1.1262475112250734, 1.1275543301150683, 1.1288643423135993, 1.130177534180452, 1.1314938920337885, 1.1328134021493086, 1.1341360507594156, 1.1354618240523375, 1.136790708171319, 1.1381226892137584, 1.1394577532304082, 1.1407958862245187, 1.1421370741510268, 1.1434813029157425, 1.144828558374531, 1.1461788263324868, 1.1475320925431534, 1.1488883427076833, 1.1502475624740747, 1.1516097374363528, 1.1529748531337671, 1.1543428950500032, 1.155713848612402, 1.157087699191167, 1.1584644320985586, 1.1598440325881438, 1.161226485853982, 1.1626117770298479, 1.1639998911884792, 1.1653908133407533, 1.1667845284349423, 1.1681810213559174, 1.1695802769243901, 1.17098227989612, 1.1723870149611295, 1.173794466742958, 1.1752046197978465, 1.1766174586139881, 1.1780329676107641, 1.1794511311379043, 1.1808719334747744, 1.1822953588295533, 1.1837213913384805, 1.1851500150650482, 1.1865812139992218, 1.1880149720566506, 1.189451273077899, 1.190890100827636, 1.1923314389938184, 1.1937752711869594, 1.195221580939251, 1.196670351703817, 1.1981215668538832, 1.199575209681963, 1.2010312633990583, 1.2024897111338284, 1.203950535931782, 1.2054137207544195, 1.2068792484784479, 1.2083471018949068, 1.2098172637083402, 1.2112897165359497, 1.2127644429067521, 1.2142414252606908, 1.2157206459478191, 1.217202087227381, 1.2186857312669752, 1.220171560141648, 1.2216595558330048, 1.2231497002283362, 1.224641975119678, 1.2261363622029238, 1.2276328430769203, 1.2291313992425008, 1.2306320121015766, 1.2321346629561865, 1.2336393330075524, 1.235146003355104, 1.2366546549955288, 1.2381652688217628, 1.239677825622035, 1.2411923060788541, 1.2427086907680072, 1.2442269601575089, 1.245747094606628, 1.247269074364813, 1.2487928795706356, 1.2503184902507711, 1.2518458863188673, 1.253375047574507, 1.2549059537021086, 1.2564385842697923, 1.257972918728292, 1.2595089364098015, 1.2610466165268492, 1.2625859381711235, 1.2641268803123182, 1.2656694217969509, 1.2672135413471561, 1.2687592175594902, 1.270306428903706, 1.2718551537215106, 1.2734053702253267, 1.2749570564970243, 1.2765101904866387, 1.2780647500110844, 1.2796207127528663, 1.2811780562587212, 1.2827367579383175, 1.2842967950628899, 1.2858581447638888, 1.287420784031571, 1.2889846897136559, 1.2905498385138614, 1.2921162069905228, 1.2936837715551435, 1.2952525084709205, 1.296822393851299, 1.298393403658499, 1.299965513701971, 1.301538699636941, 1.3031129369628356, 1.3046882010217697, 1.3062644669969616, 1.307841709911205, 1.3094199046252277, 1.3109990258361304, 1.3125790480757669, 1.3141599457091138, 1.3157416929326138, 1.3173242637725537, 1.3189076320833588, 1.320491771545964, 1.32207665566607, 1.3236622577724777, 1.325248551015354, 1.3268355083645182, 1.3284231026077027, 1.3300113063488055, 1.3316000920061581, 1.3331894318107305, 1.3347792978043782, 1.3363696618380787, 1.3379604955701294, 1.3395517704643656, 1.3411434577883647, 1.3427355286116691, 1.3443279538039656, 1.3459207040332897, 1.3475137497642236, 1.3491070612561151, 1.3507006085612634, 1.3522943615231084, 1.3538882897744593, 1.3554823627357253, 1.3570765496130837, 1.3586708193967763, 1.3602651408592883, 1.3618594825536465, 1.3634538128116478, 1.3650480997421763, 1.3666423112294612, 1.3682364149314195, 1.3698303782779837, 1.3714241684694655, 1.3730177524749192, 1.3746110970305898, 1.3762041686383064, 1.3777969335640061, 1.3793893578361953, 1.3809814072445072, 1.3825730473382827, 1.384164243425203, 1.3857549605699162, 1.3873451635928136, 1.3889348170687261, 1.3905238853257842, 1.3921123324442564, 1.3937001222555052, 1.3952872183409475, 1.3968735840311415, 1.3984591824048693, 1.4000439762883456, 1.4016279282580093, 1.4032110057103853, 1.4047931910801916, 1.4063744695800249, 1.4079548263767048, 1.4095342465951264, 1.4111127153221714, 1.412690217610703, 1.4142667384836412, 1.4158422629380991, 1.4174167759496332, 1.4189902624765125, 1.4205627074641047, 1.4221340958493154, 1.4237044125650742, 1.425273642544913, 1.4268417707276053, 1.4284087820618288, 1.429974661510951, 1.4315393940577639, 1.4331029647093838, 1.4346653585020999, 1.436226560506343, 1.4377865558316065, 1.4393453296314844, 1.4409028671086608, 1.4424591535200293, 1.4440141741816832, 1.445567914474059, 1.4471203598470128, 1.448671495824942, 1.4502213080118558, 1.4517697820965134, 1.4533169038574643, 1.4548626591681784, 1.4564070340020476, 1.4579500144374544, 1.459491586662731, 1.4610317369811439, 1.4625704518157916, 1.4641077177144775, 1.465643521354546, 1.4671778495475996, 1.4687106892442243, 1.4702420275385952, 1.4717718516730276, 1.4733001490424469, 1.474826907198778, 1.476352113855235, 1.4778757568905179, 1.479397824352904, 1.480918304464268, 1.4824371856239589, 1.4839544564125586, 1.4854701055955686, 1.4869841221269253, 1.48849649515243, 1.490007214013021, 1.4915162682479512, 1.493023647597778, 1.4945293420072616, 1.4960333416281368, 1.497535636821665, 1.4990362181611414, 1.5005350764341718, 1.502032202644852, 1.5035275880158077, 1.505021223990022, 1.5065131022325666, 1.5080032146321936, 1.5094915533027038, 1.5109781105842395, 1.5124628790443762, 1.5139458514791138, 1.5154270209136291, 1.5169063806029903, 1.5183839240326318, 1.519859644918722, 1.521333537208399, 1.5228055950798094, 1.524275812942068, 1.5257441854350415, 1.5272107074289805, 1.528675374024077, 1.5301381805498206, 1.5315991225642418, 1.5330581958530893, 1.534515396428805, 1.5359707205294038, 1.53742416461727, 1.5388757253777965, 1.5403253997179298, 1.5417731847646527, 1.5432190778632473, 1.5446630765756346, 1.5461051786784363, 1.5475453821611003, 1.548983685223823, 1.5504200862754958, 1.551854583931455, 1.5532871770112768, 1.5547178645364241, 1.5561466457278421, 1.5575735200035363, 1.5589984869760105, 1.560421546449738, 1.5618426984185356, 1.5632619430628916, 1.564679280747268, 1.5660947120173718, 1.5675082375973417, 1.5689198583869939, 1.5703295754589426, 1.571737390055779, 1.5731433035871685, 1.5745473176269718, 1.5759494339103421, 1.5773496543307957, 1.578747980937315, 1.580144415931391, 1.581538961664115, 1.5829316206332558, 1.584322395480321, 1.5857112889876614, 1.5870983040755486, 1.5884834437993196, 1.5898667113464329, 1.5912481100336606, 1.5926276433042463, 1.5940053147250308, 1.595381127983697, 1.5967550868859854, 1.5981271953529212, 1.5994974574181016, 1.6008658772250055, 1.6022324590243207, 1.6035972071713007, 1.604960126123163, 1.6063212204365418, 1.607680494764923, 1.6090379538561463, 1.6103936025499619, 1.6117474457755774, 1.613099488549299, 1.6144497359721401, 1.6157981932275434, 1.61714486557908, 1.618489758368227, 1.6198328770121688, 1.6211742270016498, 1.622513813898848, 1.6238516433353072, 1.625187721009901, 1.6265220526868296, 1.6278546441936832, 1.6291855014195145, 1.6305146303129754, 1.6318420368804807, 1.6331677271844154, 1.6344917073413763, 1.6358139835204653, 1.6371345619416178, 1.6384534488739544, 1.6397706506342031, 1.6410861735851154, 1.642400024133957, 1.643712208731047, 1.6450227338682641, 1.646331606077669, 1.6476388319301254, 1.6489444180339612, 1.6502483710336406, 1.651550697608531, 1.6528514044716358], "hb": [1.0391611758055357, 1.0387009913265397, 1.0382406964049427, 1.037780306229246, 1.0373198359183748, 1.0368593005205147, 1.0363987150118816, 1.0359380942954957, 1.0354774531999336, 1.0350168064780672, 1.034556168805809, 1.0340955547808126, 1.0336349789211758, 1.033174455664133, 1.0327139993647212, 1.0322536242944664, 1.0317933446400056, 1.0313331745017495, 1.0308731278925156, 1.0304132187360993, 1.0299534608659522, 1.0294938680237349, 1.02903445385791, 1.0285752319223347, 1.0281162156748176, 1.027657418475704, 1.0271988535864252, 1.0267405341680402, 1.0262824732798035, 1.0258246838776737, 1.0253671788129142, 1.0249099708305587, 1.0244530725680039, 1.023996496553493, 1.0235402552046922, 1.023084360827229, 1.0226288256131748, 1.0221736616396642, 1.021718880867363, 1.0212644951390937, 1.0208105161783392, 1.020356955587848, 1.019903824848185, 1.019451135316347, 1.0189988982243292, 1.018547124677788, 1.018095825654633, 1.0176450120036924, 1.0171946944433967, 1.016744883560431, 1.0162955898084765, 1.0158468235069462, 1.0153985948397302, 1.0149509138539798, 1.0145037904589755, 1.0140572344249008, 1.0136112553817962, 1.0131658628184408, 1.0127210660813206, 1.0122768743736323, 1.0118332967543013, 1.0113903421370967, 1.0109480192897218, 1.0105063368330371, 1.0100653032402347, 1.0096249268361785, 1.0091852157966725, 1.0087461781479157, 1.0083078217659176, 1.0078701543760133, 1.0074331835524737, 1.0069969167180874, 1.0065613611439372, 1.0061265239491402, 1.0056924121007298, 1.0052590324135617, 1.0048263915503417, 1.0043944960217204, 1.0039633521864422, 1.003532966251587, 1.0031033442729698, 1.0026744921555113, 1.0022464156537711, 1.0018191203725773, 1.0013926117677128, 1.000966895146709, 1.0005419756697842, 1.0001178583507777, 0.9996945480583057, 0.9992720495169415, 0.9988503673085151, 0.9984295058735312, 0.9980094695126868, 0.9975902623884968, 0.997171888527032, 0.9967543518197554, 0.9963376560254937, 0.9959218047724864, 0.9955068015605846, 0.995092649763531, 0.9946793526313746, 0.9942669132929864, 0.9938553347586959, 0.9934446199230342, 0.9930347715676006, 0.9926257923640367, 0.9922176848771079, 0.9918104515679027, 0.9914040947971496, 0.9909986168286352, 0.9905940198327248, 0.9901903058900172, 0.9897874769950731, 0.9893855350602793, 0.988984481919794, 0.9885843193336018, 0.9881850489916761, 0.9877866725182208, 0.9873891914760292, 0.9869926073709162, 0.9865969216562549, 0.9862021357375897, 0.9858082509773465, 0.9854152686996057, 0.9850231901949772, 0.9846320167255289, 0.9842417495298035, 0.9838523898278825, 0.9834639388265511, 0.9830763977244785, 0.9826897677174853, 0.9823040500038627, 0.9819192457897226, 0.9815353562944099, 0.9811523827559488, 0.9807703264365216, 0.9803891886279876, 0.9800089706574191, 0.979629673892671, 0.9792512997479573, 0.9788738496894607, 0.9784973252409235, 0.9781217279892662, 0.9777470595901989, 0.9773733217738266, 0.9770005163502493, 0.9766286452151378, 0.9762577103553114, 0.9758877138542708, 0.9755186578977244, 0.9751505447790599, 0.9747833769048079, 0.974417156800037, 0.9740518871137246, 0.9736875706240751, 0.9733242102437712, 0.9729618090251907, 0.9726003701655483, 0.9722398970119727, 0.9718803930665205, 0.971521861991118, 0.9711643076124238, 0.9708077339266193, 0.9704521451041084, 0.9700975454941339, 0.9697439396293233, 0.96939133223011, 0.9690397282090933, 0.9686891326752858, 0.9683395509382633, 0.9679909885122188, 0.9676434511199107, 0.9672969446964989, 0.9669514753932988, 0.9666070495813908, 0.9662636738551454, 0.9659213550356361, 0.9655801001739256, 0.9652399165542482, 0.9649008116970816, 0.9645627933620881, 0.964225869550957, 0.9638900485101198, 0.9635553387333532, 0.9632217489642609, 0.9628892881986413, 0.9625579656867402, 0.962227790935381, 0.9618987737099856, 0.9615709240364683, 0.9612442522030281, 0.9609187687618141, 0.9605944845304798, 0.9602714105936354, 0.9599495583041676, 0.9596289392844638, 0.9593095654275255, 0.9589914488979608, 0.9586746021328868, 0.958359037842714, 0.9580447690118297, 0.9577318088991836, 0.957420171038765, 0.9571098692399825, 0.9568009175879577, 0.956493330443705, 0.9561871224442291, 0.9558823085025347, 0.9555789038075383, 0.9552769238238915, 0.9549763842917325, 0.9546773012263376, 0.954379690917704, 0.9540835699300485, 0.953788955101232, 0.9534958635421066, 0.9532043126357951, 0.9529143200368974, 0.9526259036706292, 0.9523390817318996, 0.9520538726843228, 0.9517702952591653, 0.9514883684542461, 0.9512081115327629, 0.9509295440220886, 0.9506526857124901, 0.9503775566558169, 0.9501041771641333, 0.9498325678083045, 0.9495627494165555, 0.9492947430729568, 0.9490285701159104, 0.9487642521365667, 0.9485018109772255, 0.9482412687297008, 0.9479826477336449, 0.9477259705748606, 0.9474712600835734, 0.9472185393326831, 0.9469678316359915, 0.9467191605464133, 0.9464725498541539, 0.9462280235848909, 0.9459856059979204, 0.9457453215842906, 0.9455071950649372, 0.9452712513887878, 0.9450375157308681, 0.9448060134903986, 0.944576770288875, 0.9443498119681561, 0.9441251645885345, 0.943902854426815, 0.9436829079743729, 0.9434653519352364, 0.9432502132241475, 0.943037518964631, 0.9428272964870698, 0.9426195733267735, 0.9424143772220616, 0.9422117361123392, 0.9420116781361926, 0.9418142316294749, 0.9416194251234079, 0.9414272873426942, 0.9412378472036257, 0.941051133812211, 0.940867176462308, 0.9406860046337633, 0.9405076479905676, 0.9403321363790139, 0.9401594998258704, 0.9399897685365636, 0.9398229728933731, 0.9396591434536319, 0.9394983109479411, 0.9393405062784007, 0.9391857605168432, 0.9390341049030786, 0.9388855708431564, 0.9387401899076305, 0.9385979938298425, 0.9384590145042039, 0.9383232839844953, 0.9381908344821795, 0.9380616983647087, 0.9379359081538479, 0.9378134965240127, 0.9376944963005988, 0.9375789404583286, 0.9374668621195986, 0.9373582945528314, 0.9372532711708311, 0.9371518255291421, 0.9370539913244097, 0.9369598023927315, 0.9368692927080274, 0.9367824963803869, 0.9366994476544247, 0.936620180907624, 0.9365447306486814, 0.936473131515835, 0.9364054182751852, 0.9363416258190131, 0.9362817891640647, 0.9362259434498396, 0.936174123936856, 0.9361263660048894, 0.9360827051511965, 0.936043176988719, 0.9360078172442456, 0.9359766617565628, 0.935949746474563, 0.9359271074553226, 0.9359087808621428, 0.935894802962549, 0.9358852101262508, 0.9358800388230543, 0.9358793256207207, 0.9358831071827887, 0.9358914202663146, 0.9359043017195846, 0.9359217884797375, 0.9359439175703398, 0.9359707260988818, 0.9360022512542006, 0.9360385303038271, 0.936079600591257, 0.9361254995331202, 0.9361762646162811, 0.9362319333948262, 0.9362925434869673, 0.9363581325718346, 0.9364287383861674, 0.9365043987208856, 0.9365851514175606, 0.9366710343647517, 0.9367620854942295, 0.9368583427770623, 0.9369598442195817, 0.9370666278591984, 0.9371787317600945, 0.937296194008756, 0.9374190527093745, 0.9375473459790822, 0.937681111943057, 0.9378203887294431, 0.9379652144641476, 0.9381156272654494, 0.9382716652384685, 0.9384333664694671, 0.9386007690199902, 0.9387739109208545, 0.9389528301659691, 0.9391375647060184, 0.9393281524419782, 0.9395246312185014, 0.9397270388171544, 0.9399354129495295, 0.9401497912502345, 0.940370211269769, 0.9405967104673078, 0.9408293262033939, 0.9410680957325767, 0.9413130561959933, 0.94156424461393, 0.9418216978783815, 0.9420854527456449, 0.9423555458289604, 0.9426320135912541, 0.9429148923380103, 0.9432042182103115, 0.9435000271781088, 0.9438023550337505, 0.9441112373858457, 0.9444267082583682, 0.9447487733308106, 0.9450774120890593, 0.9454126030628476, 0.945754324818297, 0.9461025559573751, 0.9464572751174068, 0.9468184609706242, 0.947186092223767, 0.9475601476177289, 0.9479406059272422, 0.9483274459606216, 0.9487206465595477, 0.9491201865988956, 0.9495260449866203, 0.9499382006636757, 0.9503566326039965, 0.9507813198145152, 0.9512122413352323, 0.9516493762393325, 0.952092703633347, 0.9525422026573652, 0.9529978524852852, 0.9534596323251189, 0.9539275214193373, 0.9544014990452584, 0.9548815445154827, 0.9553676371783709, 0.9558597564185608, 0.956357881657526, 0.956861992354178, 0.957372068005503, 0.9578880881472368, 0.9584100323545806, 0.9589378802429427, 0.9594716114687272, 0.9600112057301414, 0.9605566427680409, 0.961107902366805, 0.9616649643552362, 0.9622278086074856, 0.9627964150440045, 0.9633707636325164, 0.9639508343890113, 0.964536607378756, 0.9651280627173204, 0.9657251805716245, 0.9663279411609899, 0.966936324758205, 0.9675503116906018, 0.9681698823411357, 0.9687950171494691, 0.9694256966130587, 0.9700619012882461, 0.9707036117913378, 0.9713508087996912, 0.9720034730527896, 0.9726615853533076, 0.9733251265681698, 0.9739940776295974, 0.9746684195361358, 0.975348133353674, 0.9760332002164398, 0.9767236013279764, 0.9774193179621021, 0.9781203314638396, 0.9788266232503238, 0.9795381748116857, 0.9802549677119027, 0.9809769835896226, 0.981704204158955, 0.9824366112102306, 0.9831741866107271, 0.9839169123053582, 0.9846647703173284, 0.985417742748747, 0.9861758117812096, 0.9869389596763336, 0.9877071687762561, 0.9884804215040925, 0.9892587003643517, 0.9900419879433078, 0.9908302669093301, 0.9916235200131708, 0.9924217300882087, 0.9932248800506434, 0.9940329528996568, 0.9948459317175157, 0.995663799669644, 0.9964865400046382, 0.9973141360542502, 0.9981465712333114, 0.9989838290396275, 0.9998258930538213, 1.0007481918390857, 1.0016948971771498, 1.0026464277849294, 1.0036027773408507, 1.0045639394131574, 1.005529907459086, 1.006500674824125, 1.0074762347412876, 1.008456580330418, 1.0094417045975694, 1.0104316004344238, 1.0114262606177156, 1.0124256778087406, 1.0134298445529026, 1.0144387532792416, 1.0154523963000852, 1.016470765810668, 1.0174938538888105, 1.0185216524946807, 1.0195541534704795, 1.0205913485402813, 1.0216332293098238, 1.0226797872663556, 1.0237310137785267, 1.0247869000963012, 1.025847437350877, 1.0269126165546616, 1.0279824286012564, 1.0290568642654678, 1.0301359142033628, 1.031219568952329, 1.0323078189311405, 1.0334006544400687, 1.0344980656610478, 1.0356000426577665, 1.036706575375875, 1.0378176536431252, 1.0389332671696305, 1.040053405548027, 1.0411780582537278, 1.0423072146451673, 1.043440863964054, 1.044578995335659, 1.0457215977690664, 1.0468686601575072, 1.0480201712786261, 1.049176119794829, 1.0503364942536, 1.0515012830878143, 1.0526704746161046, 1.0538440570431893, 1.055022018460247, 1.0562043468452695, 1.0573910300634175, 1.058582055867403, 1.0597774118978855, 1.0609770856838097, 1.062181064642841, 1.0633893360816993, 1.0646018871966154, 1.0658187050736754, 1.0670397766892126, 1.0682650889102767, 1.0694946284949336, 1.07072838209275, 1.0719663362451588, 1.0732084773858752, 1.0744547918412835, 1.0757052658308623, 1.0769598854675868, 1.078218636758332, 1.0794815056042588, 1.0807484778012655, 1.0820195390403324, 1.0832946749079904, 1.0845738708866646, 1.0858571123551104, 1.0871443845888282, 1.0884356727604234, 1.0897309619400288, 1.0910302370957283, 1.0923334830939053, 1.093640684699679, 1.0949518265772828, 1.096266893290461, 1.0975858693028806, 1.098908738978496, 1.100235486581954, 1.1015660962790008, 1.1029005521368551, 1.1042388381245782, 1.105580938113527, 1.1069268358776614, 1.1082765150939982, 1.1096299593429682, 1.1109871521088004, 1.11234807677991, 1.113712716649309, 1.115081054914961, 1.1164530746801782, 1.117828758954019, 1.1192080906516517, 1.120591052594772, 1.121977627511954, 1.123367798039083, 1.1247615467196916, 1.1261588560054008, 1.1275597082562712, 1.1289640857412275, 1.1303719706384217, 1.1317833450356536, 1.1331981909307567, 1.1346164902319855, 1.1360382247584466, 1.137463376240476, 1.138891926320046, 1.140323856551193, 1.1417591484004033, 1.1431977832470381, 1.1446397423837578, 1.146085007016929, 1.1475335582670485, 1.1489853771691938, 1.1504404446734093, 1.1518987416451774, 1.1533602488658514, 1.1548249470330851, 1.156292816761292, 1.1577638385820934, 1.1592379929447691, 1.1607152602167325, 1.1621956206839998, 1.163679054551642, 1.1651655419442735, 1.1666550629065557, 1.1681475974036648, 1.1696431253217836, 1.1711416264686223, 1.1726430805739234, 1.174147467289969, 1.1756547661921186, 1.1771649567793208, 1.1786780184746668, 1.1801939306259261, 1.1817126725061091, 1.1832342233140196, 1.1847585621748151, 1.1862856681406058, 1.1878155201910383, 1.1893480972338522, 1.1908833781055361, 1.1924213415719132, 1.1939619663287468, 1.1955052310024206, 1.1970511141505287, 1.1985995942625463, 1.2001506497604941, 1.2017042589996065, 1.2032604002690164, 1.2048190517924318, 1.2063801917288648, 1.2079437981733137, 1.2095098491575196, 1.2110783226506832, 1.2126491965602098, 1.2142224487324957, 1.21579805695367, 1.2173759989503925, 1.2189562523906456, 1.220538794884568, 1.222123603985229, 1.2237106571895195, 1.22529993193894, 1.2268914056205211, 1.2284850555676647, 1.2300808590610404, 1.2316787933294986, 1.2332788355509678, 1.2348809628534156, 1.2364851523157554, 1.2380913809688614, 1.2396996257964938, 1.2413098637363233, 1.242922071680929, 1.2445362264788138, 1.2461523049354613, 1.2477702838143783, 1.249390139838165, 1.2510118496896012, 1.2526353900127685, 1.2542607374141503, 1.2558878684637913, 1.2575167596964212, 1.2591473876126718, 1.2607797286802216, 1.262413759335039, 1.2640494559826068, 1.2656867949991322, 1.2673257527328603, 1.268966305505319, 1.2706084296126303, 1.2722521013268333, 1.27389729689723, 1.27554399255173, 1.2771921644982294, 1.2788417889260193, 1.2804928420071897, 1.2821452998980831, 1.2837991387407353, 1.2854543346643659, 1.2871108637868591, 1.2887687022163057, 1.2904278260525415, 1.2920882113886667, 1.2937498343127003, 1.2954126709091078, 1.2970766972604801, 1.2987418894491505, 1.3004082235588728, 1.3020756756765057, 1.3037442218937285, 1.3054138383087646, 1.307084501028147, 1.3087561861684809, 1.3104288698582538, 1.3121025282396457, 1.3137771374703882, 1.315452673725582, 1.3171291131996616, 1.3188064321082225, 1.3204846066900047, 1.3221636132088224, 1.3238434279555327, 1.3255240272500546, 1.3272053874433505, 1.3288874849195098, 1.3305702960977628, 1.3322537974346054, 1.3339379654258579, 1.3356227766088355, 1.3373082075644394, 1.3389942349193826, 1.340680835348315, 1.3423679855760702, 1.3440556623798647, 1.3457438425915667, 1.3474325030999224, 1.349121620852885, 1.3508111728598589, 1.352501136194063, 1.354191487994837, 1.3558822054700013, 1.3575732658982085, 1.3592646466313565, 1.3609563250969416, 1.362648278800505, 1.3643404853280343, 1.366032922348406, 1.3677255676158193, 1.3694183989722668, 1.3711113943500048, 1.3728045317740127, 1.3744977893644803, 1.3761911453393132, 1.377884578016612, 1.379578065817168, 1.3812715872669608, 1.3829651209997047, 1.3846586457592946, 1.3863521404023464, 1.388045583900689, 1.3897389553438546, 1.3914322339415683, 1.393125399026252, 1.3948184300554651, 1.3965113066143948, 1.3982040084182916, 1.3998965153149232, 1.401588807286961, 1.4032808644544068, 1.404972667076962, 1.4066641955563808, 1.4083554304388084, 1.4100463524170712, 1.4117369423329476, 1.4134271811794243, 1.4151170501028767, 1.4168065304052364, 1.4184956035461447, 1.4201842511449845, 1.4218724549829382, 1.4235601970049838, 1.4252474593218054, 1.4269342242116703, 1.4286204741222717, 1.4303061916724291, 1.4319913596538472, 1.4336759610326828, 1.435359978955781, 1.4370434034865447, 1.4387262450387264, 1.4404085178879802, 1.4420902363908061, 1.4437714149806147, 1.4454520681636815, 1.4471322105149984, 1.448811856674078, 1.4504910213406532, 1.4521697192703502, 1.4538479652702243, 1.4555257741942726, 1.4572031609388565, 1.4588801404380791, 1.460556727659058, 1.4622329375971865, 1.4639087852712993, 1.4655842857187806, 1.467259453990686, 1.4689343051466976, 1.470608854250166, 1.472283116362998, 1.4739571065405834, 1.4756308398266604, 1.477304331248155, 1.4789775958099738, 1.4806506484898316, 1.4823235042330156, 1.4839961779471487, 1.485668684496964, 1.4873410386990735, 1.4890132553167235, 1.4906853490545968, 1.492357334553589, 1.4940292263856292, 1.4957010390485201, 1.4973727869608222, 1.499044484456762, 1.5007161457811768, 1.502387785084533, 1.5040594164179708, 1.5057310537284119, 1.5074027108537467, 1.509074401518092, 1.5107461393270951, 1.5124179377633504, 1.5140898101818812, 1.5157617698057022, 1.5174338297215342, 1.5191060028755305, 1.5207783020691836, 1.5224507399552878, 1.524123329034064, 1.52579608164934, 1.527469009984919, 1.529142126061023, 1.5308154417308748, 1.532488968677421, 1.5341627184102014, 1.5358367022623274, 1.5375109313875914, 1.5391854167577759, 1.5408601691600463, 1.5425351991945184, 1.5442105172719855, 1.545886133611733, 1.5475620582396028, 1.549238300986119, 1.550914871484802, 1.5525917791706565, 1.554269033278753, 1.5559466428430284, 1.557624616695177, 1.5593029634637516, 1.5609816915733479, 1.5626608092440233, 1.5643403244907608, 1.5660202451231624, 1.567700578745262, 1.5693813327554507, 1.5710625143465928, 1.5727441305062433, 1.5744261880169919, 1.5761086934570017, 1.5777916532005927, 1.5794750734190268, 1.5811589600813365, 1.5828433189553914, 1.5845281556089506, 1.5862134754109087, 1.587899283532636, 1.5895855849494027, 1.59127238444196, 1.592959686598125, 1.5946474958145804, 1.596335816298636, 1.5980246520701855, 1.5997140069636948, 1.6014038846302503, 1.6030942885397375, 1.6047852219830345, 1.6064766880743004, 1.6081686897533172, 1.6098612297879114, 1.611554310776368, 1.6132479351499849, 1.6149421051755817, 1.6166368229581187, 1.6183320904433174, 1.6200279094203436, 1.6217242815244635, 1.6234212082398198, 1.6251186909021267, 1.6268167307014896, 1.6285153286851326, 1.6302144857602492, 1.6319142026967774, 1.6336144801302204, 1.6353153185644693, 1.6370167183746342, 1.6387186798098419, 1.640421202996054, 1.6421242879389069, 1.6438279345264764, 1.6455321425320544, 1.6472369116169787, 1.6489422413333412, 1.65064813112674, 1.6523545803390092, 1.6540615882109213, 1.655769153884831, 1.6574772764073638, 1.6591859547320085, 1.6608951877217437, 1.6626049741515523, 1.6643153127110315, 1.6660262020068217, 1.667737640565102, 1.6694496268340548, 1.6711621591862265, 1.6728752359209111, 1.674588855266475, 1.6763030153826493, 1.6780177143627837, 1.679732950236053, 1.681448720969656, 1.6831650244709317, 1.6848818585894678, 1.6865992211191478, 1.6883171098001806, 1.6900355223210792, 1.6917544563206015, 1.693473909389636, 1.6951938790730674, 1.6969143628716021, 1.6986353582435307, 1.7003568626064816, 1.7020788733391137, 1.7038013877827691, 1.705524403243116, 1.7072479169916994, 1.7089719262675087, 1.710696428278463, 1.7124214202029013, 1.7141468991910038, 1.7158728623661577, 1.7175993068263613, 1.719326229645502, 1.7210536278746729, 1.7227814985433942, 1.724509838660841, 1.72623864521705, 1.7279679151840104]}, "GDP2": {"xvar": [-17.0, -16.95, -16.9, -16.85, -16.8, -16.75, -16.7, -16.65, -16.6, -16.55, -16.5, -16.45, -16.4, -16.35, -16.3, -16.25, -16.2, -16.15, -16.1, -16.05, -16.0, -15.95, -15.9, -15.85, -15.8, -15.75, -15.7, -15.65, -15.6, -15.55, -15.5, -15.45, -15.4, -15.35, -15.3, -15.25, -15.2, -15.15, -15.1, -15.05, -15.0, -14.95, -14.9, -14.85, -14.8, -14.75, -14.7, -14.65, -14.6, -14.55, -14.5, -14.45, -14.4, -14.35, -14.3, -14.25, -14.2, -14.15, -14.1, -14.05, -14.0, -13.95, -13.9, -13.85, -13.8, -13.75, -13.7, -13.65, -13.6, -13.55, -13.5, -13.45, -13.4, -13.35, -13.3, -13.25, -13.2, -13.15, -13.1, -13.05, -13.0, -12.95, -12.9, -12.85, -12.8, -12.75, -12.7, -12.65, -12.6, -12.55, -12.5, -12.45, -12.4, -12.35, -12.3, -12.25, -12.2, -12.15, -12.1, -12.05, -12.0, -11.95, -11.9, -11.85, -11.8, -11.75, -11.7, -11.65, -11.6, -11.55, -11.5, -11.45, -11.4, -11.35, -11.3, -11.25, -11.2, -11.15, -11.1, -11.05, -11.0, -10.95, -10.9, -10.85, -10.8, -10.75, -10.7, -10.65, -10.6, -10.55, -10.5, -10.45, -10.4, -10.35, -10.3, -10.25, -10.2, -10.15, -10.1, -10.05, -10.0, -9.95, -9.9, -9.85, -9.8, -9.75, -9.7, -9.65, -9.6, -9.55, -9.5, -9.45, -9.4, -9.35, -9.3, -9.25, -9.2, -9.15, -9.1, -9.05, -9.0, -8.95, -8.9, -8.85, -8.8, -8.75, -8.7, -8.65, -8.6, -8.55, -8.5, -8.45, -8.4, -8.35, -8.3, -8.25, -8.2, -8.15, -8.1, -8.05, -8.0, -7.95, -7.9, -7.85, -7.8, -7.75, -7.7, -7.65, -7.6, -7.55, -7.5, -7.45, -7.4, -7.35, -7.3, -7.25, -7.2, -7.15, -7.1, -7.05, -7.0, -6.95, -6.9, -6.85, -6.8, -6.75, -6.7, -6.65, -6.6, -6.55, -6.5, -6.45, -6.4, -6.35, -6.3, -6.25, -6.2, -6.15, -6.1, -6.05, -6.0, -5.95, -5.9, -5.85, -5.8, -5.75, -5.7, -5.65, -5.6, -5.55, -5.5, -5.45, -5.4, -5.35, -5.3, -5.25, -5.2, -5.15, -5.1, -5.05, -5.0, -4.95, -4.9, -4.85, -4.8, -4.75, -4.7, -4.65, -4.6, -4.55, -4.5, -4.45, -4.4, -4.35, -4.3, -4.25, -4.2, -4.15, -4.1, -4.05, -4.0, -3.95, -3.9, -3.85, -3.8, -3.75, -3.7, -3.65, -3.6, -3.55, -3.5, -3.45, -3.4, -3.35, -3.3, -3.25, -3.2, -3.15, -3.1, -3.05, -3.0, -2.95, -2.9, -2.85, -2.8, -2.75, -2.7, -2.65, -2.6, -2.55, -2.5, -2.45, -2.4, -2.35, -2.3, -2.25, -2.2, -2.15, -2.1, -2.05, -2.0, -1.95, -1.9, -1.85, -1.8, -1.75, -1.7, -1.65, -1.6, -1.55, -1.5, -1.45, -1.4, -1.35, -1.3, -1.25, -1.2, -1.15, -1.1, -1.05, -1.0, -0.949999999999999, -0.899999999999999, -0.849999999999998, -0.800000000000001, -0.75, -0.699999999999999, -0.649999999999999, -0.599999999999998, -0.550000000000001, -0.5, -0.449999999999999, -0.399999999999999, -0.349999999999998, -0.300000000000001, -0.25, -0.199999999999999, -0.149999999999999, -0.0999999999999979, -0.0500000000000007, 0.0, 0.0500000000000007, 0.100000000000001, 0.150000000000002, 0.199999999999999, 0.25, 0.300000000000001, 0.350000000000001, 0.400000000000002, 0.449999999999999, 0.5, 0.550000000000001, 0.600000000000001, 0.650000000000002, 0.699999999999999, 0.75, 0.800000000000001, 0.850000000000001, 0.900000000000002, 0.949999999999999, 1.0, 1.05, 1.1, 1.15, 1.2, 1.25, 1.3, 1.35, 1.4, 1.45, 1.5, 1.55, 1.6, 1.65, 1.7, 1.75, 1.8, 1.85, 1.9, 1.95, 2.0, 2.05, 2.1, 2.15, 2.2, 2.25, 2.3, 2.35, 2.4, 2.45, 2.5, 2.55, 2.6, 2.65, 2.7, 2.75, 2.8, 2.85, 2.9, 2.95, 3.0, 3.05, 3.1, 3.15, 3.2, 3.25, 3.3, 3.35, 3.4, 3.45, 3.5, 3.55, 3.6, 3.65, 3.7, 3.75, 3.8, 3.85, 3.9, 3.95, 4.0, 4.05, 4.1, 4.15, 4.2, 4.25, 4.3, 4.35, 4.4, 4.45, 4.5, 4.55, 4.6, 4.65, 4.7, 4.75, 4.8, 4.85, 4.9, 4.95, 5.0, 5.05, 5.1, 5.15, 5.2, 5.25, 5.3, 5.35, 5.4, 5.45, 5.5, 5.55, 5.6, 5.65, 5.7, 5.75, 5.8, 5.85, 5.9, 5.95, 6.0, 6.05, 6.1, 6.15, 6.2, 6.25, 6.3, 6.35, 6.4, 6.45, 6.5, 6.55, 6.6, 6.65, 6.7, 6.75, 6.8, 6.85, 6.9, 6.95, 7.0, 7.05, 7.1, 7.15, 7.2, 7.25, 7.3, 7.35, 7.4, 7.45, 7.5, 7.55, 7.6, 7.65, 7.7, 7.75, 7.8, 7.85, 7.9, 7.95, 8.0, 8.05, 8.1, 8.15, 8.2, 8.25, 8.3, 8.35, 8.4, 8.45, 8.5, 8.55, 8.6, 8.65, 8.7, 8.75, 8.8, 8.85, 8.9, 8.95, 9.0, 9.05, 9.1, 9.15, 9.2, 9.25, 9.3, 9.35, 9.4, 9.45, 9.5, 9.55, 9.6, 9.65, 9.7, 9.75, 9.8, 9.85, 9.9, 9.95, 10.0, 10.05, 10.1, 10.15, 10.2, 10.25, 10.3, 10.35, 10.4, 10.45, 10.5, 10.55, 10.6, 10.65, 10.7, 10.75, 10.8, 10.85, 10.9, 10.95, 11.0, 11.05, 11.1, 11.15, 11.2, 11.25, 11.3, 11.35, 11.4, 11.45, 11.5, 11.55, 11.6, 11.65, 11.7, 11.75, 11.8, 11.85, 11.9, 11.95, 12.0, 12.05, 12.1, 12.15, 12.2, 12.25, 12.3, 12.35, 12.4, 12.45, 12.5, 12.55, 12.6, 12.65, 12.7, 12.75, 12.8, 12.85, 12.9, 12.95, 13.0, 13.05, 13.1, 13.15, 13.2, 13.25, 13.3, 13.35, 13.4, 13.45, 13.5, 13.55, 13.6, 13.65, 13.7, 13.75, 13.8, 13.85, 13.9, 13.95, 14.0, 14.05, 14.1, 14.15, 14.2, 14.25, 14.3, 14.35, 14.4, 14.45, 14.5, 14.55, 14.6, 14.65, 14.7, 14.75, 14.8, 14.85, 14.9, 14.95, 15.0, 15.05, 15.1, 15.15, 15.2, 15.25, 15.3, 15.35, 15.4, 15.45, 15.5, 15.55, 15.6, 15.65, 15.7, 15.75, 15.8, 15.85, 15.9, 15.95, 16.0, 16.05, 16.1, 16.15, 16.2, 16.25, 16.3, 16.35, 16.4, 16.45, 16.5, 16.55, 16.6, 16.65, 16.7, 16.75, 16.8, 16.85, 16.9, 16.95, 17.0, 17.05, 17.1, 17.15, 17.2, 17.25, 17.3, 17.35, 17.4, 17.45, 17.5, 17.55, 17.6, 17.65, 17.7, 17.75, 17.8, 17.85, 17.9, 17.95, 18.0, 18.05, 18.1, 18.15, 18.2, 18.25, 18.3, 18.35, 18.4, 18.45, 18.5, 18.55, 18.6, 18.65, 18.7, 18.75, 18.8, 18.85, 18.9, 18.95, 19.0, 19.05, 19.1, 19.15, 19.2, 19.25, 19.3, 19.35, 19.4, 19.45, 19.5, 19.55, 19.6, 19.65, 19.7, 19.75, 19.8, 19.85, 19.9, 19.95, 20.0, 20.05, 20.1, 20.15, 20.2, 20.25, 20.3, 20.35, 20.4, 20.45, 20.5, 20.55, 20.6, 20.65, 20.7, 20.75, 20.8, 20.85, 20.9, 20.95, 21.0, 21.05, 21.1, 21.15, 21.2, 21.25, 21.3, 21.35, 21.4, 21.45, 21.5, 21.55, 21.6, 21.65, 21.7, 21.75, 21.8, 21.85, 21.9, 21.95, 22.0, 22.05, 22.1, 22.15, 22.2, 22.25, 22.3, 22.35, 22.4, 22.45, 22.5, 22.55, 22.6, 22.65, 22.7, 22.75, 22.8, 22.85, 22.9, 22.95, 23.0, 23.05, 23.1, 23.15, 23.2, 23.25, 23.3, 23.35, 23.4, 23.45, 23.5, 23.55, 23.6, 23.65, 23.7, 23.75, 23.8, 23.85, 23.9, 23.95, 24.0, 24.05, 24.1, 24.15, 24.2, 24.25, 24.3, 24.35, 24.4, 24.45, 24.5, 24.55, 24.6, 24.65, 24.7, 24.75, 24.8, 24.85, 24.9, 24.95, 25.0, 25.05, 25.1, 25.15, 25.2, 25.25, 25.3, 25.35, 25.4, 25.45, 25.5, 25.55, 25.6, 25.65, 25.7, 25.75, 25.8, 25.85, 25.9, 25.95, 26.0, 26.05, 26.1, 26.15, 26.2, 26.25, 26.3, 26.35, 26.4, 26.45, 26.5, 26.55, 26.6, 26.65, 26.7, 26.75, 26.8, 26.85, 26.9, 26.95, 27.0, 27.05, 27.1, 27.15, 27.2, 27.25, 27.3, 27.35, 27.4, 27.45, 27.5, 27.55, 27.6, 27.65, 27.7, 27.75, 27.8, 27.85, 27.9, 27.95, 28.0, 28.05, 28.1, 28.15, 28.2, 28.25, 28.3, 28.35, 28.4, 28.45, 28.5, 28.55, 28.6, 28.65, 28.7, 28.75, 28.8, 28.85, 28.9, 28.95, 29.0, 29.05, 29.1, 29.15, 29.2, 29.25, 29.3, 29.35, 29.4, 29.45, 29.5, 29.55, 29.6, 29.65, 29.7, 29.75, 29.8, 29.85, 29.9, 29.95, 30.0], "est": [0.8509615295022901, 0.8509085285435839, 0.8508563450239454, 0.8508049834047404, 0.8507544481482543, 0.8507047437177233, 0.8506558745773677, 0.8506078451924229, 0.8505606600291751, 0.8505143235549918, 0.8504688402383569, 0.8504242145489019, 0.8503804509574417, 0.8503375539360066, 0.8502955279578781, 0.8502543774976205, 0.8502141070311171, 0.8501747210356057, 0.8501362239897096, 0.8500986203734758, 0.8500619146684075, 0.8500261113575016, 0.8499912149252836, 0.8499572298578408, 0.8499241606428607, 0.8498920117696663, 0.8498607877292511, 0.849830493014317, 0.8498011321193084, 0.8497727095404525, 0.8497452297757924, 0.8497186973252245, 0.8496931166905397, 0.8496684923754549, 0.849644828885656, 0.8496221307288299, 0.849600402414708, 0.8495796484551017, 0.849559873363939, 0.8495410816573055, 0.8495232778534827, 0.8495064664729848, 0.8494906520386005, 0.8494758390754299, 0.8494620321109246, 0.849449235674927, 0.8494374542997107, 0.8494266925200196, 0.8494169548731079, 0.8494082458987808, 0.8494005701394352, 0.8493939321400988, 0.8493883364484722, 0.8493837876149694, 0.8493802901927593, 0.8493778487378066, 0.8493764678089126, 0.8493761519677587, 0.8493769057789454, 0.849378733810038, 0.8493816406316064, 0.8493856308172663, 0.8493907089437244, 0.8493968795908221, 0.8494041473415725, 0.8494125167822097, 0.8494219925022306, 0.8494325790944348, 0.8494442811549734, 0.8494571032833883, 0.8494710500826613, 0.8494861261592519, 0.8495023361231459, 0.8495196845878998, 0.8495381761706856, 0.8495578154923313, 0.8495786071773738, 0.8496005558540968, 0.8496236661545797, 0.8496479427147434, 0.8496733901743952, 0.8497000131772747, 0.8497278163711022, 0.8497568044076191, 0.8497869819426418, 0.8498183536361031, 0.8498509241521035, 0.8498846981589518, 0.8499196803292202, 0.8499558753397839, 0.8499932878718758, 0.8500319226111283, 0.8500717842476259, 0.8501128774759508, 0.8501552069952306, 0.8501987775091894, 0.8502435937261941, 0.850289660359304, 0.8503369821263207, 0.8503855637498366, 0.8504354099572823, 0.8504865254809802, 0.8505389150581913, 0.8505925834311661, 0.8506475353471937, 0.8507037755586544, 0.8507613088230666, 0.8508201399031413, 0.8508802735668308, 0.8509417145873799, 0.8510044677433747, 0.8510685378188017, 0.8511339296030875, 0.8512006478911625, 0.8512686974835058, 0.8513380831861953, 0.8514088098109691, 0.8514808821752688, 0.8515543051022952, 0.8516290834210631, 0.8517052219664523, 0.8517827255792592, 0.8518615991062553, 0.8519418474002348, 0.8520234753200712, 0.8521064877307704, 0.8521908895035271, 0.8522766855157752, 0.8523638806512435, 0.8524524798000118, 0.852542487858566, 0.8526339097298482, 0.8527267503233183, 0.8528210145550048, 0.8529167073475612, 0.8530138336303225, 0.8531123983393621, 0.8532124064175437, 0.8533138628145813, 0.853416772487095, 0.8535211403986653, 0.8536269715198929, 0.8537342708284517, 0.8538430433091507, 0.8539532939539866, 0.8540650277622045, 0.8541782497403536, 0.8542929649023464, 0.8544091782695136, 0.8545268948706671, 0.8546461197421535, 0.8547668579279172, 0.8548891144795536, 0.8550128944563717, 0.8551382029254545, 0.8552650449617117, 0.8553934256479467, 0.8555233500749103, 0.8556548233413653, 0.855787850554141, 0.8559224368281969, 0.8560585872866828, 0.8561963070609983, 0.8563356012908527, 0.8564764751243265, 0.8566189337179323, 0.8567629822366778, 0.8569086258541214, 0.8570558697524413, 0.8572047191224895, 0.8573551791638606, 0.8575072550849495, 0.8576609521030124, 0.8578162754442323, 0.8579732303437816, 0.8581318220458827, 0.8582920558038698, 0.8584539368802553, 0.8586174705467923, 0.8587826620845339, 0.8589495167839014, 0.8591180399447464, 0.8592882368764144, 0.8594601128978089, 0.8596336733374546, 0.859808923533563, 0.8599858688340974, 0.8601645145968372, 0.8603448661894411, 0.8605269289895128, 0.860710708384668, 0.8608962097725992, 0.8610834385611379, 0.8612724001683253, 0.8614631000224748, 0.8616555435622395, 0.8618497362366765, 0.8620456835053162, 0.862243390838227, 0.8624428637160806, 0.8626441076302219, 0.8628471280827351, 0.863051930586509, 0.8632585206653071, 0.8634669038538307, 0.8636770856977938, 0.8638890717539836, 0.8641028675903333, 0.8643184787859868, 0.8645359109313707, 0.8647551696282583, 0.864976260489844, 0.8651991891408056, 0.8654239612173787, 0.8656505823674234, 0.8658790582504915, 0.8661093945379011, 0.8663415969128015, 0.8665756710702456, 0.8668116227172584, 0.8670494575729082, 0.8672891813683747, 0.8675307998470226, 0.8677743187644686, 0.8680197438886553, 0.8682670809999198, 0.8685163358910657, 0.8687675143674337, 0.8690206222469735, 0.8692756653603135, 0.8695326495508352, 0.8697915806747433, 0.8700524646011366, 0.8703153072120825, 0.8705801144026873, 0.8708468920811684, 0.8711156461689281, 0.8713863826006253, 0.871659107324248, 0.8719338263011881, 0.8722105455063105, 0.8724892709280309, 0.8727700085683866, 0.8730527644431098, 0.8733375445817013, 0.8736243550275062, 0.8739132018377852, 0.8742040910837899, 0.8744970288508361, 0.8747920212383806, 0.8750890743600921, 0.8753881943439277, 0.8756893873322076, 0.875992659481689, 0.8762980169636428, 0.876605465963928, 0.8769150126830633, 0.8772266633363098, 0.8775404241537393, 0.8778563013803147, 0.878174301275963, 0.8784944301156521, 0.8788166941894672, 0.8791410998026863, 0.8794676532758559, 0.87979636094487, 0.8801272291610411, 0.8804602642911838, 0.8807954727176864, 0.8811328608385897, 0.8814724350676608, 0.8818142018344773, 0.8821581675844955, 0.8825043387791364, 0.8828527218958544, 0.8832033234282233, 0.8835561498860054, 0.8839112077952366, 0.8842685036983003, 0.884628044154006, 0.8849898357376671, 0.8853538850411784, 0.8857201986730974, 0.8860887832587185, 0.8864596454401537, 0.8868327918764098, 0.8872082292434706, 0.8875859642343689, 0.887966003559271, 0.8883483539455553, 0.8887330221378854, 0.8891200148982975, 0.8895093390062725, 0.8899010012588193, 0.8902950084705529, 0.8906913674737709, 0.8910900851185397, 0.8914911682727674, 0.8918946238222853, 0.8923004586709302, 0.8927086797406206, 0.893119293971437, 0.8935323083217048, 0.8939477297680707, 0.8943655653055835, 0.8947858219477757, 0.895208506726741, 0.8956336266932184, 0.8960611889166674, 0.8964912004853527, 0.8969236685064207, 0.8973586001059826, 0.8977960024291951, 0.8982358826403377, 0.8986782479228965, 0.8991231054796418, 0.8995704625327121, 0.9000203263236921, 0.9004727041136937, 0.900927603183437, 0.901385030833331, 0.9018449943835548, 0.902307501174137, 0.902772558565038, 0.9032401739362301, 0.9037103546877773, 0.904183108239918, 0.904658442033144, 0.9051363635282835, 0.9056168802065783, 0.9060999995697697, 0.906585729140174, 0.9070740764607684, 0.9075650490952669, 0.9080586546282046, 0.9085549006650173, 0.9090537948321227, 0.9095553447770012, 0.9100595581682751, 0.910566442695791, 0.9110760060707005, 0.9115882560255403, 0.9121032003143137, 0.9126208467125673, 0.9131412030174791, 0.9136642770479325, 0.9141900766445978, 0.9147186096700161, 0.9152498840086767, 0.9157839075670962, 0.9163206882739032, 0.9168602340799151, 0.9174025529582188, 0.917947652904251, 0.918495541935878, 0.919046228093478, 0.9195997194400152, 0.9201560240611272, 0.9207151500651976, 0.9212771055834408, 0.9218418987699769, 0.9224095378019164, 0.9229800308794345, 0.9235533862258541, 0.9241296120877204, 0.9247087167348866, 0.9252907084605851, 0.9258755955815116, 0.9264633864379023, 0.9270540893936117, 0.9276477128361897, 0.9282442651769631, 0.9288437548511125, 0.929446190317747, 0.9300515796752237, 0.93065992515843, 0.9312712244152009, 0.9318854749752475, 0.9325026743720378, 0.9331228201426612, 0.9337459098276871, 0.9343719409710313, 0.9350009111198115, 0.935632817824216, 0.9362676586373615, 0.9369054311151572, 0.9375461328161685, 0.9381897613014755, 0.9388363141345423, 0.9394857888810756, 0.9401381831088881, 0.9407934943877639, 0.9414517202893217, 0.9421128583868758, 0.9427769062553057, 0.9434438614709122, 0.9441137216112903, 0.9447864842551861, 0.9454621469823667, 0.9461407073734822, 0.9468221630099308, 0.9475065114737252, 0.9481937503473555, 0.9488838772136582, 0.9495768896556773, 0.9502727852565334, 0.9509715615992899, 0.9516732162668152, 0.9523777468416543, 0.9530851509058892, 0.9537954260410108, 0.9545085698277846, 0.9552245798461142, 0.9559434536749118, 0.9566651888919652, 0.9573897830738037, 0.9581172337955685, 0.9588475386308762, 0.9595806951516914, 0.9603167009281923, 0.9610555535286387, 0.9617972505192433, 0.9625417894640377, 0.9632891679247417, 0.9640393834606339, 0.9647924336284205, 0.9655483159821043, 0.9663070280728534, 0.9670685674488738, 0.9678329316552762, 0.96860011823395, 0.9693701247234303, 0.9701429486587704, 0.9709185875714123, 0.971697038989057, 0.9724783004355385, 0.9732623694306907, 0.9740492434902228, 0.9748389201255898, 0.9756313968438654, 0.9764266711476122, 0.9772247405347554, 0.9780256024984578, 0.9788292545269885, 0.9796356941035986, 0.9804449187063934, 0.9812569258082079, 0.9820717128764772, 0.9828892773731137, 0.9837096167543801, 0.9845327284707626, 0.9853586099668472, 0.9861872586811937, 0.9870186720462115, 0.9878528474880345, 0.9886897824263954, 0.9895294742745041, 0.9903719204389212, 0.9912171183194349, 0.99206506530894, 0.9929157587933098, 0.9937691961512765, 0.9946253747543082, 0.995484291966485, 0.9963459451443772, 0.9972103316369231, 0.9980774487853084, 0.9989472939228426, 0.9998198643748389, 1.0006951574584904, 1.0015731704827597, 1.00245390074824, 1.0033373455470542, 1.00422350216271, 1.0051123678700213, 1.0060039399349399, 1.006898215614476, 1.0077951921565451, 1.008694866799878, 1.0095972367739032, 1.0105022992985901, 1.0114100515843805, 1.0123204908320302, 1.0132336142325278, 1.014149418966938, 1.015067902206333, 1.015989061111627, 1.016912892833483, 1.0178393945122164, 1.0187685632776442, 1.0197003962489801, 1.0206348905347322, 1.0215720432325759, 1.0225118514292584, 1.0234543122004387, 1.0243994226106439, 1.0253471797130802, 1.026297580549584, 1.027250622150464, 1.028206301534415, 1.029164615708391, 1.030125561667501, 1.0310891363948949, 1.0320553368616616, 1.0330241600266952, 1.0339956028366002, 1.0349696622255886, 1.035946335115352, 1.0369256184149636, 1.037907509020769, 1.0388920038162688, 1.0398790996720138, 1.040868793445514, 1.0418610819810916, 1.0428559621098197, 1.0438534306493688, 1.0448534844039483, 1.0458561201641534, 1.0468613347069018, 1.047869124795288, 1.0488794871785156, 1.049892418591753, 1.0509079157560648, 1.051925975378287, 1.052946594150929, 1.0539697687520788, 1.0549954958452656, 1.0560237720794141, 1.0570545940886882, 1.058087958492412, 1.0591238618949865, 1.0601623008857388, 1.0612032720388918, 1.0622467719133797, 1.0632927970528252, 1.0643413439854013, 1.0653924092237228, 1.0664459892647742, 1.067502080589804, 1.0685606796642098, 1.0696217829374715, 1.070685386843023, 1.07175148779818, 1.072820082204014, 1.0738911664453017, 1.074964736890389, 1.076040789891104, 1.077119321782688, 1.0782003288836681, 1.079283807495796, 1.0803697539039083, 1.0814581643758963, 1.0825490351625533, 1.0836423624975327, 1.0847381425972167, 1.0858363716606643, 1.0869370458694734, 1.0880401613877293, 1.0891457143619154, 1.0902537009207962, 1.0913641171753516, 1.092476959218684, 1.0935922231259256, 1.0947099049541615, 1.0958300007423258, 1.0969525065111398, 1.0980774182629949, 1.0992047319819158, 1.100334443633418, 1.1014665491644695, 1.102601044503387, 1.1037379255597384, 1.1048771882243091, 1.1060188283689572, 1.1071628418465964, 1.1083092244910535, 1.1094579721170332, 1.1106090805200166, 1.111762545476189, 1.1129183627423611, 1.114076528055889, 1.1152370371345952, 1.116399885676687, 1.1175650693607015, 1.1187325838453916, 1.1199024247696947, 1.1210745877526325, 1.1222490683932207, 1.1234258622704285, 1.1246049649430994, 1.125786371949862, 1.1269700788090582, 1.1281560810186826, 1.1293443740563218, 1.1305349533790603, 1.1317278144234153, 1.1329229526052798, 1.1341203633198587, 1.1353200419415592, 1.1365219838239782, 1.1377261842998083, 1.138932638680764, 1.1401413422575266, 1.1413522902996789, 1.1425654780556505, 1.14378090075263, 1.1449985535965188, 1.1462184317718633, 1.147440530441801, 1.148664844747974, 1.1498913698105089, 1.1511201007279144, 1.152351032577063, 1.1535841604130772, 1.1548194792693411, 1.1560569841573742, 1.157296670066826, 1.1585385319653871, 1.159782564798756, 1.1610287634905618, 1.1622771229423328, 1.1635276380334285, 1.1647803036209756, 1.1660351145398509, 1.167292065602593, 1.1685511515993585, 1.1698123672978997, 1.1710757074434812, 1.1723411667588384, 1.173608739944146, 1.1748784216769383, 1.176150206612106, 1.1774240893817982, 1.1787000645954238, 1.1799781268395688, 1.181258270677991, 1.1825404906515289, 1.1838247812780978, 1.18511113705263, 1.1863995524470299, 1.1876900219101445, 1.1889825398677165, 1.1902771007223483, 1.1915736988534504, 1.1928723286172238, 1.1941729843466025, 1.1954756603512378, 1.196780350917432, 1.1980870503081436, 1.1993957527628976, 1.2007064524978186, 1.2020191437055454, 1.2033338205552069, 1.204650477192423, 1.205969107739218, 1.2072897062940537, 1.2086122669317472, 1.2099367837034676, 1.2112632506366996, 1.212591661735226, 1.213922010979088, 1.215254292324565, 1.2165884997041494, 1.2179246270265223, 1.219262668176537, 1.2206026170151736, 1.2219444673795419, 1.2232882130828455, 1.224633847914369, 1.2259813656394378, 1.2273307599994392, 1.2286820247117594, 1.230035153469795, 1.2313901399429243, 1.2327469777764886, 1.2341056605917924, 1.2354661819860615, 1.236828535532458, 1.238192714780049, 1.239558713253797, 1.2409265244545504, 1.2422961418590426, 1.243667558919849, 1.2450407690654246, 1.2464157657000632, 1.247792542203877, 1.2491710919328378, 1.2505514082187341, 1.2519334843691605, 1.2533173136675377, 1.2547028893730992, 1.2560902047208766, 1.257479252921719, 1.2588700271622626, 1.26026252060496, 1.2616567263880578, 1.2630526376256086, 1.2644502474074644, 1.265849548799292, 1.267250534842562, 1.2686531985545604, 1.2700575329283859, 1.2714635309329652, 1.2728711855130588, 1.2742804895892457, 1.275691436057972, 1.2771040177915252, 1.278518227638045, 1.2799340584215648, 1.281351502941977, 1.2827705539750796, 1.2841912042725825, 1.2856134465621138, 1.287037273547222, 1.2884626779074229, 1.2898896522981775, 1.291318189350949, 1.2927482816731835, 1.2941799218483432, 1.2956131024359407, 1.2970478159715182, 1.2984840549667147, 1.2999218119092484, 1.3013610792629622, 1.3028018494678502, 1.304244114940051, 1.305687868071902, 1.3071331012319514, 1.3085798067649863, 1.3100279769920598, 1.311477604210525, 1.3129286806940361, 1.3143811986926262, 1.3158351504326822, 1.3172905281170224, 1.3187473239248884, 1.3202055300120117, 1.321665138510625, 1.3231261415294975, 1.3245885311539767, 1.3260522994460329, 1.3275174384442543, 1.3289839401639496, 1.3304517965971137, 1.331920999712521, 1.3333915414557422, 1.3348634137491793, 1.3363366084921255, 1.3378111175607807, 1.3392869328083186, 1.3407640460649164, 1.3422424491377878, 1.3437221338112688, 1.3452030918468065, 1.3466853149830456, 1.348168794935873, 1.3496535233984364, 1.3511394920412256, 1.3526266925120993, 1.3541151164363512, 1.3556047554167505, 1.3570956010335922, 1.3585876457286286, 1.360080886343179, 1.3615753210865025, 1.3630709481603445, 1.3645677657584934, 1.3660657720667675, 1.3675649652630493, 1.3690653435172446, 1.3705669049913125, 1.372069647839252, 1.3735735702071088, 1.3750786702329767, 1.3765849460469897, 1.3780923957713425, 1.3796010175202726, 1.3811108094000677, 1.3826217695090768, 1.3841338959376899, 1.385647186768368, 1.3871616400756261, 1.3886772539260364, 1.390194026378235, 1.3917119554829347, 1.3932310392829008, 1.3947512758129728, 1.39627266310007, 1.3977951991631803, 1.3993188820133704, 1.4008437096537938, 1.402369680079681, 1.4038967912783562, 1.4054250412292224, 1.4069544279037995, 1.4084849492656761, 1.4100166032705708, 1.4115493878662841, 1.4130833009927384, 1.414618340581963, 1.4161545045581, 1.417691790837426, 1.419230197328333, 1.4207697219313389, 1.422310362539106, 1.4238521170364216, 1.4253949833002317, 1.4269389591996133, 1.428484042595814, 1.430030231342229, 1.4315775232844141, 1.4331259162601004, 1.4346754080991981, 1.4362259966237787, 1.43777767964811, 1.4393304549786523, 1.4408843204140642, 1.4424392737451939, 1.4439953127551142, 1.445552435219102, 1.4471106389046517, 1.448669921571504, 1.4502302809716114, 1.4517917148491837, 1.4533542209406742, 1.4549177969747775, 1.456482440672466, 1.4580481497469746, 1.459614921903813, 1.4611827548407772, 1.4627516462479484, 1.4643215938077148, 1.4658925951947526, 1.4674646480760682, 1.4690377501109924, 1.4706118989511632, 1.4721870922405844, 1.4737633276155826, 1.4753406027048488, 1.4769189151294397, 1.4784982625027823, 1.480078642430669, 1.4816600525113064, 1.483242490335284, 1.484825953485591, 1.4864104395376532, 1.4879959460593046, 1.4895824706108247, 1.4911700107449293, 1.4927585640067935, 1.494348127934065, 1.4959387000568434, 1.4975302778977366, 1.4991228589718264, 1.5007164407867126, 1.5023110208424995, 1.5039065966318315, 1.5055031656398699, 1.5071007253443378, 1.508699273215512, 1.5102988067162297, 1.511899323301915, 1.5135008204205853, 1.515103295512855, 1.5167067460119543, 1.518311169343731, 1.5199165629266789, 1.5215229241719377, 1.5231302504833055, 1.5247385392572577, 1.5263477878829468, 1.5279579937422205, 1.5295691542096517, 1.5311812666525189, 1.5327943284308383, 1.5344083368973713, 1.5360232893976498, 1.5376391832699627, 1.539256015845405, 1.540873784447843, 1.5424924863939782, 1.5441121189933336, 1.545732679548262, 1.5473541653539793, 1.5489765736985626, 1.5505999018629666, 1.5522241471210496, 1.5538493067395764, 1.5554753779782255, 1.5571023580896202, 1.5587302443193412, 1.5603590339059212, 1.5619887240808852, 1.5636193120687496, 1.5652507950870407, 1.5668831703463177, 1.5685164350501697, 1.570150586395253, 1.5717856215712858, 1.5734215377610843, 1.5750583321405531, 1.5766960018787364, 1.5783345441377845, 1.5799739560730253, 1.5816142348329396, 1.5832553775591893, 1.5848973813866483, 1.5865402434433855, 1.5881839608507162, 1.5898285307232103, 1.5914739501686832, 1.5931202162882463, 1.594767326176313, 1.596415276920606, 1.5980640656021787, 1.5997136892954462, 1.601364145068184, 1.6030154299815582, 1.6046675410901334, 1.6063204754419023, 1.6079742300782893, 1.6096288020341907, 1.6112841883379556, 1.6129403860114484, 1.614597392070035, 1.616255203522618, 1.6179138173716376, 1.6195732306131208, 1.6212334402366588, 1.622894443225472, 1.624556236556385, 1.6262188171998808, 1.6278821821200953, 1.629546328274857, 1.6312112526156848, 1.6328769520878275, 1.6345434236302763, 1.636210664175776, 1.6378786706508557, 1.639547439975848, 1.6412169690649066], "lb": [0.8194003955275663, 0.8195004287820138, 0.8196001082927555, 0.8196994483508798, 0.8197984632642358, 0.8198971673562946, 0.8199955749650027, 0.8200937004416169, 0.8201915581495318, 0.820289162463098, 0.8203865277664218, 0.8204836684521661, 0.8205805989203337, 0.820677333577045, 0.8207738868333047, 0.8208702731037679, 0.8209665068054921, 0.8210626023566842, 0.8211585741754468, 0.8212544366785107, 0.821350204279974, 0.8214458913900268, 0.8215415124136787, 0.8216370817494851, 0.8217326137882642, 0.8218281229118231, 0.8219236234916738, 0.8220191298877577, 0.8221146564471631, 0.8222102175028494, 0.8223058273723737, 0.8224015003566157, 0.8224972507385087, 0.8225930927817785, 0.8226890407296775, 0.8227851088037352, 0.822881311202505, 0.8229776621003251, 0.8230741756460798, 0.8231708659619781, 0.8232677471423268, 0.8233648332523275, 0.8234621383268719, 0.8235596763693531, 0.8236574613504888, 0.8237555072071469, 0.8238538278411937, 0.8239524371183498, 0.8240513488670546, 0.8241505768773542, 0.8242501348997925, 0.8243500366443238, 0.8244502957792351, 0.8245509259300892, 0.8246519406786783, 0.8247533535619963, 0.8248551780712257, 0.8249574276507441, 0.8250601156971455, 0.8251632555582776, 0.8252668605323035, 0.8253709438667723, 0.8254755187577172, 0.8255805983487647, 0.8256861957302696, 0.825792323938461, 0.8258989959546191, 0.8260062247042581, 0.8261140230563427, 0.8262224038225141, 0.8263313797563402, 0.8264409635525894, 0.8265511678465165, 0.826662005213182, 0.8267734881667759, 0.8268856291599784, 0.8269984405833299, 0.8271119347646274, 0.8272261239683415, 0.8273410203950524, 0.8274566361809097, 0.8275729833971086, 0.8276900740493923, 0.8278079200775749, 0.8279265333550793, 0.8280459256885045, 0.8281661088172044, 0.8282870944128975, 0.8284088940792883, 0.8285315193517131, 0.8286549816968084, 0.8287792925121933, 0.8289044631261779, 0.8290305047974885, 0.8291574287150155, 0.8292852459975754, 0.8294139676936968, 0.829543604781426, 0.8296741681681468, 0.8298056686904262, 0.8299381171138716, 0.830071524133012, 0.8302059003711895, 0.830341256380482, 0.83047760264163, 0.8306149495639862, 0.8307533074854854, 0.8308926866726246, 0.8310330973204683, 0.8311745495526565, 0.8313170534214488, 0.8314606189077621, 0.8316052559212395, 0.8317509743003323, 0.8318977838123864, 0.8320456941537568, 0.8321947149499285, 0.8323448557556545, 0.8324961260551038, 0.8326485352620312, 0.8328020927199469, 0.8329568077023131, 0.833112689412743, 0.8332697469852182, 0.8334279894843136, 0.833587425905438, 0.8337480651750817, 0.8339099161510789, 0.8340729876228801, 0.8342372883118339, 0.8344028268714788, 0.8345696118878451, 0.8347376518797689, 0.8349069552992129, 0.8350775305315951, 0.8352493858961288, 0.8354225296461725, 0.8355969699695827, 0.8357727149890791, 0.8359497727626155, 0.8361281512837605, 0.8363078584820827, 0.8364889022235404, 0.8366712903108878, 0.8368550304840779, 0.8370401304206706, 0.8372265977362601, 0.8374144399848901, 0.8376036646594875, 0.8377942791922993, 0.8379862909553243, 0.838179707260766, 0.8383745353614771, 0.8385707824514138, 0.8387684556660941, 0.8389675620830597, 0.8391681087223375, 0.8393701025469139, 0.8395735504632059, 0.8397784593215321, 0.8399848359165986, 0.8401926869879746, 0.8404020192205786, 0.8406128392451687, 0.8408251536388263, 0.8410389689254498, 0.8412542915762511, 0.8414711280102475, 0.8416894845947619, 0.8419093676459193, 0.8421307834291508, 0.8423537381596958, 0.8425782380031027, 0.8428042890757385, 0.843031897445291, 0.8432610691312801, 0.8434918101055628, 0.843724126292845, 0.8439580235711922, 0.844193507772539, 0.844430584683199, 0.8446692600443831, 0.844909539552708, 0.8451514288607103, 0.8453949335773618, 0.845640059268585, 0.8458868114577642, 0.8461351956262669, 0.8463852172139553, 0.8466368816197034, 0.8468901942019141, 0.8471451602790366, 0.8474017851300849, 0.8476600739951532, 0.8479200320759336, 0.8481816645362392, 0.8484449765025182, 0.8487099730643763, 0.8489766592750955, 0.8492450401521564, 0.8495151206777563, 0.8497869057993341, 0.8500604004300917, 0.8503356094495179, 0.8506125377039114, 0.8508911900069063, 0.8511715711400003, 0.8514536858530797, 0.8517375388649502, 0.8520231348638635, 0.8523104785080524, 0.8525995744262626, 0.8528904272182853, 0.8531830414554964, 0.8534774216813953, 0.8537735724121427, 0.8540714981371051, 0.854371203319402, 0.85467269239645, 0.8549759697805182, 0.8552810398592795, 0.8555879069963648, 0.855896575531932, 0.8562070497832196, 0.8565193340451235, 0.8568334325907628, 0.8571493496720602, 0.8574670895203204, 0.8577866563468166, 0.8581080543433808, 0.8584312876830019, 0.8587563605204237, 0.8590832769927568, 0.8594120412200884, 0.8597426573061059, 0.8600751293387228, 0.8604094613907136, 0.8607456575203547, 0.8610837217720766, 0.8614236581771195, 0.8617654707542017, 0.8621091635101957, 0.8624547404408128, 0.8628022055312965, 0.8631515627571312, 0.8635028160847574, 0.8638559694722938, 0.8642110268702833, 0.8645679922224401, 0.8649268694664098, 0.8652876625345514, 0.8656503753547211, 0.8660150118510819, 0.8663815759449139, 0.8667500715554546, 0.86712050260074, 0.8674928729984762, 0.8678671866669169, 0.8682434475257607, 0.8686216594970686, 0.8690018265061988, 0.86938395248276, 0.8697680413615824, 0.8701540970837123, 0.8705421235974281, 0.8709321248592713, 0.8713241048351047, 0.871718067501196, 0.8721140168453166, 0.8725119568678715, 0.8729118915830518, 0.8733138250200073, 0.8737177612240559, 0.8741237042579069, 0.8745316582029233, 0.874941627160405, 0.8753536152528992, 0.8757676266255469, 0.8761836654474522, 0.8766017359130877, 0.8770218422437269, 0.8774439886889094, 0.8778681795279394, 0.8782944190714166, 0.878722711662802, 0.8791530616800113, 0.8795854735370531, 0.880019951685691, 0.8804565006171539, 0.8808951248638681, 0.8813358290012357, 0.881778617649447, 0.8822234954753295, 0.882670467194232, 0.8831195375719527, 0.8835707114266961, 0.8840239936310755, 0.8844793891141491, 0.884936902863497, 0.8853965399273325, 0.885858305416654, 0.8863222045074322, 0.8867882424428404, 0.8872564245355113, 0.8877267561698425, 0.8881992428043278, 0.8886738899739285, 0.8891507032924805, 0.8896296884551341, 0.8901108512408245, 0.8905941975147758, 0.891079733231037, 0.8915674644350455, 0.89205739726622, 0.8925495379605781, 0.89304389285338, 0.8935404683817931, 0.894039271087582, 0.8945403076198142, 0.8950435847375798, 0.8955491093127311, 0.896056888332631, 0.8965669289029077, 0.8970792382502233, 0.8975938237250356, 0.8981106928043692, 0.8986298530945743, 0.8991513123340857, 0.8996750783961698, 0.9002011592916541, 0.9007295631716391, 0.9012602983301948, 0.9017933732070185, 0.9023287963900735, 0.9028665766181841, 0.903406722783595, 0.9039492439344835, 0.9044941492774224, 0.905041448179789, 0.9055911501721153, 0.9061432649503678, 0.9066978023781638, 0.9072547724889071, 0.9078141854878459, 0.9083760517540409, 0.9089403818422428, 0.9095071864846738, 0.9100764765927009, 0.9106482632584074, 0.9112225577560428, 0.9117993715433577, 0.9123787162628101, 0.9129606037426419, 0.913545045997818, 0.9141320552308271, 0.9147216438323272, 0.9153138243816457, 0.9159086096471163, 0.9165060125862613, 0.9171060463457907, 0.9177087242614466, 0.918314059857653, 0.918922066846994, 0.9195327591294971, 0.9201461507917291, 0.920762256105693, 0.9213810895275241, 0.9220026656959748, 0.9226269994306986, 0.9232541057303071, 0.9238839997702162, 0.9245166969002593, 0.9251522126420761, 0.9257905626862597, 0.9264317624890432, 0.9270758215079731, 0.9277227443928912, 0.9283725355853037, 0.9290251994434092, 0.9296807402408839, 0.9303391621657351, 0.9310004693192165, 0.9316646657148203, 0.9323317552773258, 0.9330017418419241, 0.9336746291533972, 0.9343504208653693, 0.9350291205396208, 0.9357107316454585, 0.9363952575591553, 0.9370827015634412, 0.9377730668470614, 0.9384663565043853, 0.9391625735350766, 0.9398617208438141, 0.9405638012400668, 0.941268817437925, 0.941976772055976, 0.9426876676172314, 0.9434015065491043, 0.9441182911834262, 0.9448380237565156, 0.9455607064092838, 0.9462863411873849, 0.9470149300414036, 0.9477464748270832, 0.94848097730559, 0.9492184391438105, 0.9499588619146824, 0.9507022470975638, 0.9514485960786216, 0.9521979101512608, 0.9529501905165736, 0.9537054382838154, 0.9544636544709099, 0.9552248400049744, 0.9559889957228662, 0.9567561223717512, 0.9575262206096928, 0.9582992910062569, 0.9590753340431342, 0.9598543501147777, 0.9606363395290597, 0.9614213025079328, 0.9622092391881101, 0.963000149621756, 0.963794033777184, 0.9645908915395658, 0.9653907227116503, 0.9661935270144827, 0.9669993040881405, 0.9678080534924657, 0.9686197747078069, 0.9694344671357624, 0.9702521300999263, 0.9710727628466417, 0.97189636454575, 0.9727229342913396, 0.9735524711025053, 0.974384973924093, 0.9752204416274545, 0.9760588730111995, 0.9769002668019383, 0.9777446216550284, 0.9785919361553209, 0.9794422088178932, 0.9802954380887888, 0.9811516223457468, 0.9820107598989278, 0.9828728489916351, 0.983737887801033, 0.9846058744388566, 0.9854768069521143, 0.9863506833237923, 0.9872275014735432, 0.9881072592583721, 0.9889899544733187, 0.9898755848521291, 0.9907641480679203, 0.9916556417338401, 0.9925500634037175, 0.9934474105727084, 0.9943476806779287, 0.995250871099084, 0.9961569791590953, 0.9970660021247029, 0.997977937207082, 0.9988927815624339, 0.9998105322925764, 1.000659129339022, 1.0014916043897988, 1.0023266193472251, 1.0031641719257482, 1.0040042598739443, 1.004846880973736, 1.005692033039601, 1.0065397139177876, 1.0073899214855448, 1.0082426536503737, 1.0090979083492517, 1.0099556835478933, 1.0108159772400234, 1.0116787874466397, 1.0125441122152827, 1.0134119496193446, 1.0142822977573267, 1.0151551547521966, 1.0160305187506349, 1.016908387922399, 1.01778876045962, 1.0186716345761704, 1.019557008506952, 1.0204448805072852, 1.0213352488522507, 1.0222281118360275, 1.0231234677713084, 1.0240213149886217, 1.024921651835751, 1.0258244766770992, 1.0267297878930841, 1.0276375838795615, 1.0285478630471983, 1.0294606238209068, 1.0303758646392518, 1.0312935839538706, 1.0322137802289204, 1.0331364519404942, 1.0340615975760568, 1.0349892156339209, 1.0359193046226582, 1.036851863060577, 1.0377868894751805, 1.0387243824026113, 1.0396643403871566, 1.0406067619806876, 1.041551645742152, 1.0424989902370627, 1.0434487940369626, 1.044401055718937, 1.045355773865091, 1.046312947062057, 1.0472725739004871, 1.0482346529745672, 1.049199182881511, 1.0501661622210825, 1.0511355895951033, 1.0521074636069696, 1.0530817828611845, 1.0540585459628409, 1.0550377515172014, 1.056019398129185, 1.0570034844028982, 1.0579900089411969, 1.0589789703451855, 1.059970367213755, 1.0609641981431537, 1.061960461726486, 1.0629591565532754, 1.0639602812089926, 1.0649638342746146, 1.0659698143261427, 1.0669782199341868, 1.0679890496634785, 1.0690023020724169, 1.0700179757126427, 1.0710360691285719, 1.0720565808569256, 1.0730795094263221, 1.0741048533567832, 1.0751326111593087, 1.0761627813354142, 1.077195362376689, 1.0782303527643438, 1.0792677509687376, 1.0803075554489787, 1.0813497646523993, 1.0823943770141673, 1.083441390956793, 1.084490804889696, 1.0855426172087368, 1.0865968262957593, 1.087653430518143, 1.0887124282283256, 1.0897738177633614, 1.0908375974444482, 1.0919037655764536, 1.0929723204474777, 1.0940432603283379, 1.095116583472153, 1.096192288113819, 1.0972703724695603, 1.0983508347364617, 1.0994336730919614, 1.100518885693373, 1.1016064706774258, 1.1026964261597443, 1.1037887502343704, 1.104883440973258, 1.1059804964257844, 1.1070799146182588, 1.1081816935533901, 1.1092858312097782, 1.1103923255414407, 1.1115011744772498, 1.1126123759204192, 1.113725927748002, 1.1148418278103476, 1.1159600739305453, 1.117080663903928, 1.118203595497488, 1.119328866449352, 1.1204564744682255, 1.1215864172328114, 1.1227186923912822, 1.123853297560685, 1.1249902303263575, 1.126129488241391, 1.127271068825983, 1.128414969566893, 1.1295611879168257, 1.1307097212938244, 1.1318605670806554, 1.133013722624202, 1.1341691852348432, 1.135326952185789, 1.1364870207124864, 1.137649388011956, 1.1388140512421063, 1.1399810075211447, 1.1411502539268343, 1.1423217874958793, 1.1434956052231973, 1.1446717040612542, 1.1458500809193515, 1.1470307326629305, 1.1482136561128562, 1.1493988480446637, 1.1505863051878646, 1.1517760242251989, 1.1529680017918424, 1.1541622344747036, 1.155358718811614, 1.1565574512905639, 1.1577584283489164, 1.1589616463725978, 1.160167101695302, 1.1613747905976617, 1.1625847093064317, 1.1637968539936203, 1.165011220775697, 1.1662278057126565, 1.1674466048072185, 1.1686676140038994, 1.1698908291881447, 1.1711162461853997, 1.172343860760223, 1.1735736686153464, 1.1748056653907253, 1.1760398466625956, 1.1772762079425327, 1.1785147446764344, 1.1797554522435771, 1.1809983259555874, 1.1822433610554468, 1.1834905527164592, 1.184739896041219, 1.185991386060563, 1.1872450177325016, 1.188500785941152, 1.189758685495658, 1.19101871112906, 1.1922808574972104, 1.193545119177644, 1.1948114906684137, 1.1960799663869648, 1.1973505406689502, 1.1986232077670522, 1.1998979618498107, 1.2011747970003666, 1.2024537072153025, 1.203734686403348, 1.2050177283841754, 1.2063028268871212, 1.2075899755499162, 1.2088791679173818, 1.2101703974401528, 1.2114636574733284, 1.2127589412751918, 1.2140562420058185, 1.2153555527257616, 1.2166568663946513, 1.2179601758698293, 1.219265473904977, 1.2205727531486747, 1.2218820061429876, 1.223193225322074, 1.224506403010703, 1.2258215314228036, 1.2271386026600366, 1.2284576087102848, 1.2297785414461677, 1.231101392623571, 1.2324261538801113, 1.2337528167336418, 1.2350813725807126, 1.2364118126950598, 1.2377441282260222, 1.2390783101970395, 1.2404143495040743, 1.2417522369140286, 1.2430919630632151, 1.2444335184557578, 1.2457768934620166, 1.2471220783170185, 1.2484690631188349, 1.2498178378270441, 1.251168392261114, 1.252520716098798, 1.2538747988745689, 1.2552306299780278, 1.256588198652311, 1.2579474939924868, 1.2593085049440293, 1.2606712203011747, 1.2620356287054122, 1.2634017186439017, 1.264769478447906, 1.2661388962912745, 1.2675099601889088, 1.2688826579952348, 1.270256977402723, 1.271632905940376, 1.2730104309722783, 1.2743895396961296, 1.2757702191418503, 1.2771524561701204, 1.2785362374710612, 1.2799215495628222, 1.281308378790289, 1.2826967113237493, 1.2840865331576747, 1.285477830109435, 1.2868705878181277, 1.2882647917433983, 1.2896604271643444, 1.2910574791784033, 1.292455932700334, 1.293855772461216, 1.2952569830075171, 1.2966595487001953, 1.2980634537138538, 1.2994686820359576, 1.3008752174661118, 1.302283043615397, 1.3036921439057558, 1.3051025015694397, 1.3065140996485793, 1.3079269209947266, 1.3093409482685563, 1.3107561639396044, 1.3121725502860633, 1.3135900893947259, 1.3150087631609115, 1.3164285532885691, 1.3178494412904096, 1.319271408488143, 1.3206944360128197, 1.3221185048052444, 1.3235435956164778, 1.3249696890084968, 1.3263967653548459, 1.3278248048415224, 1.3292537874678294, 1.3306836930474457, 1.332114501209547, 1.3335461914000308, 1.3349787428828885, 1.3364121347416453, 1.3378463458809502, 1.339281355028259, 1.340717140735644, 1.342153681381711, 1.3435909557902739, 1.3450289457535112, 1.3464676340263149, 1.3479070033904748, 1.3493470366602323, 1.350787716688113, 1.3522290263708512, 1.3536709486552365, 1.355113466544022, 1.356556563101817, 1.3580002214609292, 1.35944442482727, 1.3608891564861292, 1.362334399808008, 1.363780138254372, 1.3652263553833455, 1.366673034855381, 1.3681201604388633, 1.3695677160156103, 1.3710156855863496, 1.372464053276097, 1.3739128033394123, 1.375361920165602, 1.3768113882838016, 1.378261192367963, 1.3797113172417055, 1.3811617478830582, 1.382612469429088, 1.3840634671803644, 1.385514726605324, 1.3869662333444586, 1.3884179732143869, 1.3898699322117367, 1.3913220965169235, 1.3927744524977128, 1.394226986712634, 1.3956796859142708, 1.3971325370523255, 1.3985855272765242, 1.4000386439393666, 1.4014918745986678, 1.4029452070199688, 1.4043986291786914, 1.4058521292621975, 1.4073056956715972, 1.4087593170234047, 1.4102129821510225, 1.4116666801060187, 1.4131204001592137, 1.4145741318016634, 1.4160278647453441, 1.4174815889237575, 1.4189352944923268, 1.4203889718285994, 1.4218426115323157, 1.4232962044252997, 1.4247497415511583, 1.4262032141748584, 1.4276566137821127, 1.4291099320786558, 1.4305631609893152, 1.432016292656971, 1.4334693194413777, 1.4349222339178336, 1.4363750288757147, 1.437827697316906, 1.439280232454081, 1.440732627708885, 1.4421848767099814, 1.4436369732910352, 1.4450889114885421, 1.4465406855395875, 1.4479922898795146, 1.4494437191394876, 1.450894968144012, 1.4523460319083246, 1.4537969056357554, 1.4552475847149895, 1.456698064717326, 1.4581483413937857, 1.459598410672271, 1.461048268654592, 1.4624979116135277, 1.4639473359897794, 1.4653965383889398, 1.4668455155784115, 1.4682942644843275, 1.4697427821884106, 1.4711910659248493, 1.4726391130771705, 1.4740869211750534, 1.475534487891211, 1.4769818110382074, 1.4784288885653374, 1.4798757185554436, 1.4813222992218087, 1.48276862890502, 1.4842147060698723, 1.4856605293022724, 1.4871060973061674, 1.488551408900517, 1.4899964630162574, 1.4914412586933308, 1.492885795077694, 1.4943300714184253, 1.4957740870648102, 1.497217841463478, 1.4986613341555997, 1.500104564774078, 1.501547533040835, 1.5029902387640623, 1.50443268183561, 1.5058748622283347, 1.5073167799935274, 1.508758435258393, 1.5101998282235645, 1.511640959160648, 1.5130818284098406, 1.5145224363775727, 1.5159627835342249, 1.5174028704118512, 1.5188426976019895, 1.5202822657534871, 1.52172157557041, 1.5231606278099532, 1.5245994232804292, 1.5260379628393093, 1.5274762473912964, 1.5289142778864244, 1.530352055318256, 1.5317895807220776, 1.5332268551731683, 1.5346638797851073, 1.5361006557081032, 1.537537184127408, 1.538973466261748, 1.5404095033618008, 1.5418452967087075, 1.5432808476126567, 1.5447161574114674, 1.546151227469255, 1.5475860591750987, 1.549020653941769, 1.5504550132044959, 1.551889138419764, 1.5533230310641548, 1.5547566926332033, 1.5561901246403353, 1.5576233286157757, 1.5590563061055707, 1.5604890586705453, 1.561921587885392, 1.563353895337729, 1.5647859826272041, 1.5662178513646376, 1.5676495031711883, 1.5690809396775485, 1.570512162523176, 1.571943173355538, 1.5733739738293953, 1.5748045656060925, 1.5762349503529274, 1.5776651297424626, 1.579095105451934, 1.5805248791626547, 1.5819544525594198, 1.5833838273299827, 1.584813005164507, 1.5862419877550775, 1.5876707767951885, 1.589099373979297, 1.590527781002368, 1.591955999559436, 1.593384031345215, 1.5948118780536817, 1.5962395413777168, 1.5976670230087329, 1.5990943246363434, 1.6005214479480196], "hb": [0.8834030214899427, 0.8831884334827126, 0.8829759405380829, 0.8827655357875636, 0.8825572123650491, 0.8823509634078918, 0.8821467820579878, 0.8819446614628759, 0.8817445947768477, 0.8815465751620758, 0.8813505957897393, 0.8811566498411805, 0.8809647305090464, 0.8807748309984673, 0.8805869445282206, 0.8804010643319166, 0.8802171836591877, 0.8800352957768867, 0.8798553939702863, 0.879677471544294, 0.879501521824661, 0.8793275381592031, 0.8791555139190254, 0.8789854424997465, 0.8788173173227274, 0.8786511318363038, 0.8784868795170148, 0.8783245538708399, 0.8781641484344286, 0.8780056567763336, 0.877849072498243, 0.8776943892362037, 0.8775416006618563, 0.8773907004836493, 0.8772416824480641, 0.8770945403408277, 0.8769492679881206, 0.8768058592577811, 0.8766643080605064, 0.8765246083510352, 0.8763867541293382, 0.8762507394417852, 0.8761165583823199, 0.8759842050936058, 0.8758536737681794, 0.8757249586495854, 0.8755980540335007, 0.8754729542688467, 0.8753496537588932, 0.8752281469623474, 0.8751084283944287, 0.8749904926279287, 0.874874334294267, 0.8747599480845184, 0.8746473287504372, 0.874536471105457, 0.8744273700256847, 0.8743200204508688, 0.8742144173853587, 0.8741105558990422, 0.874008431128271, 0.8739080382767616, 0.8738093726164886, 0.8737124294885501, 0.873617204304022, 0.8735236925447903, 0.8734318897643648, 0.8733417915886761, 0.8732533937168522, 0.8731666919219755, 0.8730816820518188, 0.8729983600295682, 0.8729167218545175, 0.87283676360275, 0.8727584814277957, 0.8726818715612686, 0.8726069303134918, 0.8725336540740884, 0.8724620393125647, 0.8723920825788698, 0.8723237805039293, 0.8722571298001657, 0.8721921272619981, 0.8721287697663153, 0.8720670542729388, 0.8720069778250547, 0.8719485375496373, 0.871891730657843, 0.8718365544453864, 0.8717830062929063, 0.8717310836662949, 0.8716807841170258, 0.8716321052824482, 0.871585044886071, 0.8715396007378221, 0.8714957707342977, 0.871453552858979, 0.8714129451824463, 0.8713739458625605, 0.8713365531446393, 0.8713007653616062, 0.8712665809341265, 0.8712339983707248, 0.871203016267886, 0.8711736333101386, 0.8711458482701252, 0.871119660008646, 0.871095067474704, 0.871072069705515, 0.8710506658265177, 0.8710308550513571, 0.8710126366818625, 0.8709960101080052, 0.8709809748078411, 0.8709675303474438, 0.8709556763808185, 0.8709454126498076, 0.8709367389839782, 0.8709296553005034, 0.8709241616040206, 0.8709202579864891, 0.870917944627026, 0.8709172217917375, 0.8709180898335341, 0.8709205491919368, 0.8709246003928728, 0.8709302440484565, 0.8709374808567713, 0.8709463116016225, 0.8709567371523015, 0.8709687584633266, 0.8709823765741799, 0.8709975926090345, 0.8710144077764718, 0.8710328233691964, 0.8710528407637317, 0.8710744614201217, 0.8710976868816148, 0.8711225187743427, 0.8711489588069985, 0.8711770087704993, 0.8712066705376496, 0.8712379460627935, 0.8712708373814644, 0.8713053466100275, 0.8713414759453182, 0.8713792276642752, 0.8714186041235644, 0.871459607759207, 0.8715022410861939, 0.8715465066981032, 0.8715924072667085, 0.8716399455415862, 0.8716891243497193, 0.8717399465950946, 0.8717924152583033, 0.8718465333961312, 0.8719023041411496, 0.8719597307013052, 0.872018816359507, 0.8720795644732051, 0.8721419784739768, 0.8722060618671028, 0.8722718182311481, 0.8723392512175346, 0.87240836455012, 0.8724791620247677, 0.8725516475089186, 0.8726258249411658, 0.8727016983308216, 0.8727792717574883, 0.8728585493706261, 0.8729395353891223, 0.873022234100857, 0.8731066498622717, 0.8731927870979369, 0.8732806503001163, 0.8733702440283356, 0.8734615729089485, 0.8735546416347031, 0.8736494549643065, 0.873746017721996, 0.8738443347971011, 0.8739444111436159, 0.8740462517797608, 0.8741498617875545, 0.8742552463123819, 0.8743624105625594, 0.874471359808907, 0.8745820993843177, 0.8746946346833253, 0.8748089711616767, 0.8749251143358985, 0.8750430697828755, 0.8751628431394137, 0.8752844401018189, 0.8754078664254642, 0.8755331279243643, 0.8756602304707515, 0.8757891799946403, 0.8759199824834116, 0.8760526439813763, 0.8761871705893548, 0.8763235684642479, 0.8764618438186114, 0.8766020029202284, 0.8767440520916808, 0.8768879977099268, 0.8770338462058676, 0.8771816040639207, 0.8773312778215927, 0.8774828740690476, 0.8776363994486779, 0.87779186065467, 0.8779492644325725, 0.8781086175788615, 0.8782699269405061, 0.8784331994145304, 0.878598441947572, 0.878765661535442, 0.8789348652226816, 0.8791060601021167, 0.8792792533144071, 0.8794544520475952, 0.8796316635366536, 0.8798108950630245, 0.8799921539541598, 0.8801754475830557, 0.8803607833677813, 0.8805481687710094, 0.8807376112995334, 0.8809291185037872, 0.8811226979773557, 0.8813183573564823, 0.8815161043195687, 0.8817159465866693, 0.8819178919189778, 0.8821219481183109, 0.8823281230265818, 0.8825364245252639, 0.8827468605348541, 0.8829594390143201, 0.8831741679605414, 0.8833910554077457, 0.883610109426927, 0.8838313381252652, 0.8840547496455234, 0.8842803521654412, 0.8845081538971191, 0.884738163086384, 0.884970388012146, 0.8852048369857464, 0.8854415183502843, 0.8856804404799357, 0.8859216117792569, 0.8861650406824739, 0.886410735652751, 0.8866587051814526, 0.8869089577873805, 0.8871615020159987, 0.8874163464386385, 0.8876734996516888, 0.8879329702757598, 0.8881947669548362, 0.8884588983554054, 0.8887253731655668, 0.8889942000941176, 0.8892653878696182, 0.8895389452394364, 0.8898148809687648, 0.8900932038396184, 0.8903739226498029, 0.8906570462118623, 0.8909425833519996, 0.891230542908966, 0.8915209337329303, 0.8918137646843183, 0.8921090446326169, 0.8924067824551605, 0.8927069870358771, 0.8930096672640148, 0.893314832032822, 0.8936224902382137, 0.8939326507773907, 0.8942453225474379, 0.8945605144438787, 0.8948782353592032, 0.8951984941813578, 0.8955212997922039, 0.8958466610659367, 0.896174586867472, 0.8965050860507945, 0.8968381674572716, 0.8971738399139308, 0.8975121122316974, 0.8978529932035967, 0.8981964916029205, 0.8985426161813554, 0.8988913756670708, 0.8992427787627743, 0.8995968341437284, 0.8999535504557256, 0.900312936313036, 0.9006750002963106, 0.9010397509504485, 0.901407196782438, 0.9017773462591513, 0.9021502078051112, 0.9025257898002262, 0.9029041005774867, 0.9032851484206381, 0.9036689415618152, 0.9040554881791568, 0.9044447963943847, 0.9048368742703626, 0.9052317298086279, 0.9056293709469008, 0.9060298055565771, 0.9064330414401954, 0.9068390863288969, 0.9072479478798637, 0.9076596336737502, 0.9080741512121069, 0.9084915079147939, 0.9089117111173982, 0.9093347680686431, 0.9097606859278137, 0.9101894717621749, 0.9106211325444146, 0.9110556751500908, 0.9114931063551025, 0.9119334328331867, 0.9123766611534332, 0.9128227977778371, 0.9132718490588903, 0.913723821237205, 0.9141787204391877, 0.9146365526747655, 0.9150973238351611, 0.9155610396907342, 0.916027705888886, 0.9164973279520322, 0.916969911275657, 0.917445461126446, 0.917923982640503, 0.9184054808216665, 0.918889960539917, 0.9193774265298945, 0.9198678833895184, 0.9203613355787293, 0.9208577874183441, 0.9213572430890454, 0.9218597066304932, 0.9223651819405795, 0.9228736727748258, 0.9233851827459243, 0.9238997153234323, 0.9244172738336328, 0.9249378614595469, 0.9254614812411207, 0.9259881360755888, 0.9265178287180084, 0.9270505617819818, 0.9275863377405681, 0.92812515892738, 0.9286670275378874, 0.9292119456309159, 0.9297599151303554, 0.930310937827077, 0.9308650153810688, 0.9314221493237919, 0.9319823410607562, 0.9325455918743382, 0.9331119029268219, 0.9336812748944872, 0.9342537027280114, 0.9348291770147065, 0.9354076883161457, 0.9359892272868454, 0.9365737846751678, 0.9371613513241589, 0.9377519181723181, 0.9383454762543023, 0.9389420167015647, 0.9395415307429228, 0.9401440097050694, 0.940749445013016, 0.9413578281904701, 0.9419691508601592, 0.9425834047440864, 0.9432005816637281, 0.9438206735401798, 0.944443672394236, 0.9450695703464174, 0.94569835961695, 0.9463300325256813, 0.9469645814919516, 0.9476019990344172, 0.9482422777708159, 0.948885410417696, 0.9495313897900922, 0.9501802088011656, 0.9508318604617897, 0.9514863378801109, 0.9521436342610534, 0.9528037429058008, 0.9534666572112327, 0.9541323706693307, 0.9548008768665481, 0.9554721694831542, 0.9561462422925392, 0.9568230891605028, 0.957502704044503, 0.9581850809928891, 0.9588702141441051, 0.9595580977258739, 0.960248726054354, 0.9609420935332855, 0.9616381946531097, 0.9623370239900718, 0.9630385762053121, 0.9637428460439377, 0.9644498283340818, 0.9651595179859492, 0.9658719099908541, 0.9665869994202396, 0.9673047814246971, 0.9680252512329712, 0.9687484041509551, 0.9694742355606883, 0.9702027409193379, 0.9709339157581827, 0.9716677556815907, 0.9724042563659913, 0.9731434135588503, 0.9738852230776381, 0.9746296808087992, 0.9753767827067216, 0.9761265247927047, 0.9768789031539314, 0.977633913942438, 0.9783915533740902, 0.9791518177275575, 0.9799147033432918, 0.9806802066225135, 0.9814483240261965, 0.98221905207406, 0.9829923873435664, 0.9837683264689195, 0.9845468661400738, 0.9853280031017487, 0.9861117341524431, 0.9868980561434678, 0.9876869659779696, 0.9884784606099778, 0.9892725370434449, 0.9900691923313054, 0.990868423574531, 0.991670227921206, 0.9924746025656, 0.9932815447472527, 0.9940910517500683, 0.9949031209014181, 0.9957177495712449, 0.996534935171187, 0.9973546751536999, 0.9981769670111921, 0.9990018082751713, 0.9998291965153916, 1.000731186445529, 1.0016547410160805, 1.0025811929463682, 1.0035105391264252, 1.004442776394716, 1.0053779015387247, 1.0063159112954443, 1.007256802351922, 1.0082005713457751, 1.0091472148657292, 1.0100967294520609, 1.011049111597161, 1.012004357745994, 1.012962464296557, 1.0139234276004119, 1.0148872439631056, 1.0158539096446293, 1.016823420859912, 1.0177957737792414, 1.0187709645286893, 1.0197489891905787, 1.0207298438038708, 1.0217135243646378, 1.0227000268264146, 1.0236893471006696, 1.024681481057149, 1.02567642452431, 1.0266741732897027, 1.0276747231003434, 1.0286780696631097, 1.0296842086450857, 1.0306931356739717, 1.0317048463384046, 1.0327193361883478, 1.0337366007354254, 1.0347566354532673, 1.0357794357778654, 1.0368049971079105, 1.0378333148051058, 1.0388643841945244, 1.0398982005649242, 1.0409347591690659, 1.0419740552240293, 1.0430160839115257, 1.0440608403782317, 1.0451083197360542, 1.0461585170624705, 1.0472114274008129, 1.0482670457605672, 1.049325367117672, 1.0503863864147942, 1.0514500985616417, 1.0525164984352193, 1.0535855808801553, 1.0546573407089415, 1.055731772702231, 1.056808871609109, 1.0578886321473884, 1.0589710490038369, 1.060056116834518, 1.0611438302649947, 1.062234183890642, 1.0633271722768853, 1.0644227899594867, 1.065521031444817, 1.0666218912100978, 1.067725363703677, 1.0688314433452963, 1.0699401245263527, 1.071051401610138, 1.072165268932157, 1.073281720800324, 1.074400751495272, 1.075522355270601, 1.0766465263531233, 1.0777732589431577, 1.0789025472147702, 1.0800343853160548, 1.0811687673693704, 1.082305687471658, 1.0834451396946436, 1.0845871180851594, 1.08573161666539, 1.0868786294331292, 1.0880281503620894, 1.0891801734021505, 1.0903346924796256, 1.0914917014975747, 1.0926511943360542, 1.0938131648523868, 1.094977606881497, 1.096144514236143, 1.097313880707245, 1.0984857000641377, 1.0996599660549107, 1.1008366724066538, 1.1020158128258166, 1.1031973809984477, 1.1043813705905423, 1.1055677752483468, 1.1067565885986694, 1.1079478042491746, 1.1091414157887354, 1.110337416787741, 1.1115358007984397, 1.112736561355231, 1.1139396919750628, 1.1151451861577213, 1.1163530373861863, 1.1175632391270207, 1.118775784830657, 1.1199906679318248, 1.1212078818498565, 1.1224274199891053, 1.1236492757392846, 1.124873442475882, 1.1260999135604959, 1.127328682341285, 1.1285597421533176, 1.1297930863190089, 1.131028708148507, 1.1322666009401063, 1.133506757980708, 1.1347491725461871, 1.1359938379018841, 1.1372407473030113, 1.1384898939951131, 1.1397412712145223, 1.140994872188812, 1.1422506901372864, 1.1435087182714447, 1.144768949795448, 1.1460313779066642, 1.1472959957961062, 1.1485627966489795, 1.1498317736452026, 1.1511029199598888, 1.152376228763931, 1.1536516932245258, 1.154929306505705, 1.1562090617689282, 1.157490952173611, 1.158774970877752, 1.1600611110384806, 1.1613493658126737, 1.1626397283575498, 1.1639321918313077, 1.1652267493937196, 1.1665233942068043, 1.1678221194354417, 1.1691229182480438, 1.1704257838172367, 1.1717307093205052, 1.1730376879409266, 1.1743467128678204, 1.1756577772975025, 1.1769708744339948, 1.1782859974897548, 1.1796031396864044, 1.1809222942555386, 1.1822434544394385, 1.1835666134918976, 1.1848917646789852, 1.1862189012798687, 1.1875480165876362, 1.1888791039101068, 1.1902121565706965, 1.1915471679092715, 1.1928841312830172, 1.1942230400673128, 1.1955638876566477, 1.1969066674655138, 1.1982513729293274, 1.1995979975053972, 1.2009465346738335, 1.202296977938562, 1.203649320828247, 1.2050035568973338, 1.206359679727042, 1.2077176829263736, 1.2090775601331603, 1.2104393050151228, 1.211802911270929, 1.2131683726312785, 1.2145356828599843, 1.2159048357551012, 1.217275825150045, 1.2186486449147307, 1.2200232889567262, 1.2213997512224342, 1.2227780256982494, 1.2241581064117986, 1.2255399874331152, 1.2269236628759066, 1.228309126898761, 1.2296963737064317, 1.2310853975511262, 1.2324761927337526, 1.2338687536052493, 1.2352630745679245, 1.236659150076737, 1.238056974640686, 1.2394565428241775, 1.240857849248351, 1.2422608885925277, 1.2436656555955774, 1.2450721450573472, 1.246480351840088, 1.2478902708699113, 1.2493018971382273, 1.2507152257032137, 1.2521302516913146, 1.2535469702987128, 1.254965376792858, 1.2563854665139427, 1.2578072348764688, 1.259230677370749, 1.2606557895644912, 1.2620825671042954, 1.2635110057172816, 1.264941101212601, 1.2663728494830608, 1.2678062465066766, 1.2692412883482875, 1.2706779711611271, 1.2721162911884414, 1.2735562447650943, 1.2749978283191599, 1.2764410383735472, 1.2778858715476074, 1.2793323245587387, 1.2807803942239948, 1.2822300774617152, 1.2836813712930883, 1.2851342728438058, 1.2865887793456225, 1.2880448881379447, 1.2895025966694438, 1.2909619024995989, 1.2924228033002743, 1.293885296857274, 1.2953493810718761, 1.2968150539623469, 1.2982823136654804, 1.2997511584380523, 1.3012215866583108, 1.3026935968274296, 1.304167187570923, 1.305642357640066, 1.3071191059132616, 1.3085974313973774, 1.3100773332290945, 1.3115588106761724, 1.3130418631386969, 1.3145264901503144, 1.316012691379408, 1.317500466630228, 1.3189898158439881, 1.32048073909991, 1.321973236616262, 1.3234673087512594, 1.3249629560040144, 1.3264601790153665, 1.3279589785686805, 1.3294593555905687, 1.3309613111515868, 1.3324648464668252, 1.333969962896473, 1.335476661946263, 1.336984945267918, 1.3384948146594562, 1.3400062720654518, 1.3415193195772313, 1.3430339594329492, 1.3445501940176097, 1.3460680258630293, 1.3475874576476181, 1.3491084921962067, 1.3506311324796472, 1.3521553816144236, 1.3536812428621, 1.3552087196286917, 1.3567378154639727, 1.3582685340606087, 1.359800879253226, 1.3613348550174054, 1.3628704654685095, 1.364407714860425, 1.365946607584208, 1.3674871481666182, 1.3690293412684904, 1.370573191683065, 1.3721187043341663, 1.3736658854280948, 1.3752147470173555, 1.3767653029322806, 1.3783175669614443, 1.3798715528451422, 1.3814272742694986, 1.3829847448605488, 1.3845439781782831, 1.386104987710726, 1.3876677868680047, 1.3892323889764207, 1.3907988072725714, 1.3923670548974485, 1.3939371448906104, 1.3955090901844032, 1.3970829035981611, 1.3986585978325432, 1.4002361854638836, 1.4018156789386236, 1.403397090567813, 1.4049804325216926, 1.4065657168243848, 1.4081529553486694, 1.409742159810819, 1.4113333417656417, 1.4129265126015296, 1.4145216835356993, 1.416118865609548, 1.4177180696841003, 1.419319306435653, 1.4209225863515427, 1.422527919726008, 1.4241353166563016, 1.4257447870388773, 1.4273563405657732, 1.4289699867211554, 1.4305857347780349, 1.4322035937951445, 1.4338235726139845, 1.4354456798560686, 1.4370699239203313, 1.4386963129806996, 1.4403248549838963, 1.4419555576473555, 1.4435884284573708, 1.445223474667436, 1.4468607032967038, 1.4485001211287014, 1.4501417347101904, 1.4517855503501944, 1.4534315741192365, 1.4550798118487562, 1.4567302691306492, 1.458382951317064, 1.46003786352028, 1.461695010612842, 1.4633543972277652, 1.4650160277590059, 1.466679906361985, 1.4683460369543522, 1.470014423216856, 1.471685068594355, 1.4733579762970028, 1.4750331493015376, 1.476710590352727, 1.4783903019649445, 1.4800722864238214, 1.4817565457880972, 1.4834430818915032, 1.4851318963448188, 1.4868229905379713, 1.4885163656422977, 1.4902120226128361, 1.491909962190749, 1.493610184905821, 1.4953126910790102, 1.4970174808250898, 1.4987245540553649, 1.5004339104804416, 1.5021455496130438, 1.503859470770878, 1.505575673079588, 1.507294155475692, 1.5090149167096134, 1.5107379553486895, 1.5124632697802485, 1.5141908582146986, 1.5159207186886527, 1.5176528490680188, 1.5193872470511667, 1.521123910172059, 1.5228628358034022, 1.5246040211598009, 1.5263474633008867, 1.5280931591344964, 1.5298411054197678, 1.5315912987702671, 1.5333437356571034, 1.5350984124120177, 1.5368553252304193, 1.5386144701744797, 1.5403758431761028, 1.5421394400399362, 1.543905256446333, 1.545673287954289, 1.547443530004315, 1.5492159779213281, 1.5509906269174516, 1.5527674720948283, 1.5545465084483439, 1.556327730868364, 1.5581111341433722, 1.5598967129626182, 1.561684461918688, 1.5634743755100589, 1.56526644814356, 1.5670606741368673, 1.5688570477208692, 1.5706555630420393, 1.5724562141647598, 1.5742589950735602, 1.5760638996753609, 1.5778709218016236, 1.579680055210506, 1.5814912935889078, 1.5833046305545209, 1.5851200596578177, 1.586937574383979, 1.5887571681548032, 1.5905788343305354, 1.5924025662116954, 1.5942283570408053, 1.5960562000041336, 1.5978860882333494, 1.5997180148071468, 1.6015519727528336, 1.6033879550478878, 1.605225954621423, 1.6070659643556775, 1.6089079770874304, 1.610751985609354, 1.6125979826713808, 1.6144459609819959, 1.6162959132095, 1.618147831983238, 1.6200017098947683, 1.621857539499046, 1.6237153133155335, 1.6255750238292703, 1.627436663491945, 1.6293002247228916, 1.6311656999100954, 1.6330330814111333, 1.6349023615541196, 1.63677353263857, 1.6386465869362867, 1.6405215166921925, 1.6423983141251357, 1.6442769714286851, 1.646157480771854, 1.648039834299877, 1.6499240241348632, 1.6518100423765232, 1.653697881102799, 1.6555875323704976, 1.657478988215917, 1.6593722406554277, 1.6612672816860434, 1.6631641032859672, 1.6650626974151226, 1.6669630560156528, 1.6688651710124323, 1.6707690343135209, 1.6726746378106292, 1.6745819733795402, 1.676491032880555, 1.678401808158875, 1.6803142910450062, 1.682228473355132]}, "GDP3": {"xvar": [-17.0, -16.95, -16.9, -16.85, -16.8, -16.75, -16.7, -16.65, -16.6, -16.55, -16.5, -16.45, -16.4, -16.35, -16.3, -16.25, -16.2, -16.15, -16.1, -16.05, -16.0, -15.95, -15.9, -15.85, -15.8, -15.75, -15.7, -15.65, -15.6, -15.55, -15.5, -15.45, -15.4, -15.35, -15.3, -15.25, -15.2, -15.15, -15.1, -15.05, -15.0, -14.95, -14.9, -14.85, -14.8, -14.75, -14.7, -14.65, -14.6, -14.55, -14.5, -14.45, -14.4, -14.35, -14.3, -14.25, -14.2, -14.15, -14.1, -14.05, -14.0, -13.95, -13.9, -13.85, -13.8, -13.75, -13.7, -13.65, -13.6, -13.55, -13.5, -13.45, -13.4, -13.35, -13.3, -13.25, -13.2, -13.15, -13.1, -13.05, -13.0, -12.95, -12.9, -12.85, -12.8, -12.75, -12.7, -12.65, -12.6, -12.55, -12.5, -12.45, -12.4, -12.35, -12.3, -12.25, -12.2, -12.15, -12.1, -12.05, -12.0, -11.95, -11.9, -11.85, -11.8, -11.75, -11.7, -11.65, -11.6, -11.55, -11.5, -11.45, -11.4, -11.35, -11.3, -11.25, -11.2, -11.15, -11.1, -11.05, -11.0, -10.95, -10.9, -10.85, -10.8, -10.75, -10.7, -10.65, -10.6, -10.55, -10.5, -10.45, -10.4, -10.35, -10.3, -10.25, -10.2, -10.15, -10.1, -10.05, -10.0, -9.95, -9.9, -9.85, -9.8, -9.75, -9.7, -9.65, -9.6, -9.55, -9.5, -9.45, -9.4, -9.35, -9.3, -9.25, -9.2, -9.15, -9.1, -9.05, -9.0, -8.95, -8.9, -8.85, -8.8, -8.75, -8.7, -8.65, -8.6, -8.55, -8.5, -8.45, -8.4, -8.35, -8.3, -8.25, -8.2, -8.15, -8.1, -8.05, -8.0, -7.95, -7.9, -7.85, -7.8, -7.75, -7.7, -7.65, -7.6, -7.55, -7.5, -7.45, -7.4, -7.35, -7.3, -7.25, -7.2, -7.15, -7.1, -7.05, -7.0, -6.95, -6.9, -6.85, -6.8, -6.75, -6.7, -6.65, -6.6, -6.55, -6.5, -6.45, -6.4, -6.35, -6.3, -6.25, -6.2, -6.15, -6.1, -6.05, -6.0, -5.95, -5.9, -5.85, -5.8, -5.75, -5.7, -5.65, -5.6, -5.55, -5.5, -5.45, -5.4, -5.35, -5.3, -5.25, -5.2, -5.15, -5.1, -5.05, -5.0, -4.95, -4.9, -4.85, -4.8, -4.75, -4.7, -4.65, -4.6, -4.55, -4.5, -4.45, -4.4, -4.35, -4.3, -4.25, -4.2, -4.15, -4.1, -4.05, -4.0, -3.95, -3.9, -3.85, -3.8, -3.75, -3.7, -3.65, -3.6, -3.55, -3.5, -3.45, -3.4, -3.35, -3.3, -3.25, -3.2, -3.15, -3.1, -3.05, -3.0, -2.95, -2.9, -2.85, -2.8, -2.75, -2.7, -2.65, -2.6, -2.55, -2.5, -2.45, -2.4, -2.35, -2.3, -2.25, -2.2, -2.15, -2.1, -2.05, -2.0, -1.95, -1.9, -1.85, -1.8, -1.75, -1.7, -1.65, -1.6, -1.55, -1.5, -1.45, -1.4, -1.35, -1.3, -1.25, -1.2, -1.15, -1.1, -1.05, -1.0, -0.949999999999999, -0.899999999999999, -0.849999999999998, -0.800000000000001, -0.75, -0.699999999999999, -0.649999999999999, -0.599999999999998, -0.550000000000001, -0.5, -0.449999999999999, -0.399999999999999, -0.349999999999998, -0.300000000000001, -0.25, -0.199999999999999, -0.149999999999999, -0.0999999999999979, -0.0500000000000007, 0.0, 0.0500000000000007, 0.100000000000001, 0.150000000000002, 0.199999999999999, 0.25, 0.300000000000001, 0.350000000000001, 0.400000000000002, 0.449999999999999, 0.5, 0.550000000000001, 0.600000000000001, 0.650000000000002, 0.699999999999999, 0.75, 0.800000000000001, 0.850000000000001, 0.900000000000002, 0.949999999999999, 1.0, 1.05, 1.1, 1.15, 1.2, 1.25, 1.3, 1.35, 1.4, 1.45, 1.5, 1.55, 1.6, 1.65, 1.7, 1.75, 1.8, 1.85, 1.9, 1.95, 2.0, 2.05, 2.1, 2.15, 2.2, 2.25, 2.3, 2.35, 2.4, 2.45, 2.5, 2.55, 2.6, 2.65, 2.7, 2.75, 2.8, 2.85, 2.9, 2.95, 3.0, 3.05, 3.1, 3.15, 3.2, 3.25, 3.3, 3.35, 3.4, 3.45, 3.5, 3.55, 3.6, 3.65, 3.7, 3.75, 3.8, 3.85, 3.9, 3.95, 4.0, 4.05, 4.1, 4.15, 4.2, 4.25, 4.3, 4.35, 4.4, 4.45, 4.5, 4.55, 4.6, 4.65, 4.7, 4.75, 4.8, 4.85, 4.9, 4.95, 5.0, 5.05, 5.1, 5.15, 5.2, 5.25, 5.3, 5.35, 5.4, 5.45, 5.5, 5.55, 5.6, 5.65, 5.7, 5.75, 5.8, 5.85, 5.9, 5.95, 6.0, 6.05, 6.1, 6.15, 6.2, 6.25, 6.3, 6.35, 6.4, 6.45, 6.5, 6.55, 6.6, 6.65, 6.7, 6.75, 6.8, 6.85, 6.9, 6.95, 7.0, 7.05, 7.1, 7.15, 7.2, 7.25, 7.3, 7.35, 7.4, 7.45, 7.5, 7.55, 7.6, 7.65, 7.7, 7.75, 7.8, 7.85, 7.9, 7.95, 8.0, 8.05, 8.1, 8.15, 8.2, 8.25, 8.3, 8.35, 8.4, 8.45, 8.5, 8.55, 8.6, 8.65, 8.7, 8.75, 8.8, 8.85, 8.9, 8.95, 9.0, 9.05, 9.1, 9.15, 9.2, 9.25, 9.3, 9.35, 9.4, 9.45, 9.5, 9.55, 9.6, 9.65, 9.7, 9.75, 9.8, 9.85, 9.9, 9.95, 10.0, 10.05, 10.1, 10.15, 10.2, 10.25, 10.3, 10.35, 10.4, 10.45, 10.5, 10.55, 10.6, 10.65, 10.7, 10.75, 10.8, 10.85, 10.9, 10.95, 11.0, 11.05, 11.1, 11.15, 11.2, 11.25, 11.3, 11.35, 11.4, 11.45, 11.5, 11.55, 11.6, 11.65, 11.7, 11.75, 11.8, 11.85, 11.9, 11.95, 12.0, 12.05, 12.1, 12.15, 12.2, 12.25, 12.3, 12.35, 12.4, 12.45, 12.5, 12.55, 12.6, 12.65, 12.7, 12.75, 12.8, 12.85, 12.9, 12.95, 13.0, 13.05, 13.1, 13.15, 13.2, 13.25, 13.3, 13.35, 13.4, 13.45, 13.5, 13.55, 13.6, 13.65, 13.7, 13.75, 13.8, 13.85, 13.9, 13.95, 14.0, 14.05, 14.1, 14.15, 14.2, 14.25, 14.3, 14.35, 14.4, 14.45, 14.5, 14.55, 14.6, 14.65, 14.7, 14.75, 14.8, 14.85, 14.9, 14.95, 15.0, 15.05, 15.1, 15.15, 15.2, 15.25, 15.3, 15.35, 15.4, 15.45, 15.5, 15.55, 15.6, 15.65, 15.7, 15.75, 15.8, 15.85, 15.9, 15.95, 16.0, 16.05, 16.1, 16.15, 16.2, 16.25, 16.3, 16.35, 16.4, 16.45, 16.5, 16.55, 16.6, 16.65, 16.7, 16.75, 16.8, 16.85, 16.9, 16.95, 17.0, 17.05, 17.1, 17.15, 17.2, 17.25, 17.3, 17.35, 17.4, 17.45, 17.5, 17.55, 17.6, 17.65, 17.7, 17.75, 17.8, 17.85, 17.9, 17.95, 18.0, 18.05, 18.1, 18.15, 18.2, 18.25, 18.3, 18.35, 18.4, 18.45, 18.5, 18.55, 18.6, 18.65, 18.7, 18.75, 18.8, 18.85, 18.9, 18.95, 19.0, 19.05, 19.1, 19.15, 19.2, 19.25, 19.3, 19.35, 19.4, 19.45, 19.5, 19.55, 19.6, 19.65, 19.7, 19.75, 19.8, 19.85, 19.9, 19.95, 20.0, 20.05, 20.1, 20.15, 20.2, 20.25, 20.3, 20.35, 20.4, 20.45, 20.5, 20.55, 20.6, 20.65, 20.7, 20.75, 20.8, 20.85, 20.9, 20.95, 21.0, 21.05, 21.1, 21.15, 21.2, 21.25, 21.3, 21.35, 21.4, 21.45, 21.5, 21.55, 21.6, 21.65, 21.7, 21.75, 21.8, 21.85, 21.9, 21.95, 22.0, 22.05, 22.1, 22.15, 22.2, 22.25, 22.3, 22.35, 22.4, 22.45, 22.5, 22.55, 22.6, 22.65, 22.7, 22.75, 22.8, 22.85, 22.9, 22.95, 23.0, 23.05, 23.1, 23.15, 23.2, 23.25, 23.3, 23.35, 23.4, 23.45, 23.5, 23.55, 23.6, 23.65, 23.7, 23.75, 23.8, 23.85, 23.9, 23.95, 24.0, 24.05, 24.1, 24.15, 24.2, 24.25, 24.3, 24.35, 24.4, 24.45, 24.5, 24.55, 24.6, 24.65, 24.7, 24.75, 24.8, 24.85, 24.9, 24.95, 25.0, 25.05, 25.1, 25.15, 25.2, 25.25, 25.3, 25.35, 25.4, 25.45, 25.5, 25.55, 25.6, 25.65, 25.7, 25.75, 25.8, 25.85, 25.9, 25.95, 26.0, 26.05, 26.1, 26.15, 26.2, 26.25, 26.3, 26.35, 26.4, 26.45, 26.5, 26.55, 26.6, 26.65, 26.7, 26.75, 26.8, 26.85, 26.9, 26.95, 27.0, 27.05, 27.1, 27.15, 27.2, 27.25, 27.3, 27.35, 27.4, 27.45, 27.5, 27.55, 27.6, 27.65, 27.7, 27.75, 27.8, 27.85, 27.9, 27.95, 28.0, 28.05, 28.1, 28.15, 28.2, 28.25, 28.3, 28.35, 28.4, 28.45, 28.5, 28.55, 28.6, 28.65, 28.7, 28.75, 28.8, 28.85, 28.9, 28.95, 29.0, 29.05, 29.1, 29.15, 29.2, 29.25, 29.3, 29.35, 29.4, 29.45, 29.5, 29.55, 29.6, 29.65, 29.7, 29.75, 29.8, 29.85, 29.9, 29.95, 30.0], "est": [0.7851848253045288, 0.7857121551160595, 0.7862385210454267, 0.7867639175532348, 0.7872883390965825, 0.787811780129115, 0.7883342351010658, 0.7888556984593109, 0.7893761646474102, 0.7898956281056628, 0.7904140832711513, 0.7909315245777904, 0.7914479464563784, 0.7919633433346429, 0.7924777096372915, 0.7929910397860629, 0.7935033281997703, 0.7940145692943579, 0.7945247574829448, 0.7950338871758778, 0.7955419527807813, 0.7960489487026043, 0.7965548693436751, 0.7970597091037465, 0.7975634623800489, 0.7980661235673424, 0.7985676870579628, 0.7990681472418759, 0.7995674985067276, 0.8000657352378933, 0.8005628518185319, 0.8010588426296341, 0.801553702050076, 0.8020474244566673, 0.802540004224208, 0.8030314357255353, 0.8035217133315775, 0.8040108314114074, 0.8044987859017989, 0.8049855801916057, 0.8054712198930842, 0.8059557106373626, 0.8064390580740058, 0.8069212678709308, 0.8074023457143131, 0.8078822973085019, 0.8083611283759322, 0.8088388446570344, 0.8093154519101529, 0.8097909559114531, 0.8102653624548419, 0.8107386773518783, 0.811210906431686, 0.8116820555408767, 0.812152130543455, 0.8126211373207458, 0.8130890817713006, 0.8135559698108222, 0.8140218073720785, 0.8144866004048195, 0.8149503548757, 0.8154130767681929, 0.8158747720825125, 0.8163354468355328, 0.8167951070607066, 0.817253758807987, 0.8177114081437498, 0.8181680611507121, 0.8186237239278558, 0.8190784025903498, 0.8195321032694741, 0.8199848321125393, 0.8204365952828137, 0.8208873989594463, 0.8213372493373935, 0.8217861526273386, 0.8222341150556242, 0.822681142864172, 0.8231272423104156, 0.8235724196672211, 0.8240166812228173, 0.8244600332807265, 0.8249024821596865, 0.825344034193584, 0.825784695731384, 0.8262244731370552, 0.8266633727895039, 0.8271014010825055, 0.8275385644246311, 0.8279748692391843, 0.8284103219641278, 0.8288449290520215, 0.8292786969699506, 0.829711632199462, 0.8301437412364967, 0.8305750305913262, 0.8310055067884853, 0.8314351763667066, 0.8318640458788609, 0.832292121891887, 0.8327194109867349, 0.8331459197582985, 0.8335716548153539, 0.8339966227805009, 0.834420830290097, 0.8348442839942007, 0.8352669905565085, 0.8356889566542959, 0.8361101889783568, 0.8365306942329476, 0.8369504791357264, 0.8373695504176938, 0.8377879148231397, 0.8382055791095825, 0.8386225500477134, 0.8390388344213419, 0.8394544390273394, 0.8398693706755819, 0.840283636188901, 0.8406972424030235, 0.8411101961665215, 0.8415225043407596, 0.8419341737998415, 0.8423452114305546, 0.8427556241323256, 0.8431654188171619, 0.8435746024096072, 0.8439831818466869, 0.8443911640778586, 0.8447985560649673, 0.8452053647821922, 0.845611597216001, 0.8460172603650996, 0.8464223612403892, 0.846826906864916, 0.8472309042738261, 0.8476343605143198, 0.8480372826456066, 0.8484396777388595, 0.848841552877174, 0.8492429151555196, 0.8496437716807002, 0.8500441295713105, 0.8504439959576934, 0.8508433779818964, 0.8512422827976369, 0.8516407175702517, 0.8520386894766664, 0.852436205705348, 0.8528332734562712, 0.8532298999408782, 0.8536260923820356, 0.8540218580140059, 0.8544172040824025, 0.8548121378441558, 0.8552066665674779, 0.8556007975318248, 0.8559945380278627, 0.8563878953574335, 0.8567808768335189, 0.8571734897802086, 0.8575657415326656, 0.8579576394370949, 0.8583491908507086, 0.8587404031416993, 0.8591312836892022, 0.8595218398832717, 0.8599120791248435, 0.8603020088257124, 0.8606916364084971, 0.8610809693066148, 0.8614700149642532, 0.8618587808363409, 0.8622472743885208, 0.8626355030971249, 0.863023474449146, 0.8634111959422147, 0.8637986750845709, 0.8641859193950431, 0.8645729364030196, 0.8649597336484299, 0.8653463186817169, 0.8657326990638181, 0.8661188823661413, 0.8665048761705427, 0.8668906880693088, 0.8672763256651318, 0.8676617965710911, 0.8680471084106364, 0.8684322688175635, 0.8688172854360006, 0.869202165920386, 0.8695869179354542, 0.8699715491562169, 0.8703560672679471, 0.8707404799661622, 0.8711247949566095, 0.8715090199552502, 0.8718931626882459, 0.8722772308919444, 0.8726612323128662, 0.8730451747076895, 0.8734290658432405, 0.8738129134964813, 0.8741967254544954, 0.8745805095144812, 0.8749642734837367, 0.8753480251796534, 0.8757317724297056, 0.8761155230714408, 0.8764992849524699, 0.8768830659304656, 0.8772668738731454, 0.8776507166582732, 0.8780346021736481, 0.8784185383170999, 0.8788025329964827, 0.8791865941296736, 0.8795707296445634, 0.8799549474790545, 0.8803392555810599, 0.8807236619084966, 0.881108174429286, 0.8814928011213503, 0.8818775499726123, 0.8822624289809953, 0.8826474461544196, 0.8830326095108053, 0.8834179270780721, 0.8838034068941427, 0.8841890570069384, 0.8845748854743882, 0.8849609003644296, 0.8853471097550076, 0.8857335217340834, 0.8861201443996362, 0.8865069858596686, 0.8868940542322126, 0.8872813576453319, 0.8876689042371333, 0.8880567021557693, 0.8884447595594465, 0.8888330846164335, 0.8892216855050691, 0.8896105704137718, 0.8899997475410473, 0.8903892250954993, 0.8907790112958401, 0.8911691143709007, 0.8915595425596406, 0.891950304111164, 0.8923414072847256, 0.892732860349749, 0.8931246715858374, 0.8935168492827887, 0.8939094017406051, 0.8943023372695159, 0.8946956641899849, 0.8950893908327312, 0.8954835255387431, 0.8958780766592954, 0.8962730525559661, 0.8966684616006563, 0.8970643121756042, 0.897460612673409, 0.8978573714970465, 0.8982545970598883, 0.898652297785725, 0.8990504821087857, 0.8994491584737584, 0.8998483353358114, 0.9002480211606164, 0.9006482244243724, 0.9010489536138262, 0.9014502172262971, 0.9018520237697026, 0.9022543817625795, 0.9026572997341148, 0.9030607862241643, 0.903464849783284, 0.9038694989727548, 0.9042747423646097, 0.9046805885416609, 0.9050870460975291, 0.9054941236366714, 0.9059018297744096, 0.9063101731369617, 0.9067191623614697, 0.9071288060960317, 0.9075391129997334, 0.9079500917426762, 0.9083617510060135, 0.9087740994819814, 0.9091871458739301, 0.9096008988963602, 0.9100153672749544, 0.9104305597466135, 0.9108464850594891, 0.911263151973021, 0.9116805692579731, 0.9120987456964699, 0.9125176900820291, 0.9129374112196054, 0.9133579179256246, 0.913779219028021, 0.91420132336628, 0.9146242397914718, 0.9150479771662967, 0.9154725443651217, 0.9158979502740223, 0.9163242037908235, 0.916751313825141, 0.9171792892984238, 0.9176081391439967, 0.9180378723071033, 0.9184684977449494, 0.9189000244267463, 0.9193324613337563, 0.9197658174593365, 0.9202001018089846, 0.9206353234003872, 0.9210714912634602, 0.9215086144404007, 0.9219467019857343, 0.9223857629663584, 0.922825806461594, 0.9232668415632344, 0.9237088773755915, 0.9241519230155479, 0.9245959876126058, 0.9250410803089385, 0.92548721025944, 0.925934386631776, 0.9263826186064377, 0.9268319153767921, 0.9272822861491365, 0.92773374014275, 0.9281862865899477, 0.928639934736136, 0.9290946938398658, 0.9295505731728864, 0.9300075820202045, 0.9304657296801361, 0.930925025464365, 0.9313854786980004, 0.9318470987196311, 0.932309894881387, 0.9327738765489928, 0.933239053101831, 0.9337054339329973, 0.9341730284493618, 0.9346418460716294, 0.9351118962343983, 0.9355831883862218, 0.9360557319896694, 0.9365295365213875, 0.937004611472163, 0.9374809663469863, 0.937958610665109, 0.9384375539601146, 0.9389178057799767, 0.9393993756871251, 0.9398822732585111, 0.9403665080856718, 0.9408520897747931, 0.9413390279467811, 0.9418273322373235, 0.9423170122969563, 0.9428080777911357, 0.9433005384002988, 0.9437944038199363, 0.9442896837606609, 0.9447863879482725, 0.9452845261238293, 0.9457841080437195, 0.9462851434797256, 0.9467876422191009, 0.9472916140646376, 0.947797068834735, 0.9483040163634765, 0.9488124665006973, 0.9493224291120601, 0.9498339140791221, 0.9503469312994152, 0.9508614906865144, 0.9513776021701131, 0.9518952756960993, 0.9524145212266256, 0.9529353487401896, 0.9534577682317045, 0.9539817897125775, 0.9545074232107852, 0.9550346787709508, 0.9555635664544195, 0.9560940963393368, 0.9566262785207255, 0.9571601231105641, 0.9576956402378635, 0.9582328400487486, 0.9587717327065345, 0.9593123283918081, 0.9598546373025043, 0.9603986696539906, 0.960944435679144, 0.9614919456284343, 0.9620412097700007, 0.9625922383897402, 0.9631450417913813, 0.9636996298320154, 0.9642560023824258, 0.9648141496741444, 0.965374061533154, 0.9659357277708323, 0.9664991381838187, 0.9670642825538817, 0.9676311506477937, 0.9681997322171992, 0.9687700169984872, 0.9693419947126658, 0.9699156550652392, 0.9704909877460794, 0.9710679824293084, 0.9716466287731709, 0.9722269164199184, 0.9728088349956886, 0.9733923741103859, 0.9739775233575636, 0.9745642723143119, 0.97515261054114, 0.9757425275818602, 0.9763340129634811, 0.9769270561960927, 0.9775216467727539, 0.97811777416939, 0.9787154278446779, 0.9793145972399422, 0.979915271779051, 0.9805174408683097, 0.9811210938963557, 0.9817262202340615, 0.9823328092344271, 0.9829408502324861, 0.9835503325452031, 0.9841612454713771, 0.9847735782915453, 0.9853873202678886, 0.9860024606441354, 0.9866189886454714, 0.9872368934784449, 0.9878561643308786, 0.9884767903717774, 0.9890987607512445, 0.9897220646003886, 0.9903466910312426, 0.9909726291366757, 0.9915998679903126, 0.9922283966464481, 0.9928582041399665, 0.9934892794862638, 0.9941216116811656, 0.9947551897008501, 0.9953900025017725, 0.9960260390205881, 0.9966632881740807, 0.9973017388590842, 0.9979413799524149, 0.9985822003108017, 0.9992241887708105, 0.9998673341487819, 1.000511625240758, 1.001157050822432, 1.0018035996490424, 1.0024512604553761, 1.0031000219556314, 1.0037498728434215, 1.004400801791653, 1.0050527974525367, 1.0057058484574584, 1.0063599434169679, 1.007015070920716, 1.0076712195373911, 1.0083283778146646, 1.0089865342791489, 1.0096456774363343, 1.010305795770555, 1.0109668777449197, 1.011628911801298, 1.0122918863602195, 1.012955789820887, 1.0136206105611012, 1.0142863369372124, 1.0149529572841025, 1.0156204599151257, 1.0162888331220739, 1.016958065175142, 1.0176281443228832, 1.018299058792191, 1.0189707967882446, 1.0196433464944836, 1.0203166960725694, 1.0209908336623703, 1.021665747381911, 1.0223414253273577, 1.0230178555729923, 1.0236950261711781, 1.0243729251523195, 1.0250515405248672, 1.0257308602752964, 1.0264108723680498, 1.0270915647455372, 1.0277729253281307, 1.0284549420141256, 1.0291376026797283, 1.029820895179044, 1.0305048073440584, 1.0311893269846175, 1.0318744418884285, 1.032560139821047, 1.0332464085258548, 1.0339332357240474, 1.03462060911466, 1.0353085163745108, 1.0359969451582354, 1.0366858830982622, 1.0373753178048113, 1.038065236865898, 1.0387556278473293, 1.0394464782926935, 1.0401377757233834, 1.0408295076385774, 1.0415216615152396, 1.0422142248081598, 1.042907184949906, 1.0436005293508857, 1.044294245399299, 1.0449883204611952, 1.0456827418804566, 1.0463774969788162, 1.0470725730558685, 1.0477679573890797, 1.0484636372338172, 1.0491595998233385, 1.0498558323688327, 1.0505523220594282, 1.051249056062214, 1.05194602152225, 1.0526432055625963, 1.0533405952843409, 1.0540381777666143, 1.0547359400666103, 1.055433869219631, 1.0561319522390862, 1.0568301761165297, 1.0575285278217141, 1.058226994302574, 1.058925562485295, 1.0596242192743366, 1.0603229515524495, 1.0610217461807179, 1.0617205899986188, 1.0624194698240177, 1.063118372453226, 1.0638172846610474, 1.0645161932008074, 1.0652150848043715, 1.0659139461822527, 1.066612764023566, 1.0673115249961516, 1.0680102157465616, 1.0687088229001378, 1.0694073330610532, 1.0701057328123516, 1.0708040087159962, 1.0715021473129311, 1.0722001351231234, 1.0728979586456069, 1.0735956043585648, 1.074293058719342, 1.0749903081645393, 1.0756873391100312, 1.0763841379510628, 1.0770806910622819, 1.0777769847977947, 1.0784730054912457, 1.079168739455865, 1.079864172984537, 1.0805592923498455, 1.081254083804174, 1.0819485335797343, 1.0826426278886434, 1.083336352923005, 1.0840296948549615, 1.0847226398367595, 1.0854151740008413, 1.0861072834598928, 1.0867989543069234, 1.087490172615348, 1.0881809244390501, 1.0888711958124506, 1.0895609727505917, 1.0902502412492368, 1.0909389872848865, 1.0916271968149336, 1.0923148557776745, 1.0930019500924326, 1.0936884656596222, 1.0943743883608419, 1.0950597040589338, 1.0957443985981083, 1.0964284578039796, 1.0971118674837004, 1.0977946134260008, 1.0984766814013127, 1.0991580571618542, 1.0998387264417, 1.1005186749568843, 1.1011978884054887, 1.1018763524677337, 1.1025540528060906, 1.1032309750653415, 1.1039071048727012, 1.1045824278378948, 1.1052569295532741, 1.1059305955939, 1.106603411517634, 1.1072753628652563, 1.1079464351605761, 1.1086166139104754, 1.1092858846050855, 1.109954232717839, 1.1106216437055803, 1.1112881030086905, 1.1119535960511795, 1.112618108240779, 1.1132816249690702, 1.1139441316115957, 1.1146056135279403, 1.1152660560618528, 1.1159254445413773, 1.1165837642789351, 1.1172410005714468, 1.117897138700443, 1.1185521639321956, 1.1192060615178039, 1.1198588166933212, 1.12051041467987, 1.1211608406837787, 1.1218100798966586, 1.122458117495554, 1.1231049386430516, 1.1237505284873968, 1.1243948721626258, 1.1250379547886582, 1.1256797614714644, 1.126320277303139, 1.1269594873620643, 1.1275973767130067, 1.1282339304072746, 1.1288691334827958, 1.1295029709642859, 1.130135427863367, 1.1307664891786768, 1.1313961398960106, 1.132024364988465, 1.1326511494165417, 1.1332764781282936, 1.1339003360594488, 1.1345227081335534, 1.1351435792620974, 1.135762934344657, 1.1363807582690042, 1.1369970359112773, 1.1376117521360913, 1.1382248917966835, 1.1388364397350528, 1.1394463807820991, 1.1400546997577456, 1.140661381471105, 1.1412664107205914, 1.1418697722940996, 1.1424714509690934, 1.1430714315127917, 1.143669698682299, 1.1442662372247407, 1.144861031877419, 1.1454540673679445, 1.1460453284143999, 1.1466347997254673, 1.147222466000585, 1.1478083119301028, 1.1483923221954087, 1.1489744814691027, 1.1495547744151202, 1.1501331856889139, 1.150709699937569, 1.15128430179999, 1.1518569759070216, 1.1524277068816229, 1.152996479339018, 1.153563277886837, 1.1541280871252881, 1.1546908916472922, 1.15525167603867, 1.1558104248782723, 1.1563671227381331, 1.1569217541836547, 1.1574743037737494, 1.1580247560609984, 1.1585730955918083, 1.159119306906584, 1.1596633745398863, 1.1602052830205862, 1.1607450168720297, 1.161282560612201, 1.1618178987538998, 1.1623510158048744, 1.162881896268018, 1.1634105246415305, 1.1639368854190502, 1.164460963089867, 1.1649827421390653, 1.1655022070476957, 1.1660193422929273, 1.1665341323482588, 1.1670465616836525, 1.1675566147656944, 1.1680642760578206, 1.1685695300204328, 1.1690723611110847, 1.1695727537846745, 1.1700706924936093, 1.170566161687966, 1.171059145815672, 1.1715496293226924, 1.1720375966531908, 1.1725230322497124, 1.1730059205533725, 1.1734862460039994, 1.1739639930403662, 1.1744391461003056, 1.1749116896209513, 1.1753816080388801, 1.1758488857902936, 1.1763135073112223, 1.1767754570376827, 1.1772347194058874, 1.1776912788523974, 1.1781451198143205, 1.1785962267295038, 1.1790445840367085, 1.1794901761758012, 1.1799329875879327, 1.1803730027157289, 1.180810206003476, 1.1812445818973296, 1.181676114845459, 1.1821047892982919, 1.1825305897086527, 1.1829535005319887, 1.1833735062265427, 1.183790591253569, 1.1842047400774798, 1.1846159371660956, 1.1850241669907935, 1.1854294140267252, 1.185831662753015, 1.1862308976529383, 1.186627103214128, 1.187020263928768, 1.1874103642938079, 1.1877973888111386, 1.1881813219877893, 1.188562148336169, 1.1889398523742014, 1.1893144186256006, 1.189685831619994, 1.1900540758932072, 1.1904191359873824, 1.190780996453612, 1.1911396466471897, 1.1914950908125412, 1.1918473360905444, 1.1921963896445162, 1.1925422586600323, 1.1928849503447982, 1.1932244719284708, 1.193560830662499, 1.193894033819961, 1.1942240886954205, 1.1945510026047392, 1.1948747828849633, 1.1951954368941111, 1.1955129720110809, 1.1958273956354284, 1.196138715187271, 1.1964469381070926, 1.19675207185561, 1.1970541239136274, 1.1973531017818526, 1.1976490129807842, 1.1979418650505251, 1.1982316655506715, 1.1985184220601273, 1.198802142176977, 1.1990828335183206, 1.1993605037201616, 1.1996351604372046, 1.1999068113427722, 1.2001754641285958, 1.200441126504736, 1.200703806199388, 1.20096351095875, 1.2012202485469052, 1.2014740267456427, 1.201724853354356, 1.2019727361898598, 1.2022176830862805, 1.2024597018949101, 1.202698800484065, 1.202934986738941, 1.2031682685614793, 1.203398653870249, 1.2036261506002721, 1.203850766702936, 1.2040725101458012, 1.2042913889125169, 1.2045074110026732, 1.204720584431649, 1.2049309172304958, 1.2051384174458126, 1.2053430931395877, 1.205544952389098, 1.2057440032867677, 1.2059402539400212, 1.2061337124711882, 1.2063243870173392, 1.206512285730192, 1.2066974167759477, 1.2068797883352085, 1.2070594086027944, 1.2072362857876828, 1.2074104281128335, 1.2075818438150807, 1.2077505411450122, 1.2079165283668465, 1.208079813758311, 1.208240405610501, 1.2083983122277973, 1.2085535419277005, 1.2087061030407356, 1.2088560039103453, 1.2090032528927317, 1.209147858356767, 1.209289828683872, 1.2094291722678852, 1.2095658975149681, 1.209700012843471, 1.209831526683804, 1.2099604474783607, 1.2100867836813733, 1.210210543758796, 1.2103317361882182, 1.2104503694587239, 1.210566452070784, 1.210679992536164, 1.2107909993777823, 1.2108994811296308, 1.211005446336621, 1.2111089035545193, 1.2112098613498237, 1.2113083282996215, 1.2114043129915337, 1.2114978240235694, 1.211588870004027, 1.2116774595513997, 1.2117636012942512, 1.2118473038711155, 1.2119285759303908, 1.21200742613024, 1.212083863138491, 1.212157895632511, 1.2122295322991077, 1.212298781834454, 1.2123656529439515, 1.2124301543421412, 1.2124922947526064, 1.2125520829078642, 1.212609527549273, 1.2126646374269123, 1.212717421299516, 1.2127678879343387, 1.2128160461070692, 1.212861904601755, 1.2129054722106565, 1.2129467577342055, 1.2129857699808504, 1.2130225177670098, 1.2130570099169422, 1.2130892552626726, 1.2131192626438836, 1.2131470409078131, 1.213172598909199, 1.2131959455101171, 1.21321708957997, 1.2132360399953261, 1.2132528056398555, 1.2132673954042454, 1.213279818186079, 1.2132900828897948, 1.2132981984265248, 1.2133041737140815, 1.2133080176768007, 1.2133097392454955, 1.2133093473573442, 1.2133068509558302, 1.2133022589906053, 1.2132955804174452, 1.2132868241981525, 1.2132759993004485, 1.2132631146979187, 1.213248179369904, 1.213231202301407, 1.213212192483048, 1.2131911589109305, 1.2131681105865852, 1.2131430565168908, 1.2131160057139656, 1.213086967195097, 1.213055949982668, 1.2130229631040672, 1.2129880155916017, 1.2129511164824136, 1.2129122748184165, 1.2128714996461922, 1.2128288000169276, 1.212784184986328, 1.2127376636145335, 1.212689244966047, 1.2126389381096414, 1.2125867521183176, 1.2125326960691694], "lb": [0.7385357735549348, 0.7394441584467788, 0.7403496178551024, 0.7412521279003821, 0.7421516647157415, 0.7430482044510877, 0.7439417232774259, 0.7448321973913888, 0.7457196030199652, 0.7466039164254493, 0.7474851139106119, 0.7483631718241055, 0.74923806656611, 0.7501097745942217, 0.7509782724296011, 0.7518435366633898, 0.7527055439633878, 0.7535642710810253, 0.7544196948586128, 0.7552717922368942, 0.7561205402629038, 0.7569659160981358, 0.7578078970270374, 0.7586464604658284, 0.7594815839716594, 0.7603132452521177, 0.7611414221750741, 0.7619660927789013, 0.7627872352830498, 0.7636048280989937, 0.7644188498415531, 0.7652292793406035, 0.7660360956531659, 0.7668392780758833, 0.7676388061578977, 0.768434659714114, 0.7692268188388638, 0.7700152639199686, 0.7707999786309385, 0.7715809610369344, 0.7723582135427436, 0.773131738691409, 0.773901539167532, 0.7746676178014128, 0.7754299775733582, 0.7761886216181662, 0.7769435532297961, 0.7776947758662156, 0.7784422931544345, 0.7791861088957158, 0.7799262270709849, 0.780662651846413, 0.781395387579191, 0.7821244388234952, 0.7828498103366301, 0.783571507085359, 0.7842895342524202, 0.7850038972432187, 0.7857146016926998, 0.7864216534723913, 0.7871250586976258, 0.7878248237349124, 0.7885209552094865, 0.7892134600129947, 0.7899023453113417, 0.7905876185526648, 0.7912692874754416, 0.7919473601167183, 0.7926218448204487, 0.7932927502459244, 0.793960085376305, 0.7946238595272013, 0.7952840823553361, 0.795940763867237, 0.7965939144279581, 0.7972435447698177, 0.7978896660011222, 0.7985322896148664, 0.7991714274973865, 0.7998070919369484, 0.8004392956322484, 0.801068051700797, 0.80169337368718, 0.8023152755711532, 0.8029337717755576, 0.8035488771740334, 0.8041606070984942, 0.8047689773463483, 0.805374004187434, 0.8059757043706419, 0.8065740951302042, 0.8071691941916173, 0.8077610197771682, 0.8083495906110512, 0.8089349259240355, 0.8095170454576658, 0.8100959694679593, 0.8106717187285949, 0.8112443145335485, 0.8118137786991638, 0.8123801335656371, 0.8129434019978861, 0.8135036073857946, 0.8140607736438087, 0.8146149252098676, 0.8151660870436547, 0.8157142846241643, 0.8162595439465554, 0.816801891518307, 0.817341354354639, 0.8178779599732263, 0.8184117363881772, 0.8189427121032911, 0.8194709161045869, 0.8199963778521202, 0.8205191272710852, 0.8210391947422099, 0.8215566110914672, 0.8220714075791069, 0.8225836158880254, 0.8230932681114966, 0.8236003967402794, 0.8241050346491331, 0.8246072150827518, 0.8251069716411652, 0.8256043382646107, 0.8260993492179296, 0.8265920390745041, 0.8270824426997727, 0.8275705952343716, 0.8280565320769132, 0.828540288866458, 0.8290219014647142, 0.8295014059379973, 0.8299788385389925, 0.830454235688363, 0.8309276339562275, 0.831399070043573, 0.8318685807636096, 0.8323362030231313, 0.8328019738039097, 0.8332659301441558, 0.8337281091200903, 0.8341885478276567, 0.8346472833644106, 0.8351043528116201, 0.8355597932166011, 0.8360136415753338, 0.8364659348153667, 0.8369167097790586, 0.8373660032071633, 0.8378138517227939, 0.8382602918157879, 0.8387053598274825, 0.8391490919359321, 0.8395915241415783, 0.8400326922533817, 0.8404726318754445, 0.840911378394113, 0.8413489669655925, 0.8417854325040655, 0.8422208096703282, 0.8426551328609437, 0.8430884361979251, 0.8435207535189388, 0.8439521183680319, 0.8443825639868879, 0.8448121233066015, 0.8452408289399698, 0.8456687131742969, 0.8460958079647113, 0.8465221449279685, 0.8469477553367606, 0.8473726701145048, 0.847796919830596, 0.8482205346961379, 0.8486435445601126, 0.8490659789060004, 0.8494878668488246, 0.8499092371326118, 0.8503301181282578, 0.8507505378317861, 0.8511705238629784, 0.8515901034643758, 0.8520093035006203, 0.8524281504581472, 0.8528466704451851, 0.8532648891920793, 0.8536828320518963, 0.8541005240013213, 0.8545179896418209, 0.8549352532010582, 0.8553523385345508, 0.8557692691275604, 0.8561860680971972, 0.8566027581947229, 0.8570193618080568, 0.8574359009644487, 0.857852397333329, 0.8582688722293121, 0.8586853466153461, 0.8591018411059965, 0.8595183759708577, 0.859934971138077, 0.8603516461979877, 0.8607684204068313, 0.8611853126905762, 0.8616023416488081, 0.862019525558694, 0.8624368823790108, 0.862854429754225, 0.8632721850186227, 0.8636901652004824, 0.8641083870262823, 0.8645268669249303, 0.8649456210320293, 0.8653646651941449, 0.8657840149730981, 0.8662036856502542, 0.8666236922308233, 0.8670440494481532, 0.8674647717680163, 0.8678858733928886, 0.8683073682662104, 0.8687292700766382, 0.8691515922622676, 0.8695743480148331, 0.8699975502838888, 0.8704212117809572, 0.8708453449836403, 0.871269962139706, 0.8716950752711371, 0.87212069617814, 0.8725468364431167, 0.8729735074345985, 0.8734007203111334, 0.8738284860251359, 0.8742568153266886, 0.8746857187672991, 0.8751152067036156, 0.875545289301093, 0.875975976537605, 0.8764072782070261, 0.8768392039227436, 0.8772717631211434, 0.8777049650650277, 0.8781388188469934, 0.878573333392765, 0.8790085174644713, 0.8794443796638753, 0.8798809284355581, 0.880318172070051, 0.8807561187069222, 0.8811947763378098, 0.8816341528094185, 0.8820742558264544, 0.8825150929545224, 0.8829566716229772, 0.8833989991277232, 0.8838420826339721, 0.8842859291789568, 0.8847305456745962, 0.8851759389101219, 0.885622115554659, 0.8860690821597642, 0.8865168451619209, 0.8869654108850012, 0.8874147855426724, 0.8878649752407818, 0.888315985979687, 0.8887678236565587, 0.8892204940676403, 0.8896740029104757, 0.8901283557860946, 0.8905835582011694, 0.8910396155701367, 0.8914965332172807, 0.8919543163787903, 0.8924129702047809, 0.8928724997612844, 0.8933329100322172, 0.8937942059213051, 0.8942563922539934, 0.8947194737793227, 0.8951834551717791, 0.8956483410331174, 0.8961141358941658, 0.8965808442165991, 0.8970484703946902, 0.8975170187570471, 0.8979864935683157, 0.8984568990308748, 0.8989282392865057, 0.8994005184180384, 0.8998737404509943, 0.9003479093551959, 0.9008230290463732, 0.9012991033877477, 0.9017761361916081, 0.9022541312208671, 0.9027330921906115, 0.90321302276964, 0.9036939265819867, 0.9041758072084445, 0.9046586681880695, 0.9051425130196867, 0.9056273451633884, 0.9061131680420216, 0.9065999850426805, 0.9070877995181883, 0.9075766147885823, 0.9080664341425949, 0.9085572608391369, 0.9090490981087842, 0.9095419491552584, 0.9100358171569249, 0.9105307052682806, 0.9110266166214636, 0.9115235543277546, 0.9120215214790988, 0.9125205211496314, 0.913020556397217, 0.9135216302649987, 0.9140237457829617, 0.9145269059695144, 0.9150311138330846, 0.9155363723737296, 0.916042684584772, 0.9165500534544512, 0.9170584819675988, 0.917567973107341, 0.9180785298568179, 0.9185901552009361, 0.9191028521281521, 0.9196166236322761, 0.9201314727143182, 0.9206474023843585, 0.9211644156634605, 0.9216825155856153, 0.9222017051997305, 0.9227219875716492, 0.9232433657862269, 0.9237658429494365, 0.9242894221905308, 0.924814106664248, 0.9253398995530687, 0.9258668040695256, 0.9263948234585655, 0.9269239609999684, 0.9274542200108244, 0.9279856038480719, 0.9285181159110989, 0.9290517596444047, 0.9295865385403315, 0.9301224561418651, 0.9306595160455047, 0.9311977219042051, 0.9317370774303951, 0.9322775863990728, 0.9328192526509793, 0.9333620800958522, 0.9339060727157641, 0.9344512345685451, 0.9349975697912879, 0.9355450826039498, 0.9360937773130332, 0.9366436583153662, 0.9371947301019733, 0.9377469972620336, 0.9383004644869435, 0.9388551365744695, 0.9394110184329982, 0.9399681150858794, 0.9405264316758721, 0.9410859734696851, 0.9416467458626078, 0.9422087543832458, 0.9427720046983421, 0.9433365026176985, 0.9439022540991783, 0.9444692652538047, 0.9450375423509417, 0.9456070918235517, 0.9461779202735362, 0.9467500344771445, 0.9473234413904477, 0.9478981481548726, 0.9484741621027883, 0.9490514907631334, 0.9496301418670785, 0.9502101233537102, 0.9507914433757261, 0.9513741103051276, 0.9519581327388933, 0.9525435195046209, 0.9531302796661146, 0.9537184225289045, 0.954307957645665, 0.9548988948215197, 0.9554912441192004, 0.9560850158640282, 0.9566802206486926, 0.9572768693377788, 0.9578749730720201, 0.9584745432722179, 0.9590755916427931, 0.9596781301749029, 0.9602821711490763, 0.960887726776022, 0.961494801734023, 0.9621033932511706, 0.9627134982069272, 0.9633251134329968, 0.9639382357115532, 0.9645528617734866, 0.9651689882966588, 0.9657866119041737, 0.9664057291626656, 0.9670263365806001, 0.9676484306065978, 0.9682720076277763, 0.9688970639681154, 0.9695235958868414, 0.9701515995768427, 0.9707810711631032, 0.9714120067011691, 0.972044402175639, 0.9726782534986875, 0.9733135565086145, 0.9739503069684328, 0.9745885005644801, 0.9752281329050707, 0.975869199519179, 0.9765116958551584, 0.9771556172794954, 0.9778009590756034, 0.9784477164426495, 0.9790958844944233, 0.9797454582582411, 0.9803964326738923, 0.9810488025926194, 0.9817025627761461, 0.9823577078957392, 0.9830142325313123, 0.9836721311705694, 0.9843313982081932, 0.9849920279450673, 0.9856540145875459, 0.986317352246759, 0.9869820349379609, 0.9876480565799179, 0.98831541099434, 0.9889840919053439, 0.9896540929389672, 0.9903254076227131, 0.9909980293851389, 0.9916719515554797, 0.9923471673633147, 0.9930236699382688, 0.9937014523097489, 0.9943805074067225, 0.9950608280575285, 0.9957424069897249, 0.9964252368299704, 0.9971093101039421, 0.9977946192362831, 0.998481156550591, 0.9991689142694251, 0.9998578845143602, 1.000475192062912, 1.001074675612494, 1.00167522018563, 1.0022768115364562, 1.002879435478965, 1.003483077886652, 1.0040877246921271, 1.0046933618866836, 1.005299975519876, 1.0059075516990759, 1.0065160765889654, 1.007125536411074, 1.007735917443239, 1.0083472060190908, 1.008959388527501, 1.0095724514120015, 1.0101863811702418, 1.010801164353353, 1.0114167875653508, 1.0120332374625347, 1.0126505007528281, 1.013268564195144, 1.0138874145987273, 1.0145070388224835, 1.0151274237743122, 1.0157485564104083, 1.0163704237345736, 1.01699301279751, 1.0176163106961258, 1.0182403045728075, 1.0188649816146942, 1.0194903290529616, 1.0201163341621038, 1.0207429842591504, 1.021370266702987, 1.0219981688935733, 1.0226266782712143, 1.023255782315816, 1.023885468546119, 1.024515724518965, 1.02514653782854, 1.0257778961056327, 1.0264097870168727, 1.0270421982639752, 1.0276751175830041, 1.0283085327436174, 1.0289424315483235, 1.0295768018317157, 1.0302116314597651, 1.030846908329021, 1.031482620365956, 1.0321187555261322, 1.0327553017935478, 1.033392247179863, 1.034029579723684, 1.034667287489847, 1.035305358568683, 1.035943781075319, 1.036582543148965, 1.0372216329521817, 1.0378610386702192, 1.0385007485102944, 1.039140750700888, 1.0397810334910949, 1.0404215851499032, 1.0410623939655235, 1.041703448244734, 1.042344736312199, 1.042986246509807, 1.0436279671960058, 1.044269886745186, 1.0449119935469882, 1.0455542760056886, 1.0461967225395585, 1.0468393215802299, 1.047482061572084, 1.0481249309716212, 1.048767918246842, 1.0494110118766542, 1.0500542003502642, 1.0506974721665772, 1.0513408158336044, 1.051984219867895, 1.0526276727939285, 1.0532711631435479, 1.0539146794553993, 1.0545582102743707, 1.055201744151013, 1.0558452696409868, 1.0564887753045338, 1.05713224970592, 1.0577756814128998, 1.05841905899616, 1.059062371028829, 1.059705606085921, 1.0603487527438187, 1.0609917995797753, 1.0616347351713837, 1.0622775480960869, 1.0629202269306557, 1.063562760250707, 1.0642051366302037, 1.0648473446409445, 1.065489372852138, 1.066131209829829, 1.0667728441365136, 1.06741426433059, 1.0680554589659241, 1.0686964165913944, 1.0693371257503779, 1.0699775749803253, 1.0706177528123124, 1.0712576477705504, 1.0718972483719469, 1.072536543125672, 1.0731755205326905, 1.073814169085332, 1.074452477266829, 1.0750904335509057, 1.0757280264013145, 1.0763652442714091, 1.0770020756037282, 1.0776385088295384, 1.0782745323684073, 1.0789101346278052, 1.0795453040026288, 1.0801800288748304, 1.0808142976129516, 1.0814480985717267, 1.0820814200916355, 1.0827142504985057, 1.0833465781031053, 1.0839783912006709, 1.0846096780705488, 1.0852404269757292, 1.0858706261624669, 1.0865002638598373, 1.0871293282793282, 1.0877578076144307, 1.0883856900402031, 1.0890129637128703, 1.0896396167693982, 1.090265637327068, 1.0908910134830712, 1.0915157333140815, 1.0921397848758383, 1.0927631562027094, 1.0933858353072963, 1.0940078101799824, 1.0946290687885174, 1.0952495990775997, 1.095869388968425, 1.0964884263582835, 1.0971066991201084, 1.0977241951020358, 1.098340902126989, 1.0989568079922325, 1.0995719004689113, 1.1001861673016402, 1.10079959620803, 1.1014121748782464, 1.102023890974565, 1.1026347321309093, 1.1032446859523886, 1.103853740014851, 1.104461881864409, 1.1050690990169598, 1.1056753789577263, 1.1062807091407993, 1.1068850769886043, 1.107488469891481, 1.108090875207149, 1.1086922802602373, 1.1092926723417758, 1.109892038708706, 1.1104903665833625, 1.1110876431529768, 1.1116838555691453, 1.1122789909473156, 1.1128730363662693, 1.1134659788675731, 1.1140578054550607, 1.1146485030942677, 1.115238058711899, 1.1158264591952853, 1.1164136913917937, 1.1169997421082807, 1.117584598110532, 1.1181682461226514, 1.1187506728264998, 1.1193318648610973, 1.1199118088220241, 1.1204904912608107, 1.1210678986843372, 1.1216440175542135, 1.12221883428613, 1.1227923352492513, 1.1233645067655718, 1.123935335109253, 1.124504806505971, 1.1250729071322663, 1.1256396231148482, 1.1262049405299435, 1.126768845402593, 1.1273313237059364, 1.1278923613605558, 1.128451944233724, 1.1290100581386917, 1.1295666888339764, 1.1301218220225853, 1.130675443351316, 1.1312275384099786, 1.1317780927306116, 1.132327091786744, 1.132874520992595, 1.133420365702287, 1.1339646112090354, 1.1345072427443545, 1.135048245477231, 1.1355876045133053, 1.136125304894012, 1.136661331595751, 1.1371956695290373, 1.1377283035376324, 1.138259218397642, 1.1387883988166858, 1.1393158294329528, 1.1398414948143336, 1.1403653794575017, 1.1408874677869862, 1.1414077441542332, 1.1419261928366942, 1.1424427980368643, 1.142957543881307, 1.1434704144197434, 1.1439813936239989, 1.1444904653870969, 1.144997613522216, 1.1455028217617178, 1.146006073756129, 1.146507353073125, 1.1470066431965076, 1.147503927525185, 1.1479991893721135, 1.148492411963271, 1.1489835784365758, 1.1494726718408637, 1.1499596751348136, 1.150444571185847, 1.1509273427690847, 1.1514079725662452, 1.1518864431645786, 1.1523627370557394, 1.1528368366347286, 1.1533087241987547, 1.1537783819461773, 1.1542457919753564, 1.1547109362835621, 1.155173796765887, 1.1556343552140953, 1.1560925933155286, 1.1565484926520047, 1.157002034698702, 1.157453200823037, 1.1579019722835713, 1.1583483302288942, 1.158792255696557, 1.1592337296119142, 1.159672732787096, 1.1601092459198905, 1.1605432495926682, 1.1609747242713222, 1.161403650304197, 1.1618300079210555, 1.1622537772320112, 1.1626749382265258, 1.1630934707723943, 1.1635093546147248, 1.163922569374988, 1.164333094549999, 1.1647409095110328, 1.1651459935028414, 1.1655483256427632, 1.165947884919858, 1.1663446501940045, 1.1667386001950846, 1.167129713522175, 1.1675179686427586, 1.1679033438919593, 1.1682858174718382, 1.1686653674506904, 1.1690419717623883, 1.1694156082057685, 1.169786254444051, 1.1701538880042976, 1.170518486276896, 1.170880026515123, 1.1712384858347196, 1.1715938412135136, 1.1719460694911508, 1.1722951473687548, 1.1726410514087806, 1.1729837580348244, 1.173323243531508, 1.1736594840444692, 1.1739924555803543, 1.1743221340068908, 1.1746484950530542, 1.1749715143092616, 1.175291167229685, 1.1756074333320592, 1.1759203050803755, 1.176229777458558, 1.1765358454653683, 1.1768385041178508, 1.1771377484547558, 1.1774335735400494, 1.17772597446643, 1.1780149463588905, 1.1783004843783147, 1.1785825837251005, 1.1788612396428155, 1.1791364474218762, 1.1794082024032282, 1.179676499982096, 1.1799413356116983, 1.1802027048069987, 1.1804606031484781, 1.1807150262858805, 1.1809659699419897, 1.181213429916412, 1.18145740208933, 1.1816978824252509, 1.1819348669767844, 1.1821683518883512, 1.1823983333999055, 1.1826248078506447, 1.1828477716826458, 1.1830672214445472, 1.1832831537951163, 1.1834955655068387, 1.1837044534694532, 1.1839098146934133, 1.1841116463133456, 1.184309945591413, 1.1845047099206676, 1.184695936828277, 1.18488362397879, 1.185067769177217, 1.1852483703721206, 1.1854254256586387, 1.1855989332813488, 1.1857688916371458, 1.185935299277976, 1.1860981549135432, 1.1862574574138223, 1.1864132058116323, 1.186565399304948, 1.1867140372592684, 1.1868591192097813, 1.1870006448634545, 1.1871386141010725, 1.1872730269790732, 1.1874038837313992, 1.187531184771107, 1.1876549306919888, 1.1877751222700066, 1.1878917604646504, 1.188004846420148, 1.188114381466632, 1.1882203671211111, 1.1883228050883874, 1.188421697261837, 1.188517045724072, 1.1886088527474956, 1.1886971207947745, 1.1887818525191212, 1.1888630507645717, 1.188940718566061, 1.1890148591494196, 1.189085475931304, 1.189152572518938, 1.1892161527098402, 1.1892762204913632, 1.1893327800401923, 1.189385835721715, 1.1894353920893093, 1.189481453883517, 1.1895240260311382, 1.1895631136442315, 1.189598722019027, 1.1896308566347304, 1.18965952315231, 1.189684727413112, 1.1897064754374502, 1.1897247734231433, 1.1897396277439196, 1.1897510449477773, 1.1897590317553222, 1.1897635950579513, 1.1897647419160642, 1.1897624795571535, 1.1897568153739042, 1.1897477569221424, 1.1897353119188638, 1.189719488240086, 1.1897002939187706, 1.1896777371426206, 1.1896518262518938, 1.189622569737152, 1.1895899762370112, 1.1895540545358094, 1.1895148135613125, 1.189472262382352, 1.1894264102064467, 1.1893772663774569, 1.1893248403731354, 1.1892691418027412, 1.1892101804046253, 1.189147966043762, 1.1890825087093517, 1.189013818512372, 1.188941905683116, 1.1888667805687831, 1.18878845363102, 1.1887069354435047, 1.1886222366895154, 1.1885343681595018, 1.188443340748727, 1.1883491654548097, 1.1882518533753952, 1.1881514157057695, 1.188047863736532, 1.1879412088512382, 1.1878314625241175, 1.1877186363177625, 1.1876027418808826, 1.1874837909460552, 1.1873617953274809, 1.1872367669188286, 1.187108717691037, 1.1869776596901833, 1.1868436050353695, 1.1867065659166174, 1.1865665545928228, 1.1864235833897365, 1.186277664697938, 1.1861288109708756, 1.1859770347229377, 1.1858223485275208, 1.1856647650151726, 1.1855042968717358, 1.1853409568365187, 1.18517475770055, 1.185005712304781, 1.18483383353839, 1.1846591343371027, 1.1844816276815164, 1.1843013265954758, 1.184118244144514, 1.1839323934342458, 1.1837437876088746, 1.1835524398496664, 1.1833583633735147, 1.1831615714314858, 1.1829620773074245, 1.1827598943165585, 1.182555035804205, 1.182347515144392, 1.1821373457386508, 1.181924541014683, 1.1817091144252039], "hb": [0.8340320438373945, 0.8341395988161092, 0.8342487377764701, 0.8343594680237529, 0.8344717968461837, 0.8345857315113137, 0.8347012792621918, 0.8348184473133448, 0.834937242846541, 0.8350576730063518, 0.8351797448954759, 0.8353034655698419, 0.835428842033474, 0.8355558812330961, 0.8356845900525023, 0.8358149753066464, 0.8359470437354697, 0.8360808019974454, 0.8362162566628351, 0.8363534142066494, 0.8364922810013088, 0.8366328633089791, 0.8367751672736041, 0.8369191989125933, 0.8370649641081871, 0.8372124685984652, 0.8373617179680186, 0.8375127176382542, 0.8376654728573366, 0.8378199886897663, 0.8379762700055737, 0.8381343214691409, 0.8382941475276324, 0.8384557523990408, 0.8386191400598412, 0.8387843142322478, 0.8389512783710791, 0.8391200356502293, 0.8392905890140536, 0.839462941494295, 0.8396370961506907, 0.8398130560020814, 0.8399908240219099, 0.8401704031335591, 0.840351796205525, 0.840535006046405, 0.8407200353997064, 0.840906886938482, 0.8410955632597718, 0.8412860668788713, 0.8414784002234101, 0.8416725656272415, 0.8418685653241551, 0.8420664014413961, 0.8422660759930044, 0.8424675908729703, 0.8426709478482016, 0.8428761485513228, 0.8430831944732868, 0.8432920869558225, 0.8435028271837022, 0.8437154161768589, 0.8439298547823361, 0.8441461436660826, 0.8443642833046141, 0.8445842739765237, 0.8448061157538767, 0.8450298084934745, 0.8452553518280241, 0.8454827451571927, 0.8457119876385963, 0.8459430781787071, 0.8461760154236986, 0.846410797750263, 0.8466474232563884, 0.846885889752137, 0.8471261947504256, 0.8473683354578375, 0.8476123087654795, 0.847858111239909, 0.8481057391141509, 0.8483551882788235, 0.848606454273401, 0.8488595322776376, 0.8491144171031675, 0.8493711031853243, 0.8496295845751781, 0.84988985493185, 0.8501519075150993, 0.8504157351782285, 0.8506813303613288, 0.850948685084888, 0.8512177909437952, 0.8514886391017602, 0.851761220286188, 0.8520355247835113, 0.8523115424350336, 0.8525892626332876, 0.8528686743189393, 0.8531497659782631, 0.8534325256412074, 0.8537169408800709, 0.8540029988088123, 0.8542906860830074, 0.8545799889004687, 0.8548708930025557, 0.8551633836761621, 0.8554574457564257, 0.8557530636301349, 0.8560502212398695, 0.8563489020888518, 0.856649089246543, 0.8569507653549459, 0.8572539126356538, 0.8575585128976051, 0.8578645475455583, 0.8581719975892713, 0.8584808436533731, 0.8587910659879109, 0.8591026444795661, 0.8594155586635063, 0.8597297877358653, 0.8600453105668199, 0.8603621057142452, 0.8606801514379081, 0.8609994257141861, 0.8613199062512791, 0.8616415705048608, 0.8619643956941705, 0.862288358818477, 0.8626134366739044, 0.8629396058705651, 0.8632668428499763, 0.8635951239027087, 0.8639244251862372, 0.8642547227429547, 0.8645859925183078, 0.8649182103790077, 0.8652513521312971, 0.8655853935392153, 0.8659203103428308, 0.86625607827641, 0.8665926730864798, 0.8669300705497449, 0.8672682464908342, 0.8676071767998457, 0.8679468374496415, 0.8682872045128829, 0.8686282541787647, 0.8689699627694241, 0.8693123067560034, 0.8696552627743379, 0.8699988076402458, 0.870342918364405, 0.8706875721667976, 0.8710327464907011, 0.8713784190162125, 0.8717245676733013, 0.8720711706543637, 0.8724182064262862, 0.872765653741991, 0.8731134916514806, 0.8734616995123569, 0.8738102569998171, 0.874159144116134, 0.8745083411996082, 0.8748578289330007, 0.8752075883514443, 0.8755576008498435, 0.8759078481897614, 0.8762583125057996, 0.876608976311487, 0.8769598225046784, 0.8773108343724586, 0.8776619955955989, 0.8780132902525343, 0.8783647028228957, 0.8787162181906071, 0.8790678216465536, 0.8794194988908336, 0.8797712360346148, 0.8801230196015916, 0.8804748365290834, 0.8808266741687537, 0.8811785202869967, 0.8815303630649788, 0.8818821910983637, 0.8822339933967304, 0.8825857593827018, 0.8829374788907886, 0.883289142165966, 0.883640739862004, 0.8839922630395568, 0.8843437031640194, 0.8846950521031787, 0.8850463021246556, 0.8853974458931674, 0.8857484764676014, 0.8860993872979327, 0.8864501722219802, 0.8868008254620264, 0.8871513416212953, 0.8875017156803161, 0.8878519429931726, 0.8882020192836408, 0.8885519406412465, 0.8889017035172276, 0.8892513047204246, 0.8896007414130984, 0.8899500111066972, 0.8902991116575567, 0.8906480412625657, 0.8909967984547884, 0.8913453820990566, 0.891693791387528, 0.8920420258352367, 0.8923900852756187, 0.8927379698560303, 0.893085680033265, 0.8934332165690673, 0.8937805805256507, 0.8941277732612292, 0.8944747964255538, 0.8948216519554728, 0.8951683420705074, 0.8955148692684499, 0.8958612363209907, 0.8962074462693721, 0.8965535024200723, 0.896899408340525, 0.8972451678548752, 0.8975907850397669, 0.8979362642201812, 0.8982816099653026, 0.8986268270844403, 0.8989719206229848, 0.8993168958584131, 0.899661758296339, 0.9000065136666163, 0.9003511679194818, 0.9006957272217496, 0.9010401979530639, 0.9013845867021849, 0.9017289002633425, 0.9020731456326287, 0.9024173300044463, 0.90276146076801, 0.9031055455038932, 0.9034495919806322, 0.9037936081513784, 0.9041376021506019, 0.9044815822908469, 0.9048255570595379, 0.9051695351158345, 0.90551352528754, 0.9058575365680545, 0.9062015781133835, 0.9065456592391895, 0.9068897894178989, 0.9072339782758451, 0.9075782355904777, 0.9079225712875947, 0.9082669954386434, 0.9086115182580524, 0.9089561501006124, 0.9093009014589027, 0.9096457829607609, 0.9099908053667929, 0.9103359795679268, 0.9106813165830091, 0.9110268275564387, 0.9113725237558442, 0.9117184165697944, 0.9120645175055532, 0.9124108381868705, 0.9127573903518056, 0.9131041858505905, 0.913451236643527, 0.9137985547989168, 0.9141461524910265, 0.9144940419980843, 0.9148422357003081, 0.9151907460779634, 0.9155395857094505, 0.9158887672694269, 0.9162383035269491, 0.9165882073436443, 0.9169384916719125, 0.9172891695531504, 0.9176402541159995, 0.9179917585746177, 0.9183436962269785, 0.9186960804531835, 0.9190489247138034, 0.9194022425482357, 0.9197560475730823, 0.9201103534805438, 0.9204651740368316, 0.9208205230805977, 0.9211764145213808, 0.9215328623380605, 0.9218898805773317, 0.922247483352189, 0.922605684840422, 0.9229644992831205, 0.9233239409831933, 0.9236840243038877, 0.9240447636673234, 0.9244061735530308, 0.9247682684964919, 0.9251310630876903, 0.9254945719696585, 0.9258588098370324, 0.9262237914346039, 0.9265895315558744, 0.9269560450416062, 0.9273233467783715, 0.9276914516970974, 0.9280603747716085, 0.9284301310171593, 0.9288007354889622, 0.929172203280705, 0.9295445495230588, 0.9299177893821774, 0.9302919380581781, 0.9306670107836172, 0.9310430228219365, 0.9314199894659106, 0.9317979260360608, 0.9321768478790552, 0.9325567703660907, 0.9329377088912452, 0.9333196788698096, 0.9337026957365943, 0.9340867749442046, 0.9344719319612926, 0.9348581822707683, 0.9352455413679902, 0.9356340247589106, 0.9360236479581898, 0.9364144264872737, 0.9368063758724258, 0.9371995116427217, 0.9375938493280005, 0.9379894044567628, 0.938386192554034, 0.938784229139163, 0.939183529723582, 0.9395841098085039, 0.9399859848825675, 0.9403891704194233, 0.940793681875264, 0.9411995346862811, 0.941606744266074, 0.9420153260029767, 0.9424252952573261, 0.9428366673586563, 0.9432494576028223, 0.9436636812490437, 0.9440793535168797, 0.94449648958312, 0.9449151045785944, 0.9453352135849058, 0.9457568316310732, 0.9461799736900918, 0.9466046546754046, 0.9470308894372876, 0.9474586927591399, 0.947888079353687, 0.9483190638590886, 0.9487516608349565, 0.9491858847582739, 0.9496217500192268, 0.9500592709169304, 0.950498461655076, 0.95093933633747, 0.9513819089634876, 0.9518261934234331, 0.9522722034938104, 0.9527199528325023, 0.9531694549738681, 0.9536207233237586, 0.9540737711544469, 0.9545286115994924, 0.9549852576485277, 0.9554437221419919, 0.9559040177657943, 0.9563661570459401, 0.9568301523431101, 0.9572960158472068, 0.9577637595718868, 0.9582333953490778, 0.958704934823507, 0.9591783894472421, 0.9596537704742728, 0.9601310889551486, 0.9606103557316834, 0.9610915814317644, 0.9615747764642779, 0.9620599510141798, 0.9625471150377518, 0.9630362782580578, 0.9635274501606509, 0.9640206399895652, 0.9645158567436345, 0.9650131091731879, 0.9655124057771773, 0.9660137548007908, 0.966517163665366, 0.9670226273437204, 0.9675301289739328, 0.9680396512339613, 0.9685511768229776, 0.969064688462827, 0.9695801688994864, 0.9700976009045075, 0.97061696727645, 0.9711382508423021, 0.9716614344588848, 0.972186501014242, 0.972713433429011, 0.9732422146577736, 0.9737728276903896, 0.9743052555533058, 0.9748394813108415, 0.9753754880664534, 0.9759132589639683, 0.9764527771887951, 0.976994025969109, 0.9775369885769974, 0.9780816483295911, 0.9786279885901494, 0.9791759927691244, 0.9797256443251865, 0.980276926766219, 0.9808298236502777, 0.981384318586516, 0.9819403952360759, 0.9824980373129388, 0.9830572285847449, 0.9836179528735725, 0.9841801940566824, 0.9847439360672241, 0.9853091628948998, 0.985875858586598, 0.9864440072469859, 0.9870135930390601, 0.9875846001846648, 0.9881570129649669, 0.988730815720898, 0.9893059928535547, 0.9898825288245626, 0.9904604081564011, 0.9910396154326954, 0.9916201352984663, 0.9922019524603463, 0.9927850516867618, 0.9933694178080724, 0.9939550357166835, 0.994541890367119, 0.9951299667760608, 0.9957192500223547, 0.9963097252469866, 0.9969013776530189, 0.9974941925055041, 0.9980881551313621, 0.9986832509192258, 0.9992794653192641, 0.9998767838429674, 1.0005480593060605, 1.0012394305643866, 1.0019319901085342, 1.0026257296571925, 1.0033206408287467, 1.0040167151414903, 1.0047139440138664, 1.0054123187647497, 1.0061118306137256, 1.006812470681425, 1.0075142299898512, 1.008217099462752, 1.0089210699259992, 1.0096261321079918, 1.010332276640073, 1.0110394940569936, 1.011747774797365, 1.0124571092041168, 1.013167487525008, 1.0138788999131443, 1.0145913364274965, 1.015304787033423, 1.0160192416032414, 1.0167346899168088, 1.0174511216620539, 1.0181685264356095, 1.018886893743395, 1.0196062130012253, 1.0203264735354356, 1.0210476645835171, 1.021769775294736, 1.022492794730786, 1.0232167118664737, 1.0239415155903164, 1.0246671947052621, 1.0253937379293308, 1.0261211338962997, 1.0268493711563884, 1.0275784381769488, 1.028308323343131, 1.0290390149586017, 1.0297705012462435, 1.0305027703488177, 1.0312358103297061, 1.0319696091735917, 1.032704154787161, 1.0334394349998253, 1.0341754375644192, 1.0349121501578966, 1.0356495603820561, 1.0363876557642389, 1.037126423758029, 1.0378658517439847, 1.038605927030305, 1.0393466368535802, 1.0400879683794528, 1.040829908703357, 1.0415724448511843, 1.0423155637800177, 1.0430592523788, 1.0438034974690584, 1.0445482858055588, 1.0452936040770333, 1.046039438906856, 1.0467857768537245, 1.04753260441234, 1.0482799080141172, 1.049027674027825, 1.0497758887602793, 1.050524538457017, 1.0512736093029758, 1.0520230874231258, 1.0527729588831825, 1.0535232096902325, 1.0542738257933837, 1.0550247930844738, 1.0557760973986636, 1.0565277245150977, 1.0572796601575938, 1.0580318899952268, 1.0587843996430035, 1.0595371746624944, 1.0602902005624517, 1.061043462799457, 1.0617969467785557, 1.0625506378538567, 1.063304521329169, 1.0640585824586297, 1.064812806447302, 1.0655671784517942, 1.0663216835808917, 1.0670763068961338, 1.067831033412443, 1.0685858480987231, 1.0693407358784448, 1.0700956816302796, 1.0708506701886675, 1.0716056863444003, 1.0723607148452778, 1.0731157403966056, 1.0738707476618805, 1.074625721263292, 1.0753806457823696, 1.0761355057605373, 1.076890285699698, 1.0776449700628308, 1.0783995432745406, 1.0791539897216635, 1.0799082937538318, 1.0806624396840583, 1.0814164117892964, 1.0821701943110296, 1.082923771455827, 1.0836771273959471, 1.084430246269872, 1.0851831121829063, 1.085935709207737, 1.086688021385007, 1.0874400327238898, 1.088191727202654, 1.0889430887692468, 1.089694101341831, 1.0904447488094156, 1.0911950150323666, 1.0919448838430175, 1.0926943390462411, 1.093443364419998, 1.0941919437159286, 1.0949400606599378, 1.0956876989527584, 1.0964348422705332, 1.0971814742653752, 1.0979275785659957, 1.0986731387782362, 1.0994181384856831, 1.100162561250227, 1.100906390612697, 1.1016496100933844, 1.1023922031926991, 1.103134153391705, 1.103875444152769, 1.104616058920117, 1.1053559811204603, 1.1060951941636006, 1.1068336814430066, 1.1075714263364589, 1.1083084122066402, 1.1090446224017654, 1.109780040256184, 1.1105146490910098, 1.1112484322147704, 1.111981372923973, 1.1127134545038146, 1.1134446602287686, 1.1141749733632242, 1.1149043771621736, 1.115632854871803, 1.1163603897301997, 1.1170869649679673, 1.117812563808919, 1.1185371694707253, 1.1192607651655901, 1.1199833341009278, 1.120704859480055, 1.121425324502847, 1.1221447123664814, 1.122863006266073, 1.123580189395423, 1.1242962449477116, 1.1250111561162133, 1.125724906095006, 1.1264374780797195, 1.12714885526825, 1.1278590208615045, 1.1285679580641361, 1.129275650085311, 1.1299820801394636, 1.130687231447041, 1.1313910872353097, 1.1320936307390832, 1.1327948452015688, 1.1334947138750995, 1.1341932200219904, 1.1348903469152907, 1.1355860778396354, 1.1362803960920713, 1.1369732849828509, 1.1376647278363032, 1.1383547079916738, 1.1390432088039648, 1.139730213644812, 1.140415705903344, 1.1410996689870907, 1.141782086322812, 1.142462941357457, 1.1431422175590382, 1.1438198984175416, 1.1444959674458621, 1.1451704081807415, 1.1458432041836941, 1.1465143390419656, 1.1471837963694798, 1.1478515598078463, 1.148517613027292, 1.149181939727685, 1.1498445236395187, 1.1505053485249253, 1.1511643981786897, 1.1518216564292818, 1.152477107139907, 1.1531307342095292, 1.1537825215739452, 1.1544324532068797, 1.1550805131210076, 1.155726685369101, 1.1563709540451037, 1.1570133032852328, 1.1576537172691466, 1.158292180221014, 1.1589286764107152, 1.1595631901549683, 1.1601957058184853, 1.160826207815186, 1.1614546806093424, 1.1620811087168041, 1.1627054767061995, 1.1633277692001536, 1.1639479708765055, 1.1645660664695838, 1.1651820407714224, 1.1657958786330391, 1.166407564965703, 1.1670170847422185, 1.1676244229982218, 1.1682295648334844, 1.16883249541322, 1.1694331999694128, 1.1700316638021424, 1.1706278722809562, 1.1712218108461818, 1.171813465010313, 1.172402820359384, 1.172989862554347, 1.173574577332436, 1.1741569505086056, 1.1747369679769177, 1.1753146157119467, 1.1758898797702262, 1.1764627462916515, 1.1770332015009253, 1.1776012317090208, 1.1781668233145994, 1.1787299628054926, 1.179290636760146, 1.1798488318490883, 1.1804045348364154, 1.180957732581258, 1.1815084120392403, 1.1820565602640136, 1.1826021644086697, 1.1831452117272958, 1.1836856895764125, 1.1842235854164862, 1.1847588868134271, 1.1852915814400353, 1.1858216570775424, 1.186349101617037, 1.1868739030610103, 1.1873960495247633, 1.1879155292379475, 1.1884323305459692, 1.188946441911492, 1.1894578519158776, 1.1899665492606275, 1.1904725227688107, 1.1909757613864909, 1.1914762541841535, 1.1919739903580866, 1.192468959231764, 1.1929611502572361, 1.1934505530164494, 1.1939371572226065, 1.1944209527214842, 1.1949019294927061, 1.1953800776510335, 1.1958553874476, 1.196327849271148, 1.1967974536492323, 1.1972641912493593, 1.1977280528801761, 1.1981890294925142, 1.1986471121805402, 1.1991022921827243, 1.1995545608828997, 1.2000039098112132, 1.200450330645032, 1.2008938152098458, 1.2013343554801295, 1.2017719435801044, 1.2022065717844963, 1.2026382325192546, 1.2030669183621823, 1.2034926220435462, 1.2039153364465993, 1.204335054608098, 1.204751769718695, 1.2051654751233192, 1.2055761643214835, 1.2059838309675293, 1.2063884688734061, 1.2067900774077585, 1.2071886727994272, 1.2075842745571412, 1.2079769022215594, 1.2083665753615136, 1.2087533135701998, 1.2091371364613792, 1.209518063665459, 1.2098961148256184, 1.2102713095938666, 1.2106436676270897, 1.2110132085830325, 1.2113799521163235, 1.2117439178743943, 1.2121051254934812, 1.2124635945945148, 1.212819344779065, 1.2131723956252316, 1.2135227666835922, 1.213870477473048, 1.2142155474767973, 1.2145579961381954, 1.2148978428566908, 1.2152351069837672, 1.2155698078188868, 1.215901964605444, 1.2162315965267732, 1.2165587227021577, 1.216883362182888, 1.2172055339483232, 1.2175252569020454, 1.2178425498679852, 1.2181574315866588, 1.2184699207114238, 1.218780035804789, 1.219087795334779, 1.2193932176713715, 1.219696321082989, 1.2199971237330722, 1.2202956436766992, 1.2205918988573254, 1.220885907103522, 1.221177686125891, 1.221467253513996, 1.2217546267334134, 1.2220398231228606, 1.2223228598914064, 1.2226037541158, 1.222882522737907, 1.2231591825621935, 1.2234337502533534, 1.2237062423340432, 1.2239766751827088, 1.2242450650315158, 1.2245114279643892, 1.2247757799151873, 1.2250381366659389, 1.225298513845266, 1.2255569269268418, 1.225813391227997, 1.2260679219084656, 1.2263205339692158, 1.226571242251362, 1.2268200614352789, 1.2270670060397602, 1.2273120904212904, 1.227555328773505, 1.2277967351266297, 1.2280363233471963, 1.2282741071377066, 1.2285101000365373, 1.2287443154178619, 1.2289767664917328, 1.2292074663042507, 1.2294364277378076, 1.2296636635114977, 1.229889186181556, 1.2301130081419527, 1.230335141625025, 1.2305555987022538, 1.230774391285103, 1.2309915311259374, 1.2312070298190636, 1.231420898801799, 1.2316331493556647, 1.2318437926076322, 1.2320528395314587, 1.2322603009490738, 1.2324661875320477, 1.2326705098031276, 1.2328732781378127, 1.2330745027660284, 1.2332741937738023, 1.2334723611050644, 1.233669014563409, 1.2338641638139833, 1.23405781838538, 1.2342499876715705, 1.2344406809338835, 1.2346299073030385, 1.2348176757811624, 1.235003995243883, 1.235188874442441, 1.235372322005782, 1.2355543464427363, 1.2357349561441726, 1.2359141593851801, 1.236091964327255, 1.2362683790205344, 1.236443411405983, 1.2366170693176233, 1.236789360484761, 1.2369602925342296, 1.2371298729925866, 1.2372981092883564, 1.2374650087542638, 1.237630578629428, 1.2377948260615625, 1.2379577581092116, 1.2381193817438976, 1.2382797038523117, 1.2384387312384697, 1.2385964706258523, 1.238752928659536, 1.2389081119083, 1.2390620268667174, 1.2392146799572035, 1.2393660775320818, 1.239516225875598, 1.2396651312059217, 1.2398127996771113, 1.239959237381067, 1.240104450349447, 1.2402484445555697, 1.240391225916295, 1.2405328002938087, 1.240673173497504, 1.2408123512856981, 1.24095033936743, 1.2410871434041453, 1.2412227690114273, 1.2413572217606086, 1.2414905071804347, 1.2416226307586673, 1.2417535979436085, 1.24188341414569, 1.2420120847389442, 1.2421396150624997, 1.242266010421986, 1.2423912760909959, 1.2425154173124426, 1.2426384392998848, 1.2427603472389015, 1.2428811462883198, 1.2430008415815283, 1.2431194382276605, 1.2432369413128217, 1.2433533559012395, 1.243468687036412, 1.2435829397422316, 1.2436961190240343, 1.243808229869679]}}, "wsa_severe": {"xvar": [-17.0, -16.95, -16.9, -16.85, -16.8, -16.75, -16.7, -16.65, -16.6, -16.55, -16.5, -16.45, -16.4, -16.35, -16.3, -16.25, -16.2, -16.15, -16.1, -16.05, -16.0, -15.95, -15.9, -15.85, -15.8, -15.75, -15.7, -15.65, -15.6, -15.55, -15.5, -15.45, -15.4, -15.35, -15.3, -15.25, -15.2, -15.15, -15.1, -15.05, -15.0, -14.95, -14.9, -14.85, -14.8, -14.75, -14.7, -14.65, -14.6, -14.55, -14.5, -14.45, -14.4, -14.35, -14.3, -14.25, -14.2, -14.15, -14.1, -14.05, -14.0, -13.95, -13.9, -13.85, -13.8, -13.75, -13.7, -13.65, -13.6, -13.55, -13.5, -13.45, -13.4, -13.35, -13.3, -13.25, -13.2, -13.15, -13.1, -13.05, -13.0, -12.95, -12.9, -12.85, -12.8, -12.75, -12.7, -12.65, -12.6, -12.55, -12.5, -12.45, -12.4, -12.35, -12.3, -12.25, -12.2, -12.15, -12.1, -12.05, -12.0, -11.95, -11.9, -11.85, -11.8, -11.75, -11.7, -11.65, -11.6, -11.55, -11.5, -11.45, -11.4, -11.35, -11.3, -11.25, -11.2, -11.15, -11.1, -11.05, -11.0, -10.95, -10.9, -10.85, -10.8, -10.75, -10.7, -10.65, -10.6, -10.55, -10.5, -10.45, -10.4, -10.35, -10.3, -10.25, -10.2, -10.15, -10.1, -10.05, -10.0, -9.95, -9.9, -9.85, -9.8, -9.75, -9.7, -9.65, -9.6, -9.55, -9.5, -9.45, -9.4, -9.35, -9.3, -9.25, -9.2, -9.15, -9.1, -9.05, -9.0, -8.95, -8.9, -8.85, -8.8, -8.75, -8.7, -8.65, -8.6, -8.55, -8.5, -8.45, -8.4, -8.35, -8.3, -8.25, -8.2, -8.15, -8.1, -8.05, -8.0, -7.95, -7.9, -7.85, -7.8, -7.75, -7.7, -7.65, -7.6, -7.55, -7.5, -7.45, -7.4, -7.35, -7.3, -7.25, -7.2, -7.15, -7.1, -7.05, -7.0, -6.95, -6.9, -6.85, -6.8, -6.75, -6.7, -6.65, -6.6, -6.55, -6.5, -6.45, -6.4, -6.35, -6.3, -6.25, -6.2, -6.15, -6.1, -6.05, -6.0, -5.95, -5.9, -5.85, -5.8, -5.75, -5.7, -5.65, -5.6, -5.55, -5.5, -5.45, -5.4, -5.35, -5.3, -5.25, -5.2, -5.15, -5.1, -5.05, -5.0, -4.95, -4.9, -4.85, -4.8, -4.75, -4.7, -4.65, -4.6, -4.55, -4.5, -4.45, -4.4, -4.35, -4.3, -4.25, -4.2, -4.15, -4.1, -4.05, -4.0, -3.95, -3.9, -3.85, -3.8, -3.75, -3.7, -3.65, -3.6, -3.55, -3.5, -3.45, -3.4, -3.35, -3.3, -3.25, -3.2, -3.15, -3.1, -3.05, -3.0, -2.95, -2.9, -2.85, -2.8, -2.75, -2.7, -2.65, -2.6, -2.55, -2.5, -2.45, -2.4, -2.35, -2.3, -2.25, -2.2, -2.15, -2.1, -2.05, -2.0, -1.95, -1.9, -1.85, -1.8, -1.75, -1.7, -1.65, -1.6, -1.55, -1.5, -1.45, -1.4, -1.35, -1.3, -1.25, -1.2, -1.15, -1.1, -1.05, -1.0, -0.949999999999999, -0.899999999999999, -0.849999999999998, -0.800000000000001, -0.75, -0.699999999999999, -0.649999999999999, -0.599999999999998, -0.550000000000001, -0.5, -0.449999999999999, -0.399999999999999, -0.349999999999998, -0.300000000000001, -0.25, -0.199999999999999, -0.149999999999999, -0.0999999999999979, -0.0500000000000007, 0.0, 0.0500000000000007, 0.100000000000001, 0.150000000000002, 0.199999999999999, 0.25, 0.300000000000001, 0.350000000000001, 0.400000000000002, 0.449999999999999, 0.5, 0.550000000000001, 0.600000000000001, 0.650000000000002, 0.699999999999999, 0.75, 0.800000000000001, 0.850000000000001, 0.900000000000002, 0.949999999999999, 1.0, 1.05, 1.1, 1.15, 1.2, 1.25, 1.3, 1.35, 1.4, 1.45, 1.5, 1.55, 1.6, 1.65, 1.7, 1.75, 1.8, 1.85, 1.9, 1.95, 2.0, 2.05, 2.1, 2.15, 2.2, 2.25, 2.3, 2.35, 2.4, 2.45, 2.5, 2.55, 2.6, 2.65, 2.7, 2.75, 2.8, 2.85, 2.9, 2.95, 3.0, 3.05, 3.1, 3.15, 3.2, 3.25, 3.3, 3.35, 3.4, 3.45, 3.5, 3.55, 3.6, 3.65, 3.7, 3.75, 3.8, 3.85, 3.9, 3.95, 4.0, 4.05, 4.1, 4.15, 4.2, 4.25, 4.3, 4.35, 4.4, 4.45, 4.5, 4.55, 4.6, 4.65, 4.7, 4.75, 4.8, 4.85, 4.9, 4.95, 5.0, 5.05, 5.1, 5.15, 5.2, 5.25, 5.3, 5.35, 5.4, 5.45, 5.5, 5.55, 5.6, 5.65, 5.7, 5.75, 5.8, 5.85, 5.9, 5.95, 6.0, 6.05, 6.1, 6.15, 6.2, 6.25, 6.3, 6.35, 6.4, 6.45, 6.5, 6.55, 6.6, 6.65, 6.7, 6.75, 6.8, 6.85, 6.9, 6.95, 7.0, 7.05, 7.1, 7.15, 7.2, 7.25, 7.3, 7.35, 7.4, 7.45, 7.5, 7.55, 7.6, 7.65, 7.7, 7.75, 7.8, 7.85, 7.9, 7.95, 8.0, 8.05, 8.1, 8.15, 8.2, 8.25, 8.3, 8.35, 8.4, 8.45, 8.5, 8.55, 8.6, 8.65, 8.7, 8.75, 8.8, 8.85, 8.9, 8.95, 9.0, 9.05, 9.1, 9.15, 9.2, 9.25, 9.3, 9.35, 9.4, 9.45, 9.5, 9.55, 9.6, 9.65, 9.7, 9.75, 9.8, 9.85, 9.9, 9.95, 10.0, 10.05, 10.1, 10.15, 10.2, 10.25, 10.3, 10.35, 10.4, 10.45, 10.5, 10.55, 10.6, 10.65, 10.7, 10.75, 10.8, 10.85, 10.9, 10.95, 11.0, 11.05, 11.1, 11.15, 11.2, 11.25, 11.3, 11.35, 11.4, 11.45, 11.5, 11.55, 11.6, 11.65, 11.7, 11.75, 11.8, 11.85, 11.9, 11.95, 12.0, 12.05, 12.1, 12.15, 12.2, 12.25, 12.3, 12.35, 12.4, 12.45, 12.5, 12.55, 12.6, 12.65, 12.7, 12.75, 12.8, 12.85, 12.9, 12.95, 13.0, 13.05, 13.1, 13.15, 13.2, 13.25, 13.3, 13.35, 13.4, 13.45, 13.5, 13.55, 13.6, 13.65, 13.7, 13.75, 13.8, 13.85, 13.9, 13.95, 14.0, 14.05, 14.1, 14.15, 14.2, 14.25, 14.3, 14.35, 14.4, 14.45, 14.5, 14.55, 14.6, 14.65, 14.7, 14.75, 14.8, 14.85, 14.9, 14.95, 15.0, 15.05, 15.1, 15.15, 15.2, 15.25, 15.3, 15.35, 15.4, 15.45, 15.5, 15.55, 15.6, 15.65, 15.7, 15.75, 15.8, 15.85, 15.9, 15.95, 16.0, 16.05, 16.1, 16.15, 16.2, 16.25, 16.3, 16.35, 16.4, 16.45, 16.5, 16.55, 16.6, 16.65, 16.7, 16.75, 16.8, 16.85, 16.9, 16.95, 17.0, 17.05, 17.1, 17.15, 17.2, 17.25, 17.3, 17.35, 17.4, 17.45, 17.5, 17.55, 17.6, 17.65, 17.7, 17.75, 17.8, 17.85, 17.9, 17.95, 18.0, 18.05, 18.1, 18.15, 18.2, 18.25, 18.3, 18.35, 18.4, 18.45, 18.5, 18.55, 18.6, 18.65, 18.7, 18.75, 18.8, 18.85, 18.9, 18.95, 19.0, 19.05, 19.1, 19.15, 19.2, 19.25, 19.3, 19.35, 19.4, 19.45, 19.5, 19.55, 19.6, 19.65, 19.7, 19.75, 19.8, 19.85, 19.9, 19.95, 20.0, 20.05, 20.1, 20.15, 20.2, 20.25, 20.3, 20.35, 20.4, 20.45, 20.5, 20.55, 20.6, 20.65, 20.7, 20.75, 20.8, 20.85, 20.9, 20.95, 21.0, 21.05, 21.1, 21.15, 21.2, 21.25, 21.3, 21.35, 21.4, 21.45, 21.5, 21.55, 21.6, 21.65, 21.7, 21.75, 21.8, 21.85, 21.9, 21.95, 22.0, 22.05, 22.1, 22.15, 22.2, 22.25, 22.3, 22.35, 22.4, 22.45, 22.5, 22.55, 22.6, 22.65, 22.7, 22.75, 22.8, 22.85, 22.9, 22.95, 23.0, 23.05, 23.1, 23.15, 23.2, 23.25, 23.3, 23.35, 23.4, 23.45, 23.5, 23.55, 23.6, 23.65, 23.7, 23.75, 23.8, 23.85, 23.9, 23.95, 24.0, 24.05, 24.1, 24.15, 24.2, 24.25, 24.3, 24.35, 24.4, 24.45, 24.5, 24.55, 24.6, 24.65, 24.7, 24.75, 24.8, 24.85, 24.9, 24.95, 25.0, 25.05, 25.1, 25.15, 25.2, 25.25, 25.3, 25.35, 25.4, 25.45, 25.5, 25.55, 25.6, 25.65, 25.7, 25.75, 25.8, 25.85, 25.9, 25.95, 26.0, 26.05, 26.1, 26.15, 26.2, 26.25, 26.3, 26.35, 26.4, 26.45, 26.5, 26.55, 26.6, 26.65, 26.7, 26.75, 26.8, 26.85, 26.9, 26.95, 27.0, 27.05, 27.1, 27.15, 27.2, 27.25, 27.3, 27.35, 27.4, 27.45, 27.5, 27.55, 27.6, 27.65, 27.7, 27.75, 27.8, 27.85, 27.9, 27.95, 28.0, 28.05, 28.1, 28.15, 28.2, 28.25, 28.3, 28.35, 28.4, 28.45, 28.5, 28.55, 28.6, 28.65, 28.7, 28.75, 28.8, 28.85, 28.9, 28.95, 29.0, 29.05, 29.1, 29.15, 29.2, 29.25, 29.3, 29.35, 29.4, 29.45, 29.5, 29.55, 29.6, 29.65, 29.7, 29.75, 29.8, 29.85, 29.9, 29.95, 30.0], "est": [0.8031602879424069, 0.803357248445967, 0.8035535614065449, 0.8037492360417677, 0.803944281579376, 0.8041387072571466, 0.8043325223228321, 0.804525736034088, 0.8047183576584068, 0.8049103964730546, 0.8051018617650026, 0.8052927628308684, 0.8054831089768469, 0.8056729095186552, 0.8058621737814675, 0.8060509110998565, 0.8062391308177339, 0.8064268422882954, 0.8066140548739617, 0.8068007779463228, 0.8069870208860839, 0.8071727930830118, 0.8073581039358819, 0.8075429628524269, 0.807727379249286, 0.8079113625519552, 0.808094922194739, 0.8082780676207019, 0.8084608082816235, 0.8086431536379516, 0.8088251131587587, 0.8090066963216958, 0.8091879126129554, 0.8093687715272246, 0.8095492825676462, 0.8097294552457835, 0.8099092990815742, 0.8100888236033005, 0.8102680383475493, 0.8104469528591762, 0.8106255766912734, 0.8108039194051364, 0.810981990570231, 0.8111597997641612, 0.8113373565726427, 0.8115146705894697, 0.8116917514164913, 0.8118686086635801, 0.8120452519486113, 0.8122216908974335, 0.8123979351438458, 0.8125739943295809, 0.8127498781042726, 0.8129255961254472, 0.8131011580584939, 0.8132765735766536, 0.8134518523609969, 0.8136270041004118, 0.8138020384915845, 0.8139769652389867, 0.8141517940548645, 0.8143265346592231, 0.8145011967798176, 0.8146757901521453, 0.8148503245194303, 0.8150248096326239, 0.8151992552503903, 0.8153736711391081, 0.8155480670728589, 0.8157224528334288, 0.8158968382103062, 0.8160712330006744, 0.8162456470094192, 0.8164200900491251, 0.816594571940076, 0.8167691025102659, 0.8169436915953922, 0.8171183490388679, 0.8172930846918287, 0.8174679084131349, 0.8176428300693841, 0.8178178595349193, 0.8179930066918402, 0.8181682814300127, 0.8183436936470865, 0.8185192532485025, 0.818694970147515, 0.8188708542652012, 0.8190469155304818, 0.8192231638801397, 0.8193996092588371, 0.8195762616191404, 0.819753130921535, 0.8199302271344538, 0.8201075602343, 0.8202851402054677, 0.8204629770403754, 0.8206410807394868, 0.8208194613113411, 0.820998128772584, 0.8211770931479956, 0.8213563644705234, 0.8215359527813165, 0.8217158681297543, 0.8218961205734884, 0.822076720178473, 0.8222576770190053, 0.8224390011777611, 0.8226207027458395, 0.8228027918227963, 0.8229852785166915, 0.8231681729441279, 0.8233514852302992, 0.8235352255090327, 0.8237194039228342, 0.8239040306229384, 0.8240891157693558, 0.8242746695309219, 0.8244607020853486, 0.8246472236192767, 0.8248342443283269, 0.8250217744171581, 0.8252098240995168, 0.8253984035982979, 0.8255875231456032, 0.8257771929827953, 0.8259674233605627, 0.8261582245389754, 0.8263496067875546, 0.8265415803853288, 0.8267341556209022, 0.8269273427925197, 0.827121152208134, 0.8273155941854718, 0.8275106790521053, 0.8277064171455224, 0.827902818813197, 0.8280998944126621, 0.8282976543115825, 0.8284961088878332, 0.8286952685295723, 0.8288951436353197, 0.829095744614036, 0.8292970818852007, 0.8294991658788952, 0.8297020070358828, 0.8299056158076947, 0.8301100026567109, 0.8303151780562493, 0.8305211524906497, 0.8307279364553655, 0.8309355404570468, 0.8311439750136385, 0.8313532506544653, 0.831563377920328, 0.8317743673635988, 0.8319862295483125, 0.8321989750502649, 0.8324126144571111, 0.8326271583684641, 0.832842617395995, 0.8330590021635329, 0.8332763233071686, 0.8334945914753589, 0.8337138173290302, 0.8339340115416846, 0.8341551847995112, 0.8343773478014863, 0.8346005112594941, 0.8348246858984278, 0.8350498824563083, 0.8352761116843963, 0.8355033843473051, 0.83573171122312, 0.8359611031035122, 0.8361915707938591, 0.836423125113366, 0.8366557768951829, 0.8368895369865296, 0.8371244162488191, 0.8373604255577832, 0.8375975758035941, 0.8378358778909992, 0.8380753427394433, 0.8383159812832018, 0.8385578044715101, 0.8388008232686985, 0.8390450486543236, 0.8392904916233037, 0.8395371631860573, 0.8397850743686364, 0.8400342362128714, 0.8402846597765053, 0.8405363561333398, 0.8407893363733745, 0.8410436116029542, 0.8412991929449111, 0.8415560915387162, 0.8418143185406217, 0.8420738851238144, 0.8423348024785647, 0.842597081812381, 0.8428607343501581, 0.8431257713343376, 0.8433922040250585, 0.8436600437003212, 0.8439293016561384, 0.8441999892067025, 0.844472117684541, 0.8447456984406835, 0.8450207428448233, 0.8452972622854856, 0.8455752681701905, 0.8458547719256242, 0.8461357849978071, 0.8464183188522674, 0.846702384974209, 0.8469879948686891, 0.8472751600607906, 0.8475638920958022, 0.8478542025393923, 0.8481461029777906, 0.8484396050179678, 0.8487347202878188, 0.8490314604363456, 0.8493298371338439, 0.8496298620720845, 0.8499315469645082, 0.8502349035464083, 0.8505399435751279, 0.850846678830246, 0.8511551211137736, 0.8514652822503517, 0.8517771740874404, 0.852090808495526, 0.8524061973683124, 0.8527233526229269, 0.8530422862001201, 0.8533630100644707, 0.853685536204592, 0.8540098766333364, 0.8543360433880038, 0.8546640485305546, 0.8549939041478161, 0.8553256223516995, 0.8556592152794122, 0.8559946950936744, 0.8563320739829358, 0.856671364161595, 0.8570125778702202, 0.8573557273757683, 0.8577008249718139, 0.8580478829787707, 0.8583969137441166, 0.8587479296426264, 0.8591009430765982, 0.8594559664760862, 0.8598130122991321, 0.8601720930320015, 0.8605332211894188, 0.8608964093148052, 0.8612616699805191, 0.8616290157880928, 0.8619984593684831, 0.8623700133823045, 0.8627436905200863, 0.8631195035025117, 0.8634974650806695, 0.8638775880363081, 0.8642598851820806, 0.864644369361806, 0.8650310534507221, 0.8654199503557409, 0.8658110730157106, 0.8662044344016752, 0.8666000475171348, 0.8669979253983153, 0.8673980811144277, 0.86780052776794, 0.868205278494845, 0.8686123464649318, 0.869021744882055, 0.869433486984417, 0.8698475860448366, 0.8702640553710309, 0.870682908305892, 0.8711041582277728, 0.8715278185507668, 0.8719539027249953, 0.8723824242368926, 0.8728133966094946, 0.8732468334027322, 0.8736827482137198, 0.8741211546770518, 0.8745620664650967, 0.8750054972882986, 0.8754514608954715, 0.8758999710741062, 0.8763510416506685, 0.8768046864909087, 0.8772609195001678, 0.8777197546236833, 0.8781812058469057, 0.8786452871958073, 0.8791120127371957, 0.8795813965790352, 0.8800534528707625, 0.8805281958036072, 0.8810056396109138, 0.881485798568471, 0.8819686869948282, 0.8824543192516352, 0.8829427097439649, 0.8834338729206488, 0.8839278232746101, 0.8844245753432014, 0.8849241437085417, 0.8854265429978596, 0.8859317878838302, 0.8864398930849263, 0.8869508733657608, 0.8874647435374385, 0.8879815184579014, 0.888501213032287, 0.8890238422132825, 0.8895494210014794, 0.8900779644457342, 0.8906094876435295, 0.8911440057413373, 0.8916815339349866, 0.8922220874700264, 0.8927656816421008, 0.8933123317973186, 0.8938620533326282, 0.894414861696193, 0.8949707723877726, 0.8955298009591002, 0.8960919630142691, 0.8966572742101172, 0.8972257502566132, 0.8977974069172485, 0.8983722600094289, 0.8989503254048674, 0.8995316190299857, 0.9001161568663059, 0.9007039549508596, 0.9012950293765867, 0.9018893962927447, 0.9024870719053141, 0.9030880724774113, 0.9036924143297024, 0.9043001138408167, 0.9049111874477676, 0.9055256516463684, 0.9061435229916621, 0.90676481809834, 0.9073895536411737, 0.9080177463554444, 0.9086494130373746, 0.9092845705445635, 0.9099232357964262, 0.9105654257746327, 0.9112111575235524, 0.9118604481506956, 0.9125133148271642, 0.9131697747881051, 0.913829845333154, 0.9144935438269033, 0.915160887699349, 0.915831894446357, 0.9165065816301298, 0.9171849668796636, 0.9178670678912261, 0.9185529024288219, 0.9192424883246704, 0.9199358428383279, 0.9206329703312244, 0.9213338631484924, 0.9220385131768977, 0.9227469123001312, 0.9234590523983529, 0.924174925347734, 0.9248945230200011, 0.925617837281978, 0.9263448599951377, 0.927075583015144, 0.927809998191402, 0.9285480973666058, 0.9292898723762927, 0.9300353150483877, 0.9307844172027626, 0.9315371706507858, 0.9322935671948759, 0.9330535986280599, 0.933817256733527, 0.9345845332841881, 0.9353554200422336, 0.9361299087586925, 0.9369079911729935, 0.9376896590125274, 0.9384749039922069, 0.9392637178140328, 0.9400560921666583, 0.9408520187249539, 0.9416514891495738, 0.942454495086526, 0.9432610281667383, 0.9440710800056274, 0.9448846422026734, 0.9457017063409865, 0.9465222639868861, 0.9473463066894688, 0.9481738259801842, 0.9490048133724128, 0.9498392603610424, 0.950677158422044, 0.951518499012053, 0.952363273567945, 0.9532114735064223, 0.9540630902235915, 0.9549181150945466, 0.955776539472954, 0.9566383546906394, 0.957503552057168, 0.9583721228594357, 0.9592440583612577, 0.9601193498029542, 0.9609979884009405, 0.9618799653473229, 0.9627652718094829, 0.963653898929677, 0.9645458378246272, 0.9654410795851173, 0.9663396152755881, 0.9672414359337351, 0.9681465325701084, 0.9690548961677067, 0.9699665176815836, 0.9708813880384469, 0.9717994981362569, 0.9727208388438376, 0.9736454010004745, 0.9745731754155227, 0.9755041528680137, 0.9764383241062631, 0.9773756798474792, 0.9783162107773712, 0.979259907549763, 0.9802067607862051, 0.9811567610755819, 0.982109898973736, 0.9830661650030735, 0.9840255496521888, 0.9849880433754735, 0.9859536365927447, 0.9869223196888577, 0.9878940830133268, 0.9888689168799538, 0.9898468115664437, 0.9908277573140346, 0.9918117443271186, 0.9927987627728728, 0.9937888027808844, 0.9947818544427791, 0.9957779078118542, 0.9967769529027064, 0.9977789796908685, 0.9987839781124379, 0.9997919380637169, 1.0008028494008476, 1.001816701939438, 1.002833485454217, 1.0038531896786824, 1.0048758043047035, 1.0059013189821953, 1.006929723318752, 1.0079610068793161, 1.008995159185757, 1.0100321697166141, 1.01107202790665, 1.0121147231465775, 1.013160244782668, 1.0142085821163982, 1.015259724404151, 1.0163136608568186, 1.0173703806394783, 1.0184298728710672, 1.0194921266240244, 1.0205571309239332, 1.021624874749225, 1.022695347030824, 1.0237685366517995, 1.024844432447028, 1.0259230232029033, 1.0270042976569629, 1.0280882444975625, 1.0291748523635698, 1.0302641098440284, 1.0313560054778104, 1.0324505277533433, 1.0335476651082192, 1.0346474059289335, 1.0357497385505299, 1.0368546512563237, 1.037962132277511, 1.0390721697929313, 1.0401847519287308, 1.0412998667580098, 1.0424175023005684, 1.043537646522564, 1.0446602873362325, 1.0457854125995374, 1.0469130101159188, 1.0480430676339554, 1.0491755728470669, 1.050310513393241, 1.0514478768547044, 1.052587650757638, 1.0537298225719045, 1.0548743797107047, 1.0560213095303475, 1.0571705993299272, 1.0583222363510252, 1.0594762077774473, 1.060632500734957, 1.0617911022909323, 1.0629519994541528, 1.0641151791744698, 1.0652806283425664, 1.066448333789653, 1.0676182822872158, 1.068790460546747, 1.0699648552194565, 1.0711414528959995, 1.072320240106257, 1.0735012033190114, 1.0746843289417396, 1.0758696033202968, 1.0770570127387014, 1.0782465434188853, 1.0794381815203875, 1.0806319131401516, 1.0818277243122403, 1.083025601007639, 1.0842255291339298, 1.085427494535124, 1.086631482991378, 1.087837480218749, 1.0890454718689935, 1.090255443529286, 1.0914673807220023, 1.0926812689045184, 1.0938970934689336, 1.095114839741843, 1.0963344929841603, 1.097556038390855, 1.0987794610907307, 1.1000047461462108, 1.1012318785531423, 1.1024608432405378, 1.103691625070408, 1.1049242088375302, 1.1061585792692115, 1.1073947210251476, 1.1086326186971494, 1.1098722568089947, 1.1111136198162017, 1.1123566921058257, 1.1136014579962963, 1.1148479017371895, 1.1160960075090554, 1.1173457594232183, 1.1185971415216227, 1.1198501377765986, 1.121104732090726, 1.1223609082966366, 1.1236186501568424, 1.1248779413635486, 1.1261387655384996, 1.1274011062328184, 1.1286649469268097, 1.1299302710298096, 1.1311970618800493, 1.1324653027444522, 1.1337349768185094, 1.1350060672261193, 1.1362785570194194, 1.13755242917868, 1.1388276666121018, 1.140104252155708, 1.1413821685732046, 1.1426613985558305, 1.1439419247222242, 1.145223729618286, 1.146506795717059, 1.1477911054185856, 1.1490766410498239, 1.150363384864457, 1.1516513190428312, 1.1529404256918074, 1.1542306868446734, 1.1555220844610123, 1.1568146004265987, 1.1581082165532737, 1.1594029145789044, 1.160698676167199, 1.1619954829076866, 1.163293316315555, 1.164592157831613, 1.165891988822186, 1.16719279057901, 1.1684945443191619, 1.1697972311849973, 1.171100832244036, 1.1724053284889342, 1.1737107008373624, 1.1750169301319764, 1.1763239971403379, 1.1776318825548426, 1.1789405669926827, 1.1802500309957749, 1.1815602550306976, 1.1828712194886772, 1.1841829046855001, 1.18549529086148, 1.1868083581814397, 1.1881220867346427, 1.1894364565347817, 1.1907514475199206, 1.1920670395524975, 1.193383212419276, 1.1946999458313368, 1.1960172194240302, 1.1973350127570002, 1.1986533053141624, 1.1999720765036586, 1.2012913056578924, 1.2026109720335012, 1.2039310548113829, 1.2052515330966649, 1.2065723859187225, 1.2078935922312157, 1.2092151309120533, 1.2105369807634558, 1.21185912051196, 1.213181528808404, 1.2145041842280253, 1.2158270652704262, 1.2171501503596451, 1.2184734178441812, 1.2197968459970203, 1.2211204130157012, 1.222444097022366, 1.2237678760637742, 1.2250917281113738, 1.2264156310613956, 1.2277395627348584, 1.229063500877646, 1.2303874231606071, 1.2317113071795822, 1.2330351304555145, 1.2343588704345088, 1.2356825044878963, 1.2370060099123679, 1.238329363930013, 1.2396525436884331, 1.2409755262608453, 1.2422982886461704, 1.243620807769116, 1.2449430604803382, 1.2462650235564898, 1.2475866737003618, 1.2489079875410234, 1.2502289416338743, 1.2515495124608615, 1.2528696764305276, 1.2541894098781732, 1.255508689066006, 1.256827490183257, 1.2581457893463373, 1.2594635625989659, 1.26078078591235, 1.2620974351853038, 1.2634134862444315, 1.2647289148442786, 1.2660436966675108, 1.2673578073250382, 1.2686712223562417, 1.269983917229127, 1.2712958673404986, 1.272607048016143, 1.2739174345110347, 1.2752270020094987, 1.276535725625437, 1.277843580402482, 1.2791505413142774, 1.2804565832645851, 1.2817616810875654, 1.2830658095479865, 1.284368943341411, 1.2856710570944345, 1.28697212536491, 1.2882721226421767, 1.2895710233473023, 1.2908688018333034, 1.2921654323854073, 1.2934608892212762, 1.2947551464912581, 1.2960481782786661, 1.29733995859999, 1.2986304614051982, 1.2999196605779961, 1.3012075299360544, 1.3024940432313412, 1.3037791741503533, 1.3050628963144109, 1.306345183279952, 1.3076260085387965, 1.3089053455184703, 1.3101831675824664, 1.3114594480305708, 1.3127341600991618, 1.3140072769615054, 1.3152787717280774, 1.3165486174468863, 1.3178167871037727, 1.319083253622754, 1.3203479898663357, 1.3216109686358517, 1.322872162671794, 1.3241315446541755, 1.3253890872028362, 1.3266447628778268, 1.3278985441797275, 1.3291504035500328, 1.3304003133715008, 1.331648245968498, 1.3328941736074102, 1.3341380684969661, 1.3353799027886517, 1.3366196485770692, 1.3378572779003286, 1.3390927627404372, 1.3403260750236754, 1.3415571866210227, 1.3427860693485283, 1.3440126949677407, 1.3452370351860956, 1.346459061657324, 1.3476787459819126, 1.3488960597074673, 1.3501109743291715, 1.3513234612902105, 1.3525334919821796, 1.3537410377455734, 1.3549460698701679, 1.3561485595955038, 1.357348478111316, 1.358545796558, 1.359740486027058, 1.3609325175615743, 1.3621218621566582, 1.3633084907599284, 1.3644923742719899, 1.36567348354689, 1.366851789392622, 1.3680272625716121, 1.369199873805903, 1.3703696005892083, 1.371536440844626, 1.3727003963509639, 1.3738614689334838, 1.3750196604636777, 1.3761749728592376, 1.3773274080838396, 1.3784769681470979, 1.3796236551043608, 1.3807674710566307, 1.3819084181504115, 1.3830464985775972, 1.3841817145753184, 1.3853140684258423, 1.3864435624563953, 1.3875701990390974, 1.3886939805907674, 1.3898149095728345, 1.3909329884911885, 1.3920482198960478, 1.3931606063818374, 1.3942701505870403, 1.3953768551940935, 1.3964807229292253, 1.397581756562326, 1.3986799589068444, 1.399775332819619, 1.4008678812007669, 1.4019576069935393, 1.4030445131841904, 1.4041286028018478, 1.405209878918374, 1.4062883446482313, 1.4073640031483594, 1.4084368576180173, 1.4095069112986705, 1.41057416747385, 1.4116386294690155, 1.412700300651417, 1.4137591844299646, 1.41481528425511, 1.4158686036186516, 1.4169191460536894, 1.4179669151344145, 1.4190119144759934, 1.4200541477344644, 1.4210936186065644, 1.4221303308295936, 1.4231642881813098, 1.4241954944797697, 1.425223953583183, 1.4262496693898112, 1.4272726458377905, 1.4282928869050402, 1.4293103966090865, 1.430325179006939, 1.4313372381949627, 1.4323465783087348, 1.4333532035229162, 1.4343571180511065, 1.4353583261457032, 1.4363568320977742, 1.4373526402369312, 1.4383457549311665, 1.4393361805867493, 1.440323921648046, 1.4413089825974286, 1.442291367955119, 1.4432710822790575, 1.4442481301647385, 1.4452225162451326, 1.4461942451904788, 1.4471633217082243, 1.448129750542812, 1.4490935364756194, 1.4500546843247546, 1.451013198944964, 1.4519690852274867, 1.4529223480999143, 1.4538729925260458, 1.4548210235057724, 1.4557664460749422, 1.4567092653051954, 1.457649486303857, 1.458587114213795, 1.4595221542132826, 1.4604546115158645, 1.4613844913702123, 1.4623117990600163, 1.4632365399038165, 1.464158719254888, 1.4650783425011131, 1.4659954150648276, 1.466909942402692, 1.467821930005572, 1.4687313833983873, 1.4696383081399906, 1.47054270982302, 1.4714445940737846, 1.4723439665521014, 1.4732408329511917, 1.4741351989975413, 1.4750270704507586, 1.4759164531034343, 1.4768033527810496, 1.4776877753417876, 1.4785697266764428, 1.4794492127082641, 1.4803262393928522, 1.4812008127179914, 1.4820729387035494, 1.4829426234013194, 1.4838098728949254, 1.4846746932996437, 1.4855370907623153, 1.4863970714611852, 1.487254641605798, 1.48810980743684, 1.4889625752260338, 1.4898129512759979, 1.4906609419201173, 1.4915065535224197, 1.492349792477424, 1.4931906652100642, 1.494029178175498, 1.4948653378590246, 1.4956991507759172, 1.4965306234713573, 1.4973597625202282, 1.4981865745270577, 1.4990110661258458, 1.499833243979964, 1.5006531147820024, 1.501470685253671, 1.5022859621456774, 1.5030989522375637, 1.503909662337619, 1.5047180992827311, 1.5055242699382687, 1.5063281811979823, 1.5071298399838364, 1.5079292532458977, 1.5087264279622459, 1.5095213711388153, 1.5103140898092666, 1.5111045910349001, 1.511892881904496, 1.512678969534229, 1.513462861067509, 1.514244563674886, 1.515024084553911, 1.5158014309290384, 1.5165766100514806, 1.5173496291991035, 1.5181204956763124, 1.5188892168138994, 1.5196557999689715, 1.5204202525247983, 1.5211825818907063, 1.521942795501947, 1.5227009008196115, 1.523456905330461, 1.524210816546882, 1.5249626420066849, 1.52571238927306, 1.5264600659344232, 1.5272056796043105, 1.5279492379212618, 1.5286907485487014, 1.5294302191748457, 1.5301676575125511, 1.5309030712992333, 1.5316364682967276], "lb": [0.767972160461665, 0.7683766713195576, 0.7687789277195439, 0.769178944949848, 0.7695767384164646, 0.7699723236429304, 0.7703657162700934, 0.7707569320558276, 0.7711459868747297, 0.7715328967177887, 0.7719176776920079, 0.7723003460200125, 0.772680918039607, 0.7730594102033131, 0.7734358390778594, 0.7738102213436445, 0.7741825737941634, 0.7745529133353903, 0.7749212569851315, 0.7752876218723385, 0.7756520252363786, 0.776014484426271, 0.7763750168998856, 0.7767336402230905, 0.777090372068877, 0.7774452302164248, 0.7777982325501445, 0.7781493970586661, 0.7784987418337888, 0.7788462850693941, 0.7791920450603124, 0.7795360402011505, 0.7798782889850752, 0.7802188100025536, 0.7805576219400574, 0.7808947435787217, 0.7812301937929589, 0.7815639915490356, 0.7818961559036106, 0.7822267060022231, 0.7825556610777491, 0.7828830404488137, 0.7832088635181614, 0.7835331497709929, 0.7838559187732579, 0.7841771901699102, 0.7844969836831266, 0.784815319110493, 0.7851322163231416, 0.7854476952638683, 0.7857617759452055, 0.786074478447461, 0.7863858229167283, 0.7866958295628671, 0.7870045186574411, 0.7873119105316436, 0.7876180255741758, 0.7879228842291123, 0.7882265069937314, 0.7885289144163227, 0.7888301270939753, 0.7891301656703306, 0.7894290508333329, 0.7897268033129373, 0.7900234438788203, 0.7903189933380581, 0.790613472532794, 0.7909069023378981, 0.7911993036585954, 0.7914906974281073, 0.7917811046052625, 0.7920705461721109, 0.7923590431315216, 0.7926466165047887, 0.7929332873292193, 0.7932190766557256, 0.7935040055464181, 0.7937880950721952, 0.7940713663103368, 0.7943538403421042, 0.7946355382503377, 0.7949164811170774, 0.7951966900211671, 0.7954761860358948, 0.7957549902266237, 0.7960331236484532, 0.7963106073438779, 0.7965874623404741, 0.7968637096486008, 0.7971393702591155, 0.7974144651411152, 0.7976890152396932, 0.7979630414737238, 0.7982365647336659, 0.7985096058793993, 0.7987821857380756, 0.7990543251020052, 0.7993260447265779, 0.799597365328191, 0.7998683075822378, 0.8001388921211043, 0.8004091395322139, 0.8006790703560903, 0.8009487050844739, 0.801218064158456, 0.8014871679666613, 0.8017560368434611, 0.8020246910672215, 0.8022931508586042, 0.8025614363788864, 0.802829567728333, 0.8030975649446093, 0.803365448001225, 0.8036332368060313, 0.8039009511997437, 0.8041686109545282, 0.8044362357726037, 0.8047038452849139, 0.8049714590498145, 0.805239096551826, 0.8055067772004184, 0.8057745203288379, 0.8060423451929782, 0.8063102709703035, 0.8065783167588, 0.8068465015759766, 0.8071148443579161, 0.8073833639583554, 0.8076520791478239, 0.807921008612804, 0.8081901709549576, 0.808459584690377, 0.8087292682488837, 0.8089992399733671, 0.8092695181191726, 0.8095401208535115, 0.809811066254933, 0.810082372312823, 0.810354056926944, 0.8106261379070154, 0.8108986329723341, 0.8111715597514328, 0.8114449357817707, 0.8117187785094678, 0.8119931052890714, 0.812267933383358, 0.8125432799631798, 0.8128191621073279, 0.8130955968024487, 0.8133726009429807, 0.8136501913311288, 0.8139283846768719, 0.8142071975980018, 0.814486646620187, 0.8147667481770792, 0.8150475186104339, 0.8153289741702735, 0.8156111310150722, 0.8158940052119656, 0.8161776127369976, 0.81646196947538, 0.8167470912217892, 0.817032993680682, 0.8173196924666363, 0.8176072031047164, 0.8178955410308608, 0.8181847215922943, 0.8184747600479548, 0.8187656715689526, 0.8190574712390348, 0.8193501740550878, 0.8196437949276417, 0.8199383486814046, 0.8202338500558077, 0.8205303137055725, 0.8208277542012924, 0.8211261860300296, 0.8214256235959312, 0.8217260812208529, 0.8220275731450059, 0.8223301135276101, 0.822633716447567, 0.8229383959041381, 0.8232441658176418, 0.823551040030161, 0.8238590323062561, 0.8241681563336958, 0.8244784257241957, 0.8247898540141642, 0.8251024546654625, 0.8254162410661692, 0.8257312265313522, 0.8260474243038596, 0.8263648475550982, 0.8266835093858435, 0.8270034228270314, 0.8273246008405809, 0.827647056320203, 0.8279708020922268, 0.8282958509164274, 0.8286222154868578, 0.8289499084326886, 0.8292789423190536, 0.8296093296478896, 0.8299410828587952, 0.8302742143298814, 0.8306087363786299, 0.8309446612627575, 0.8312820011810809, 0.8316207682743784, 0.8319609746262691, 0.8323026322640805, 0.8326457531597243, 0.832990349230575, 0.8333364323403478, 0.8336840142999817, 0.8340331068685222, 0.8343837217540051, 0.8347358706143442, 0.8350895650582181, 0.8354448166459615, 0.8358016368904546, 0.8361600372580138, 0.836520029169288, 0.8368816240001528, 0.8372448330826038, 0.8376096677056556, 0.8379761391162419, 0.8383442585201127, 0.8387140370827361, 0.8390854859302015, 0.8394586161501219, 0.8398334387925429, 0.840209964870845, 0.8405882053626554, 0.8409681712107584, 0.8413498733240058, 0.8417333225782354, 0.8421185298171819, 0.8425055058534033, 0.8428942614691961, 0.8432848074175224, 0.8436771544229364, 0.8440713131825178, 0.8444672943668, 0.8448651086207141, 0.8452647665645248, 0.8456662787947755, 0.8460696558852424, 0.8464749083878879, 0.8468820468338144, 0.8472910817342365, 0.8477020235814448, 0.8481148828497874, 0.8485296699966484, 0.8489463954634404, 0.8493650696765979, 0.8497857030485835, 0.8502083059788985, 0.8506328888551037, 0.8510594620538495, 0.8514880359419097, 0.8519186208772377, 0.8523512272100167, 0.8527858652837358, 0.8532225454362656, 0.8536612780009537, 0.8541020733077296, 0.8545449416842231, 0.8549898934568929, 0.8554369389521802, 0.8558860884976609, 0.8563373524232305, 0.8567907410622932, 0.8572462647529717, 0.8577039338393375, 0.8581637586726564, 0.8586257496126553, 0.8590899170288044, 0.8595562713016284, 0.8600248228240311, 0.8604955820026498, 0.8609685592592237, 0.8614437650319979, 0.8619212097771421, 0.8624009039702021, 0.8628828581075743, 0.8633670827080089, 0.8638535883141447, 0.8643423854940689, 0.8648334848429092, 0.865326896984461, 0.8658226325728405, 0.8663207022941766, 0.8668211168683372, 0.8673238870506903, 0.8678290236338968, 0.8683365374497514, 0.8688464393710523, 0.8693587403135159, 0.8698734512377334, 0.8703905831511622, 0.8709101471101699, 0.8714321542221125, 0.8719566156474682, 0.8724835426020026, 0.873012946358998, 0.8735448382515137, 0.8740792296747073, 0.874616132088201, 0.8751555570184938, 0.8756975160614371, 0.8762420208847458, 0.8767890832305755, 0.8773387149181512, 0.87789092784644, 0.87844573399689, 0.8790031454362188, 0.8795631743192579, 0.8801258328918549, 0.880691133493824, 0.8812590885619657, 0.881829710633127, 0.8824030123473334, 0.8829790064509595, 0.8835577057999734, 0.8841391233632179, 0.8847232722257572, 0.8853101655922765, 0.8858998167905234, 0.8864922392748182, 0.8870874466295946, 0.8876854525730006, 0.8882862709605459, 0.8888899157887836, 0.8894964011990505, 0.8901057414812266, 0.8907179510775517, 0.8913330445864641, 0.8919510367664681, 0.8925719425400417, 0.8931957769975557, 0.8938225554012149, 0.8944522931890181, 0.8950850059787263, 0.8957207095718338, 0.8963594199575441, 0.8970011533167335, 0.8976459260259091, 0.8982937546611461, 0.8989446560019985, 0.8995986470353784, 0.9002557449593976, 0.9009159671871597, 0.901579331350495, 0.9022458553036341, 0.9029155571268048, 0.9035884551297482, 0.9042645678551412, 0.9049439140819142, 0.9056265128284593, 0.9063123833557063, 0.9070015451700708, 0.9076940180262489, 0.9083898219298528, 0.9090889771398691, 0.9097915041709411, 0.9104974237954382, 0.9112067570453182, 0.9119195252137604, 0.91263574985655, 0.91335545279321, 0.9140786561078467, 0.9148053821497087, 0.9155356535334354, 0.9162694925376802, 0.9170069095139843, 0.9177479035718339, 0.9184924733564092, 0.9192406174728771, 0.9199923344844434, 0.920747622910427, 0.9215064812243521, 0.9222689078520789, 0.9230349011699535, 0.9238044595029854, 0.9245775811230625, 0.9253542642471887, 0.9261345070357616, 0.9269183075908722, 0.9277056639546528, 0.928496574107645, 0.9292910359672134, 0.9300890473859923, 0.9308906061503653, 0.9316957099789864, 0.9325043565213407, 0.9333165433563354, 0.9341322679909362, 0.9349515278588402, 0.9357743203191868, 0.9366006426553118, 0.9374304920735294, 0.9382638657019724, 0.9391007605894504, 0.9399411737043638, 0.940785101933648, 0.9416325420817575, 0.9424834908696944, 0.9433379449340642, 0.9441959008261803, 0.9450573550112005, 0.9459223038673021, 0.9467907436848927, 0.9476626706658589, 0.9485380809228491, 0.9494169704785951, 0.9502993352652597, 0.9511851711238294, 0.9520744738035323, 0.9529672389612929, 0.9538634621612141, 0.954763138874097, 0.9556662644769877, 0.9565728342527513, 0.9574828433896806, 0.9583962869811272, 0.9593131600251665, 0.960233457424283, 0.9611571739850859, 0.9620843044180487, 0.9630148433372714, 0.9639487852602682, 0.9648861246077783, 0.9658268557035969, 0.9667709727744282, 0.9677184699497589, 0.9686693412617517, 0.9696235806451543, 0.9705811819372346, 0.9715421388777216, 0.9725064451087716, 0.9734740941749491, 0.9744450795232209, 0.9754193945029593, 0.9763970323659725, 0.9773779862665355, 0.9783622492614382, 0.9793498143100432, 0.9803406742743604, 0.9813348219191234, 0.9823322499118797, 0.9833329508230942, 0.9843369171262512, 0.9853441411979752, 0.986354615318151, 0.987368331670057, 0.9883852823404978, 0.9894054593199489, 0.9904288545027062, 0.9914554596870342, 0.9924852665753268, 0.9935182667742662, 0.9945544517949912, 0.9955938130532607, 0.9966363418696275, 0.9976820294696105, 0.9987308669838709, 0.9997828454483889, 1.000767744102539, 1.0017372206397122, 1.00270944919222, 1.0036844185992038, 1.0046621177106045, 1.0056425353862357, 1.0066256604948913, 1.0076114819134012, 1.0085999885257524, 1.009591169222181, 1.0105850128982583, 1.0115815084540036, 1.0125806447929981, 1.0135824108214664, 1.0145867954474332, 1.015593787579836, 1.016603376127612, 1.0176155499988828, 1.0186302981000446, 1.0196476093349365, 1.020667472603969, 1.0216898768033023, 1.0227148108239588, 1.023742263551022, 1.0247722238627777, 1.0258046806299053, 1.0268396227146395, 1.0278770389699725, 1.0289169182388263, 1.0299592493532383, 1.0310040211336098, 1.0320512223878453, 1.0331008419106054, 1.034152868482528, 1.035207290869421, 1.0362640978215105, 1.0373232780726915, 1.038384820339724, 1.0394487133215187, 1.0405149456983662, 1.041583506131213, 1.0426543832609025, 1.0437275657074523, 1.0448030420693237, 1.0458808009227125, 1.046960830820827, 1.048043120293171, 1.049127657844854, 1.0502144319558644, 1.0513034310803993, 1.0523946436461684, 1.053488058053726, 1.0545836626757568, 1.055681445856419, 1.0567813959106784, 1.057883501123662, 1.0589877497499482, 1.0600941300129585, 1.0612026301042858, 1.062313238183061, 1.0634259423752923, 1.0645407307732515, 1.0656575914348236, 1.0667765123828952, 1.0678974816046976, 1.0690204870512323, 1.0701455166366343, 1.071272558237527, 1.0724015996924876, 1.0735326288013742, 1.0746656333247504, 1.0758006009833045, 1.0769375194572366, 1.078076376385656, 1.0792171593660416, 1.080359855953594, 1.0815044536607266, 1.0826509399564193, 1.0837993022656927, 1.0849495279690173, 1.0861016044017457, 1.0872555188535598, 1.088411258567883, 1.0895688107413517, 1.090728162523229, 1.0918893010148563, 1.0930522132691247, 1.0942168862898853, 1.0953833070314203, 1.0965514623979165, 1.0977213392428689, 1.0988929243685917, 1.1000662045256402, 1.1012411664122796, 1.1024177966739794, 1.1035960819028217, 1.1047760086370073, 1.1059575633602998, 1.107140732501517, 1.1083255024339664, 1.1095118594749565, 1.1106997898852267, 1.1118892798684405, 1.1130803155706614, 1.114272883079806, 1.1154669684251453, 1.1166625575767417, 1.1178596364449735, 1.119058190879961, 1.1202582066710742, 1.1214596695463916, 1.122662565172162, 1.1238668791523259, 1.1250725970279554, 1.126279704276714, 1.1274881863123691, 1.128698028484261, 1.1299092160767208, 1.1311217343086395, 1.1323355683328327, 1.1335507032356111, 1.134767124036175, 1.1359848156861236, 1.1372037630689127, 1.138423950999304, 1.1396453642228686, 1.1408679874154126, 1.1420918051824618, 1.1433168020587179, 1.1445429625075088, 1.1457702709202449, 1.1469987116158915, 1.1482282688404148, 1.1494589267662234, 1.1506906694916048, 1.1519234810402137, 1.1531573453604749, 1.154392246325036, 1.1556281677302291, 1.1568650932954596, 1.1581030066626776, 1.159341891395807, 1.160581730980128, 1.1618225088217442, 1.1630642082470097, 1.1643068125018914, 1.1655503047514362, 1.1667946680791486, 1.1680398854863991, 1.1692859398918496, 1.1705328141308071, 1.1717804909546523, 1.173028953030214, 1.1742781829391604, 1.1755281631773604, 1.176778876154285, 1.1780303041923423, 1.1792824295262905, 1.1805352343025477, 1.1817887005785797, 1.183042810322221, 1.184297545411073, 1.1855528876317718, 1.1868088186793724, 1.188065320156654, 1.1893223735734422, 1.1905799603459422, 1.1918380617960287, 1.1930966591505452, 1.1943557335406139, 1.1956152660009343, 1.196875237469034, 1.198135628784579, 1.1993964206886254, 1.2006575938228787, 1.2019191287289723, 1.203181005847694, 1.2044432055182221, 1.2057057079773816, 1.2069684933588531, 1.2082315416924043, 1.209494832903093, 1.2107583468104481, 1.2120220631277077, 1.2132859614609746, 1.2145500213083893, 1.2158142220593282, 1.217078542993543, 1.2183429632803002, 1.2196074619775659, 1.2208720180311035, 1.2221366102736138, 1.223401217423837, 1.2246658180856758, 1.2259303907473162, 1.227194913780241, 1.228459365438407, 1.2297237238572232, 1.2309879670526842, 1.2322520729203714, 1.2335160192345158, 1.2347797836470151, 1.2360433436864966, 1.2373066767572685, 1.2385697601383496, 1.2398325709824793, 1.2410950863150658, 1.2423572830331708, 1.2436191379044819, 1.2448806275662412, 1.2461417285242262, 1.2474024171516198, 1.2486626696879835, 1.2499224622381528, 1.2511817707711275, 1.2524405711189688, 1.2536988389757049, 1.254956549896144, 1.256213679294817, 1.2574702024447302, 1.2587260944763177, 1.2599813303761678, 1.2612358849859435, 1.26248973300111, 1.263742848969812, 1.264995207291611, 1.2662467822163195, 1.2674975478427575, 1.2687474781175272, 1.2699965468337697, 1.2712447276299392, 1.2724919939885186, 1.2737383192347953, 1.2749836765355915, 1.2762280388979474, 1.277471379167896, 1.27871367002917, 1.2799548840018669, 1.281194993441207, 1.282433970536224, 1.2836717873084296, 1.284908415610554, 1.2861438271251853, 1.287377993363511, 1.2886108856639729, 1.2898424751909463, 1.291072732933451, 1.292301629703817, 1.293529136136386, 1.2947552226861885, 1.2959798596276413, 1.2972030170532327, 1.2984246648722362, 1.2996447728093954, 1.3008633104036686, 1.3020802470068973, 1.3032955517825717, 1.3045091937045425, 1.3057211415557775, 1.3069313639271345, 1.3081398292160682, 1.3093465056255036, 1.3105513611625454, 1.3117543636373608, 1.3129554806619694, 1.314154679649122, 1.3153519278111412, 1.3165471921588452, 1.3177404395004453, 1.3189316364405075, 1.3201207493789076, 1.3213077445098205, 1.3224925878207652, 1.3236752450916571, 1.3248556818939063, 1.3260338635895363, 1.32720975533035, 1.3283833220571435, 1.3295545284989376, 1.330723339172278, 1.3318897183805762, 1.3330536302134657, 1.3342150385462352, 1.3353739070393478, 1.3365301991379184, 1.3376838780713425, 1.3388349068529248, 1.3399832482796041, 1.3411288649316995, 1.3422717191727493, 1.3434117731494302, 1.34454898879151, 1.3456833278118767, 1.346814751706692, 1.3479432217555247, 1.3490686990216485, 1.3501911443524177, 1.3513105183796343, 1.3524267815243556, 1.3535399001616601, 1.3546498590349363, 1.3557566463386006, 1.356860250283406, 1.3579606591002444, 1.3590578610441166, 1.3601518443980745, 1.3612425974772284, 1.3623301086328574, 1.363414366256462, 1.3644953587839628, 1.365573074699871, 1.3666475025415081, 1.367718630903264, 1.3687864484408985, 1.3698509438758402, 1.3709121059995162, 1.3719699236777008, 1.3730243858549074, 1.3740754815587188, 1.37512319990421, 1.3761675300983014, 1.3772084614441613, 1.378245983345567, 1.3792800853112697, 1.380310756959347, 1.38133798802155, 1.3823617683475735, 1.383382087909368, 1.3843989368053522, 1.3854123052646592, 1.3864221836512824, 1.3874285624682015, 1.3884314323614477, 1.3894307841241258, 1.3904266087003911, 1.391418897189311, 1.392407640848711, 1.3933928310989263, 1.3943744595265088, 1.3953525178877897, 1.396326998112427, 1.3972978923068227, 1.3982651927574798, 1.399228891934232, 1.4001889824934362, 1.401145457280972, 1.4020983093352317, 1.4030475318899402, 1.403993118376899, 1.4049350624286125, 1.4058733578808036, 1.406807998774797, 1.4077389793597899, 1.4086662940950436, 1.4095899376518788, 1.41050990491564, 1.4114261909874335, 1.4123387911858405, 1.4132477010484417, 1.4141529163332311, 1.4150544330199235, 1.4159522473111137, 1.4168463556332955, 1.4177367546378044, 1.4186234412016003, 1.4195064124279142, 1.4203856656467988, 1.4212611984155497, 1.4221330085189743, 1.423001093969603, 1.4238654530077064, 1.4247260841012335, 1.4255829859456546, 1.426436157463647, 1.4272855978046861, 1.428131306344545, 1.4289732826846366, 1.4298115266513023, 1.4306460382949953, 1.4314768178892947, 1.4323038659299463, 1.433127183133652, 1.4339467704369264, 1.4347626289947293, 1.435574760179105, 1.4363831655777168, 1.437187846992237, 1.4379888064367798, 1.4387860461361281, 1.4395795685240254, 1.4403693762412528, 1.4411554721338058, 1.4419378592508396, 1.4427165408427134, 1.44349152035887, 1.4442628014457088, 1.445030387944429, 1.445794283888757, 1.4465544935027408, 1.4473110211984024, 1.4480638715734104, 1.4488130494087137, 1.4495585596661351, 1.450300407485946, 1.4510385981844023, 1.4517731372513056, 1.4525040303474621, 1.4532312833022383, 1.4539549021109848, 1.4546748929325362, 1.4553912620866865, 1.4561040160516197, 1.4568131614613766, 1.457518705103305, 1.4582206539155342, 1.4589190149844058, 1.4596137955419493, 1.4603050029633635, 1.460992644764465, 1.461676728599219, 1.4623572622572365, 1.4630342536612377, 1.463707710864657, 1.4643776420491614, 1.465044055522214, 1.4657069597146557, 1.4663663631783348, 1.4670222745837447, 1.467674702717642, 1.4683236564807496, 1.468969144885455, 1.469611177053535, 1.4702497622139274, 1.470884909700486, 1.47151662894983, 1.472144929499149, 1.4727698209840734, 1.473391313136614, 1.4740094157830403, 1.4746241388418744, 1.4752354923218642, 1.4758434863200065, 1.4764481310196313, 1.4770494366884237, 1.4776474136766016, 1.4782420724150471, 1.4788334234134675, 1.4794214772586272, 1.4800062446125863, 1.4805877362109798, 1.4811659628613392, 1.4817409354414022, 1.4823126648975113, 1.482881162243008, 1.483446438556678, 1.4840085049811969, 1.4845673727216595, 1.485123053044079, 1.4856755572739528, 1.4862248967948624, 1.4867710830470813, 1.4873141275262294, 1.487854041781949, 1.488390837416609, 1.4889245260840345, 1.489455119488285, 1.4899826293824303, 1.4905070675673855, 1.4910284458907228, 1.4915467762455834, 1.4920620705695467, 1.4925743408435708], "hb": [0.8398255702971829, 0.8397968370907061, 0.839769322289201, 0.8397430255878571, 0.8397179466184009, 0.8396940849489876, 0.8396714400841245, 0.8396500114646244, 0.839629798467596, 0.8396108004064649, 0.8395930165310238, 0.8395764460275227, 0.8395610880187955, 0.8395469415644158, 0.839534005660897, 0.8395222792419221, 0.8395117611786204, 0.8395024502798732, 0.8394943452926662, 0.8394874449024781, 0.839481747733709, 0.8394772523501547, 0.839473957255512, 0.8394718608939383, 0.8394709616506437, 0.8394712578525323, 0.8394727477688777, 0.8394754296120518, 0.8394793015382915, 0.8394843616485066, 0.8394906079891372, 0.8394980385530524, 0.8395066512804931, 0.8395164440600531, 0.8395274147297189, 0.8395395610779327, 0.8395528808447219, 0.8395673717228523, 0.8395830313590358, 0.8395998573551802, 0.8396178472696755, 0.8396369986187335, 0.8396573088777605, 0.8396787754827689, 0.8397013958318454, 0.8397251672866423, 0.8397500871739177, 0.8397761527871148, 0.8398033613879758, 0.8398317102081997, 0.8398611964511242, 0.8398918172934667, 0.8399235698870726, 0.8399564513607222, 0.8399904588219552, 0.8400255893589307, 0.8400618400423271, 0.8400992079272589, 0.8401376900552315, 0.840177283456119, 0.8402179851501747, 0.8402597921500552, 0.8403027014628804, 0.8403467100923115, 0.8403918150406448, 0.8404380133109376, 0.8404853019091397, 0.840533677846245, 0.8405831381404711, 0.8406336798194322, 0.8406852999223409, 0.8407379955022106, 0.8407917636280811, 0.8408466013872299, 0.8409025058874153, 0.8409594742591052, 0.8410175036577187, 0.8410765912658692, 0.8411367342956011, 0.8411979299906339, 0.8412601756286019, 0.8413234685232779, 0.8413878060268133, 0.8414531855319486, 0.8415196044742304, 0.8415870603342089, 0.8416555506396292, 0.8417250729676107, 0.8417956249468043, 0.8418672042595401, 0.8419398086439583, 0.8420134358961164, 0.8420880838720843, 0.8421637504900081, 0.842240433732164, 0.8423181316469734, 0.8423968423510116, 0.8424765640309734, 0.842557294945625, 0.8426390334277152, 0.8427217778858767, 0.8428055268064709, 0.8428902787554314, 0.8429760323800507, 0.843062786410748, 0.8431505396628056, 0.8432392910380574, 0.843329039526557, 0.8434197842082046, 0.8435115242543365, 0.843604258929281, 0.8436979875918734, 0.8437927096969384, 0.8438884247967312, 0.843985132542338, 0.8440828326850427, 0.8441815250776561, 0.8442812096757905, 0.8443818865391164, 0.8444835558325674, 0.844586217827501, 0.8446898729028307, 0.8447945215461113, 0.8449001643545822, 0.845006802036178, 0.8451144354104898, 0.8452230654096978, 0.8453326930794511, 0.8454433195797175, 0.845554946185594, 0.8456675742880666, 0.8457812053947482, 0.8458958411305627, 0.8460114832384009, 0.8461281335797335, 0.8462457941351846, 0.8463644670050761, 0.8464841544099229, 0.8466048586909068, 0.8467265823103011, 0.8468493278518656, 0.8469730980212072, 0.8470978956461035, 0.8472237236767987, 0.8473505851862523, 0.847478483370375, 0.8476074215482154, 0.8477374031621214, 0.8478684317778713, 0.8480005110847781, 0.848133644895753, 0.8482678371473542, 0.8484030918997927, 0.8485394133369235, 0.8486768057662005, 0.8488152736186103, 0.848954821448577, 0.8490954539338446, 0.8492371758753313, 0.8493799921969643, 0.849523907945489, 0.849668928290258, 0.8498150585229945, 0.8499623040575374, 0.8501106704295682, 0.8502601632963116, 0.850410788436226, 0.8505625517486671, 0.8507154592535383, 0.8508695170909255, 0.8510247315207085, 0.8511811089221679, 0.851338655793564, 0.8514973787517114, 0.8516572845315331, 0.8518183799856067, 0.8519806720836923, 0.8521441679122544, 0.8523088746739631, 0.8524747996871979, 0.8526419503855254, 0.8528103343171816, 0.8529799591445318, 0.8531508326435353, 0.8533229627031874, 0.853496357324963, 0.853671024622256, 0.8538469728197978, 0.8540242102530836, 0.8542027453677854, 0.8543825867191623, 0.8545637429714652, 0.8547462228973322, 0.8549300353771904, 0.8551151893986443, 0.8553016940558631, 0.8554895585489688, 0.8556787921834176, 0.8558694043693764, 0.8560614046211082, 0.8562548025563406, 0.8564496078956474, 0.8566458304618186, 0.8568434801792351, 0.8570425670732412, 0.8572431012695183, 0.857445092993452, 0.8576485525695129, 0.8578534904206206, 0.8580599170675257, 0.8582678431281792, 0.8584772793171083, 0.858688236444795, 0.8589007254170534, 0.8591147572344096, 0.8593303429914836, 0.8595474938763686, 0.8597662211700219, 0.8599865362456479, 0.8602084505680874, 0.8604319756932133, 0.8606571232673154, 0.8608839050265064, 0.8611123327961127, 0.8613424184900784, 0.8615741741103664, 0.8618076117463663, 0.8620427435743011, 0.8622795818566331, 0.8625181389414861, 0.8627584272620493, 0.8630004593360026, 0.8632442477649326, 0.8634898052337537, 0.8637371445101325, 0.8639862784439143, 0.8642372199665476, 0.8644899820905149, 0.864744577908764, 0.8650010205941382, 0.8652593233988118, 0.8655194996537214, 0.8657815627680034, 0.8660455262284307, 0.866311403598846, 0.8665792085196005, 0.8668489547069906, 0.8671206559526972, 0.8673943261232148, 0.867669979159291, 0.8679476290753639, 0.8682272899589883, 0.8685089759702697, 0.8687927013412955, 0.8690784803755571, 0.8693663274473798, 0.869656257001336, 0.8699482835516685, 0.8702424216817038, 0.8705386860432548, 0.8708370913560325, 0.8711376524070389, 0.8714403840499642, 0.8717453012045712, 0.8720524188560765, 0.8723617520545217, 0.8726733159141403, 0.8729871256127113, 0.873303196390912, 0.8736215435516509, 0.8739421824593957, 0.874265128539495, 0.8745903972774774, 0.8749180042183503, 0.8752479649658762, 0.8755802951818455, 0.8759150105853221, 0.8762521269518844, 0.8765916601128495, 0.8769336259544765, 0.8772780404171544, 0.8776249194945731, 0.8779742792328744, 0.878326135729782, 0.8786805051337153, 0.879037403642873, 0.8793968475043072, 0.8797588530129612, 0.880123436510688, 0.8804906143852477, 0.8808604030692744, 0.8812328190392126, 0.8816078788142357, 0.8819855989551241, 0.8823659960631215, 0.8827490867787539, 0.8831348877806228, 0.8835234157841608, 0.8839146875403514, 0.8843087198344227, 0.8847055294844914, 0.8851051333401827, 0.8855075482812039, 0.8859127912158804, 0.8863208790796536, 0.8867318288335367, 0.8871456574625275, 0.8875623819739796, 0.8879820193959267, 0.8884045867753682, 0.8888301011765024, 0.8892585796789197, 0.8896900393757398, 0.8901244973717142, 0.8905619707812662, 0.8910024767264927, 0.8914460323351092, 0.8918926547383507, 0.8923423610688174, 0.8927951684582723, 0.8932510940353874, 0.8937101549234377, 0.8941723682379491, 0.8946377510842857, 0.8951063205552017, 0.895578093728325, 0.8960530876636081, 0.8965313194007188, 0.8970128059563894, 0.8974975643217104, 0.8979856114593939, 0.8984769643009748, 0.8989716397439802, 0.8994696546490565, 0.8999710258370534, 0.9004757700860729, 0.9009839041284903, 0.9014954446479309, 0.9020104082762276, 0.9025288115903547, 0.90305067110933, 0.9035760032911084, 0.9041048245294584, 0.9046371511508257, 0.9051729994111978, 0.9057123854929688, 0.9062553255018018, 0.9068018354635139, 0.9073519313209696, 0.9079056289310052, 0.9084629440613827, 0.9090238923877728, 0.9095884894908005, 0.9101567508531263, 0.9107286918566025, 0.9113043277794948, 0.9118836737937797, 0.9124667449625392, 0.9130535562374489, 0.9136441224563728, 0.9142384583410889, 0.9148365784951329, 0.9154384974017918, 0.9160442294222501, 0.9166537887939016, 0.9172671896288469, 0.9178844459125709, 0.9185055715028426, 0.9191305801288215, 0.9197594853904113, 0.9203923007578545, 0.9210290395715991, 0.9216697150424503, 0.9223143402520121, 0.9229629281534595, 0.9236154908909471, 0.9242720267347964, 0.9249325211618514, 0.925596959199167, 0.9262653259104691, 0.9269376063971595, 0.9276137857992846, 0.9282938492964954, 0.9289777821089754, 0.9296655694983479, 0.9303571967685508, 0.931052649266691, 0.931751912383864, 0.9324549715559514, 0.9331618122643783, 0.9338724200368455, 0.9345867804480313, 0.9353048791202501, 0.936026701724092, 0.9367522339790116, 0.9374814616538991, 0.9382143705675994, 0.938950946589408, 0.9396911756395245, 0.9404350436894687, 0.941182536762467, 0.9419336409337947, 0.9426883423310813, 0.9434466271345873, 0.9442084815774326, 0.9449738919457966, 0.9457428445790779, 0.9465153258700177, 0.9472913222647851, 0.948070820263033, 0.9488538064179092, 0.9496402673360379, 0.9504301896774641, 0.9512235601555677, 0.9520203655369314, 0.9528205926411955, 0.9536242283408554, 0.9544312595610505, 0.9552416732792997, 0.9560554565252253, 0.9568725963802298, 0.9576930799771545, 0.9585168944999042, 0.9593440271830423, 0.9601744653113632, 0.961008196219433, 0.9618452072911048, 0.9626854859590152, 0.9635290197040429, 0.964375796054759, 0.9652258025868428, 0.9660790269224832, 0.9669354567297506, 0.9677950797219592, 0.9686578836569961, 0.9695238563366476, 0.9703929856058889, 0.9712652593521747, 0.9721406655046988, 0.9730191920336485, 0.9739008269494365, 0.9747855583019195, 0.9756733741796106, 0.97656426270887, 0.9774582120530871, 0.9783552104118506, 0.9792552460201139, 0.9801583071473374, 0.9810643820966358, 0.9819734592039083, 0.9828855268369615, 0.9838005733946297, 0.9847185873058809, 0.9856395570289246, 0.9865634710503086, 0.9874903178840114, 0.9884200860705347, 0.9893527641759843, 0.9902883407911529, 0.9912268045306031, 0.9921681440317345, 0.9931123479538687, 0.9940594049773117, 0.9950093038024338, 0.9959620331487348, 0.9969175817539166, 0.9978759383729554, 0.9988370917771691, 0.9998010307532909, 1.0008379558046405, 1.0018961888997848, 1.0029575354868279, 1.0040219862248356, 1.0050895316790616, 1.006160162321197, 1.0072338685295013, 1.0083106405889886, 1.0093904686916326, 1.0104733429365362, 1.0115592533300848, 1.0126481897861586, 1.0137401421262904, 1.0148351000798612, 1.0159330532842203, 1.01703399128493, 1.0181379035358766, 1.0192447793994621, 1.0203546081467705, 1.021467378957716, 1.022583080921247, 1.0237017030354219, 1.0248232342076682, 1.0259476632548434, 1.0270749789034577, 1.0282051697897718, 1.0293382244599778, 1.0304741313703303, 1.031612878887277, 1.032754455287628, 1.033898848758639, 1.0350460473982206, 1.036196039214994, 1.0373488121284669, 1.0385043539691416, 1.039662652478658, 1.0408236953098773, 1.0419874700270386, 1.0431539641058662, 1.0443231649336469, 1.0454950598094066, 1.0466696359439631, 1.0478468804600778, 1.049026780392527, 1.0502093226882172, 1.0513944942062858, 1.0525822817182084, 1.053772671907881, 1.05496565137173, 1.0561612066188124, 1.057359324070873, 1.0585599900624811, 1.0597631908410794, 1.0609689125671138, 1.0621771413140642, 1.0633878630685925, 1.0646010637305943, 1.0658167291132743, 1.067034844943243, 1.068255396860613, 1.06947837041905, 1.0707037510858608, 1.07193152424211, 1.0731616751826514, 1.0743941891162119, 1.0756290511655142, 1.0768662463673135, 1.0781057596724963, 1.0793475759461533, 1.0805916799676596, 1.081838056430749, 1.0830866899436322, 1.0843375650290161, 1.0855906661242214, 1.086845977581276, 1.0881034836669807, 1.0893631685629905, 1.0906250163659195, 1.0918890110873938, 1.0931551366541934, 1.09442337690828, 1.095693715606946, 1.0969661364228702, 1.0982406229442316, 1.099517158674793, 1.1007957270340034, 1.1020763113571121, 1.1033588948952693, 1.104643460815604, 1.1059299922013883, 1.1072184720520897, 1.1085088832835241, 1.1098012087279543, 1.1110954311342254, 1.1123915331678702, 1.1136894974112388, 1.1149893063636713, 1.1162909424415417, 1.1175943879784829, 1.1188996252254997, 1.120206636351071, 1.1215154034413604, 1.1228259085003345, 1.1241381334499292, 1.125452060130222, 1.1267676702995624, 1.128084945634776, 1.129403867731333, 1.1307244181035259, 1.1320465781846436, 1.1333703293271769, 1.1346956528030072, 1.1360225298036066, 1.1373509414402496, 1.1386808687442025, 1.14001229266699, 1.1413451940805561, 1.1426795537775383, 1.1440153524714893, 1.1453525707971157, 1.1466911893105158, 1.1480311884894698, 1.1493725487336497, 1.1507152503649278, 1.152059273627645, 1.153404598688874, 1.154751205638706, 1.1560990744905897, 1.157448185181573, 1.1587985175726572, 1.160150051449119, 1.1615027665207813, 1.1628566424224134, 1.1642116587140454, 1.1655677948813021, 1.1669250303358063, 1.1682833444154923, 1.1696427163850058, 1.1710031254361057, 1.1723645506880342, 1.1737269711879332, 1.1750903659112222, 1.1764547137620824, 1.1778199935738152, 1.17918618410934, 1.1805532640616119, 1.1819212120540836, 1.1832900066411802, 1.1846596263087843, 1.1860300494747198, 1.1874012544892476, 1.188773219635566, 1.190145923130375, 1.1915193431243627, 1.1928934577027501, 1.1942682448858952, 1.1956436826297847, 1.1970197488266863, 1.1983964213056704, 1.199773677833252, 1.201151496114005, 1.202529853791156, 1.2039087284472385, 1.205288097604745, 1.2066679387267945, 1.2080482292177717, 1.2094289464240688, 1.2108100676347298, 1.212191570082198, 1.2135734309430326, 1.2149556273386353, 1.216338136336024, 1.217720934948598, 1.2191040001368991, 1.2204873088094226, 1.2218708378234202, 1.2232545639857137, 1.224638464053543, 1.2260225147354396, 1.2274066926920415, 1.228790974537022, 1.2301753368379351, 1.2315597561172005, 1.2329442088529599, 1.2343286714800565, 1.2357131203909826, 1.2370975319368525, 1.238481882428388, 1.2398661481369384, 1.2412503052954855, 1.2426343300996825, 1.2440181987089165, 1.2454018872473753, 1.2467853718051363, 1.2481686284392626, 1.2495516331749144, 1.2509343620065216, 1.2523167908988984, 1.2536988957884458, 1.255080652584301, 1.2564620371695938, 1.2578430254026243, 1.2592235931181215, 1.260603716128517, 1.2619833702251972, 1.263362531179786, 1.2647411747455037, 1.2661192766584504, 1.267496812638957, 1.2688737583929652, 1.2702500896134234, 1.2716257819816494, 1.2730008111687539, 1.2743751528370981, 1.2757487826417455, 1.2771216762319109, 1.2784938092524536, 1.2798651573454174, 1.2812356961515046, 1.2826054013116506, 1.283974248468577, 1.2853422132683567, 1.286709271362021, 1.2880753984071567, 1.2894405700695748, 1.2908047620248833, 1.2921679499602121, 1.2935301095758596, 1.2948912165870055, 1.2962512467253913, 1.2976101757410876, 1.2989679794041977, 1.3003246335066332, 1.3016801138639034, 1.3030343963168405, 1.3043874567334888, 1.305739271010832, 1.307089815076681, 1.308439064891494, 1.3097869964502238, 1.3111335857841846, 1.3124788089629609, 1.3138226420962331, 1.3151650613357426, 1.3165060428771593, 1.3178455629620154, 1.3191835978796194, 1.3205201239690005, 1.3218551176208657, 1.323188555279505, 1.3245204134447957, 1.3258506686741218, 1.3271792975843595, 1.3285062768538336, 1.3298315832242908, 1.3311551935028654, 1.3324770845640455, 1.3337972333516437, 1.3351156168807734, 1.3364322122398022, 1.3377469965923119, 1.3390599471790494, 1.340371041319879, 1.3416802564157368, 1.3429875699505192, 1.3442929594930555, 1.3455964026989475, 1.3468978773125422, 1.3481973611687366, 1.3494948321948923, 1.3507902684126425, 1.3520836479397464, 1.3533749489918636, 1.3546641498843344, 1.3559512290339546, 1.3572361649606903, 1.3585189362893522, 1.3597995217513121, 1.3610779001860793, 1.3623540505429486, 1.3636279518825303, 1.364899583378292, 1.366168924318038, 1.3674359541053533, 1.3687006522609788, 1.3699629984242045, 1.3712229723541076, 1.3724805539308638, 1.3737357231568956, 1.374988460158049, 1.376238745184623, 1.3774865586124427, 1.37873188094378, 1.3799746928082766, 1.381214974963735, 1.3824527082968994, 1.3836878738241234, 1.3849204526919991, 1.3861504261830293, 1.3873777831878549, 1.3886025351308455, 1.389824697707833, 1.3910442866948334, 1.3922613179439207, 1.3934758073789864, 1.394687770991522, 1.3958972248362713, 1.3971041850268746, 1.398308667731509, 1.399510689168372, 1.400710265601274, 1.4019074133350633, 1.4031021487110902, 1.404294488102628, 1.4054844479102668, 1.4066720445572825, 1.4078572944849777, 1.4090402141480554, 1.4102208200098822, 1.4113991285378744, 1.412575156198767, 1.4137489194539639, 1.4149204347548523, 1.4160897185381254, 1.417256787221151, 1.4184216571973314, 1.4195843448314949, 1.420744866455325, 1.4219032383627976, 1.423059476805665, 1.4242135979890047, 1.4253656180667988, 1.4265155531375346, 1.4276634192398807, 1.4288092323484467, 1.429953008369595, 1.4310947631372548, 1.4322345124089162, 1.433372271861605, 1.4345080570879867, 1.4356418835925664, 1.4367737667879097, 1.4379037219910011, 1.4390317644197312, 1.4401579091893706, 1.441282171309265, 1.442404565679564, 1.4435251070880502, 1.4446438102071388, 1.4457606895909025, 1.4468757596722879, 1.4479890347603834, 1.4491005290378747, 1.4502102565585413, 1.4513182312449155, 1.4524244668860886, 1.4535289771355808, 1.4546317755093854, 1.4557328753840957, 1.4568322899952082, 1.4579300324354951, 1.4590261156535715, 1.460120552452501, 1.4612133554885975, 1.462304537270353, 1.4633941101574228, 1.4644820863598174, 1.465568477937159, 1.4666532967980992, 1.4677365546998369, 1.468818263247724, 1.4698984338950987, 1.4709770779430924, 1.4720542065406372, 1.4731298306845992, 1.4742039612199644, 1.4752766088401519, 1.4763477840874673, 1.4774174973536127, 1.478485758880316, 1.4795525787600845, 1.4806179669369948, 1.4816819332076239, 1.4827444872220576, 1.4838056384849876, 1.4848653963568488, 1.4859237700551324, 1.486980768655658, 1.488036401094031, 1.489090676167071, 1.4901436025344041, 1.4911951887200185, 1.4922454431139733, 1.4932943739741196, 1.4943419894278689, 1.4953882974740171, 1.4964333059846444, 1.4974770227070544, 1.4985194552656953, 1.4995606111642061, 1.5006004977874363, 1.5016391224035543, 1.5026764921660976, 1.5037126141161425, 1.5047474951844633, 1.5057811421937, 1.506813561860521, 1.5078447607978918, 1.5088747455172693, 1.5099035224308244, 1.5109310978537187, 1.5119574780063287, 1.5129826690165016, 1.5140066769218183, 1.5150295076718454, 1.516051167130389, 1.517071661077718, 1.5180909952128452, 1.5191091751557315, 1.5201262064494994, 1.5211420945626613, 1.5221568448913034, 1.5231704627612834, 1.524182953430374, 1.5251943220904072, 1.5262045738694212, 1.5272137138337634, 1.5282217469901664, 1.5292286782877997, 1.530234512620353, 1.5312392548279938, 1.5322429096994128, 1.5332454819737447, 1.5342469763425162, 1.5352473974515801, 1.536246749902976, 1.5372450382567682, 1.5382422670329061, 1.5392384407129802, 1.5402335637420295, 1.5412276405302363, 1.5422206754546397, 1.5432126728608364, 1.5442036370645718, 1.5451935723534065, 1.546182482988256, 1.5471703732049438, 1.5481572472157483, 1.549143109210846, 1.550127963359805, 1.5511118138129607, 1.55209466470288, 1.5530765201456371, 1.5540573842422103, 1.5550372610797618, 1.5560161547328832, 1.5569940692648687, 1.5579710087289211, 1.5589469771692934, 1.5599219786224858, 1.5608960171183575, 1.5618690966811688, 1.5628412213307372, 1.5638123950833998, 1.5647826219530327, 1.565751905952062, 1.5667202510923912, 1.567687661386362, 1.568654140847592, 1.5696196934919289, 1.5705843233382417, 1.5715480344092827]}}
