# Supplementary material for: Global warming may increase the burden of obstructive sleep apnea
Source: Nat Commun. 2025 Jun 16;16:5100. doi: 10.1038/s41467-025-60218-1 (PMC12170837; doi:10.1038/s41467-025-60218-1)
Supplement: Supplementary file 4 — Source Data [file 41467_2025_60218_MOESM4_ESM.zip › metadata/figure3/temp_histogram.csv]

temperature
5.6697693
6.284424
11.292236
14.510315
4.861603
13.377502
13.127136
0.91378784
23.663635
1.8757324
8.541168
11.517517
18.950836
6.4253845
12.881409
17.201721
10.591248
-0.43017578
0.48321533
16.527496
11.824402
10.067993
16.935486
7.454834
25.464172
13.495758
6.166748
-27.130783
15.895203
8.678528
24.92392
3.2861938
19.381744
14.267761
4.9624634
21.719452
4.7594604
10.22052
14.108154
11.520203
18.627258
15.088074
16.879944
12.252106
6.7099304
23.574402
5.1188354
12.263611
13.421478
25.673279
11.062439
13.17807
8.240295
11.161774
19.006592
24.900574
23.7193
8.854553
-1.0075684
15.454773
4.5060425
12.035339
19.635925
14.582825
4.862976
4.4146423
21.038208
25.081238
6.185974
-1.7658997
0.7032471
6.4016724
12.04657
10.589172
26.816437
12.153412
5.400482
14.648224
7.582733
-6.1253967
7.614044
15.637665
8.050171
24.824768
14.686157
10.521576
7.643036
20.119995
5.1032715
1.8125916
8.83252
-8.9713745
0.7182617
13.625336
11.088196
5.4977417
7.729553
17.122986
15.833893
18.102295
19.861877
20.359344
21.306
0.7866211
3.8983154
23.380432
11.498047
4.2248535
14.793945
8.0000305
13.564911
4.3317566
0.59033203
18.548248
-4.0358276
12.501526
15.853607
14.185425
-3.1500854
-0.799469
18.773438
8.916504
12.711914
17.981415
24.752747
23.940674
18.792877
19.753662
2.4501038
13.330566
15.82428
8.702515
18.942688
10.214172
6.1089478
8.383179
3.1281128
21.136597
-0.42010498
21.907928
5.9237976
27.28003
20.667358
24.0372
23.085205
8.750671
22.71701
13.1362915
20.228577
21.098724
17.200928
14.166168
5.2929688
23.149353
18.499268
24.77893
17.48941
9.402985
2.368042
18.935242
12.80249
16.603333
0.13165283
5.5654297
11.934235
16.459595
10.667725
15.687561
7.4881897
12.467651
18.917908
22.637268
7.9804077
20.209839
22.566528
0.7571411
24.464264
-0.86364746
6.7447205
10.920349
5.7460938
21.025879
24.914612
14.819702
12.567566
19.06189
6.410309
15.767975
10.751495
5.0821533
5.8624573
16.682434
19.027283
7.228119
5.0395203
7.0667725
15.813873
17.990814
15.938477
-2.8139648
4.59964
18.770569
10.37912
18.525757
27.10846
25.371796
10.551086
7.6691284
-0.4699402
5.456299
5.6051025
1.9819946
6.479248
16.546478
4.427185
7.7851562
16.761047
21.005249
18.9729
22.396057
10.31134
24.578064
2.5972595
8.926453
20.018799
20.459198
23.0578
6.8832397
14.145813
18.273285
11.181763
1.2407837
11.093567
-1.3682251
7.6851196
19.009277
16.138184
11.631348
13.2547
7.0667725
24.444641
15.400391
16.231201
6.3814087
4.7569885
2.4753418
22.175385
25.893677
17.666962
21.369629
4.414612
13.975769
21.622192
12.987122
2.7178345
12.984558
9.538269
2.629181
20.985138
-0.08743286
-2.9381714
4.2267456
5.0640564
23.373718
13.913025
0.6995239
6.7633057
16.856812
9.351593
15.003387
25.25122
3.3078918
9.529388
3.3180542
20.73645
12.201111
2.346161
3.3529663
5.393097
-6.574188
1.5433655
26.28067
5.852661
14.670715
14.845459
10.219055
17.332825
5.972168
6.0351257
19.536621
20.949188
17.982025
23.141449
15.442078
21.077179
21.41156
19.125732
12.039398
0.97720337
0.4005432
16.974121
6.5782776
15.751953
7.928833
10.896545
19.59134
3.9239502
12.7153015
12.286224
0.77511597
11.631348
21.986938
11.851685
22.729034
13.450592
5.3377075
23.762024
16.089905
10.686615
9.597595
10.40802
-1.1142578
14.189331
17.013214
2.8383179
15.823181
13.049133
4.116211
2.8494568
6.3744507
13.90921
22.45755
19.0943
15.392395
12.138275
9.121765
-5.251526
10.0466
18.914612
8.240295
12.442657
14.251892
0.3286438
6.0319214
7.5977173
13.577057
0.8531494
23.0578
8.661682
2.8592834
21.714478
12.699524
24.525146
22.385193
13.90921
6.9556274
2.8869934
6.962677
4.1210938
18.77179
0.9022827
21.694946
18.090149
5.008972
23.520966
18.514465
16.671661
28.653442
12.517609
20.448364
13.104004
1.489685
4.984741
25.558685
0.44744873
20.90741
12.47998
13.870148
11.246246
16.253113
18.570557
8.406525
3.962494
18.773438
12.819672
19.562408
10.283508
18.543762
7.1596985
18.652222
9.106903
16.798126
6.9175415
21.733978
17.124573
25.480713
21.54364
26.571533
8.387329
4.6044617
9.976685
11.19696
24.383667
22.338562
12.645508
22.813385
19.82306
9.8862
3.6226807
24.527771
1.0367126
20.87561
6.7786865
18.81897
17.997437
18.90802
13.552307
-2.5112305
16.293396
19.112244
2.9464722
13.185913
6.389038
5.472107
16.404541
11.59137
17.515442
11.84259
0.82229614
23.010742
11.283997
10.428223
16.010773
1.9991455
9.839355
23.739777
1.6737671
11.255951
13.4557495
18.726715
18.900452
34.92212
17.276794
26.578918
23.856995
8.226746
7.6246643
12.5503845
18.771545
11.16626
13.567352
5.712921
16.548218
15.13916
23.63205
4.075409
21.745544
20.533081
15.180878
16.658142
-0.5204468
25.498901
16.677399
-3.0641174
17.175018
19.679474
2.803894
18.695374
12.040466
10.751892
22.516663
22.278015
8.702515
3.0739136
3.5645752
10.555115
1.229126
13.596436
13.1987
10.234924
11.35437
16.874084
8.446747
17.590942
16.603333
-9.865967
23.987488
7.706726
8.109589
-6.574188
14.190674
12.111816
8.660889
14.596863
22.624725
21.671814
16.71051
7.381592
7.213501
17.59552
14.579956
16.878784
10.884369
19.0943
6.836975
12.501526
15.35202
15.637665
-3.6247559
18.660889
22.857971
-8.214691
16.881104
16.38974
5.206238
5.951782
5.725952
17.472107
11.700867
15.267731
16.979065
7.418518
23.325623
6.751831
8.298553
10.510986
18.481293
12.87735
-0.037261963
22.345367
-7.8833313
10.620972
18.230804
21.703613
17.795532
3.747528
26.88855
1.9819946
21.557373
6.7474976
17.85144
2.0776978
3.3710938
10.924377
11.875214
22.988892
13.51593
-8.775818
11.003815
9.729767
0.6321411
8.268494
6.708618
15.061096
19.741638
12.205017
27.064392
11.508789
5.081909
15.633423
13.515869
18.876953
1.9222717
11.274811
3.806488
16.888672
12.996277
17.95578
23.788025
10.619141
18.085419
19.76648
15.597717
6.5393066
0.993103
3.9594421
13.031433
6.274048
19.06189
3.4074707
11.003571
11.320679
13.341461
6.7822876
2.5462952
23.01709
11.924652
5.637512
-1.6965637
13.7248535
0.75231934
4.838501
2.8134155
20.024292
22.719238
5.0129395
21.388397
13.006775
3.4277344
22.336426
5.640869
6.589325
15.209656
24.212341
22.420013
14.340881
8.844421
15.02124
19.638184
10.096252
9.779755
6.759033
13.015137
1.3240967
2.0743713
15.918304
8.177612
15.83371
10.952972
1.8111267
17.091187
10.103912
6.696228
9.631989
12.904053
12.0877075
1.4739075
8.832703
17.933289
24.760498
20.08136
12.218048
-3.1237183
0.48321533
27.161255
18.238495
7.743408
21.427368
17.533752
5.0395203
12.860779
9.508362
18.531952
15.838562
1.0643616
4.541382
0.26513672
26.465149
18.53717
17.609985
8.091309
19.633575
18.350037
12.392639
2.8535767
-1.3682251
1.3019714
7.300476
7.3181458
20.657928
4.4627686
10.776764
9.850006
15.570709
2.2230835
19.277588
25.569672
14.175537
16.922974
8.587463
1.4640198
-1.6286621
5.3541565
18.081848
7.574524
12.436218
6.8542786
20.032074
-3.835022
6.525238
10.795593
23.848999
-8.026001
14.743347
18.77179
2.092987
13.937317
7.6422424
14.504944
3.5370483
18.87796
6.0150146
11.517517
12.635071
2.036377
6.758087
15.658295
9.764954
11.249817
-1.1851501
6.7148438
-1.1653748
27.402252
8.769531
7.6246643
26.002502
6.9907837
21.711975
2.346161
15.788727
4.914276
11.370026
20.577484
6.6968994
21.973175
24.499512
8.226318
17.200928
3.878418
23.139984
20.252167
8.396454
-0.10266113
16.834473
9.963318
18.748016
19.36145
5.3159485
11.569305
19.476501
4.811157
12.142487
6.286621
5.1032715
6.060211
-0.071014404
16.270752
21.12378
11.40741
26.963135
13.558411
4.3519287
12.406067
23.721619
8.156311
7.1428833
25.024231
19.791504
24.383667
6.747711
18.590363
15.319641
18.532959
12.24939
0.100738525
14.432678
8.183655
16.752075
5.7383423
11.269989
11.001556
19.945923
4.3680115
3.4574585
20.587128
17.414368
21.719452
19.361633
22.462524
6.0700684
6.1018066
20.262512
27.292969
11.483459
11.013123
20.146301
21.31012
6.4859314
10.015015
-5.1986084
16.80777
-2.2948608
18.303314
1.324585
19.012451
14.24472
15.49585
5.170532
15.549591
5.2487793
-0.66430664
18.378845
8.591736
9.572144
25.993896
16.730255
6.619171
13.113342
11.390167
7.258972
10.600952
12.558105
20.809143
-5.701355
14.8377075
12.263916
-5.1986084
10.437256
16.37799
12.47998
6.758087
17.620575
10.706329
22.45868
6.127075
7.7469177
16.78711
9.0633545
0.18435669
7.7113037
13.226074
19.46634
13.886932
-5.7304993
-1.1749268
3.4605103
10.566437
0.23379517
-2.4074097
19.118591
3.1462708
18.207153
18.08728
25.21466
-15.076752
8.688263
3.6226807
8.226746
12.248535
9.233154
11.292236
-0.8775635
10.79068
17.278625
1.0448608
15.893829
11.040466
16.796265
27.859985
6.6806946
16.865051
-3.053772
15.877106
14.267761
2.46167
-1.2211304
2.0214844
-0.5464783
10.260864
23.976746
12.198608
17.758667
-0.8787842
13.369415
0.09146118
5.8026123
20.944061
14.66748
4.4627686
17.034058
-1.2322388
12.040466
13.364349
12.01886
-9.842651
16.029541
11.2052
10.512695
23.372345
10.931427
14.992065
10.6328125
3.5546265
8.479797
18.02655
22.16394
12.180359
5.1737366
13.454163
10.185486
7.1856995
2.4484558
23.048676
8.174866
0.940155
16.474518
6.8153076
26.415497
16.333618
13.697388
12.612579
26.066833
0.9233093
17.067139
0.940155
16.436523
5.8954163
3.6174927
25.734406
10.918152
25.549744
15.637634
10.136719
21.305176
18.269775
20.331635
7.741272
16.977722
12.356262
7.4881897
22.813263
23.477844
23.626526
7.386566
9.7916565
-0.8775635
17.747925
16.069916
13.918884
21.154846
10.920349
13.51593
21.470398
18.447052
20.341827
2.725647
13.003174
5.7940063
20.718597
21.451416
13.040283
5.658539
17.26593
16.381165
17.42572
24.116364
5.975647
3.7067566
1.4391785
16.870697
10.524719
13.032654
16.001831
15.026062
9.166748
5.772461
7.6744385
20.464142
10.078613
9.234802
10.931427
7.858856
14.85907
18.570557
6.9461365
13.4557495
11.161865
17.476746
9.3177185
13.324005
10.037781
20.442688
14.59845
14.174408
17.714172
13.112091
8.980835
10.52832
8.785522
11.180908
18.447052
3.5575256
7.6394653
0.4347229
7.6598206
12.765045
15.944031
19.74588
16.575989
20.030731
14.660461
21.128174
11.69516
22.714478
26.326416
14.723022
1.5191345
11.694336
5.9475403
9.891052
