# Supplementary material for: Global warming may increase the burden of obstructive sleep apnea
Source: Nat Commun. 2025 Jun 16;16:5100. doi: 10.1038/s41467-025-60218-1 (PMC12170837; doi:10.1038/s41467-025-60218-1)
Supplement: Supplementary file 4 — Source Data [file 41467_2025_60218_MOESM4_ESM.zip › metadata/figure3/wsa_curve.csv]

xvar	est	lb	hb
-17.0	0.8603526445936461	0.8368339653971396	0.8843488005124737
-16.95	0.8604451430503112	0.8370787028784937	0.8842827602427711
-16.9	0.8605369431894772	0.8373215315219598	0.8842173253921621
-16.85	0.8606280547910377	0.8375624657171644	0.8841524998687187
-16.8	0.8607184876391933	0.8378015199199074	0.88408828753597
-16.75	0.8608082515223892	0.8380387086522798	0.8840246922125906
-16.7	0.8608973562332628	0.8382740465027633	0.8839617176720983
-16.65	0.8609858115685816	0.8385075481263132	0.8838993676425666
-16.6	0.8610736273291938	0.8387392282444361	0.8838376458063554
-16.55	0.8611608133199696	0.8389691016452423	0.8837765557998609
-16.5	0.8612473793497456	0.8391971831834923	0.8837161012132764
-16.45	0.8613333352312783	0.8394234877806187	0.8836562855903793
-16.4	0.861418690781185	0.8396480304247357	0.8835971124283298
-16.35	0.8615034558198962	0.8398708261706326	0.8835385851774915
-16.3	0.8615876401716042	0.8400918901397455	0.8834807072412757
-16.25	0.8616712536642118	0.8403112375201093	0.8834234819760004
-16.2	0.8617543061292859	0.8405288835662978	0.883366912690775
-16.15	0.8618368074020101	0.8407448435993322	0.8833110026474084
-16.1	0.8619187673211318	0.8409591330065771	0.8832557550603305
-16.05	0.8620001957289223	0.8411717672416151	0.883201173096553
-16.0	0.862081102471128	0.8413827618240931	0.8831472598756376
-15.95	0.8621614973969276	0.8415921323395518	0.8830940184696999
-15.9	0.862241390358884	0.8417998944392273	0.8830414519034371
-15.85	0.862320791212907	0.8420060638398358	0.8829895631541756
-15.8	0.8623997098182072	0.8422106563233238	0.8829383551519496
-15.75	0.862478156037255	0.8424136877366036	0.8828878307796104
-15.7	0.8625561397357419	0.8426151739912513	0.882837992872954
-15.65	0.8626336707825397	0.8428151310631946	0.8827888442208862
-15.6	0.8627107590496609	0.8430135749923559	0.8827403875656088
-15.55	0.8627874144122214	0.843210521882282	0.8826926256028383
-15.5	0.8628636467484038	0.8434059878997404	0.882645560982059
-15.45	0.8629394659394204	0.843599989274288	0.8825991963067937
-15.4	0.8630148818694785	0.84379254229781	0.8825535341349188
-15.35	0.8630899044257428	0.843983663324034	0.8825085769790009
-15.3	0.8631645434983068	0.844173368768011	0.8824643273066671
-15.25	0.8632388089801541	0.8443616751055663	0.8824207875410115
-15.2	0.8633127107671311	0.8445485988727243	0.8823779600610243
-15.15	0.863386258757912	0.8447341566650989	0.8823358472020635
-15.1	0.8634594628539706	0.8449183651372566	0.8822944512563499
-15.05	0.8635323329595482	0.8451012410020462	0.8822537744735032
-15.0	0.86360487898163	0.8452828010298993	0.882213819061102
-14.95	0.8636771108299097	0.8454630620480988	0.8821745871852882
-14.9	0.8637490384167688	0.8456420409400155	0.8821360809713902
-14.85	0.8638206716572446	0.8458197546443181	0.8820983025045941
-14.8	0.8638920204690116	0.8459962201541416	0.8820612538306374
-14.75	0.8639630947723502	0.8461714545162373	0.8820249369565425
-14.7	0.864033904490127	0.8463454748300797	0.8819893538513793
-14.65	0.864104459547769	0.84651829824695	0.881954506447064
-14.6	0.864174769873246	0.846689941968986	0.8819203966391889
-14.55	0.8642448453970425	0.8468604232481975	0.8818870262878881
-14.5	0.8643146960521443	0.8470297593854589	0.8818543972187299
-14.45	0.8643843317740142	0.84719796772946	0.8818225112236524
-14.4	0.8644537625005742	0.8473650656756374	0.8817913700619189
-14.35	0.8645229981721886	0.8475310706650698	0.881760975461117
-14.3	0.8645920487316456	0.8476960001833445	0.8817313291181776
-14.25	0.8646609241241426	0.8478598717593934	0.8817024327004366
-14.2	0.8647296342972699	0.8480227029643045	0.8816742878467223
-14.15	0.8647981892009944	0.8481845114100997	0.8816468961684681
-14.1	0.8648665987876494	0.8483453147484878	0.8816202592508648
-14.05	0.8649348730119184	0.8485051306695889	0.8815943786540371
-14.0	0.8650030218308243	0.8486639769006362	0.8815692559142463
-13.95	0.8650710552037192	0.8488218712046396	0.8815448925451277
-13.9	0.865138983092273	0.8489788313790434	0.8815212900389486
-13.85	0.8652068154604619	0.8491348752543374	0.8814984498678998
-13.8	0.8652745622745621	0.8492900206926621	0.8814763734854048
-13.75	0.8653422335031424	0.8494442855863811	0.8814550623274611
-13.7	0.865409839117055	0.8495976878566305	0.8814345178140036
-13.65	0.8654773890894311	0.8497502454518551	0.8814147413502933
-13.6	0.8655448933956728	0.8499019763463149	0.8813957343283216
-13.55	0.8656123620134524	0.8500528985385741	0.8813774981282442
-13.5	0.865679804922706	0.8502030300499778	0.8813600341198343
-13.45	0.8657472321056293	0.8503523889230995	0.8813433436639525
-13.4	0.8658146535466801	0.850500993220185	0.8813274281140357
-13.35	0.8658820792325731	0.8506488610215659	0.8813122888176079
-13.3	0.8659495191522804	0.8507960104240737	0.8812979271178002
-13.25	0.8660169832970328	0.8509424595394274	0.8812843443548989
-13.2	0.8660844816603218	0.8510882264926167	0.8812715418678914
-13.15	0.8661520242378985	0.8512333294202702	0.8812595209960387
-13.1	0.8662196210277792	0.8513777864690145	0.881248283080455
-13.05	0.8662872820302489	0.8515216157938237	0.8812378294656988
-13.0	0.8663550172478662	0.8516648355563611	0.8812281615013726
-12.95	0.8664228366854669	0.8518074639233165	0.8812192805437339
-12.9	0.8664907503501716	0.8519495190647316	0.8812111879573135
-12.85	0.8665587682513942	0.8520910191523299	0.8812038851165356
-12.8	0.8666269004008468	0.8522319823578359	0.8811973734073487
-12.75	0.8666951568125503	0.8523724268512962	0.8811916542288585
-12.7	0.8667635475028443	0.8525123707993983	0.8811867289949619
-12.65	0.8668320824903978	0.8526518323637948	0.8811825991359806
-12.6	0.8669007717962186	0.8527908296994179	0.8811792661003058
-12.55	0.8669696254436666	0.852929380952812	0.8811767313560247
-12.5	0.8670386534584694	0.8530675042604579	0.8811749963925599
-12.45	0.8671078658687301	0.8532052177471082	0.8811740627222959
-12.4	0.8671772727049465	0.8533425395241284	0.8811739318822078
-12.35	0.8672468840000274	0.8534794876878452	0.8811746054354794
-12.3	0.8673167097893043	0.8536160803179067	0.881176084973114
-12.25	0.8673867601105538	0.8537523354756471	0.8811783721155416
-12.2	0.8674570450040102	0.8538882712024652	0.8811814685142149
-12.15	0.867527574512391	0.8540239055182189	0.8811853758531913
-12.1	0.8675983586809086	0.8541592564196254	0.8811900958507081
-12.05	0.867669407557298	0.8542943418786848	0.8811956302607434
-12.0	0.8677407311918349	0.854429179841113	0.881201980874564
-11.95	0.8678123396373554	0.8545637882247903	0.8812091495222565
-11.9	0.8678842429492856	0.8546981849182356	0.8812171380742455
-11.85	0.8679564511856583	0.8548323877790874	0.8812259484427946
-11.8	0.8680289744071419	0.8549664146326185	0.8812355825834874
-11.75	0.8681018226770668	0.8551002832702576	0.8812460424966944
-11.7	0.8681750060614472	0.8552340114481384	0.881257330229016
-11.65	0.8682485346290115	0.8553676168856742	0.8812694478747064
-11.6	0.8683224184512311	0.8555011172641502	0.8812823975770789
-11.55	0.8683966676023467	0.8556345302253404	0.8812961815298896
-11.5	0.8684712921594	0.8557678733701518	0.8813108019786912
-11.45	0.8685463022022638	0.8559011642572926	0.8813262612221722
-11.4	0.8686217078136705	0.8560344204019639	0.8813425616134664
-11.35	0.8686975190792503	0.8561676592745828	0.8813597055614419
-11.3	0.8687737460875585	0.8563008982995323	0.8813776955319604
-11.25	0.8688503989301108	0.8564341548539315	0.8813965340491139
-11.2	0.8689274877014226	0.8565674462664461	0.8814162236964317
-11.15	0.8690050224990379	0.8567007898161185	0.8814367671180634
-11.1	0.8690830134235671	0.8568342027312346	0.8814581670199328
-11.05	0.869161470578729	0.8569677021882111	0.881480426170866
-11.0	0.869240404071383	0.8571013053105245	0.8815035474036832
-10.95	0.8693198240115727	0.8572350291676624	0.8815275336162757
-10.9	0.8693997405125606	0.8573688907741099	0.8815523877726387
-10.85	0.8694801636908738	0.8575029070883657	0.8815781129038879
-10.8	0.8695611036663414	0.8576370950119914	0.8816047121092337
-10.75	0.8696425705621382	0.8577714713886874	0.8816321885569385
-10.7	0.8697245745048304	0.8579060530034118	0.8816605454852331
-10.65	0.869807125624414	0.8580408565815192	0.8816897862032089
-10.6	0.8698902340543626	0.8581758987879421	0.8817199140916778
-10.55	0.8699739099316751	0.858311196226393	0.8817509326040042
-10.5	0.8700581633969177	0.8584467654386143	0.8817828452668987
-10.45	0.8701430045942744	0.8585826229036478	0.8818156556811904
-10.4	0.8702284436715926	0.8587187850371394	0.8818493675225679
-10.35	0.8703144907804344	0.8588552681906854	0.8818839845422792
-10.3	0.8704011560761251	0.858992088651195	0.8819195105678161
-10.25	0.8704884497178034	0.8591292626403005	0.8819559495035567
-10.2	0.8705763818684733	0.8592668063137927	0.881993305331384
-10.15	0.870664962695056	0.8594047357610844	0.8820315821112705
-10.1	0.8707542023684444	0.8595430670047164	0.8820707839818369
-10.05	0.8708441110635546	0.8596818159998826	0.8821109151608776
-10.0	0.8709346989593826	0.8598209986339997	0.8821519799458589
-9.95	0.8710259762390582	0.8599606307262956	0.8821939827143865
-9.9	0.8711179530899043	0.8601007280274372	0.882236927924644
-9.85	0.871210639703489	0.860241306219185	0.8822808201158082
-9.8	0.87130404627569	0.8603823809140803	0.8823256639084233
-9.75	0.8713981830067492	0.8605239676551573	0.8823714640047643
-9.7	0.8714930601013322	0.8606660819156955	0.8824182251891568
-9.65	0.8715886877685917	0.8608087390989849	0.8824659523282784
-9.6	0.871685076222228	0.8609519545381368	0.8825146503714345
-9.55	0.871782235680549	0.8610957434959137	0.8825643243507998
-9.5	0.8718801763665351	0.8612401211645857	0.8826149793816419
-9.45	0.8719789085079052	0.8613851026658234	0.8826666206625133
-9.4	0.8720784423371756	0.8615307030506079	0.8827192534754217
-9.35	0.8721787880917324	0.8616769372991723	0.8827728831859771
-9.3	0.8722799560138924	0.8618238203209718	0.8828275152435088
-9.25	0.8723819563509738	0.8619713669546747	0.8828831551811626
-9.2	0.8724847993553625	0.8621195919681787	0.8829398086159762
-9.15	0.872588495284581	0.8622685100586565	0.882997481248929
-9.1	0.87269305440136	0.8624181358526244	0.8830561788649695
-9.05	0.8727984869737063	0.8625684839060271	0.8831159073330249
-9.0	0.8729048032749768	0.8627195687043562	0.883176672605982
-8.95	0.8730120135839473	0.8628714046627863	0.8832384807206577
-8.9	0.87312012818489	0.8630240061263329	0.8833013377977379
-8.85	0.8732291573676442	0.8631773873700328	0.8833652500417081
-8.8	0.8733391114276907	0.8633315625991426	0.8834302237407538
-8.75	0.8734500006662298	0.8634865459493686	0.8834962652666527
-8.7	0.8735618353902579	0.8636423514870991	0.8835633810746405
-8.65	0.8736746259126392	0.8637989932096707	0.8836315777032641
-8.6	0.8737883825521923	0.8639564850456507	0.8837008617742171
-8.55	0.8739031156337602	0.8641148408551294	0.8837712399921561
-8.5	0.8740188354882984	0.8642740744300433	0.8838427191445034
-8.45	0.874135552452949	0.8644341994945028	0.883915306101237
-8.4	0.8742532768711243	0.8645952297051487	0.8839890078146596
-8.35	0.8743720190925908	0.8647571786515154	0.8840638313191563
-8.3	0.874491789473549	0.8649200598564143	0.8841397837309402
-8.25	0.8746125983767201	0.8650838867763341	0.8842168722477816
-8.2	0.8747344561714286	0.8652486728018497	0.8842951041487277
-8.15	0.8748573732336902	0.8654144312580531	0.8843744867938058
-8.1	0.8749813599462942	0.8655811754049917	0.8844550276237192
-8.05	0.8751064266988938	0.8657489184381245	0.8845367341595263
-8.0	0.8752325838880964	0.8659176734887845	0.8846196140023165
-7.95	0.8753598419175448	0.8660874536246653	0.8847036748328688
-7.9	0.8754882111980146	0.8662582718503051	0.8847889244113012
-7.85	0.8756177021475006	0.8664301411075925	0.8848753705767184
-7.8	0.87574832519131	0.8666030742762786	0.8849630212468383
-7.75	0.8758800907621523	0.8667770841745029	0.8850518844176195
-7.7	0.876013009300235	0.8669521835593241	0.8851419681628799
-7.65	0.8761470912533554	0.8671283851272653	0.8852332806338985
-7.6	0.876282347076995	0.8673057015148644	0.8853258300590249
-7.55	0.8764187872344188	0.8674841452992403	0.8854196247432677
-7.5	0.8765564221967662	0.8676637289986566	0.8855146730678863
-7.45	0.8766952624431503	0.8678444650731025	0.8856109834899701
-7.4	0.8768353184607579	0.8680263659248778	0.8857085645420196
-7.35	0.8769766007449454	0.8682094438991841	0.8858074248315121
-7.3	0.8771191197993393	0.8683937112847261	0.8859075730404726
-7.25	0.8772628861359385	0.8685791803143139	0.8860090179250333
-7.2	0.8774079102752127	0.8687658631654785	0.8861117683149908
-7.15	0.877554202746204	0.8689537719610874	0.8862158331133633
-7.1	0.8777017740866356	0.8691429187699672	0.8863212212959372
-7.05	0.8778506348430066	0.8693333156075326	0.8864279419108143
-7.0	0.8780007955707052	0.8695249744364205	0.8865360040779608
-6.95	0.8781522668341079	0.8697179071671259	0.8866454169887432
-6.9	0.8783050592066899	0.8699121256586432	0.8867561899054693
-6.85	0.8784591832711275	0.8701076417191127	0.8868683321609273
-6.8	0.8786146496194123	0.8703044671064736	0.8869818531579198
-6.75	0.8787714688529517	0.8705026135291094	0.8870967623687975
-6.7	0.8789296515826877	0.8707020926465104	0.8872130693349928
-6.65	0.8790892084291995	0.8709029160699306	0.8873307836665526
-6.6	0.8792501500228187	0.8711050953630488	0.8874499150416647
-6.55	0.8794124870037385	0.8713086420426338	0.8875704732061941
-6.5	0.8795762300221305	0.8715135675792101	0.8876924679732087
-6.45	0.8797413897382536	0.8717198833977288	0.8878159092225097
-6.4	0.8799079768225735	0.8719276008782354	0.8879408069001646
-6.35	0.8800760019558722	0.8721367313565421	0.8880671710180336
-6.3	0.8802454758293692	0.8723472861249061	0.8881950116533001
-6.25	0.8804164091448344	0.8725592764326986	0.8883243389480049
-6.2	0.8805888126147099	0.8727727134870864	0.8884551631085738
-6.15	0.8807626969622242	0.8729876084537057	0.8885874944053527
-6.1	0.8809380729215143	0.873203972457346	0.8887213431721398
-6.05	0.8811149512377445	0.8734218165826211	0.8888567198057197
-6.0	0.8812933426672296	0.87364115187466	0.8889936347654004
-5.95	0.8814732579775524	0.8738619893397775	0.8891320985725482
-5.9	0.8816547079476915	0.874084339946164	0.8892721218101272
-5.85	0.8818377033681409	0.8743082146245621	0.8894137151222391
-5.8	0.8820222550410363	0.8745336242689504	0.8895568892136639
-5.75	0.8822083737802776	0.8747605797372263	0.8897016548494028
-5.7	0.8823960704116574	0.8749890918518891	0.8898480228542208
-5.65	0.8825853557729881	0.875219171400724	0.8899960041121987
-5.6	0.882776240714227	0.8754508291374822	0.8901456095662719
-5.55	0.882968736097604	0.8756840757825671	0.8902968502177884
-5.5	0.8831628527977556	0.875918922023717	0.8904497371260567
-5.45	0.8833586017018478	0.8761553785166895	0.8906042814078972
-5.4	0.8835559937097146	0.8763934558859432	0.8907604942372018
-5.35	0.8837550397339825	0.8766331647253238	0.8909183868444852
-5.3	0.883955750700207	0.8768745155987477	0.8910779705164491
-5.25	0.8841581375470036	0.8771175190408848	0.8912392565955393
-5.2	0.8843622112261859	0.8773621855578437	0.8914022564795053
-5.15	0.8845679827028933	0.8776085256278569	0.8915669816209715
-5.1	0.8847754629557323	0.8778565497019635	0.8917334435269945
-5.05	0.8849846629769115	0.8781062682046997	0.8919016537586363
-5.0	0.8851955937723776	0.8783576915347766	0.8920716239305266
-4.95	0.8854082663619559	0.8786108300657715	0.8922433657104403
-4.9	0.8856226917794839	0.8788656941468143	0.8924168908188602
-4.85	0.8858388810729587	0.879122294103273	0.8925922110285556
-4.8	0.8860568453046697	0.8793806402374426	0.8927693381641553
-4.75	0.8862765955513446	0.8796407428292337	0.8929482841017168
-4.7	0.8864981429042893	0.8799026121368619	0.8931290607683088
-4.65	0.8867214984695332	0.880166258397543	0.8933116801415822
-4.6	0.8869466733679685	0.8804316918281773	0.8934961542493506
-4.55	0.8871736787354986	0.8806989226260494	0.8936824951691658
-4.5	0.8874025257231811	0.8809679609695242	0.8938707150278923
-4.45	0.8876332254973762	0.8812388170187392	0.8940608260012931
-4.4	0.8878657892398879	0.881511500916306	0.894252840313599
-4.35	0.8881002281481193	0.8817860227880117	0.8944467702370905
-4.3	0.8883365534352157	0.8820623927435212	0.8946426280916752
-4.25	0.8885747763302141	0.882340620877085	0.8948404262444613
-4.2	0.8888149080781957	0.8826207172682444	0.8950401771093365
-4.15	0.8890569599404351	0.8829026919825449	0.8952418931465397
-4.1	0.8893009431945503	0.8831865550722535	0.8954455868622356
-4.05	0.8895468691346574	0.8834723165770694	0.8956512708080869
-4.0	0.8897947490715231	0.8837599865248544	0.8958589575808226
-3.95	0.8900445943327202	0.8840495749323537	0.8960686598218068
-3.9	0.890296416262776	0.884341091805926	0.8962803902166047
-3.85	0.8905502262233361	0.8846345471422783	0.8964941614945415
-3.8	0.890806035593315	0.8849299509292071	0.8967099864282685
-3.75	0.8910638557690558	0.8852273131463397	0.8969278778333137
-3.7	0.8913236981644864	0.8855266437658863	0.8971478485676389
-3.65	0.8915855742112778	0.8858279527533954	0.8973699115311838
-3.6	0.8918494953590056	0.8861312500685138	0.8975940796654179
-3.55	0.8921154730753098	0.8864365456657554	0.8978203659528733
-3.5	0.8923835188460529	0.8867438494952777	0.8980487834166844
-3.45	0.8926536441754849	0.887053171503663	0.8982793451201149
-3.4	0.8929258605864021	0.8873645216347062	0.8985120641660844
-3.35	0.8932001796203161	0.8876779098302154	0.8987469536966846
-3.3	0.8934766128376109	0.8879933460308171	0.8989840268926907
-3.25	0.8937551718177119	0.8883108401767698	0.8992232969730646
-3.2	0.8940358681592522	0.8886304022087906	0.8994647771944548
-3.15	0.8943187134802352	0.8889520420688878	0.8997084808506813
-3.1	0.8946037194182045	0.8892757697012027	0.8999544212722204
-3.05	0.8948908976304094	0.8896015950528691	0.9002026118256736
-3.0	0.8951802597939762	0.8899295280748744	0.9004530659132307
-2.95	0.8954718176060765	0.8902595787229407	0.900705796972122
-2.9	0.8957655827840963	0.8905917569584113	0.9009608184740636
-2.85	0.8960615670658068	0.8909260727491541	0.9012181439246838
-2.8	0.8963597822095369	0.8912625360704775	0.901477786862948
-2.75	0.8966602399943464	0.8916011569060571	0.9017397608605656
-2.7	0.8969629522201966	0.8919419452488804	0.9020040795213864
-2.65	0.8972679307081259	0.8922849111022051	0.90227075648078
-2.6	0.8975751873004241	0.8926300644805311	0.9025398054050106
-2.55	0.8978847338608068	0.8929774154105903	0.902811239990588
-2.5	0.8981965822745932	0.8933269739323518	0.9030850739636116
-2.45	0.8985107444488806	0.8936787501000447	0.9033613210790905
-2.4	0.8988272323127245	0.894032753983199	0.9036399951202584
-2.35	0.8991460578173133	0.8943889956677049	0.903921109897862
-2.3	0.8994672329361523	0.8947474852568897	0.9042046792494385
-2.25	0.8997907696652374	0.8951082328726154	0.9044907170385706
-2.2	0.9001166800232419	0.8954712486563948	0.9047792371541296
-2.15	0.9004449760516925	0.8958365427705332	0.9050702535094924
-2.1	0.9007756698151536	0.8962041253992873	0.9053637800417405
-2.05	0.9011087734014087	0.8965740067500435	0.9056598307108442
-2.0	0.901444298921646	0.8969461970545288	0.9059584194988173
-1.95	0.9017822585106403	0.8973207065700337	0.906259560408855
-1.9	0.9021226643269372	0.8976975455806687	0.9065632674644506
-1.85	0.9024655285530414	0.8980767243986382	0.9068695547084844
-1.8	0.9028108633956001	0.8984582533655464	0.9071784362022927
-1.75	0.9031586810855902	0.8988421428537205	0.9074899260247115
-1.7	0.903508993878509	0.8992284032675714	0.9078040382710951
-1.65	0.9038618140545583	0.8996170450449739	0.9081207870523103
-1.6	0.9042171539188353	0.9000080786586739	0.9084401864937015
-1.55	0.9045750258015228	0.900401514617732	0.9087622507340325
-1.5	0.9049354420580781	0.9007973634689882	0.9090869939243983
-1.45	0.9052984150694242	0.9011956357985571	0.9094144302271121
-1.4	0.9056639572421435	0.9015963422333608	0.9097445738145594
-1.35	0.9060320810086686	0.9019994934426804	0.9100774388680272
-1.3	0.9064027988274747	0.9024051001397495	0.9104130395765035
-1.25	0.9067761231832749	0.9028131730833706	0.9107513901354415
-1.2	0.9071520665872128	0.903223723079572	0.9110925047455034
-1.15	0.9075306415770613	0.9036367609832879	0.9114363976112644
-1.1	0.9079118607174127	0.9040522977000769	0.9117830829398879
-1.05	0.9082957365998802	0.9044703441878733	0.9121325749397765
-1.0	0.9086822818432916	0.9048909114587689	0.9124848878191794
-0.949999999999999	0.9090715090938905	0.905314010580828	0.9128400357847775
-0.899999999999999	0.9094634310255306	0.9057396526799422	0.9131980330402357
-0.849999999999998	0.9098580603398778	0.9061678489417067	0.913558893784716
-0.800000000000001	0.9102554097666077	0.906598610613341	0.9139226322113706
-0.75	0.910655492063608	0.9070319490056373	0.9142892625057929
-0.699999999999999	0.9110583200171787	0.9074678754949456	0.9146587988444399
-0.649999999999999	0.9114639064422313	0.9079064015251838	0.9150312553930293
-0.599999999999998	0.9118722641824962	0.908347538609894	0.9154066463048962
-0.550000000000001	0.9122834061107203	0.9087912983343139	0.9157849857193263
-0.5	0.9126973451288725	0.9092376923574939	0.9161662877598569
-0.449999999999999	0.9131140941683489	0.9096867324144378	0.9165505665325484
-0.399999999999999	0.9135336661901758	0.9101384303182739	0.9169378361242274
-0.349999999999998	0.913956074185215	0.9105927979624551	0.9173281106007044
-0.300000000000001	0.9143813311743724	0.9110498473229912	0.917721404004963
-0.25	0.9148094502087991	0.9115095904606983	0.9181177303553236
-0.199999999999999	0.9152404443701048	0.9119720395234867	0.9185171036435853
-0.149999999999999	0.9156743267705592	0.9124372067486568	0.9189195378331443
-0.0999999999999979	0.9161111105533066	0.9129051044652344	0.9193250468570912
-0.0500000000000007	0.9165508088925687	0.9133757450963089	0.9197336446162938
0.0	0.9169934349938582	0.9138491411614035	0.9201453449774534
0.0500000000000007	0.9174390020941863	0.9143253052788545	0.9205601617711582
0.100000000000001	0.9178875234622764	0.914804250168204	0.9209781087899174
0.150000000000002	0.9183390123987692	0.9152859886526092	0.9213991997861865
0.199999999999999	0.9187934822364415	0.9157705336612485	0.9218234484703867
0.25	0.9192509463404144	0.9162578982317497	0.922250868508922
0.300000000000001	0.9197114181083639	0.9167480955126035	0.9226814735221942
0.350000000000001	0.9201749109707399	0.9172411387655838	0.9231152770826178
0.400000000000002	0.9206414383909741	0.9177370413681641	0.9235522927126494
0.449999999999999	0.9211110138657006	0.91823581681592	0.9239925338828184
0.5	0.9215836509249639	0.9187374787249218	0.9244360140097775
0.550000000000001	0.9220593631324391	0.9192420408341073	0.9248827464543729
0.600000000000001	0.9225381640856448	0.9197495170076347	0.9253327445197339
0.650000000000002	0.9230200674161626	0.920259921237206	0.9257860214493966
0.699999999999999	0.9235050867898504	0.9207732676443589	0.926242590425454
0.75	0.9239932359070618	0.9212895704827229	0.9267024645667516
0.800000000000001	0.9244845285028646	0.9218088441402258	0.9271656569271266
0.850000000000001	0.9249789783472563	0.9223311031412594	0.9276321804936947
0.900000000000002	0.9254765992453847	0.9228563621487806	0.9281020481851969
0.949999999999999	0.9259774050377673	0.9233846359663576	0.9285752728504079
1.0	0.9264814096005104	0.9239159395401427	0.929051867266617
1.05	0.92698862684553	0.9244502879607707	0.9295318441381851
1.1	0.9274990707207694	0.9249876964651693	0.930015216095184
1.15	0.9280127552104245	0.9255281804382877	0.9305019956921338
1.2	0.9285296943351614	0.926071755414716	0.9309921954068365
1.25	0.9290499021523422	0.926618437080202	0.9314858276393182
1.3	0.9295733927562414	0.9271682412730502	0.9319829047108923
1.35	0.9301001802782748	0.9277211839853982	0.9324834388633443
1.4	0.9306302788872179	0.9282772813643523	0.9329874422582566
1.45	0.9311637027894328	0.9288365497129888	0.9334949269764742
1.5	0.9317004662290872	0.9293990054911899	0.9340059050177297
1.55	0.9322405834883852	0.9299646653163236	0.9345203883004316
1.6	0.9327840688877852	0.9305335459637453	0.9350383886616304
1.65	0.9333309367862282	0.9311056643671111	0.9355599178571667
1.7	0.9338812015813643	0.9316810376184944	0.9360849875620315
1.75	0.9344348771675136	0.9322596824539083	0.9366136088006985
1.8	0.9349919665179173	0.932841605349554	0.9371457810138036
1.85	0.9355524624446532	0.9334268031567211	0.9376814929435922
1.9	0.9361163573767255	0.9340152723418744	0.9382207329517235
1.95	0.9366836437452148	0.9346070093504588	0.9387634894258344
2.0	0.9372543139829898	0.9352020106057038	0.9393097507801379
2.05	0.9378283605244258	0.9358002725074448	0.9398595054560296
2.1	0.9384057758051164	0.9364017914309616	0.9404127419226634
2.15	0.938986552261589	0.9370065637258232	0.9409694486775237
2.2	0.939570682331023	0.9376145857147595	0.9415296142469832
2.25	0.9401581584509665	0.9382258536925451	0.9420932271868419
2.3	0.9407489730590545	0.9388403639248963	0.9426602760828501
2.35	0.9413431185927305	0.9394581126473969	0.9432307495512199
2.4	0.941940587488963	0.940079096064434	0.9438046362391133
2.45	0.9425413721839698	0.9407033103481595	0.9443819248251175
2.5	0.9431454651129398	0.9413307516374634	0.9449626040196993
2.55	0.9437528587097561	0.9419614160369834	0.9455466625656406
2.6	0.9443635454067185	0.9425952996161168	0.9461340892384524
2.65	0.9449775176342711	0.9432323984080708	0.9467248728467759
2.7	0.9455947678207272	0.943872708408925	0.9473190022327569
2.75	0.9462152883919936	0.9445162255767194	0.9479164662724006
2.8	0.9468390717713049	0.9451629458305667	0.9485172538759035
2.85	0.9474661103789443	0.945812865049787	0.9491213539879728
2.9	0.9480963966319808	0.9464659790730657	0.9497287555881123
2.95	0.9487299229439947	0.9471222836976357	0.9503394476908935
3.0	0.949366681724811	0.9477817746784821	0.950953419346203
3.05	0.9500066653802336	0.9484444477275759	0.9515706596394706
3.1	0.9506498663117761	0.9491102985131242	0.9521911576918648
3.15	0.9512962769163984	0.9497793226588539	0.9528149026604822
3.2	0.9519458895862422	0.9504515157433099	0.9534418837384991
3.25	0.9525986967083644	0.9511268732991867	0.95407209015531
3.3	0.9532546906644799	0.9518053908126791	0.9547055111766412
3.35	0.9539138638306959	0.9524870637228612	0.9553421361046387
3.4	0.9545762085772524	0.9531718874210799	0.9559819542779405
3.45	0.9552417172682628	0.9538598572503911	0.9566249550717213
3.5	0.9559103822614556	0.9545509685049982	0.957271127897717
3.55	0.9565821959079165	0.9552452164297298	0.9579204622042277
3.6	0.9572571505518302	0.9559425962195371	0.9585729474760981
3.65	0.957935238530227	0.95664310301901	0.95922857323468
3.7	0.9586164521727285	0.957346731921922	0.959887329037769
3.75	0.9593007838012894	0.9580534779707942	0.9605492044795212
3.8	0.9599882257299511	0.9587633361564871	0.9612141891903555
3.85	0.9606787702645857	0.9594763014178052	0.9618822728368244
3.9	0.9613724097026464	0.9601923686411349	0.9625534451214796
3.95	0.962069136332916	0.9609115326600917	0.9632276957827038
4.0	0.9627689424352647	0.9616337882552028	0.963905014594532
4.05	0.963471820280393	0.962359130153595	0.9645853913664539
4.1	0.9641777621295925	0.9630875530287132	0.9652688159431941
4.15	0.9648867602344969	0.9638190515000586	0.9659552782044776
4.2	0.9655988068368373	0.9645536201329391	0.9666447680647782
4.25	0.9663138941682012	0.9652912534382463	0.9673372754730467
4.3	0.9670320144497864	0.9660319458722456	0.968032790412427
4.35	0.9677531598921603	0.9667756918363892	0.968731302899954
4.4	0.9684773226950231	0.9675224856771436	0.9694328029862337
4.45	0.9692044950469626	0.9682723216858333	0.9701372807551156
4.5	0.9699346691252194	0.9690251940985042	0.9708447263233403
4.55	0.9706678370954488	0.9697810970957998	0.9715551298401826
4.6	0.9714039911114836	0.9705400248028597	0.9722684814870766
4.65	0.9721431233151008	0.9713019712892205	0.9729847714772255
4.7	0.9728852258357844	0.9720669305687482	0.9737039900552046
4.75	0.9736302907904937	0.9728348965995705	0.97442612749655
4.8	0.9743783102834322	0.9736058632840272	0.9751511741073298
4.85	0.975129276405816	0.9743798244686421	0.9758791202237158
4.9	0.9758831812356407	0.9751567739440924	0.9766099562115337
4.95	0.9766400168374566	0.975936705445203	0.9773436724658108
5.0	0.9773997752621393	0.9767196126509476	0.9780802594103085
5.05	0.978162448546663	0.9775054891844615	0.9788197074970512
5.1	0.9789280287138734	0.9782943286130644	0.9795620072058415
5.15	0.9796965077722644	0.9790861244482967	0.9803071490437696
5.2	0.9804678777157558	0.9798808701459605	0.9810551235447156
5.25	0.9812421305234678	0.9806785591061782	0.9818059212688427
5.3	0.9820192581595012	0.9814791846734492	0.9825595328020854
5.35	0.9827992525727178	0.9822827401367271	0.9833159487556298
5.4	0.9835821056965196	0.9830892187294954	0.9840751597653886
5.45	0.9843678094486317	0.9838986136298572	0.9848371564914712
5.5	0.9851563557308861	0.9847109179606287	0.9856019296176474
5.55	0.9859477364290046	0.985526124789443	0.9863694698508066
5.6	0.9867419434123835	0.9863442271288558	0.9871397679204141
5.65	0.9875389685338819	0.987165217936462	0.9879128145779622
5.7	0.9883388036296065	0.9879890901150175	0.9886886005964161
5.75	0.9891414405187038	0.9888158365125629	0.9894671167696614
5.8	0.9899468710031477	0.9896454499225553	0.9902483539119434
5.85	0.9907550868675278	0.990477923084007	0.991032302857306
5.9	0.9915660798788482	0.9913132486816232	0.9918189544590328
5.95	0.9923798417863138	0.9921514193459491	0.9926082995890754
6.0	0.993196364321127	0.9929924276535154	0.993400329137492
6.05	0.9940156391962867	0.9938362661269955	0.9941950340118808
6.1	0.9948376581063793	0.9946829272353587	0.9949924051368042
6.15	0.9956624127273787	0.995532403394027	0.9957924334532297
6.2	0.9964898947164456	0.9963846869650416	0.9965951099179499
6.25	0.9973200957117295	0.9972397702572203	0.997400425503021
6.3	0.9981530073321646	0.9980976455263315	0.9982083711951899
6.35	0.9989886211772782	0.998958304975254	0.9990189379953224
6.4	0.9998269288269896	0.9998217407541552	0.9998321169178397
6.45	1.000667921841418	1.0006478989901448	1.0006879449606556
6.5	1.001511591760688	1.0014662752520707	1.001556909640015
6.55	1.0023579301047318	1.0022872367552833	1.0024286267852764
6.6	1.003206928373101	1.0031107745627479	1.003303088337493
6.65	1.0040585780447921	1.0039368797481643	1.0041802861858333
6.7	1.0049128705780233	1.004765543395391	1.0050602121678371
6.75	1.0057697974100723	1.0055967565978874	1.0059428580695295
6.8	1.0066293499570873	1.0064305104581708	1.0068282156256279
6.85	1.0074915196138816	1.0072667960872632	1.00771627651972
6.9	1.0083562977537766	1.0081056046041195	1.0086070323844183
6.95	1.0092236757284063	1.0089469271350944	1.0095004748015706
7.0	1.0100936448675273	1.0097907548134009	1.0103965953024177
7.05	1.0109661964788546	1.0106370787785448	1.0112953853677682
7.1	1.0118413218478588	1.0114858901758168	1.0121968364281877
7.15	1.0127190122376126	1.0123371801557126	1.0131009398641695
7.2	1.0135992588886138	1.013190939873453	1.0140076870062877
7.25	1.0144820530185665	1.0140471604883994	1.0149170691354308
7.3	1.0153673858222727	1.0149058331635605	1.0158290774828955
7.35	1.0162552484714045	1.0157669490650503	1.0167437032306312
7.4	1.0171456321143657	1.0166304993615898	1.017660937511367
7.45	1.0180385278760902	1.0174964752239535	1.0185807714088024
7.5	1.018933926857906	1.0183648678244976	1.0195031959577774
7.55	1.019831820137344	1.0192356683366148	1.0204282021444269
7.6	1.0207321987679758	1.0201088679342611	1.0213557809063665
7.65	1.0216350537792602	1.0209844577914289	1.0222859231328365
7.7	1.022540376176356	1.0218624290816516	1.0232186196649098
7.75	1.023448156939986	1.022742772977522	1.024153861295587
7.8	1.0243583870262438	1.0236254806501974	1.0250916387700375
7.85	1.0252710573664545	1.0245105432688977	1.026031942785694
7.9	1.0261861588670131	1.0253979520004488	1.0269747639924525
7.95	1.0271036824092339	1.0262876980087872	1.027920092992829
8.0	1.0280236188491687	1.0271797724544998	1.0288679203420783
8.05	1.028945959017474	1.0280741664943205	1.029818236548414
8.1	1.0298706937192403	1.0289708712807146	1.0307710320730912
8.15	1.030797813733861	1.0298698779613797	1.0317262973306276
8.2	1.031727309814857	1.0307711776787831	1.0326840226889056
8.25	1.0326591726897492	1.0316747615697464	1.0336441984693414
8.3	1.0335933930598862	1.0325806207649582	1.0346068149470422
8.35	1.0345299616003185	1.0334887463885376	1.0355718623509331
8.4	1.0354688689596296	1.0343991295576123	1.0365393308639221
8.45	1.0364101057598205	1.035311761381849	1.0375092106230386
8.5	1.0373536625961357	1.036226632963047	1.0384814917195766
8.55	1.0382995300369517	1.0371437353946893	1.0394561641992293
8.6	1.0392476986235901	1.0380630597615241	1.040433218062263
8.65	1.0401981588702314	1.0389845971391498	1.0414126432635946
8.7	1.0411509012637523	1.0399083385935923	1.042394429713012
8.75	1.0421059162635773	1.040834275180872	1.043378567275232
8.8	1.043063194301563	1.0417623979466357	1.044365045770093
8.85	1.0440227257818506	1.0426926979257052	1.0453538549726726
8.9	1.0449845010807413	1.0436251661417064	1.0463449846134112
8.95	1.0459485105465707	1.044559793606657	1.0473384243782662
9.0	1.046914744499553	1.0454965713205793	1.0483341639088235
9.05	1.0478831932316857	1.0464354902710888	1.0493321928024548
9.1	1.0488538470065893	1.0473765414330491	1.050332500612415
9.15	1.0498266960594242	1.0483197157681297	1.051335076848009
9.2	1.0508017305967166	1.049265004224481	1.0523399109746845
9.25	1.0517789407962648	1.0502123977363298	1.0533469924142003
9.3	1.0527583168070243	1.051161887223599	1.054356310544714
9.35	1.053739848748962	1.052113463591555	1.055367854700929
9.4	1.0547235267129489	1.0530671177304498	1.0563816141742453
9.45	1.0557093407606606	1.0540228405151324	1.0573975782128255
9.5	1.0566972809244242	1.0549806228046965	1.0584157360217843
9.55	1.057687337207141	1.055940455442139	1.0594360767632658
9.6	1.0586794995821451	1.0569023292539959	1.0604585895565966
9.65	1.0596737579931066	1.0578662350499985	1.0614832634783937
9.7	1.060670102353921	1.0588321636227198	1.0625100875627134
9.75	1.061668522548588	1.059800105747228	1.0635390508011464
9.8	1.0626690084311181	1.060770052180771	1.064570142142939
9.85	1.06367154982542	1.061741993662414	1.0656033504951632
9.9	1.064676136525195	1.062715920912698	1.0666386647227795
9.95	1.0656827582938382	1.0636918246333456	1.0676760736487985
10.0	1.0666914048643255	1.0646696955069033	1.068715566054406
10.05	1.067702065939123	1.0656495241964206	1.0697571306790719
10.1	1.0687147311900955	1.0666313013451394	1.0708007562206616
10.15	1.069729390258395	1.0676150175761423	1.0718464313355875
10.2	1.0707460327543574	1.0686006634920884	1.0728941446389413
10.25	1.0717646482574288	1.069588229674857	1.0739438847045706
10.3	1.0727852263160675	1.0705777066852307	1.0749956400652516
10.35	1.0738077564476352	1.0715690850626225	1.0760493992127953
10.4	1.0748322281383234	1.0725623553247396	1.0771051505981704
10.45	1.0758586308430627	1.0735575079672948	1.0781628826316345
10.5	1.0768869539854287	1.0745545334636868	1.0792225836828646
10.55	1.0779171869575634	1.075553422264715	1.080284242081083
10.6	1.078949319120089	1.0765541647982806	1.081347846115189
10.65	1.0799833398019965	1.0775567514690811	1.082413384033872
10.7	1.0810192383006352	1.0785611726583233	1.0834808440457604
10.75	1.0820570038815451	1.0795674187234363	1.0845502143195616
10.8	1.0830966257784496	1.0805754799977803	1.085621482984151
10.85	1.084138093193134	1.0815853467903502	1.0866946381287552
10.9	1.0851813952953893	1.0825970093855017	1.0877696678030635
10.95	1.0862265212229232	1.083610458042666	1.0888465600173483
11.0	1.0872734600813283	1.084625682996059	1.0899253027426339
11.05	1.0883222009439375	1.0856426744544059	1.0910058839108143
11.1	1.0893727328518297	1.0866614226006828	1.0920882914147843
11.15	1.0904250448137118	1.0876819175917973	1.0931725131086159
11.2	1.091479125805882	1.0887041495583607	1.0942585368076636
11.25	1.0925349647721285	1.089728108604378	1.0953463502887055
11.3	1.0935925506237119	1.0907537848070061	1.0964359412901346
11.35	1.0946518722392635	1.0917811682162595	1.097527297512045
11.4	1.0957129184647503	1.0928102488547444	1.0986204066164234
11.45	1.0967756781133895	1.0938410167174124	1.0997152562272925
11.5	1.0978401399656172	1.094873461771274	1.100811833930835
11.55	1.0989062927690183	1.0959075739551247	1.1019101272755776
11.6	1.0999741252382758	1.0969433431793223	1.103010123772538
11.65	1.101043626055112	1.0979807593254622	1.1041118108953758
11.7	1.1021147838682384	1.0990198122461814	1.1052151760805593
11.75	1.103187587293315	1.1000604917648549	1.1063202067275113
11.8	1.104262024912873	1.1011027876753432	1.1074268901988105
11.85	1.1053380852763117	1.1021466897417416	1.1085352138202977
11.9	1.1064157568998114	1.1031921876981168	1.1096451648812988
11.95	1.1074950282663092	1.1042392712482592	1.1107567306347776
12.0	1.1085758878254564	1.1052879300654186	1.1118698982974788
12.05	1.1096583239935702	1.1063381537920243	1.1129846550501499
12.1	1.1107423251535855	1.1073899320394867	1.1141009880376898
12.15	1.1118278796550425	1.1084432543878955	1.115218884369325
12.2	1.112914975814029	1.1094981103857746	1.1163383311188213
12.25	1.114003601913148	1.110554489549841	1.1174593153246295
12.3	1.115093746201483	1.1116123813647416	1.1185818239901064
12.35	1.1161853968945676	1.1126717752828035	1.1197058440836756
12.4	1.1172785421743672	1.1137326607237819	1.1208313625390516
12.45	1.118373170189223	1.1147950270746048	1.1219583662554113
12.5	1.11946926905385	1.1158588636891211	1.1230868420976043
12.55	1.1205668268492748	1.1169241598878543	1.1242167768963496
12.6	1.1216658316228711	1.1179909049577348	1.125348157448446
12.65	1.1227662713882722	1.1190590881518778	1.126480970516978
12.7	1.1238681341253796	1.1201286986892913	1.1276152028315105
12.75	1.1249714077803479	1.121199725754652	1.1287508410883422
12.8	1.1260760802655467	1.1222721584980457	1.1298878719506804
12.85	1.1271821394595667	1.123345986034725	1.1310262820488792
12.9	1.128289573207178	1.1244211974448117	1.132166057980677
12.95	1.1293983693193315	1.1254977817731169	1.1333071863113917
13.0	1.1305085155731378	1.1265757280288238	1.1344496535741921
13.05	1.1316199997118654	1.12765502518525	1.1355934462702941
13.1	1.1327328094449276	1.1287356621796187	1.1367385508692287
13.15	1.1338469324478684	1.129817627912769	1.1378849538090594
13.2	1.134962356362357	1.1309009112489172	1.1390326414966356
13.25	1.136079068796178	1.131985501015399	1.1401816003078638
13.3	1.1371970573232395	1.1330713860024082	1.1413318165879256
13.35	1.1383163094835713	1.134158554962741	1.1424832766515407
13.4	1.1394368127833017	1.1352469966115206	1.1436359667832667
13.45	1.1405585546946835	1.1363366996259785	1.144789873237712
13.5	1.1416815226560808	1.1374276526451415	1.1459449822398344
13.55	1.1428057040719664	1.138519844269599	1.1471012799851934
13.6	1.143931086312953	1.1396132630612335	1.1482587526402623
13.65	1.1450576567157726	1.1407078975429648	1.1494173863426709
13.7	1.1461854025832996	1.1418037361984568	1.1505771672015217
13.75	1.147314311184553	1.1429007674718816	1.15173808129764
13.8	1.1484443697547082	1.143998979767623	1.152900114683922
13.85	1.1495755654951068	1.1450983614500363	1.1540632533855941
13.9	1.150707885573282	1.1461989008431506	1.1552274834005205
13.95	1.1518413171229585	1.147300586230385	1.1563927906995284
14.0	1.1529758472440768	1.1484034058543247	1.1575591612267122
14.05	1.1541114630028084	1.1495073479163846	1.1587265808997367
14.1	1.1552481514315758	1.1506124005765699	1.1598950356101863
14.15	1.1563858995290874	1.1517185519531736	1.1610645112238598
14.2	1.1575246942603257	1.1528257901225036	1.1622349935811356
14.25	1.1586645225566095	1.1539341031186015	1.1634064684972858
14.3	1.1598053713155976	1.1550434789329462	1.164578921762818
14.35	1.1609472274013108	1.1561539055141685	1.1657523391438462
14.4	1.1620900776441834	1.1572653707677543	1.166926706382405
14.45	1.1632339088410604	1.158377862555763	1.1681020091968353
14.5	1.1643787077552752	1.1594913686965354	1.1692782332821507
14.55	1.1655244611166151	1.1606058769643621	1.1704553643103666
14.6	1.1666711556214326	1.1617213750892228	1.1716333879309284
14.65	1.1678187779326052	1.1628378507564605	1.1728122897710327
14.7	1.1689673146796418	1.1639552916064768	1.173992055436072
14.75	1.170116752458661	1.165073685234444	1.175172670509964
14.8	1.171267077832479	1.166193019189946	1.1763541205555939
14.85	1.17241827733061	1.1673132809767275	1.1775363911151864
14.9	1.1735703374493325	1.1684344580523196	1.1787194677107309
14.95	1.1747232446517448	1.1695565378277535	1.1799033358443842
15.0	1.1758769853677637	1.170679507667224	1.181087980998882
15.05	1.1770315459942224	1.1718033548877813	1.1822733886379986
15.1	1.178186912894889	1.1729280667589588	1.1834595442069162
15.15	1.1793430724005218	1.17405363050249	1.1846464331327182
15.2	1.1805000108089334	1.175180033291941	1.185834040824812
15.25	1.181657714385015	1.176307262252379	1.1870223526753687
15.3	1.1828161693608155	1.177435304460041	1.1882113540597785
15.35	1.1839753619355868	1.178564146941956	1.1894010303371376
15.4	1.185135278275829	1.1796937766756397	1.1905913668506753
15.45	1.1862959045153756	1.1808241805886972	1.191782348928273
15.5	1.1874572267554315	1.1819553455584857	1.192973961882893
15.55	1.1886192310646262	1.183087258411769	1.194166191013125
15.6	1.1897819034790902	1.1842199059243106	1.1953590216036312
15.65	1.1909452300025298	1.185353274820553	1.196552438925666
15.7	1.1921091966062611	1.186487351773197	1.1977464282375818
15.75	1.193273789229293	1.1876221234028594	1.1989409747853415
15.8	1.1944389937783946	1.1887575762776894	1.2001360638030525
15.85	1.1956047961281548	1.1898936969129519	1.2013316805134608
15.9	1.1967711821210665	1.19103047177067	1.2025278101285244
15.95	1.1979381375675828	1.1921678872592334	1.2037244378499194
16.0	1.1991056482462021	1.1933059297329582	1.2049215488696141
16.05	1.2002736999035186	1.1944445854917414	1.2061191283704233
16.1	1.2014422782543295	1.1955838407806059	1.2073171615265335
16.15	1.2026113689816875	1.1967236817893074	1.208515633504143
16.2	1.2037809577369816	1.1978640946519385	1.2097145294619485
16.25	1.2049510301400326	1.1990050654464528	1.2109138345518227
16.3	1.2061215717791416	1.200146580194309	1.2121135339193272
16.35	1.207292568211199	1.2012886248599797	1.2133136127043564
16.4	1.2084640049617614	1.202431185350549	1.214514056041727
16.45	1.209635867525125	1.2035742475152598	1.2157148490617897
16.5	1.210808141364418	1.2047177971450889	1.2169159768910565
16.55	1.2119808119116793	1.2058618199722677	1.218117424652835
16.6	1.2131538645679587	1.2070063016698378	1.2193191774678305
16.65	1.2143272847033992	1.208151227851209	1.2205212204548312
16.7	1.2155010576573235	1.2092965840696657	1.2217235387313388
16.75	1.216675168738322	1.210442355817922	1.2229261174142012
16.8	1.2178496032243695	1.2115885285276364	1.224128941620332
16.85	1.219024346362874	1.2127350875689273	1.2253319964673277
16.9	1.2201993833708114	1.2138820182498955	1.226535267074192
16.95	1.2213746994348107	1.21502930581613	1.227738738561989
17.0	1.2225502797112437	1.2161769354502099	1.2289423960545514
17.05	1.2237261093263194	1.2173248922712312	1.2301462246791908
17.1	1.224902173376193	1.2184731613342468	1.2313502095673894
17.15	1.2260784569270777	1.2196217276298125	1.232554335855539
17.2	1.2272549450153138	1.2207705760834409	1.2337585886856437
17.25	1.2284316226474976	1.2219196915550856	1.2349629532060546
17.3	1.2296084748005864	1.223069058838616	1.2361674145722277
17.35	1.2307854864219823	1.2242186626612923	1.2373719579474551
17.4	1.231962642429653	1.2253684876832287	1.2385765685036132
17.45	1.233139927712247	1.2265185184968466	1.239781231421928
17.5	1.2343173271291803	1.2276687396263302	1.2409859318937524
17.55	1.235494825510767	1.2288191355270812	1.24219065512134
17.6	1.2366724076583056	1.2299696905851667	1.2433953863185971
17.65	1.23785005834422	1.231120389116751	1.2446001107119204
17.7	1.2390277623121617	1.2322712153675388	1.2458048135409487
17.75	1.2402055042770994	1.2334221535121828	1.247009480059388
17.8	1.2413832689254671	1.234573187653765	1.2482140955358134
17.85	1.242561040915267	1.2357243018231454	1.2494186452544869
17.9	1.2437388048761806	1.2368754799784532	1.2506231145161744
17.95	1.2449165454096958	1.238026706004439	1.2518274886389715
18.0	1.2460942470892238	1.2391779637119305	1.2530317529591526
18.05	1.2472718944602121	1.2403292368372143	1.2542358928319877
18.1	1.2484494720402766	1.2414805090414265	1.2554398936326017
18.15	1.2496269643193092	1.2426317639100044	1.2566437407568205
18.2	1.2508043557596134	1.2437829849520068	1.2578474196220433
18.25	1.2519816307960348	1.2449341555995763	1.259050915668062
18.3	1.25315877383605	1.2460852592072726	1.2602542143579818
18.35	1.2543357692599446	1.2472362790515084	1.2614573011790449
18.4	1.2555126014208973	1.2483871983298869	1.2626601616435464
18.45	1.2566892546451318	1.2495380001606071	1.2638627812896719
18.5	1.2578657132320221	1.2506886675818496	1.2650651456824236
18.55	1.2590419614542598	1.2518391835511424	1.2662672404144724
18.6	1.2602179835579497	1.252989530944728	1.267469051107079
18.65	1.2613937637627486	1.2541396925569541	1.268670563410963
18.7	1.262569286262009	1.2552896510996356	1.269871763007212
18.75	1.2637445352229066	1.2564393892014418	1.2710726356081823
18.8	1.2649194947865812	1.25758888940725	1.2722731669584015
18.85	1.2660941490682476	1.2587381341775221	1.2734733428354568
18.9	1.267268482157358	1.2598871058876866	1.2746731490509213
18.95	1.2684424781177297	1.2610357868275035	1.275872571451248
19.0	1.2696161209876815	1.2621841592004457	1.2770715959186798
19.05	1.2707893947801725	1.2633322051230567	1.2782702083721527
19.1	1.2719622834829412	1.264479906624343	1.2794683947682124
19.15	1.2731347710586443	1.2656272456451594	1.280666141101887
19.2	1.2743068414450007	1.266774204037581	1.2818634334076506
19.25	1.275478478554937	1.2679207635642815	1.2830602577602734
19.3	1.276649666276714	1.2690669058979336	1.2842566002757398
19.35	1.277820388474089	1.270212612620621	1.2854524471121593
19.4	1.2789906289864563	1.2713578652231876	1.28664778447063
19.45	1.2801603716289662	1.2725026451047028	1.287842598596173
19.5	1.2813296001927115	1.2736469335718126	1.28903687577857
19.55	1.2824982984448547	1.2747907118382042	1.290230602353281
19.6	1.2836664501287613	1.2759339610240088	1.2914237647023097
19.65	1.2848340389641644	1.2770766621552239	1.292616349255054
19.7	1.2860010486473232	1.2782187961631706	1.2938083424891964
19.75	1.287167462851131	1.2793603438839485	1.294999730931541
19.8	1.2883332652253219	1.2805012860578762	1.2961905011588553
19.85	1.289498439396572	1.2816416033289615	1.2973806397987124
19.9	1.2906629689686815	1.28278127624441	1.2985701335303335
19.95	1.2918268375226987	1.2839202852540799	1.2997589690853621
20.0	1.292990028617114	1.2850586107100224	1.3009471332487073
20.05	1.2941525257879714	1.286196232865992	1.3021346128593179
20.1	1.2953143125490398	1.2873331318769574	1.3033213948109579
20.15	1.2964753723919715	1.2884692877986927	1.3045074660529783
20.2	1.2976356887864557	1.2896046805873067	1.3056928135910648
20.25	1.2987952451803697	1.2907392900988632	1.3068774244879509
20.3	1.2999540249999249	1.2918730960889369	1.3080612858641678
20.35	1.301112011649856	1.293006078212274	1.3092443848987212
20.4	1.3022691885135356	1.2941382160224206	1.3104267088297699
20.45	1.303425538953181	1.295269488971365	1.3116082449552844
20.5	1.3045810463099543	1.2963998764092532	1.3127889806337114
20.55	1.3057356939041798	1.2975293575840685	1.313968903284554
20.6	1.306889465035467	1.2986579116413737	1.3151480003889848
20.65	1.3080423429828787	1.2997855176240478	1.3163262594904273
20.7	1.3091943110051036	1.3009121544721058	1.31750366819507
20.75	1.3103453523405886	1.3020378010224556	1.3186802141724325
20.8	1.3114954502077414	1.3031624360087666	1.319855885155809
20.85	1.3126445878050619	1.3042860380613204	1.321030668942768
20.9	1.31379274831131	1.3054085857069064	1.3222045533955864
20.95	1.314939914885679	1.3065300573687546	1.323377526441638
21.0	1.316086070667949	1.3076504313664752	1.3245495760737787
21.05	1.3172311987786496	1.308769685916058	1.3257206903506982
21.1	1.3183752823192445	1.3098877991299012	1.3268908573972016
21.15	1.3195183043722671	1.3110047490168648	1.328060065404526
21.2	1.3206602480014997	1.31212051348236	1.3292283026305418
21.25	1.321801096252151	1.313235070328502	1.3303955573999693
21.3	1.3229408321509977	1.3143483972542658	1.3315618181045565
21.35	1.324079438709372	1.315460471858267	1.3327270732061938
21.4	1.3252169029669252	1.3165712753702359	1.333891315594949
21.45	1.3263532240910185	1.3176808001534694	1.3350545512888436
21.5	1.3274884035259176	1.3187890406578888	1.3362167887745102
21.55	1.3286224427301834	1.3198959913386774	1.33737803656204
21.6	1.329755343176557	1.3210016466582812	1.3385383031829674
21.65	1.3308871063519554	1.3221060010883536	1.3396975971881597
21.7	1.3320177337574124	1.3232090491117667	1.3408559271457314
21.75	1.333147226908026	1.324310785224639	1.3420133016388918
21.8	1.334275587332918	1.3254112039383765	1.3431697292638143
21.85	1.3354028165751803	1.3265102997817544	1.3443252186274572
21.9	1.3365289161918377	1.3276080673029909	1.3454797783453671
21.95	1.3376538877537925	1.3287045010718403	1.3466334170394911
22.0	1.3387777328457753	1.3297995956817372	1.3477861433359435
22.05	1.3399004530663103	1.3308933457519054	1.3489379658627687
22.1	1.3410220500276642	1.331985745929513	1.3500888932477126
22.15	1.342142525355777	1.3330767908918264	1.3512389341159379
22.2	1.343261880690254	1.3341664753483626	1.3523880970877886
22.25	1.3443801176842949	1.3352547940430726	1.3535363907764968
22.3	1.3454972380046395	1.336341741756509	1.3546838237859171
22.35	1.3466132433315579	1.3374273133079995	1.3558304047082481
22.4	1.3477281353587593	1.33851150355782	1.3569761421217552
22.45	1.3488419157933658	1.339594307409395	1.3581210445884886
22.5	1.349954586355885	1.3406757198114327	1.3592651206520057
22.55	1.3510661487801283	1.3417557357601309	1.3604083788351204
22.6	1.3521766048131871	1.342834350301301	1.3615508276376347
22.65	1.353285956215375	1.3439115585325379	1.3626924755340737
22.7	1.3543942047602013	1.3449873556053507	1.3638333309714734
22.75	1.3555013522343036	1.3460617367272911	1.3649734023671476
22.8	1.3566074004374074	1.3471346971640488	1.3661126981064835
22.85	1.3577123511822933	1.3482062322415398	1.3672512265407484
22.9	1.358816206294727	1.349276337347997	1.3683889959849327
22.95	1.35991896761344	1.350345007935976	1.369526014715588
23.0	1.3610206369900575	1.3514122395244064	1.3706622909687507
23.05	1.362121216289094	1.352478027700547	1.3717978329378078
23.1	1.3632207073878457	1.3535423681219914	1.3729326487714697
23.15	1.364319112176414	1.354605256518559	1.3740667465717153
23.2	1.3654164325576004	1.3556666886942128	1.3752001343918199
23.25	1.3665126704469	1.3567266605289052	1.3763328202343903
23.3	1.3676078277724497	1.3577851679804263	1.377464812049454
23.35	1.3687019064749641	1.3588422070861335	1.3785961177325459
23.4	1.3697949085077186	1.3598977739647555	1.3797267451229291
23.45	1.3708868358364736	1.3609518648180396	1.3808567020017342
23.5	1.3719776904394592	1.362004475932439	1.3819859960902656
23.55	1.373067474307316	1.3630556036806858	1.3831146350482662
23.6	1.3741561894430512	1.3641052445233766	1.3842426264722956
23.65	1.3752438378619871	1.3651533950104437	1.3853699778940878
23.7	1.3763304215917336	1.3662000517826596	1.3864966967790433
23.75	1.3774159426721369	1.367245211572975	1.3876227905247007
23.8	1.3785004031552237	1.368288871207922	1.3887482664593078
23.85	1.3795838051051743	1.369331027608873	1.3898731318404491
23.9	1.3806661505982722	1.3703716777932797	1.3909973938536928
23.95	1.381747441722854	1.371410818875842	1.3921210596113367
24.0	1.3828276805792652	1.3724484480696542	1.393244136151185
24.05	1.38390686927983	1.3734845626872272	1.394366630435416
24.1	1.384985009948804	1.3745191601414963	1.3954885493494724
24.15	1.3860621047223118	1.3755522379467655	1.3966098997010499
24.2	1.3871381557483238	1.376583793719572	1.397730688219117
24.25	1.3882131651866085	1.3776138251794863	1.398850921553007
24.3	1.3892871352086849	1.378642330149889	1.39997060627161
24.35	1.3903600679977832	1.3796693065586298	1.4010897488625442
24.4	1.391431965748793	1.3806947524386441	1.4022083557315
24.45	1.3925028306682372	1.3817186659285434	1.4033264332015336
24.5	1.393572664974207	1.3827410452730766	1.4044439875125292
24.55	1.3946414708963486	1.3837618888235799	1.405561024820631
24.6	1.3957092506757753	1.3847811950383366	1.4066775511978271
24.65	1.3967760065650787	1.385798962482887	1.4077935726315252
24.7	1.3978417408282453	1.3868151898302628	1.4089090950242187
24.75	1.3989064557406332	1.3878298758611904	1.4100241241932254
24.8	1.3999701535889204	1.3888430194641863	1.4111386658704774
24.85	1.401032836671068	1.389854619635619	1.4122527257023552
24.9	1.4020945072962814	1.3908646754797236	1.413366309249629
24.95	1.4031551677849554	1.3918731862085314	1.41447942198739
25.0	1.4042148204686487	1.392880151141754	1.4155920693051103
25.05	1.4052734676900291	1.3938855697066006	1.416704256506722
25.1	1.4063311118028303	1.394889441437563	1.4178159888107433
25.15	1.407387755171827	1.3958917659761052	1.4189272713504921
25.2	1.4084434001727735	1.3968925430703485	1.4200381091743461
25.25	1.409498049192375	1.3978917725746516	1.4211485072460228
25.3	1.410551704628243	1.3988894544491985	1.4222584704449641
25.35	1.41160436888885	1.3998855887594586	1.4233680035667158
25.4	1.4126560443934848	1.400880175675695	1.4244771113234047
25.45	1.4137067335722306	1.4018732154723228	1.4255857983442357
25.5	1.4147564388659093	1.4028647085273043	1.426694069176044
25.55	1.4158051627260249	1.4038546553214695	1.4278019282838879
25.6	1.4168529076147613	1.4048430564377603	1.4289093800516737
25.65	1.4178996760049134	1.4058299125605078	1.4300164287828716
25.7	1.4189454703798383	1.4068152244745875	1.4311230787011786
25.75	1.4199902932334585	1.4077989930646038	1.4322293339513394
25.8	1.4210341470701644	1.4087812193139981	1.4333351985998823
25.85	1.422077034404819	1.4097619043041296	1.434440676635986
25.9	1.4231189577626975	1.4107410492133527	1.4355457719723357
25.95	1.4241599196794414	1.411718655315995	1.4366504884460016
26.0	1.4251999227010423	1.4126947239813934	1.4377548298193727
26.05	1.426238969383774	1.413669256672833	1.438858799781123
26.1	1.4272770622941737	1.4146422549464865	1.4399624019471633
26.15	1.4283142040089871	1.4156137204503187	1.4410656398616752
26.2	1.429350397115149	1.416583654922996	1.4421685169981056
26.25	1.43038564420971	1.417552060192726	1.4432710367602553
26.3	1.4314199478998357	1.4185189381761385	1.4443732024833151
26.35	1.4324533108027442	1.4194842908770717	1.4454750174349766
26.4	1.4334857355456652	1.4204481203854196	1.446576484816535
26.45	1.4345172247658196	1.4214104288758977	1.4476776077639915
26.5	1.4355477811103565	1.4223712186068644	1.4487783893492259
26.55	1.4365774072363344	1.4233304919190444	1.4498788325811016
26.6	1.4376061058106684	1.42428825123432	1.4509789404066704
26.65	1.4386338795101008	1.425244499054474	1.4520787157122934
26.7	1.4396607310211607	1.4261992379599144	1.4531781613248638
26.75	1.4406866630401227	1.4271524706084413	1.4542772800129646
26.8	1.4417116782729618	1.4281041997339443	1.4553760744880657
26.85	1.4427357794353333	1.4290544281451367	1.4564745474057137
26.9	1.4437589692525188	1.4300031587242883	1.4575727013667426
26.95	1.4447812504593893	1.4309503944259423	1.4586705389184564
27.0	1.445802625800383	1.4318961382756237	1.459768062555854
27.05	1.4468230980294485	1.4328403933685723	1.460865274722794
27.1	1.4478426699100166	1.4337831628684632	1.4619621778132206
27.15	1.4488613442149492	1.4347244500061198	1.4630587741723609
27.2	1.4498791237265276	1.4356642580782666	1.4641550660978957
27.25	1.4508960112363865	1.436602590446245	1.4652510558411604
27.3	1.4519120095455067	1.437539450534749	1.4663467456083346
27.35	1.4529271214641493	1.4384748418305915	1.467442137561603
27.4	1.4539413498118328	1.4394087678814362	1.4685372338203277
27.45	1.454954697417295	1.4403412322945794	1.4696320364622273
27.5	1.4559671671184542	1.4412722387357002	1.4707265475245048
27.55	1.4569787617623697	1.4422017909276534	1.4718207690049927
27.6	1.4579894842052106	1.443129892649268	1.4729147028633107
27.65	1.4589993373122219	1.444056547734126	1.4740083510219608
27.7	1.4600083239576809	1.4449817600693937	1.4751017153674415
27.75	1.4610164470248486	1.445905533594652	1.476194797751361
27.8	1.462023709405975	1.4468278723007142	1.4772875999915063
27.85	1.4630301140022077	1.4477487802284947	1.4783801238729322
27.9	1.4640356637236023	1.4486682614678685	1.4794723711489928
27.95	1.465040361489058	1.4495863201565495	1.480564343542436
28.0	1.4660442102262914	1.450502960479	1.4816560427463714
28.05	1.4670472128718088	1.4514181866653082	1.48274747042535
28.1	1.4680493723708496	1.4523320029901383	1.4838386282163227
28.15	1.469050691677379	1.4532444137716702	1.4849295177296293
28.2	1.47005117375402	1.4541554233705387	1.486020140550008
28.25	1.4710508215720495	1.4550650361888182	1.487110498237498
28.3	1.4720496381113377	1.455973256669009	1.4882005923284198
28.35	1.4730476263603256	1.4568800892930223	1.489290424336276
28.4	1.474044789315991	1.4577855385812406	1.4903799957526607
28.45	1.4750411299838118	1.4586896090915185	1.4914693080481582
28.5	1.4760366513777226	1.4595923054182516	1.4925583626732197
28.55	1.4770313565200948	1.4604936321914523	1.493647161058997
28.6	1.4780252484416883	1.4613935940758158	1.4947357046182173
28.65	1.47901833018163	1.4622921957698523	1.4958239947459775
28.7	1.4800106047873618	1.4631894420049985	1.4969120328205596
28.75	1.4810020753146254	1.464085337544752	1.497999820204236
28.8	1.4819927448274133	1.4649798871838235	1.4990873582440287
28.85	1.4829826163979505	1.4658730957473225	1.5001746482724634
28.9	1.4839716931066351	1.4667649680899357	1.5012616916083177
28.95	1.4849599780420342	1.4676555090951384	1.5023484895573493
29.0	1.4859474743008263	1.4685447236744218	1.50343504341299
29.05	1.486934184987778	1.4694326167665217	1.5045213544570526
29.1	1.4879201132157183	1.4703191933366748	1.5056074239603856
29.15	1.4889052621054881	1.4712044583759127	1.506693253183557
29.2	1.4898896347859147	1.472088416900313	1.5077788433774744
29.25	1.4908732343937794	1.4729710739503425	1.5088641957840268
29.3	1.4918560640737846	1.4738524345901478	1.5099493116366836
29.35	1.4928381269785216	1.474732503906914	1.5110341921611081
29.4	1.4938194262684297	1.475611287010203	1.5121188385757158
29.45	1.4947999651117818	1.4764887890313292	1.513203252092254
29.5	1.4957797466846197	1.4773650151227211	1.5142874339163548
29.55	1.4967587741707555	1.4782399704573579	1.5153713852480544
29.6	1.497737050761717	1.479113660228143	1.5164551072823365
29.65	1.4987145796567274	1.4799860896473616	1.5175386012096126
29.7	1.4996913640626683	1.4808572639460957	1.5186218682162418
29.75	1.5006674071940385	1.4817271883736942	1.51970490948498
29.8	1.501642712272941	1.4825958681972478	1.520787726195477
29.85	1.5026172825290338	1.4834633087010587	1.5218703195246968
29.9	1.5035911211995008	1.484329515186149	1.5229526906473807
29.95	1.5045642315290395	1.4851944929697536	1.524034840736455
30.0	1.5055366167697894	1.4860582473848643	1.5251167709634477
