# Supplementary material for: Global warming may increase the burden of obstructive sleep apnea
Source: Nat Commun. 2025 Jun 16;16:5100. doi: 10.1038/s41467-025-60218-1 (PMC12170837; doi:10.1038/s41467-025-60218-1)
Supplement: Supplementary file 4 — Source Data [file 41467_2025_60218_MOESM4_ESM.zip › metadata/figure3/wsa_severe_curve.csv]

xvar	est	lb	hb
-17.0	0.8031602879424069	0.767972160461665	0.8398255702971829
-16.95	0.803357248445967	0.7683766713195576	0.8397968370907061
-16.9	0.8035535614065449	0.7687789277195439	0.839769322289201
-16.85	0.8037492360417677	0.769178944949848	0.8397430255878571
-16.8	0.803944281579376	0.7695767384164646	0.8397179466184009
-16.75	0.8041387072571466	0.7699723236429304	0.8396940849489876
-16.7	0.8043325223228321	0.7703657162700934	0.8396714400841245
-16.65	0.804525736034088	0.7707569320558276	0.8396500114646244
-16.6	0.8047183576584068	0.7711459868747297	0.839629798467596
-16.55	0.8049103964730546	0.7715328967177887	0.8396108004064649
-16.5	0.8051018617650026	0.7719176776920079	0.8395930165310238
-16.45	0.8052927628308684	0.7723003460200125	0.8395764460275227
-16.4	0.8054831089768469	0.772680918039607	0.8395610880187955
-16.35	0.8056729095186552	0.7730594102033131	0.8395469415644158
-16.3	0.8058621737814675	0.7734358390778594	0.839534005660897
-16.25	0.8060509110998565	0.7738102213436445	0.8395222792419221
-16.2	0.8062391308177339	0.7741825737941634	0.8395117611786204
-16.15	0.8064268422882954	0.7745529133353903	0.8395024502798732
-16.1	0.8066140548739617	0.7749212569851315	0.8394943452926662
-16.05	0.8068007779463228	0.7752876218723385	0.8394874449024781
-16.0	0.8069870208860839	0.7756520252363786	0.839481747733709
-15.95	0.8071727930830118	0.776014484426271	0.8394772523501547
-15.9	0.8073581039358819	0.7763750168998856	0.839473957255512
-15.85	0.8075429628524269	0.7767336402230905	0.8394718608939383
-15.8	0.807727379249286	0.777090372068877	0.8394709616506437
-15.75	0.8079113625519552	0.7774452302164248	0.8394712578525323
-15.7	0.808094922194739	0.7777982325501445	0.8394727477688777
-15.65	0.8082780676207019	0.7781493970586661	0.8394754296120518
-15.6	0.8084608082816235	0.7784987418337888	0.8394793015382915
-15.55	0.8086431536379516	0.7788462850693941	0.8394843616485066
-15.5	0.8088251131587587	0.7791920450603124	0.8394906079891372
-15.45	0.8090066963216958	0.7795360402011505	0.8394980385530524
-15.4	0.8091879126129554	0.7798782889850752	0.8395066512804931
-15.35	0.8093687715272246	0.7802188100025536	0.8395164440600531
-15.3	0.8095492825676462	0.7805576219400574	0.8395274147297189
-15.25	0.8097294552457835	0.7808947435787217	0.8395395610779327
-15.2	0.8099092990815742	0.7812301937929589	0.8395528808447219
-15.15	0.8100888236033005	0.7815639915490356	0.8395673717228523
-15.1	0.8102680383475493	0.7818961559036106	0.8395830313590358
-15.05	0.8104469528591762	0.7822267060022231	0.8395998573551802
-15.0	0.8106255766912734	0.7825556610777491	0.8396178472696755
-14.95	0.8108039194051364	0.7828830404488137	0.8396369986187335
-14.9	0.810981990570231	0.7832088635181614	0.8396573088777605
-14.85	0.8111597997641612	0.7835331497709929	0.8396787754827689
-14.8	0.8113373565726427	0.7838559187732579	0.8397013958318454
-14.75	0.8115146705894697	0.7841771901699102	0.8397251672866423
-14.7	0.8116917514164913	0.7844969836831266	0.8397500871739177
-14.65	0.8118686086635801	0.784815319110493	0.8397761527871148
-14.6	0.8120452519486113	0.7851322163231416	0.8398033613879758
-14.55	0.8122216908974335	0.7854476952638683	0.8398317102081997
-14.5	0.8123979351438458	0.7857617759452055	0.8398611964511242
-14.45	0.8125739943295809	0.786074478447461	0.8398918172934667
-14.4	0.8127498781042726	0.7863858229167283	0.8399235698870726
-14.35	0.8129255961254472	0.7866958295628671	0.8399564513607222
-14.3	0.8131011580584939	0.7870045186574411	0.8399904588219552
-14.25	0.8132765735766536	0.7873119105316436	0.8400255893589307
-14.2	0.8134518523609969	0.7876180255741758	0.8400618400423271
-14.15	0.8136270041004118	0.7879228842291123	0.8400992079272589
-14.1	0.8138020384915845	0.7882265069937314	0.8401376900552315
-14.05	0.8139769652389867	0.7885289144163227	0.840177283456119
-14.0	0.8141517940548645	0.7888301270939753	0.8402179851501747
-13.95	0.8143265346592231	0.7891301656703306	0.8402597921500552
-13.9	0.8145011967798176	0.7894290508333329	0.8403027014628804
-13.85	0.8146757901521453	0.7897268033129373	0.8403467100923115
-13.8	0.8148503245194303	0.7900234438788203	0.8403918150406448
-13.75	0.8150248096326239	0.7903189933380581	0.8404380133109376
-13.7	0.8151992552503903	0.790613472532794	0.8404853019091397
-13.65	0.8153736711391081	0.7909069023378981	0.840533677846245
-13.6	0.8155480670728589	0.7911993036585954	0.8405831381404711
-13.55	0.8157224528334288	0.7914906974281073	0.8406336798194322
-13.5	0.8158968382103062	0.7917811046052625	0.8406852999223409
-13.45	0.8160712330006744	0.7920705461721109	0.8407379955022106
-13.4	0.8162456470094192	0.7923590431315216	0.8407917636280811
-13.35	0.8164200900491251	0.7926466165047887	0.8408466013872299
-13.3	0.816594571940076	0.7929332873292193	0.8409025058874153
-13.25	0.8167691025102659	0.7932190766557256	0.8409594742591052
-13.2	0.8169436915953922	0.7935040055464181	0.8410175036577187
-13.15	0.8171183490388679	0.7937880950721952	0.8410765912658692
-13.1	0.8172930846918287	0.7940713663103368	0.8411367342956011
-13.05	0.8174679084131349	0.7943538403421042	0.8411979299906339
-13.0	0.8176428300693841	0.7946355382503377	0.8412601756286019
-12.95	0.8178178595349193	0.7949164811170774	0.8413234685232779
-12.9	0.8179930066918402	0.7951966900211671	0.8413878060268133
-12.85	0.8181682814300127	0.7954761860358948	0.8414531855319486
-12.8	0.8183436936470865	0.7957549902266237	0.8415196044742304
-12.75	0.8185192532485025	0.7960331236484532	0.8415870603342089
-12.7	0.818694970147515	0.7963106073438779	0.8416555506396292
-12.65	0.8188708542652012	0.7965874623404741	0.8417250729676107
-12.6	0.8190469155304818	0.7968637096486008	0.8417956249468043
-12.55	0.8192231638801397	0.7971393702591155	0.8418672042595401
-12.5	0.8193996092588371	0.7974144651411152	0.8419398086439583
-12.45	0.8195762616191404	0.7976890152396932	0.8420134358961164
-12.4	0.819753130921535	0.7979630414737238	0.8420880838720843
-12.35	0.8199302271344538	0.7982365647336659	0.8421637504900081
-12.3	0.8201075602343	0.7985096058793993	0.842240433732164
-12.25	0.8202851402054677	0.7987821857380756	0.8423181316469734
-12.2	0.8204629770403754	0.7990543251020052	0.8423968423510116
-12.15	0.8206410807394868	0.7993260447265779	0.8424765640309734
-12.1	0.8208194613113411	0.799597365328191	0.842557294945625
-12.05	0.820998128772584	0.7998683075822378	0.8426390334277152
-12.0	0.8211770931479956	0.8001388921211043	0.8427217778858767
-11.95	0.8213563644705234	0.8004091395322139	0.8428055268064709
-11.9	0.8215359527813165	0.8006790703560903	0.8428902787554314
-11.85	0.8217158681297543	0.8009487050844739	0.8429760323800507
-11.8	0.8218961205734884	0.801218064158456	0.843062786410748
-11.75	0.822076720178473	0.8014871679666613	0.8431505396628056
-11.7	0.8222576770190053	0.8017560368434611	0.8432392910380574
-11.65	0.8224390011777611	0.8020246910672215	0.843329039526557
-11.6	0.8226207027458395	0.8022931508586042	0.8434197842082046
-11.55	0.8228027918227963	0.8025614363788864	0.8435115242543365
-11.5	0.8229852785166915	0.802829567728333	0.843604258929281
-11.45	0.8231681729441279	0.8030975649446093	0.8436979875918734
-11.4	0.8233514852302992	0.803365448001225	0.8437927096969384
-11.35	0.8235352255090327	0.8036332368060313	0.8438884247967312
-11.3	0.8237194039228342	0.8039009511997437	0.843985132542338
-11.25	0.8239040306229384	0.8041686109545282	0.8440828326850427
-11.2	0.8240891157693558	0.8044362357726037	0.8441815250776561
-11.15	0.8242746695309219	0.8047038452849139	0.8442812096757905
-11.1	0.8244607020853486	0.8049714590498145	0.8443818865391164
-11.05	0.8246472236192767	0.805239096551826	0.8444835558325674
-11.0	0.8248342443283269	0.8055067772004184	0.844586217827501
-10.95	0.8250217744171581	0.8057745203288379	0.8446898729028307
-10.9	0.8252098240995168	0.8060423451929782	0.8447945215461113
-10.85	0.8253984035982979	0.8063102709703035	0.8449001643545822
-10.8	0.8255875231456032	0.8065783167588	0.845006802036178
-10.75	0.8257771929827953	0.8068465015759766	0.8451144354104898
-10.7	0.8259674233605627	0.8071148443579161	0.8452230654096978
-10.65	0.8261582245389754	0.8073833639583554	0.8453326930794511
-10.6	0.8263496067875546	0.8076520791478239	0.8454433195797175
-10.55	0.8265415803853288	0.807921008612804	0.845554946185594
-10.5	0.8267341556209022	0.8081901709549576	0.8456675742880666
-10.45	0.8269273427925197	0.808459584690377	0.8457812053947482
-10.4	0.827121152208134	0.8087292682488837	0.8458958411305627
-10.35	0.8273155941854718	0.8089992399733671	0.8460114832384009
-10.3	0.8275106790521053	0.8092695181191726	0.8461281335797335
-10.25	0.8277064171455224	0.8095401208535115	0.8462457941351846
-10.2	0.827902818813197	0.809811066254933	0.8463644670050761
-10.15	0.8280998944126621	0.810082372312823	0.8464841544099229
-10.1	0.8282976543115825	0.810354056926944	0.8466048586909068
-10.05	0.8284961088878332	0.8106261379070154	0.8467265823103011
-10.0	0.8286952685295723	0.8108986329723341	0.8468493278518656
-9.95	0.8288951436353197	0.8111715597514328	0.8469730980212072
-9.9	0.829095744614036	0.8114449357817707	0.8470978956461035
-9.85	0.8292970818852007	0.8117187785094678	0.8472237236767987
-9.8	0.8294991658788952	0.8119931052890714	0.8473505851862523
-9.75	0.8297020070358828	0.812267933383358	0.847478483370375
-9.7	0.8299056158076947	0.8125432799631798	0.8476074215482154
-9.65	0.8301100026567109	0.8128191621073279	0.8477374031621214
-9.6	0.8303151780562493	0.8130955968024487	0.8478684317778713
-9.55	0.8305211524906497	0.8133726009429807	0.8480005110847781
-9.5	0.8307279364553655	0.8136501913311288	0.848133644895753
-9.45	0.8309355404570468	0.8139283846768719	0.8482678371473542
-9.4	0.8311439750136385	0.8142071975980018	0.8484030918997927
-9.35	0.8313532506544653	0.814486646620187	0.8485394133369235
-9.3	0.831563377920328	0.8147667481770792	0.8486768057662005
-9.25	0.8317743673635988	0.8150475186104339	0.8488152736186103
-9.2	0.8319862295483125	0.8153289741702735	0.848954821448577
-9.15	0.8321989750502649	0.8156111310150722	0.8490954539338446
-9.1	0.8324126144571111	0.8158940052119656	0.8492371758753313
-9.05	0.8326271583684641	0.8161776127369976	0.8493799921969643
-9.0	0.832842617395995	0.81646196947538	0.849523907945489
-8.95	0.8330590021635329	0.8167470912217892	0.849668928290258
-8.9	0.8332763233071686	0.817032993680682	0.8498150585229945
-8.85	0.8334945914753589	0.8173196924666363	0.8499623040575374
-8.8	0.8337138173290302	0.8176072031047164	0.8501106704295682
-8.75	0.8339340115416846	0.8178955410308608	0.8502601632963116
-8.7	0.8341551847995112	0.8181847215922943	0.850410788436226
-8.65	0.8343773478014863	0.8184747600479548	0.8505625517486671
-8.6	0.8346005112594941	0.8187656715689526	0.8507154592535383
-8.55	0.8348246858984278	0.8190574712390348	0.8508695170909255
-8.5	0.8350498824563083	0.8193501740550878	0.8510247315207085
-8.45	0.8352761116843963	0.8196437949276417	0.8511811089221679
-8.4	0.8355033843473051	0.8199383486814046	0.851338655793564
-8.35	0.83573171122312	0.8202338500558077	0.8514973787517114
-8.3	0.8359611031035122	0.8205303137055725	0.8516572845315331
-8.25	0.8361915707938591	0.8208277542012924	0.8518183799856067
-8.2	0.836423125113366	0.8211261860300296	0.8519806720836923
-8.15	0.8366557768951829	0.8214256235959312	0.8521441679122544
-8.1	0.8368895369865296	0.8217260812208529	0.8523088746739631
-8.05	0.8371244162488191	0.8220275731450059	0.8524747996871979
-8.0	0.8373604255577832	0.8223301135276101	0.8526419503855254
-7.95	0.8375975758035941	0.822633716447567	0.8528103343171816
-7.9	0.8378358778909992	0.8229383959041381	0.8529799591445318
-7.85	0.8380753427394433	0.8232441658176418	0.8531508326435353
-7.8	0.8383159812832018	0.823551040030161	0.8533229627031874
-7.75	0.8385578044715101	0.8238590323062561	0.853496357324963
-7.7	0.8388008232686985	0.8241681563336958	0.853671024622256
-7.65	0.8390450486543236	0.8244784257241957	0.8538469728197978
-7.6	0.8392904916233037	0.8247898540141642	0.8540242102530836
-7.55	0.8395371631860573	0.8251024546654625	0.8542027453677854
-7.5	0.8397850743686364	0.8254162410661692	0.8543825867191623
-7.45	0.8400342362128714	0.8257312265313522	0.8545637429714652
-7.4	0.8402846597765053	0.8260474243038596	0.8547462228973322
-7.35	0.8405363561333398	0.8263648475550982	0.8549300353771904
-7.3	0.8407893363733745	0.8266835093858435	0.8551151893986443
-7.25	0.8410436116029542	0.8270034228270314	0.8553016940558631
-7.2	0.8412991929449111	0.8273246008405809	0.8554895585489688
-7.15	0.8415560915387162	0.827647056320203	0.8556787921834176
-7.1	0.8418143185406217	0.8279708020922268	0.8558694043693764
-7.05	0.8420738851238144	0.8282958509164274	0.8560614046211082
-7.0	0.8423348024785647	0.8286222154868578	0.8562548025563406
-6.95	0.842597081812381	0.8289499084326886	0.8564496078956474
-6.9	0.8428607343501581	0.8292789423190536	0.8566458304618186
-6.85	0.8431257713343376	0.8296093296478896	0.8568434801792351
-6.8	0.8433922040250585	0.8299410828587952	0.8570425670732412
-6.75	0.8436600437003212	0.8302742143298814	0.8572431012695183
-6.7	0.8439293016561384	0.8306087363786299	0.857445092993452
-6.65	0.8441999892067025	0.8309446612627575	0.8576485525695129
-6.6	0.844472117684541	0.8312820011810809	0.8578534904206206
-6.55	0.8447456984406835	0.8316207682743784	0.8580599170675257
-6.5	0.8450207428448233	0.8319609746262691	0.8582678431281792
-6.45	0.8452972622854856	0.8323026322640805	0.8584772793171083
-6.4	0.8455752681701905	0.8326457531597243	0.858688236444795
-6.35	0.8458547719256242	0.832990349230575	0.8589007254170534
-6.3	0.8461357849978071	0.8333364323403478	0.8591147572344096
-6.25	0.8464183188522674	0.8336840142999817	0.8593303429914836
-6.2	0.846702384974209	0.8340331068685222	0.8595474938763686
-6.15	0.8469879948686891	0.8343837217540051	0.8597662211700219
-6.1	0.8472751600607906	0.8347358706143442	0.8599865362456479
-6.05	0.8475638920958022	0.8350895650582181	0.8602084505680874
-6.0	0.8478542025393923	0.8354448166459615	0.8604319756932133
-5.95	0.8481461029777906	0.8358016368904546	0.8606571232673154
-5.9	0.8484396050179678	0.8361600372580138	0.8608839050265064
-5.85	0.8487347202878188	0.836520029169288	0.8611123327961127
-5.8	0.8490314604363456	0.8368816240001528	0.8613424184900784
-5.75	0.8493298371338439	0.8372448330826038	0.8615741741103664
-5.7	0.8496298620720845	0.8376096677056556	0.8618076117463663
-5.65	0.8499315469645082	0.8379761391162419	0.8620427435743011
-5.6	0.8502349035464083	0.8383442585201127	0.8622795818566331
-5.55	0.8505399435751279	0.8387140370827361	0.8625181389414861
-5.5	0.850846678830246	0.8390854859302015	0.8627584272620493
-5.45	0.8511551211137736	0.8394586161501219	0.8630004593360026
-5.4	0.8514652822503517	0.8398334387925429	0.8632442477649326
-5.35	0.8517771740874404	0.840209964870845	0.8634898052337537
-5.3	0.852090808495526	0.8405882053626554	0.8637371445101325
-5.25	0.8524061973683124	0.8409681712107584	0.8639862784439143
-5.2	0.8527233526229269	0.8413498733240058	0.8642372199665476
-5.15	0.8530422862001201	0.8417333225782354	0.8644899820905149
-5.1	0.8533630100644707	0.8421185298171819	0.864744577908764
-5.05	0.853685536204592	0.8425055058534033	0.8650010205941382
-5.0	0.8540098766333364	0.8428942614691961	0.8652593233988118
-4.95	0.8543360433880038	0.8432848074175224	0.8655194996537214
-4.9	0.8546640485305546	0.8436771544229364	0.8657815627680034
-4.85	0.8549939041478161	0.8440713131825178	0.8660455262284307
-4.8	0.8553256223516995	0.8444672943668	0.866311403598846
-4.75	0.8556592152794122	0.8448651086207141	0.8665792085196005
-4.7	0.8559946950936744	0.8452647665645248	0.8668489547069906
-4.65	0.8563320739829358	0.8456662787947755	0.8671206559526972
-4.6	0.856671364161595	0.8460696558852424	0.8673943261232148
-4.55	0.8570125778702202	0.8464749083878879	0.867669979159291
-4.5	0.8573557273757683	0.8468820468338144	0.8679476290753639
-4.45	0.8577008249718139	0.8472910817342365	0.8682272899589883
-4.4	0.8580478829787707	0.8477020235814448	0.8685089759702697
-4.35	0.8583969137441166	0.8481148828497874	0.8687927013412955
-4.3	0.8587479296426264	0.8485296699966484	0.8690784803755571
-4.25	0.8591009430765982	0.8489463954634404	0.8693663274473798
-4.2	0.8594559664760862	0.8493650696765979	0.869656257001336
-4.15	0.8598130122991321	0.8497857030485835	0.8699482835516685
-4.1	0.8601720930320015	0.8502083059788985	0.8702424216817038
-4.05	0.8605332211894188	0.8506328888551037	0.8705386860432548
-4.0	0.8608964093148052	0.8510594620538495	0.8708370913560325
-3.95	0.8612616699805191	0.8514880359419097	0.8711376524070389
-3.9	0.8616290157880928	0.8519186208772377	0.8714403840499642
-3.85	0.8619984593684831	0.8523512272100167	0.8717453012045712
-3.8	0.8623700133823045	0.8527858652837358	0.8720524188560765
-3.75	0.8627436905200863	0.8532225454362656	0.8723617520545217
-3.7	0.8631195035025117	0.8536612780009537	0.8726733159141403
-3.65	0.8634974650806695	0.8541020733077296	0.8729871256127113
-3.6	0.8638775880363081	0.8545449416842231	0.873303196390912
-3.55	0.8642598851820806	0.8549898934568929	0.8736215435516509
-3.5	0.864644369361806	0.8554369389521802	0.8739421824593957
-3.45	0.8650310534507221	0.8558860884976609	0.874265128539495
-3.4	0.8654199503557409	0.8563373524232305	0.8745903972774774
-3.35	0.8658110730157106	0.8567907410622932	0.8749180042183503
-3.3	0.8662044344016752	0.8572462647529717	0.8752479649658762
-3.25	0.8666000475171348	0.8577039338393375	0.8755802951818455
-3.2	0.8669979253983153	0.8581637586726564	0.8759150105853221
-3.15	0.8673980811144277	0.8586257496126553	0.8762521269518844
-3.1	0.86780052776794	0.8590899170288044	0.8765916601128495
-3.05	0.868205278494845	0.8595562713016284	0.8769336259544765
-3.0	0.8686123464649318	0.8600248228240311	0.8772780404171544
-2.95	0.869021744882055	0.8604955820026498	0.8776249194945731
-2.9	0.869433486984417	0.8609685592592237	0.8779742792328744
-2.85	0.8698475860448366	0.8614437650319979	0.878326135729782
-2.8	0.8702640553710309	0.8619212097771421	0.8786805051337153
-2.75	0.870682908305892	0.8624009039702021	0.879037403642873
-2.7	0.8711041582277728	0.8628828581075743	0.8793968475043072
-2.65	0.8715278185507668	0.8633670827080089	0.8797588530129612
-2.6	0.8719539027249953	0.8638535883141447	0.880123436510688
-2.55	0.8723824242368926	0.8643423854940689	0.8804906143852477
-2.5	0.8728133966094946	0.8648334848429092	0.8808604030692744
-2.45	0.8732468334027322	0.865326896984461	0.8812328190392126
-2.4	0.8736827482137198	0.8658226325728405	0.8816078788142357
-2.35	0.8741211546770518	0.8663207022941766	0.8819855989551241
-2.3	0.8745620664650967	0.8668211168683372	0.8823659960631215
-2.25	0.8750054972882986	0.8673238870506903	0.8827490867787539
-2.2	0.8754514608954715	0.8678290236338968	0.8831348877806228
-2.15	0.8758999710741062	0.8683365374497514	0.8835234157841608
-2.1	0.8763510416506685	0.8688464393710523	0.8839146875403514
-2.05	0.8768046864909087	0.8693587403135159	0.8843087198344227
-2.0	0.8772609195001678	0.8698734512377334	0.8847055294844914
-1.95	0.8777197546236833	0.8703905831511622	0.8851051333401827
-1.9	0.8781812058469057	0.8709101471101699	0.8855075482812039
-1.85	0.8786452871958073	0.8714321542221125	0.8859127912158804
-1.8	0.8791120127371957	0.8719566156474682	0.8863208790796536
-1.75	0.8795813965790352	0.8724835426020026	0.8867318288335367
-1.7	0.8800534528707625	0.873012946358998	0.8871456574625275
-1.65	0.8805281958036072	0.8735448382515137	0.8875623819739796
-1.6	0.8810056396109138	0.8740792296747073	0.8879820193959267
-1.55	0.881485798568471	0.874616132088201	0.8884045867753682
-1.5	0.8819686869948282	0.8751555570184938	0.8888301011765024
-1.45	0.8824543192516352	0.8756975160614371	0.8892585796789197
-1.4	0.8829427097439649	0.8762420208847458	0.8896900393757398
-1.35	0.8834338729206488	0.8767890832305755	0.8901244973717142
-1.3	0.8839278232746101	0.8773387149181512	0.8905619707812662
-1.25	0.8844245753432014	0.87789092784644	0.8910024767264927
-1.2	0.8849241437085417	0.87844573399689	0.8914460323351092
-1.15	0.8854265429978596	0.8790031454362188	0.8918926547383507
-1.1	0.8859317878838302	0.8795631743192579	0.8923423610688174
-1.05	0.8864398930849263	0.8801258328918549	0.8927951684582723
-1.0	0.8869508733657608	0.880691133493824	0.8932510940353874
-0.949999999999999	0.8874647435374385	0.8812590885619657	0.8937101549234377
-0.899999999999999	0.8879815184579014	0.881829710633127	0.8941723682379491
-0.849999999999998	0.888501213032287	0.8824030123473334	0.8946377510842857
-0.800000000000001	0.8890238422132825	0.8829790064509595	0.8951063205552017
-0.75	0.8895494210014794	0.8835577057999734	0.895578093728325
-0.699999999999999	0.8900779644457342	0.8841391233632179	0.8960530876636081
-0.649999999999999	0.8906094876435295	0.8847232722257572	0.8965313194007188
-0.599999999999998	0.8911440057413373	0.8853101655922765	0.8970128059563894
-0.550000000000001	0.8916815339349866	0.8858998167905234	0.8974975643217104
-0.5	0.8922220874700264	0.8864922392748182	0.8979856114593939
-0.449999999999999	0.8927656816421008	0.8870874466295946	0.8984769643009748
-0.399999999999999	0.8933123317973186	0.8876854525730006	0.8989716397439802
-0.349999999999998	0.8938620533326282	0.8882862709605459	0.8994696546490565
-0.300000000000001	0.894414861696193	0.8888899157887836	0.8999710258370534
-0.25	0.8949707723877726	0.8894964011990505	0.9004757700860729
-0.199999999999999	0.8955298009591002	0.8901057414812266	0.9009839041284903
-0.149999999999999	0.8960919630142691	0.8907179510775517	0.9014954446479309
-0.0999999999999979	0.8966572742101172	0.8913330445864641	0.9020104082762276
-0.0500000000000007	0.8972257502566132	0.8919510367664681	0.9025288115903547
0.0	0.8977974069172485	0.8925719425400417	0.90305067110933
0.0500000000000007	0.8983722600094289	0.8931957769975557	0.9035760032911084
0.100000000000001	0.8989503254048674	0.8938225554012149	0.9041048245294584
0.150000000000002	0.8995316190299857	0.8944522931890181	0.9046371511508257
0.199999999999999	0.9001161568663059	0.8950850059787263	0.9051729994111978
0.25	0.9007039549508596	0.8957207095718338	0.9057123854929688
0.300000000000001	0.9012950293765867	0.8963594199575441	0.9062553255018018
0.350000000000001	0.9018893962927447	0.8970011533167335	0.9068018354635139
0.400000000000002	0.9024870719053141	0.8976459260259091	0.9073519313209696
0.449999999999999	0.9030880724774113	0.8982937546611461	0.9079056289310052
0.5	0.9036924143297024	0.8989446560019985	0.9084629440613827
0.550000000000001	0.9043001138408167	0.8995986470353784	0.9090238923877728
0.600000000000001	0.9049111874477676	0.9002557449593976	0.9095884894908005
0.650000000000002	0.9055256516463684	0.9009159671871597	0.9101567508531263
0.699999999999999	0.9061435229916621	0.901579331350495	0.9107286918566025
0.75	0.90676481809834	0.9022458553036341	0.9113043277794948
0.800000000000001	0.9073895536411737	0.9029155571268048	0.9118836737937797
0.850000000000001	0.9080177463554444	0.9035884551297482	0.9124667449625392
0.900000000000002	0.9086494130373746	0.9042645678551412	0.9130535562374489
0.949999999999999	0.9092845705445635	0.9049439140819142	0.9136441224563728
1.0	0.9099232357964262	0.9056265128284593	0.9142384583410889
1.05	0.9105654257746327	0.9063123833557063	0.9148365784951329
1.1	0.9112111575235524	0.9070015451700708	0.9154384974017918
1.15	0.9118604481506956	0.9076940180262489	0.9160442294222501
1.2	0.9125133148271642	0.9083898219298528	0.9166537887939016
1.25	0.9131697747881051	0.9090889771398691	0.9172671896288469
1.3	0.913829845333154	0.9097915041709411	0.9178844459125709
1.35	0.9144935438269033	0.9104974237954382	0.9185055715028426
1.4	0.915160887699349	0.9112067570453182	0.9191305801288215
1.45	0.915831894446357	0.9119195252137604	0.9197594853904113
1.5	0.9165065816301298	0.91263574985655	0.9203923007578545
1.55	0.9171849668796636	0.91335545279321	0.9210290395715991
1.6	0.9178670678912261	0.9140786561078467	0.9216697150424503
1.65	0.9185529024288219	0.9148053821497087	0.9223143402520121
1.7	0.9192424883246704	0.9155356535334354	0.9229629281534595
1.75	0.9199358428383279	0.9162694925376802	0.9236154908909471
1.8	0.9206329703312244	0.9170069095139843	0.9242720267347964
1.85	0.9213338631484924	0.9177479035718339	0.9249325211618514
1.9	0.9220385131768977	0.9184924733564092	0.925596959199167
1.95	0.9227469123001312	0.9192406174728771	0.9262653259104691
2.0	0.9234590523983529	0.9199923344844434	0.9269376063971595
2.05	0.924174925347734	0.920747622910427	0.9276137857992846
2.1	0.9248945230200011	0.9215064812243521	0.9282938492964954
2.15	0.925617837281978	0.9222689078520789	0.9289777821089754
2.2	0.9263448599951377	0.9230349011699535	0.9296655694983479
2.25	0.927075583015144	0.9238044595029854	0.9303571967685508
2.3	0.927809998191402	0.9245775811230625	0.931052649266691
2.35	0.9285480973666058	0.9253542642471887	0.931751912383864
2.4	0.9292898723762927	0.9261345070357616	0.9324549715559514
2.45	0.9300353150483877	0.9269183075908722	0.9331618122643783
2.5	0.9307844172027626	0.9277056639546528	0.9338724200368455
2.55	0.9315371706507858	0.928496574107645	0.9345867804480313
2.6	0.9322935671948759	0.9292910359672134	0.9353048791202501
2.65	0.9330535986280599	0.9300890473859923	0.936026701724092
2.7	0.933817256733527	0.9308906061503653	0.9367522339790116
2.75	0.9345845332841881	0.9316957099789864	0.9374814616538991
2.8	0.9353554200422336	0.9325043565213407	0.9382143705675994
2.85	0.9361299087586925	0.9333165433563354	0.938950946589408
2.9	0.9369079911729935	0.9341322679909362	0.9396911756395245
2.95	0.9376896590125274	0.9349515278588402	0.9404350436894687
3.0	0.9384749039922069	0.9357743203191868	0.941182536762467
3.05	0.9392637178140328	0.9366006426553118	0.9419336409337947
3.1	0.9400560921666583	0.9374304920735294	0.9426883423310813
3.15	0.9408520187249539	0.9382638657019724	0.9434466271345873
3.2	0.9416514891495738	0.9391007605894504	0.9442084815774326
3.25	0.942454495086526	0.9399411737043638	0.9449738919457966
3.3	0.9432610281667383	0.940785101933648	0.9457428445790779
3.35	0.9440710800056274	0.9416325420817575	0.9465153258700177
3.4	0.9448846422026734	0.9424834908696944	0.9472913222647851
3.45	0.9457017063409865	0.9433379449340642	0.948070820263033
3.5	0.9465222639868861	0.9441959008261803	0.9488538064179092
3.55	0.9473463066894688	0.9450573550112005	0.9496402673360379
3.6	0.9481738259801842	0.9459223038673021	0.9504301896774641
3.65	0.9490048133724128	0.9467907436848927	0.9512235601555677
3.7	0.9498392603610424	0.9476626706658589	0.9520203655369314
3.75	0.950677158422044	0.9485380809228491	0.9528205926411955
3.8	0.951518499012053	0.9494169704785951	0.9536242283408554
3.85	0.952363273567945	0.9502993352652597	0.9544312595610505
3.9	0.9532114735064223	0.9511851711238294	0.9552416732792997
3.95	0.9540630902235915	0.9520744738035323	0.9560554565252253
4.0	0.9549181150945466	0.9529672389612929	0.9568725963802298
4.05	0.955776539472954	0.9538634621612141	0.9576930799771545
4.1	0.9566383546906394	0.954763138874097	0.9585168944999042
4.15	0.957503552057168	0.9556662644769877	0.9593440271830423
4.2	0.9583721228594357	0.9565728342527513	0.9601744653113632
4.25	0.9592440583612577	0.9574828433896806	0.961008196219433
4.3	0.9601193498029542	0.9583962869811272	0.9618452072911048
4.35	0.9609979884009405	0.9593131600251665	0.9626854859590152
4.4	0.9618799653473229	0.960233457424283	0.9635290197040429
4.45	0.9627652718094829	0.9611571739850859	0.964375796054759
4.5	0.963653898929677	0.9620843044180487	0.9652258025868428
4.55	0.9645458378246272	0.9630148433372714	0.9660790269224832
4.6	0.9654410795851173	0.9639487852602682	0.9669354567297506
4.65	0.9663396152755881	0.9648861246077783	0.9677950797219592
4.7	0.9672414359337351	0.9658268557035969	0.9686578836569961
4.75	0.9681465325701084	0.9667709727744282	0.9695238563366476
4.8	0.9690548961677067	0.9677184699497589	0.9703929856058889
4.85	0.9699665176815836	0.9686693412617517	0.9712652593521747
4.9	0.9708813880384469	0.9696235806451543	0.9721406655046988
4.95	0.9717994981362569	0.9705811819372346	0.9730191920336485
5.0	0.9727208388438376	0.9715421388777216	0.9739008269494365
5.05	0.9736454010004745	0.9725064451087716	0.9747855583019195
5.1	0.9745731754155227	0.9734740941749491	0.9756733741796106
5.15	0.9755041528680137	0.9744450795232209	0.97656426270887
5.2	0.9764383241062631	0.9754193945029593	0.9774582120530871
5.25	0.9773756798474792	0.9763970323659725	0.9783552104118506
5.3	0.9783162107773712	0.9773779862665355	0.9792552460201139
5.35	0.979259907549763	0.9783622492614382	0.9801583071473374
5.4	0.9802067607862051	0.9793498143100432	0.9810643820966358
5.45	0.9811567610755819	0.9803406742743604	0.9819734592039083
5.5	0.982109898973736	0.9813348219191234	0.9828855268369615
5.55	0.9830661650030735	0.9823322499118797	0.9838005733946297
5.6	0.9840255496521888	0.9833329508230942	0.9847185873058809
5.65	0.9849880433754735	0.9843369171262512	0.9856395570289246
5.7	0.9859536365927447	0.9853441411979752	0.9865634710503086
5.75	0.9869223196888577	0.986354615318151	0.9874903178840114
5.8	0.9878940830133268	0.987368331670057	0.9884200860705347
5.85	0.9888689168799538	0.9883852823404978	0.9893527641759843
5.9	0.9898468115664437	0.9894054593199489	0.9902883407911529
5.95	0.9908277573140346	0.9904288545027062	0.9912268045306031
6.0	0.9918117443271186	0.9914554596870342	0.9921681440317345
6.05	0.9927987627728728	0.9924852665753268	0.9931123479538687
6.1	0.9937888027808844	0.9935182667742662	0.9940594049773117
6.15	0.9947818544427791	0.9945544517949912	0.9950093038024338
6.2	0.9957779078118542	0.9955938130532607	0.9959620331487348
6.25	0.9967769529027064	0.9966363418696275	0.9969175817539166
6.3	0.9977789796908685	0.9976820294696105	0.9978759383729554
6.35	0.9987839781124379	0.9987308669838709	0.9988370917771691
6.4	0.9997919380637169	0.9997828454483889	0.9998010307532909
6.45	1.0008028494008476	1.000767744102539	1.0008379558046405
6.5	1.001816701939438	1.0017372206397122	1.0018961888997848
6.55	1.002833485454217	1.00270944919222	1.0029575354868279
6.6	1.0038531896786824	1.0036844185992038	1.0040219862248356
6.65	1.0048758043047035	1.0046621177106045	1.0050895316790616
6.7	1.0059013189821953	1.0056425353862357	1.006160162321197
6.75	1.006929723318752	1.0066256604948913	1.0072338685295013
6.8	1.0079610068793161	1.0076114819134012	1.0083106405889886
6.85	1.008995159185757	1.0085999885257524	1.0093904686916326
6.9	1.0100321697166141	1.009591169222181	1.0104733429365362
6.95	1.01107202790665	1.0105850128982583	1.0115592533300848
7.0	1.0121147231465775	1.0115815084540036	1.0126481897861586
7.05	1.013160244782668	1.0125806447929981	1.0137401421262904
7.1	1.0142085821163982	1.0135824108214664	1.0148351000798612
7.15	1.015259724404151	1.0145867954474332	1.0159330532842203
7.2	1.0163136608568186	1.015593787579836	1.01703399128493
7.25	1.0173703806394783	1.016603376127612	1.0181379035358766
7.3	1.0184298728710672	1.0176155499988828	1.0192447793994621
7.35	1.0194921266240244	1.0186302981000446	1.0203546081467705
7.4	1.0205571309239332	1.0196476093349365	1.021467378957716
7.45	1.021624874749225	1.020667472603969	1.022583080921247
7.5	1.022695347030824	1.0216898768033023	1.0237017030354219
7.55	1.0237685366517995	1.0227148108239588	1.0248232342076682
7.6	1.024844432447028	1.023742263551022	1.0259476632548434
7.65	1.0259230232029033	1.0247722238627777	1.0270749789034577
7.7	1.0270042976569629	1.0258046806299053	1.0282051697897718
7.75	1.0280882444975625	1.0268396227146395	1.0293382244599778
7.8	1.0291748523635698	1.0278770389699725	1.0304741313703303
7.85	1.0302641098440284	1.0289169182388263	1.031612878887277
7.9	1.0313560054778104	1.0299592493532383	1.032754455287628
7.95	1.0324505277533433	1.0310040211336098	1.033898848758639
8.0	1.0335476651082192	1.0320512223878453	1.0350460473982206
8.05	1.0346474059289335	1.0331008419106054	1.036196039214994
8.1	1.0357497385505299	1.034152868482528	1.0373488121284669
8.15	1.0368546512563237	1.035207290869421	1.0385043539691416
8.2	1.037962132277511	1.0362640978215105	1.039662652478658
8.25	1.0390721697929313	1.0373232780726915	1.0408236953098773
8.3	1.0401847519287308	1.038384820339724	1.0419874700270386
8.35	1.0412998667580098	1.0394487133215187	1.0431539641058662
8.4	1.0424175023005684	1.0405149456983662	1.0443231649336469
8.45	1.043537646522564	1.041583506131213	1.0454950598094066
8.5	1.0446602873362325	1.0426543832609025	1.0466696359439631
8.55	1.0457854125995374	1.0437275657074523	1.0478468804600778
8.6	1.0469130101159188	1.0448030420693237	1.049026780392527
8.65	1.0480430676339554	1.0458808009227125	1.0502093226882172
8.7	1.0491755728470669	1.046960830820827	1.0513944942062858
8.75	1.050310513393241	1.048043120293171	1.0525822817182084
8.8	1.0514478768547044	1.049127657844854	1.053772671907881
8.85	1.052587650757638	1.0502144319558644	1.05496565137173
8.9	1.0537298225719045	1.0513034310803993	1.0561612066188124
8.95	1.0548743797107047	1.0523946436461684	1.057359324070873
9.0	1.0560213095303475	1.053488058053726	1.0585599900624811
9.05	1.0571705993299272	1.0545836626757568	1.0597631908410794
9.1	1.0583222363510252	1.055681445856419	1.0609689125671138
9.15	1.0594762077774473	1.0567813959106784	1.0621771413140642
9.2	1.060632500734957	1.057883501123662	1.0633878630685925
9.25	1.0617911022909323	1.0589877497499482	1.0646010637305943
9.3	1.0629519994541528	1.0600941300129585	1.0658167291132743
9.35	1.0641151791744698	1.0612026301042858	1.067034844943243
9.4	1.0652806283425664	1.062313238183061	1.068255396860613
9.45	1.066448333789653	1.0634259423752923	1.06947837041905
9.5	1.0676182822872158	1.0645407307732515	1.0707037510858608
9.55	1.068790460546747	1.0656575914348236	1.07193152424211
9.6	1.0699648552194565	1.0667765123828952	1.0731616751826514
9.65	1.0711414528959995	1.0678974816046976	1.0743941891162119
9.7	1.072320240106257	1.0690204870512323	1.0756290511655142
9.75	1.0735012033190114	1.0701455166366343	1.0768662463673135
9.8	1.0746843289417396	1.071272558237527	1.0781057596724963
9.85	1.0758696033202968	1.0724015996924876	1.0793475759461533
9.9	1.0770570127387014	1.0735326288013742	1.0805916799676596
9.95	1.0782465434188853	1.0746656333247504	1.081838056430749
10.0	1.0794381815203875	1.0758006009833045	1.0830866899436322
10.05	1.0806319131401516	1.0769375194572366	1.0843375650290161
10.1	1.0818277243122403	1.078076376385656	1.0855906661242214
10.15	1.083025601007639	1.0792171593660416	1.086845977581276
10.2	1.0842255291339298	1.080359855953594	1.0881034836669807
10.25	1.085427494535124	1.0815044536607266	1.0893631685629905
10.3	1.086631482991378	1.0826509399564193	1.0906250163659195
10.35	1.087837480218749	1.0837993022656927	1.0918890110873938
10.4	1.0890454718689935	1.0849495279690173	1.0931551366541934
10.45	1.090255443529286	1.0861016044017457	1.09442337690828
10.5	1.0914673807220023	1.0872555188535598	1.095693715606946
10.55	1.0926812689045184	1.088411258567883	1.0969661364228702
10.6	1.0938970934689336	1.0895688107413517	1.0982406229442316
10.65	1.095114839741843	1.090728162523229	1.099517158674793
10.7	1.0963344929841603	1.0918893010148563	1.1007957270340034
10.75	1.097556038390855	1.0930522132691247	1.1020763113571121
10.8	1.0987794610907307	1.0942168862898853	1.1033588948952693
10.85	1.1000047461462108	1.0953833070314203	1.104643460815604
10.9	1.1012318785531423	1.0965514623979165	1.1059299922013883
10.95	1.1024608432405378	1.0977213392428689	1.1072184720520897
11.0	1.103691625070408	1.0988929243685917	1.1085088832835241
11.05	1.1049242088375302	1.1000662045256402	1.1098012087279543
11.1	1.1061585792692115	1.1012411664122796	1.1110954311342254
11.15	1.1073947210251476	1.1024177966739794	1.1123915331678702
11.2	1.1086326186971494	1.1035960819028217	1.1136894974112388
11.25	1.1098722568089947	1.1047760086370073	1.1149893063636713
11.3	1.1111136198162017	1.1059575633602998	1.1162909424415417
11.35	1.1123566921058257	1.107140732501517	1.1175943879784829
11.4	1.1136014579962963	1.1083255024339664	1.1188996252254997
11.45	1.1148479017371895	1.1095118594749565	1.120206636351071
11.5	1.1160960075090554	1.1106997898852267	1.1215154034413604
11.55	1.1173457594232183	1.1118892798684405	1.1228259085003345
11.6	1.1185971415216227	1.1130803155706614	1.1241381334499292
11.65	1.1198501377765986	1.114272883079806	1.125452060130222
11.7	1.121104732090726	1.1154669684251453	1.1267676702995624
11.75	1.1223609082966366	1.1166625575767417	1.128084945634776
11.8	1.1236186501568424	1.1178596364449735	1.129403867731333
11.85	1.1248779413635486	1.119058190879961	1.1307244181035259
11.9	1.1261387655384996	1.1202582066710742	1.1320465781846436
11.95	1.1274011062328184	1.1214596695463916	1.1333703293271769
12.0	1.1286649469268097	1.122662565172162	1.1346956528030072
12.05	1.1299302710298096	1.1238668791523259	1.1360225298036066
12.1	1.1311970618800493	1.1250725970279554	1.1373509414402496
12.15	1.1324653027444522	1.126279704276714	1.1386808687442025
12.2	1.1337349768185094	1.1274881863123691	1.14001229266699
12.25	1.1350060672261193	1.128698028484261	1.1413451940805561
12.3	1.1362785570194194	1.1299092160767208	1.1426795537775383
12.35	1.13755242917868	1.1311217343086395	1.1440153524714893
12.4	1.1388276666121018	1.1323355683328327	1.1453525707971157
12.45	1.140104252155708	1.1335507032356111	1.1466911893105158
12.5	1.1413821685732046	1.134767124036175	1.1480311884894698
12.55	1.1426613985558305	1.1359848156861236	1.1493725487336497
12.6	1.1439419247222242	1.1372037630689127	1.1507152503649278
12.65	1.145223729618286	1.138423950999304	1.152059273627645
12.7	1.146506795717059	1.1396453642228686	1.153404598688874
12.75	1.1477911054185856	1.1408679874154126	1.154751205638706
12.8	1.1490766410498239	1.1420918051824618	1.1560990744905897
12.85	1.150363384864457	1.1433168020587179	1.157448185181573
12.9	1.1516513190428312	1.1445429625075088	1.1587985175726572
12.95	1.1529404256918074	1.1457702709202449	1.160150051449119
13.0	1.1542306868446734	1.1469987116158915	1.1615027665207813
13.05	1.1555220844610123	1.1482282688404148	1.1628566424224134
13.1	1.1568146004265987	1.1494589267662234	1.1642116587140454
13.15	1.1581082165532737	1.1506906694916048	1.1655677948813021
13.2	1.1594029145789044	1.1519234810402137	1.1669250303358063
13.25	1.160698676167199	1.1531573453604749	1.1682833444154923
13.3	1.1619954829076866	1.154392246325036	1.1696427163850058
13.35	1.163293316315555	1.1556281677302291	1.1710031254361057
13.4	1.164592157831613	1.1568650932954596	1.1723645506880342
13.45	1.165891988822186	1.1581030066626776	1.1737269711879332
13.5	1.16719279057901	1.159341891395807	1.1750903659112222
13.55	1.1684945443191619	1.160581730980128	1.1764547137620824
13.6	1.1697972311849973	1.1618225088217442	1.1778199935738152
13.65	1.171100832244036	1.1630642082470097	1.17918618410934
13.7	1.1724053284889342	1.1643068125018914	1.1805532640616119
13.75	1.1737107008373624	1.1655503047514362	1.1819212120540836
13.8	1.1750169301319764	1.1667946680791486	1.1832900066411802
13.85	1.1763239971403379	1.1680398854863991	1.1846596263087843
13.9	1.1776318825548426	1.1692859398918496	1.1860300494747198
13.95	1.1789405669926827	1.1705328141308071	1.1874012544892476
14.0	1.1802500309957749	1.1717804909546523	1.188773219635566
14.05	1.1815602550306976	1.173028953030214	1.190145923130375
14.1	1.1828712194886772	1.1742781829391604	1.1915193431243627
14.15	1.1841829046855001	1.1755281631773604	1.1928934577027501
14.2	1.18549529086148	1.176778876154285	1.1942682448858952
14.25	1.1868083581814397	1.1780303041923423	1.1956436826297847
14.3	1.1881220867346427	1.1792824295262905	1.1970197488266863
14.35	1.1894364565347817	1.1805352343025477	1.1983964213056704
14.4	1.1907514475199206	1.1817887005785797	1.199773677833252
14.45	1.1920670395524975	1.183042810322221	1.201151496114005
14.5	1.193383212419276	1.184297545411073	1.202529853791156
14.55	1.1946999458313368	1.1855528876317718	1.2039087284472385
14.6	1.1960172194240302	1.1868088186793724	1.205288097604745
14.65	1.1973350127570002	1.188065320156654	1.2066679387267945
14.7	1.1986533053141624	1.1893223735734422	1.2080482292177717
14.75	1.1999720765036586	1.1905799603459422	1.2094289464240688
14.8	1.2012913056578924	1.1918380617960287	1.2108100676347298
14.85	1.2026109720335012	1.1930966591505452	1.212191570082198
14.9	1.2039310548113829	1.1943557335406139	1.2135734309430326
14.95	1.2052515330966649	1.1956152660009343	1.2149556273386353
15.0	1.2065723859187225	1.196875237469034	1.216338136336024
15.05	1.2078935922312157	1.198135628784579	1.217720934948598
15.1	1.2092151309120533	1.1993964206886254	1.2191040001368991
15.15	1.2105369807634558	1.2006575938228787	1.2204873088094226
15.2	1.21185912051196	1.2019191287289723	1.2218708378234202
15.25	1.213181528808404	1.203181005847694	1.2232545639857137
15.3	1.2145041842280253	1.2044432055182221	1.224638464053543
15.35	1.2158270652704262	1.2057057079773816	1.2260225147354396
15.4	1.2171501503596451	1.2069684933588531	1.2274066926920415
15.45	1.2184734178441812	1.2082315416924043	1.228790974537022
15.5	1.2197968459970203	1.209494832903093	1.2301753368379351
15.55	1.2211204130157012	1.2107583468104481	1.2315597561172005
15.6	1.222444097022366	1.2120220631277077	1.2329442088529599
15.65	1.2237678760637742	1.2132859614609746	1.2343286714800565
15.7	1.2250917281113738	1.2145500213083893	1.2357131203909826
15.75	1.2264156310613956	1.2158142220593282	1.2370975319368525
15.8	1.2277395627348584	1.217078542993543	1.238481882428388
15.85	1.229063500877646	1.2183429632803002	1.2398661481369384
15.9	1.2303874231606071	1.2196074619775659	1.2412503052954855
15.95	1.2317113071795822	1.2208720180311035	1.2426343300996825
16.0	1.2330351304555145	1.2221366102736138	1.2440181987089165
16.05	1.2343588704345088	1.223401217423837	1.2454018872473753
16.1	1.2356825044878963	1.2246658180856758	1.2467853718051363
16.15	1.2370060099123679	1.2259303907473162	1.2481686284392626
16.2	1.238329363930013	1.227194913780241	1.2495516331749144
16.25	1.2396525436884331	1.228459365438407	1.2509343620065216
16.3	1.2409755262608453	1.2297237238572232	1.2523167908988984
16.35	1.2422982886461704	1.2309879670526842	1.2536988957884458
16.4	1.243620807769116	1.2322520729203714	1.255080652584301
16.45	1.2449430604803382	1.2335160192345158	1.2564620371695938
16.5	1.2462650235564898	1.2347797836470151	1.2578430254026243
16.55	1.2475866737003618	1.2360433436864966	1.2592235931181215
16.6	1.2489079875410234	1.2373066767572685	1.260603716128517
16.65	1.2502289416338743	1.2385697601383496	1.2619833702251972
16.7	1.2515495124608615	1.2398325709824793	1.263362531179786
16.75	1.2528696764305276	1.2410950863150658	1.2647411747455037
16.8	1.2541894098781732	1.2423572830331708	1.2661192766584504
16.85	1.255508689066006	1.2436191379044819	1.267496812638957
16.9	1.256827490183257	1.2448806275662412	1.2688737583929652
16.95	1.2581457893463373	1.2461417285242262	1.2702500896134234
17.0	1.2594635625989659	1.2474024171516198	1.2716257819816494
17.05	1.26078078591235	1.2486626696879835	1.2730008111687539
17.1	1.2620974351853038	1.2499224622381528	1.2743751528370981
17.15	1.2634134862444315	1.2511817707711275	1.2757487826417455
17.2	1.2647289148442786	1.2524405711189688	1.2771216762319109
17.25	1.2660436966675108	1.2536988389757049	1.2784938092524536
17.3	1.2673578073250382	1.254956549896144	1.2798651573454174
17.35	1.2686712223562417	1.256213679294817	1.2812356961515046
17.4	1.269983917229127	1.2574702024447302	1.2826054013116506
17.45	1.2712958673404986	1.2587260944763177	1.283974248468577
17.5	1.272607048016143	1.2599813303761678	1.2853422132683567
17.55	1.2739174345110347	1.2612358849859435	1.286709271362021
17.6	1.2752270020094987	1.26248973300111	1.2880753984071567
17.65	1.276535725625437	1.263742848969812	1.2894405700695748
17.7	1.277843580402482	1.264995207291611	1.2908047620248833
17.75	1.2791505413142774	1.2662467822163195	1.2921679499602121
17.8	1.2804565832645851	1.2674975478427575	1.2935301095758596
17.85	1.2817616810875654	1.2687474781175272	1.2948912165870055
17.9	1.2830658095479865	1.2699965468337697	1.2962512467253913
17.95	1.284368943341411	1.2712447276299392	1.2976101757410876
18.0	1.2856710570944345	1.2724919939885186	1.2989679794041977
18.05	1.28697212536491	1.2737383192347953	1.3003246335066332
18.1	1.2882721226421767	1.2749836765355915	1.3016801138639034
18.15	1.2895710233473023	1.2762280388979474	1.3030343963168405
18.2	1.2908688018333034	1.277471379167896	1.3043874567334888
18.25	1.2921654323854073	1.27871367002917	1.305739271010832
18.3	1.2934608892212762	1.2799548840018669	1.307089815076681
18.35	1.2947551464912581	1.281194993441207	1.308439064891494
18.4	1.2960481782786661	1.282433970536224	1.3097869964502238
18.45	1.29733995859999	1.2836717873084296	1.3111335857841846
18.5	1.2986304614051982	1.284908415610554	1.3124788089629609
18.55	1.2999196605779961	1.2861438271251853	1.3138226420962331
18.6	1.3012075299360544	1.287377993363511	1.3151650613357426
18.65	1.3024940432313412	1.2886108856639729	1.3165060428771593
18.7	1.3037791741503533	1.2898424751909463	1.3178455629620154
18.75	1.3050628963144109	1.291072732933451	1.3191835978796194
18.8	1.306345183279952	1.292301629703817	1.3205201239690005
18.85	1.3076260085387965	1.293529136136386	1.3218551176208657
18.9	1.3089053455184703	1.2947552226861885	1.323188555279505
18.95	1.3101831675824664	1.2959798596276413	1.3245204134447957
19.0	1.3114594480305708	1.2972030170532327	1.3258506686741218
19.05	1.3127341600991618	1.2984246648722362	1.3271792975843595
19.1	1.3140072769615054	1.2996447728093954	1.3285062768538336
19.15	1.3152787717280774	1.3008633104036686	1.3298315832242908
19.2	1.3165486174468863	1.3020802470068973	1.3311551935028654
19.25	1.3178167871037727	1.3032955517825717	1.3324770845640455
19.3	1.319083253622754	1.3045091937045425	1.3337972333516437
19.35	1.3203479898663357	1.3057211415557775	1.3351156168807734
19.4	1.3216109686358517	1.3069313639271345	1.3364322122398022
19.45	1.322872162671794	1.3081398292160682	1.3377469965923119
19.5	1.3241315446541755	1.3093465056255036	1.3390599471790494
19.55	1.3253890872028362	1.3105513611625454	1.340371041319879
19.6	1.3266447628778268	1.3117543636373608	1.3416802564157368
19.65	1.3278985441797275	1.3129554806619694	1.3429875699505192
19.7	1.3291504035500328	1.314154679649122	1.3442929594930555
19.75	1.3304003133715008	1.3153519278111412	1.3455964026989475
19.8	1.331648245968498	1.3165471921588452	1.3468978773125422
19.85	1.3328941736074102	1.3177404395004453	1.3481973611687366
19.9	1.3341380684969661	1.3189316364405075	1.3494948321948923
19.95	1.3353799027886517	1.3201207493789076	1.3507902684126425
20.0	1.3366196485770692	1.3213077445098205	1.3520836479397464
20.05	1.3378572779003286	1.3224925878207652	1.3533749489918636
20.1	1.3390927627404372	1.3236752450916571	1.3546641498843344
20.15	1.3403260750236754	1.3248556818939063	1.3559512290339546
20.2	1.3415571866210227	1.3260338635895363	1.3572361649606903
20.25	1.3427860693485283	1.32720975533035	1.3585189362893522
20.3	1.3440126949677407	1.3283833220571435	1.3597995217513121
20.35	1.3452370351860956	1.3295545284989376	1.3610779001860793
20.4	1.346459061657324	1.330723339172278	1.3623540505429486
20.45	1.3476787459819126	1.3318897183805762	1.3636279518825303
20.5	1.3488960597074673	1.3330536302134657	1.364899583378292
20.55	1.3501109743291715	1.3342150385462352	1.366168924318038
20.6	1.3513234612902105	1.3353739070393478	1.3674359541053533
20.65	1.3525334919821796	1.3365301991379184	1.3687006522609788
20.7	1.3537410377455734	1.3376838780713425	1.3699629984242045
20.75	1.3549460698701679	1.3388349068529248	1.3712229723541076
20.8	1.3561485595955038	1.3399832482796041	1.3724805539308638
20.85	1.357348478111316	1.3411288649316995	1.3737357231568956
20.9	1.358545796558	1.3422717191727493	1.374988460158049
20.95	1.359740486027058	1.3434117731494302	1.376238745184623
21.0	1.3609325175615743	1.34454898879151	1.3774865586124427
21.05	1.3621218621566582	1.3456833278118767	1.37873188094378
21.1	1.3633084907599284	1.346814751706692	1.3799746928082766
21.15	1.3644923742719899	1.3479432217555247	1.381214974963735
21.2	1.36567348354689	1.3490686990216485	1.3824527082968994
21.25	1.366851789392622	1.3501911443524177	1.3836878738241234
21.3	1.3680272625716121	1.3513105183796343	1.3849204526919991
21.35	1.369199873805903	1.3524267815243556	1.3861504261830293
21.4	1.3703696005892083	1.3535399001616601	1.3873777831878549
21.45	1.371536440844626	1.3546498590349363	1.3886025351308455
21.5	1.3727003963509639	1.3557566463386006	1.389824697707833
21.55	1.3738614689334838	1.356860250283406	1.3910442866948334
21.6	1.3750196604636777	1.3579606591002444	1.3922613179439207
21.65	1.3761749728592376	1.3590578610441166	1.3934758073789864
21.7	1.3773274080838396	1.3601518443980745	1.394687770991522
21.75	1.3784769681470979	1.3612425974772284	1.3958972248362713
21.8	1.3796236551043608	1.3623301086328574	1.3971041850268746
21.85	1.3807674710566307	1.363414366256462	1.398308667731509
21.9	1.3819084181504115	1.3644953587839628	1.399510689168372
21.95	1.3830464985775972	1.365573074699871	1.400710265601274
22.0	1.3841817145753184	1.3666475025415081	1.4019074133350633
22.05	1.3853140684258423	1.367718630903264	1.4031021487110902
22.1	1.3864435624563953	1.3687864484408985	1.404294488102628
22.15	1.3875701990390974	1.3698509438758402	1.4054844479102668
22.2	1.3886939805907674	1.3709121059995162	1.4066720445572825
22.25	1.3898149095728345	1.3719699236777008	1.4078572944849777
22.3	1.3909329884911885	1.3730243858549074	1.4090402141480554
22.35	1.3920482198960478	1.3740754815587188	1.4102208200098822
22.4	1.3931606063818374	1.37512319990421	1.4113991285378744
22.45	1.3942701505870403	1.3761675300983014	1.412575156198767
22.5	1.3953768551940935	1.3772084614441613	1.4137489194539639
22.55	1.3964807229292253	1.378245983345567	1.4149204347548523
22.6	1.397581756562326	1.3792800853112697	1.4160897185381254
22.65	1.3986799589068444	1.380310756959347	1.417256787221151
22.7	1.399775332819619	1.38133798802155	1.4184216571973314
22.75	1.4008678812007669	1.3823617683475735	1.4195843448314949
22.8	1.4019576069935393	1.383382087909368	1.420744866455325
22.85	1.4030445131841904	1.3843989368053522	1.4219032383627976
22.9	1.4041286028018478	1.3854123052646592	1.423059476805665
22.95	1.405209878918374	1.3864221836512824	1.4242135979890047
23.0	1.4062883446482313	1.3874285624682015	1.4253656180667988
23.05	1.4073640031483594	1.3884314323614477	1.4265155531375346
23.1	1.4084368576180173	1.3894307841241258	1.4276634192398807
23.15	1.4095069112986705	1.3904266087003911	1.4288092323484467
23.2	1.41057416747385	1.391418897189311	1.429953008369595
23.25	1.4116386294690155	1.392407640848711	1.4310947631372548
23.3	1.412700300651417	1.3933928310989263	1.4322345124089162
23.35	1.4137591844299646	1.3943744595265088	1.433372271861605
23.4	1.41481528425511	1.3953525178877897	1.4345080570879867
23.45	1.4158686036186516	1.396326998112427	1.4356418835925664
23.5	1.4169191460536894	1.3972978923068227	1.4367737667879097
23.55	1.4179669151344145	1.3982651927574798	1.4379037219910011
23.6	1.4190119144759934	1.399228891934232	1.4390317644197312
23.65	1.4200541477344644	1.4001889824934362	1.4401579091893706
23.7	1.4210936186065644	1.401145457280972	1.441282171309265
23.75	1.4221303308295936	1.4020983093352317	1.442404565679564
23.8	1.4231642881813098	1.4030475318899402	1.4435251070880502
23.85	1.4241954944797697	1.403993118376899	1.4446438102071388
23.9	1.425223953583183	1.4049350624286125	1.4457606895909025
23.95	1.4262496693898112	1.4058733578808036	1.4468757596722879
24.0	1.4272726458377905	1.406807998774797	1.4479890347603834
24.05	1.4282928869050402	1.4077389793597899	1.4491005290378747
24.1	1.4293103966090865	1.4086662940950436	1.4502102565585413
24.15	1.430325179006939	1.4095899376518788	1.4513182312449155
24.2	1.4313372381949627	1.41050990491564	1.4524244668860886
24.25	1.4323465783087348	1.4114261909874335	1.4535289771355808
24.3	1.4333532035229162	1.4123387911858405	1.4546317755093854
24.35	1.4343571180511065	1.4132477010484417	1.4557328753840957
24.4	1.4353583261457032	1.4141529163332311	1.4568322899952082
24.45	1.4363568320977742	1.4150544330199235	1.4579300324354951
24.5	1.4373526402369312	1.4159522473111137	1.4590261156535715
24.55	1.4383457549311665	1.4168463556332955	1.460120552452501
24.6	1.4393361805867493	1.4177367546378044	1.4612133554885975
24.65	1.440323921648046	1.4186234412016003	1.462304537270353
24.7	1.4413089825974286	1.4195064124279142	1.4633941101574228
24.75	1.442291367955119	1.4203856656467988	1.4644820863598174
24.8	1.4432710822790575	1.4212611984155497	1.465568477937159
24.85	1.4442481301647385	1.4221330085189743	1.4666532967980992
24.9	1.4452225162451326	1.423001093969603	1.4677365546998369
24.95	1.4461942451904788	1.4238654530077064	1.468818263247724
25.0	1.4471633217082243	1.4247260841012335	1.4698984338950987
25.05	1.448129750542812	1.4255829859456546	1.4709770779430924
25.1	1.4490935364756194	1.426436157463647	1.4720542065406372
25.15	1.4500546843247546	1.4272855978046861	1.4731298306845992
25.2	1.451013198944964	1.428131306344545	1.4742039612199644
25.25	1.4519690852274867	1.4289732826846366	1.4752766088401519
25.3	1.4529223480999143	1.4298115266513023	1.4763477840874673
25.35	1.4538729925260458	1.4306460382949953	1.4774174973536127
25.4	1.4548210235057724	1.4314768178892947	1.478485758880316
25.45	1.4557664460749422	1.4323038659299463	1.4795525787600845
25.5	1.4567092653051954	1.433127183133652	1.4806179669369948
25.55	1.457649486303857	1.4339467704369264	1.4816819332076239
25.6	1.458587114213795	1.4347626289947293	1.4827444872220576
25.65	1.4595221542132826	1.435574760179105	1.4838056384849876
25.7	1.4604546115158645	1.4363831655777168	1.4848653963568488
25.75	1.4613844913702123	1.437187846992237	1.4859237700551324
25.8	1.4623117990600163	1.4379888064367798	1.486980768655658
25.85	1.4632365399038165	1.4387860461361281	1.488036401094031
25.9	1.464158719254888	1.4395795685240254	1.489090676167071
25.95	1.4650783425011131	1.4403693762412528	1.4901436025344041
26.0	1.4659954150648276	1.4411554721338058	1.4911951887200185
26.05	1.466909942402692	1.4419378592508396	1.4922454431139733
26.1	1.467821930005572	1.4427165408427134	1.4932943739741196
26.15	1.4687313833983873	1.44349152035887	1.4943419894278689
26.2	1.4696383081399906	1.4442628014457088	1.4953882974740171
26.25	1.47054270982302	1.445030387944429	1.4964333059846444
26.3	1.4714445940737846	1.445794283888757	1.4974770227070544
26.35	1.4723439665521014	1.4465544935027408	1.4985194552656953
26.4	1.4732408329511917	1.4473110211984024	1.4995606111642061
26.45	1.4741351989975413	1.4480638715734104	1.5006004977874363
26.5	1.4750270704507586	1.4488130494087137	1.5016391224035543
26.55	1.4759164531034343	1.4495585596661351	1.5026764921660976
26.6	1.4768033527810496	1.450300407485946	1.5037126141161425
26.65	1.4776877753417876	1.4510385981844023	1.5047474951844633
26.7	1.4785697266764428	1.4517731372513056	1.5057811421937
26.75	1.4794492127082641	1.4525040303474621	1.506813561860521
26.8	1.4803262393928522	1.4532312833022383	1.5078447607978918
26.85	1.4812008127179914	1.4539549021109848	1.5088747455172693
26.9	1.4820729387035494	1.4546748929325362	1.5099035224308244
26.95	1.4829426234013194	1.4553912620866865	1.5109310978537187
27.0	1.4838098728949254	1.4561040160516197	1.5119574780063287
27.05	1.4846746932996437	1.4568131614613766	1.5129826690165016
27.1	1.4855370907623153	1.457518705103305	1.5140066769218183
27.15	1.4863970714611852	1.4582206539155342	1.5150295076718454
27.2	1.487254641605798	1.4589190149844058	1.516051167130389
27.25	1.48810980743684	1.4596137955419493	1.517071661077718
27.3	1.4889625752260338	1.4603050029633635	1.5180909952128452
27.35	1.4898129512759979	1.460992644764465	1.5191091751557315
27.4	1.4906609419201173	1.461676728599219	1.5201262064494994
27.45	1.4915065535224197	1.4623572622572365	1.5211420945626613
27.5	1.492349792477424	1.4630342536612377	1.5221568448913034
27.55	1.4931906652100642	1.463707710864657	1.5231704627612834
27.6	1.494029178175498	1.4643776420491614	1.524182953430374
27.65	1.4948653378590246	1.465044055522214	1.5251943220904072
27.7	1.4956991507759172	1.4657069597146557	1.5262045738694212
27.75	1.4965306234713573	1.4663663631783348	1.5272137138337634
27.8	1.4973597625202282	1.4670222745837447	1.5282217469901664
27.85	1.4981865745270577	1.467674702717642	1.5292286782877997
27.9	1.4990110661258458	1.4683236564807496	1.530234512620353
27.95	1.499833243979964	1.468969144885455	1.5312392548279938
28.0	1.5006531147820024	1.469611177053535	1.5322429096994128
28.05	1.501470685253671	1.4702497622139274	1.5332454819737447
28.1	1.5022859621456774	1.470884909700486	1.5342469763425162
28.15	1.5030989522375637	1.47151662894983	1.5352473974515801
28.2	1.503909662337619	1.472144929499149	1.536246749902976
28.25	1.5047180992827311	1.4727698209840734	1.5372450382567682
28.3	1.5055242699382687	1.473391313136614	1.5382422670329061
28.35	1.5063281811979823	1.4740094157830403	1.5392384407129802
28.4	1.5071298399838364	1.4746241388418744	1.5402335637420295
28.45	1.5079292532458977	1.4752354923218642	1.5412276405302363
28.5	1.5087264279622459	1.4758434863200065	1.5422206754546397
28.55	1.5095213711388153	1.4764481310196313	1.5432126728608364
28.6	1.5103140898092666	1.4770494366884237	1.5442036370645718
28.65	1.5111045910349001	1.4776474136766016	1.5451935723534065
28.7	1.511892881904496	1.4782420724150471	1.546182482988256
28.75	1.512678969534229	1.4788334234134675	1.5471703732049438
28.8	1.513462861067509	1.4794214772586272	1.5481572472157483
28.85	1.514244563674886	1.4800062446125863	1.549143109210846
28.9	1.515024084553911	1.4805877362109798	1.550127963359805
28.95	1.5158014309290384	1.4811659628613392	1.5511118138129607
29.0	1.5165766100514806	1.4817409354414022	1.55209466470288
29.05	1.5173496291991035	1.4823126648975113	1.5530765201456371
29.1	1.5181204956763124	1.482881162243008	1.5540573842422103
29.15	1.5188892168138994	1.483446438556678	1.5550372610797618
29.2	1.5196557999689715	1.4840085049811969	1.5560161547328832
29.25	1.5204202525247983	1.4845673727216595	1.5569940692648687
29.3	1.5211825818907063	1.485123053044079	1.5579710087289211
29.35	1.521942795501947	1.4856755572739528	1.5589469771692934
29.4	1.5227009008196115	1.4862248967948624	1.5599219786224858
29.45	1.523456905330461	1.4867710830470813	1.5608960171183575
29.5	1.524210816546882	1.4873141275262294	1.5618690966811688
29.55	1.5249626420066849	1.487854041781949	1.5628412213307372
29.6	1.52571238927306	1.488390837416609	1.5638123950833998
29.65	1.5264600659344232	1.4889245260840345	1.5647826219530327
29.7	1.5272056796043105	1.489455119488285	1.565751905952062
29.75	1.5279492379212618	1.4899826293824303	1.5667202510923912
29.8	1.5286907485487014	1.4905070675673855	1.567687661386362
29.85	1.5294302191748457	1.4910284458907228	1.568654140847592
29.9	1.5301676575125511	1.4915467762455834	1.5696196934919289
29.95	1.5309030712992333	1.4920620705695467	1.5705843233382417
30.0	1.5316364682967276	1.4925743408435708	1.5715480344092827
